# Supplementary material for: Gene networks and transcription factor motifs defining the differentiation of stem cells into hepatocyte-like cells
Source: J Hepatol. 2015 Oct;63(4):934–42. doi: 10.1016/j.jhep.2015.05.013 (PMC4580233; doi:10.1016/j.jhep.2015.05.013)
Supplement: Supplementary Table 1 [file mmc1.xls]

## Sheet: SCs vs FH (sortFold)
			ESC-MRC		HLC-MRC-D17		HLC-MRC-D21		hESC-CEL		HLC-CEL-hESC		hiPSC-CEL		HLC-CEL-hiPSC		ESC-UKK1		ESC-UKK2		HLC-UKK total		HLC-UKK islands
Entrez-ID	Gene symbol	Gene name	Fold	pValue	Fold	pValue	Fold	pValue	Fold	pValue	Fold	pValue	Fold	pValue	Fold	pValue	Fold	pValue	Fold	pValue	Fold	pValue	Fold	pValue	group	sum
2697	GJA1	gap junction protein, alpha 1, 43kDa	537.24	1.04e-16	283.72	2e-14	292.12	1.72e-14	787.46	2.03e-16	207.81	3.62e-12	806.45	1.92e-16	138.31	6.29e-11	769.53	1.45e-20	727.24	2.14e-20	461.87	1.12e-18	401.33	4.39e-18	1	5413.08
4072	EPCAM	epithelial cell adhesion molecule	129.7	7.49e-32	291.32	6.26e-36	317.47	3.08e-36	209.57	8.32e-33	459.05	4.52e-36	234.26	2.19e-33	412.78	1.86e-35	212.55	4.68e-38	226.35	2.46e-38	282.3	3.21e-39	295.41	2.03e-39	1	3070.76
5270	SERPINE2	serpin peptidase inhibitor, clade E (nexin, plasminogen activator inhibitor type 1), member 2	54.42	1.15e-36	63.6	2.42e-37	65.58	1.83e-37	60.94	1.16e-35	201.98	9.1e-43	60.21	1.36e-35	373.61	3.38e-46	562.4	2.1e-54	455.04	2.6e-53	250.58	1.28e-49	213.5	1.32e-48	1	2361.86
347733	TUBB2B	tubulin, beta 2B class IIb	263.14	3.22e-55	94.84	1.61e-48	98.56	1.53e-48	322.72	3.43e-54	63.49	1.02e-43	333.88	2.53e-54	78.39	3.3e-45	520.97	8.24e-63	480.79	2.81e-62	46.91	6.76e-47	33.21	4.97e-44	1	2336.9
3880	KRT19	keratin 19	42.79	4.49e-20	246.34	2.21e-29	218.27	8.83e-29	40.81	1.63e-18	390.3	5.19e-30	46.02	3.33e-19	409.49	2.77e-30	60.73	8.74e-25	43.74	1.37e-22	424.71	2.51e-35	405.28	4.7e-35	1	2328.48
8788	DLK1	delta-like 1 homolog (Drosophila)	31.9	3.2e-16	230.73	1.04e-26	370.64	4.06e-29	8.47	8.58e-08	12.13	1.46e-09	3.92	0.000375	92.45	1.8e-20	3.11	0.000233	3.93	1.25e-05	684.86	6.24e-36	644	1.31e-35	1	2086.14
9843	HEPH	hephaestin	50.97	6.94e-48	182.86	3.2e-56	211.87	6.43e-57	37.7	4.31e-43	471.79	7.24e-59	35.74	1.3e-42	425.67	1.86e-58	26.59	3.16e-46	30.33	2.49e-47	117.42	1.32e-57	137.47	1.23e-58	1	1728.41
389421	LIN28B	lin-28 homolog B (C. elegans)	315.54	1.11e-62	75.45	6.37e-53	62.03	2.95e-51	242	6.83e-59	7.13	1.51e-25	250.64	4.8e-59	18.3	2.11e-37	210.7	3.48e-64	219.75	1.78e-64	68.89	1.11e-56	69.17	1.65e-56	1	1539.6
5420	PODXL	podocalyxin-like	203.02	1.83e-35	25.25	1.32e-21	18.93	2e-19	301.26	6.28e-36	14.77	4.87e-16	291.16	9.63e-36	14.02	1.14e-15	150.11	5.39e-37	162.84	1.81e-37	121.81	2.11e-35	88.51	2.81e-33	1	1391.68
10797	MTHFD2	methylenetetrahydrofolate dehydrogenase (NADP+ dependent) 2, methenyltetrahydrofolate cyclohydrolase	129.73	1.73e-30	149.36	6.43e-31	115.96	2e-29	244.99	4.5e-32	28.28	5.73e-19	206.98	3.29e-31	45.83	4.15e-22	169.24	9.87e-36	168.72	1.17e-35	74.36	2.29e-30	50.11	1.04e-27	1	1383.56
8842	PROM1	prominin 1	104.36	2.46e-30	190.51	2.44e-33	152.71	4.44e-32	71.04	1.91e-26	218.66	2.02e-32	74.46	9.94e-27	229.92	1.09e-32	74.29	2.34e-31	84.96	3.37e-32	78.17	3.01e-31	86.63	7.88e-32	1	1365.71
440	ASNS	asparagine synthetase (glutamine-hydrolyzing)	69.28	5.61e-27	175	5.07e-32	128.38	1.66e-30	147.99	6.39e-30	46.1	1.15e-22	160.51	3.2e-30	62.02	1.59e-24	171.4	1.1e-35	141.14	2.4e-34	70.22	1.1e-29	51.2	1.58e-27	1	1223.24
10643	IGF2BP3	insulin-like growth factor 2 mRNA binding protein 3	167.13	9.13e-53	93.1	3.03e-48	96.51	1.85e-48	155.07	4.96e-50	60.71	3.49e-43	150.86	5.32e-50	67.72	7.9e-44	93.98	2.73e-53	119.63	5.99e-55	82.4	7.45e-52	84.22	4.79e-52	1	1171.33
9787	DLGAP5	discs, large (Drosophila) homolog-associated protein 5	202.79	3.97e-56	55.47	9.05e-47	45.9	3.89e-45	174.8	7e-53	8.03	2.8e-25	186.43	3.13e-53	5.53	9.19e-20	196.14	3.43e-60	186.34	8.14e-60	9.79	1.93e-33	6.51	7.98e-28	1	1077.73
1278	COL1A2	collagen, type I, alpha 2	22.93	6.79e-11	60.11	2.71e-15	62.28	2.06e-15	32.88	1.46e-11	10.35	2.29e-06	27.43	9.74e-11	43.18	1.65e-12	35.92	2.57e-15	37.83	1.4e-15	366.26	1.01e-26	303.88	7.67e-26	1	1003.05
7153	TOP2A	topoisomerase (DNA) II alpha 170kDa	172.66	1.13e-51	82.44	2.98e-46	64.58	2.16e-44	142.67	3.16e-48	7.26	1.24e-21	154.94	9e-49	5.76	7.29e-19	136.26	2.14e-54	123.63	9.5e-54	27.44	1.09e-41	20.4	7.82e-39	1	938.04
57633	LRRN1	leucine rich repeat neuronal 1	188.76	5.85e-50	38.2	2.8e-38	30.79	2.04e-36	141.59	5.85e-46	4.05	2.67e-13	131.41	1.94e-45	5.67	2.5e-17	132.36	1.68e-52	146.27	3.45e-53	29.16	1.09e-40	16.38	7.34e-35	1	864.64
114801	TMEM200A	transmembrane protein 200A	82.09	6.68e-56	79.2	7.26e-55	65.97	1.59e-53	66.04	2.91e-52	130.52	1.41e-56	63.67	6.34e-52	133.51	9.18e-57	33.76	1.39e-52	42.8	1.29e-54	59.23	5.49e-57	63.09	2.33e-57	1	819.88
5366	PMAIP1	phorbol-12-myristate-13-acetate-induced protein 1	98.59	1.32e-40	36.09	8.75e-33	26.66	3.06e-30	152.49	2.29e-41	29.69	2.64e-29	158.64	1.23e-41	40.53	8.49e-32	92.76	1.14e-44	109.28	8.47e-46	8.36	6.21e-23	6.42	1.07e-19	1	759.51
7846	TUBA1A	tubulin, alpha 1a	89.29	5.66e-18	78.92	4.64e-17	76.73	6.8e-17	42.98	3.05e-13	34.66	4.38e-12	35.2	1.74e-12	45.36	3.7e-13	130.56	2.81e-23	138.57	1.59e-23	44.32	2.19e-17	27.78	9.93e-15	1	744.37
306	ANXA3	annexin A3	12.73	1.5e-09	112.76	6.52e-21	98.96	3.06e-20	22.12	9.22e-12	116.67	6.88e-20	23.34	3.97e-12	91.42	9.66e-19	44.54	3.73e-18	33.67	1.83e-16	86.45	1.14e-21	89.08	7.85e-22	1	731.74
2201	FBN2	fibrillin 2	38.46	1.74e-37	45.98	2.03e-38	51.15	3.75e-39	27.52	1e-32	204.02	3.74e-46	25.49	6.15e-32	130.16	2.05e-43	32.58	5.71e-40	25.27	1.29e-37	76.09	2.26e-46	39.12	3.76e-41	1	695.84
100506013	LOC100506013	-	111.83	2.04e-36	4.29	8.79e-10	3.35	1.19e-07	187.03	1.29e-37	26.92	2.4e-24	203.56	4.31e-38	3.26	1.36e-06	57.47	2.65e-36	68.39	1.48e-37	5.09	9.07e-14	6.4	3.45e-16	1	677.59
387882	C12orf75	chromosome 12 open reading frame 75	26.31	5.46e-27	62.39	4.26e-33	61.44	6.67e-33	29.03	2.25e-26	139.07	1.18e-36	30.47	7.52e-27	133.54	3.23e-36	24.53	1.53e-28	27.62	1.51e-29	66.44	4.26e-36	64.83	8.04e-36	1	665.67
5764	PTN	pleiotrophin	64.48	2.52e-46	75.95	6.4e-47	72	2.05e-46	14.88	2.01e-31	7.03	2.01e-22	14.37	5.42e-31	3.48	3.96e-13	12.24	4.06e-35	14.84	2.66e-37	186.97	2.03e-57	197.5	8.62e-58	1	663.74
83879	CDCA7	cell division cycle associated 7	111.91	9.17e-49	35.68	8.59e-40	26	5.92e-37	131.25	2.62e-47	2.88	5.69e-10	123.27	5.72e-47	4.49	6.71e-16	88.2	9.53e-52	99.74	1.37e-52	14.46	9.73e-36	13.02	1.52e-34	1	650.9
51454	GULP1	GULP, engulfment adaptor PTB domain containing 1	72.48	9.54e-46	41.37	7.58e-41	41.48	8.96e-41	94.81	1.5e-45	30.55	2.19e-36	103.48	3.71e-46	26.52	4.03e-35	64.83	5.02e-49	63.68	8.49e-49	53.1	3.96e-47	57.15	1.18e-47	1	649.45
27347	STK39	serine threonine kinase 39	41.16	1.23e-34	108.31	4.4e-41	118	1.6e-41	40.02	1.61e-32	55.24	1.45e-34	33.77	4.05e-31	69.27	2.85e-36	41.18	1.54e-38	45.04	2.74e-39	48.3	1.75e-39	43.8	1.25e-38	1	644.09
51809	GALNT7	UDP-N-acetyl-alpha-D-galactosamine:polypeptide N-acetylgalactosaminyltransferase 7 (GalNAc-T7)	72.68	1.93e-43	42.64	8.22e-39	40.25	2.66e-38	88.66	1.04e-42	36.84	1.12e-35	92.58	5.51e-43	43.64	6.36e-37	63.46	2.15e-46	62.13	3.52e-46	34.75	3.65e-41	28.83	1.77e-39	1	606.46
8324	FZD7	frizzled family receptor 7	120.5	1.43e-57	18.42	1.36e-41	17.23	7.29e-41	110.12	1.24e-54	7.02	4.38e-28	132.26	7.23e-56	8.33	2.38e-30	76.61	4.92e-59	90.01	3.56e-60	13.2	2.57e-42	8.53	1.3e-36	1	602.23
2258	FGF13	fibroblast growth factor 13	106.17	3.95e-27	30.13	5.59e-19	25.04	7.16e-18	69.73	2.57e-23	10.2	2.34e-10	80.49	4.48e-24	19.6	1.04e-14	127.62	6.63e-31	111.4	4.44e-30	6.49	7.09e-10	5.45	1.39e-08	1	592.32
51083	GAL	galanin/GMAP prepropeptide	15.35	1.67e-21	2.78	6.11e-06	2.26	0.000234	123.3	2.47e-34	7.23	2.81e-13	87.26	3.34e-32	7.75	7.18e-14	184.47	3.37e-43	132.03	4.14e-41	4.47	4.28e-12	3.12	2.62e-08	1	570.02
54845	ESRP1	epithelial splicing regulatory protein 1	62.82	2.82e-63	39.13	3.28e-58	35.31	2.46e-57	99.51	3.86e-64	40.87	1.41e-56	99.46	3.55e-64	43.68	6.32e-57	48.43	2.13e-65	54.82	1.6e-66	19.9	1.11e-56	18.72	6.35e-56	1	562.65
2719	GPC3	glypican 3	15.56	1.63e-22	142.82	2.59e-38	134.01	7.38e-38	8.98	4.74e-16	52.98	7.29e-30	8.17	3.04e-15	74.61	3.76e-32	3.39	1.09e-09	4.48	7.62e-13	44.9	7.6e-35	63.52	2.49e-37	1	553.42
10962	MLLT11	"myeloid/lymphoid or mixed-lineage leukemia (trithorax homolog, Drosophila); translocated to, 11"	70.19	2.49e-13	49.67	8.2e-12	51.81	5.77e-12	36.93	5.08e-10	30.74	3.18e-09	36.98	4.35e-10	41.33	2.53e-10	72.73	6e-15	66.23	1.52e-14	41.66	2.09e-12	40.18	2.95e-12	1	538.45
991	CDC20	cell division cycle 20	85.85	1.08e-52	21.01	1.18e-40	14.92	5.24e-37	101.53	1.49e-51	6.4	9.83e-25	111.74	3.5e-52	5.01	2.02e-21	86.22	2.11e-57	87.08	1.93e-57	6.89	1.21e-31	4.41	1.49e-24	1	531.06
891	CCNB1	cyclin B1	94.38	1.52e-57	33.02	1.06e-48	25.55	2.94e-46	87.32	7.89e-55	8.57	4.29e-32	92.64	3.6e-55	7.58	3.53e-30	77.57	2.76e-60	80.26	1.48e-60	10.72	7.13e-41	6.77	2e-34	1	524.38
7345	UCHL1	ubiquitin carboxyl-terminal esterase L1 (ubiquitin thiolesterase)	94.11	4.74e-34	24.17	3.73e-24	19.64	1.89e-22	86.97	6.92e-32	4.96	1.67e-09	100.65	9.27e-33	7.57	3.89e-13	91.54	1.92e-37	78.85	2.09e-36	9.32	1.42e-18	6.48	7.01e-15	1	524.26
493869	GPX8	glutathione peroxidase 8 (putative)	38.34	5.71e-46	59.27	6.8e-49	58.41	1.16e-48	41.79	1.28e-44	23.66	5.79e-39	41.34	1.76e-44	33.77	3.12e-42	34.56	2.01e-49	31.12	2.04e-48	81.19	6.25e-56	70.66	7.9e-55	1	514.11
3912	LAMB1	laminin, beta 1	10.9	2.35e-17	55.7	7.66e-30	56.79	5.07e-30	10.64	6.88e-16	74.86	4.68e-30	6.56	8.82e-12	67.17	2.14e-29	9	3.71e-18	9.63	9.68e-19	105.09	1.13e-37	105.77	1.05e-37	1	512.11
6678	SPARC	secreted protein, acidic, cysteine-rich (osteonectin)	9.31	1.51e-06	22.13	3.17e-10	28.95	1.92e-11	15.76	5.03e-08	57.78	2.69e-13	17.56	1.85e-08	59.05	2.07e-13	11.47	6.43e-09	11.36	7.12e-09	125.16	3.97e-21	124.77	4.45e-21	1	483.3
55227	LRRC1	leucine rich repeat containing 1	13.11	4.97e-23	48.58	9.91e-34	50.53	6.19e-34	18.65	1.05e-24	100.57	7.37e-37	16.8	8.98e-24	97.73	1.06e-36	7.6	6.61e-20	7.41	1.34e-19	61.81	5.3e-39	60.09	9.02e-39	1	482.88
983	CDK1	cyclin-dependent kinase 1	80.25	5.19e-49	40.55	2.98e-43	32.16	3.67e-41	74.48	2.04e-46	6.14	1.96e-21	86.44	1.75e-47	5.66	2.6e-20	66.44	5.89e-52	61.11	2.6e-51	15.31	3.11e-38	11.37	8.62e-35	1	479.91
80312	TET1	tet methylcytosine dioxygenase 1	80.22	1.7e-47	18.98	6.5e-35	16.55	1.79e-33	119.48	5.74e-48	2.47	7.37e-08	112.79	1.06e-47	3.37	2.79e-12	33.93	6.63e-45	40.1	2.3e-46	20.19	1.31e-39	21.51	3.72e-40	1	469.59
57181	SLC39A10	solute carrier family 39 (zinc transporter), member 10	62.61	2.53e-30	21.55	4.74e-22	19.81	2.22e-21	99.06	2.01e-31	19.56	3.46e-19	93.04	5.88e-31	20.01	2.84e-19	42.79	2.69e-31	46.17	8.36e-32	20.66	3.1e-25	18.06	4.91e-24	1	463.32
1462	VCAN	versican	36.28	7.27e-40	41.69	1.6e-40	33.97	1.02e-38	26.14	7.33e-35	80.85	2.75e-43	22.95	1.31e-33	93.75	2.62e-44	40.66	6.63e-45	47.37	3.68e-46	19.36	9.44e-38	13.68	4.74e-34	1	456.7
6515	SLC2A3	solute carrier family 2 (facilitated glucose transporter), member 3	34.75	4.14e-30	22.02	5.05e-26	20.8	1.71e-25	27.98	1.46e-26	34.77	7.73e-28	29.25	6.78e-27	55.07	3.54e-31	49.64	1.12e-36	40	5.75e-35	82.56	4.66e-40	55.25	4e-37	1	452.09
9133	CCNB2	cyclin B2	80.31	1.78e-48	38.9	1.92e-42	27.34	2.75e-39	75.4	7.71e-46	5.83	8.87e-21	72.51	1.43e-45	3.93	1.79e-15	62.33	6.11e-51	60.73	1.02e-50	11.45	1.09e-34	7.95	4.84e-30	1	446.68
7272	TTK	TTK protein kinase	85.84	6.17e-54	25.85	1.41e-43	19.65	8.6e-41	71.48	1.56e-50	3.45	4.29e-16	78.68	3.31e-51	3.26	3.16e-15	68.59	9.42e-57	68.37	9.47e-57	5.75	1.06e-29	5.49	7.06e-29	1	436.41
6241	RRM2	ribonucleotide reductase M2	81.04	2.06e-40	24.19	1.45e-30	19.49	1.38e-28	60.73	3e-36	8.16	2.16e-18	56.98	8.4e-36	8.8	6.01e-19	84.08	1.14e-44	83.58	1.39e-44	4.62	6.13e-16	3.08	1.07e-10	1	434.75
10112	KIF20A	kinesin family member 20A	69.66	7.48e-44	28.98	2.19e-36	22.09	5.99e-34	71.41	8.26e-42	5.68	9.53e-18	73.24	6.29e-42	3.24	9.76e-11	65.97	4.05e-48	62.32	1.11e-47	11.71	8.17e-32	6.66	1.05e-24	1	420.96
9823	ARMCX2	armadillo repeat containing, X-linked 2	69.6	1.48e-41	20.4	3.5e-31	21.97	1.13e-31	68.9	2.3e-39	10.99	4.72e-23	70.18	1.8e-39	14.32	1.49e-25	39.14	1.07e-40	41.94	2.95e-41	30.45	2.98e-38	27.19	3.85e-37	1	415.08
115908	CTHRC1	collagen triple helix repeat containing 1	12.47	1.78e-14	89.61	2.72e-27	93.04	1.74e-27	22.11	3.29e-17	23.3	3.11e-17	24.75	5.59e-18	57.87	4.81e-23	3.44	1.99e-06	6.21	4.08e-11	36	9.73e-25	41.32	1.23e-25	1	410.12
9837	GINS1	GINS complex subunit 1 (Psf1 homolog)	78.96	1.31e-43	19.27	9.39e-32	14.79	4.26e-29	80.4	5.31e-42	5.69	1.08e-16	79	7e-42	6.6	1.9e-18	54.1	2.91e-44	59.43	5.71e-45	5.48	2.05e-20	4.89	7.85e-19	1	408.61
83871	RAB34	RAB34, member RAS oncogene family	44.51	7.07e-48	23.61	1.02e-41	26.81	7.34e-43	50.69	9.32e-47	20	4.82e-38	45.39	7.13e-46	27.4	6.43e-41	45.95	2.48e-52	47.3	1.47e-52	34.95	1.39e-49	36.02	9.43e-50	1	402.63
54443	ANLN	anillin, actin binding protein	73.05	1.84e-52	29.05	2.21e-44	22.34	8.58e-42	56.33	3.2e-48	8.87	2.01e-29	59.58	1.1e-48	7.39	4.86e-27	57.2	6.24e-55	46.26	3.45e-53	14.45	1.47e-41	12.05	2.64e-39	1	386.57
7162	TPBG	trophoblast glycoprotein	34.61	4.18e-36	88.47	1.2e-42	91.02	9.38e-43	22.66	1.26e-30	19.88	5.31e-29	23.67	4.88e-31	31.43	6.45e-33	21.04	4.38e-35	21.12	4.21e-35	14.25	7.22e-31	12.8	1.11e-29	1	380.95
9493	KIF23	kinesin family member 23	59.33	9.15e-45	18.63	5.02e-34	13.83	7.75e-31	70.08	8.82e-44	3.17	3.88e-11	72.11	5.9e-44	3.17	3.9e-11	65.1	9.21e-50	64.96	1.04e-49	6.33	3.4e-25	3.63	1.02e-16	1	380.34
83690	CRISPLD1	cysteine-rich secretory protein LCCL domain containing 1	39.56	4.08e-46	37.61	3.89e-45	31.32	1.83e-43	48.67	2.11e-45	12.64	6.63e-32	58.05	8.14e-47	14.89	6.54e-34	45.31	2.37e-51	49.08	6.31e-52	22.7	1.06e-44	18.38	1.89e-42	1	378.21
55789	DEPDC1B	DEP domain containing 1B	70.83	1.22e-53	22.45	7.61e-43	18.55	6.28e-41	60.88	1.56e-50	2.79	1.78e-13	66.61	3.05e-51	2.33	1.8e-10	60.79	1.72e-57	65.07	5.29e-58	3.62	5.29e-23	2.62	1.87e-16	1	376.54
84707	BEX2	brain expressed X-linked 2	62.63	9.49e-29	35.43	1.24e-24	31.03	1.7e-23	33.78	3.89e-23	6.63	2.27e-10	39.06	6.82e-24	5.27	7.68e-09	65.6	1.77e-32	74.76	2.77e-33	10.06	3.78e-17	11.01	4.7e-18	1	375.26
2152	F3	coagulation factor III (thromboplastin, tissue factor)	2.77	3.75e-08	23.64	1.61e-30	36.28	6.67e-34	9.58	1.63e-20	99.35	3.19e-39	11.36	2.81e-22	57.34	1.98e-35	3.6	2.42e-13	2.99	7.83e-11	61.05	2.01e-42	57.05	5.32e-42	1	365.01
1836	SLC26A2	solute carrier family 26 (anion exchanger), member 2	7.45	1.32e-25	22.53	3.1e-37	28.06	3.89e-39	6.48	2.69e-22	146.38	2.44e-49	6.69	1.05e-22	107.3	3e-47	4.01	1.5e-19	3.72	2.88e-18	10.84	1.69e-33	11	1.22e-33	1	354.46
4085	MAD2L1	MAD2 mitotic arrest deficient-like 1 (yeast)	50.72	7.98e-45	20.57	1.71e-36	16.54	3.04e-34	49.51	1.95e-42	4.82	8.1e-18	46.36	7.62e-42	5.1	9.89e-19	70.18	1.41e-51	68.16	2.87e-51	12.48	1.54e-35	9.78	1.43e-32	1	354.22
586	BCAT1	branched chain amino-acid transaminase 1, cytosolic	57.27	3.91e-28	32.16	9.33e-24	27.32	1.56e-22	36.42	2.38e-23	8.32	4e-12	39.79	5.57e-24	12.28	3.81e-15	52.24	4.93e-31	50.59	8.27e-31	20.82	9.42e-24	16.16	1.38e-21	1	353.37
483	ATP1B3	ATPase, Na+/K+ transporting, beta 3 polypeptide	40.11	6.15e-30	18.9	1.06e-23	20.02	4.19e-24	42.71	3.69e-29	32.96	1.41e-26	41.16	1.09e-28	30.38	9.3e-26	41.87	9.57e-33	42.6	7.06e-33	20.23	1.75e-26	20.16	1.82e-26	1	351.1
56944	OLFML3	olfactomedin-like 3	14.05	2e-35	43.77	1.32e-45	56.35	1.92e-47	32.43	1.82e-41	32.24	3.96e-41	25.44	2.48e-39	21.76	1.7e-37	25.14	1.8e-45	24.06	4.87e-45	39.52	3.53e-49	34.71	5.67e-48	1	349.47
3945	LDHB	lactate dehydrogenase B	41.2	9.98e-25	31.98	7.44e-23	30.5	1.59e-22	36.16	1.69e-22	26.13	8.14e-20	35.84	1.8e-22	24.44	2.16e-19	37.39	1.96e-27	37.57	1.98e-27	19.9	4.3e-22	20.66	1.93e-22	1	341.77
29957	SLC25A24	"solute carrier family 25 (mitochondrial carrier; phosphate carrier), member 24"	19.25	2.86e-25	30.46	1.86e-28	28.1	9.5e-28	37.93	7.15e-29	49.84	2.34e-30	18.96	1.5e-23	43.34	2.17e-29	30.27	2.88e-32	29.23	4.93e-32	26.02	8.86e-31	21.61	3.64e-29	1	335.01
10653	SPINT2	serine peptidase inhibitor, Kunitz type, 2	16.19	9.41e-15	25.36	1.8e-17	28.57	3.3e-18	21.74	1.58e-15	60.72	1.7e-21	23.64	5.76e-16	55.29	6e-21	17.32	2.96e-17	16.62	6.49e-17	34.9	4.85e-22	34.36	6.47e-22	1	334.71
6664	SOX11	SRY (sex determining region Y)-box 11	74.56	1.59e-48	50.95	4.35e-45	54.14	1.92e-45	20.27	2.28e-35	3.21	1.69e-12	16.42	2.73e-33	4.96	9.14e-19	37.38	1.33e-47	38.36	8.2e-48	15.14	1.93e-38	12.11	7.69e-36	1	327.5
6091	ROBO1	roundabout, axon guidance receptor, homolog 1 (Drosophila)	51.4	1.74e-18	18.26	2.03e-12	19.54	7.97e-13	35.34	4.26e-15	33.6	1.56e-14	35.8	3.51e-15	37.58	3.63e-15	29.88	5e-18	27.15	2.02e-17	21.46	8.32e-16	16.03	6.31e-14	1	326.04
58499	ZNF462	zinc finger protein 462	52.93	7.03e-41	23.75	9.36e-34	21.19	1.3e-32	52.9	9.07e-39	11	5.68e-24	48.81	3.8e-38	13.83	2.52e-26	37.69	4.06e-42	43.13	3.37e-43	12.24	7.39e-31	8.31	3.13e-26	1	325.78
5214	PFKP	phosphofructokinase, platelet	18.75	1.19e-27	25.17	7.82e-30	21.71	1.62e-28	33.8	2.41e-31	44.63	4.97e-33	32.57	4.67e-31	50.26	6.77e-34	10.39	7.9e-24	10.9	2.61e-24	37.24	1.01e-35	35.55	2.6e-35	1	320.97
701	BUB1B	BUB1 mitotic checkpoint serine/threonine kinase B	58.94	2.09e-48	16.43	1.21e-36	12.65	1.22e-33	60.4	2.5e-46	2.81	1.48e-11	60.39	2.69e-46	2.34	7.61e-09	48.47	3.62e-51	49.37	2.55e-51	4.54	1.54e-23	3.02	2.03e-16	1	319.36
50810	HDGFRP3	-	56.73	1.4e-51	24.48	7.71e-44	21.26	2.2e-42	42.33	4.81e-47	4.44	1.1e-20	39.91	1.2e-46	5.49	6.02e-24	46.46	5.72e-54	43.7	2.04e-53	15.26	6.05e-43	14.99	1.13e-42	1	315.05
11065	UBE2C	ubiquitin-conjugating enzyme E2C	50.26	1.03e-38	17.22	3.85e-29	13.68	7.71e-27	53.12	5.25e-37	3.14	3.77e-09	59.74	8.27e-38	3.28	8.44e-10	48.61	7.51e-43	43.49	5.49e-42	9.19	1.3e-26	6.67	1.84e-22	1	308.4
64151	NCAPG	non-SMC condensin I complex, subunit G	60.68	1.1e-51	22.46	1.16e-42	17.63	5.14e-40	59.57	3.06e-49	4.94	4.19e-22	65.56	5.64e-50	4.72	2.76e-21	35.9	5.5e-52	30.66	1.42e-50	3.02	1.18e-18	2.54	4.36e-15	1	307.68
23594	ORC6	origin recognition complex, subunit 6	42.57	6.94e-48	19.11	2.7e-40	14.24	5.23e-37	47.1	1.3e-46	10.47	2.1e-31	45.56	2.51e-46	9.4	4.5e-30	47.07	5.64e-53	50.38	1.6e-53	12	3.35e-39	9.7	1.86e-36	1	307.6
284217	LAMA1	laminin, alpha 1	24.56	8.68e-32	44.29	4.21e-36	28.69	1.43e-32	17.48	6.22e-27	35.28	2.18e-32	16.33	3.06e-26	29.73	5.82e-31	11.77	1.07e-27	12.36	2.96e-28	40.28	9.12e-39	37.81	2.99e-38	1	298.58
6297	SALL2	spalt-like transcription factor 2	57.3	1.69e-56	11.26	4.92e-40	10.07	1.21e-38	52.07	2.12e-53	2.23	7.32e-12	55.99	4.9e-54	2.64	2.74e-15	45.72	4.92e-59	49.71	9.77e-60	6.02	1.67e-35	5.21	5.11e-33	1	298.22
890	CCNA2	cyclin A2	51.62	1.78e-57	17.6	7.49e-47	14.26	1.91e-44	42.53	1.83e-53	3.24	6.71e-20	41.51	4.03e-53	2.82	3.9e-17	56.5	1.59e-62	53.01	5.64e-62	7.03	2.7e-39	4.82	6.45e-33	1	294.94
55186	SLC25A36	solute carrier family 25 (pyrimidine nucleotide carrier ), member 36	30.86	4.38e-29	38.91	1.63e-30	36.6	5.6e-30	31.29	2.66e-27	22.15	2.3e-24	25.98	6.57e-26	25.97	1.42e-25	18.29	2.03e-28	18.52	1.65e-28	21.34	1.32e-29	23.86	1.49e-30	1	293.77
9805	SCRN1	secernin 1	20.42	3.34e-42	19.44	3.54e-41	22.09	2.2e-42	48.58	6.96e-48	14.74	2.96e-36	45.05	5.72e-47	13.59	4.28e-35	28.22	2.17e-49	31.15	2.63e-50	22.23	1.17e-46	21.71	2.35e-46	1	287.22
7171	TPM4	tropomyosin 4	23.28	8.52e-18	25.74	3.54e-18	17.22	2.81e-15	19.23	4.18e-15	18.08	1.45e-14	22.9	2.18e-16	18.58	9.2e-15	40.61	1.27e-24	34.4	1.92e-23	42.82	1.21e-24	24.32	1.04e-20	1	287.18
2950	GSTP1	glutathione S-transferase pi 1	19.6	3.26e-28	20.43	3.57e-28	20.28	4.38e-28	26.76	3.55e-29	44.09	7.59e-33	29.43	4.78e-30	33.47	5.09e-31	26.79	1.41e-34	24.18	1.22e-33	20.27	8.71e-32	21.48	2.79e-32	1	286.78
64105	CENPK	centromere protein K	49.52	3.34e-37	21.42	1.25e-29	17.43	9.15e-28	61.06	1.09e-36	3.85	2.59e-10	51.58	1.61e-35	2.66	1.04e-06	35.28	1.19e-38	34.66	1.93e-38	4.6	2.76e-16	4.17	5.52e-15	1	286.23
4131	MAP1B	microtubule-associated protein 1B	39.69	3.08e-38	33.66	1.99e-36	32.84	3.7e-36	25.15	2.04e-32	14.09	8.77e-27	25.43	1.49e-32	19.86	6.17e-30	34.3	6.74e-41	29.79	1.13e-39	17.3	2.91e-34	11.53	7.03e-30	1	283.64
64946	CENPH	centromere protein H	48.73	7.38e-43	20.33	1.1e-34	15.68	6.01e-32	65.47	5.56e-43	4.85	2.3e-16	55.17	1.96e-41	4.61	6.72e-16	25.81	5.36e-41	28.49	6.18e-42	5.61	5.66e-23	4.32	5e-19	1	279.07
1894	ECT2	epithelial cell transforming sequence 2 oncogene	47.93	1.65e-41	19.98	1.95e-33	15.4	6.81e-31	41.7	1.46e-38	9.61	3.23e-24	43.73	6.17e-39	9.68	2.92e-24	38.76	2.01e-43	36.97	6e-43	6.11	3.56e-23	5.87	1.32e-22	1	275.74
5570	PKIB	protein kinase (cAMP-dependent, catalytic) inhibitor beta	18.05	3.46e-32	11.95	1.31e-27	19.09	3.31e-32	16.65	6.47e-30	74.84	7.81e-42	20.78	6.37e-32	67.38	5.99e-41	11.47	1.02e-31	11.58	8.59e-32	10.65	1.24e-30	10.99	6.29e-31	1	273.43
84617	TUBB6	tubulin, beta 6 class V	16.38	1.25e-15	24.05	4.67e-18	19.95	8.87e-17	39.92	6.13e-20	27.02	1.23e-17	29.16	8.95e-18	30.38	5.37e-18	25.5	7.56e-21	26.37	4.38e-21	18.1	4.01e-18	14.18	2.88e-16	1	271.01
5783	PTPN13	protein tyrosine phosphatase, non-receptor type 13 (APO-1/CD95 (Fas)-associated phosphatase)	32.76	1.57e-45	47.8	4.58e-48	39.76	1.97e-46	29.71	2.07e-42	15.62	1.33e-35	26.8	1.94e-41	10.32	4.91e-31	18.56	5.55e-44	18.32	9.33e-44	16.75	1.77e-42	12.15	9.5e-39	1	268.55
9212	AURKB	aurora kinase B	50.68	3.15e-53	13.03	2.27e-39	10.22	2.24e-36	53.2	2.11e-51	2.52	1.31e-12	57.49	4.39e-52	2.63	2.1e-13	36.75	8.48e-55	33.23	7.46e-54	3.79	6.03e-25	3.03	1.86e-20	1	266.57
8317	CDC7	cell division cycle 7	56.85	8.75e-37	16.17	3.61e-26	12.78	6.73e-24	47.88	2.05e-33	2.05	0.000417	47.53	2.11e-33	3.6	1.96e-09	33.01	2.65e-36	34.18	1.62e-36	4.16	5.03e-14	4.32	1.69e-14	1	262.53
51309	ARMCX1	armadillo repeat containing, X-linked 1	28.73	2.7e-25	22.99	3.01e-23	22.36	5.51e-23	34.73	5.1e-25	17.87	1.42e-19	35.75	3.16e-25	13.26	2.9e-17	17.84	1.3e-24	18.83	4.3e-25	22.43	2.27e-26	22	3.58e-26	1	256.79
55859	BEX1	brain expressed, X-linked 1	45.21	2.43e-41	42.86	1.95e-40	27.28	1.64e-36	13.86	1.12e-28	6.3	1.63e-19	17.37	7.13e-31	9.66	1.61e-24	30.02	4.86e-42	37.37	6.22e-44	12.45	6.68e-33	14.4	1.82e-34	1	256.78
81606	LBH	limb bud and heart development	7.06	2.08e-14	39.15	2.39e-28	36.87	8.24e-28	12.72	2.35e-18	20.27	7.14e-22	11.8	7.9e-18	18.63	2.86e-21	12.32	2.82e-22	10.22	2e-20	48.77	1.11e-33	38.69	6.23e-32	1	256.5
1277	COL1A1	collagen, type I, alpha 1	4.65	1.45e-05	12.17	1.03e-10	15.37	5.11e-12	13.12	2.25e-10	5.72	7.15e-06	15.27	3.4e-11	15.88	3.77e-11	6.98	3.49e-09	8.52	1.61e-10	85.17	5.26e-25	68.58	9.56e-24	1	251.43
90161	HS6ST2	heparan sulfate 6-O-sulfotransferase 2	18.08	2.37e-48	37.76	7.26e-55	36.97	1.53e-54	4.17	9.19e-26	39.96	3.45e-53	5.72	3.8e-31	43.65	8.12e-54	4.8	4.88e-34	5.06	5.32e-35	29.91	1.63e-57	25.33	6.91e-56	1	251.41
117854	TRIM6	tripartite motif containing 6	15.17	1.83e-24	14.2	1.56e-23	12.64	2.22e-22	36.47	2.94e-30	34.75	2.21e-29	34.37	6.71e-30	41.69	6.29e-31	11.82	4.57e-25	13.15	4.36e-26	17.4	8.44e-29	17.96	5.02e-29	1	249.62
4692	NDN	necdin, melanoma antigen (MAGE) family member	20.79	2.48e-35	31.6	1.13e-38	34.34	2.98e-39	17.91	4.5e-32	17.84	1.38e-31	15.74	8.82e-31	18.59	5.59e-32	16.56	2.38e-36	15.73	7.68e-36	29.48	1.33e-41	28.05	3.74e-41	1	246.63
26278	SACS	spastic ataxia of Charlevoix-Saguenay (sacsin)	50.89	3.25e-33	15.05	6.8e-23	14.19	2.38e-22	39.48	2.31e-29	9.32	8.17e-17	46.13	1.61e-30	12.27	2.15e-19	20.85	2.25e-29	20.93	2.25e-29	5.1	1.93e-14	4.25	2.31e-12	1	238.46
1033	CDKN3	cyclin-dependent kinase inhibitor 3	43.5	3.67e-32	15.5	3.02e-23	13.3	7.98e-22	29.72	2.56e-27	3.58	5.34e-08	40.14	1.09e-29	2.95	2.37e-06	43.45	1.2e-35	37.24	2.16e-34	4.65	1.58e-13	3.63	1.16e-10	1	237.66
5066	PAM	peptidylglycine alpha-amidating monooxygenase	12.64	3.87e-29	27.58	3.78e-36	32.58	1.47e-37	9.55	1.7e-24	43.99	3.14e-38	9.2	3.23e-24	45.18	2.25e-38	5.17	1.05e-20	6.15	3.88e-23	23.65	3.65e-38	20.21	1.14e-36	1	235.9
55228	PNMAL1	paraneoplastic Ma antigen family-like 1	32.36	3.04e-40	20.67	1.26e-35	21.08	9.31e-36	27.42	1.22e-36	5.24	6.3e-18	46.18	5.22e-41	24.05	5.66e-35	15.96	2.93e-37	17.84	1.92e-38	13.5	4.33e-35	11.56	2.3e-33	1	235.86
10635	RAD51AP1	RAD51 associated protein 1	37.93	6.71e-39	15.11	1.53e-29	10.97	4.32e-26	42.21	5.96e-38	2.28	2.3e-06	38.86	2.32e-37	2.14	9.78e-06	33.91	1.46e-42	36.23	3.72e-43	4.38	9.65e-19	3.86	9.16e-17	1	227.88
65108	MARCKSL1	MARCKS-like 1	30.56	1.11e-27	17.41	7.37e-23	13.75	8.18e-21	17.52	8.2e-22	6.53	7.53e-13	18.68	2.36e-22	9.87	1.24e-16	44.39	1.57e-34	43.1	2.26e-34	11.08	2e-22	8.58	9.6e-20	1	221.47
24137	KIF4A	kinesin family member 4A	41.39	2.94e-49	15.9	1.18e-39	11.89	3.18e-36	30.12	4.73e-44	3.34	1.91e-16	30.57	3.41e-44	2.58	3.43e-12	39.48	3.86e-53	37.68	9.96e-53	4.94	3.32e-28	3.5	6.81e-22	1	221.39
9055	PRC1	protein regulator of cytokinesis 1	34.68	6.08e-39	21.2	5.81e-34	18.54	1.25e-32	38.58	1.63e-37	4.8	8.88e-16	40.35	7.38e-38	4.2	7.29e-14	21.63	1.22e-38	20.46	4.26e-38	7.91	5.06e-27	6.07	1.86e-23	1	218.42
148203	ZNF738	zinc finger protein 738	40.66	3.05e-54	14.62	1.35e-43	12.35	1.6e-41	37.88	2.35e-51	6.25	2.87e-30	35.04	1.2e-50	6.02	1.08e-29	23.49	1.91e-53	26.24	1.45e-54	7.19	1.34e-38	6.1	5.76e-36	1	215.84
1001	CDH3	cadherin 3, type 1, P-cadherin (placental)	12.17	1.13e-45	9.11	2.14e-41	7.9	2.43e-39	22.58	2.46e-50	30.03	1.05e-52	22.46	2.8e-50	23.4	3.27e-50	13.13	6.11e-51	13.79	1.78e-51	30.49	1.6e-59	28.28	1.04e-58	1	213.34
26996	GPR160	G protein-coupled receptor 160	19.23	1.64e-18	19.58	2.33e-18	24.37	6.3e-20	22.17	2.83e-18	45.43	1.68e-22	22.71	2.1e-18	33.61	1.15e-20	6.63	1.59e-12	7.72	8.84e-14	4.84	1.33e-09	5.61	6.95e-11	1	211.9
151246	SGOL2	shugoshin-like 2 (S. pombe)	42.47	4.03e-43	16.68	6.65e-34	13.96	5.3e-32	33.47	3.67e-39	5.19	1.74e-18	41.09	6.39e-41	5.15	2.1e-18	24.76	1.46e-42	22.28	1.7e-41	2.33	3.65e-10	2.9	7.87e-14	1	210.28
55655	NLRP2	NLR family, pyrin domain containing 2	25.36	1.09e-32	7.94	8.83e-21	7.6	2.85e-20	38.77	3.7e-34	17.83	4.49e-27	3.99	9.06e-12	3.26	2.72e-09	36.58	6.74e-40	41.46	6.34e-41	12.51	2.31e-29	13.75	2.48e-30	1	209.05
9200	PTPLA	protein tyrosine phosphatase-like (proline instead of catalytic arginine), member A	13.55	7.7e-26	16.17	2.99e-27	13.27	2.93e-25	26.18	4.19e-30	24.38	2.69e-29	20.97	1.4e-28	28.57	1.13e-30	17.4	7.31e-31	15.86	6.14e-30	15.92	1.18e-29	16.71	4.43e-30	1	208.98
29127	RACGAP1	Rac GTPase activating protein 1	30.64	4.28e-41	19.41	2.45e-36	17.06	5.85e-35	28.99	7.35e-39	4.69	8.62e-18	27.27	2.96e-38	6.21	1.07e-21	28.97	5.65e-44	26.95	2.96e-43	10.3	1.93e-32	7.6	1.76e-28	1	208.09
56271	BEX4	brain expressed, X-linked 4	25.44	1.35e-19	26.44	1.46e-19	26.38	1.62e-19	17.57	2.43e-15	9.8	2.87e-11	20.32	1.61e-16	7.21	3.54e-09	22.2	1.91e-21	20.48	8.67e-21	16.57	5.59e-19	14.03	1.19e-17	1	206.44
7431	VIM	vimentin	13.69	2e-09	27.61	8.81e-13	24.18	3.89e-12	12.1	6.63e-08	15.23	7.59e-09	10.67	2.6e-07	20.16	4.68e-10	18.72	8.33e-13	16.02	7.48e-12	24.75	2.21e-14	22.57	7.81e-14	1	205.7
11130	ZWINT	ZW10 interacting kinetochore protein	35.92	5.61e-32	14.04	8.08e-24	10.65	4.45e-21	28.37	2.88e-28	4.53	3.04e-11	26.56	1.06e-27	5.07	1.82e-12	35.35	2.98e-35	35.81	2.48e-35	3.95	1.23e-12	3.01	2.03e-09	1	203.26
1152	CKB	creatine kinase, brain	6.16	7.87e-14	21.52	5.27e-25	20.88	8.21e-25	10.44	1.63e-17	59.03	2.48e-30	7.71	1.36e-14	37	2.79e-27	3.39	1.15e-09	3.26	3.22e-09	14.97	3.88e-25	17.43	1.74e-26	1	201.79
6857	SYT1	synaptotagmin I	29.77	2.02e-46	4.69	1.65e-23	5.28	2.62e-25	52.49	6.26e-49	6.39	4.51e-26	51	1.05e-48	3.7	8.03e-18	20.13	6.27e-47	18.92	3.42e-46	4.94	6.24e-28	3.87	1.62e-23	1	201.18
1809	DPYSL3	dihydropyrimidinase-like 3	26.62	2.81e-42	11.05	1.15e-32	10.36	7.75e-32	34.3	2.21e-42	22.74	3.44e-38	27.07	3.19e-40	22.42	5.73e-38	12.86	8.9e-39	16.14	2.51e-41	10.44	7.11e-36	6.74	5.58e-30	1	200.74
6422	SFRP1	secreted frizzled-related protein 1	92.45	5.08e-39	8.86	3.4e-19	5.73	1.24e-14	6.77	2.84e-15	2.16	0.00029	9.22	2.61e-18	2.07	0.000555	22.82	4.1e-32	19.47	1.35e-30	15.64	2.75e-28	10.48	4.04e-24	1	195.67
1488	CTBP2	C-terminal binding protein 2	29.51	5.96e-53	10.89	7.9e-42	9.9	1.81e-40	35.47	4.86e-52	5.59	4.74e-30	33.86	1.08e-50	4.88	4.72e-27	24.5	1.37e-55	25.24	6.64e-56	6.94	1.43e-39	6.87	2.23e-39	1	193.65
9232	PTTG1	pituitary tumor-transforming 1	30.59	3.3e-43	12.99	2.48e-34	11.65	5e-33	32.59	1.81e-40	2.37	4.17e-09	33.53	3.53e-41	2.66	7.51e-11	26.11	3.06e-46	27.28	1.19e-46	7.53	1.51e-31	5.8	1.16e-27	1	193.1
11339	OIP5	Opa interacting protein 5	34.51	4.13e-46	10.78	1.66e-33	8.22	5.25e-30	28.97	1.95e-42	2.96	3.45e-13	31.37	5.88e-43	2.25	4.58e-09	33.95	3.63e-50	33.66	4.61e-50	3.44	5.42e-20	2.53	4.08e-14	1	192.64
139886	SPIN4	spindlin family, member 4	17.47	3.55e-27	8.8	7.58e-20	9.51	9.95e-21	16.11	9.98e-25	24.39	5.31e-28	18.22	6.81e-26	21.62	6.67e-27	12.76	2.43e-27	15.55	2.43e-29	25.89	7.46e-34	22.13	1.91e-32	1	192.45
50804	MYEF2	myelin expression factor 2	34.69	2.98e-49	16.06	2.93e-41	15.65	7.31e-41	29.29	1.62e-45	3.36	1.26e-17	27.99	4.17e-45	2.73	5.57e-14	23.91	1.74e-50	26.4	2.05e-51	5.23	1.31e-30	5.08	4.82e-30	1	190.39
231	AKR1B1	aldo-keto reductase family 1, member B1 (aldose reductase)	26.07	2.07e-05	15.3	0.000281	16.48	0.000205	19.41	0.000296	2.57	0.266	23.27	8.61e-05	2.57	0.244	23.27	5.31e-06	21.9	8.85e-06	18.82	2.1e-05	20.55	1.24e-05	1	190.21
286827	TRIM59	tripartite motif containing 59	32.39	1.08e-48	12.47	1.84e-38	11.34	3.64e-37	30.31	7.63e-46	3.95	3.68e-20	30.95	5.06e-46	3.49	5.18e-18	28.27	9.53e-52	25.23	1.44e-50	5.78	6.63e-32	4.77	1.35e-28	1	188.95
55872	PBK	PDZ binding kinase	25.42	1.68e-34	35.91	5.19e-37	30	2.12e-35	18.5	9.71e-29	11.26	6.91e-24	26.23	8.61e-33	8.78	1.67e-21	9.39	9.71e-28	9.3	1.28e-27	7.8	3.39e-25	5.56	7.89e-21	1	188.15
1728	NQO1	NAD(P)H dehydrogenase, quinone 1	14.48	5.97e-19	24.44	7.39e-23	24.26	9.86e-23	12.03	3.04e-16	24.62	2.58e-21	9.83	1.39e-14	17.76	7.04e-19	19.85	3.58e-24	17.68	3.76e-23	11.32	5.47e-19	11.84	2.15e-19	1	188.11
84188	FAR1	fatty acyl CoA reductase 1	21.99	4.03e-34	18.68	3.95e-32	17.2	2.55e-31	23.43	9.64e-33	19.5	1.14e-30	23.11	1.16e-32	11.74	1.28e-25	17.63	9.47e-36	16.56	4.17e-35	8.43	3.34e-27	9.56	1.05e-28	1	187.83
132625	ZFP42	ZFP42 zinc finger protein	32.55	2.65e-58	3.22	1.02e-25	2.33	5.28e-18	44.47	1.47e-58	3.55	6.54e-26	35.5	1.46e-56	2.58	5.8e-19	25.99	1.44e-60	26.45	1.1e-60	5.9	2.84e-41	4.61	8.49e-37	1	187.15
5125	PCSK5	proprotein convertase subtilisin/kexin type 5	3.54	1.53e-12	29.18	1.96e-35	27.75	6.63e-35	7.99	2.38e-21	34.79	5.02e-35	7.44	1.6e-20	25.57	1.85e-32	2.24	7.91e-08	2.75	9.83e-11	22.3	2.27e-36	21.76	4.41e-36	1	185.31
55920	RCC2	regulator of chromosome condensation 2	31.82	5.69e-46	7.32	2.62e-29	6.01	1.85e-26	28.44	1.74e-42	2.16	1.78e-08	25.54	7.16e-42	2.47	9.53e-11	37.22	8.42e-51	37.39	8.79e-51	3.67	7.23e-22	3.1	1.94e-18	1	185.14
10409	BASP1	brain abundant, membrane attached signal protein 1	18.43	4.54e-09	22.2	9.01e-10	19.72	2.97e-09	10.4	5.43e-06	16.71	1.43e-07	13.3	6.02e-07	16.48	1.64e-07	18.23	1.07e-10	18.79	7.39e-11	15.5	7.62e-10	15.07	1.07e-09	1	184.83
83481	EPPK1	epiplakin 1	6.75	3.72e-12	21.81	2.29e-21	19.13	2.09e-20	21.99	2.12e-20	36.21	1.34e-23	15.79	8.68e-18	39.25	2.99e-24	4.31	1.66e-09	5.41	1.18e-11	6.94	6.95e-14	5.16	4.7e-11	1	182.75
7436	VLDLR	very low density lipoprotein receptor	8.04	8.52e-18	15.46	9.23e-24	12.77	5.45e-22	19.62	1.15e-24	16.77	3.76e-23	10.6	4.31e-19	21.06	5.78e-25	15.83	4.29e-27	13.12	3.25e-25	27.61	6.2e-32	18.94	1.44e-28	1	179.82
3098	HK1	hexokinase 1	20.23	6.5e-23	9.64	2.16e-16	9.48	2.91e-16	28.26	8.48e-24	6.48	8.43e-12	29.28	5.65e-24	9.08	8.23e-15	19.14	7.93e-26	17.64	3.94e-25	15.08	1.41e-23	14.92	1.76e-23	1	179.23
57722	IGDCC4	immunoglobulin superfamily, DCC subclass, member 4	29.54	3.72e-38	17.48	9.5e-33	18.41	4.14e-33	10.82	2.77e-26	6.57	7.42e-20	10.76	4.3e-26	17.55	1.63e-30	9.82	1.46e-30	9.46	4.49e-30	24.92	2.84e-40	20.44	2.82e-38	1	175.77
388610	TRNP1	TMF1-regulated nuclear protein 1	9.1	1.6e-28	12.58	5.36e-32	16.56	6.05e-35	8.59	1.93e-26	38.33	1.07e-40	7.61	6.32e-25	34.33	9.26e-40	8.06	1.78e-29	8.22	9.58e-30	15.68	2.16e-37	16.6	6.46e-38	1	175.66
56133	PCDHB2	protocadherin beta 2	17.49	7.42e-48	14.34	3.72e-45	14.41	4.23e-45	17.46	1.17e-45	9.5	6.76e-38	16.89	2.76e-45	9.26	1.5e-37	23.16	3.48e-55	25.23	4.57e-56	14.57	1.02e-49	9.8	1.15e-44	1	172.11
59084	ENPP5	ectonucleotide pyrophosphatase/phosphodiesterase 5 (putative)	10.14	3.66e-28	11.73	1.55e-29	16.88	3.18e-33	10.9	5e-27	49.08	1.23e-40	14.62	4.37e-30	45.88	4.33e-40	2.72	1.58e-12	2.71	2.13e-12	3.63	5.18e-17	3.81	1.04e-17	1	172.1
55165	CEP55	centrosomal protein 55kDa	30.33	3.55e-40	11.65	2.79e-30	9.83	2.74e-28	27.95	2.54e-37	2.2	5.65e-07	29.72	6.17e-38	2.4	4.01e-08	28.08	8.25e-44	21.73	2.28e-41	2.85	8.79e-14	2.12	7.45e-09	1	168.86
57482	KIAA1211	KIAA1211	17.38	1.05e-39	20.38	7.76e-41	18.09	1.83e-39	23.63	1.33e-40	16.62	1.52e-36	19.63	8.3e-39	14.48	5.22e-35	8.29	8.43e-35	8.61	2.49e-35	11.23	1.8e-38	9.01	1.25e-35	1	167.35
894	CCND2	cyclin D2	18.44	3.49e-40	15.15	1.33e-37	12.72	1.37e-35	13.77	4.84e-35	4.79	6.39e-21	18.34	4.86e-38	7.14	1.35e-26	16.6	3.01e-43	15.8	1e-42	25.94	1.77e-47	18.36	6.26e-44	1	167.05
5154	PDGFA	platelet-derived growth factor alpha polypeptide	14.35	1.3e-19	9.28	1.08e-15	9.84	3.51e-16	22.78	7.84e-22	11.68	2.21e-16	24.36	2.17e-22	10.95	7.46e-16	18.8	2.88e-24	17.54	1.21e-23	14.29	1.59e-21	12.51	2.78e-20	1	166.38
1948	EFNB2	ephrin-B2	10.58	4.39e-13	25.05	6.32e-19	21.26	9.85e-18	4.27	4.5e-06	18.11	2.44e-15	3.93	1.35e-05	20.97	2.67e-16	7.34	2.32e-12	7.86	6.67e-13	26.67	2.16e-22	17.68	2.65e-19	1	163.72
1282	COL4A1	collagen, type IV, alpha 1	5.37	1.8e-05	14.18	3.42e-10	12.68	1.27e-09	7.58	1.97e-06	21.76	2.71e-11	7.14	3.46e-06	20.79	4.8e-11	6.83	8.05e-08	6.37	2.08e-07	35.58	1.46e-17	25.43	1.4e-15	1	163.71
27242	TNFRSF21	tumor necrosis factor receptor superfamily, member 21	9.2	1.92e-21	19.22	2.59e-28	16.52	4.57e-27	12.68	2.44e-23	18.34	1.49e-26	12.42	3.6e-23	22.25	2.85e-28	10.08	4.79e-25	8.37	7.99e-23	19.95	9.67e-32	14.03	3.43e-28	1	163.06
90355	C5orf30	chromosome 5 open reading frame 30	11.99	3.05e-35	11.94	9.33e-35	9.89	2.26e-32	10.15	2.45e-31	12.34	3.82e-33	10.51	9.47e-32	13.87	1.71e-34	6.84	2e-31	7.07	8.38e-32	36.89	5.07e-50	31.41	1.32e-48	1	162.9
6790	AURKA	aurora kinase A	23.21	8.57e-40	8.46	3.05e-28	7	8.96e-26	28.53	1.37e-39	5.29	1.92e-20	27.75	3.66e-39	6.13	2.04e-22	23.47	7.83e-44	23.32	9.47e-44	4.9	4.6e-24	3.71	1.74e-19	1	161.77
1040	CDS1	CDP-diacylglycerol synthase (phosphatidate cytidylyltransferase) 1	8.08	5.39e-25	19.27	6.65e-34	22.79	2.83e-35	8.93	1.59e-24	34.59	6.35e-37	7.81	6.57e-23	23.84	1.06e-33	5.39	1.04e-22	6.51	2.16e-25	11.29	3.32e-32	11.23	4.24e-32	1	159.73
57111	RAB25	RAB25, member RAS oncogene family	5.01	5.54e-33	16.58	3.65e-49	19.29	1.13e-50	6.64	1.7e-35	34.02	4.56e-54	6.72	6.35e-36	32.54	1.28e-53	3.95	2.94e-32	4.54	5.05e-35	13.77	1.44e-51	15.12	1.26e-52	1	158.18
1062	CENPE	centromere protein E, 312kDa	37.37	3.01e-38	13.53	2.68e-28	11.08	2.58e-26	23.27	6.17e-32	2.1	2.9e-05	26.52	4.03e-33	2.06	4.06e-05	19.59	1.32e-36	14.62	1.48e-33	2.48	1.88e-09	3.39	3.74e-14	1	156.01
2149	F2R	coagulation factor II (thrombin) receptor	7.84	1.77e-08	8.76	5.72e-09	8.45	8.8e-09	9.28	1.22e-08	44.31	2.64e-17	8.66	2.43e-08	43.02	3.64e-17	6.07	1.05e-08	6.37	4.67e-09	7.54	4.19e-10	5.25	1.11e-07	1	155.55
9240	PNMA1	paraneoplastic Ma antigen 1	22.96	3.03e-37	13.9	9.99e-32	13.41	2.82e-31	16.52	1.8e-32	13.63	9.7e-30	16.81	1.57e-32	18.37	5.36e-33	14.06	4.26e-35	14.44	2.48e-35	6.25	1.2e-24	4.63	3.06e-20	1	154.98
28982	FLVCR1	feline leukemia virus subgroup C cellular receptor 1	18.11	4.72e-25	9.19	1.66e-18	9.79	4.05e-19	23.81	1.88e-25	18.05	1.34e-22	26.94	3.09e-26	12.7	1.8e-19	13.08	5.52e-25	14.2	1.02e-25	3.94	1.67e-11	3.62	1.55e-10	1	153.43
9833	MELK	maternal embryonic leucine zipper kinase	26.57	4.62e-44	12.08	2.4e-35	8.86	1.76e-31	21.94	3.24e-40	5.69	7.04e-24	22.31	1.67e-40	5.5	2.13e-23	20.76	5.08e-45	19.1	4.06e-44	5.15	7.1e-27	5.19	5.61e-27	1	153.15
27122	DKK3	dickkopf WNT signaling pathway inhibitor 3	9.88	3.12e-15	7.8	4.19e-13	9.93	4.66e-15	6.95	2.45e-11	22.16	9.61e-20	7.1	1.68e-11	36.16	2.86e-23	9.74	2.92e-17	8.41	6.71e-16	19.05	5.52e-23	14.99	6.02e-21	1	152.17
1111	CHEK1	checkpoint kinase 1	30.26	3.65e-49	7.15	3.03e-32	5.35	7.78e-28	26.88	9.35e-46	2.35	1.19e-11	26.93	1.03e-45	3.11	6.34e-17	21.88	2.86e-50	22.73	1.16e-50	2.43	4.62e-16	2.15	2.83e-13	1	151.22
57631	LRCH2	leucine-rich repeats and calponin homology (CH) domain containing 2	23.58	9.62e-39	16.76	1.02e-34	19.32	4.28e-36	14.51	1.25e-31	2.74	2.14e-10	11.42	6.07e-29	3.01	1e-11	4.16	2.59e-21	4.6	6.29e-23	27.14	1.68e-44	22.99	7.27e-43	1	150.23
54733	SLC35F2	solute carrier family 35, member F2	7.92	3.54e-19	7.05	1.13e-17	6.12	4.33e-16	15.7	1.97e-24	5.84	3.38e-14	11.16	3.91e-21	9.15	8.01e-19	9.24	9.91e-24	8.76	3.96e-23	36.26	1.03e-36	32.88	6.62e-36	1	150.08
90333	ZNF468	zinc finger protein 468	6.82	1.35e-17	11.34	1.16e-22	11.1	1.26e-22	10.01	4.99e-20	18.39	8.64e-26	10.71	5.61e-21	16.48	6.86e-25	13.62	2.18e-28	13.1	5.69e-28	19.75	7.42e-32	16.11	8.26e-30	1	147.43
81831	NETO2	neuropilin (NRP) and tolloid (TLL)-like 2	21.24	7.28e-23	17.21	8.21e-21	14.18	3.2e-19	21.26	3.82e-21	3.19	8.08e-06	15.57	1.01e-18	6.61	1.81e-11	22.34	1.25e-26	19.99	1.19e-25	2.84	9.46e-07	2.56	7.65e-06	1	146.99
9319	TRIP13	thyroid hormone receptor interactor 13	29.91	4.64e-40	8.07	6.03e-26	5.85	9.74e-22	27.74	2.58e-37	2.45	2.08e-08	22.03	5.35e-34	2.1	4.48e-06	21.07	5.28e-41	21.92	2.22e-41	3.05	8.43e-15	2.8	2.91e-13	1	146.99
7837	PXDN	peroxidasin homolog (Drosophila)	14.91	2.7e-09	15.57	2.15e-09	15.98	1.68e-09	16.17	7.66e-09	10.79	6.3e-07	16.26	6.79e-09	13	8.95e-08	11.72	1.13e-09	11.54	1.36e-09	10.53	4.76e-09	7.95	1.42e-07	1	144.42
387103	CENPW	centromere protein W	25.72	1.67e-45	10.21	6.49e-35	7.75	2.31e-31	23.92	9.76e-43	2.6	1.92e-12	23.42	1.8e-42	2.46	1.34e-11	20.73	4.24e-47	20.07	1.01e-46	4.02	7.81e-24	3.32	3.87e-20	1	144.22
8458	TTF2	transcription termination factor, RNA polymerase II	20.4	2.05e-32	7.25	2.72e-21	5.7	3.84e-18	23.22	1.25e-31	3.45	1.26e-10	22.42	1.64e-31	5.65	4.84e-17	24.02	5.82e-37	25.13	2.34e-37	3.42	9.62e-14	2.7	2.2e-10	1	143.36
6659	SOX4	SRY (sex determining region Y)-box 4	19.1	2.65e-37	20.33	2.18e-37	16.69	2.21e-35	12.82	2.86e-31	7	9.55e-24	13.99	3.34e-32	6.29	2.23e-22	16.58	4.8e-39	15.89	1.5e-38	7.95	5.75e-30	5.96	6.95e-26	1	142.6
3800	KIF5C	kinesin family member 5C	31.46	2.09e-19	11.07	3.19e-12	13.03	2.64e-13	27	6.09e-17	2.4	0.00848	22.93	6.38e-16	2.84	0.00158	14	1.56e-16	13.36	3.89e-16	2.07	0.00664	2.21	0.00314	1	142.37
23657	SLC7A11	solute carrier family 7 (anionic amino acid transporter light chain, xc- system), member 11	10.86	4.67e-22	23.25	1.03e-28	16.88	7.37e-26	15.11	1.93e-23	8.03	3.31e-17	12.24	1.59e-21	9.02	2.28e-18	14.84	1.31e-28	12.25	1.23e-26	8.73	9.46e-23	9.46	1.32e-23	1	140.67
7976	FZD3	frizzled family receptor 3	23.23	6.62e-47	30.02	1.01e-48	29.58	1.85e-48	14.8	5.18e-40	2.91	7.75e-16	12.69	3.02e-38	4.26	1.82e-22	6.74	7.97e-36	6.91	3.79e-36	4.68	1.75e-29	4.64	3.06e-29	1	140.46
162967	ZNF320	zinc finger protein 320	17.98	1.62e-44	11.04	1.3e-38	9.97	2.29e-37	19.37	4.69e-43	12.67	5.64e-38	15.5	7.81e-41	7.82	3.39e-32	15.22	1.91e-47	15.22	1.91e-47	7.82	1.63e-38	6.25	4.73e-35	1	138.86
56952	PRTFDC1	phosphoribosyl transferase domain containing 1	22.98	1.58e-30	20.97	2.58e-29	16.85	2.75e-27	15.47	4.12e-25	4.59	1.75e-12	17.02	4.27e-26	7.44	1.49e-17	12.85	1.07e-28	14.99	2.82e-30	2.11	3.19e-06	2.01	1.04e-05	1	137.28
81539	SLC38A1	solute carrier family 38, member 1	21.45	1.32e-35	15.38	6.44e-32	12.5	1.25e-29	18.05	3.1e-32	4.19	1.08e-14	15.62	8.92e-31	5.37	3.5e-18	16.29	2.39e-36	14.96	2.39e-35	6.73	2.24e-25	6.17	4.52e-24	1	136.71
79669	C3orf52	chromosome 3 open reading frame 52	10.16	6.76e-32	14.73	7.82e-36	12.33	9.49e-34	7.97	2.23e-27	20.53	1.83e-37	8.56	3.82e-28	26.74	4.35e-40	8.44	1.35e-32	9.3	7.31e-34	9.63	5.26e-34	8.16	8.55e-32	1	136.55
57685	CACHD1	cache domain containing 1	20.35	2.86e-29	13.23	1.12e-24	12.12	7.29e-24	13.42	9.39e-24	9.05	3.38e-19	16.46	1.36e-25	6.2	2.15e-15	19.86	1.1e-32	19.47	1.71e-32	2.59	1.61e-08	2.13	3.49e-06	1	134.88
51339	DACT1	dishevelled-binding antagonist of beta-catenin 1	7.23	1.73e-15	6.29	6e-14	4.97	1.22e-11	11.74	1.42e-18	3.35	4.94e-07	11.06	4.25e-18	3.14	1.61e-06	27.74	4.01e-31	32.11	2.44e-32	14.78	2.83e-25	11.89	3.91e-23	1	134.3
5019	OXCT1	3-oxoacid CoA transferase 1	24.99	4.28e-37	12.7	8.25e-30	9.38	2.04e-26	24.21	8.38e-35	3.45	3.53e-12	21.33	1.27e-33	2.88	7.05e-10	13.26	3.5e-34	14.99	1.65e-35	3.58	2.59e-16	3.09	5.78e-14	1	133.86
3400	ID4	inhibitor of DNA binding 4, dominant negative helix-loop-helix protein	6.43	6.83e-19	17.63	4.02e-29	16.89	1.1e-28	4.67	7.86e-14	28.71	1.33e-31	4.06	3.07e-12	17.5	2.25e-27	5.92	5.26e-21	4.93	1.51e-18	13.85	6.86e-31	12.26	1.57e-29	1	132.85
9456	HOMER1	homer homolog 1 (Drosophila)	20.76	2.54e-26	6.66	2.37e-15	6.04	2.31e-14	21.28	9.35e-25	2.97	1.44e-06	21.89	4.25e-25	4.12	1.22e-09	19.53	3.83e-29	20.24	1.84e-29	4.33	4.66e-13	3.98	5.23e-12	1	131.8
2202	EFEMP1	EGF containing fibulin-like extracellular matrix protein 1	3.94	2.22e-11	19.64	9.26e-28	28.15	8.39e-31	5.31	1.61e-13	21.15	1.68e-26	6.62	9.04e-16	23.78	1.5e-27	2.85	1.99e-09	3.22	5.26e-11	9.8	1.94e-24	6.92	1.94e-20	1	131.38
5865	RAB3B	RAB3B, member RAS oncogene family	11.21	3.31e-14	6.99	1.66e-10	8.43	7.73e-12	13.82	1.69e-14	26.54	3.08e-18	15.52	2.64e-15	29.84	4.06e-19	5.58	1.51e-10	5.57	1.61e-10	3.57	7.01e-07	4.3	2.53e-08	1	131.37
85027	SMIM3	small integral membrane protein 3	17.85	6.99e-28	4.42	4.08e-13	8.44	4.08e-20	7.37	1.25e-17	4.68	1.88e-12	3.08	2.69e-08	7.46	1.58e-17	14.39	2.54e-29	16.96	6.47e-31	24.19	4.77e-34	22.51	2.01e-33	1	131.35
26586	CKAP2	cytoskeleton associated protein 2	24.58	7.59e-31	13.69	1.96e-25	11.57	1.25e-23	15.87	2.19e-24	3.04	6.3e-08	16.4	3.77e-25	2.98	1.1e-07	17.74	2.29e-31	15.57	4.2e-30	4.84	1.59e-16	4.62	6.43e-16	1	130.9
1284	COL4A2	collagen, type IV, alpha 2	4.05	4.05e-08	10.95	2.37e-16	10.7	3.88e-16	6.7	2.44e-11	26.43	1.3e-21	5.71	5.03e-10	22.83	1.51e-20	3.1	4.73e-07	3.02	7.97e-07	22.61	6.13e-25	14.52	4.14e-21	1	130.62
8140	SLC7A5	solute carrier family 7 (amino acid transporter light chain, L system), member 5	6.38	6.01e-15	8.81	6.27e-18	7.51	2.64e-16	10.7	1.36e-18	6.09	5.44e-13	8.21	3.85e-16	6.08	5.17e-13	32.63	6.16e-33	28	1.35e-31	9.98	8.25e-22	6.1	1.67e-16	1	130.49
23255	SOGA2	SOGA family member 2	14.57	4.38e-35	8.24	8.67e-28	9.05	4.83e-29	17.54	3.65e-35	12.07	3.04e-30	15.14	1.31e-33	11.25	1.28e-29	16.33	6.07e-40	14.59	1.03e-38	5.89	1.46e-26	4.03	1.77e-20	1	128.7
7991	TUSC3	tumor suppressor candidate 3	15.12	3e-39	14.27	3.78e-38	13.91	9.29e-38	12.13	1.07e-34	7.82	7.53e-29	12.68	3.59e-35	8.61	5.38e-30	9.72	1.07e-37	9.74	1.07e-37	13	5.08e-41	10.75	1.4e-38	1	127.75
93099	DMKN	dermokine	18.96	1.79e-27	10	4.23e-21	7.63	2.72e-18	17.09	9.24e-25	8.01	1.9e-17	17.26	5.77e-25	9.71	2.84e-19	14.38	3.07e-28	12.37	1.25e-26	5.7	1.02e-17	6.6	1.84e-19	1	127.71
6876	TAGLN	transgelin	6.09	1.33e-11	13.43	4.89e-18	6.3	9.4e-12	11.27	2.07e-15	16.75	3.34e-18	11.83	8.2e-16	13.76	9.08e-17	15.46	1.37e-22	11.42	8.04e-20	12.65	1.39e-20	6.79	1.2e-14	1	125.75
7368	UGT8	UDP glycosyltransferase 8	8.55	1.01e-30	15.12	4.52e-37	13.69	6.68e-36	11.64	2.19e-32	22.04	8.97e-39	12.64	2.3e-33	27.41	8.17e-41	3.79	9.19e-22	3.66	3.93e-21	2.89	1.41e-16	3.59	1.34e-20	1	125.02
115572	FAM46B	family with sequence similarity 46, member B	17.86	1.08e-48	2.42	1.21e-16	2.71	4.02e-19	31.54	6.14e-52	3.29	1.34e-21	28.83	3.64e-51	3.21	4.87e-21	11.31	3.68e-48	12.84	1.1e-49	5.47	7.68e-37	5.41	1.43e-36	1	124.89
7552	ZNF711	zinc finger protein 711	15.6	1.1e-52	20.94	3.08e-55	18.46	8.61e-54	11.17	2.64e-46	13.05	1.53e-47	10.44	2.07e-45	10.12	2.06e-44	6.36	1.25e-44	6.24	2.85e-44	5.6	4.7e-42	5.58	6.08e-42	1	123.56
167681	PRSS35	protease, serine, 35	4.23	1.16e-13	9.32	1.63e-22	8.55	1.83e-21	3.24	1.79e-09	8.48	8.08e-20	4.14	3.23e-12	15.91	5.39e-26	2.45	1.37e-08	2.16	6.3e-07	38.35	6.17e-40	26.26	1.43e-36	1	123.09
51765	MST4	-	28.86	9.67e-43	11.42	8.65e-33	10.37	1.54e-31	10.79	9.66e-31	4.33	3.34e-18	11.34	3.03e-31	4.39	1.83e-18	8.7	5.59e-33	8.32	3.89e-32	12.57	1.83e-37	10.98	7.2e-36	1	122.07
3838	KPNA2	karyopherin alpha 2 (RAG cohort 1, importin alpha 1)	14.65	3.28e-42	8.75	7.82e-35	8.15	5.09e-34	15.21	7.66e-40	4.3	5.73e-22	17.55	5.16e-42	4.81	3.8e-24	16.68	7.74e-47	17.33	2.9e-47	8	2.33e-36	6.47	2.59e-33	1	121.9
401074	LINC00960	long intergenic non-protein coding RNA 960	11.86	1.83e-08	12.05	1.94e-08	13.78	5.24e-09	6.62	2.41e-05	23.43	2.06e-10	5.34	0.000162	14.64	2.36e-08	6.18	1.37e-06	5.7	3.44e-06	10.15	3.34e-09	11.52	6.79e-10	1	121.27
2591	GALNT3	UDP-N-acetyl-alpha-D-galactosamine:polypeptide N-acetylgalactosaminyltransferase 3 (GalNAc-T3)	5.51	3.61e-16	3.83	7.45e-12	6.79	2.43e-18	33.7	3.9e-32	9.42	2.91e-20	32.16	1.08e-31	12.59	5.76e-23	4.96	4.99e-18	5.5	2.12e-19	3.5	3.57e-13	3.29	2.58e-12	1	121.25
1290	COL5A2	collagen, type V, alpha 2	2.49	0.00319	6.31	2.89e-08	7.29	3.54e-09	2.5	0.00602	6.66	1.21e-07	3.34	0.000359	11.49	6.51e-11	8.99	2.13e-12	5.18	2.42e-08	37.78	1.68e-22	27.96	2e-20	1	119.99
1875	E2F5	E2F transcription factor 5, p130-binding	21.36	6.18e-43	10.26	1.07e-34	9.83	6.19e-34	13.66	8.88e-37	4.72	5.67e-22	11.95	2.99e-35	5.35	5.91e-24	18.16	4.2e-45	14.96	8.51e-43	4.9	2.42e-27	4.76	1e-26	1	119.91
5315	PKM	pyruvate kinase, muscle	9.47	4.4e-24	5.72	5.06e-18	5.79	4.42e-18	23.98	2.02e-31	11.09	8.32e-24	22.29	9.49e-31	16.43	2.08e-27	7.85	2.21e-25	7.05	5.04e-24	5.52	1.35e-20	3.77	3.66e-15	1	118.96
25816	TNFAIP8	tumor necrosis factor, alpha-induced protein 8	6.32	5.26e-19	12.36	3.47e-26	11.78	1.19e-25	9.6	2.98e-22	21.19	9.3e-30	8.55	5.92e-21	23.04	1.89e-30	3.32	8.48e-13	3.18	4.12e-12	10.11	5.06e-27	9.11	8.29e-26	1	118.56
54908	SPDL1	spindle apparatus coiled-coil protein 1	19.55	3.86e-36	8.34	2.21e-26	6.7	1.3e-23	17.68	3.49e-33	3.94	5.8e-15	16.53	1.7e-32	4.54	7.36e-17	16.77	1.25e-38	15.93	4.6e-38	4.03	2.8e-19	4.4	1.19e-20	1	118.41
3399	ID3	inhibitor of DNA binding 3, dominant negative helix-loop-helix protein	18.79	1.22e-18	13.31	7.49e-16	11.71	7.45e-15	6.83	5.29e-10	10.03	1.57e-12	5.85	6.89e-09	11.11	2.7e-13	13.96	8.1e-19	11.71	2.61e-17	8.65	1.23e-14	6.16	9.49e-12	1	118.11
51155	HN1	hematological and neurological expressed 1	16.23	2.58e-37	8.14	1.06e-28	7.56	8.88e-28	15.34	7.13e-35	8.52	8.59e-28	16.14	1.89e-35	9.8	1.75e-29	14.01	3.16e-39	15.2	4.31e-40	3.7	1.53e-19	3.36	7.8e-18	1	118
6282	S100A11	S100 calcium binding protein A11	6	1.01e-06	10.83	6.71e-10	10.09	1.78e-09	8.4	6.73e-08	18.17	1.12e-11	8.44	6.42e-08	19.7	3.46e-12	6.3	4.18e-08	5.01	9.82e-07	14.08	5.55e-13	10.16	5.8e-11	1	117.18
11167	FSTL1	follistatin-like 1	6.87	1.25e-13	11.97	1.96e-18	12.72	5.68e-19	8.62	1.78e-14	6.73	3.21e-12	7.85	2.76e-13	7.4	1.01e-12	10.29	7.05e-20	10.45	4.96e-20	18.47	3.9e-25	15.65	1.23e-23	1	117.02
79888	LPCAT1	lysophosphatidylcholine acyltransferase 1	16.07	1.77e-24	8.68	2.77e-18	7.99	1.79e-17	15.77	1.9e-22	8.09	2.97e-16	11.68	5.97e-20	9.75	8.97e-18	11.23	7.64e-24	11.06	1.11e-23	8.87	4.62e-21	7.42	4.01e-19	1	116.61
3099	HK2	hexokinase 2	13.69	6.49e-23	11.1	1.22e-20	9.62	3.33e-19	10.03	2.35e-18	16.3	2.25e-22	7.43	1.7e-15	20.9	1.68e-24	7.63	3.82e-20	8.06	9.06e-21	6.54	2.86e-18	4.99	4.16e-15	1	116.29
1820	ARID3A	AT rich interactive domain 3A (BRIGHT-like)	6.59	2.11e-35	12.65	8.5e-44	12.65	1e-43	9.66	6.41e-39	12.7	1.09e-41	10.35	9.4e-40	12.55	1.34e-41	7.02	3.55e-40	6.37	1.19e-38	14.37	1.63e-49	10.92	4.54e-46	1	115.83
157313	CDCA2	cell division cycle associated 2	18.68	4.49e-49	5.22	9.08e-32	3.68	2.1e-25	16.22	3.08e-45	6.81	7.61e-34	18.18	1.45e-46	12.72	5.57e-42	14.9	2.25e-51	12.91	1.31e-49	3.08	2.69e-25	2.89	9.12e-24	1	115.29
389136	VGLL3	vestigial like 3 (Drosophila)	5.43	1.27e-24	10.11	1.67e-32	19.74	9.61e-40	6.38	3.47e-25	16.38	4.52e-36	6.19	8.58e-25	17.5	1.65e-36	5.77	4.12e-29	5.71	6.18e-29	10.89	1.06e-37	9.51	5.83e-36	1	113.61
3653	IPW	imprinted in Prader-Willi syndrome (non-protein coding)	19.91	1.69e-40	4.86	1.6e-22	4.8	2.5e-22	22.34	1.33e-39	2.86	1.18e-12	22.7	1.29e-39	2.73	5.45e-12	13.92	3.83e-40	15.04	5.54e-41	2.31	3.53e-12	2.07	4.53e-10	1	113.54
157285	SGK223	-	10.59	1.94e-19	8.3	7.44e-17	7.04	3.31e-15	11.75	3.98e-19	14.56	1.24e-20	15.54	2.08e-21	10.79	5.49e-18	9.75	5.03e-21	9.71	5.95e-21	8.66	1.28e-19	6.36	2.15e-16	1	113.05
51280	GOLM1	golgi membrane protein 1	8.03	6.2e-16	14.89	4.36e-21	15.78	1.03e-21	6.01	5.31e-12	21.55	2.29e-22	6.1	3.33e-12	22.6	1.31e-22	3.52	1.39e-09	3.98	7.36e-11	4.78	1.33e-12	4.8	1.05e-12	1	112.04
64359	NXN	nucleoredoxin	9.4	1.09e-13	8.79	5.69e-13	8.04	2.36e-12	13.33	6.41e-15	5.4	2.02e-08	12.43	2.12e-14	4.42	4.46e-07	15.94	1.1e-20	13.98	1.41e-19	11.19	1.51e-17	8.85	1.75e-15	1	111.77
4082	MARCKS	myristoylated alanine-rich protein kinase C substrate	12.96	1.81e-29	14.1	9.41e-30	13.43	2.81e-29	5	1.31e-16	9.83	3.92e-24	4.54	1.86e-15	10.3	1.26e-24	11.29	2.67e-31	11.18	3.76e-31	10.07	1.18e-29	7.92	1.21e-26	1	110.62
81578	COL21A1	collagen, type XXI, alpha 1	3.19	8.64e-13	2.85	4.74e-11	2.48	4.2e-09	11.85	9.3e-28	8.92	3.22e-24	5.78	1.4e-19	9.75	3.03e-25	3.53	7.19e-17	4.28	7.15e-20	32.61	1.33e-43	25.26	2.84e-41	1	110.5
65997	RASL11B	RAS-like, family 11, member B	14.64	1.18e-34	3.35	9.78e-15	2.72	1.71e-11	24.86	9e-38	2.75	1.51e-10	25.89	4.12e-38	2.09	9.56e-07	13.65	6.29e-38	14.67	9.97e-39	3.2	9.6e-17	2.59	5.54e-13	1	110.41
1808	DPYSL2	dihydropyrimidinase-like 2	17.51	6.94e-28	11.12	2.68e-23	10.68	5.81e-23	14.47	1.37e-24	5.01	3.18e-13	13.86	4.74e-24	6.09	3.39e-15	8.61	1.21e-23	10.63	5.04e-26	6.6	2.54e-20	4.69	4.87e-16	1	109.27
92912	UBE2Q2	ubiquitin-conjugating enzyme E2Q family member 2	4.73	1.17e-21	8.95	3.99e-30	9.37	9.09e-31	5.85	5.06e-23	23.99	5.58e-39	5.79	6.07e-23	18.1	3.9e-36	4.61	8.67e-24	5.21	1.31e-25	10.2	4.34e-35	12.42	1.38e-37	1	109.22
8826	IQGAP1	IQ motif containing GTPase activating protein 1	8.16	2.77e-21	8.71	1.09e-21	7.67	2.67e-20	12.39	1.64e-24	8.45	3.96e-20	13.47	2.63e-25	9.45	2.71e-21	7.96	4.61e-24	6.91	2.82e-22	13.58	6.19e-30	12.15	1.18e-28	1	108.9
7754	ZNF204P	zinc finger protein 204, pseudogene	5.5	2.49e-22	7.48	3.52e-26	9.92	1.25e-29	23.54	3.39e-37	5.82	4.5e-21	24.47	1.28e-37	4.69	4.11e-18	10.11	3.68e-34	6.61	2.2e-28	3.8	1.97e-19	6.83	1.81e-28	1	108.77
3815	KIT	v-kit Hardy-Zuckerman 4 feline sarcoma viral oncogene homolog	13.1	1.06e-07	11.3	4.98e-07	5.98	0.000106	23.53	2.55e-09	9.96	8.16e-06	19.09	1.68e-08	3.8	0.00672	9.23	1.08e-07	6.76	2.99e-06	3.2	0.00381	2.53	0.0206	1	108.48
25907	TMEM158	transmembrane protein 158 (gene/pseudogene)	7.75	1.73e-24	2.83	7.16e-11	3	1.2e-11	22.38	8.53e-34	2.18	1.83e-06	19.67	1.25e-32	3.62	5.99e-13	22.06	7.66e-40	16.02	1.32e-36	4.87	2.51e-21	3.91	7.1e-18	1	108.29
25902	MTHFD1L	methylenetetrahydrofolate dehydrogenase (NADP+ dependent) 1-like	12.86	1.25e-27	9.83	2.17e-24	6.95	2.18e-20	16.2	4.15e-28	4.55	6.1e-14	16	5.77e-28	7.14	3e-19	12.3	1.74e-30	11.94	3.77e-30	5.41	3.26e-20	4.85	1.16e-18	1	108.03
9918	NCAPD2	non-SMC condensin I complex, subunit D2	13.14	9.84e-30	5.63	2.16e-19	4.64	8.33e-17	22.44	4.43e-33	4.61	2.77e-15	27.1	8.29e-35	4.4	1.14e-14	10.05	6.39e-30	9.29	6.56e-29	3.38	1.18e-14	2.73	2.24e-11	1	107.41
10186	LHFP	lipoma HMGIC fusion partner	7.82	2.42e-17	11.94	2.99e-21	12.19	2.2e-21	4.18	6.37e-10	3.85	6.3e-09	7.85	5.2e-16	6.67	3.77e-14	2.65	1.44e-07	4.13	1.16e-12	28.09	3.34e-32	17.07	9.53e-28	1	106.44
5324	PLAG1	pleiomorphic adenoma gene 1	9.44	7.66e-34	12.52	7.04e-37	13.94	5.91e-38	14.45	1.03e-36	6.07	2.87e-25	11.41	5.29e-34	7.79	7.9e-29	5.67	2.89e-30	5.84	9.53e-31	9.62	1.08e-37	8.78	2.11e-36	1	105.53
57216	VANGL2	VANGL planar cell polarity protein 2	20.43	2.44e-46	11.33	3.28e-39	10.37	5.38e-38	13.19	3.29e-39	2.25	1.79e-11	13.84	1.4e-39	2.05	1.3e-09	12.02	2.72e-44	10.66	8.71e-43	4.41	6.31e-29	4.16	8.67e-28	1	104.71
80264	ZNF430	zinc finger protein 430	9.13	3.61e-35	7.28	1.07e-31	7.01	4.25e-31	15.18	2.36e-39	9.77	1.58e-33	15.1	2.91e-39	10.88	5.23e-35	7.35	4.94e-36	7.65	1.56e-36	6.4	1.38e-33	8.8	3.56e-38	1	104.55
8395	PIP5K1B	phosphatidylinositol-4-phosphate 5-kinase, type I, beta	8.04	4.16e-33	15.97	6.14e-41	14.38	1.03e-39	3.85	9.64e-20	20.82	2.72e-41	4.5	1.49e-22	21.23	1.76e-41	3.4	1.32e-22	2.85	5.71e-19	4.73	1.28e-28	4.57	5.89e-28	1	104.34
5955	RCN2	reticulocalbin 2, EF-hand calcium binding domain	12.64	5.5e-39	9.81	2.25e-35	8.49	1.94e-33	13.03	2.18e-37	4.28	2.26e-21	13.22	9.8e-38	3.78	1.55e-19	11.64	6.36e-42	13.68	6.92e-44	6.12	1.88e-32	7.08	1.12e-34	1	103.77
8614	STC2	stanniocalcin 2	5.43	4.88e-19	16.59	3.58e-31	11.27	3.15e-27	17.49	3.04e-30	6.28	5.91e-19	13.42	1.12e-27	11.21	2.07e-25	5.43	4.65e-22	4.35	8.21e-19	7.52	2.77e-26	4.75	5.69e-20	1	103.74
8531	YBX3	Y box binding protein 3	10.35	1.11e-33	8.3	1.91e-30	8.73	4.57e-31	12.71	3.87e-34	3.37	1.59e-15	13.44	9.81e-35	4.22	3.02e-19	13.06	5.08e-40	12.72	1.48e-39	8.91	6.74e-35	7.56	1.47e-32	1	103.37
9061	PAPSS1	3'-phosphoadenosine 5'-phosphosulfate synthase 1	10.72	1.14e-47	9.65	7.51e-46	9.25	3.71e-45	10.7	1.08e-45	6.26	4.93e-37	9.15	1.15e-43	6.55	1.7e-37	7.9	5.41e-47	7.96	4.39e-47	13.43	8.49e-54	11.4	1.35e-51	1	102.97
898	CCNE1	cyclin E1	14.96	1.98e-43	7.25	9.74e-34	5.79	2.47e-30	14.38	5.52e-41	4.91	4.78e-26	15.98	3.8e-42	6.21	1.07e-29	8.81	2.05e-40	8.86	1.91e-40	6.75	3.59e-36	7.32	2.3e-37	1	101.22
23635	SSBP2	single-stranded DNA binding protein 2	14.07	1.28e-32	13.5	1e-31	12.89	3.62e-31	8.16	1.38e-24	4.79	2.9e-17	8.6	3.78e-25	8.08	6.58e-24	3.71	8.41e-18	3.48	9.89e-17	12.17	2.69e-34	11.58	1.12e-33	1	101.03
63939	FAM217B	family with sequence similarity 217, member B	9.25	6.41e-25	8.03	3.7e-23	8.74	4.59e-24	9.07	4.82e-23	16.46	4.27e-29	8.98	4.51e-23	10.88	5.7e-25	10.65	2.98e-30	10.06	1.85e-29	4.8	1.59e-19	4.06	5.01e-17	1	100.98
1515	CTSV	cathepsin V	12.34	1.38e-38	3.51	1.07e-19	3.05	3.62e-17	14.86	1.41e-38	8.06	1.03e-30	15.19	8.13e-39	6.57	6.3e-28	9.4	4.43e-39	8.85	2.68e-38	9.57	3.92e-39	9.23	1.43e-38	1	100.63
4038	LRP4	low density lipoprotein receptor-related protein 4	11.8	9.89e-25	15.57	3.65e-27	11.73	2.6e-24	7.91	5.94e-19	7.33	1.18e-17	8.78	5.73e-20	10.03	5.64e-21	6.86	4.95e-22	8.05	5.31e-24	6.47	4.18e-21	5.42	7.6e-19	1	99.95
55786	ZNF415	zinc finger protein 415	9.86	1.06e-38	9.99	1.54e-38	10.78	2.49e-39	13.02	6.99e-40	9.56	6.11e-36	13.74	9.1e-41	9.35	1.04e-35	4.69	2.63e-31	4.42	3.28e-30	6.62	5.86e-37	7.85	2.49e-39	1	99.88
51186	WBP5	WW domain binding protein 5	6.47	1.05e-25	10.37	1.97e-31	10.7	9.82e-32	6.52	5.36e-24	9.4	3.01e-28	6.91	1.58e-24	9.96	3.47e-29	6.84	8.97e-30	6.94	7.59e-30	12.37	3.34e-37	13.2	5.54e-38	1	99.68
51232	CRIM1	cysteine rich transmembrane BMP regulator 1 (chordin-like)	3.33	2.28e-10	14.89	9.64e-27	16.54	1.13e-27	4.68	3.27e-13	15.09	5.76e-25	5.1	3.11e-14	13.16	1.24e-23	4.94	1.47e-17	4.46	3.62e-16	11.43	1.47e-27	5.93	9.45e-20	1	99.55
100996702	LOC100996702	-	2.26	1.42e-06	2.74	1.06e-08	3.46	1.55e-11	14.08	5.83e-26	5.02	1.02e-14	17.66	5.07e-28	3.41	2.9e-10	23.71	2.67e-37	15.39	5.1e-33	6.49	9.39e-23	5.29	5.58e-20	1	99.51
54619	CCNJ	cyclin J	14.15	7.04e-28	8.71	1.89e-22	7.51	1.09e-20	14.45	3.96e-26	5.3	3.55e-15	11.03	2.18e-23	5.97	1.18e-16	11.57	8.4e-29	11.43	1.29e-28	4.37	1.48e-16	3.58	8.44e-14	1	98.07
79993	ELOVL7	ELOVL fatty acid elongase 7	6.75	4.71e-22	13.3	2.96e-29	14.14	4.93e-30	13.75	3.01e-28	11.18	1.22e-25	14.44	7.02e-29	13.46	1.76e-27	2.27	6.22e-09	2.63	3.26e-11	2.83	2.49e-12	3.16	5.16e-14	1	97.91
286527	TMSB15B	thymosin beta 15B	23.07	1.33e-44	17.91	1.34e-41	15.29	8.75e-40	7.62	8.36e-30	2.49	8.2e-12	7.3	2.26e-29	3.41	3.14e-17	6.32	7.98e-33	6.86	4.65e-34	3.83	5.61e-24	3.63	5.89e-23	1	97.73
55769	ZNF83	zinc finger protein 83	5.56	3.1e-16	13.34	1.5e-25	12.69	4.61e-25	6.52	1.37e-16	7.07	2.58e-17	6.79	3.57e-17	9.13	9.61e-20	2.73	1.54e-09	2.32	1.79e-07	12.62	7.64e-29	18.7	8.19e-33	1	97.47
6535	SLC6A8	solute carrier family 6 (neurotransmitter transporter), member 8	12.21	5.64e-35	5.9	2.21e-25	6.42	2.35e-26	11.67	1.98e-32	12.25	3.68e-32	10.96	1.47e-31	20.2	1.5e-37	4.98	9.93e-27	6.57	4.37e-31	3.16	2.01e-18	3.01	1.77e-17	1	97.33
6692	SPINT1	serine peptidase inhibitor, Kunitz type 1	3.44	6.52e-17	8.4	1.15e-29	10.24	4.68e-32	6.01	7.02e-24	19.74	2.19e-37	6.22	2.54e-24	18.96	6.97e-37	4.4	6.34e-24	4.31	1.53e-23	7.41	8.72e-32	6.99	6.5e-31	1	96.12
7220	TRPC1	transient receptor potential cation channel, subfamily C, member 1	12	6.62e-49	10	4.27e-46	9.2	7.03e-45	9.36	1.6e-43	4.94	5.55e-33	8.25	1.09e-41	5.87	5.86e-36	5.23	1.22e-40	5.26	1.02e-40	12.75	1.04e-53	11.57	2.18e-52	1	94.43
55353	LAPTM4B	lysosomal protein transmembrane 4 beta	9.01	1.42e-26	5.28	9.14e-20	4.91	1.01e-18	10.71	6.05e-27	4.72	1.7e-16	9.54	8.48e-26	4.54	6.85e-16	15.36	1.2e-36	12.55	2.58e-34	9.84	3.16e-31	7.74	4.3e-28	1	94.2
54503	ZDHHC13	zinc finger, DHHC-type containing 13	13.25	2.46e-21	9.68	3.54e-18	9.81	3.06e-18	9.81	3.03e-17	7.41	1.3e-14	11.27	2e-18	7.33	1.89e-14	7.62	1.6e-18	7.25	5.32e-18	5.34	1.68e-14	5.37	1.43e-14	1	94.14
7262	PHLDA2	pleckstrin homology-like domain, family A, member 2	3.14	3.43e-07	6.8	2.2e-14	9.39	1.7e-17	8.62	1.22e-15	16.45	1.03e-20	7.99	4.96e-15	19.57	2.85e-22	6.66	8.73e-17	6.61	1.16e-16	4.33	9.34e-12	4.35	6.58e-12	1	93.91
11031	RAB31	RAB31, member RAS oncogene family	6.43	1.63e-07	8	1.13e-08	8.65	3.96e-09	8.46	2.78e-08	7.18	3.42e-07	9.76	4.72e-09	7.95	8.89e-08	6.4	4.93e-09	6.33	5.7e-09	12.54	1.42e-13	11.53	5.34e-13	1	93.23
57556	SEMA6A	sema domain, transmembrane domain (TM), and cytoplasmic domain, (semaphorin) 6A	9.68	1.21e-37	4.94	2.12e-27	4.21	1.26e-24	17.04	4.19e-42	5.18	2.48e-26	14.83	1.67e-40	2.59	4.25e-14	15.31	1.78e-47	13.95	2.16e-46	2.8	5.85e-20	2.59	3.35e-18	1	93.12
23024	PDZRN3	PDZ domain containing ring finger 3	7.19	7.87e-29	7.63	3e-29	7.49	5.94e-29	4.73	6.02e-21	6.2	1.81e-24	5.75	8.16e-24	6.85	7.13e-26	4.92	8.92e-27	5.02	4.32e-27	20.43	4.46e-45	15.21	6.8e-42	1	91.42
7594	ZNF43	zinc finger protein 43	13.65	1.16e-41	8.4	3.95e-35	7.2	6.01e-33	14.69	3.07e-40	6.99	1.33e-30	13.05	6.52e-39	6.67	8.62e-30	8.05	2.67e-39	6.01	1.09e-34	2.78	9.16e-20	3.86	1.37e-26	1	91.35
7980	TFPI2	tissue factor pathway inhibitor 2	2.73	0.0132	2.53	0.0215	2.9	0.00863	9.22	1.02e-06	9.19	1.84e-06	12.7	4.56e-08	10.07	7.3e-07	4.36	5.56e-05	4.51	3.71e-05	22.43	8.73e-14	10.05	3.11e-09	1	90.69
23682	RAB38	RAB38, member RAS oncogene family	8.03	3.69e-11	5.73	1.15e-08	7.2	3.05e-10	8.03	2.97e-10	7.58	1.01e-09	8.8	6.99e-11	9.66	2.72e-11	10.38	2.39e-15	8.92	4.65e-14	8.36	1.69e-13	7.9	5.53e-13	1	90.59
153733	CCDC112	coiled-coil domain containing 112	13.09	4.14e-28	5.34	1.07e-17	5.25	1.37e-17	18.53	9.16e-30	2.82	1.67e-08	17.02	4.76e-29	2.66	9.46e-08	9.52	6.33e-28	10.68	3.15e-29	2.57	5.92e-10	2.91	9.22e-12	1	90.39
643911	CRNDE	colorectal neoplasia differentially expressed (non-protein coding)	7.64	2.04e-12	19.75	1.6e-19	17.79	8.53e-19	6.96	1.05e-10	4.82	9.49e-08	6.15	9.61e-10	6.68	3e-10	6.95	1.9e-13	5.51	2.64e-11	4.43	2.39e-09	3.43	3.47e-07	1	90.11
79695	GALNT12	UDP-N-acetyl-alpha-D-galactosamine:polypeptide N-acetylgalactosaminyltransferase 12 (GalNAc-T12)	10.42	5.17e-36	7.62	2.3e-31	7.5	3.92e-31	15.23	3.75e-38	6.34	4.93e-27	15.05	4.35e-38	4.92	3.19e-23	4.65	8.63e-28	4.95	6.93e-29	6.14	3.69e-32	7.23	1.39e-34	1	90.05
1910	EDNRB	endothelin receptor type B	8.37	1.38e-19	4.01	2.58e-11	5.23	3.47e-14	12.46	7.03e-22	4.13	1.7e-10	23.1	2e-27	2.58	5.47e-06	5.14	7.59e-17	4.41	6.62e-15	10.41	4.36e-25	9.49	4.9e-24	1	89.33
55215	FANCI	Fanconi anemia, complementation group I	17.89	1.32e-49	6.37	2.39e-35	4.84	8.12e-31	15.13	2.78e-45	2.1	1.93e-12	14.55	8.89e-45	2.27	3.23e-14	10.14	2e-47	10.58	5.95e-48	2.8	9.59e-24	2.62	5.29e-22	1	89.29
2530	FUT8	fucosyltransferase 8 (alpha (1,6) fucosyltransferase)	7.55	6.46e-42	11	1.3e-46	10.45	7.54e-46	5.69	2.65e-35	4.4	5.28e-30	3.85	3.37e-28	4.7	3.11e-31	5.59	5.48e-41	4.76	6.05e-38	16.78	3.63e-56	14.46	2.23e-54	1	89.23
26960	NBEA	neurobeachin	24.53	1.28e-50	6.91	6.89e-35	6.92	7.77e-35	10.79	5.22e-39	2.72	1.19e-16	10.88	4.33e-39	2.3	3.8e-13	9.57	2.59e-44	8.7	5.85e-43	2.74	1.61e-21	2.43	1.35e-18	1	88.49
1627	DBN1	drebrin 1	12.85	5.64e-43	5.77	1.78e-31	4.92	7.99e-29	11.92	5.06e-40	4.4	3.49e-25	11.45	1.75e-39	4.51	1.41e-25	11.94	4.64e-46	11.53	1.46e-45	4.4	1.92e-30	4.11	4.76e-29	1	87.8
91624	NEXN	nexilin (F actin binding protein)	7.24	3.62e-17	10.26	1.95e-20	7.94	6.77e-18	3.14	1.9e-07	17.35	2.15e-23	3.6	8.18e-09	11.95	4.38e-20	6.76	5.56e-19	6.29	3.8e-18	6.54	1.59e-18	6.68	9.38e-19	1	87.75
79866	BORA	bora, aurora kinase A activator	13.64	1.68e-35	6.11	5.25e-25	4.91	7.97e-22	15.55	6.7e-35	2.88	3.27e-12	15.95	4.08e-35	3.32	1.8e-14	9.89	1.24e-35	9.49	5.1e-35	3.21	7.9e-18	2.79	4e-15	1	87.74
4148	MATN3	matrilin 3	5.39	2.81e-15	3.99	1.25e-11	5.18	1.38e-14	5.45	4.12e-14	3.68	1e-09	5.13	2e-13	3.71	8.93e-10	19.36	4.09e-32	12.68	8.12e-28	12.5	1.8e-27	10.29	2.43e-25	1	87.36
55711	FAR2	fatty acyl CoA reductase 2	10.25	2.41e-32	12.73	2.16e-34	8.78	5.42e-30	4.6	1.29e-19	2.94	1.1e-12	6.5	1.24e-24	2.92	1.37e-12	17.66	5.99e-43	13.67	4.14e-40	2.86	4.63e-16	3.14	8.15e-18	1	86.05
340719	NANOS1	nanos homolog 1 (Drosophila)	12.2	6.99e-30	4.31	1.46e-16	5	1.28e-18	5.28	3.69e-18	3.31	1.07e-11	5.12	6.83e-18	3.52	1.33e-12	14.46	3.69e-35	14.01	9.09e-35	10.52	3.72e-31	7.65	2.99e-27	1	85.38
7464	CORO2A	coronin, actin binding protein, 2A	4.92	2.56e-16	5.77	4.46e-18	6.45	2.6e-19	5.41	4.52e-16	15.91	3.65e-27	5.67	1.44e-16	18.54	1.2e-28	6.32	2.53e-22	6.18	5.08e-22	5.36	6.79e-20	4.78	2.8e-18	1	85.31
1288	COL4A6	collagen, type IV, alpha 6	11.43	2.14e-37	19.59	9.64e-43	17.15	2.7e-41	2.98	1.39e-15	3.68	4.96e-19	2.64	1.79e-13	5.91	2.43e-26	4.57	2.78e-28	4.03	5.55e-26	7.36	9.24e-36	5.43	5.5e-31	1	84.77
11198	SUPT16H	suppressor of Ty 16 homolog (S. cerevisiae)	18.42	7.15e-16	8.4	2.34e-10	4.54	1.78e-06	11.15	2e-11	2.24	0.0154	13.56	1.2e-12	2.24	0.0136	10.16	5.75e-14	7.88	5.44e-12	3.37	1.04e-05	2.65	0.000318	1	84.61
84662	GLIS2	GLIS family zinc finger 2	8.23	1.22e-11	9.29	2.29e-12	10.25	5.55e-13	11.23	1.12e-12	5.71	3.26e-08	9.36	1.41e-11	5.17	1.67e-07	4.46	1.47e-08	5.13	1.01e-09	8.75	4.89e-14	6.82	5.5e-12	1	84.4
7168	TPM1	tropomyosin 1 (alpha)	4.88	1.6e-23	7.4	7.05e-30	5.71	4.02e-26	8.12	6.75e-29	5.86	6.96e-24	6.84	1.89e-26	4.64	1.35e-20	5.85	4.92e-30	5.8	9.13e-30	15	5.87e-43	13.45	1.27e-41	1	83.55
83695	RHNO1	RAD9-HUS1-RAD1 interacting nuclear orphan 1	11.83	1.59e-37	4.4	3.3e-23	4.24	1.85e-22	15.61	6.81e-39	2.73	2.17e-13	13.74	2e-37	2.92	1.06e-14	9.84	2.83e-39	9.93	2.56e-39	4.11	3.57e-25	3.38	2.04e-21	1	82.73
389023	DPP10-AS1	DPP10 antisense RNA 1	4.11	1.55e-19	5.22	6.72e-23	5.43	2.01e-23	4.34	8.08e-19	15.27	3.79e-34	4.55	1.53e-19	13.79	6.17e-33	11.05	2.09e-37	10.15	2.43e-36	4.48	4.73e-24	4.31	2.28e-23	1	82.7
3480	IGF1R	insulin-like growth factor 1 receptor	7.6	5.91e-41	8.75	1.92e-42	8.25	1.6e-41	7.6	9.12e-39	6.93	5.9e-37	8.32	4.37e-40	6.36	1.29e-35	7.9	8.89e-46	8.47	8.23e-47	6.95	1.92e-43	5.23	1.47e-38	1	82.36
5213	PFKM	phosphofructokinase, muscle	9.41	6.26e-27	5.53	4.35e-20	5.83	1.01e-20	9.04	5.32e-25	4.02	2.15e-14	8.39	4.89e-24	4.16	5.7e-15	7.7	7.22e-28	8.33	7.58e-29	9.98	7.56e-31	9.39	4.76e-30	1	81.78
132430	PABPC4L	poly(A) binding protein, cytoplasmic 4-like	7.06	1.04e-20	11.8	5.84e-26	11.91	4.06e-26	8.12	7.55e-21	2.41	1.57e-06	8.67	1.38e-21	3.08	2.5e-09	2.87	1.13e-11	2.54	7.18e-10	13.35	7.8e-32	9.94	2.13e-28	1	81.75
6785	ELOVL4	ELOVL fatty acid elongase 4	10.83	1.31e-35	4.55	2.47e-23	4.23	5e-22	16.43	4.27e-38	5.75	4.51e-25	17.11	1.89e-38	4.9	1.11e-22	4.21	1.45e-25	5.03	1.02e-28	3.84	9.51e-24	4.8	1.24e-27	1	81.68
9639	ARHGEF10	Rho guanine nucleotide exchange factor (GEF) 10	9.93	9.06e-32	6.3	1.9e-25	5.5	1.94e-23	13.15	5.46e-33	3.07	1.84e-13	13.28	4.38e-33	3.61	4.81e-16	7.24	2.86e-31	7.09	4.94e-31	6.13	1.21e-28	6.19	9.79e-29	1	81.49
3015	H2AFZ	H2A histone family, member Z	11.09	1.8e-44	6.46	4.37e-36	5.87	2.25e-34	8.99	1.7e-39	3.24	7.28e-22	9.12	1.12e-39	3.65	3.05e-24	12.81	1.47e-49	12.82	1.69e-49	3.78	6.17e-30	3.42	4.86e-28	1	81.25
151963	MB21D2	Mab-21 domain containing 2	8.4	1.32e-36	4.36	5.48e-26	4.47	2.26e-26	8.6	6.61e-35	7.63	8.25e-33	9.27	7.49e-36	8.88	9.27e-35	10.67	4.86e-44	10.45	9.38e-44	4.41	6.17e-30	3.93	1.19e-27	1	81.07
9168	TMSB10	thymosin beta 10	5.42	3.98e-29	9.07	3.53e-37	8.56	2.6e-36	6.43	6.27e-31	8.1	4.99e-34	6.49	3.25e-31	8.61	9.21e-35	7.75	4.62e-39	6.63	1.23e-36	6.9	5.44e-37	6.68	2.07e-36	1	80.64
114793	FMNL2	formin-like 2	9.68	8.59e-18	10.32	4.1e-18	8.57	2.64e-16	10.46	7.39e-17	5.55	4.18e-11	11.23	2.22e-17	6.14	4.21e-12	6.65	1.59e-16	5.94	3.22e-15	2.85	2.02e-07	2.7	6.62e-07	1	80.09
23406	COTL1	coactosin-like 1 (Dictyostelium)	8.43	1.17e-07	5.91	6.86e-06	4.26	0.000178	10.28	6.4e-08	4.65	0.00029	13.04	4.24e-09	5.53	5.41e-05	7.71	1.51e-08	8.36	5.03e-09	6.48	1.72e-07	5.34	1.94e-06	1	79.99
8898	MTMR2	myotubularin related protein 2	11.46	4.15e-39	6.32	1.56e-30	5.64	8.39e-29	10.71	1.91e-36	4.32	9.8e-23	9.75	3.13e-35	4.22	2.26e-22	9.77	1.34e-40	9.66	2.05e-40	4.1	1.73e-26	3.81	4.33e-25	1	79.76
9582	APOBEC3B	apolipoprotein B mRNA editing enzyme, catalytic polypeptide-like 3B	16.03	2.06e-18	6.82	2.13e-11	6.68	3.33e-11	9.05	1.21e-12	10.65	2.59e-13	6.84	1.63e-10	3.87	2.81e-06	4.65	5.16e-10	4.82	2.57e-10	5.09	8.87e-11	4.87	2.64e-10	1	79.37
57103	C12orf5	chromosome 12 open reading frame 5	9.75	3.31e-19	6.41	9.84e-15	6.13	2.28e-14	10.64	2.6e-18	8.63	2.23e-16	9.19	2.04e-17	8.55	2.22e-16	6.68	1.28e-17	6.45	3.22e-17	3.58	2.43e-10	2.62	6.48e-07	1	78.63
8440	NCK2	NCK adaptor protein 2	6.44	4.49e-23	7.28	2.5e-24	7.36	1.87e-24	5.97	1.4e-20	10.24	2.34e-26	5.83	2.83e-20	7.57	4.85e-23	7.14	1.83e-27	7.12	1.88e-27	6.82	1.37e-26	6.3	1.88e-25	1	78.07
65985	AACS	acetoacetyl-CoA synthetase	8.31	3.82e-29	4.09	6.91e-19	4.34	8.52e-20	10.86	7.6e-31	6.99	7.17e-25	10.04	1.54e-29	7.67	8.99e-26	8.92	4.79e-33	10.32	7.24e-35	3.02	8.95e-16	3.19	8.81e-17	1	77.75
80150	ASRGL1	asparaginase like 1	6.22	1.28e-18	12.66	5.8e-26	10.94	1.94e-24	4.86	2.05e-14	13.7	7.84e-25	4.18	1.26e-12	9.92	1.21e-21	3.54	7.12e-14	3.41	2.4e-13	3.64	3.85e-14	4.68	1.25e-17	1	77.75
79884	MAP9	microtubule-associated protein 9	6.59	5.81e-34	9.18	4.97e-38	10.15	2.9e-39	6.57	8.26e-32	7.07	1.73e-32	7.32	2.35e-33	8.03	4e-34	5.99	1.55e-36	5.12	8.19e-34	4.94	6.53e-33	6.56	1.28e-37	1	77.52
84790	TUBA1C	tubulin, alpha 1c	7.84	7.35e-34	6.18	3.36e-30	5.75	5.67e-29	7.57	1.74e-31	4.96	8.98e-24	7.46	1.34e-30	5.53	1.69e-26	11.76	2.43e-42	10.65	1.96e-41	5.22	5.59e-31	4.55	1.42e-28	1	77.47
115106	HAUS1	HAUS augmin-like complex, subunit 1	11.81	8.86e-37	5.76	2.24e-26	5.39	1.67e-25	12.36	1.8e-35	2.91	1.36e-13	11.85	5.7e-35	2.65	2.9e-12	8.25	2.63e-35	8.46	1.21e-35	3.41	1.27e-20	3.76	1.92e-22	1	76.61
23423	TMED3	transmembrane emp24 protein transport domain containing 3	3.64	8.48e-19	5.11	5.35e-24	6.4	3.32e-27	3.56	4.2e-17	9.74	4.91e-31	4.13	1.49e-19	9.51	1.68e-30	3.75	1.28e-21	4.12	3.75e-23	11.79	1.36e-38	14.36	7.37e-41	1	76.11
10644	IGF2BP2	insulin-like growth factor 2 mRNA binding protein 2	7.24	2.78e-22	5.73	4.31e-19	5.44	2.18e-18	6.34	4.75e-19	4.79	2.58e-15	6.77	8.13e-20	4.86	1.68e-15	8.88	2.31e-28	9.44	4.23e-29	9.11	1.81e-28	7.07	3.73e-25	1	75.67
51430	SUCO	SUN domain containing ossification factor	4.26	1.21e-21	5.57	1.1e-25	5.55	2.05e-25	3.93	9.48e-19	12.11	7.68e-34	4	4.08e-19	11.22	4.58e-33	3.69	4.97e-22	3.69	5.29e-22	10.25	1.16e-37	11.26	5.71e-39	1	75.53
23089	PEG10	paternally expressed 10	8.18	1.37e-06	7.75	2.62e-06	7.35	4.31e-06	10.51	5.59e-07	9.22	2.45e-06	6.09	7.22e-05	4.65	0.000707	5.69	6.02e-06	5.5	8.69e-06	6.41	1.73e-06	4.14	0.000177	1	75.49
9590	AKAP12	A kinase (PRKA) anchor protein 12	8.92	5.43e-07	5.98	2.9e-05	5.28	8.82e-05	11.09	2.42e-07	3.78	0.00377	11.13	2.28e-07	4.53	0.000887	5.12	2.11e-05	6.81	9.02e-07	7.37	4.33e-07	5.36	1.5e-05	1	75.37
26136	TES	testis derived transcript (3 LIM domains)	3.12	2.54e-16	10.61	3.52e-34	8.45	3.09e-31	4.25	5.44e-20	8.39	1.54e-29	3.76	9.99e-18	8.69	1.28e-29	8.01	5.36e-34	7.06	4.48e-32	7.3	3.19e-32	5.47	7.47e-28	1	75.11
7041	TGFB1I1	transforming growth factor beta 1 induced transcript 1	2.74	5.44e-06	5.73	1.48e-12	5.88	8.18e-13	3.12	1.69e-06	10.45	1.26e-16	2.22	0.000538	17.81	4.34e-21	2.91	1.48e-07	3.7	4.18e-10	10.49	5.57e-21	9.98	1.81e-20	1	75.03
7430	EZR	ezrin	4.86	3.29e-25	7.13	1.61e-30	6.22	1.35e-28	5.3	1.29e-24	7.96	2.5e-30	6.01	7.62e-27	4.16	2.34e-20	6.57	2.67e-33	5.91	1.61e-31	11.31	1.83e-40	9.38	4.83e-38	1	74.81
10602	CDC42EP3	CDC42 effector protein (Rho GTPase binding) 3	10.13	1.71e-19	6.01	3.93e-14	6.72	3.8e-15	2.81	3.68e-06	11.31	1.18e-18	2.5	3.6e-05	10.02	1.15e-17	5.53	1.28e-15	5.51	1.45e-15	9.22	4.95e-21	4.85	5.07e-14	1	74.61
1846	DUSP4	dual specificity phosphatase 4	6.59	5.35e-26	7	2.16e-26	6.54	1.95e-25	2.99	1.22e-12	14.26	1.22e-32	2.36	4.65e-09	12.49	2.41e-31	8.4	7.62e-33	5.78	1.65e-27	4.81	1.94e-24	3.01	2.34e-16	1	74.23
83461	CDCA3	cell division cycle associated 3	11.16	1.24e-46	5.37	2.41e-35	4.21	6.25e-31	9.65	3.78e-42	3.76	1.25e-26	10.5	2.15e-43	3.3	6.26e-24	10.47	1.5e-50	10.1	4.94e-50	2.82	4.48e-26	2.4	7.21e-22	1	73.74
10098	TSPAN5	tetraspanin 5	7.54	4e-25	6.48	6.33e-23	6.84	1.41e-23	4.97	3.22e-18	3.61	1.45e-13	5.25	6.04e-19	5.07	4.07e-18	3.8	1.34e-18	3.86	7.92e-19	14.54	1.29e-36	11.66	4.1e-34	1	73.62
9231	DLG5	discs, large homolog 5 (Drosophila)	9.41	4.75e-36	7.54	6.24e-33	7.14	6.19e-32	6.85	2.02e-29	5.98	4.38e-27	6.47	1.65e-28	6.44	3.34e-28	7.85	4.25e-37	7.49	2.01e-36	4.45	5.98e-28	3.96	1.21e-25	1	73.58
125893	ZNF816	zinc finger protein 816	7.41	9.27e-28	6.29	2.11e-24	6.43	6.51e-25	6.1	5.07e-23	7.22	4.83e-25	5.36	1.03e-20	7.56	3.84e-26	7.07	4.35e-31	6.59	4.81e-30	6.22	6.25e-29	7.2	5.17e-31	1	73.45
79730	NSUN7	NOP2/Sun domain family, member 7	5.86	3.02e-27	5.86	5.45e-27	7.08	8.95e-30	16.25	4.77e-38	7.98	2.06e-29	12.67	1.56e-35	6.46	2.85e-26	2.12	8.24e-12	2.46	6.13e-15	2.71	7.58e-17	3.51	6.62e-22	1	72.96
84823	LMNB2	lamin B2	12.98	2.94e-38	4.67	1.12e-23	4.37	1.19e-22	8.52	3.91e-31	2.29	3.34e-10	9.07	5.51e-32	2.7	4.68e-13	11.62	2.57e-40	10.86	1.98e-39	3.03	7.63e-19	2.53	3.1e-15	1	72.64
5217	PFN2	profilin 2	7.77	7.29e-27	8.48	1.62e-27	7.78	1.69e-26	6.67	9.3e-23	3.58	4.54e-14	6.44	1.71e-22	3.22	1.33e-12	6.47	1.21e-27	6.97	1.2e-28	8.06	1.89e-30	6.91	3.23e-28	1	72.35
23136	EPB41L3	erythrocyte membrane protein band 4.1-like 3	3.58	3.48e-05	5.15	3.11e-07	4.65	1.19e-06	3.17	0.00043	9.22	6.85e-10	3.19	0.000412	10.68	7.99e-11	8.12	2.81e-12	4.73	3.73e-08	10.9	1.8e-14	8.92	7.33e-13	1	72.31
85315	PAQR8	progestin and adipoQ receptor family member VIII	4.64	6.84e-26	4.92	2.03e-26	5.47	5.18e-28	3.95	2.52e-21	16.72	3.84e-40	3.85	5.54e-21	10.8	2.62e-35	2.27	6.81e-15	2.53	2.22e-17	8.86	1.52e-39	8.18	1.75e-38	1	72.19
1829	DSG2	desmoglein 2	5.16	1e-30	5.38	4.91e-31	4.75	5.27e-29	6.34	2.88e-32	9.17	5.93e-37	6.34	2.57e-32	10.34	1.46e-38	4.72	1.51e-32	4.52	1.43e-31	7.73	1.71e-40	6.86	1.21e-38	1	71.31
283209	PGM2L1	phosphoglucomutase 2-like 1	7.9	3e-30	3.08	1.29e-15	3.14	7.25e-16	12.42	1.16e-33	10.4	2.66e-31	10.25	1.72e-31	11.72	1.51e-32	3.66	1.55e-21	4.26	3.35e-24	2.11	1.01e-10	2.07	2.76e-10	1	71.01
4673	NAP1L1	nucleosome assembly protein 1-like 1	9.15	1.32e-40	6.12	3.5e-34	5.87	1.7e-33	11.18	1.15e-40	2.76	1.38e-17	10.35	4.59e-40	2.84	1.76e-18	7.18	8.19e-41	7.15	1.58e-40	4.27	1.54e-31	4.02	2.5e-30	1	70.89
2882	GPX7	glutathione peroxidase 7	4.68	8.15e-08	10.68	8.63e-14	11.78	2.48e-14	3.89	5.55e-06	7.17	9.61e-10	3.14	0.000106	10.79	1.48e-12	2.2	0.0013	2.05	0.00329	6.85	2.96e-12	7.4	6.55e-13	1	70.63
79977	GRHL2	grainyhead-like 2 (Drosophila)	5.34	2.21e-24	5.53	1.46e-24	5.9	2.22e-25	8.32	2.43e-28	3.24	1.02e-14	8.79	4.07e-29	2.28	3.74e-09	5.85	1.88e-29	6.95	4.91e-32	10.03	7.32e-37	8.29	2.8e-34	1	70.52
221002	RASGEF1A	RasGEF domain family, member 1A	8.71	6.61e-30	2.65	5.1e-12	3.26	2.34e-15	13.35	7.13e-33	6.97	1.07e-24	11.25	7.56e-31	4.88	1.09e-19	6.03	7.46e-29	7.13	2.62e-31	2.71	7.07e-15	3.2	5.88e-18	1	70.14
3915	LAMC1	laminin, gamma 1 (formerly LAMB2)	2.42	1.72e-18	9.08	6.99e-43	9.01	9.61e-43	3.02	5.33e-22	11.56	4.85e-44	3.43	5.4e-25	11.17	1.51e-43	2.82	1.08e-25	2.74	5.73e-25	7.87	2.31e-45	6.97	1.97e-43	1	70.09
10360	NPM3	nucleophosmin/nucleoplasmin 3	5.52	8.69e-16	2.2	2.07e-05	2.19	1.96e-05	12.12	1.11e-22	2.37	1.74e-05	7.21	3.37e-17	3.43	2.74e-09	14.9	1.02e-28	14.38	2.14e-28	2.77	4.92e-09	2.69	1.18e-08	1	69.78
3796	KIF2A	kinesin heavy chain member 2A	11.09	2e-44	5.58	8.12e-34	4.92	1.21e-31	8.4	2.23e-38	4.67	6.59e-29	8.59	7.57e-39	5.35	4.25e-31	8.08	8.57e-44	7.75	3.66e-43	2.59	1.6e-21	2.7	1.54e-22	1	69.72
1122	CHML	choroideremia-like (Rab escort protein 2)	9.82	9.81e-26	4.97	2.34e-17	4.06	9.71e-15	11.8	5.13e-26	2.54	1.2e-07	13.95	1.17e-27	2.19	4.53e-06	6.66	1.5e-24	7.37	6.58e-26	2.82	8.28e-12	3.54	3.09e-15	1	69.72
7298	TYMS	thymidylate synthetase	11.79	1.04e-26	7.43	2.51e-21	6	9.76e-19	7.36	5.84e-20	2.86	1.72e-08	9.86	3.56e-23	3.79	7.84e-12	7.54	1.35e-24	7.15	7.45e-24	3.27	7.8e-13	2.56	2.05e-09	1	69.61
871	SERPINH1	serpin peptidase inhibitor, clade H (heat shock protein 47), member 1, (collagen binding protein 1)	5.17	3.89e-20	3.7	3.91e-15	3.49	3.33e-14	5.38	3.34e-19	6.67	2.5e-21	5.98	2.08e-20	6.77	1.47e-21	5.75	1.4e-24	4.85	4.63e-22	11.48	2.25e-33	10.36	4.43e-32	1	69.6
79850	FAM57A	family with sequence similarity 57, member A	8.18	7.79e-22	6.14	2.69e-18	6.25	2e-18	6.99	3.09e-18	4.08	4.54e-12	6.04	9.84e-17	7.36	9.36e-19	4.81	4.2e-18	5.13	5.26e-19	6.89	1.13e-22	7.06	4.73e-23	1	68.93
2026	ENO2	enolase 2 (gamma, neuronal)	9.66	3.77e-28	4	2.95e-16	4.52	5.59e-18	10.98	1.97e-27	5.93	6.23e-20	11.24	1e-27	11.47	1.58e-27	2.89	6.97e-14	3.19	1.56e-15	2.77	4.17e-13	2.23	1.69e-09	1	68.88
64854	USP46	ubiquitin specific peptidase 46	7.93	1.35e-45	4.38	9.58e-35	4.46	5.07e-35	8.94	3.86e-45	6.76	1.2e-40	9.44	9.22e-46	5.13	9.98e-36	7.18	6.07e-48	7.11	9.01e-48	3.8	2.01e-35	3.68	9.5e-35	1	68.81
56925	LXN	latexin	5.81	9.38e-07	6.59	2.02e-07	6.76	1.44e-07	6.03	2.21e-06	9.37	1.74e-08	6.76	5.19e-07	10.41	4.44e-09	3.62	3.01e-05	3.89	1.12e-05	4.66	1.03e-06	4.45	1.94e-06	1	68.35
5332	PLCB4	phospholipase C, beta 4	11.97	1.61e-39	5.91	2.26e-29	4.76	5.75e-26	12.21	1.53e-37	2.94	7.9e-16	13.03	1.93e-38	2.32	2.18e-11	4.91	1.42e-30	4.87	2.12e-30	2.55	2.28e-17	2.55	2.57e-17	1	68.02
10376	TUBA1B	tubulin, alpha 1b	7.99	6.29e-37	5.67	2.66e-31	5.38	1.49e-30	7.62	1.32e-34	3.61	2.12e-21	7	3.38e-33	4.1	6.58e-24	8.63	2.11e-41	8.75	1.1e-41	4.81	7.36e-32	4.31	1.04e-29	1	67.87
116832	RPL39L	ribosomal protein L39-like	13.71	1.47e-41	6.32	9.77e-31	5.43	2.29e-28	8.49	9.34e-34	2.55	2.52e-13	8.35	2.71e-33	2.47	1.51e-12	6.88	1.97e-35	7.16	5.19e-36	2.99	4.08e-20	3.29	4.53e-22	1	67.64
440145	MZT1	mitotic spindle organizing protein 1	9.56	3.79e-29	4.38	2.17e-18	3.94	9.09e-17	12.16	4.79e-30	2.66	1.1e-09	12.09	5.44e-30	3.26	9.93e-13	7.66	1.86e-29	6.75	9.97e-28	2.51	9.89e-12	2.52	8.96e-12	1	67.49
55612	FERMT1	fermitin family member 1	6.12	6.15e-23	4.17	2.1e-17	5.1	3.45e-20	11.71	1.32e-28	2.9	7.01e-11	10.3	2.29e-27	4.03	1.95e-15	4.42	2.64e-21	6.24	1.7e-26	7.18	2.59e-28	5.32	5.84e-24	1	67.49
116496	FAM129A	family with sequence similarity 129, member A	6.57	2.32e-18	6.74	2.29e-18	8.02	2.73e-20	10.22	1.63e-21	4.19	1.14e-11	9.36	1.33e-20	5.15	6.12e-14	3.98	5.63e-15	3.74	4.03e-14	4.8	2.42e-17	4.62	8.02e-17	1	67.39
288	ANK3	ankyrin 3, node of Ranvier (ankyrin G)	5.28	5.61e-33	6.32	2.17e-35	7.2	2.76e-37	5.14	1.84e-30	8.06	7.37e-37	5.43	2.15e-31	8.59	1.4e-37	4.63	1e-34	4.71	5.47e-35	6.12	2.09e-39	5.86	1.43e-38	1	67.34
91687	CENPL	centromere protein L	8.82	1.77e-34	4.21	3.67e-23	4.18	5.25e-23	10.49	1.65e-34	4.6	1.23e-22	9.96	7.19e-34	5.47	1.91e-25	6.37	7.62e-34	7.19	1.04e-35	3.27	1.19e-21	2.77	4.31e-18	1	67.33
57628	DPP10	dipeptidyl-peptidase 10 (non-functional)	5.29	4.11e-20	8.06	5.57e-25	8.46	1.36e-25	5.31	1.63e-18	8.05	3.8e-23	6.68	2.36e-21	9.4	3.64e-25	5.43	6.46e-24	5.04	8.92e-23	3.06	1.05e-14	2.33	4.04e-10	1	67.11
6513	SLC2A1	solute carrier family 2 (facilitated glucose transporter), member 1	3.51	5.08e-23	3.12	2.18e-20	2.92	4.94e-19	2.42	4.66e-14	5.32	3.38e-28	2.91	9.87e-18	8.57	3.09e-35	4.12	1.12e-29	4.64	5.94e-32	16.63	8.41e-50	12.79	9.48e-47	1	66.95
1047	CLGN	calmegin	10.15	3.96e-09	17.25	6.26e-12	14.46	5.85e-11	2.6	0.0134	2.17	0.0557	2.06	0.0626	4.44	0.000222	2.4	0.00628	2.41	0.00609	3.11	0.000499	5.73	2.59e-07	1	66.78
51108	METTL9	methyltransferase like 9	6.98	3.16e-39	6.66	6.26e-38	6.79	3.8e-38	6.91	2.22e-36	4.56	2.68e-29	5.97	2.03e-34	4	7.13e-27	4.37	7.25e-35	4.82	8.22e-37	7.94	4.85e-45	7.76	1.38e-44	1	66.76
4281	MID1	midline 1 (Opitz/BBB syndrome)	15.56	6.19e-34	8.06	3.97e-26	7.53	4e-25	5.96	1.17e-20	3.02	2.99e-11	6.07	9.48e-21	4.48	2.02e-16	4.01	7.87e-20	4.47	1.59e-21	4.39	3.9e-21	3.15	1.09e-15	1	66.7
203522	DDX26B	DEAD/H (Asp-Glu-Ala-Asp/His) box polypeptide 26B	7.03	5.76e-32	6.57	1.57e-30	6.94	3.11e-31	4.88	2.58e-24	4.33	2.74e-22	5.44	2.92e-26	7.38	3.48e-30	5.7	1.84e-32	5.18	6.73e-31	6.52	2.74e-34	6.44	3.89e-34	1	66.41
10279	PRSS16	protease, serine, 16 (thymus)	4.85	6.35e-30	5.44	1.76e-31	6.1	4.35e-33	5.79	4.54e-31	11.16	1.06e-39	4.72	1.16e-27	9.44	2.26e-37	4.09	1.61e-30	3.86	2.32e-29	5.47	1.15e-35	5.04	3.7e-34	1	65.96
642946	FLVCR1-AS1	FLVCR1 antisense RNA 1 (head to head)	8.07	1.13e-10	3.34	5.01e-05	3.64	1.5e-05	12.6	1.08e-12	14.48	3.35e-13	3.42	8.64e-05	2.3	0.0082	5.54	1.43e-09	5.76	7.44e-10	2.97	4.98e-05	3.52	3.66e-06	1	65.64
81618	ITM2C	integral membrane protein 2C	5.93	1.3e-37	6.08	2.05e-37	5.95	5.44e-37	5.18	5.99e-33	4.53	1.57e-30	6.88	8.46e-38	4.53	2.74e-30	6.74	3.57e-43	6.17	1.09e-41	7.01	1.94e-43	6.62	2.37e-42	1	65.62
55013	CCDC109B	coiled-coil domain containing 109B	7.63	1.45e-21	3.96	2.87e-13	3.62	3.35e-12	11.41	2.53e-24	4.42	1.48e-13	10.13	9.29e-23	4.48	2.48e-13	5.69	1.97e-20	6.49	3.77e-22	4.12	6.64e-16	3.58	6.55e-14	1	65.53
23165	NUP205	nucleoporin 205kDa	11.57	2.44e-37	4.34	8.54e-23	3.72	3.23e-20	9.52	8.29e-33	2.49	1.73e-11	9.97	1.32e-33	3.03	4.97e-15	7.57	2.53e-35	7.6	2.92e-35	2.64	2.3e-16	2.45	9.24e-15	1	64.9
10609	LEPREL4	leprecan-like 4	4.46	1.23e-22	4.45	2.82e-22	5.88	2.02e-26	3.98	3.14e-19	6.3	2.26e-25	3.78	2.06e-18	9.39	1.06e-30	3.85	3.86e-23	3.58	1.02e-21	10.09	8.76e-38	8.93	3.87e-36	1	64.69
64943	NT5DC2	5'-nucleotidase domain containing 2	7.77	9.32e-32	3.78	2.26e-20	4.01	2.4e-21	8.75	3.07e-31	2.39	6.23e-11	8.49	7.43e-31	2.86	4.79e-14	6.1	4.18e-32	5.86	1.93e-31	7.2	2.76e-34	7.39	1.34e-34	1	64.6
54704	PDP1	pyruvate dehyrogenase phosphatase catalytic subunit 1	3.71	2.98e-16	5.83	1.31e-22	7.37	1.34e-25	7.67	8.75e-25	11.21	7.94e-29	9.44	2.76e-27	7.88	9.57e-25	3.1	6.78e-16	3.05	1.25e-15	2.7	2.02e-13	2.22	6.69e-10	1	64.18
56937	PMEPA1	prostate transmembrane protein, androgen induced 1	4.39	5.88e-17	5	1.72e-18	5.15	8.15e-19	3.32	6.78e-12	9.43	1.63e-24	4.21	6.3e-15	9.64	1.06e-24	9.7	2.75e-30	8.84	3.91e-29	2.33	1.77e-09	2.13	4.17e-08	1	64.14
80144	FRAS1	Fraser syndrome 1	6.79	1.81e-44	5.34	7.45e-40	4.86	5.32e-38	6.77	3.41e-42	3.49	2.28e-29	7.06	7.06e-43	3.19	2.4e-27	6.76	1.1e-48	6.98	3.44e-49	6.64	5.79e-48	5.83	1.05e-45	1	63.71
47	ACLY	ATP citrate lyase	10.23	2.57e-32	3.8	4.13e-18	3.71	1.06e-17	5.08	2.35e-21	5.84	6.59e-23	5.15	1.61e-21	6.37	3.38e-24	9.98	1.05e-35	8.97	3.54e-34	2.17	2.5e-10	2.39	3.46e-12	1	63.69
55002	TMCO3	transmembrane and coiled-coil domains 3	3.26	3.13e-17	7.64	2.48e-30	8	7.52e-31	4.1	2.51e-19	10.45	2.02e-32	3.66	4.24e-17	9.28	7.47e-31	2.18	1.16e-11	2.2	7.67e-12	6.45	3.2e-31	6.24	1.11e-30	1	63.46
80110	ZNF614	zinc finger protein 614	5.21	2.85e-26	5.28	1.54e-26	4.68	1.37e-24	7.21	2.26e-29	5	6.28e-24	7.43	8.1e-30	8.74	7.75e-32	5.5	3.24e-31	5.75	5.83e-32	3.84	9.17e-25	4.36	4.48e-27	1	63
284406	ZFP82	ZFP82 zinc finger protein	11.36	3.58e-37	4.34	4.1e-23	3.84	4.75e-21	8.32	2.65e-31	2.5	1.13e-11	10.19	7.29e-34	3.4	3.16e-17	6.12	8.13e-33	6.13	8.22e-33	3.23	4.82e-21	3.57	5.82e-23	1	63
1192	CLIC1	chloride intracellular channel 1	5.29	6.81e-29	5.12	4.16e-28	5.14	4.03e-28	3.32	4.67e-19	6.54	2.12e-30	3.61	1.08e-20	8.17	1.32e-33	7.38	2.94e-38	6.79	6.94e-37	5.81	3.9e-34	5.8	4.81e-34	1	62.97
79161	TMEM243	transmembrane protein 243, mitochondrial	5.9	2.69e-22	5.59	3.42e-21	6.42	4.34e-23	5.48	1.21e-19	9.16	7.82e-26	5.04	1.6e-18	8.06	2.93e-24	2.88	1.07e-13	2.93	6.77e-14	5.1	1.04e-22	6.37	6.53e-26	1	62.93
23111	SPG20	spastic paraplegia 20 (Troyer syndrome)	2.04	0.0266	6	1.97e-07	6.24	1.24e-07	13.57	1.47e-11	4.14	8.87e-05	10.8	3.21e-10	4.81	1.64e-05	3.38	3.29e-05	3.09	0.000103	4.08	2.06e-06	4.29	9.03e-07	1	62.44
23075	SWAP70	SWAP switching B-cell complex 70kDa subunit	8.38	3.99e-31	4.16	9.79e-21	3.62	1.84e-18	10.21	4.93e-32	3.73	2.46e-17	10.1	5.51e-32	3.97	2.42e-18	6.56	2.3e-31	6.56	2.5e-31	2.79	2.68e-16	2.09	1.54e-10	1	62.17
54876	DCAF16	DDB1 and CUL4 associated factor 16	7.76	5.95e-31	6.01	5.08e-27	5.48	1.03e-25	8.53	3.99e-30	3.5	9.35e-17	8.9	1.19e-30	3.62	1.45e-17	4.45	8.68e-26	4.64	1.64e-26	5.02	1.12e-27	4.17	1.87e-24	1	62.08
8706	B3GALNT1	beta-1,3-N-acetylgalactosaminyltransferase 1 (globoside blood group)	7.74	1.58e-32	12.21	8.33e-38	10.88	2.42e-36	2.68	9.67e-14	4.27	1.83e-21	2.77	2.29e-14	3.66	7.38e-19	5.16	4.33e-30	4.54	6.84e-28	4.22	2.56e-26	3.87	1.11e-24	1	62
100288911	LOC100288911	-	5.03	3.86e-18	4.63	7.03e-17	5.64	2.28e-19	6.89	2.43e-20	6.6	9.14e-20	8.34	1.2e-22	6	2.08e-18	4.95	4.63e-21	4.95	4.45e-21	4.69	4.21e-20	4.22	1.97e-18	1	61.94
22903	BTBD3	BTB (POZ) domain containing 3	8.15	3.16e-36	5.68	1.65e-30	6.21	8.03e-32	3.77	2.02e-21	3.09	8.66e-18	4.19	1.28e-23	3.42	8.02e-20	6.84	2.16e-37	6.16	1.09e-35	7.72	5.6e-39	6.69	9.76e-37	1	61.92
3614	IMPDH1	IMP (inosine 5'-monophosphate) dehydrogenase 1	8.73	1.49e-19	5.94	2.43e-15	6.72	2.08e-16	4.66	3.54e-12	3.47	7.4e-09	4.57	4.64e-12	4.38	3.67e-11	6.65	1.97e-19	6.69	1.72e-19	5.15	3.33e-16	4.92	1.17e-15	1	61.88
54914	FOCAD	focadhesin	8.34	3.18e-39	7.3	8.56e-37	6.89	6.47e-36	6.4	2.31e-33	3.36	1.79e-21	6.61	6.15e-34	3.51	2.22e-22	4.83	1.09e-33	4.93	5.01e-34	4.86	2.17e-33	4.6	2.79e-32	1	61.63
8525	DGKZ	diacylglycerol kinase, zeta	8.92	1.33e-28	3.88	8.82e-17	3.56	1.85e-15	10.1	2.45e-28	3.86	3.86e-15	7.05	6.25e-24	3.32	3.28e-13	6.9	1.5e-28	6.83	2.01e-28	3.78	6.77e-19	3.42	2.96e-17	1	61.62
384	ARG2	arginase 2	6.67	9.27e-18	4.16	3.11e-12	3.08	7.42e-09	4.73	9.77e-13	4.55	4.71e-12	4.74	1e-12	4.73	1.91e-12	3.77	4.18e-13	4.07	4.55e-14	10.43	3.54e-25	10.33	4.27e-25	1	61.26
9331	B4GALT6	UDP-Gal:betaGlcNAc beta 1,4- galactosyltransferase, polypeptide 6	8.78	7.55e-33	4.95	2.63e-24	4.13	2.25e-21	6.81	2.82e-27	2.09	1.58e-08	9.26	3.24e-31	2.16	4.42e-09	7.4	2.96e-34	7.57	1.47e-34	4.25	3.19e-25	3.77	5.11e-23	1	61.17
84142	FAM175A	family with sequence similarity 175, member A	7.12	2.47e-24	5.2	6.86e-20	4.62	3.52e-18	10.45	3.69e-27	5.01	5.77e-18	11.39	6.18e-28	6.63	1.26e-21	2.84	1.19e-13	2.66	1.9e-12	2.13	9.4e-09	2.71	1.08e-12	1	60.76
3326	HSP90AB1	heat shock protein 90kDa alpha (cytosolic), class B member 1	8.32	7.93e-21	5.14	3.92e-15	4.23	9.14e-13	6.98	1.47e-17	2.59	1.78e-06	7.8	8.7e-19	2.9	1.05e-07	7.63	9.39e-23	6.76	2.85e-21	4.39	1.58e-15	4.01	2.35e-14	1	60.75
657	BMPR1A	bone morphogenetic protein receptor, type IA	6.48	1.12e-31	2.66	1.31e-15	2.69	8.42e-16	9.45	5.81e-35	2.84	2.56e-15	8.88	3.94e-34	2.43	1.33e-12	10.54	6.48e-42	9.54	1.71e-40	2.78	5.57e-19	2.46	2.36e-16	1	60.75
2617	GARS	glycyl-tRNA synthetase	5.36	9.18e-30	7.63	1.1e-34	6.37	3.9e-32	7.4	4.83e-33	2.87	2.74e-16	6.9	3.03e-32	3.06	2.04e-17	7.37	2.8e-38	6.74	7.34e-37	3.58	2.8e-25	3.25	2.54e-23	1	60.53
2009	EML1	echinoderm microtubule associated protein like 1	7.07	4.15e-34	6.93	2.45e-33	6.46	2.92e-32	7.31	1.5e-32	2.94	9.01e-17	7.82	1.65e-33	3.14	3.39e-18	4.69	7.12e-31	5.03	3.89e-32	4.68	1.13e-30	4.32	4.25e-29	1	60.39
3066	HDAC2	histone deacetylase 2	10.25	3.87e-44	4.11	1.42e-29	3.72	1.17e-27	8.54	2.39e-39	2.57	3.96e-18	7.86	3.85e-38	2.53	9.9e-18	7.53	4.26e-44	7.45	6.26e-44	2.61	7.32e-23	2.48	1.74e-21	1	59.65
11005	SPINK5	serine peptidase inhibitor, Kazal type 5	5.1	6.23e-24	4.51	9.34e-22	4.04	6.82e-20	11.26	1.56e-32	2.89	3.92e-13	9.96	3.77e-31	2.28	2.85e-09	5.15	4.44e-28	4.53	7.17e-26	4.45	2.05e-25	5.28	3.15e-28	1	59.45
2744	GLS	glutaminase	2.15	3.57e-09	5.93	1.35e-25	8.18	6.55e-30	2.35	1.52e-09	11.71	1.9e-32	2.74	5.02e-12	8.92	3.09e-29	4.11	3.75e-23	3.26	6.57e-19	5.42	1.12e-27	4.63	4.84e-25	1	59.4
10765	KDM5B	lysine (K)-specific demethylase 5B	7.11	1.52e-32	5.03	6.62e-27	4.91	1.94e-26	8.24	1.14e-32	3.33	3.65e-18	7.67	9.34e-32	3.86	1.22e-20	4.56	1.1e-28	5.08	1.34e-30	5.21	9.13e-31	3.75	9.75e-25	1	58.75
129642	MBOAT2	membrane bound O-acyltransferase domain containing 2	7.92	1.16e-35	6.39	4.5e-32	5.39	2.22e-29	4.66	1.67e-25	2.75	1.45e-15	5.04	8.1e-27	4.33	6.92e-24	5.32	1.89e-33	5.4	9.77e-34	6.15	1.28e-35	5.21	8.42e-33	1	58.56
401115	C4orf48	chromosome 4 open reading frame 48	4.53	4.59e-21	5.48	1.33e-23	6.43	9.34e-26	2.94	5.33e-13	5.85	6.34e-23	3.23	1.53e-14	5.44	5e-22	3.35	1.9e-18	3.15	2.61e-17	9.38	3.52e-34	8.62	4.55e-33	1	58.4
10950	BTG3	BTG family, member 3	3.46	1.92e-16	5.74	4.66e-24	6.17	5.2e-25	4.99	1.7e-20	3.17	1.61e-13	4.72	1.11e-19	4.16	1.03e-17	2.47	2.02e-12	2.43	4.4e-12	10.58	1.95e-35	10.48	3.28e-35	1	58.37
80223	RAB11FIP1	RAB11 family interacting protein 1 (class I)	2.05	1.41e-07	5.3	4.33e-22	6.72	2.46e-25	3.17	2.39e-13	12.47	4.63e-31	3.26	8.55e-14	9.42	7.89e-28	2.2	4.08e-10	2.3	6.96e-11	6.51	4.06e-28	4.96	5.3e-24	1	58.36
79023	NUP37	nucleoporin 37kDa	7.81	1.39e-38	4.56	1.03e-29	3.94	4.17e-27	8.97	2.68e-38	2.21	4.1e-13	8.41	2.37e-37	2.18	8.63e-13	6.68	1.06e-40	6.72	1.26e-40	3.52	7.17e-28	3.25	4.2e-26	1	58.25
5152	PDE9A	phosphodiesterase 9A	6.45	8.6e-15	7.39	5.76e-16	7.72	2.99e-16	3.99	7.19e-09	10.84	3.19e-17	3.4	2.09e-07	7.19	1.03e-13	3.58	1.34e-10	3.15	3.79e-09	2.07	7.91e-05	2.25	1.38e-05	1	58.03
10642	IGF2BP1	insulin-like growth factor 2 mRNA binding protein 1	7.77	3.46e-46	3.99	6.03e-34	3.62	7e-32	6.38	5.29e-41	3.57	1.17e-29	6.42	3.53e-41	3.9	1.6e-31	7.57	2.9e-50	7.91	6.6e-51	3.45	7.98e-35	3.2	5.91e-33	1	57.78
55740	ENAH	enabled homolog (Drosophila)	8.7	1.44e-35	4.61	9.53e-26	4.2	4.24e-24	10.3	1.53e-35	2.44	1.33e-12	8.84	7.2e-34	2.59	9.06e-14	4.35	3.33e-28	5.02	8.99e-31	3.42	2.4e-23	3.1	2.65e-21	1	57.57
23287	AGTPBP1	ATP/GTP binding protein 1	8.77	6.82e-32	5.3	1.87e-24	4.82	5.43e-23	9.53	9.78e-31	2.19	1.32e-08	9.17	2.65e-30	2.17	1.98e-08	5.11	1.84e-27	5.4	2.34e-28	2.2	1.58e-11	2.82	1.76e-16	1	57.48
6157	RPL27A	ribosomal protein L27a	5.82	2.53e-11	4.08	3.91e-08	5.18	3.87e-10	4.79	2.6e-08	4.64	2.19e-08	3.81	1.27e-06	5.55	8.55e-10	7.79	1.33e-16	8.98	4.49e-18	3.09	2.46e-07	2.85	1.35e-06	1	56.58
55841	WWC3	WWC family member 3	6.33	3.63e-26	9.72	3.14e-31	8.93	3.24e-30	2.77	6.41e-12	4.01	2.68e-17	2.97	3.95e-13	4.05	9.85e-18	4.86	3.02e-25	4.54	4.11e-24	4.76	1.14e-24	3.56	1.22e-19	1	56.5
23641	LDOC1	leucine zipper, down-regulated in cancer 1	5.56	4.77e-34	4.05	5.77e-28	4.33	3.19e-29	4.29	2.29e-26	3.98	4.64e-25	4.64	1.15e-27	3.46	2.35e-22	5.73	6.58e-39	5.64	1.37e-38	7.25	1.83e-42	7.35	1.18e-42	1	56.28
51062	ATL1	atlastin GTPase 1	5.56	1.09e-16	4.22	3.23e-13	4.49	6.34e-14	8.42	7.97e-20	6.74	4.74e-17	7.04	1.35e-17	8.99	6.03e-20	2.59	3.4e-09	3.37	9.7e-13	2.46	1.95e-08	2.03	5.73e-06	1	55.91
79817	MOB3B	MOB kinase activator 3B	5.4	1.13e-24	4.06	6.64e-20	4	1.17e-19	4.54	2.19e-20	9.44	8.43e-30	4.6	9.79e-21	7.48	4.76e-27	2.97	2.13e-17	3.39	6.28e-20	4.8	8.6e-26	5.18	5.35e-27	1	55.86
780	DDR1	discoidin domain receptor tyrosine kinase 1	5.43	4.75e-34	4.35	7.92e-30	5.54	6.54e-34	4.11	3.08e-27	5.67	2.33e-32	4.01	6.3e-27	5.22	6.18e-31	4.67	2.73e-35	4.74	1.52e-35	6.32	2.55e-40	5.69	1.57e-38	1	55.75
5584	PRKCI	protein kinase C, iota	7.93	3.46e-39	4.4	3.07e-29	3.91	7.67e-27	8	3.58e-37	3.19	4.28e-21	7.98	3.12e-37	3.48	1.07e-22	5.2	7.51e-36	5.07	2.31e-35	3.34	9.28e-27	3.18	1.12e-25	1	55.68
157	ADRBK2	adrenergic, beta, receptor kinase 2	5.93	2e-29	4.01	9.42e-23	4.03	1.08e-22	6.3	2.95e-28	6.86	2.49e-29	6.2	4.97e-28	11.36	1.73e-35	3.13	1.16e-21	3.16	7.97e-22	2.36	2.44e-15	2.29	1.08e-14	1	55.63
10398	MYL9	myosin, light chain 9, regulatory	3.36	1.39e-08	4.22	8.91e-11	3.42	1.11e-08	4.65	6.48e-11	5.54	2.63e-12	4.5	1.23e-10	4.19	8.22e-10	5.96	1.4e-16	5.26	3.54e-15	7.54	4.33e-19	6.04	1.31e-16	1	54.68
6781	STC1	stanniocalcin 1	3.39	1.52e-14	5.74	6.46e-22	6.63	1.04e-23	5.9	8.55e-21	5.16	9.2e-19	7.51	7.24e-24	7.17	6.07e-23	3.28	1.46e-16	3.07	1.93e-15	3.77	9.79e-19	3.05	3.42e-15	1	54.67
6624	FSCN1	fascin homolog 1, actin-bundling protein (Strongylocentrotus purpuratus)	5.99	2.04e-21	3.08	6.04e-12	2.69	4.84e-10	6.44	1.02e-20	2.93	3.42e-10	7.4	2.32e-22	3.15	3.81e-11	8.77	1.54e-29	6.71	5.6e-26	3.9	7.33e-18	3.48	4.62e-16	1	54.54
5150	PDE7A	phosphodiesterase 7A	8.92	2.29e-43	3.83	9.28e-29	3.51	5.72e-27	7.66	3.86e-39	3.16	7.85e-23	6.73	3.65e-37	3.43	1.4e-24	4.68	4.44e-37	4.67	5.6e-37	4.07	3.96e-34	3.85	5.84e-33	1	54.51
9949	AMMECR1	Alport syndrome, mental retardation, midface hypoplasia and elliptocytosis chromosomal region gene 1	10.54	4.92e-42	5.66	2.29e-32	6.07	1.53e-33	4.25	5.23e-26	4.71	1.75e-27	4.73	6.67e-28	3.55	1.45e-22	4.11	7.28e-31	3.82	2.18e-29	3.65	3.32e-28	3.39	1.65e-26	1	54.48
162963	ZNF610	zinc finger protein 610	4.29	1.81e-21	3.43	1.43e-17	3.55	3.87e-18	10.87	1.37e-32	2.71	2.92e-12	16.85	6.17e-38	3.92	2.03e-18	2.34	1.67e-13	2.28	5.64e-13	2.01	2.46e-10	2.08	4.87e-11	1	54.33
64219	PJA1	praja ring finger 1, E3 ubiquitin protein ligase	7.27	1.74e-37	4.68	3.5e-30	4.86	7.42e-31	4.63	1.67e-28	2.19	2.88e-13	4.34	1.88e-27	2.37	4.73e-15	4.32	1.07e-32	4.33	1.11e-32	7.61	4.3e-42	7.26	2.81e-41	1	53.86
3615	IMPDH2	IMP (inosine 5'-monophosphate) dehydrogenase 2	6	1.13e-33	3.52	7.95e-24	3.39	3.86e-23	7.98	6.23e-36	2.93	3.76e-18	7.4	7.24e-35	3.8	3.13e-23	4.55	1.09e-32	4.53	1.45e-32	4.65	1.15e-32	5.09	3.62e-34	1	53.84
112616	CMTM7	CKLF-like MARVEL transmembrane domain containing 7	4.67	9.13e-17	3.89	2.75e-14	3.56	3.82e-13	6.52	1.56e-19	3.27	8.65e-11	5.45	2.19e-17	3.98	2.09e-13	6.4	3.45e-24	5.79	9.27e-23	4.92	2.92e-20	5.13	8.04e-21	1	53.58
9074	CLDN6	claudin 6	5.56	2.63e-30	3.24	2.45e-20	3.37	5.08e-21	5.87	3.75e-29	5.53	8.51e-28	5.76	9.45e-29	5.64	6.29e-28	6.67	3.98e-37	6.23	5.22e-36	3	5.58e-22	2.71	1.08e-19	1	53.58
26049	FAM169A	family with sequence similarity 169, member A	8.16	5e-19	3.86	9.72e-11	3.48	1.36e-09	7.71	6.51e-17	3.24	8.44e-08	7.61	6.46e-17	3.08	2.46e-07	6.49	2.73e-19	5.66	1.34e-17	2.17	6.6e-06	2.09	1.78e-05	1	53.55
7639	ZNF85	zinc finger protein 85	8.5	2.96e-43	4.18	4.06e-31	3.43	4.39e-27	5.34	1.9e-32	2.3	3.45e-16	8.71	2.81e-41	3.51	1.09e-25	5.59	6.08e-41	5.8	1.27e-41	2.8	4.21e-26	3.35	2.08e-30	1	53.51
151647	FAM19A4	family with sequence similarity 19 (chemokine (C-C motif)-like), member A4	4.87	2.15e-13	4.39	4.18e-12	4.78	5.47e-13	5.75	5.53e-14	6.45	1.01e-14	6.29	6.19e-15	3.64	4.36e-09	2.89	1.91e-09	3.76	9.75e-13	4	2.2e-13	6.57	1.83e-19	1	53.39
6713	SQLE	squalene epoxidase	10.14	2.85e-22	2.27	1.09e-05	2.72	1.45e-07	3.56	1.12e-09	4.15	3.92e-11	3.53	1.27e-09	4.21	3.36e-11	9.37	2.39e-24	8.15	1.15e-22	2.54	5.98e-08	2.61	3.1e-08	1	53.25
84886	C1orf198	chromosome 1 open reading frame 198	4.18	3.29e-22	5.44	3.91e-26	5.65	1.33e-26	3.7	7.46e-19	5.06	1.66e-23	3.49	7.56e-18	4.36	3.36e-21	4.1	1.25e-24	4.12	1.67e-24	7.25	1.85e-33	5.8	4.43e-30	1	53.15
83742	MARVELD1	MARVEL domain containing 1	5.56	1.07e-27	4.6	1.92e-24	4.85	2.73e-25	3.97	1.24e-20	2.55	1.13e-12	3.36	7.41e-18	3.81	9.51e-20	6.9	1.36e-34	6.65	4.29e-34	5.82	1.12e-31	5.06	2.85e-29	1	53.13
24147	FJX1	four jointed box 1 (Drosophila)	8.71	3.11e-25	6	2.2e-20	6.01	2.18e-20	2.86	9.73e-10	4.28	1.68e-14	2.67	7.83e-09	6.11	3.62e-19	5.77	4.69e-23	5.31	6e-22	2.75	8.04e-12	2.48	3.5e-10	1	52.95
26031	OSBPL3	oxysterol binding protein-like 3	3.8	2.57e-24	4.14	1.53e-25	3.98	9.63e-25	4.95	4.57e-27	9.05	1.12e-35	5.09	1.15e-27	8.87	2.1e-35	3.54	4.08e-26	3.12	2.21e-23	2.99	2.37e-22	3.3	2.08e-24	1	52.83
91120	ZNF682	zinc finger protein 682	4.14	4.03e-16	3.24	1.79e-12	2.39	2.65e-08	9.5	9.04e-25	5.67	2.33e-18	11.17	1.46e-26	4.57	1.23e-15	3.53	2.17e-16	3.41	8.4e-16	2.25	4.15e-09	2.94	2.25e-13	1	52.81
3489	IGFBP6	insulin-like growth factor binding protein 6	2.06	4.98e-06	5.46	1.64e-18	3.92	3.43e-14	2.2	2.91e-06	6.77	1.54e-19	2.09	1.28e-05	9.46	2.17e-23	2.24	3.15e-08	2.2	5.8e-08	8.23	1.12e-26	7.58	1.3e-25	1	52.21
84747	UNC119B	unc-119 homolog B (C. elegans)	7.11	7.4e-37	5.25	6.45e-32	4.95	7.28e-31	6.09	1.98e-32	3.85	5.2e-25	5.26	1.67e-30	3.81	1.81e-24	4.22	1.21e-31	4.65	2.16e-33	3.63	3.57e-28	3.33	3.71e-26	1	52.15
29940	DSE	dermatan sulfate epimerase	7.04	2.35e-09	2.25	0.00714	2.47	0.00272	7.72	5.81e-09	2.57	0.00467	8.6	1.46e-09	3.23	0.000432	5.23	6.4e-09	5.74	1.24e-09	3.93	8.8e-07	3.34	1.08e-05	1	52.12
7086	TKT	transketolase	7.35	7.81e-27	2.5	1.31e-10	2.7	1.14e-11	7.87	5.49e-26	3.13	6.72e-13	6.58	1.02e-23	3.46	1.42e-14	6.44	8.53e-29	6.33	1.83e-28	2.88	3.49e-15	2.74	3.67e-14	1	51.98
4651	MYO10	myosin X	5.91	1.08e-19	4.51	5.88e-16	4.84	7.64e-17	7.13	3.69e-20	3.34	7.29e-11	7.5	7.95e-21	5.8	1.25e-17	3.38	1.36e-14	3.58	1.91e-15	3.44	9.03e-15	2.32	7.47e-09	1	51.75
55212	BBS7	Bardet-Biedl syndrome 7	5.44	2.24e-20	5.46	3.83e-20	5.76	8.86e-21	6.86	1.1e-21	5.11	1.49e-17	5.87	7.24e-20	6.12	5.13e-20	2.95	9.08e-14	2.8	6.95e-13	2.6	1.13e-11	2.6	1.19e-11	1	51.57
6502	SKP2	S-phase kinase-associated protein 2, E3 ubiquitin protein ligase	5.45	3.66e-31	4.67	3.2e-28	4.74	2.21e-28	4.14	7.49e-24	6.34	3.84e-31	4	9.84e-24	4.63	4.09e-26	3.62	2.37e-27	3.64	1.94e-27	5.13	9.6e-34	5.02	2.9e-33	1	51.38
7169	TPM2	tropomyosin 2 (beta)	5.88	2.93e-24	3.31	3.13e-15	2.95	2.16e-13	6.54	5.24e-24	4.4	4.29e-18	6.81	1.58e-24	5.64	1.41e-21	4.43	2.79e-23	4.32	7.62e-23	4.07	1.19e-21	2.95	5.23e-16	1	51.3
121457	IKBIP	IKBKB interacting protein	3.5	8.8e-13	3.47	1.5e-12	3.61	5.24e-13	3.4	4.65e-11	6.51	5.9e-19	4.31	1.63e-13	10.83	7.29e-25	2.07	3.85e-07	2.02	8.42e-07	5.33	6.2e-21	6.22	5.95e-23	1	51.27
11127	KIF3A	kinesin family member 3A	5.78	4.37e-29	5.6	3.05e-28	5.58	3.66e-28	5.53	1.23e-26	4.27	4.51e-22	6.11	4.5e-28	4.6	1.85e-23	3.35	1.1e-22	3.35	1.06e-22	3.76	7.64e-25	3.25	5.58e-22	1	51.18
64750	SMURF2	SMAD specific E3 ubiquitin protein ligase 2	5.33	2.71e-28	4.42	7.72e-25	4.23	4.71e-24	5.86	4.23e-28	3.45	6.22e-19	6.88	1.01e-30	4.1	1.15e-21	5.42	3.15e-32	5.27	9.91e-32	3.45	1.05e-23	2.57	1.92e-17	1	50.98
5523	PPP2R3A	protein phosphatase 2, regulatory subunit B'', alpha	4.04	5.32e-28	3.89	4.07e-27	4.28	7.17e-29	3.92	1.51e-25	8.55	3.42e-37	3.78	1.07e-24	8.4	5.81e-37	2.83	4.68e-24	2.9	1.43e-24	3.89	6.24e-31	4.1	5.82e-32	1	50.58
226	ALDOA	aldolase A, fructose-bisphosphate	5.44	7.5e-23	3.34	3.21e-15	3.17	1.69e-14	5.42	3.37e-21	4.14	3.64e-17	5.29	5.86e-21	5.74	8.84e-22	4.7	9.31e-24	4.3	3.99e-22	4.95	2.39e-24	4.03	6.25e-21	1	50.52
23294	ANKS1A	ankyrin repeat and sterile alpha motif domain containing 1A	2.91	2.07e-15	4.54	1.34e-22	3.81	7.42e-20	2.91	9.95e-14	5.15	1.65e-22	2.96	2.78e-14	4.17	1.43e-19	2.08	4.57e-11	2.19	4.27e-12	10.67	6.66e-39	8.81	2.42e-36	1	50.2
4628	MYH10	myosin, heavy chain 10, non-muscle	7.03	1.13e-33	3.96	5.37e-24	3.74	5.08e-23	5.99	2.34e-29	2.16	1.06e-10	6.04	1.57e-29	2.19	4.84e-11	5.01	4.75e-32	5.3	5.56e-33	4.59	3.51e-30	4.05	9.03e-28	1	50.06
55917	CTTNBP2NL	CTTNBP2 N-terminal like	6.67	2.77e-33	5.18	6.69e-29	5.22	4.8e-29	5.11	2.97e-27	4.21	1.85e-23	4.43	6.05e-25	4.37	3.35e-24	3.74	6.5e-27	3.92	7.68e-28	3.98	5.59e-28	3.21	1.44e-23	1	50.04
57146	TMEM159	transmembrane protein 159	5.51	4.16e-28	2.99	2.49e-17	3.29	5.1e-19	4.76	4.66e-24	4.58	5.06e-23	6.45	1.59e-28	7.8	3.29e-30	2.58	4.52e-17	2.9	1.6e-19	4.35	2.59e-27	4.7	1.15e-28	1	49.91
25941	TPGS2	tubulin polyglutamylase complex subunit 2	8.28	5.85e-33	4.75	2.7e-24	4.17	2.78e-22	6.32	3.7e-27	2.57	3.95e-12	6.46	1.5e-27	3.03	7.38e-15	4.54	6.05e-27	4.23	1.63e-25	3.02	5.18e-19	2.46	1.22e-14	1	49.83
65244	SPATS2	spermatogenesis associated, serine-rich 2	5.61	2.39e-21	4.92	2.89e-19	5	1.77e-19	3.71	3.68e-14	6.61	1.65e-21	3.52	2.28e-13	5.54	3.82e-19	3.4	1.82e-16	3.06	1.08e-14	4.2	1.06e-19	4.22	8.74e-20	1	49.79
10137	RBM12	RNA binding motif protein 12	7.63	1.78e-34	4.25	1.04e-24	3.64	5.75e-22	6.76	1.81e-30	2.03	3.06e-09	6.34	9.53e-30	2.05	1.29e-09	5.27	1.48e-32	6.07	6.72e-35	2.87	2.34e-20	2.61	4.1e-18	1	49.52
441951	ZFAS1	ZNFX1 antisense RNA 1	2.55	4.39e-12	5.93	5.49e-26	6.04	2.72e-26	4.4	9.47e-20	4.2	9.91e-19	4.52	2.73e-20	5.62	3.44e-23	2.37	5.02e-13	2.33	1.19e-12	5.15	3.15e-27	6.25	3.02e-30	1	49.36
8910	SGCE	sarcoglycan, epsilon	4.57	0.00586	6.13	0.00113	6.53	0.000816	4.9	0.00809	6.59	0.002	3.54	0.0334	3.86	0.0259	2.62	0.0443	2.56	0.0491	3.9	0.00492	3.95	0.00432	1	49.15
2786	GNG4	guanine nucleotide binding protein (G protein), gamma 4	8.74	8.11e-35	2.32	1.19e-12	2.44	1.19e-13	5.45	2.48e-26	3.36	3.41e-18	5.31	5.65e-26	2.66	5.13e-14	5.7	3.88e-33	6.08	3.52e-34	3.69	3.9e-25	3.34	4.1e-23	1	49.09
55225	RAVER2	ribonucleoprotein, PTB-binding 2	6.8	6.66e-29	4.69	4.01e-23	4.72	4.27e-23	6.82	5.78e-27	2.12	1.89e-08	7.47	4.07e-28	2.48	5.18e-11	3.62	3.09e-22	3.69	1.41e-22	3.51	1.61e-21	3.1	4.18e-19	1	49.02
550643	LOC550643	-	5.23	3.51e-28	4.56	1.39e-25	4.74	4.08e-26	3.88	4.76e-21	4.46	4.5e-23	4.3	2.22e-23	5.63	4.22e-27	3.53	9.55e-24	3.36	1.18e-22	4.37	1.12e-27	4.85	2.17e-29	1	48.91
10007	GNPDA1	glucosamine-6-phosphate deaminase 1	5.64	9.89e-18	4.44	1.15e-14	4.08	1.3e-13	5.7	1.55e-16	3.5	1.07e-10	6.05	2.15e-17	3.85	7.79e-12	4.53	4.51e-17	4.55	4.63e-17	3.05	2.23e-11	3.46	3.57e-13	1	48.85
7798	LUZP1	leucine zipper protein 1	4.63	1.75e-37	3.4	1.01e-30	2.99	9.44e-28	6.58	1.07e-41	4.2	1.76e-33	6.22	1.45e-40	3.75	5.11e-31	5.4	2.96e-44	5.53	1.08e-44	3.27	2.65e-33	2.82	2.18e-29	1	48.79
152485	ZNF827	zinc finger protein 827	5.05	6.49e-31	3.74	2.77e-25	4.4	4.06e-28	7.39	9.91e-35	3.09	2.03e-19	6.27	2.06e-32	3.51	4.77e-22	4.41	1.03e-32	5	4.28e-35	2.99	2.82e-24	2.71	6.81e-22	1	48.56
7077	TIMP2	TIMP metallopeptidase inhibitor 2	2.25	0.00715	5.44	1.74e-07	7.61	1.25e-09	2.85	0.00133	5.61	5.7e-07	2.68	0.00254	6.08	1.89e-07	2.28	0.00213	2.39	0.00124	5.92	1.26e-09	5.26	8.71e-09	1	48.37
7678	ZNF124	zinc finger protein 124	4.6	2.16e-23	4.11	3.09e-21	4.08	4.4e-21	3.11	3.38e-14	6.09	3.84e-25	3.2	2.12e-15	6.77	1.34e-26	3.87	1.2e-23	3.7	8.04e-23	4.53	2.61e-26	4.25	3.79e-25	1	48.31
222223	KIAA1324L	KIAA1324-like	5.79	3.7e-39	3.82	6.83e-31	3.38	3.61e-28	5.69	1.62e-36	2.68	4.4e-21	4.97	3.74e-34	3.08	2.25e-24	5.25	5.51e-42	5.37	2.29e-42	4.3	8.21e-38	3.94	7.16e-36	1	48.27
6809	STX3	syntaxin 3	2.3	8.13e-11	5.74	7.8e-26	5.69	1.1e-25	2.85	1.97e-13	9.01	4.19e-30	2.81	3.3e-13	7.93	1.96e-28	2.26	1.81e-12	2.09	7.24e-11	3.38	3.11e-20	3.81	2.2e-22	1	47.87
5754	PTK7	protein tyrosine kinase 7	4.41	1.8e-21	4.29	9.53e-21	4.56	1.13e-21	4.29	1.62e-19	2.63	2.08e-11	3.45	4.75e-16	3.32	3.73e-15	4.32	3.31e-24	3.74	1.14e-21	6.66	7.33e-31	5.94	4.22e-29	1	47.61
2274	FHL2	four and a half LIM domains 2	3.02	4.54e-06	5.89	1.7e-11	6.53	2.78e-12	2.43	0.000456	7.25	4.63e-12	2.67	0.000123	6.8	1.37e-11	2.36	4.57e-05	3.23	7.42e-08	4.31	1.33e-10	3.01	4.06e-07	1	47.5
22876	INPP5F	inositol polyphosphate-5-phosphatase F	4.26	1.12e-24	4.33	1e-24	3.97	4.07e-23	4.95	5.76e-25	5.28	5.47e-26	4.43	2.45e-23	4.89	1.09e-24	4.12	1.29e-27	4.21	4.89e-28	3.61	7.27e-25	3.41	1.11e-23	1	47.46
22883	CLSTN1	calsyntenin 1	4.75	5.49e-27	4.93	2.62e-27	4.88	4.98e-27	5.44	2.02e-27	6	1.1e-28	4.51	2.59e-24	5.46	2.94e-27	3.03	2.11e-21	2.93	1.12e-20	2.81	1.18e-19	2.52	3.17e-17	1	47.26
1824	DSC2	desmocollin 2	2.95	6.85e-14	4.03	1.02e-18	2.74	1.37e-12	2.33	4.22e-09	8.2	5.48e-27	2.33	5.18e-09	7.34	1.42e-25	3.65	3.23e-20	3.03	7.94e-17	6.15	1.11e-28	4.37	3.14e-23	1	47.12
100507507	LOC100507507	-	4.39	8.96e-18	3.9	4.94e-16	4.11	9.48e-17	3.16	5.19e-12	6.15	1.16e-20	3.43	2.91e-13	6.1	6.22e-21	5.29	9.39e-23	4.92	1.52e-21	2.82	1.46e-12	2.73	5.31e-12	1	47
182	JAG1	jagged 1	4.9	5.52e-18	5.47	3.99e-19	5.02	5.47e-18	3.6	1.42e-12	6.22	5.36e-19	4.32	6.14e-15	6.5	1.98e-19	2.68	1.86e-11	3.03	2.61e-13	2.88	1.88e-12	2.24	1.35e-08	1	46.86
57504	MTA3	metastasis associated 1 family, member 3	6.32	2.54e-34	2.37	3.42e-15	2.37	3.56e-15	10.13	1.26e-38	3.04	5.17e-19	8.12	7.82e-36	2.42	3e-14	3.62	1.33e-27	4.03	1.11e-29	2.04	9.78e-14	2.02	1.51e-13	1	46.48
84002	B3GNT5	UDP-GlcNAc:betaGal beta-1,3-N-acetylglucosaminyltransferase 5	2.72	1.39e-09	4.52	5.78e-16	4.56	4.46e-16	3.4	1.63e-11	7.18	7.62e-20	2.84	2.74e-09	5.66	2.69e-17	3.34	2.33e-14	2.8	1.11e-11	4.48	1.19e-18	4.6	5.28e-19	1	46.1
5782	PTPN12	protein tyrosine phosphatase, non-receptor type 12	7	1.66e-32	4.2	2.35e-24	3.49	4.7e-21	6.61	3.16e-30	3.28	2.18e-18	6.38	2.27e-29	3.28	1.77e-18	4.05	6.16e-28	3.31	1.15e-23	2.28	1.73e-15	2.06	4.04e-13	1	45.94
3091	HIF1A	hypoxia inducible factor 1, alpha subunit (basic helix-loop-helix transcription factor)	3.62	6.59e-16	5.73	4.13e-22	5.6	5.97e-22	3.4	1.1e-13	3.46	1.56e-13	3.52	3.9e-14	3.39	2.76e-13	4.14	7.77e-21	4.09	1.34e-20	4.5	5.54e-22	4.38	1.37e-21	1	45.83
9889	ZBED4	zinc finger, BED-type containing 4	6.09	2.36e-31	4.29	2.8e-25	4.11	1.16e-24	4.15	4.3e-23	2.45	4.67e-13	4.22	1.35e-23	2.66	9.27e-15	6.33	5.32e-36	5.74	2.35e-34	3.38	8.91e-24	2.4	3.19e-16	1	45.82
10184	LHFPL2	lipoma HMGIC fusion partner-like 2	4.32	8.23e-15	3.07	3.37e-10	2.58	4.2e-08	2.96	7.21e-09	7.73	5.72e-20	3.27	3.05e-10	7.36	1.43e-19	3.5	4.63e-14	3.33	2.44e-13	3.64	2.65e-14	4.03	9.52e-16	1	45.79
55248	TMEM206	transmembrane protein 206	5.71	2.98e-22	4.76	2.35e-19	4.37	3.54e-18	6.43	4.79e-22	2.23	2.76e-07	6.5	2.51e-22	2.38	3.36e-08	4.38	2.39e-21	4.59	4.16e-22	2.23	1.4e-09	2.2	2.48e-09	1	45.78
2669	GEM	GTP binding protein overexpressed in skeletal muscle	2.83	3.27e-05	2.26	0.000867	2.85	3.04e-05	3.06	3.32e-05	7.77	1.38e-11	3.61	2.65e-06	14.5	2.04e-16	2	0.00132	2.1	0.000634	2.36	7.44e-05	2.33	9.62e-05	1	45.67
57475	PLEKHH1	pleckstrin homology domain containing, family H (with MyTH4 domain) member 1	3.57	1.28e-21	5.27	7.34e-28	4.79	2.81e-26	4.34	2.98e-23	5.81	2.89e-27	3.65	2.88e-20	6.57	4.74e-29	2.15	1.06e-13	2.22	2.12e-14	3.69	4.32e-25	3.54	2.92e-24	1	45.6
112464	PRKCDBP	protein kinase C, delta binding protein	4.11	2.47e-06	2.62	0.000959	2.67	0.000772	2.83	0.000791	4.78	1.81e-06	2.08	0.0179	3.34	0.000155	8.87	2.58e-13	6.93	2.47e-11	3.89	7.05e-07	3.43	5.45e-06	1	45.55
83930	STARD3NL	STARD3 N-terminal like	4.29	5.62e-41	4.83	8.22e-43	4.87	5.48e-43	3.47	1.64e-34	4.54	9.37e-40	3.67	8.95e-36	5.13	3.76e-42	3.29	1.73e-38	3.38	4.77e-39	3.96	1.65e-42	3.98	1.03e-42	1	45.41
3837	KPNB1	karyopherin (importin) beta 1	6.34	7.29e-42	3.38	1.35e-29	2.98	1.06e-26	5.42	2.05e-36	2.5	2.3e-20	5.27	2.91e-36	2.76	1.54e-22	6.09	2e-45	6.04	2.6e-45	2.3	4.29e-23	2.16	6.49e-21	1	45.24
25827	FBXL2	F-box and leucine-rich repeat protein 2	2.77	3.19e-17	4.55	1.29e-25	4.66	4.05e-26	2.91	7.42e-17	4.46	1.49e-23	2.6	1.07e-14	4.78	9.31e-25	2.77	2.33e-20	2.98	5.44e-22	6.61	1.18e-36	6.13	1.9e-35	1	45.22
51715	RAB23	RAB23, member RAS oncogene family	5.65	3.26e-23	4.48	1.52e-19	3.89	1.92e-17	4.02	1.03e-16	2.8	3.63e-11	3.92	2.52e-16	4.02	2.75e-16	3.42	2.73e-18	3.35	6.87e-18	4.88	3.76e-24	4.75	8.97e-24	1	45.18
2992	GYG1	glycogenin 1	3.87	4.11e-22	4.33	7.79e-24	4.17	4.2e-23	6.26	1.98e-28	4.11	2.83e-21	5.5	1.57e-26	3.98	1.09e-20	3.19	2.09e-21	3.11	7.57e-21	3.3	4.63e-22	3.29	8.2e-22	1	45.11
5911	RAP2A	RAP2A, member of RAS oncogene family	5.33	8.83e-29	3.65	6.27e-22	3.97	2.41e-23	3.82	1.55e-21	3	7.02e-17	3.72	4.18e-21	3.48	1.34e-19	7.12	4.11e-37	5.62	3.3e-33	2.9	3.72e-20	2.48	1.08e-16	1	45.09
10473	HMGN4	high mobility group nucleosomal binding domain 4	4.63	2.03e-38	3.78	7.65e-34	3.81	6.56e-34	6.82	8.82e-43	3.57	1.68e-30	6.5	7.01e-42	3.59	1.63e-30	2.9	1.93e-31	2.87	4.28e-31	3.44	2.22e-35	3.17	2.11e-33	1	45.08
7534	YWHAZ	tyrosine 3-monooxygenase/tryptophan 5-monooxygenase activation protein, zeta polypeptide	4.72	5.11e-31	4.36	3.41e-29	3.82	7.59e-27	3.72	5.99e-25	4.06	2.43e-25	3.64	4e-24	4.72	1.09e-28	4.94	3.97e-36	4.2	8.23e-33	3.6	1.81e-29	3.21	1.22e-26	1	44.99
56924	PAK6	p21 protein (Cdc42/Rac)-activated kinase 6	2.35	8.98e-16	3	6.66e-21	3.01	6.69e-21	3.35	9.72e-22	4.06	4.99e-25	3.17	9.6e-21	3.15	3.23e-20	2.68	7.89e-22	2.97	3.34e-24	9.71	5.77e-45	7.54	2.55e-41	1	44.99
57045	TWSG1	twisted gastrulation BMP signaling modulator 1	4.63	2.11e-22	4.41	2.89e-21	4.54	1.21e-21	4.75	7.44e-21	3.25	1.9e-14	4.83	4.09e-21	3.77	4.84e-17	3.46	3.74e-20	3.2	1.16e-18	4.26	1.12e-23	3.86	7.05e-22	1	44.96
255758	TCTEX1D2	Tctex1 domain containing 2	6.51	3.36e-24	7.24	3.1e-25	6.43	9.19e-24	2.43	5.67e-09	3.12	3.54e-12	2.77	7.67e-11	3.17	1.44e-12	2.9	8.83e-15	3.04	1.36e-15	3.52	5.16e-18	3.4	2.25e-17	1	44.53
54874	FNBP1L	formin binding protein 1-like	4.67	8.41e-29	4.5	4.68e-28	4.1	2.43e-26	4.58	6.78e-27	2.61	7.75e-16	4.41	4.48e-26	2.89	6.78e-18	5.09	2.88e-34	5.05	5.71e-34	3.45	2.06e-26	3.18	1.29e-24	1	44.53
146223	CMTM4	CKLF-like MARVEL transmembrane domain containing 4	3.33	1.67e-24	4.43	2.25e-29	4.69	2.33e-30	4.01	1.26e-26	6.44	8.95e-34	3.54	3.56e-24	5.73	5.54e-32	2.4	2.41e-19	2.39	3.48e-19	3.58	9.7e-29	3.33	4.6e-27	1	43.87
5784	PTPN14	protein tyrosine phosphatase, non-receptor type 14	3.89	5.07e-30	3.43	4.23e-27	3.81	3.42e-29	6.43	6.97e-37	2.61	2.61e-19	5.75	4.05e-35	2.75	2.04e-20	4.24	1.92e-35	4.55	7.2e-37	3.53	2.62e-31	2.87	2.09e-26	1	43.86
266655	LINC00094	long intergenic non-protein coding RNA 94	5.23	3.75e-20	4.12	1.62e-16	4.67	2.77e-18	5.23	1.41e-18	2.8	5.75e-10	4.99	6.31e-18	3.11	2.32e-11	3.29	1.51e-15	3.45	2.6e-16	3.42	5.04e-16	3.32	1.81e-15	1	43.63
51704	GPRC5B	G protein-coupled receptor, family C, group 5, member B	5.36	3.45e-15	2.14	4.13e-05	2.46	1.91e-06	5.42	3.08e-14	4.28	2.07e-11	4.62	2.23e-12	3.07	5.13e-08	5.39	3.02e-17	5.91	2.38e-18	2.45	2.18e-07	2.38	4.61e-07	1	43.48
293	SLC25A6	"solute carrier family 25 (mitochondrial carrier; adenine nucleotide translocator), member 6"	4.19	1e-28	3.21	5.15e-23	3.05	6.89e-22	6.3	7.11e-34	2.75	4.43e-18	5.91	6.54e-33	3.16	4.5e-21	4.2	5.56e-32	3.89	4.69e-30	3.6	1.44e-28	3.22	5.04e-26	1	43.48
10226	PLIN3	perilipin 3	2.95	8.71e-19	3.06	3.07e-19	3.29	1.48e-20	2.94	2.12e-17	7.26	5.91e-32	2.81	2.44e-16	7.96	4.86e-33	2.59	2.52e-18	2.61	2.14e-18	4.04	1.36e-27	3.71	7.57e-26	1	43.22
23560	GTPBP4	GTP binding protein 4	5.17	2.56e-26	3.18	1.05e-17	2.91	4.7e-16	5.8	2.11e-26	2.76	1.18e-13	5.79	1.71e-26	3.1	8.72e-16	4.9	2.33e-28	5.08	5.38e-29	2.25	5.1e-13	2.1	1.61e-11	1	43.04
55833	UBAP2	ubiquitin associated protein 2	4.06	1.71e-31	2.95	3.85e-24	2.68	7.19e-22	5.1	3.8e-33	4.28	2.51e-29	5.3	4.7e-34	4.39	6.31e-30	4.71	3.83e-38	4.67	7.2e-38	2.39	7.34e-22	2.36	2.12e-21	1	42.89
29967	LRP12	low density lipoprotein receptor-related protein 12	5.41	2.77e-30	4.65	2.42e-27	4.57	5.2e-27	2.96	7.76e-18	2.3	2.19e-12	3.51	6.18e-21	3.08	3.99e-18	3.62	9.2e-27	3.65	6.29e-27	5.2	2.64e-33	3.7	6.33e-27	1	42.65
27345	KCNMB4	potassium large conductance calcium-activated channel, subfamily M, beta member 4	4.81	1.31e-38	2.43	9.56e-23	2.24	2.3e-20	4.12	1.33e-33	2.58	1.35e-22	4.35	1.05e-34	2.68	1.61e-23	5.67	4.27e-46	5.47	2.12e-45	4.3	2.26e-40	3.81	1.02e-37	1	42.46
51451	LCMT1	leucine carboxyl methyltransferase 1	5.55	6.42e-39	3.67	3.61e-30	3.37	1.48e-28	5.77	2.21e-37	3.44	7.4e-27	5.04	4.07e-35	3.04	5.38e-24	3.36	2.63e-32	3.58	1.16e-33	2.63	7.67e-26	2.95	1.12e-28	1	42.4
100996430			4.26	1.03e-23	3	5.44e-17	3.25	1.51e-18	4.94	4.55e-24	3.01	2.5e-15	5.09	1.42e-24	3.05	8.83e-16	4	1.37e-25	4.34	4.21e-27	4.08	6.43e-26	3.35	5.36e-22	1	42.37
90843	TCEAL8	transcription elongation factor A (SII)-like 8	4.95	8.22e-27	2.85	2.24e-16	3.36	1.41e-19	3.24	2.71e-17	2.69	5.4e-14	3.27	1.32e-17	2.97	1.03e-15	6.08	2.5e-33	5.87	1.18e-32	3.62	5.6e-24	3.46	7.81e-23	1	42.36
9749	PHACTR2	phosphatase and actin regulator 2	3.22	1.4e-16	3.65	1.86e-18	4.03	4.41e-20	5.43	1.85e-23	3.11	2.67e-14	5.72	6.97e-24	3.54	2.79e-16	4.27	2.29e-24	3.23	4.34e-19	3.36	8.05e-20	2.76	5.09e-16	1	42.32
2281	FKBP1B	FK506 binding protein 1B, 12.6 kDa	5.73	2.17e-17	3.66	7.22e-12	3.96	9.71e-13	5.2	6.91e-15	2.75	1.48e-07	5.22	6.75e-15	3.14	5.47e-09	3.59	7.28e-14	3.69	3.71e-14	2.68	9.72e-10	2.6	2.88e-09	1	42.22
4735	2002-09-01	septin 2	6.08	5.47e-43	3.72	2.2e-33	3.46	1.15e-31	4.16	3.47e-34	2.08	7.8e-17	4.51	1.05e-35	2.31	9.15e-20	4.44	3.9e-41	4.21	6.7e-40	3.45	3.01e-35	3.27	7.66e-34	1	41.69
5832	ALDH18A1	aldehyde dehydrogenase 18 family, member A1	2.99	1.01e-16	3.46	4.74e-19	3.83	6.62e-21	2.96	3.05e-15	5.95	5.35e-26	2.75	6.85e-14	7.75	8.74e-30	2.19	1.53e-12	2.28	2.41e-13	3.46	7.03e-22	4.05	7.34e-25	1	41.67
29097	CNIH4	cornichon family AMPA receptor auxiliary protein 4	3.62	1.57e-24	3.72	7.28e-25	3.6	3.23e-24	5.92	2.49e-31	4.07	7e-25	5.4	7.6e-30	3.62	1.17e-22	3.11	8.91e-25	3.29	7.12e-26	2.51	2.6e-19	2.73	2.01e-21	1	41.59
152559	PAQR3	progestin and adipoQ receptor family member III	4.74	5.8e-14	3.61	1.58e-10	3.26	1.66e-09	5.16	1e-13	2.28	5.58e-05	5.52	1.91e-14	2.91	2.54e-07	4.76	3e-16	4.73	3.69e-16	2.23	1.33e-06	2.23	1.29e-06	1	41.43
10659	CELF2	CUGBP, Elav-like family member 2	4.45	1.44e-15	2.74	3.72e-09	2.71	5.31e-09	4.86	2.68e-15	2.36	1.66e-06	4.22	1.39e-13	2.99	3.15e-09	5.1	2.62e-20	4.6	7.73e-19	3.76	8.38e-16	3.62	3.15e-15	1	41.41
1022	CDK7	cyclin-dependent kinase 7	4.27	3.47e-22	3.71	1.08e-19	3.5	1.58e-18	5.09	2.86e-23	5.29	1.12e-23	4.62	1.76e-21	4.53	2.47e-21	2.5	6.91e-15	2.32	2.94e-13	2.41	4.04e-14	2.99	1.95e-18	1	41.23
5501	PPP1CC	protein phosphatase 1, catalytic subunit, gamma isozyme	5.59	1.57e-46	2.88	3.59e-31	2.75	5.2e-30	5.3	1.11e-43	2.62	3.83e-27	5.34	6.56e-44	2.61	4.24e-27	4.65	2.67e-47	4.78	8.83e-48	2.35	2.93e-29	2.2	5.97e-27	1	41.07
2631	GBAS	glioblastoma amplified sequence	3.23	6.25e-14	4.28	7.05e-18	4.41	1.59e-18	4.17	2.01e-16	3.65	3.38e-14	3.42	1.14e-13	2.81	2.42e-10	2.91	1.04e-14	3.1	9.13e-16	4.57	3.98e-22	4.11	1.91e-20	1	40.66
56180	MOSPD1	motile sperm domain containing 1	2.09	6.73e-11	6.97	3.03e-32	6.17	2.3e-30	2.58	7.07e-14	4.43	3.07e-23	2.67	1.58e-14	4.25	1.91e-22	2.47	7.77e-17	2.13	2.88e-13	3.22	2.51e-22	3.39	2.04e-23	1	40.37
3178	HNRNPA1	heterogeneous nuclear ribonucleoprotein A1	4.43	3.35e-43	3.74	2.26e-39	3.52	3.74e-38	4.45	1.79e-40	2.77	3.13e-30	4.25	1.25e-40	2.52	2.43e-27	4.18	4.45e-47	4.27	1.49e-47	3.22	1.75e-40	2.99	1.75e-38	1	40.34
3797	KIF3C	kinesin family member 3C	4.63	3.42e-37	2.12	2.18e-18	2.17	4.19e-19	4.41	7.26e-34	2.68	7.05e-23	3.94	1.31e-31	2.97	2.51e-25	5.62	3.95e-45	5.65	3.05e-45	3.13	1.91e-32	2.96	5.7e-31	1	40.28
10787	NCKAP1	NCK-associated protein 1	2.75	1.1e-14	2.54	5.28e-13	2.62	1.4e-13	4.18	1.83e-20	3.48	3.27e-17	4.01	4.49e-20	2.79	1.45e-13	4.77	1.34e-27	5.1	1.15e-28	4.26	1.83e-25	3.63	1.17e-22	1	40.13
28969	BZW2	basic leucine zipper and W2 domains 2	4.71	8.77e-30	3.15	9.33e-22	2.86	1.03e-19	4.59	1.77e-27	2.05	5.66e-11	4.58	1.61e-27	2.63	6.41e-16	4.45	1.25e-32	4.54	5.21e-33	3.22	1.65e-25	3.33	3.85e-26	1	40.11
25800	SLC39A6	solute carrier family 39 (zinc transporter), member 6	4.71	1.13e-24	4.67	3.29e-24	4.36	7e-23	3.14	2.63e-16	2.62	1.27e-12	3.19	1.7e-16	3.13	9.31e-16	2.08	9.03e-12	2.01	5.35e-11	5.29	6.05e-30	4.85	1.83e-28	1	40.05
153830	RNF145	ring finger protein 145	5.83	8.93e-23	4.36	2.42e-18	4.51	7.72e-19	3.38	1.81e-13	2.02	3.6e-06	3.25	6.53e-13	2.51	4.53e-09	4.44	6.67e-22	4.01	3.01e-20	2.94	8.54e-15	2.63	7.1e-13	1	39.88
25801	GCA	grancalcin, EF-hand calcium binding protein	4.49	2.34e-20	3.46	6.27e-16	3.22	7.23e-15	4.14	9.48e-18	2.26	4.52e-08	4.37	1.59e-18	3.25	1.13e-13	2.68	1.42e-13	2.82	2.02e-14	4.85	1.53e-23	4.31	8.21e-22	1	39.85
403341	ZBTB34	zinc finger and BTB domain containing 34	3.94	8.6e-25	4.14	2.35e-25	3.91	2.58e-24	4.04	1.52e-23	3.38	8.38e-20	3.51	7.08e-21	3.14	1.47e-18	2.79	4.29e-21	2.99	1.35e-22	4.28	6.52e-30	3.57	3.58e-26	1	39.69
9425	CDYL	chromodomain protein, Y-like	6.11	7.78e-43	2.91	1.87e-27	2.64	6.88e-25	4.65	7.03e-36	2.57	1.48e-22	4.52	1.36e-35	2.4	9.55e-21	4.17	2.2e-39	3.99	2.75e-38	3.01	1.71e-31	2.69	2.03e-28	1	39.66
23271	CAMSAP2	calmodulin regulated spectrin-associated protein family, member 2	4.68	1.77e-25	4.23	1.5e-23	3.91	4.21e-22	4.06	2.53e-21	2.39	1.37e-11	3.79	2.96e-20	2.89	4.68e-15	3.24	7.6e-22	3.25	8.7e-22	3.82	5.87e-25	3.39	1.64e-22	1	39.65
84247	LDOC1L	leucine zipper, down-regulated in cancer 1-like	5.97	2.33e-24	4.46	8.7e-20	4.23	5.84e-19	3.45	9.34e-15	2.05	6.81e-07	3.44	7.49e-15	2.14	1.45e-07	4.06	8.15e-22	4.12	5.4e-22	3.2	1.82e-17	2.5	1.31e-12	1	39.62
9818	NUPL1	nucleoporin like 1	4.2	2.98e-15	2.67	4.25e-09	2.82	7.89e-10	5.46	3.7e-17	3.1	1.27e-09	4.91	1.3e-15	3.78	4.35e-12	3.55	2.75e-15	3.54	2.91e-15	3	1.29e-12	2.31	9.41e-09	1	39.34
167227	DCP2	decapping mRNA 2	4.91	4e-31	2.25	6.86e-15	2.45	7.09e-17	5.05	3.21e-29	2.37	1.4e-14	5.34	2.36e-30	2.96	3.72e-19	4.37	7.9e-33	4.33	1.18e-32	2.68	4.42e-22	2.45	9.49e-20	1	39.16
55858	TMEM165	transmembrane protein 165	4.09	1.4e-20	3.77	6.04e-19	3.66	1.98e-18	3.7	2.24e-17	3.51	3.23e-16	4.24	1.37e-19	4.24	3.41e-19	3.05	8.51e-18	2.81	4.09e-16	3.21	1.21e-18	2.88	1.44e-16	1	39.16
51098	IFT52	intraflagellar transport 52 homolog (Chlamydomonas)	4.75	2.76e-39	4.44	1.64e-37	3.86	1.29e-34	3.97	8.78e-34	2.58	2.41e-23	3.83	6e-33	2.48	2.29e-22	3.07	1.32e-33	3.27	3.91e-35	3.28	8.4e-35	3.47	4.64e-36	1	39
5652	PRSS8	protease, serine, 8	2.01	2.81e-06	4.77	5.91e-18	6.78	1.82e-22	2.13	2.54e-06	4.52	6.02e-16	2.14	2.36e-06	4.81	9.85e-17	2.27	3e-09	2.05	1.16e-07	3.46	6.12e-16	3.82	2.1e-17	1	38.76
25829	TMEM184B	transmembrane protein 184B	3.48	1.49e-20	3.1	3.42e-18	3.22	5.9e-19	3.51	1.62e-19	3.7	4.88e-20	3.71	2.57e-20	4.17	4.39e-22	2.68	7.36e-18	2.79	1.12e-18	4.37	2.75e-27	4	1.09e-25	1	38.73
7561	ZNF14	zinc finger protein 14	4.79	1.24e-25	3.32	5.44e-19	3.1	1.25e-17	5.32	1.35e-25	3.2	8.39e-17	5.19	3.83e-25	3.02	8.29e-16	2.54	1.31e-16	2.49	3.28e-16	2.69	9.06e-18	2.7	8.76e-18	1	38.36
7216	TRO	trophinin	5.06	5.07e-37	4.33	1.23e-33	3.92	1.46e-31	3.53	5.56e-28	2.19	2.28e-16	3.52	7.16e-28	2.62	8.22e-21	3.15	9.66e-31	3.01	1.3e-29	3.08	5.03e-30	3.67	4.49e-34	1	38.08
128218	TMEM125	transmembrane protein 125	3.06	9.18e-20	2.67	1.1e-16	3.21	2.65e-20	4.12	2.34e-23	4.86	2.34e-25	4.63	2.07e-25	4.21	4.2e-23	2.68	3.83e-20	2.98	1.75e-22	2.53	1.28e-18	2.81	5.94e-21	1	37.76
6124	RPL4	ribosomal protein L4	3.95	1.15e-33	3.52	1e-30	3.23	9.12e-29	4.3	2.31e-33	2.33	5.88e-19	4.17	1.03e-32	2.74	4.64e-23	3.67	5.09e-36	3.57	2.17e-35	3.15	4.06e-32	3.07	1.96e-31	1	37.7
64754	SMYD3	SET and MYND domain containing 3	3.24	2.59e-13	3.48	2.75e-14	3.77	1.88e-15	3.52	1.19e-13	2.69	1.34e-09	3.32	5.8e-13	2.32	1.47e-07	2.15	3.44e-09	2.09	1.11e-08	5.75	3.63e-25	5.13	1.87e-23	1	37.46
84280	BTBD10	BTB (POZ) domain containing 10	3.57	6.44e-16	4.09	7.93e-18	3.72	2.47e-16	3.39	6.44e-14	4.54	1.97e-17	3.42	5.27e-14	4.89	1.12e-18	3.02	2.37e-15	2.62	8.05e-13	2.18	1.38e-09	2	3.71e-08	1	37.44
51320	MEX3C	mex-3 RNA binding family member C	4.37	4.06e-32	3.1	1.25e-24	2.86	8.69e-23	4.05	1.59e-28	2.46	8.79e-18	3.84	1.27e-27	2.49	4.68e-18	4.02	4.16e-34	4.04	4.55e-34	3.51	5.78e-31	2.56	4.23e-23	1	37.3
8027	STAM	signal transducing adaptor molecule (SH3 domain and ITAM motif) 1	3.45	4.04e-27	2.91	7.65e-23	2.85	1.89e-22	3.75	1.99e-27	3.65	2.35e-26	3.71	4.98e-27	5.12	1.5e-32	3.54	5.63e-31	3.79	1.88e-32	2.23	2.12e-19	2.23	3.05e-19	1	37.23
54843	SYTL2	synaptotagmin-like 2	2.02	2.12e-12	2.66	1.49e-18	2.65	1.7e-18	2.09	4.17e-12	6.66	1.29e-32	2.98	2.34e-19	8.3	1.73e-35	2.08	1.33e-15	2.4	2.3e-19	2.54	1.02e-20	2.83	2.5e-23	1	37.21
6520	SLC3A2	solute carrier family 3 (amino acid transporter heavy chain), member 2	2.34	2.26e-06	3.54	7.11e-11	3.06	3.23e-09	3.53	5.58e-10	4.46	3.6e-12	3.62	3.61e-10	4.27	9.82e-12	3.94	1.16e-14	3.27	4.31e-12	2.56	1.06e-08	2.49	2.31e-08	1	37.08
30844	EHD4	EH-domain containing 4	2.94	1.8e-16	2.63	4.39e-14	2.48	5.47e-13	3.58	1.49e-18	5.45	1.7e-24	3.32	2.05e-17	5.25	4.42e-24	2.79	1.06e-17	2.68	9.46e-17	3.04	3.64e-19	2.75	3.27e-17	1	36.91
124808	CCDC43	coiled-coil domain containing 43	4.79	4.39e-32	3.07	4.78e-23	2.81	4.06e-21	4.57	2.17e-29	2.15	2e-13	4.83	1.9e-30	2.5	6.59e-17	3.91	6.86e-32	3.81	2.63e-31	2.16	2.39e-17	2.13	5.92e-17	1	36.73
22916	NCBP2	nuclear cap binding protein subunit 2, 20kDa	3.52	2.54e-27	2.84	3.34e-22	2.81	6.78e-22	4	5.87e-28	4.54	6.77e-30	3.79	5.11e-27	5.83	2.93e-34	2.52	1.52e-22	2.53	1.06e-22	2.01	6.1e-16	2.19	2.56e-18	1	36.58
124411	ZNF720	zinc finger protein 720	4.02	4.49e-13	2.92	6.14e-09	2.93	4.11e-09	3.9	1.46e-11	4.02	1.16e-11	2.62	8.29e-07	4.52	5.05e-13	3.06	1.59e-11	3.12	7.78e-12	2.68	1.13e-09	2.37	4.77e-08	1	36.16
26147	PHF19	PHD finger protein 19	3.44	1.7e-25	2.41	2.77e-17	2.43	1.83e-17	5.17	4.34e-31	3.08	4.22e-21	5.52	3.56e-32	3.86	1.41e-25	2.64	1.27e-22	2.77	8.36e-24	2.44	1.98e-20	2.34	3.05e-19	1	36.1
55356	SLC22A15	solute carrier family 22, member 15	3.32	3.5e-07	4.43	1.58e-09	4.49	1.07e-09	3.2	2.61e-06	2.51	0.00019	3.11	4.28e-06	3.69	2.57e-07	3.07	7.8e-08	2.48	7.63e-06	2.8	7.14e-07	2.94	2.12e-07	1	36.04
55689	YEATS2	YEATS domain containing 2	4.31	5.93e-27	3.51	8.75e-23	3.17	9.99e-21	4.95	2.13e-27	2.45	2.07e-14	4.61	3.02e-26	2.78	5.91e-17	2.7	2.54e-20	2.68	3.83e-20	2.67	6.45e-20	2.09	4.85e-14	1	35.92
4756	NEO1	neogenin 1	3.13	1.24e-24	2.91	1.79e-22	3.34	2.1e-25	2.74	6.03e-20	5.04	1.67e-31	2.4	7.16e-17	4.04	1.76e-27	2.73	1.23e-24	2.67	5.04e-24	3.47	5.79e-30	3.34	4.23e-29	1	35.81
57586	SYT13	synaptotagmin XIII	2.63	4.51e-15	2.89	1.73e-16	3.35	4.88e-19	3.11	7.23e-17	2.99	1.04e-15	3.63	1.56e-19	3.5	4.32e-18	2.67	1.18e-18	3.02	2.31e-21	3.84	4.23e-26	4.17	1.24e-27	1	35.8
9520	NPEPPS	aminopeptidase puromycin sensitive	2.84	1.54e-25	2.86	1.84e-25	2.99	2.08e-26	2.78	3.83e-23	4.96	9.54e-35	2.56	3.24e-21	6.01	3.87e-38	2.31	4.7e-23	2.16	3.64e-21	3.35	1.09e-32	2.94	1.95e-29	1	35.76
7301	TYRO3	TYRO3 protein tyrosine kinase	3.99	1.12e-26	4.29	1.3e-27	4.85	1.33e-29	2.24	3.67e-13	4.34	1.01e-25	2.27	1.56e-13	3.74	4.04e-23	2.27	1.89e-17	2.22	8.24e-17	2.85	6.44e-23	2.65	3.79e-21	1	35.71
50807	ASAP1	ArfGAP with SH3 domain, ankyrin repeat and PH domain 1	3.66	7.36e-21	4.57	2.93e-24	4.4	1.32e-23	2.22	2.15e-10	3.49	5.1e-18	2.24	1.49e-10	3.82	2.01e-19	2.67	1.48e-17	2.56	1.52e-16	2.97	1.49e-19	2.91	4.36e-19	1	35.51
23426	GRIP1	glutamate receptor interacting protein 1	3.44	2.61e-27	3.02	4.04e-24	2.85	1e-22	2.64	1.18e-19	2.48	8.32e-18	2.93	5.22e-22	2.52	2.97e-18	3.36	1.38e-30	3.44	4.06e-31	4.57	7.67e-37	4.16	6.25e-35	1	35.41
55323	LARP6	La ribonucleoprotein domain family, member 6	2.98	6.94e-14	3.43	5.93e-16	3.02	6.2e-14	3.35	1.32e-14	3.7	8.1e-16	3.49	2.96e-15	3.61	1.75e-15	2.88	1.7e-15	2.73	2.06e-14	2.81	1.45e-14	3.27	2.74e-17	1	35.27
308	ANXA5	annexin A5	2.69	4.6e-16	3.14	7.44e-19	3.19	2.77e-19	2.22	1.23e-10	3.6	6.14e-20	2.57	1.95e-13	4.36	6.79e-23	2.8	1.51e-19	2.86	6.68e-20	3.8	1.09e-25	3.91	4.05e-26	1	35.14
91661	ZNF765	zinc finger protein 765	2.72	2.58e-15	2.29	4.26e-12	2.08	3.03e-10	4.03	1.85e-20	3.28	6.33e-17	4.29	1.25e-21	2.97	3.54e-15	3.96	1.39e-25	3.81	7.42e-25	2.79	1.76e-18	2.7	9.51e-18	1	34.92
10970	CKAP4	cytoskeleton-associated protein 4	2.56	8.39e-16	3.34	7.6e-21	3.68	1.3e-22	2.25	4.45e-12	3.46	9.79e-20	2.08	1.56e-10	4.28	1.52e-23	2.23	5.24e-15	2.15	5.99e-14	4.59	2.2e-30	4.13	2.41e-28	1	34.75
51020	HDDC2	HD domain containing 2	4.94	2.32e-31	3.1	6.4e-22	3.14	3.1e-22	3.02	4.48e-20	2.75	1.02e-17	2.51	3.92e-16	2.79	5.69e-18	3.68	2.02e-29	3.49	2.99e-28	2.47	8.2e-20	2.63	2.02e-21	1	34.52
147991	DPY19L3	dpy-19-like 3 (C. elegans)	4.43	1.22e-21	3.1	1.99e-15	2.92	2.27e-14	3.65	6.79e-17	2.65	1.61e-11	3.65	6.81e-17	2.82	1.72e-12	3.48	1.78e-20	3.35	9.11e-20	2.23	9.74e-12	2.04	5.84e-10	1	34.32
10109	ARPC2	actin related protein 2/3 complex, subunit 2, 34kDa	2.83	9.74e-23	3.16	6.31e-25	3.2	2.65e-25	2.59	3.84e-19	3.51	1.73e-25	2.61	2.26e-19	3.73	9.22e-27	3.07	8.42e-28	2.9	3.97e-26	3.29	6e-29	3	7.45e-27	1	33.89
60312	AFAP1	actin filament associated protein 1	2.22	2.45e-08	2.92	2.93e-12	2.66	8.12e-11	6.03	4.85e-21	2.11	1.06e-06	4.15	4.78e-16	2.66	7.47e-10	2.94	6.17e-15	2.83	3.17e-14	3.21	2.81e-16	2.07	1.01e-08	1	33.8
8030	CCDC6	coiled-coil domain containing 6	3.88	1.35e-25	2.53	1.61e-16	2.46	9.2e-16	3.05	7.91e-19	3.88	2.53e-23	3.2	9.38e-20	4.46	1.97e-25	2.93	7.83e-23	3.16	1.76e-24	2.11	7.8e-15	2.14	4.93e-15	1	33.8
57670	KIAA1549	KIAA1549	4.82	4e-37	3.72	1.52e-31	3.46	6.63e-30	3.9	9.06e-31	2.11	3.6e-16	3.42	4.06e-28	2.45	6.42e-20	2.65	2.63e-27	2.64	3.28e-27	2.28	8.69e-23	2.18	2.05e-21	1	33.63
91283	MSANTD3	Myb/SANT-like DNA-binding domain containing 3	4.26	1.52e-22	3.12	6.44e-17	2.96	5.85e-16	2.35	9.41e-11	2.88	4.76e-14	2.63	7.05e-13	3.2	6.26e-16	3.12	1.34e-19	3.1	2.18e-19	2.96	2.44e-18	2.83	2.49e-17	1	33.41
84138	SLC7A6OS	solute carrier family 7, member 6 opposite strand	3.39	8.24e-23	2.66	1.92e-17	2.59	6.4e-17	3.65	1.2e-22	2.82	2.21e-17	3.58	2.97e-22	2.99	1.46e-18	3.34	8.09e-26	3.41	3.36e-26	2.51	9.1e-19	2.47	2.87e-18	1	33.41
6188	RPS3	ribosomal protein S3	3.15	6.16e-27	2.96	1.3e-25	2.81	2.6e-24	4.44	1.42e-31	2.72	1.08e-21	4.41	1.29e-31	2.79	5.35e-22	2.71	6.9e-28	2.46	2.93e-25	2.3	5.09e-23	2.5	1.72e-25	1	33.25
7329	UBE2I	ubiquitin-conjugating enzyme E2I	4.45	1.93e-33	3.25	1.75e-26	3.08	3.93e-25	3.37	8.47e-26	2.35	6.46e-17	2.71	4.56e-21	2.49	1.56e-18	3.48	8.85e-32	3.41	1.65e-31	2.33	9.09e-22	2.21	2.86e-20	1	33.13
6045	RNF2	ring finger protein 2	4.2	1.91e-26	2.95	3.22e-19	2.78	5.76e-18	3.22	8.34e-20	2.5	2.19e-14	3.1	5.28e-19	2.24	3.37e-12	3.58	2.72e-26	3.73	4.03e-27	2.52	1.84e-18	2.22	1.59e-15	1	33.04
10053	AP1M2	adaptor-related protein complex 1, mu 2 subunit	2.61	5.1e-24	2.41	1.21e-21	2.41	1.43e-21	3.28	2.29e-27	3.79	2.04e-29	3.36	7.63e-28	3.74	2.46e-29	2.82	1.27e-29	2.85	7.24e-30	2.59	4.24e-27	2.94	1.95e-30	1	32.8
AFFX-HSAC07/X00351_M			4.25	3.59e-22	4.49	9.42e-23	3.38	5.99e-18	2.47	2.99e-11	2.31	6e-10	2.7	8.25e-13	2.26	1.89e-09	2.93	3.15e-18	2.47	1.32e-14	3.04	8.87e-19	2.46	2.14e-14	1	32.76
7324	UBE2E1	ubiquitin-conjugating enzyme E2E 1	3.82	1.29e-33	3.38	6.3e-31	3.25	4.63e-30	2.94	9.7e-26	2.65	3.53e-23	3.02	2.34e-26	2.18	5.24e-18	2.91	7.53e-31	3.09	2.58e-32	2.93	9.98e-31	2.52	1.45e-26	1	32.69
85377	MICALL1	MICAL-like 1	2.74	2.59e-12	2.31	1.74e-09	2.03	1.52e-07	3.09	3.5e-13	3.85	3.67e-16	3	1.25e-12	3.62	2.88e-15	3.79	6.5e-20	3.7	1.61e-19	2.47	3.84e-12	2.02	1.58e-08	1	32.62
51762	RAB8B	RAB8B, member RAS oncogene family	3.66	2.19e-19	2.29	8.45e-11	2.57	6.9e-13	4.07	1.57e-19	2.81	3.31e-13	3.66	6.83e-18	3.71	5.94e-18	2.33	2e-13	2.49	7.93e-15	2.52	9.15e-15	2.46	2.76e-14	1	32.57
91012	CERS5	ceramide synthase 5	3.69	6.7e-34	3.16	5.74e-30	3.07	3.39e-29	2.72	1.1e-24	2.37	6.72e-21	2.53	4.98e-23	2.62	1.51e-23	3.05	5.18e-33	2.9	1.51e-31	3.13	3.68e-33	3.06	1.34e-32	1	32.3
9569	GTF2IRD1	GTF2I repeat domain containing 1	3.05	2.55e-20	3.11	2.95e-20	3.17	2.08e-20	2.76	1.37e-16	2.18	1.29e-11	3	9.59e-18	2.47	2.24e-14	2.78	1.48e-21	2.71	5.46e-21	3.48	1.89e-26	3.56	7.26e-27	1	32.27
6868	ADAM17	ADAM metallopeptidase domain 17	3.28	1.13e-15	3.38	6.53e-16	3.39	5.32e-16	2.32	4.29e-09	3.1	3.92e-13	2.12	9.8e-08	3.14	2.18e-13	2.31	7.32e-12	2.22	4.04e-11	3.52	1.46e-19	3.1	3.19e-17	1	31.88
11183	MAP4K5	mitogen-activated protein kinase kinase kinase kinase 5	3.54	2.18e-17	4	3.26e-19	3.45	8.42e-17	3.76	8.13e-17	2.36	1.63e-09	3.21	1.86e-14	2.5	1.96e-10	2.15	9.8e-11	2.03	1.27e-09	2.48	2.23e-13	2.29	7.97e-12	1	31.77
AFFX-HUMGAPDH/M33197_5			3.63	2e-06	2.55	0.000384	2.23	0.00211	3.11	7.83e-05	2.29	0.00449	3.17	5.13e-05	2.6	0.001	2.78	1.24e-05	2.37	0.000185	3.11	1.82e-06	2.72	2e-05	1	30.56
11237	RNF24	ring finger protein 24	3.33	4.73e-29	2.08	5.88e-17	2.09	5.46e-17	2.38	2.54e-19	2.25	1.75e-17	2.34	6.49e-19	2.75	3.34e-22	3.63	4.12e-35	3.62	5.84e-35	2.94	1.08e-29	2.89	3.54e-29	1	30.3
4282	MIF	macrophage migration inhibitory factor (glycosylation-inhibiting factor)	3.34	3.22e-05	2.63	0.000685	2.66	0.000564	2.28	0.00711	2.02	0.0255	2.56	0.002	2.48	0.00367	2.91	1.99e-05	2.72	5.95e-05	3.26	3.59e-06	3.11	7.7e-06	1	29.97
6132	RPL8	ribosomal protein L8	3.36	1.9e-19	2.68	6.09e-15	2.46	3.05e-13	3.65	3.35e-19	2.1	4.19e-09	3.62	2.74e-19	2.36	2.33e-11	2.63	3.8e-17	2.49	6.9e-16	2.35	1.49e-14	2.26	9.06e-14	1	29.96
78996	C7orf49	chromosome 7 open reading frame 49	3.04	4.41e-18	3.16	1.35e-18	2.97	1.58e-17	2.62	3.56e-14	2.5	6.7e-13	2.28	1.86e-11	2.76	1.04e-14	2.88	3.65e-20	2.71	7.74e-19	2.47	1.96e-16	2.5	1.4e-16	1	29.89
AFFX-HUMGAPDH/M33197_M			3.39	2.41e-21	2.35	1.27e-13	2.1	2.16e-11	2.96	4.35e-17	2.27	1.81e-11	2.96	3.19e-17	2.57	7.24e-14	2.88	4.87e-21	2.57	2.12e-18	2.81	2.31e-20	2.54	4.31e-18	1	29.4
71	ACTG1	actin, gamma 1	2.56	9.53e-31	2.64	5.28e-31	2.5	1.46e-29	2.52	7.47e-29	2.49	6.77e-28	2.56	2.62e-29	2.59	2.95e-28	3	1.73e-38	2.96	5.29e-38	2.67	5.92e-35	2.6	3.6e-34	1	29.09
79096	C11orf49	chromosome 11 open reading frame 49	3.26	1.18e-21	3.58	3.55e-23	3.24	3.32e-21	2.73	1.44e-16	2.12	2.96e-11	2.45	2.03e-14	2.56	4.27e-15	2.11	1.54e-14	2.03	1.48e-13	2.35	5.42e-17	2.11	2.36e-14	1	28.54
219902	TMEM136	transmembrane protein 136	2.76	1.65e-16	2.28	1.32e-12	2.43	5.57e-14	2.1	4.92e-10	2.45	5.09e-13	2.17	1.26e-10	3.25	2.81e-18	2.22	1.59e-14	2.07	6.55e-13	3.24	9.36e-23	3.28	5.36e-23	1	28.25
10399	GNB2L1	guanine nucleotide binding protein (G protein), beta polypeptide 2-like 1	2.76	2.75e-31	2.57	4.78e-29	2.54	7.92e-29	3.08	1.64e-31	2.05	9.83e-21	3	4.7e-31	2.18	1.86e-22	2.67	1.31e-34	2.6	7.85e-34	2.4	4.88e-31	2.35	2.25e-30	1	28.2
51399	TRAPPC4	trafficking protein particle complex 4	3.59	5.91e-20	2.14	3.02e-10	2.42	1.35e-12	2.72	1.2e-13	2.22	8.36e-10	2.83	3.12e-14	2.52	6.32e-12	2.53	5.26e-16	2.53	5.7e-16	2.09	1.04e-11	2.3	9.49e-14	1	27.89
2778	GNAS	GNAS complex locus	2.32	1.59e-23	2.26	2.25e-22	2.26	2.13e-22	2.11	4.58e-19	2.66	4.77e-25	2	1.79e-17	2.58	2.79e-24	2.68	2.91e-31	2.44	1.78e-28	3.25	5.2e-36	3.07	1.5e-34	1	27.63
AFFX-HSAC07/X00351_3			2.76	3.74e-19	2.71	2.33e-18	2.36	1.81e-15	2.43	5.83e-15	2.11	1.04e-11	2.63	1.07e-16	2.1	1.18e-11	2.97	9.5e-24	2.64	1.53e-20	2.38	1.93e-18	2.01	5.14e-14	1	27.1
55714	TENM3	teneurin transmembrane protein 3	2.6	8.15e-25	2.29	3.87e-21	2.09	1.56e-18	2.35	1.17e-20	2	5.66e-16	2.67	6.61e-24	2.27	3.28e-19	2.35	7.08e-26	2.26	1.03e-24	2.49	1.95e-27	2.27	1.37e-24	1	25.64
23787	MTCH1	mitochondrial carrier 1	2.57	2.33e-26	2.09	1.91e-19	2.04	4.05e-19	2.07	5.17e-18	2.07	1.23e-17	2.06	4.82e-18	2.57	1.92e-23	2.32	1.01e-26	2.26	9.83e-26	2.14	1.56e-23	2.08	7.19e-23	1	24.27
5250	SLC25A3	"solute carrier family 25 (mitochondrial carrier; phosphate carrier), member 3"	2.06	1.03e-26	2.02	5.17e-26	2.01	1.03e-25	2.12	4.01e-26	2.09	3.88e-25	2.2	2.75e-27	2.01	7.96e-24	2.05	9.71e-31	2.01	8.66e-30	2.04	2.17e-30	2.14	4.36e-32	1	22.75
10874	NMU	neuromedin U	38.48	1.35e-45	25.59	2.84e-41	18.24	6.96e-38	88.43	1.3e-49	4.03	3.42e-17	95.59	4.54e-50	4.79	1.36e-19	19.27	1.41e-43	18.06	7.14e-43	2.06	1.07e-09	1.96	7.55e-09	2	316.5
10403	NDC80	NDC80 kinetochore complex component	39.04	4.85e-40	16.78	5.76e-32	13.22	1.96e-29	39.55	6.78e-38	3.03	4.03e-10	40.65	5.18e-38	2.27	9.67e-07	28.16	2.92e-41	27.01	6.56e-41	2.23	9.66e-09	1.7	6.84e-05	2	213.64
5613	PRKX	protein kinase, X-linked	31.19	2.18e-35	10.53	2.05e-24	10.09	4.03e-24	23.78	1.62e-30	2.22	1.74e-05	15.36	3.99e-26	2.84	5.11e-08	13.83	1.09e-31	12.48	1.55e-30	2.81	8.01e-11	1.96	6.5e-06	2	127.09
6491	STIL	SCL/TAL1 interrupting locus	16.62	2.66e-33	5.27	2.23e-19	4.13	3.92e-16	17.23	1.86e-31	2.15	3.28e-06	20.34	5.72e-33	2.38	1.84e-07	23.52	4.55e-41	23.86	3.21e-41	2.18	1.88e-08	1.78	1.52e-05	2	119.46
79801	SHCBP1	SHC SH2-domain binding protein 1	15.28	9.25e-39	7.99	2.08e-30	6.69	5.84e-28	23.39	6.01e-41	4.19	2.3e-19	24.26	2.94e-41	4.28	1.46e-19	11.72	6.82e-40	13.72	8.37e-42	2.51	1.5e-14	1.96	1.48e-09	2	115.99
201725	C4orf46	chromosome 4 open reading frame 46	20.72	2.31e-39	8.87	1.92e-29	6.85	4.06e-26	21.98	1.51e-37	2.03	8.93e-07	19.75	1.84e-36	2.47	1.49e-09	13.45	6.53e-39	13.82	3.2e-39	2.83	2.95e-15	1.99	8.29e-09	2	114.76
256691	MAMDC2	MAM domain containing 2	11.51	2.81e-21	2.2	8.62e-05	2.28	4.22e-05	31.1	5.2e-28	2.87	3.49e-06	33.09	2.04e-28	2.33	0.000127	5.3	5.98e-16	6.65	1.34e-18	4.25	3.39e-13	1.98	9.8e-05	2	103.56
5723	PSPH	phosphoserine phosphatase	5.75	3.46e-19	6.39	3.88e-20	6.27	5.65e-20	8.62	2.12e-22	11.95	1.7e-25	7.03	1.11e-19	13.46	1.65e-26	4.28	2.57e-17	3.83	1.14e-15	2.27	4.51e-08	1.79	5.88e-05	2	71.64
3655	ITGA6	integrin, alpha 6	9.43	2.46e-26	7.82	9.92e-24	6.72	7.25e-22	5.18	2.14e-17	9.98	1.45e-24	5.51	3.43e-18	10.36	5.7e-25	2.92	8.34e-13	3.38	4.84e-15	2.6	7.51e-11	1.9	3.44e-06	2	65.8
53340	SPA17	sperm autoantigenic protein 17	9.9	6.18e-22	11.97	1.37e-23	9.86	1.61e-21	4.07	4.26e-11	3.47	6.88e-09	2.83	4.38e-07	2.13	0.000193	6.7	2.54e-20	6.46	7.66e-20	2.28	1.2e-06	1.75	0.000684	2	61.42
220	ALDH1A3	aldehyde dehydrogenase 1 family, member A3	2.18	0.000122	2.34	3.53e-05	2.19	0.00012	12.06	8.92e-20	2.7	1.02e-05	10.02	6.71e-18	11.41	9.62e-19	4.04	1.81e-12	3.46	1.24e-10	2.91	1.27e-08	1.87	0.000404	2	55.18
92737	DNER	delta/notch-like EGF repeat containing	4.15	7.72e-14	4.32	3.79e-14	9.07	7.2e-23	8.56	8.71e-21	3.29	8.42e-10	9.12	2.18e-21	5.04	9.62e-15	2.52	1.35e-09	3.24	2.71e-13	2.26	4.91e-08	1.62	0.000704	2	53.19
165324	UBXN2A	UBX domain protein 2A	6.36	5.38e-20	4.71	4.24e-16	4.07	3.79e-14	7.82	1.26e-20	5.42	3.49e-16	8.61	1.03e-21	4.79	9.27e-15	2.88	1.14e-11	2.36	8.88e-09	2.63	2.87e-10	1.96	4.12e-06	2	51.61
83693	HSDL1	hydroxysteroid dehydrogenase like 1	6.85	3.23e-33	4.49	4.81e-26	4.21	7.34e-25	7.61	1.05e-32	2.73	5.52e-15	7.24	5.14e-32	3.34	3.82e-19	3.41	5.13e-24	3.6	4.49e-25	2.03	2.56e-12	1.83	5.59e-10	2	47.34
647024	C6orf132	chromosome 6 open reading frame 132	5.47	1.1e-29	2.54	3.11e-15	3.07	5.28e-19	6.32	9.24e-30	6.34	2.66e-29	5.53	9.66e-28	7.47	2.19e-31	2.78	4.27e-20	3.2	3.61e-23	2.01	1.62e-12	1.75	2.71e-09	2	46.48
55041	PLEKHB2	pleckstrin homology domain containing, family B (evectins) member 2	3.91	4e-18	3.98	3.79e-18	4.39	1.18e-19	4.37	2.72e-18	6.86	3.57e-24	4.39	2.15e-18	6.77	4.04e-24	3.32	4.11e-18	3.17	3.11e-17	2.33	1.68e-11	1.86	1.85e-07	2	45.35
79647	AKIRIN1	akirin 1	5.24	8.71e-27	2.62	2.52e-14	2.5	1.81e-13	7.87	5.2e-31	3.41	1.17e-17	7.77	7.47e-31	2.81	2.28e-14	3.92	5.59e-25	3.98	5.26e-25	2.07	1.3e-11	1.77	2.65e-08	2	43.96
2195	FAT1	FAT atypical cadherin 1	4.5	7.5e-20	3.74	7.22e-17	3.8	3.83e-17	3.73	2.31e-15	6.37	8.6e-23	3.71	2.66e-15	6.72	3.99e-23	3.52	2.85e-18	3.61	1.03e-18	2.07	6.95e-09	1.62	5.44e-05	2	43.39
8226	HDHD1	haloacid dehalogenase-like hydrolase domain containing 1	5.51	2.89e-24	6.75	7.93e-27	6.73	9.52e-27	2.66	2.04e-11	4.01	1.81e-17	2.38	1.2e-09	3.83	7.9e-17	2.57	4.87e-14	2.54	7.27e-14	2.02	2.87e-09	1.88	5.28e-08	2	40.88
3845	KRAS	Kirsten rat sarcoma viral oncogene homolog	4.78	1.62e-15	3.86	1.08e-12	3.28	1.05e-10	4.88	2.38e-14	4.09	4.4e-12	4.99	1.03e-14	4.1	5.15e-12	3.4	2.53e-13	3.11	5.29e-12	2.3	8.96e-08	1.86	3.6e-05	2	40.65
7321	UBE2D1	ubiquitin-conjugating enzyme E2D 1	4.43	4.58e-21	3.78	2.84e-18	3.38	2.13e-16	3.74	5.61e-17	2.3	5.21e-09	3.88	1.86e-17	2.18	2.7e-08	5.65	3.62e-28	5.01	4.15e-26	2.37	1.36e-12	1.95	7.28e-09	2	38.67
84079	ANKRD27	ankyrin repeat domain 27 (VPS9 domain)	5.27	1.46e-28	3.81	1.41e-22	3.12	7.33e-19	5.72	1.81e-27	2.77	3.85e-15	5.48	1.5e-26	2.1	1.13e-09	2.99	1.05e-20	3.03	6.91e-21	2.02	1.09e-11	1.81	2.82e-09	2	38.12
80146	UXS1	UDP-glucuronate decarboxylase 1	3.21	5.59e-16	3.42	9.21e-17	3.88	8.24e-19	4.47	1.41e-19	4.19	2.54e-18	4.32	2.26e-19	4.8	1.53e-20	2.73	3.37e-15	2.78	1.63e-15	2.08	5.85e-10	1.92	1.61e-08	2	37.8
2316	FLNA	filamin A, alpha	4.32	6.48e-19	3.76	1.47e-16	2.96	7.23e-13	4.73	5.72e-19	3.72	3.6e-15	4.37	8.51e-18	3.77	2.09e-15	3.18	3.38e-16	2.84	3.16e-14	2.14	3.08e-09	1.93	1.58e-07	2	37.72
23326	USP22	ubiquitin specific peptidase 22	3.64	5.27e-38	2.84	2e-31	2.73	3.15e-30	3.47	1.11e-34	2.59	5.21e-27	3.56	1.48e-35	2.46	2.62e-25	5.87	8.82e-52	5.21	1.25e-49	2.44	2.52e-30	1.8	1.78e-19	2	36.61
84890	ADO	2-aminoethanethiol (cysteamine) dioxygenase	4.88	1.58e-29	3.49	5.02e-23	3.34	4.18e-22	3.83	2.35e-23	2.01	3.23e-10	3.47	2.63e-21	2.1	3.08e-11	4.22	1.83e-30	4.25	1.59e-30	2.54	3.48e-19	1.97	6.8e-13	2	36.1
1072	CFL1	cofilin 1 (non-muscle)	3.44	1.17e-13	2.68	5.05e-10	2.48	5.01e-09	3.12	1.77e-11	4.15	4.09e-15	3.34	1.84e-12	4.06	7.28e-15	4.49	9.47e-20	3.59	2.91e-16	2.23	1.25e-08	1.82	1.04e-05	2	35.4
90141	EFCAB11	EF-hand calcium binding domain 11	4.45	7.55e-18	3.52	3.47e-14	2.85	3.68e-11	3.6	1.04e-13	2.69	1.52e-09	3.72	3.23e-14	2.39	5.28e-08	3.49	6.19e-17	3.29	4.54e-16	2.05	4.24e-08	1.84	2.14e-06	2	33.89
25	ABL1	c-abl oncogene 1, non-receptor tyrosine kinase	4.13	2.66e-29	2.76	1.51e-20	2.41	2.15e-17	4.11	2.69e-27	2.07	1.26e-12	3.74	8.39e-26	2.16	1.08e-13	3.73	4.34e-31	3.83	1.61e-31	2.16	2.8e-17	1.73	4.06e-11	2	32.83
113402	SFT2D1	SFT2 domain containing 1	3.45	9.9e-32	2.32	2.69e-21	2.56	5.45e-24	4.3	1.12e-34	2.11	3.54e-17	4.67	3.33e-36	2.71	8.9e-24	3.25	9.91e-34	3.23	1.6e-33	2.17	4.17e-22	1.84	7.52e-17	2	32.61
10927	SPIN1	spindlin 1	3.7	1.9e-29	3.11	2.8e-25	2.8	6.7e-23	3.92	1.65e-28	2.49	2.71e-18	3.68	3.27e-27	2.2	3.11e-15	3.39	3.88e-31	3.13	3.52e-29	2.2	1.17e-19	1.69	6.89e-12	2	32.31
92181	UBTD2	ubiquitin domain containing 2	3.74	3.22e-25	3.39	6.11e-23	2.9	1.05e-19	3.14	5.75e-20	2.84	1.42e-17	2.93	7.75e-19	2.77	4.02e-17	2.53	1.34e-19	2.7	4.66e-21	2.46	8.59e-19	1.99	1.98e-13	2	31.39
10430	TMEM147	transmembrane protein 147	3.76	7.26e-21	2.46	9.1e-13	2.4	2.52e-12	3.33	3.06e-17	2.02	7.17e-08	3.63	1.35e-18	2.55	9.23e-12	3.01	1.69e-19	2.85	2.39e-18	2.04	4.04e-11	1.83	6.03e-09	2	29.88
83892	KCTD10	potassium channel tetramerization domain containing 10	2.88	4.82e-19	2.63	5.45e-17	2.46	1.53e-15	2.77	5.84e-17	3.71	2.32e-22	2.54	3.7e-15	4	1.26e-23	2.04	2.03e-13	2.04	1.77e-13	2.35	1.06e-16	1.85	6.38e-11	2	29.27
23119	HIC2	hypermethylated in cancer 2	3.06	1.42e-28	3.04	4.16e-28	2.71	3.54e-25	2.7	1.61e-23	3.32	3.56e-28	2.46	2.88e-21	2.86	1.12e-24	2.45	2.09e-26	2.36	3.36e-25	2.27	5.44e-24	1.86	1.83e-17	2	29.09
10163	WASF2	WAS protein family, member 2	3.05	4.78e-22	2.94	4.57e-21	2.79	9.05e-20	2.31	2.15e-14	2.31	2.92e-14	2.33	1.47e-14	2.52	4.45e-16	2.23	2.64e-17	2.15	3.12e-16	2.38	7.99e-19	2	4.16e-14	2	27.01
6374	CXCL5	chemokine (C-X-C motif) ligand 5	25.88	1.36e-34	2.19	2.28e-06	4.3	9.63e-15	8.37	1.98e-21	36.65	9.54e-35	30	6.27e-34	34.62	3.11e-34	2.85	1.58e-11	3.2	3.28e-13	1.31	0.0555	2.27	3.34e-08	3	151.64
10793	ZNF273	zinc finger protein 273	11.92	4.19e-32	3	1.43e-12	2.64	1.03e-10	21.18	8.19e-36	2.87	1.21e-10	22.38	2.59e-36	3.58	8.99e-14	9.15	6.99e-33	8.42	7.88e-32	1.88	4.57e-07	2.5	8.03e-12	3	89.52
148213	ZNF681	zinc finger protein 681	13	3.95e-30	6.03	8.58e-21	5.52	6.82e-20	13.67	1.82e-28	2.3	3.78e-07	23.47	9.65e-34	5.38	1.39e-17	4.8	1.5e-21	5.01	3.75e-22	1.94	4.94e-07	2.62	7.94e-12	3	83.74
55975	KLHL7	kelch-like family member 7	13.19	9.13e-48	3.96	9.74e-29	3.51	3.58e-26	12.72	3.74e-44	3.43	4.33e-24	14	3.55e-45	3.68	1.44e-25	8.22	1.84e-45	8.71	3.17e-46	1.94	1.34e-14	2.31	1.68e-19	3	75.67
57161	PELI2	pellino E3 ubiquitin protein ligase family member 2	6.48	2.61e-26	3.75	1.04e-17	4.72	3.15e-21	7.86	4.68e-27	6.01	5.18e-23	7.19	7.52e-26	6.26	1.04e-23	3.46	2.03e-19	4.03	4.27e-22	1.99	5.22e-09	2.19	8.02e-11	3	53.94
10308	ZNF267	zinc finger protein 267	6.45	1.99e-17	3.89	2.09e-11	3.97	9.24e-12	5.98	1.64e-15	4.15	3.99e-11	5.97	2.02e-15	4.84	8.48e-13	5.38	4.65e-18	5.08	2.69e-17	1.65	0.00169	2.69	7.42e-09	3	50.05
58478	ENOPH1	enolase-phosphatase 1	5.39	8.51e-34	3.11	7.87e-23	2.82	1.3e-20	7.39	8.65e-37	3.09	8.28e-21	7.13	2.48e-36	3.38	1.31e-22	4.98	8.68e-36	5.22	1.28e-36	1.97	2.66e-14	2.02	4.43e-15	3	46.5
7283	TUBG1	tubulin, gamma 1	5.3	7.81e-28	2.92	3.18e-17	3.27	2.46e-19	5.79	4.68e-27	3.37	2.34e-18	5.75	2.46e-27	4.35	2.33e-22	3.68	1.64e-24	3.44	4.31e-23	1.98	1e-10	2.13	2.69e-12	3	41.98
51527	GSKIP	GSK3B interacting protein	3.5	1.83e-20	3.64	9.26e-21	4.13	3.72e-23	3.29	4.52e-18	7.37	5.21e-30	3.34	4.24e-18	6	9.8e-27	2.73	1.91e-18	2.48	2.49e-16	1.86	9.35e-10	2.18	2.54e-13	3	40.52
79616	CCNJL	cyclin J-like	5.73	6.96e-27	4.2	1.18e-21	3.86	3.48e-20	3.26	3.93e-16	3.34	3.32e-16	2.53	8.39e-12	3.89	1.04e-18	3.28	1.32e-20	3.59	2.11e-22	1.92	1.36e-09	2	2e-10	3	37.6
55785	FGD6	FYVE, RhoGEF and PH domain containing 6	3.76	4.17e-22	2.2	1.46e-11	2.23	8.13e-12	4.54	2.26e-23	3.85	1.82e-20	5.29	6.4e-26	3.74	4.59e-20	2.44	3.33e-16	2.29	1.05e-14	1.81	1.96e-09	2.05	3.37e-12	3	34.2
79657	RPAP3	RNA polymerase II associated protein 3	5.66	3.87e-25	3.63	4.81e-18	3.02	5.99e-15	3.33	1.31e-15	2.28	2.61e-09	4.2	3.5e-19	2.28	2.57e-09	3.21	5.74e-19	2.5	5.39e-14	1.52	9.6e-05	2.18	2.33e-11	3	33.81
85028	SNHG12	small nucleolar RNA host gene 12 (non-protein coding)	3.85	3.45e-14	2.08	5.25e-06	2.25	5.15e-07	4.73	1.05e-15	2.38	6.62e-07	4.5	4.22e-15	2.49	2.3e-07	2.5	5.42e-10	2.19	4.65e-08	-1.05	0.709	2.01	7.85e-07	3	30.03
641638	SNHG6	small nucleolar RNA host gene 6 (non-protein coding)	2.82	8.44e-24	2.94	2.42e-24	2.97	7.76e-25	3.51	3.79e-27	2.67	1.23e-20	3.46	7.42e-27	2.51	3.04e-19	2.4	2.72e-22	2.39	3.8e-22	1.97	2.46e-16	2.26	4.57e-20	3	29.9
5636	PRPSAP2	phosphoribosyl pyrophosphate synthetase-associated protein 2	2.55	6.45e-23	2.37	1.44e-20	2.35	1.64e-20	2.6	6.2e-22	3.58	4.9e-29	2.51	4.88e-21	3.68	1.63e-29	2.25	1.7e-22	2.34	1.12e-23	1.99	1.69e-18	2.22	5.75e-22	3	28.44
3730	KAL1	Kallmann syndrome 1 sequence	111.37	6.18e-43	14.84	1.69e-26	11.36	1.03e-23	27.79	1.21e-30	3.55	1.17e-09	29.08	4.82e-31	4.96	2.19e-13	47.35	7.46e-41	42.3	5.36e-40	1.75	0.000322	1.48	0.0114	4	295.83
2247	FGF2	fibroblast growth factor 2 (basic)	14.47	1.83e-18	3.94	1.31e-07	3.86	1.8e-07	42.57	1.28e-24	5.85	1.03e-09	47.23	2.81e-25	6.23	3.22e-10	13.21	2.22e-20	15.37	1.19e-21	1.59	0.0333	1.66	0.0205	4	155.98
990	CDC6	cell division cycle 6	36.25	1.82e-27	4.92	2.39e-10	3.58	1.11e-07	26.5	2.83e-23	2.2	0.0015	25.35	5.39e-23	2.79	4.33e-05	25.82	1.44e-28	24.27	5.03e-28	1.68	0.00932	1.57	0.0235	4	154.93
79733	E2F8	E2F transcription factor 8	16.64	8.68e-46	12.56	6.7e-42	18.65	2.94e-46	16.48	2.67e-43	6.58	2.25e-31	19.56	4.07e-45	8.49	7.28e-35	15.52	1.31e-49	15.77	1.07e-49	1.7	3.73e-09	1.59	1.38e-07	4	133.54
29089	UBE2T	ubiquitin-conjugating enzyme E2T (putative)	28.52	1.67e-42	10.05	2.97e-31	8.58	3.01e-29	28.68	2.56e-40	3.98	6.02e-17	30.01	7.79e-41	4.48	1.31e-18	7.32	1.66e-31	6.86	1.42e-30	1.78	5.53e-07	1.71	2.84e-06	4	131.97
55320	MIS18BP1	MIS18 binding protein 1	20.68	3.15e-36	7.85	3.15e-25	5.79	2.8e-21	19.87	8.91e-34	2.26	4.05e-07	22.31	7.93e-35	2.11	2.33e-06	10.44	6.89e-33	8.7	1.37e-30	1.4	0.00596	1.77	6.8e-06	4	103.18
26047	CNTNAP2	contactin associated protein-like 2	11.14	7.51e-22	6.95	8.68e-17	6.29	1.13e-15	6.65	4.94e-15	4.2	2.95e-10	5.32	7.31e-13	4.82	1.25e-11	30.05	2.16e-34	20.59	4.88e-31	1.7	0.00172	1.63	0.00376	4	99.34
100288413	ERVMER34-1	endogenous retrovirus group MER34, member 1	18.42	7.53e-45	2.43	4.53e-14	2.22	3.18e-12	14.55	3.6e-40	13.1	2.8e-38	14.31	5.58e-40	9.13	4.42e-34	8.42	1.05e-39	9.11	7.74e-41	1.54	2.6e-06	1.67	5.65e-08	4	94.9
7443	VRK1	vaccinia related kinase 1	17.9	2.68e-37	6.67	2.77e-25	5.3	4.84e-22	16.35	1.75e-34	2.16	2.35e-07	16.93	1.22e-34	2.2	9.49e-08	10.9	3.99e-35	11.2	1.96e-35	1.5	0.000622	1.46	0.00126	4	92.57
1690	COCH	cochlin	9.01	3.34e-21	4.37	5.49e-13	4.08	3.67e-12	24.62	5.98e-29	3.32	7.51e-09	18.04	2.52e-26	2.41	9.34e-06	12.71	3.9e-28	9.38	1.09e-24	1.55	0.00622	1.62	0.00242	4	91.11
220134	SKA1	spindle and kinetochore associated complex subunit 1	18.33	2.58e-42	6.74	2.28e-29	4.55	1.84e-23	14.04	4.28e-37	6.44	5.29e-27	14.17	3.27e-37	6.43	8.81e-27	9.2	2.95e-38	7.05	2.13e-34	1.31	0.00552	1.2	0.0635	4	89.46
54069	MIS18A	MIS18 kinetochore protein homolog A (S. pombe)	13.27	1.78e-38	3.64	1.14e-19	2.82	4.85e-15	16.2	1.2e-38	2.16	4.61e-09	15.21	5.57e-38	2.44	3.8e-11	11.62	1.73e-40	11.46	2.93e-40	1.85	7.18e-09	1.81	2.02e-08	4	82.48
163071	ZNF114	zinc finger protein 114	10	4e-38	3.96	1.14e-23	2.96	3.83e-18	12.03	3.7e-38	12.46	3.89e-38	12.21	2.03e-38	13.31	1.01e-38	5.16	2.29e-32	6.23	1.72e-35	1.29	0.00378	1.3	0.00274	4	80.91
55159	RFWD3	ring finger and WD repeat domain 3	12.65	1.23e-38	3.12	1.4e-17	2.51	1.94e-13	17.5	6.72e-40	2.49	4.32e-12	16.12	4.25e-39	2.29	1.28e-10	9.29	2.06e-38	9	6.46e-38	1.82	5.84e-09	1.44	0.000202	4	78.23
9603	NFE2L3	nuclear factor, erythroid 2-like 3	21.48	9.55e-42	3.05	2.96e-15	2.63	1.01e-12	7.23	6.48e-27	8.84	2.97e-29	7.13	1.09e-26	12.34	4.9e-33	5.33	1.17e-27	5.64	1.32e-28	1.5	0.000122	1.9	8.17e-09	4	77.07
285203	EOGT	EGF domain-specific O-linked N-acetylglucosamine (GlcNAc) transferase	6.82	6.57e-23	3.44	2.22e-13	3.64	3.71e-14	4.31	2.39e-15	4.36	3.19e-15	4.98	2.31e-17	5.05	4.31e-17	17.02	5.02e-37	15.39	6.18e-36	1.28	0.0534	1.19	0.183	4	67.48
7718	ZNF165	zinc finger protein 165	7.33	1.44e-15	6.56	2.45e-14	5.53	1.18e-12	7.17	3.53e-14	6.66	4.03e-13	10.16	2.22e-17	9.15	3.93e-16	4.75	3.19e-13	4.74	3.49e-13	1.19	0.368	1.3	0.168	4	64.54
113115	MTFR2	mitochondrial fission regulator 2	8.73	9.95e-33	3.6	3.94e-19	2.71	3.41e-14	14.2	1.88e-36	2.3	4.8e-10	14.24	1.79e-36	2.63	2.24e-12	5.31	1.99e-29	6.54	1.13e-32	1.48	9.4e-05	1.39	0.000987	4	63.13
26575	RGS17	regulator of G-protein signaling 17	12.66	3.78e-35	2.18	2.69e-09	2.07	1.6e-08	14.26	2.94e-34	2.22	1.46e-08	14.05	3.97e-34	3.05	1.47e-13	4.43	5.22e-25	4.59	1.34e-25	1.64	4.46e-06	1.76	2.44e-07	4	62.91
10763	NES	nestin	9.97	4.92e-33	4.35	3.46e-21	3.39	3.89e-17	8.49	6.19e-29	2.56	4.28e-11	11.96	4.68e-33	2.4	3.75e-10	7.52	1.6e-33	7.17	8.19e-33	1.95	2.33e-09	1.65	3.15e-06	4	61.41
7562	ZNF708	zinc finger protein 708	11.17	2.91e-25	4.74	3e-15	4.17	1.36e-13	12.08	6.41e-24	3.32	9.26e-10	11.29	1.06e-23	3.55	2.76e-10	3.67	3.73e-14	4.1	1.16e-15	-1.06	0.697	1.26	0.124	4	60.41
10049	DNAJB6	DnaJ (Hsp40) homolog, subfamily B, member 6	7.99	1.86e-35	2.48	1.79e-14	2.46	3.53e-14	9.77	5.04e-36	2.44	7.22e-13	8.64	1.81e-34	2.21	5.19e-11	10.36	3.12e-42	10.06	7.18e-42	1.52	5.56e-06	1.12	0.195	4	59.05
7280	TUBB2A	tubulin, beta 2A class IIa	4.45	1.13e-24	2.9	1.59e-16	3.22	1.27e-18	6.87	4.37e-30	3.24	3.06e-17	7.85	4.15e-32	3.99	5.75e-21	10.24	6.7e-41	9.97	1.32e-40	1.84	1.73e-09	1.64	4.32e-07	4	56.21
5274	SERPINI1	serpin peptidase inhibitor, clade I (neuroserpin), member 1	2.26	3.63e-05	3.46	3.5e-09	3.18	2.72e-08	3.78	3.29e-09	17.28	1.16e-22	4.4	6.58e-11	14.19	5.38e-21	2.39	8.48e-07	2.46	4.12e-07	1.11	0.56	1.37	0.0667	4	55.88
100505501	LOC100505501	-	11.81	2.51e-26	2.52	8.83e-08	2.73	9.84e-09	5.83	1.16e-16	2.28	7.8e-06	6.09	2.16e-17	2.82	3.24e-08	6.65	2.76e-23	8.66	1.32e-26	1.37	0.0257	1.27	0.0922	4	52.03
7748	ZNF195	zinc finger protein 195	8.11	1.56e-26	4.39	4.98e-18	3.11	6.56e-13	8.62	2.51e-25	2.27	2.03e-07	10.01	4.66e-27	2.43	2.75e-08	5.57	1.2e-24	4.95	7.98e-23	1.01	0.956	1.28	0.0472	4	51.75
93474	ZNF670	zinc finger protein 670	6.75	1.85e-19	2.79	8.49e-09	2.4	4.69e-07	7.25	8.39e-19	4.9	5.16e-14	6.56	1.18e-17	5.39	4.03e-15	5.71	2.22e-20	5.83	1.38e-20	1.09	0.556	1.05	0.734	4	49.72
163227	ZNF100	zinc finger protein 100	6.33	8.08e-17	2.77	1.64e-07	2.53	1.34e-06	10.15	1.98e-20	2.08	0.000272	10.19	2.16e-20	2.39	1.66e-05	4.27	9.84e-15	4.62	9.01e-16	1.13	0.478	1.48	0.0164	4	47.94
57380	MRS2	MRS2 magnesium transporter	3.52	7.97e-24	2.37	3.12e-15	2.19	2.24e-13	10.04	2.54e-38	2.75	8.26e-17	11.03	3.55e-39	2.06	7.46e-11	5	7.58e-34	5.47	1.97e-35	1.62	3.31e-08	1.83	2.71e-11	4	47.88
11146	GLMN	glomulin, FKBP associated protein	8.1	1.04e-35	3.36	1.2e-20	2.87	1.13e-17	5.57	3.01e-28	2.09	4.09e-10	6.35	2.32e-30	2.48	2.06e-13	6.64	1.98e-36	6.7	1.52e-36	1.67	3.15e-08	1.89	5.53e-11	4	47.72
57291	DANCR	differentiation antagonizing non-protein coding RNA	8.57	4.05e-26	2.3	4.61e-08	2.18	2.29e-07	5.45	1.31e-18	2.92	4.23e-10	5.62	3.17e-19	2.44	6.56e-08	7.79	2.2e-28	7.9	1.72e-28	-1.11	0.421	-1.25	0.0859	4	47.53
55166	CENPQ	centromere protein Q	6.67	1.1e-20	4.02	4.99e-14	3.64	9.84e-13	6.45	7.43e-19	2.01	7.7e-05	5.84	1.18e-17	2.05	5.35e-05	5.43	2.46e-21	5.63	9.4e-22	1.6	0.00071	1.82	2.12e-05	4	45.16
10381	TUBB3	tubulin, beta 3 class III	4.65	1.39e-18	2.97	6.28e-12	2.69	2.22e-10	4.51	8.1e-17	4.25	3.44e-15	4.65	2.37e-17	4.48	6.75e-16	7.07	2.76e-27	6.09	3.92e-25	1.71	3.09e-05	1.31	0.0314	4	44.38
114799	ESCO1	establishment of sister chromatid cohesion N-acetyltransferase 1	8.38	2.19e-13	4.49	2.84e-08	2.84	5.12e-05	5.98	9.73e-10	3.38	1.54e-05	7.77	9.66e-12	2.67	0.000375	3.04	1.19e-06	2.11	0.000738	1.26	0.309	1.68	0.019	4	43.6
55835	CENPJ	centromere protein J	7.2	2.46e-30	3.85	2.5e-20	2.96	1.44e-15	6.32	1.89e-26	3.83	1.15e-18	7.12	4.65e-28	2.18	3.58e-09	3.45	5.91e-22	2.84	4.4e-18	1.71	1.95e-07	1.79	2.37e-08	4	43.25
6628	SNRPB	small nuclear ribonucleoprotein polypeptides B and B1	7.09	2.06e-29	3.59	1.66e-18	3.08	8.28e-16	5.34	1.72e-23	2.29	2.08e-09	6.66	8.66e-27	2.97	1.02e-13	4.08	2.02e-23	3.74	9.09e-22	1.6	1.22e-05	1.78	1.69e-07	4	42.22
57472	CNOT6	CCR4-NOT transcription complex, subunit 6	5.04	1.44e-29	4.53	2.3e-27	4.23	4.22e-26	5.27	3.03e-28	4.14	1.42e-23	4.98	2.21e-27	4.21	7.18e-24	3.05	5.33e-23	3.16	8.41e-24	1.86	3.4e-11	1.52	2.04e-06	4	41.99
2037	EPB41L2	erythrocyte membrane protein band 4.1-like 2	5.42	2.07e-19	2.22	3.61e-07	2.26	2.32e-07	5.59	2.41e-18	3.38	2.19e-11	4.59	9e-16	3.14	1.61e-10	6.31	1.73e-24	5.59	1.08e-22	1.52	0.00158	1.75	3.65e-05	4	41.77
5050	PAFAH1B3	platelet-activating factor acetylhydrolase 1b, catalytic subunit 3 (29kDa)	7.15	1.36e-31	2.75	3.01e-15	2.43	7.07e-13	6.06	2.27e-27	2.24	3.4e-10	6.99	2.14e-29	2.81	2.32e-14	4.16	4.11e-26	3.87	1.06e-24	1.57	5.72e-06	1.52	2.28e-05	4	41.55
908	CCT6A	chaperonin containing TCP1, subunit 6A (zeta 1)	5.27	6.23e-29	3.18	1.08e-19	2.95	3.31e-18	4.83	1e-25	2.49	2.5e-13	4.58	8.7e-25	2.58	4.17e-14	5.62	1.01e-33	5.66	8.78e-34	1.69	2.44e-08	1.76	2.56e-09	4	40.61
50861	STMN3	stathmin-like 3	5.66	5.03e-27	2.74	3.58e-15	2.53	1.2e-13	5.5	1.15e-24	2.24	2.69e-10	5.39	1.85e-24	2.64	2.83e-13	4.48	8.03e-28	5.01	9.62e-30	1.81	4.41e-09	1.53	9.8e-06	4	39.53
4141	MARS	methionyl-tRNA synthetase	4.52	9.32e-31	4.15	1.01e-28	3.37	1.8e-24	5.68	8.77e-32	2.46	1.7e-15	5.63	1.65e-31	2.25	1.4e-13	4.04	3.49e-32	3.72	2.05e-30	1.58	1.56e-08	1.66	6.89e-10	4	39.06
10059	DNM1L	dynamin 1-like	5.01	3.51e-31	3.77	1.25e-25	3.7	3.57e-25	5.48	5.05e-31	3.42	3.87e-22	5.19	3.09e-30	3.52	1.08e-22	2.96	2.61e-23	2.77	8.7e-22	1.56	2.19e-07	1.61	4.05e-08	4	38.99
159195	USP54	ubiquitin specific peptidase 54	5.17	3.07e-23	3.01	1.59e-14	3.14	3.85e-15	4.12	3.05e-18	3.65	5.31e-16	4.46	2.21e-19	5.48	9.11e-22	3.47	2.02e-20	3.37	7.37e-20	1.39	0.00184	1.72	8.34e-07	4	38.98
7453	WARS	tryptophanyl-tRNA synthetase	2.62	6.61e-11	5.33	3.56e-21	4.75	1.69e-19	3.95	7.86e-16	2.49	5.7e-09	3.65	1.12e-14	2.63	9.49e-10	5.61	2.06e-25	4.65	1.77e-22	1.59	0.000139	1.57	0.000192	4	38.84
9662	CEP135	centrosomal protein 135kDa	5.32	5.61e-27	3.13	9.71e-18	2.52	1.6e-13	6.25	8.52e-28	2.21	4.7e-10	5.43	1.56e-25	2.36	3.48e-11	4.54	5e-28	3.98	1.12e-25	-1.16	0.124	-1.07	0.494	4	37.97
581	BAX	BCL2-associated X protein	3.8	7.08e-10	2.01	0.000537	2.25	6.64e-05	6.69	2.53e-14	4.86	4.71e-11	5.22	5.15e-12	4.54	2.25e-10	2.92	1.76e-08	2.42	1.93e-06	1.01	0.958	-1.1	0.616	4	36.82
58527	ABRACL	ABRA C-terminal like	4.05	1.65e-17	2.7	5.41e-11	2.09	2.13e-07	4.02	5.07e-16	3.54	9.53e-14	4.65	3.1e-18	2.77	2.31e-10	5.16	5.4e-24	5.27	2.68e-24	1.35	0.0126	1.19	0.146	4	36.79
22919	MAPRE1	microtubule-associated protein, RP/EB family, member 1	5.74	7.91e-30	3.96	3.01e-23	3.45	1.07e-20	4.07	2.75e-22	2.66	2.9e-14	4.21	6.82e-23	2.97	2.21e-16	3.25	1.12e-22	2.79	2.46e-19	1.8	1.96e-09	1.76	6.1e-09	4	36.66
79607	FAM118B	family with sequence similarity 118, member B	5.79	1.97e-31	2.69	4.57e-17	2.55	7.55e-16	4.68	3.64e-26	2.73	9.46e-16	4.57	1.24e-25	2.79	2.52e-16	4.01	1.21e-28	4.04	1.01e-28	1.33	0.000997	1.47	1.35e-05	4	36.65
5898	RALA	v-ral simian leukemia viral oncogene homolog A (ras related)	4.03	3.75e-23	2.96	4.16e-17	2.62	8.7e-15	4.45	4.2e-23	3.26	4.05e-17	4.15	6.16e-22	3.35	5.83e-18	3.78	3.78e-25	3.75	6.14e-25	1.97	7.29e-11	1.94	1.63e-10	4	36.26
30850	CDR2L	cerebellar degeneration-related protein 2-like	3.52	1.28e-22	2.66	8.68e-17	2.76	1.68e-17	3.83	2.53e-22	3.95	1.05e-22	4.12	1.09e-23	5.82	4.87e-29	2.93	3.4e-22	2.72	1.87e-20	1.86	3.73e-11	1.7	5.65e-09	4	35.87
7533	YWHAH	tyrosine 3-monooxygenase/tryptophan 5-monooxygenase activation protein, eta polypeptide	4.99	7.44e-32	2.4	1.89e-16	2.17	3.63e-14	5.03	4.6e-30	2.34	1.64e-14	4.88	1.72e-29	2.32	2.57e-14	4.57	1.14e-33	4.3	2.39e-32	1.45	5.21e-06	1.23	0.00733	4	35.68
5226	PGD	phosphogluconate dehydrogenase	7	3.23e-21	2.81	6.66e-10	2.26	3.64e-07	5.18	2.39e-16	2.36	1.87e-06	4.4	1.49e-14	2.17	1.18e-05	3.92	1.6e-16	3.34	3.63e-14	-1.06	0.687	-1.03	0.86	4	35.53
23231	SEL1L3	sel-1 suppressor of lin-12-like 3 (C. elegans)	5.34	2.9e-17	2.92	1.62e-09	3.33	3.73e-11	4.56	5.93e-14	2.99	6.47e-09	4.15	8.49e-13	4.07	1.46e-12	2.42	8.62e-09	2.64	5.23e-10	1.06	0.684	-1.18	0.256	4	34.66
90459	ERI1	exoribonuclease 1	3.82	1.13e-21	4.17	1e-22	3.98	7.59e-22	3.76	8.42e-20	2.84	1.81e-14	3.44	2.19e-18	3.38	1.1e-17	2.98	7.08e-20	2.95	1.15e-19	1.75	2.18e-08	1.54	7.91e-06	4	34.61
9908	G3BP2	GTPase activating protein (SH3 domain) binding protein 2	4.65	1.71e-32	2.35	1.33e-17	2.25	1.6e-16	4.92	8.74e-32	2.63	9.56e-19	4.55	1.8e-30	2.58	2.19e-18	3.92	6.92e-33	3.89	1.29e-32	1.39	1.01e-05	1.24	0.00335	4	34.37
10539	GLRX3	glutaredoxin 3	4.15	1.93e-24	2.97	6.99e-18	2.63	3.85e-15	3.69	1.08e-20	2.48	3.75e-13	3.8	3.01e-21	2.49	3.06e-13	4.67	2.51e-30	4.34	1.01e-28	1.45	6.52e-05	1.45	5.67e-05	4	34.12
57210	SLC45A4	solute carrier family 45, member 4	4.7	4.49e-26	2.54	1.75e-14	2.59	7.25e-15	2.89	9.14e-16	3.19	2.5e-17	3.72	2.51e-20	3.61	2.07e-19	3.64	5.37e-25	3.71	2.79e-25	1.72	1.89e-08	1.71	2.51e-08	4	34.02
9014	TAF1B	TATA box binding protein (TBP)-associated factor, RNA polymerase I, B, 63kDa	5.09	6.18e-23	2.86	1.27e-13	2.48	3.88e-11	4.85	1.1e-20	2.05	3.49e-07	4.83	1.01e-20	2.04	3.14e-07	3.25	1.6e-18	3.06	2.06e-17	1.73	1.16e-06	1.63	1.09e-05	4	33.87
10383	TUBB4B	tubulin, beta 4B class IVb	3.59	2.53e-22	3.11	3.65e-19	3.23	5.26e-20	3.56	4.53e-20	2.97	6.82e-17	3.91	3.01e-22	3.04	2.64e-17	3.49	5.32e-24	3.12	1.04e-21	1.97	5.72e-12	1.68	2.39e-08	4	33.67
262	AMD1	adenosylmethionine decarboxylase 1	4.49	1.51e-28	2.78	7.11e-19	2.26	3.45e-14	3.92	1.9e-23	2.14	9.79e-12	3.69	1.17e-22	2.36	7.47e-14	4.27	2.69e-31	4.55	1.92e-32	1.36	0.000184	1.53	5.16e-07	4	33.35
10045	SH2D3A	SH2 domain containing 3A	2.17	0.000171	2.37	3.02e-05	2.33	3.96e-05	3.33	1.95e-07	5.73	3.88e-12	4.04	2.47e-09	4.69	1.74e-10	2.64	2.05e-07	2.89	2.24e-08	1.52	0.0181	1.52	0.0192	4	33.23
2820	GPD2	glycerol-3-phosphate dehydrogenase 2 (mitochondrial)	4.76	6.94e-37	2.77	6.11e-25	2.55	1.02e-22	3.1	3.73e-26	3.1	8.36e-26	3.57	3.64e-29	3.65	3.46e-29	3.42	3.83e-34	3.19	1.86e-32	1.65	8.43e-13	1.45	1.57e-08	4	33.21
2717	GLA	galactosidase, alpha	3.02	3.8e-14	2.03	1.17e-07	2.4	2.94e-10	2.37	3.46e-09	6.58	8.16e-24	2.66	4.99e-11	6.28	2.48e-23	2.16	3.53e-10	2.13	5.28e-10	1.54	0.000179	1.67	1.17e-05	4	32.84
84221	SPATC1L	spermatogenesis and centriole associated 1-like	5.19	2.98e-27	2.09	1.98e-10	2.11	1.54e-10	4.58	3.48e-23	2.26	1.06e-10	5.52	3.37e-26	2.19	3.29e-10	2.83	3.3e-19	2.65	7.79e-18	1.59	1.28e-06	1.59	1.37e-06	4	32.6
139341	FUNDC1	FUN14 domain containing 1	2.93	2.53e-15	3.05	8.41e-16	3.19	1.28e-16	3.78	2.93e-18	3.65	3.21e-17	4.02	3.19e-19	4.09	5.01e-19	2.14	2.46e-11	2.1	6.09e-11	1.67	2.09e-06	1.6	1.15e-05	4	32.22
8445	DYRK2	dual-specificity tyrosine-(Y)-phosphorylation regulated kinase 2	4.26	3.24e-30	2.89	5.66e-22	2.94	2.56e-22	3.5	1.2e-24	2.91	1.97e-20	3.58	4.16e-25	2.51	5.19e-17	3.08	6.61e-27	3.23	5.22e-28	1.39	1.39e-05	1.04	0.654	4	31.33
55756	INTS9	integrator complex subunit 9	4.09	2.26e-27	2.8	1.91e-19	2.57	1.18e-17	3.76	4.05e-24	2.58	3.92e-16	3.47	1.12e-22	2.56	4.31e-16	3.07	5.74e-25	3.16	1.17e-25	1.55	1.91e-07	1.46	4.02e-06	4	31.07
129531	MITD1	MIT, microtubule interacting and transport, domain containing 1	4.09	6.76e-22	2.81	6.05e-15	2.5	8.49e-13	4.95	1.69e-23	2.45	2.93e-11	5.13	3.92e-24	2.5	1.2e-11	2.13	7.56e-12	2.12	1.32e-11	1.08	0.471	1.07	0.532	4	30.83
54431	DNAJC10	DnaJ (Hsp40) homolog, subfamily C, member 10	3.56	1.24e-17	3.17	1.44e-15	2.67	1.3e-12	3.26	7.45e-15	2.49	2.19e-10	3.8	2.3e-17	3.05	1.28e-13	3.11	6e-18	2.98	3.94e-17	1.25	0.0364	1.37	0.00329	4	30.71
9097	USP14	ubiquitin specific peptidase 14 (tRNA-guanine transglycosylase)	3.5	1.78e-35	2.5	2.28e-26	2.45	8.52e-26	3.47	3.82e-33	3.09	5.5e-30	3.13	6.12e-31	3.22	5.7e-31	3.04	1.89e-35	3.09	6.54e-36	1.68	4.76e-16	1.54	1.07e-12	4	30.71
2764	GMFB	glia maturation factor, beta	3.57	1.15e-26	2.93	4.76e-22	2.57	5.94e-19	3.32	2.11e-23	2.17	1.1e-13	3.48	2.11e-24	2.61	1.96e-17	3.53	7.92e-30	3.47	1.85e-29	1.46	1.31e-06	1.54	5.69e-08	4	30.65
10687	PNMA2	paraneoplastic Ma antigen 2	3.38	3.31e-22	4.02	6.58e-25	3.49	2.94e-22	2.86	3.28e-17	3.19	5.64e-19	2.65	7.36e-16	3.7	1.05e-21	2.22	5.13e-16	2.44	2.73e-18	1.33	0.000672	1.16	0.0713	4	30.44
7334	UBE2N	ubiquitin-conjugating enzyme E2N	4.11	1.65e-28	2.53	5.54e-18	2.2	1.07e-14	3.62	4.85e-24	2.13	9.12e-13	3.44	4.67e-23	2.08	2.94e-12	3.34	1.7e-27	3.48	2.41e-28	1.69	4.01e-10	1.59	2.15e-08	4	30.21
4893	NRAS	neuroblastoma RAS viral (v-ras) oncogene homolog	3.52	2.26e-31	2.9	1.72e-26	2.62	5.3e-24	2.77	7.01e-24	3	1.56e-25	2.81	2.2e-24	3.37	3.87e-28	2.5	5.07e-26	2.69	3.95e-28	1.89	6.27e-17	1.8	2.78e-15	4	29.87
27330	RPS6KA6	ribosomal protein S6 kinase, 90kDa, polypeptide 6	3.35	1.43e-28	2.33	1.94e-19	2.6	3.74e-22	3.61	8.29e-28	2.6	3.19e-20	3.7	2.19e-28	2.85	1.45e-22	2.82	2.36e-28	2.65	1.06e-26	1.61	2.41e-11	1.73	1.31e-13	4	29.85
7529	YWHAB	tyrosine 3-monooxygenase/tryptophan 5-monooxygenase activation protein, beta polypeptide	3.93	9.2e-28	2.8	3.04e-20	2.53	5.83e-18	3.63	1.65e-24	2.1	2.31e-12	3.54	5.7e-24	2.18	2.76e-13	3.42	2.49e-28	3.33	1.32e-27	1.17	0.0418	-1.21	0.0142	4	29.84
29980	DONSON	downstream neighbor of SON	3.34	2.36e-13	2.06	1.56e-06	2.09	1.1e-06	4.76	5.37e-17	2.33	3.66e-07	4.43	6.94e-16	2.95	2.31e-10	2.06	9.98e-08	2.05	1.16e-07	1.51	0.00164	1.9	1.75e-06	4	29.48
90580	C19orf52	chromosome 19 open reading frame 52	3.26	1.1e-21	2.24	1.39e-13	2.45	1.86e-15	3.77	1.34e-22	2.73	3.01e-16	3.85	2.82e-23	2.28	1.58e-12	2.35	3.31e-17	2.42	6.15e-18	1.94	2.07e-12	1.75	8.74e-10	4	29.04
4659	PPP1R12A	protein phosphatase 1, regulatory subunit 12A	3.92	3.52e-28	2.97	4.65e-22	2.7	6.83e-20	3.51	3.82e-24	2.09	1.69e-12	3.4	2.58e-23	2.27	2.57e-14	2.56	9.66e-22	2.38	6.7e-20	1.6	7.72e-09	1.53	8.23e-08	4	28.93
87178	PNPT1	polyribonucleotide nucleotidyltransferase 1	3.32	4.14e-17	2.93	9.61e-15	2.44	1.48e-11	3.51	1.65e-16	2.96	1.32e-13	4.07	7.22e-19	2.61	1.55e-11	2.31	8.76e-13	2.18	1.06e-11	1.04	0.722	1.46	0.000312	4	28.83
150465	TTL	tubulin tyrosine ligase	3.93	2.56e-18	2.45	1.74e-10	2.01	1.89e-07	3.57	1.95e-15	2.45	1.7e-09	3.59	1.74e-15	2.74	4.78e-11	2.56	2.47e-13	2.32	1.67e-11	-1.31	0.0175	-1.35	0.00908	4	28.28
7518	XRCC4	X-ray repair complementing defective repair in Chinese hamster cells 4	3.2	4.17e-17	2.66	1.25e-13	2.2	3.2e-10	3.69	4.43e-18	2.59	6.23e-12	3.94	7.65e-19	2.75	6.27e-13	2.21	2.36e-12	2.09	3.32e-11	1.29	0.011	1.36	0.00209	4	27.98
51122	COMMD2	COMM domain containing 2	2.97	2.27e-19	2.43	5.55e-15	2.47	2.47e-15	3.12	1.43e-17	2.79	4.36e-16	2.74	8.04e-16	2.68	2.1e-15	2.77	6.55e-21	2.85	1.24e-21	1.54	8.75e-07	1.52	1.78e-06	4	27.88
79441	HAUS3	HAUS augmin-like complex, subunit 3	3.53	2.23e-13	2.49	1.51e-08	2.35	7.99e-08	3.02	2.98e-10	2.05	1.81e-05	3.56	1.83e-12	2.04	1.92e-05	3.14	4.54e-14	3.01	2.2e-13	1.15	0.3	1.43	0.00725	4	27.77
55179	FAIM	Fas apoptotic inhibitory molecule	2.64	7.5e-10	3.31	5.48e-13	2.74	3.02e-10	3.41	2.15e-12	2.72	6.01e-09	3.11	3.57e-11	2.43	1.26e-07	2.41	7.25e-10	2.27	6.8e-09	-1.23	0.119	-1.37	0.0151	4	27.64
8428	STK24	serine/threonine kinase 24	2.92	2.68e-28	2.35	4.76e-22	2.28	3.22e-21	2.91	2.72e-26	2.76	1.28e-24	2.72	1e-24	3.26	1.42e-28	2.52	8.98e-28	2.51	1.55e-27	1.57	9.39e-12	1.52	1.27e-10	4	27.32
90861	HN1L	hematological and neurological expressed 1-like	3.74	1.3e-30	2.28	1.52e-18	2.1	1.91e-16	3.09	4.41e-24	2.27	1.81e-16	2.78	6.33e-22	2.2	1.1e-15	3.02	1.92e-29	2.92	1.41e-28	1.43	4.16e-07	1.32	5.04e-05	4	27.15
153339	TMEM167A	transmembrane protein 167A	3.3	1.35e-27	2.14	1.28e-16	2.15	1e-16	2.72	2.47e-21	2.2	6.77e-16	3.15	9.93e-25	2.3	5.14e-17	2.81	3.7e-27	2.72	3.56e-26	1.7	2.2e-12	1.65	2.1e-11	4	26.84
9989	PPP4R1	protein phosphatase 4, regulatory subunit 1	3.02	1.82e-29	2.53	1.81e-24	2.11	3.24e-19	2.98	3.51e-27	2.19	1.68e-18	3.03	2.45e-27	2.09	1.97e-17	3.27	5.5e-35	3.14	7.04e-34	1.25	0.000175	1.12	0.0534	4	26.73
11235	PDCD10	programmed cell death 10	2.46	5.84e-20	2.45	1.79e-19	2.26	1.89e-17	2.64	6.77e-20	2.66	6.54e-20	2.9	4.27e-22	2.93	2.99e-22	2.63	1.36e-24	2.56	7.46e-24	1.57	2.62e-09	1.62	2.53e-10	4	26.68
10487	CAP1	CAP, adenylate cyclase-associated protein 1 (yeast)	2.17	1.31e-17	2.37	1.63e-19	2.19	1.31e-17	2.58	4.8e-20	2.96	1.73e-23	2.42	1.64e-18	3.43	6.97e-27	2.41	1.54e-23	2.36	7.41e-23	1.74	1.44e-13	1.71	5.76e-13	4	26.34
7296	TXNRD1	thioredoxin reductase 1	2.62	4.09e-09	3.25	1.01e-11	3.05	6.25e-11	2.34	7.89e-07	2.21	6.21e-06	2.13	9.93e-06	2.05	3.31e-05	3.04	5.19e-13	2.87	4.15e-12	1.32	0.0389	1.16	0.276	4	26.04
6921	TCEB1	transcription elongation factor B (SIII), polypeptide 1 (15kDa, elongin C)	2.73	1.81e-13	2.03	2.73e-08	2.03	2.57e-08	2.83	7.97e-13	2.41	5.84e-10	3	7.02e-14	2.65	1.56e-11	2.47	7.48e-14	2.51	3.94e-14	1.75	3.93e-07	1.63	6.37e-06	4	26.04
51143	DYNC1LI1	dynein, cytoplasmic 1, light intermediate chain 1	3.17	1.66e-28	2.38	6.31e-21	2.05	9.88e-17	2.67	1.84e-22	2.24	2.39e-17	2.52	5.14e-21	2.18	5.15e-17	3.03	1.07e-30	3.01	1.87e-30	1.39	6.89e-07	1.27	0.000184	4	25.91
79624	C6orf211	chromosome 6 open reading frame 211	2.07	1.03e-08	2.33	1.33e-10	2.24	6.12e-10	3.45	8.33e-16	2.94	5.1e-13	3.32	2.64e-15	2.51	1.87e-10	2.08	2.14e-10	2.07	2.65e-10	1.02	0.852	1.23	0.0487	4	25.26
55114	ARHGAP17	Rho GTPase activating protein 17	2.14	5.1e-19	2.11	2.77e-18	2.09	7.59e-18	2.25	4.92e-19	3.13	1.63e-26	2.09	5.88e-17	3.08	3.07e-26	2.42	1.64e-25	2.42	1.79e-25	1.72	2.24e-14	1.5	9.07e-10	4	24.95
3267	AGFG1	ArfGAP with FG repeats 1	2.59	9.28e-21	2.2	2.01e-16	2.12	1.63e-15	2.65	7.11e-20	2.32	3.26e-16	2.74	1.07e-20	2.24	1.64e-15	2.42	3.28e-22	2.25	4.08e-20	1.72	3.87e-12	1.65	9.57e-11	4	24.9
1945	EFNA4	ephrin-A4	3.18	2.24e-19	2.32	6.85e-13	2.04	2.52e-10	2.22	3.8e-11	2.62	8.93e-14	2.22	3e-11	2.75	1.75e-14	2.14	1.87e-13	2.01	6.77e-12	1.51	1.28e-05	1.64	2.41e-07	4	24.65
2782	GNB1	guanine nucleotide binding protein (G protein), beta polypeptide 1	2.53	1.34e-27	2.49	9.37e-27	2.39	1.8e-25	2.24	3.41e-22	2.45	3.9e-24	2.15	6.45e-21	2.58	2.29e-25	2.2	1.08e-26	2.19	1.35e-26	1.86	1.85e-20	1.5	4.32e-12	4	24.58
253832	ZDHHC20	zinc finger, DHHC-type containing 20	2.73	1.07e-22	2.04	6.45e-15	2.06	2.94e-15	2.27	3.25e-16	2.39	1.94e-17	2.26	2.18e-16	2.12	1.51e-14	2.55	2.84e-24	2.78	1.54e-26	1.73	8.17e-13	1.63	6.01e-11	4	24.56
1211	CLTA	clathrin, light chain A	2.27	7.79e-18	2.34	2.12e-18	2.02	1.3e-14	2.34	2.76e-17	2.11	3.67e-14	2.35	2.18e-17	2.23	2.57e-15	2.27	9.22e-21	2.15	3.59e-19	1.43	5.26e-07	1.41	1.53e-06	4	22.92
5597	MAPK6	mitogen-activated protein kinase 6	2.37	9.72e-20	2.2	1.69e-17	2.01	4.61e-15	2.15	8.08e-16	2.42	1.35e-18	2.08	4.32e-15	2.04	2.67e-14	2.05	3.44e-18	2.15	1.27e-19	1.58	4.1e-10	1.57	5.23e-10	4	22.62
1028	CDKN1C	cyclin-dependent kinase inhibitor 1C (p57, Kip2)	2.17	2.87e-07	11.61	4.42e-29	14.94	1.43e-31	3.09	4.2e-11	31.58	1.45e-36	2.94	1.93e-10	30.52	3.3e-36	2.04	9e-08	1.68	5.04e-05	41.98	1.62e-45	43.81	8.97e-46	5	186.36
55088	C10orf118	chromosome 10 open reading frame 118	4.79	8.61e-07	5.89	5.31e-08	4.47	2.53e-06	4.51	8.58e-06	4.77	7.74e-06	6.9	3.24e-08	3.74	0.000117	2.13	0.00473	1.67	0.0532	2.33	0.00172	2.49	0.000765	5	43.69
120	ADD3	adducin 3 (gamma)	2.58	9.06e-09	6.58	5.32e-21	6.1	5.49e-20	2.99	1.12e-09	4.47	2.23e-14	3.16	2.54e-10	4.3	7.52e-14	2.01	6.62e-07	1.94	1.92e-06	2.55	2.04e-10	2.61	1.03e-10	5	39.29
63905	MANBAL	mannosidase, beta A, lysosomal-like	2.34	8.38e-22	2.2	8.51e-20	2.3	3.15e-21	2.08	5.09e-17	2.99	4.52e-26	2.03	1.56e-16	2.92	1.62e-25	2.12	1.2e-21	1.94	1.28e-18	2.14	1.38e-21	2.1	4.92e-21	5	25.16
97	ACYP1	acylphosphatase 1, erythrocyte (common) type	5.82	6.62e-22	4.82	3.77e-19	4.67	1.46e-18	6.23	6.81e-21	2.04	4.9e-06	6.36	6.51e-21	2.1	2.64e-06	2.03	6e-08	1.69	2.93e-05	1.18	0.191	1.15	0.264	6	38.09
84542	KIAA1841	KIAA1841	5.52	2.38e-17	4.8	1.41e-15	4.39	1.79e-14	4.42	8.78e-14	3.29	5e-10	4.15	6.31e-13	4.06	1.61e-12	2.24	1.03e-07	1.94	6.96e-06	1.24	0.135	1.46	0.008	6	37.51
677838	SNORA61	small nucleolar RNA, H/ACA box 61	6.59	1.17e-14	3.3	8.13e-08	3.4	4.06e-08	4.76	1.7e-10	2.67	2.45e-05	4.47	6.61e-10	3.2	8.08e-07	2.29	1.14e-05	1.79	0.00165	-1.46	0.0435	1.37	0.0967	6	35.3
9991	PTBP3	polypyrimidine tract binding protein 3	3.65	1.03e-23	3.22	4.72e-21	2.87	9.88e-19	3.1	9.69e-19	4.42	3.99e-25	3.14	4.03e-19	4.78	1.97e-26	2.14	7.76e-15	1.95	1.5e-12	1.87	1.81e-11	1.57	2.79e-07	6	32.71
3839	KPNA3	karyopherin alpha 3 (importin alpha 4)	3.46	8.35e-26	3.38	5.96e-25	3.05	1.03e-22	2.67	1.5e-18	4.23	3.1e-27	2.8	1.69e-19	3.76	3.31e-25	2.04	9.64e-16	1.91	7.3e-14	1.5	3.48e-07	1.51	2.32e-07	6	30.31
55071	C9orf40	chromosome 9 open reading frame 40	3.12	2.27e-18	3.5	3.82e-20	3.45	6.82e-20	2.19	2.04e-10	2.83	7.13e-15	2.43	2.26e-12	3.36	6.53e-18	2.34	7.36e-15	1.99	2.66e-11	1.59	1.77e-06	1.53	1.09e-05	6	28.33
51260	PBDC1	polysaccharide biosynthesis domain containing 1	3.28	1.84e-24	2.43	2.24e-17	2.33	2.23e-16	2.78	5.16e-19	3.41	4.89e-23	3.08	2.67e-21	4.17	5.59e-27	2.12	1.1e-16	1.99	7.46e-15	-1.17	0.0347	1.02	0.812	6	27.78
3799	KIF5B	kinesin family member 5B	2.62	3.79e-14	3.22	1.13e-17	3.15	2.92e-17	2.11	5.42e-09	2.55	4.5e-12	2.18	1.2e-09	2.56	4.05e-12	2.11	6.13e-12	1.95	2.9e-10	1.97	3.06e-10	1.85	5.05e-09	6	26.27
22795	NID2	nidogen 2 (osteonidogen)	4.48	0.00161	40.8	7.11e-12	43.29	4.28e-12	2.57	0.0626	3.6	0.015	5.9	0.000593	6.42	0.0005	1.59	0.274	2.01	0.0936	230.76	1.17e-22	174.9	2.13e-21	7	516.32
8406	SRPX	sushi-repeat containing protein, X-linked	2.43	0.0277	2.87	0.00925	6.66	7.55e-06	7.03	1.71e-05	8.44	3.54e-06	10.69	3.62e-07	13.66	3.52e-08	1.66	0.155	2.18	0.026	20.99	1.28e-13	24.04	2.14e-14	7	100.65
6001	RGS10	regulator of G-protein signaling 10	4.25	2.79e-10	2.94	8.41e-07	2.94	8.18e-07	17	9.27e-22	4.32	3.22e-09	15.7	4.47e-21	6.47	8.18e-13	1.67	0.005	2.16	3.56e-05	7.65	8.26e-19	7.01	7.82e-18	7	72.11
23327	NEDD4L	neural precursor cell expressed, developmentally down-regulated 4-like, E3 ubiquitin protein ligase	2.85	9.94e-13	6.73	3.49e-25	6.89	2.14e-25	3.41	3.42e-14	6.02	5.64e-22	3.17	3.1e-13	4.3	2.02e-17	1.83	4.7e-07	2.01	1.26e-08	3.37	1.03e-17	3.62	5.19e-19	7	44.2
51474	LIMA1	LIM domain and actin binding 1	2.41	5.78e-16	4.12	1.28e-26	3.91	1.46e-25	2.52	2.05e-15	9.17	3.33e-37	2.83	6.94e-18	7.76	5.46e-35	1.88	5.61e-12	2.01	8.53e-14	3.81	7.72e-29	3.61	1.49e-27	7	44.03
28965	SLC27A6	solute carrier family 27 (fatty acid transporter), member 6	3.29	3.37e-11	2.84	2.94e-09	2.62	2.69e-08	6	7.56e-17	3.66	3.36e-11	6.74	2.26e-18	2.72	6.52e-08	1.97	2.84e-06	2.02	1.3e-06	6.36	1.08e-22	5.34	2.5e-20	7	43.56
9750	FAM65B	family with sequence similarity 65, member B	5.61	3.63e-16	6.7	3.19e-18	6.42	1.09e-17	3.93	3.61e-11	2.67	6.5e-07	2.85	9.54e-08	2.07	0.000134	1.83	7.94e-05	2.25	2.84e-07	4.06	4.85e-15	4.76	3.66e-17	7	43.15
57707	TLDC1	TBC/LysM-associated domain containing 1	3.55	1.66e-29	4.77	8.04e-35	4.68	2.93e-34	2.99	7.37e-24	5.13	9.19e-34	2.56	3.05e-20	3.66	9.62e-28	1.97	3.06e-17	2.05	2.29e-18	3.63	3.21e-33	3.32	3.7e-31	7	38.31
9517	SPTLC2	serine palmitoyltransferase, long chain base subunit 2	3.66	6.9e-32	3.12	8.7e-28	2.8	4.36e-25	3.81	7.16e-31	3.46	2.45e-28	3.84	5.47e-31	4.11	7.39e-32	2	4.64e-19	2.07	3.11e-20	2.93	6.44e-30	2.58	1.78e-26	7	34.38
79788	ZNF665	zinc finger protein 665	2.56	8.49e-11	2.08	1.81e-07	2.19	2.77e-08	2.83	5.5e-11	2.55	1.88e-09	4.17	2.98e-16	2.59	1.1e-09	1.96	4.52e-08	2.06	5.4e-09	2.67	1.93e-13	2.48	3.77e-12	7	28.14
11197	WIF1	WNT inhibitory factor 1	5.95	9.66e-19	2.88	1.2e-09	2.18	2.15e-06	22.38	1.35e-30	2.41	8.48e-07	27.88	1.34e-32	2.53	3.53e-07	1.67	0.000185	2.25	2.13e-08	-1.11	0.455	-1.13	0.375	8	72.37
4744	NEFH	neurofilament, heavy polypeptide	3.44	2.25e-23	2.35	4.06e-15	2.19	1.53e-13	14.94	1.39e-42	3.26	5.3e-20	12.33	2.75e-40	2.7	1.8e-16	1.74	1.17e-10	2.19	1.65e-16	1.1	0.221	1.13	0.117	8	47.37
6717	SRI	sorcin	4.22	6.64e-24	2.77	5.72e-16	2.6	1.29e-14	3.93	1.74e-20	2.8	8.27e-15	3.63	1.54e-19	2.43	3.93e-12	2	1.06e-11	2.35	2.31e-15	1.8	2.58e-09	1.74	1.47e-08	8	30.27
55662	HIF1AN	hypoxia inducible factor 1, alpha subunit inhibitor	2.8	2.43e-28	2.39	9.67e-24	2.53	2.8e-25	2.26	9.33e-21	2.06	2.85e-17	2.18	1.41e-19	2.31	1.21e-20	1.99	3e-21	2.05	3.05e-22	1.49	1.33e-10	1.25	9.65e-05	8	23.31
3673	ITGA2	integrin, alpha 2 (CD49B, alpha 2 subunit of VLA-2 receptor)	2.48	3.81e-13	13.96	3.63e-38	11.36	6.84e-36	3.4	1.95e-17	46.17	4.17e-47	2.8	3.09e-14	56.88	8.64e-49	1.83	4.74e-09	1.88	1.4e-09	6.52	3.27e-33	5.74	3.3e-31	9	153.02
140606	SELM	-	2.41	6.49e-05	6.48	1.44e-13	13.36	2.98e-20	4.57	1.45e-09	12.64	4.83e-18	6.09	4.8e-12	21.29	3.17e-22	1.53	0.0265	1.71	0.00555	27.48	4.08e-30	31.59	3.25e-31	9	129.15
10003	NAALAD2	N-acetylated alpha-linked acidic dipeptidase 2	4.33	2.96e-23	30.51	3.14e-46	22.4	2.89e-43	3.92	8.33e-20	3.66	2.28e-18	2.58	1.34e-12	2.86	3.67e-14	1.21	0.0472	1.4	0.00052	16.12	9.77e-45	15.54	2.89e-44	9	104.53
91461	PKDCC	protein kinase domain containing, cytoplasmic	4.99	4.35e-23	7.78	5.42e-29	9.2	4.86e-31	3.45	7.27e-16	7.68	9.42e-27	3.87	1.68e-17	10.52	1.33e-30	1.98	2.94e-09	1.77	2.61e-07	7.34	5.29e-32	6.31	9.7e-30	9	64.89
166379	BBS12	Bardet-Biedl syndrome 12	3.95	2.23e-11	7.12	1.26e-17	9.45	1.2e-20	3.45	7.11e-09	10.51	4.92e-20	3.53	3.82e-09	8.14	1.97e-17	1.75	0.000731	1.59	0.0049	5.37	2.81e-17	8.06	3.55e-22	9	62.92
8323	FZD6	frizzled family receptor 6	2.78	9.39e-10	8.06	2.02e-23	8.3	1.01e-23	4.13	5.71e-14	5.12	3.32e-16	2.98	8.59e-10	4.43	1.54e-14	1.45	0.00749	1.44	0.00792	9.64	3.22e-28	9.65	2.73e-28	9	57.98
8853	ASAP2	ArfGAP with SH3 domain, ankyrin repeat and PH domain 2	5.83	3.26e-17	7.18	2.82e-19	8.86	9.94e-22	2.48	2.39e-06	4.16	1.19e-11	2.91	6.05e-08	5.49	8.38e-15	-1.07	0.653	1.72	0.000392	6.74	8.54e-22	6.56	1.88e-21	9	53
23531	MMD	monocyte to macrophage differentiation-associated	4.08	2.19e-10	8.56	8.1e-18	8.65	6.98e-18	3.81	8.7e-09	5.01	4.4e-11	3.85	7.45e-09	6.04	6.61e-13	1.43	0.0436	1.54	0.0164	4.08	2.16e-12	4.32	4.59e-13	9	51.37
3547	IGSF1	immunoglobulin superfamily, member 1	4.18	4.02e-16	3.86	8.27e-15	3.76	1.98e-14	2.16	2.07e-06	11.01	1.54e-25	2.36	1.99e-07	11.17	6.59e-26	1.49	0.00149	1.52	0.000964	3.26	4.2e-15	4.92	1.81e-21	9	49.69
29116	MYLIP	myosin regulatory light chain interacting protein	3.1	2.04e-18	5.27	1.95e-27	5.29	2.08e-27	3.2	1.95e-17	3.63	1.83e-19	3.53	3.71e-19	3.48	9.27e-19	1.55	3.01e-06	1.7	3.92e-08	9.78	2.22e-40	8.93	4e-39	9	49.46
154743	C7orf60	chromosome 7 open reading frame 60	3.51	9.49e-16	7.42	4.51e-26	8.47	6.21e-28	2.94	7.19e-12	4.17	2.33e-16	2.42	4.59e-09	4.61	7.58e-18	-1.01	0.929	1.13	0.297	5.9	8.37e-27	5.23	9.39e-25	9	46.81
4240	MFGE8	milk fat globule-EGF factor 8 protein	4.4	3.09e-20	4.64	8.29e-21	5.09	3.84e-22	2.28	9.14e-09	4.32	3.33e-18	2.54	2.2e-10	4.62	3.44e-19	1.64	1.58e-05	1.97	1.55e-08	5.83	4.12e-27	6.41	1.74e-28	9	43.74
100506548	LOC100506548	-	3.8	2.06e-23	4.46	3.85e-26	4.85	1.72e-27	4.28	7.32e-24	2.43	6.62e-13	3.92	2.69e-22	3.5	1.45e-19	1.71	7.62e-09	1.65	4.76e-08	5	1.95e-31	5.9	3.69e-34	9	41.5
1535	CYBA	cytochrome b-245, alpha polypeptide	3.29	0.000995	3.27	0.00115	4.16	0.000107	2.69	0.00976	6.81	2.62e-06	2.94	0.00534	7.95	3.74e-07	1.72	0.0878	1.59	0.145	3.49	0.000124	3.43	0.000147	9	41.34
6507	SLC1A3	solute carrier family 1 (glial high affinity glutamate transporter), member 3	2.69	1.83e-07	5.31	1.23e-14	6.08	1.14e-15	2.49	5.34e-06	6.43	2.69e-15	2.19	7.65e-05	4.49	9.93e-12	1.6	0.00285	1.46	0.016	3.82	2.08e-13	4.27	7.24e-15	9	40.83
29923	HILPDA	hypoxia inducible lipid droplet-associated	2.99	2.46e-11	4.1	2.53e-15	3.51	3.14e-13	3.53	1.87e-12	3.22	7.05e-11	2.96	3.63e-10	8.5	4.81e-23	1.55	0.00083	1.68	7.75e-05	4.68	1.79e-20	3.24	8.89e-15	9	39.96
8434	RECK	reversion-inducing-cysteine-rich protein with kazal motifs	3.34	2.98e-09	4.36	7.39e-12	5.51	2.35e-14	2.54	8.27e-06	2.57	7.27e-06	2.29	5.35e-05	5.27	1.55e-12	1.67	0.00179	1.34	0.0741	5.7	8.26e-18	4.27	3.55e-14	9	38.86
157378	TMEM65	transmembrane protein 65	3.06	2.69e-20	4.51	4.19e-27	4.68	1.32e-27	2.19	5.27e-12	6.35	1.15e-30	2.13	1.72e-11	7.06	3.03e-32	1.62	6.11e-08	1.65	1.94e-08	2.72	2.19e-20	2.21	2.19e-15	9	38.18
9213	XPR1	xenotropic and polytropic retrovirus receptor 1	3.08	8.35e-22	4.57	3.65e-29	5.17	2.68e-31	2.37	9.49e-15	5.13	2.57e-29	2.44	2.35e-15	6.04	5.28e-32	1.76	1.21e-10	1.82	1.56e-11	2.76	5.82e-22	2.58	2.51e-20	9	37.72
8573	CASK	calcium/calmodulin-dependent serine protein kinase (MAGUK family)	3.31	2.52e-21	4.92	4.81e-28	4.76	2.08e-27	2.24	4.74e-12	5.71	1.64e-28	2.22	7.66e-12	6.13	1.25e-29	1.74	3.3e-09	1.54	1.91e-06	2.33	3.9e-16	2	1.53e-12	9	36.9
60681	FKBP10	FK506 binding protein 10, 65 kDa	2.48	4.34e-13	2.56	1.75e-13	3.18	2.27e-17	2.58	1.02e-12	3.1	1.24e-15	2.33	7e-11	5.14	1.92e-23	1.87	2.44e-09	1.86	2.54e-09	5.42	6.66e-30	5.12	5.61e-29	9	35.64
6782	HSPA13	heat shock protein 70kDa family, member 13	3.06	4.97e-10	3.19	3.05e-10	3.06	9.02e-10	2.94	1.2e-08	3.15	4.92e-09	3.44	1.94e-10	3.79	3.65e-11	1.94	8.86e-06	2	3.4e-06	2.5	3.97e-09	3.32	4.84e-13	9	32.39
112476	PRRT2	proline-rich transmembrane protein 2	4.75	1.51e-21	3.7	2.21e-17	3.81	8.61e-18	3.47	2.93e-15	2.36	3.2e-09	2.99	7.36e-13	2.61	9.45e-11	1.29	0.0179	1.38	0.00268	2.1	3.11e-10	2.71	6.13e-15	9	31.17
642852	LOC642852	-	2.72	1.38e-22	3.99	1.9e-30	3.93	4.21e-30	2.81	1.1e-21	2.76	5.87e-21	2.96	7.14e-23	3.67	5.75e-27	1.53	3.13e-09	1.55	1.3e-09	2.76	2.64e-26	2.43	7.12e-23	9	31.11
84282	RNF135	ring finger protein 135	2.71	1.58e-08	2.64	4e-08	2.79	9.1e-09	2.7	1.06e-07	4.78	5.33e-14	2.02	0.000105	2.98	1.53e-08	1.96	6.79e-06	1.81	6.89e-05	2.47	7.36e-09	2.36	2.97e-08	9	29.22
27032	ATP2C1	ATPase, Ca++ transporting, type 2C, member 1	2.37	1.98e-14	2.21	8.57e-13	2.24	4.25e-13	2.23	5.65e-12	5.01	1.73e-26	2.45	5.7e-14	4.63	5.1e-25	1.7	7.77e-09	1.83	1.5e-10	2.37	9.72e-17	2.16	1.86e-14	9	29.2
120103	SLC36A4	solute carrier family 36 (proton/amino acid symporter), member 4	2.5	2.57e-13	2.44	1.31e-12	2.37	4.2e-12	2.04	1.77e-08	2.63	9.1e-13	2.27	1.95e-10	3.73	2.38e-18	1.53	2.33e-05	1.48	7.52e-05	2.52	1.28e-15	3.06	9.59e-20	9	26.57
813	CALU	calumenin	2.43	1.11e-16	2.31	2.4e-15	2.34	9.7e-16	2.34	2.24e-14	2.13	4.58e-12	2.61	7.17e-17	2.94	5.18e-19	1.55	7.51e-08	1.46	2.9e-06	3.21	4.47e-26	3.06	6.33e-25	9	26.38
9270	ITGB1BP1	integrin beta 1 binding protein 1	2.09	4.91e-07	2.57	3.37e-10	2.48	1.23e-09	2.25	1.66e-07	2.09	2.8e-06	2.25	1.47e-07	2.5	2.28e-08	1.39	0.00624	1.21	0.119	2.46	1.88e-11	2.43	3.17e-11	9	23.72
8766	RAB11A	RAB11A, member RAS oncogene family	2.23	6.11e-20	2.4	1.11e-21	2.28	2.18e-20	2.35	1.88e-19	2.09	1.73e-16	2.28	5.95e-19	2.15	3.02e-17	1.52	3.59e-10	1.57	2.01e-11	2.13	2.87e-21	2.09	1.1e-20	9	23.09
54629	FAM63B	family with sequence similarity 63, member B	5.49	6.75e-21	4.29	2.63e-17	3.73	2.88e-15	5.68	2.11e-19	3.11	1.75e-11	5.07	4.85e-18	3.35	1.84e-12	1.88	7.04e-07	1.66	4.36e-05	2.11	1.22e-08	1.56	0.00034	10	37.93
84440	RAB11FIP4	RAB11 family interacting protein 4 (class II)	2.84	2.95e-22	4.22	2.47e-30	3.64	2.71e-27	3.86	4.64e-27	2.99	2.25e-21	3.78	1.33e-26	2.63	1.28e-18	1.76	2.87e-12	1.8	5.94e-13	2.31	3.87e-20	1.97	1.2e-15	10	31.8
255252	LRRC57	leucine rich repeat containing 57	2.21	3.11e-12	3.24	8.72e-20	3.32	2.87e-20	3.71	5.55e-21	4.02	7.77e-22	3.6	2.37e-20	3.8	5.47e-21	1.33	0.0014	1.44	5.67e-05	2.21	2.28e-14	1.94	2.86e-11	10	30.82
AFFX-HSAC07/X00351_5			3.69	3.37e-06	3.88	1.71e-06	2.59	0.000497	2.61	0.00109	2.38	0.00402	3.16	0.000112	2.17	0.00936	1.94	0.00578	1.44	0.131	2.01	0.00403	1.72	0.0266	10	27.59
53944	CSNK1G1	casein kinase 1, gamma 1	2.05	3.98e-19	2.19	5.96e-21	2.24	1.43e-21	2.07	9.75e-18	2.97	4.35e-27	2.26	2.27e-20	3.27	2.48e-29	1.45	1.35e-09	1.4	2.02e-08	2.01	2.47e-21	1.6	3.17e-13	10	23.51
84634	KISS1R	KISS1 receptor	2.9	5.43e-14	2.9	8.21e-14	2.6	6.48e-12	11.93	1.25e-31	6.88	1.51e-24	10.7	2.55e-30	8.72	1.82e-27	1.43	0.000901	1.74	7.57e-07	1.94	9.32e-09	1.65	6.94e-06	11	53.39
7696	ZNF137P	zinc finger protein 137, pseudogene	2.09	2.11e-05	3.38	1.1e-10	3.63	1.59e-11	5.42	7.44e-15	4.04	4.09e-11	7.25	3.5e-18	4.39	2.5e-12	1.82	7.58e-05	1.66	0.000662	1.63	0.00114	1.75	0.000221	11	37.06
643224	TUBBP5	tubulin, beta pseudogene 5	2.89	0.00172	3.05	0.00107	2.72	0.00306	5.68	4.25e-06	6.96	6.5e-07	2.34	0.019	4.13	0.000141	1.56	0.138	1.84	0.0416	1.5	0.182	1.54	0.153	11	34.21
89845	ABCC10	ATP-binding cassette, sub-family C (CFTR/MRP), member 10	2.24	1.12e-18	3.61	1.1e-29	3.21	5.4e-27	2.31	4.71e-18	5.55	5.08e-36	2.47	1.06e-19	5.32	2.51e-35	1.93	1.26e-16	1.99	1.54e-17	1.86	1.9e-15	1.88	1.27e-15	11	32.37
57579	FAM135A	family with sequence similarity 135, member A	3.98	5.15e-16	2.87	3.82e-11	3.18	1.18e-12	3.76	9.16e-14	3.81	5.54e-14	3.2	1.32e-11	4.4	1.02e-15	1.91	4.25e-07	1.83	1.93e-06	1.05	0.705	1.21	0.12	11	31.2
493812	HCG11	HLA complex group 11 (non-protein coding)	4.24	3.64e-27	3.44	5.81e-23	4.05	5.9e-26	4.26	2.54e-25	2.1	5.91e-11	4.6	2.18e-26	2.21	5.79e-12	1.46	5.79e-06	1.48	2.54e-06	1.54	4.78e-07	1.17	0.0468	11	30.55
119392	SFR1	SWI5-dependent recombination repair 1	4.11	7.31e-15	2.51	2.21e-08	2.25	4.92e-07	4.82	2.12e-15	2.03	3.47e-05	4.56	9.77e-15	3.29	8.2e-11	1.99	9.11e-07	1.97	1.29e-06	1.39	0.0148	1.39	0.0138	11	30.31
26043	UBXN7	UBX domain protein 7	4.19	1.51e-27	2.61	1.26e-17	2.8	4.5e-19	4.61	5.42e-27	2.68	2.37e-16	4.1	5.68e-25	2.42	2.94e-14	1.78	6.65e-11	1.91	1.01e-12	1.61	2.52e-08	1.25	0.00527	11	29.96
64421	DCLRE1C	DNA cross-link repair 1C	3.92	2.98e-16	3.38	6.12e-14	3.04	2.34e-12	3.79	1.64e-14	2.52	1.64e-08	4.17	1.2e-15	2.46	3.14e-08	1.72	1.38e-05	1.68	3.06e-05	-1.07	0.569	-1.04	0.774	11	28.79
116987	AGAP1	ArfGAP with GTPase domain, ankyrin repeat and PH domain 1	3.32	2.29e-25	3.3	8e-25	3	1.18e-22	3.33	1.2e-23	2.6	5.03e-18	3.51	1.17e-24	2.52	2.02e-17	1.79	1.79e-12	1.79	1.8e-12	1.45	1.42e-06	1.23	0.00572	11	27.84
51275	MAPKAPK5-AS1	MAPKAPK5 antisense RNA 1	3.3	1.23e-24	2.13	1.77e-14	2.27	5.02e-16	3.76	3.5e-25	2.35	3.33e-15	3.66	1.34e-24	3.08	5.3e-21	1.72	2.94e-11	1.81	1.03e-12	1.79	2.53e-12	1.81	1.03e-12	11	27.68
9258	MFHAS1	malignant fibrous histiocytoma amplified sequence 1	3.11	4.11e-11	2.08	5.2e-06	2.07	5.11e-06	4.59	9.83e-15	2.93	6.59e-09	3.36	1.14e-10	3.08	1.45e-09	1.76	4e-05	1.62	0.000347	-1.27	0.0755	-1.44	0.0076	11	27.31
92597	MOB1B	MOB kinase activator 1B	3.02	7.01e-11	2.55	1.79e-08	2.38	1.04e-07	3.8	6.29e-13	2.34	9.79e-07	4.12	6.61e-14	2.58	6.46e-08	1.87	9.73e-06	1.81	2.4e-05	1.22	0.153	1.24	0.112	11	26.93
4358	MPV17	MpV17 mitochondrial inner membrane protein	2.93	5.38e-17	2.48	2.92e-13	2.54	5.48e-14	2.91	2.79e-15	2.54	8.98e-13	3.14	1.72e-16	3.52	1.75e-18	1.65	3.24e-07	1.47	5.31e-05	1.65	3.19e-07	1.66	2.47e-07	11	26.49
221302	ZUFSP	zinc finger with UFM1-specific peptidase domain	3.12	5.05e-17	2.64	8.52e-14	2.64	8.84e-14	3.53	8.41e-18	2.1	1.5e-08	3.13	8.45e-16	2.36	1.25e-10	1.88	4.04e-09	1.99	2.33e-10	1.32	0.00613	1.74	2.1e-07	11	26.45
55425	GPALPP1	GPALPP motifs containing 1	3.97	1.36e-22	3.19	1.79e-18	2.75	1.07e-15	3.34	5.55e-18	2.19	3.32e-10	3.41	2.74e-18	2.18	3.72e-10	1.45	7.08e-05	1.48	3.96e-05	1.08	0.407	-1.05	0.627	11	26.09
10097	ACTR2	ARP2 actin-related protein 2 homolog (yeast)	2.68	2.98e-18	3.08	5.05e-21	2.77	1.42e-18	2.47	6.14e-15	2.87	4.99e-17	2.05	3.93e-11	2.9	1.07e-17	1.91	1.02e-12	1.63	1.37e-08	1.87	3.76e-12	1.72	5.46e-10	11	25.95
23597	ACOT9	acyl-CoA thioesterase 9	2.69	1.35e-22	3.35	2.29e-27	3.22	1.9e-26	2.87	3.02e-22	2.39	1.1e-17	2.79	7.49e-22	2.44	2.79e-18	1.67	9.37e-12	1.65	3.29e-11	1.32	5.47e-05	1.53	5.66e-09	11	25.92
23585	TMEM50A	transmembrane protein 50A	2.46	9.51e-22	2.65	1.23e-23	2.69	5.09e-24	2.09	5.91e-16	3.28	6.57e-27	2.08	6.55e-16	2.79	3.53e-23	1.85	2.19e-16	1.82	1.07e-15	1.89	5.93e-17	1.81	1.79e-15	11	25.41
114569	MAL2	mal, T-cell differentiation protein 2 (gene/pseudogene)	2.38	3e-11	2.42	1.87e-11	2.3	1.39e-10	3.29	1.08e-15	2.21	9.84e-09	3.22	2.39e-15	2.42	3.47e-10	1.4	0.00134	1.65	3.35e-06	-1.83	5.46e-08	-1.74	4.48e-07	11	24.86
55017	C14orf119	chromosome 14 open reading frame 119	2.68	8.35e-23	2.66	3.16e-22	2.72	7.03e-23	2.19	2.45e-15	2.25	1.3e-15	2.37	1.19e-17	2.28	5.25e-16	1.98	2.31e-17	1.94	1.19e-16	1.83	9.47e-15	1.84	7.81e-15	11	24.74
54887	UHRF1BP1	UHRF1 binding protein 1	2.08	4.45e-13	2.8	3.39e-19	2.23	4.26e-14	2.66	8.66e-17	2.41	1.56e-14	2.66	4.24e-17	2.49	2.84e-15	1.88	1.28e-12	1.75	1.19e-10	1.84	7.06e-12	1.71	5.44e-10	11	24.51
54557	SGTB	small glutamine-rich tetratricopeptide repeat (TPR)-containing, beta	2.29	2.5e-12	2.3	3.46e-12	2.19	3.1e-11	3.04	2.57e-16	2.15	6.7e-10	3.01	2.66e-16	2.17	4.06e-10	1.87	6.4e-10	1.94	9.06e-11	1.68	1.32e-07	1.84	1.8e-09	11	24.48
57182	ANKRD50	ankyrin repeat domain 50	2.91	1.44e-16	2.01	1.77e-09	2.01	1.8e-09	2.96	1.16e-15	2.15	1.45e-09	2.98	8.73e-16	2.08	4.26e-09	1.86	9.1e-10	1.92	1.81e-10	1.96	6.48e-11	1.59	1.96e-06	11	24.43
3682	ITGAE	"integrin, alpha E (antigen CD103, human mucosal lymphocyte antigen 1; alpha polypeptide)"	3.13	6.72e-23	2.29	6.75e-16	2.44	2.94e-17	2.15	3.12e-13	2.49	2.53e-16	2.1	9.98e-13	2.11	9.33e-13	1.87	2.68e-13	1.95	2.1e-14	1.71	1.46e-10	1.89	2.89e-13	11	24.13
6160	RPL31	ribosomal protein L31	2.52	5.06e-21	2.76	1.03e-22	3.11	2.6e-25	2.82	5.25e-22	2.25	2.85e-16	2.41	2.66e-18	2.38	1.11e-17	1.04	0.571	1.06	0.352	1.77	3.52e-13	1.99	1.15e-16	11	24.11
285672	SREK1IP1	SREK1-interacting protein 1	2.82	1.3e-16	2.33	1.21e-12	2.6	1.03e-14	3.36	1.86e-18	2.71	3.66e-14	2.19	2.51e-10	2.09	3.69e-09	1.72	3.03e-08	1.67	1.18e-07	1.07	0.472	1.15	0.129	11	23.71
57489	ODF2L	outer dense fiber of sperm tails 2-like	2.8	4.51e-14	2.74	1.88e-13	2.47	8.98e-12	2.08	5.55e-08	2.08	6.23e-08	2.34	7.01e-10	2.03	1.49e-07	1.87	1.05e-08	1.67	1.4e-06	1.44	0.00046	1.61	5.94e-06	11	23.13
55233	MOB1A	MOB kinase activator 1A	2.39	3.52e-17	2.57	2.44e-18	2.24	3.09e-15	2.03	3.57e-12	2.43	1.25e-15	2.33	2.21e-15	2.49	3.81e-16	1.59	9.33e-09	1.51	2.25e-07	1.64	1.72e-09	1.29	0.00082	11	22.51
7182	NR2C2	nuclear receptor subfamily 2, group C, member 2	2.69	1.18e-14	2.36	5.36e-12	2.25	3.21e-11	2.79	3.08e-14	2.29	2.73e-10	2.84	2.32e-14	2.48	8.55e-12	1.21	0.0452	1.18	0.08	1.21	0.0456	1.11	0.278	11	22.41
55727	BTBD7	BTB (POZ) domain containing 7	2.5	5.63e-30	2.11	5.58e-24	2.14	2e-24	2.08	4.17e-22	2.48	2.27e-27	2.16	2.59e-23	2.5	1.04e-27	1.62	2.24e-17	1.58	2.91e-16	1.35	4.53e-09	1.16	0.0022	11	21.68
1495	CTNNA1	catenin (cadherin-associated protein), alpha 1, 102kDa	2.42	1.16e-27	2.2	2.62e-24	2.03	1.14e-21	2.19	3.81e-22	2.29	7.27e-23	2.15	1.14e-21	2.34	1.25e-23	1.75	3.27e-19	1.61	6.13e-16	1.41	3.21e-10	1.26	6.69e-06	11	21.65
23503	ZFYVE26	zinc finger, FYVE domain containing 26	2.1	3.13e-15	2.07	1.04e-14	2.24	1.17e-16	2.34	1.85e-16	3	8.44e-22	2.26	1.28e-15	2.54	3.82e-18	1.43	8.43e-07	1.51	2.7e-08	1.03	0.699	-1.06	0.409	11	21.58
79727	LIN28A	lin-28 homolog A (C. elegans)	471.15	9.99e-50	86.44	9.27e-39	53.14	4.8e-35	571.54	6.26e-49	3.28	3.77e-08	524.3	1.72e-48	1.52	0.044	569.99	2.41e-55	593.31	1.42e-55	14.62	6.69e-29	7.94	4.17e-22	12	2897.23
3832	KIF11	kinesin family member 11	51.62	2.92e-51	17.1	1.66e-40	14.12	2.45e-38	60.75	4.07e-50	2.35	1.63e-10	56.9	2.65e-49	1.77	6.55e-06	48.78	2.32e-55	49.8	1.53e-55	5.22	3.15e-29	3.88	4.63e-24	12	312.29
3161	HMMR	hyaluronan-mediated motility receptor (RHAMM)	53.76	2.1e-46	13.82	2.1e-33	11.55	2.55e-31	55.46	2.07e-44	2.37	1.69e-08	52.35	5.9e-44	1.79	6.51e-05	41.9	7.51e-49	41.11	1.16e-48	3.23	5.88e-17	2.98	1.7e-15	12	280.32
83540	NUF2	NUF2, NDC80 kinetochore complex component	37.13	1e-46	20.89	6.36e-41	16.95	9.59e-39	44.49	6.54e-46	2.01	2.49e-07	40.92	2.86e-45	1.5	0.00165	29.06	4.23e-49	25.82	6.37e-48	4.07	1e-23	3.51	5.47e-21	12	226.35
51514	DTL	denticleless E3 ubiquitin protein ligase homolog (Drosophila)	40.6	1.87e-46	10.94	8.75e-33	7.8	1.58e-28	39.69	5.46e-44	2.08	1.83e-07	36.05	3.56e-43	1.73	5.31e-05	29.61	4.49e-48	34.56	1.85e-49	2.43	4.74e-13	2.42	5.24e-13	12	207.91
55635	DEPDC1	DEP domain containing 1	27.63	2.6e-47	9.78	2.41e-35	7.88	1.79e-32	23.99	1.31e-43	2.02	1.27e-08	24.14	1.06e-43	1.22	0.0878	16.21	1.56e-46	15.08	1.14e-45	3.95	1.24e-25	3.21	1.76e-21	12	135.11
9768	KIAA0101	KIAA0101	24.82	1.22e-33	7.2	8.94e-21	5.94	1.84e-18	10.9	8.81e-24	2.22	1.11e-05	13.22	7e-26	1.87	0.000433	14.34	3.88e-32	15.11	1.11e-32	2.4	8.01e-09	2.04	1.18e-06	12	100.06
580	BARD1	BRCA1 associated RING domain 1	17.66	2.62e-41	13.8	5.31e-38	8.94	7.32e-33	12.72	1.53e-35	3.45	8.85e-17	11.05	4.34e-34	1.91	7.32e-07	7.83	3.48e-35	8.47	3.39e-36	3.24	3.43e-20	3.52	7.93e-22	12	92.59
9452	ITM2A	integral membrane protein 2A	9.94	4.48e-30	2.46	4.36e-10	2.84	2.91e-12	16.19	4.21e-33	4.34	4.75e-17	16.82	1.11e-33	1.91	1.01e-05	10.66	5.37e-35	14.09	3.03e-38	5.12	1.35e-24	6	5.7e-27	12	90.37
4919	ROR1	receptor tyrosine kinase-like orphan receptor 1	19.55	6.5e-56	3.13	4.17e-27	3.02	2.58e-26	11.43	2.05e-47	2.16	3.08e-16	10.53	2.45e-46	1.9	6.04e-13	10.71	3.9e-53	11.35	6.76e-54	4.05	9.04e-37	4.58	3.02e-39	12	82.41
5087	PBX1	pre-B-cell leukemia homeobox 1	11.81	8.93e-32	4.92	2.74e-20	5.06	1.38e-20	10.57	1.6e-28	2.19	2.6e-07	9.79	1.29e-27	1.43	0.0126	8.46	7.89e-32	8.93	1.6e-32	6.29	1.83e-27	5.5	1.99e-25	12	74.95
10371	SEMA3A	sema domain, immunoglobulin domain (Ig), short basic domain, secreted, (semaphorin) 3A	15.9	1.17e-35	5.18	1.86e-21	4.94	1.03e-20	5.39	1.81e-20	2.28	5.53e-08	6.13	2.88e-22	1.53	0.00319	11.44	7.53e-36	10.01	3.62e-34	3.13	1.93e-16	2.49	2.34e-12	12	68.42
144165	PRICKLE1	prickle homolog 1 (Drosophila)	16.7	2.14e-24	3.19	4.68e-08	2.38	2.13e-05	5.14	7.48e-12	2.36	0.000106	7.68	1.02e-15	1.71	0.0133	6.72	1.85e-18	7.98	2.18e-20	3.68	2.51e-11	2.83	2.65e-08	12	60.37
140883	ZNF280B	zinc finger protein 280B	7.4	7.21e-52	3.43	1e-36	3.06	8.54e-34	4.53	5.37e-41	2.36	5.72e-25	3.59	4.42e-36	1.94	7.91e-19	6.44	2.13e-54	6.43	2.46e-54	2.89	1.1e-36	2.73	5.28e-35	12	44.8
58495	OVOL2	ovo-like zinc finger 2	3.07	4.38e-19	2.76	1.41e-16	2.2	4.86e-12	3.66	8.48e-21	2.21	4.8e-11	3.63	1.18e-20	1.52	0.000144	3.08	4.25e-22	3.53	7.5e-25	3.01	2.26e-21	3.44	5.45e-24	12	32.11
133022	TRAM1L1	translocation associated membrane protein 1-like 1	2.22	2.4e-13	3.6	8.61e-23	3.71	2.76e-23	3.48	6.4e-21	2.12	5.76e-11	2.72	4.07e-16	1.86	1.57e-08	2.3	1.15e-16	2.37	2.09e-17	2.43	7.91e-18	2.47	3.16e-18	12	29.28
900	CCNG1	cyclin G1	2.8	5.91e-27	2.28	4.8e-21	2.32	1.8e-21	3.2	5.26e-28	2.17	2.4e-17	3.05	3.66e-27	1.99	2.66e-15	2.74	3.73e-30	2.48	3.86e-27	2.66	3.45e-29	2.72	7.87e-30	12	28.41
4920	ROR2	receptor tyrosine kinase-like orphan receptor 2	2.32	3.64e-09	2.57	1.27e-10	2.52	2.69e-10	2.67	6.53e-10	2.22	2.35e-07	2.04	1.83e-06	1.56	0.00211	3.47	2.95e-18	2	1.4e-08	2.27	1.09e-10	2.15	8.62e-10	12	25.79
6885	MAP3K7	mitogen-activated protein kinase kinase kinase 7	4.1	8.72e-31	3.14	5.87e-25	2.96	1.3e-23	3.65	1.9e-26	2.1	5.94e-14	3.47	1.89e-25	1.97	1.44e-12	2.65	1.26e-24	2.49	5.21e-23	1.89	5.52e-15	2.05	2.86e-17	13	30.47
84057	MND1	meiotic nuclear divisions 1 homolog (S. cerevisiae)	36.29	2.24e-33	10	4.05e-21	8.11	5.73e-19	35.57	2.36e-31	2.05	0.000455	36	2.34e-31	1.46	0.0672	16.31	8.94e-30	15.86	2.35e-29	1.31	0.103	1.23	0.213	14	164.19
8123	PWAR5	Prader Willi/Angelman region RNA 5	30.26	4.84e-36	4.4	5.49e-15	3.59	2.68e-12	22.8	1.08e-31	2.86	1.84e-08	23.95	3.81e-32	1.79	0.000911	5.71	1.85e-21	6.31	8.57e-23	1.06	0.71	1.03	0.824	14	103.76
57494	RIMKLB	ribosomal modification protein rimK-like family member B	16.64	1e-41	3.51	9.69e-20	2.8	1.27e-15	13.56	4.28e-37	2.16	1.45e-09	15.38	1.54e-38	1.89	2.38e-07	11.12	1.56e-41	10.55	7.29e-41	1.87	9.01e-10	1.94	1.7e-10	14	81.42
9126	SMC3	structural maintenance of chromosomes 3	7.52	1.85e-18	5.33	1.59e-14	4.02	1.9e-11	6.24	2.67e-15	2.43	1.95e-05	6.95	2.06e-16	1.85	0.00234	4.09	6.01e-14	3.23	7.16e-11	1.18	0.32	1.7	0.00127	14	44.54
2774	GNAL	guanine nucleotide binding protein (G protein), alpha activating activity polypeptide, olfactory type	5.71	1.14e-34	3.1	6.62e-23	3.48	3.21e-25	6.09	1.83e-33	2.12	7.14e-13	6.15	8.56e-34	1.94	6.63e-11	6.84	4.29e-42	4.96	1.38e-36	1.58	6.92e-09	1.55	2.87e-08	14	43.52
121256	TMEM132D	transmembrane protein 132D	5.37	5.56e-26	2.28	3.26e-11	2.06	1.79e-09	5.92	3.23e-25	2.11	8.19e-09	4.89	9.28e-23	1.17	0.202	5.84	2.28e-31	5.88	2.01e-31	1.84	4.79e-09	1.84	4.5e-09	14	39.2
221833	SP8	Sp8 transcription factor	5.39	6.83e-18	3.51	2.56e-12	2.53	3.3e-08	6.86	1.62e-18	2.19	8.62e-06	4.95	3.52e-15	1.73	0.00149	4.24	7.9e-18	3.9	1.36e-16	1.7	0.00014	1.75	5.53e-05	14	38.75
836	CASP3	caspase 3, apoptosis-related cysteine peptidase	3.81	1.79e-24	2.44	6.25e-15	2.34	5.64e-14	3.49	8.26e-21	2.49	5.02e-14	3.88	2e-22	1.67	2.24e-06	7.31	3.24e-39	7.55	1.35e-39	1.8	2.5e-10	1.8	2.06e-10	14	38.58
55607	PPP1R9A	protein phosphatase 1, regulatory subunit 9A	5.5	2.74e-16	4.81	1.98e-14	4.55	9.46e-14	3.94	3.35e-11	2.64	7.92e-07	4.12	1.07e-11	1.76	0.00254	3.14	7.88e-12	3.17	5.67e-12	1.8	0.00012	1.83	7.84e-05	14	37.26
55213	RCBTB1	regulator of chromosome condensation (RCC1) and BTB (POZ) domain containing protein 1	4.85	2.72e-20	3.56	2.1e-15	3.12	2.38e-13	5.06	4.91e-19	2.13	1.09e-06	5.86	3.1e-21	1.56	0.00298	2.87	1.28e-14	2.96	4.22e-15	1.86	4.68e-07	1.92	1.41e-07	14	35.75
201292	TRIM65	tripartite motif containing 65	5.25	4.49e-17	2.01	2e-05	2.03	1.72e-05	7.25	2.02e-19	2.01	7.85e-05	6.52	2.77e-18	1.6	0.00848	2.75	7.33e-11	2.47	2.22e-09	1.57	0.00165	1.4	0.017	14	34.86
3308	HSPA4	heat shock 70kDa protein 4	5.21	8.58e-34	2.37	3.28e-17	2.05	8.07e-14	4.97	3.41e-31	2.14	2.56e-13	5.93	4.32e-34	1.93	4.16e-11	3.8	9.88e-32	3.53	6.33e-30	1.15	0.0616	1.2	0.0145	14	34.28
51678	MPP6	membrane protein, palmitoylated 6 (MAGUK p55 subfamily member 6)	5.59	8.46e-27	2.21	1.66e-10	2.2	2.6e-10	4.02	1.44e-19	2.62	6.98e-12	4.19	2.45e-20	1.8	5.64e-06	4.32	1.04e-25	4.23	3.21e-25	-1.32	0.00585	-1.23	0.0379	14	33.73
84671	ZNF347	zinc finger protein 347	4.3	2.99e-22	2.78	1.25e-14	2.44	2.91e-12	3.77	3.19e-18	2.18	3.21e-09	4.71	7.79e-22	1.92	3.61e-07	2.28	1.71e-13	2.22	5.7e-13	1.75	7e-08	1.48	8.63e-05	14	29.83
10328	EMC8	ER membrane protein complex subunit 8	3.41	5.57e-27	2.78	6.25e-22	2.57	5.13e-20	3.11	2.67e-23	2.12	7e-14	3.19	1.2e-23	1.93	1.29e-11	2.84	4.99e-26	2.74	5.21e-25	1.45	6.3e-07	1.58	2.46e-09	14	27.72
5481	PPID	peptidylprolyl isomerase D	2.35	3.02e-18	2.31	1.26e-17	2.04	2.05e-14	2.47	9.55e-18	2.22	5.33e-15	2.47	1.57e-17	2	1.41e-12	2.05	2.34e-17	2.01	1.17e-16	-1.09	0.215	-1.23	0.00421	14	22.24
60	ACTB	actin, beta	3.41	1.79e-08	3.55	1.12e-08	2.45	1.85e-05	2.38	7.41e-05	2.19	0.000407	3.03	9.31e-07	1.98	0.00186	2.22	1.53e-05	1.74	0.00216	2.28	1.08e-05	1.83	0.000917	15	27.06
139818	DOCK11	dedicator of cytokinesis 11	5.3	2.15e-16	6.03	1.19e-17	4.9	5.03e-15	3.85	2.44e-11	2.06	0.000107	3.25	2.78e-09	1.82	0.00104	1.11	0.5	1.23	0.161	2.22	2.51e-07	2.3	7.82e-08	16	34.07
400680	LINC00664	long intergenic non-protein coding RNA 664	19.33	2.77e-30	2.66	3.47e-08	2.06	2.17e-05	12.99	1.5e-24	3.19	3.84e-09	28.36	1.66e-31	1.07	0.742	1.51	0.00431	1.39	0.0228	1.21	0.198	1.24	0.142	17	75.01
5716	PSMD10	proteasome (prosome, macropain) 26S subunit, non-ATPase, 10	5.51	4.45e-39	5.19	7.64e-38	4.96	6.61e-37	2.66	5.77e-22	2.12	5.23e-16	2.42	1.14e-19	1.82	5.18e-12	1.85	3.87e-16	1.93	2.2e-17	1.93	3.06e-17	1.91	6.89e-17	17	32.3
57683	ZDBF2	zinc finger, DBF-type containing 2	3.59	8.61e-17	3.56	2.22e-16	4.2	5.87e-19	4.79	1.41e-19	3.22	1.51e-13	2.33	6.43e-09	1.76	5.56e-05	-1.11	0.328	-1.01	0.949	1.78	5.11e-07	1.48	0.00035	17	28.83
79781	IQCA1	IQ motif containing with AAA domain 1	4.41	2.94e-27	3.43	2.25e-22	3.45	1.82e-22	2.98	4.19e-18	2.41	1.12e-13	2.2	4.9e-12	1.93	1.85e-09	1.49	1.82e-06	1.46	5.01e-06	1.64	1.15e-08	1.92	1.34e-12	17	27.32
8439	NSMAF	neutral sphingomyelinase (N-SMase) activation associated factor	2.9	2.82e-26	2.72	2.35e-24	2.66	1.1e-23	2.99	5.32e-25	2.19	6.76e-17	2.77	3.66e-23	1.93	1.14e-13	1.83	7.96e-16	1.86	2.46e-16	1.57	8.79e-11	1.64	3.41e-12	17	25.06
51256	TBC1D7	TBC1 domain family, member 7	2.85	2.31e-17	2.64	1.2e-15	2.47	3.04e-14	2.67	1.29e-14	2.23	7.17e-11	2.46	4.96e-13	1.98	9.68e-09	1.81	9.91e-10	1.76	5.24e-09	-1.23	0.0234	-1.22	0.0359	17	23.32
57460	PPM1H	protein phosphatase, Mg2+/Mn2+ dependent, 1H	2.64	5.25e-14	2.23	8.45e-11	2.22	1.19e-10	2.35	7.76e-11	2.32	1.83e-10	2.23	6.52e-10	1.7	1.56e-05	1.8	1.51e-08	1.93	4.31e-10	1.95	3.36e-10	1.7	2.1e-07	17	23.07
26060	APPL1	adaptor protein, phosphotyrosine interaction, PH domain and leucine zipper containing 1	2.22	8.1e-13	2.29	3.16e-13	2.03	1.05e-10	2.43	1.34e-13	2.24	1.14e-11	2.67	1.86e-15	1.85	6.46e-08	1.25	0.0108	1.13	0.152	1.42	7.87e-05	1.46	2.13e-05	17	20.99
11075	STMN2	stathmin-like 2	10.77	1.27e-21	17.08	1.3e-25	22.24	6.98e-28	2.95	4.16e-07	16.2	2.48e-23	1.45	0.0702	8.83	9.08e-18	3.31	7.29e-11	2.77	1.06e-08	34.35	1.68e-35	20.26	7.34e-31	18	140.21
3755	KCNG1	potassium voltage-gated channel, subfamily G, member 1	3.06	6.35e-20	2.29	1.22e-13	2.28	1.63e-13	2.13	3.81e-11	2.6	7.66e-15	1.78	1.3e-07	2.24	6.61e-12	7.57	8.92e-40	5.82	1.34e-35	4.24	1.04e-29	3.84	1.04e-27	18	37.85
163	AP2B1	adaptor-related protein complex 2, beta 1 subunit	2.65	9.45e-10	3.2	3.47e-12	3.31	1.08e-12	3.23	1.94e-11	2.51	5.56e-08	1.88	0.000112	2.66	9e-09	4	3.67e-18	3.8	2.49e-17	4.29	4.65e-19	3.56	3.9e-16	18	35.09
100505687	LINC00888	long intergenic non-protein coding RNA 888	2.09	1.58e-09	2.6	2.34e-13	2.8	8.44e-15	2.26	5.56e-10	4.35	6.32e-21	1.97	8.89e-08	3.63	6.77e-18	2.46	1.28e-14	2.22	1.71e-12	3.24	5.1e-20	3.55	8.47e-22	18	31.17
5287	PIK3C2B	phosphatidylinositol-4-phosphate 3-kinase, catalytic subunit type 2 beta	2.71	5.05e-17	2.21	1.42e-12	2.32	1.27e-13	2.38	4.75e-13	3.03	1.7e-17	1.81	9.58e-08	3.52	3.04e-20	2.26	1.1e-15	2.59	6.86e-19	2.5	6.99e-18	2.16	2.79e-14	18	27.49
94005	PIGS	phosphatidylinositol glycan anchor biosynthesis, class S	2.11	1.69e-20	2.15	1.66e-20	2.93	5.34e-29	2.11	1.59e-18	2.79	1.79e-25	1.91	1.35e-15	2.29	2.47e-20	2.17	1.02e-24	2.31	8.64e-27	2.58	7e-30	2.42	6.21e-28	18	25.77
10231	RCAN2	regulator of calcineurin 2	6.57	5.18e-11	2.43	0.000623	2.46	0.000513	2.51	0.000913	5.4	2.3e-08	1.8	0.0325	12.07	4.36e-14	7.86	6.81e-15	6.17	1.13e-12	2.17	0.000711	1.48	0.0872	19	50.92
1069	CETN2	centrin, EF-hand protein, 2	3	1.93e-16	2.64	6.61e-14	2.61	1.11e-13	2	4.62e-08	2.46	2.13e-11	1.87	4.99e-07	2.84	6.27e-14	2.68	6.95e-17	2.71	4.69e-17	1.52	3.44e-05	1.56	1.21e-05	20	25.89
901	CCNG2	cyclin G2	2.69	1.28e-06	5.98	1.64e-14	6.28	4.66e-15	2.02	0.00113	19.82	3.57e-24	1.68	0.0146	12.5	3.44e-20	1.71	0.00207	1.58	0.00907	6.25	1.45e-17	5.69	1.43e-16	21	66.2
23015	GOLGA8A	golgin A8 family, member A	3.73	6.25e-05	8.68	9.97e-10	7.26	1.24e-08	2.82	0.00284	4.5	3.17e-05	1.72	0.125	5.54	2.56e-06	-1.11	0.727	-1.3	0.355	2.26	0.00417	3.7	7.52e-06	21	42.62
91404	SESTD1	SEC14 and spectrin domains 1	2.35	4.01e-08	2.96	4.16e-11	2.91	7.45e-11	2.34	2.9e-07	2.77	3.41e-09	2	1.84e-05	2.82	2.68e-09	1.17	0.238	1.23	0.101	2.15	2.67e-08	2.44	2.93e-10	21	25.14
54965	PIGX	phosphatidylinositol glycan anchor biosynthesis, class X	2.09	5.72e-14	2.38	7.51e-17	2.61	7.08e-19	2.06	2.22e-12	3.02	4.49e-20	1.95	4.23e-11	3.21	1.8e-21	1.39	2.07e-05	1.37	4.68e-05	2.05	1.19e-15	1.93	4.8e-14	22	24.06
57720	GPR107	G protein-coupled receptor 107	2.08	1.09e-23	2.39	1.07e-27	2.4	7.87e-28	2.26	9.71e-25	2.72	1.63e-29	1.9	9.14e-19	2.71	3.66e-29	1.65	2.14e-17	1.7	2.38e-18	2.18	2.4e-28	1.99	7.3e-25	22	23.98
55331	ACER3	alkaline ceramidase 3	2.19	2.45e-15	2.8	6.52e-21	2.72	2.83e-20	2.22	2.75e-14	3.07	3.43e-21	1.83	9.95e-10	3.28	2.44e-22	1.31	0.00033	1.3	0.00049	1.7	8.79e-11	1.66	5.28e-10	23	24.08
128866	CHMP4B	charged multivesicular body protein 4B	2.34	1.44e-14	2.73	1.17e-17	2.83	2.03e-18	2	3.38e-10	3.09	6.49e-19	1.74	2.18e-07	3.22	1.02e-19	1.37	0.000198	1.31	0.00127	1.74	1.02e-09	1.53	1.21e-06	23	23.9
9453	GGPS1	geranylgeranyl diphosphate synthase 1	2.72	4.21e-22	2.37	1.64e-18	2.45	3.02e-19	2.41	2.16e-17	2.45	3.19e-17	1.87	3.35e-11	2.4	9.74e-17	1.45	2.76e-07	1.42	7.79e-07	1.45	2.5e-07	1.37	1e-05	23	22.36
6619	SNAPC3	small nuclear RNA activating complex, polypeptide 3, 50kDa	2.07	1.88e-11	2.43	1.33e-14	2.33	1.02e-13	2.06	3.65e-10	2.08	3.81e-10	1.98	1.74e-09	2.53	6.04e-14	1.24	0.0129	-1.02	0.833	1.72	6.33e-09	1.42	7.61e-05	23	20.88
55330	BLOC1S4	biogenesis of lysosomal organelles complex-1, subunit 4, cappuccino	2.26	7.04e-11	2.25	1.75e-10	2.24	1.87e-10	2.21	1.88e-09	2.08	2.76e-08	1.92	3.13e-07	1.82	2.76e-06	2.32	9.86e-14	2.18	2.12e-12	1.85	6.78e-09	1.59	6.49e-06	24	22.72
122060	SLAIN1	SLAIN motif family, member 1	5.86	1.33e-20	2.07	2.39e-06	2.02	4.43e-06	2.94	4.57e-10	-4.1	6.65e-13	2.8	1.84e-09	-5.66	3.46e-17	2.47	1.92e-10	2.71	8.66e-12	-1.68	0.000101	-2.03	2.75e-07	25	34.34
6696	SPP1	secreted phosphoprotein 1	8.01	5.16e-06	15.8	8.01e-09	9.84	7.83e-07	30.14	5.53e-11	-2.06	0.166	126.09	7.35e-17	-1.75	0.275	11.38	6.63e-09	12.65	2.01e-09	27.89	2e-13	12.35	3.39e-09	26	257.96
28951	TRIB2	tribbles pseudokinase 2	9.81	2.46e-33	2.64	4.99e-13	2.71	1.78e-13	6.12	3.76e-25	-2.03	2.03e-07	6.11	4.53e-25	-1.21	0.129	3.07	1.16e-18	2.87	2.52e-17	1.96	1.32e-09	1.47	0.000218	27	40
79135	APOO	apolipoprotein O	4.51	7.94e-26	2.67	5.72e-16	2.33	3.3e-13	2.09	2.3e-10	-2.16	1.38e-10	2.14	1.31e-10	-1.95	1.42e-08	2.8	4.06e-20	2.79	6.62e-20	1.06	0.508	1.07	0.441	27	25.57
55211	DPPA4	developmental pluripotency associated 4	153.43	9.18e-66	7.98	2.18e-37	7.27	4.9e-36	188.24	1.47e-64	1.4	0.000783	191.3	1.14e-64	3	8.76e-19	82.17	6.79e-66	90.28	1.16e-66	5.34	2.65e-35	5.38	2.2e-35	28	735.79
70	ACTC1	actin, alpha, cardiac muscle 1	13.73	7.17e-27	25.55	2.79e-32	11.69	7.1e-25	11.76	1.6e-23	1.43	0.0559	15.64	3.08e-26	2.12	6.72e-05	39.83	1.14e-40	47.6	4.12e-42	151.73	7.22e-50	125.86	1.25e-48	28	446.94
2239	GPC4	glypican 4	55.64	1.1e-51	13.51	8.45e-38	13.09	2.64e-37	45.76	1.01e-47	1.86	1.13e-06	43.23	2.45e-47	2.21	2.08e-09	68.23	5.63e-58	66.25	1e-57	7.38	1.69e-34	5.76	1.13e-30	28	322.92
3037	HAS2	hyaluronan synthase 2	5.98	5.18e-11	5.73	1.7e-10	5.13	1.27e-09	3.97	5.87e-07	1.01	0.987	4.33	1.79e-07	2.42	0.00112	79.44	1.67e-34	31.32	1.04e-27	10.09	6.35e-18	6.16	2.83e-13	28	155.58
387914	SHISA2	shisa family member 2	38.91	6.84e-29	9.29	1.41e-16	8.02	2.84e-15	10.08	4.4e-16	1.97	0.00504	17.18	1.55e-20	2.8	2.59e-05	23.41	1.21e-28	17.92	2.53e-26	15.57	7.16e-25	8.37	1.12e-18	28	153.52
51203	NUSAP1	nucleolar and spindle associated protein 1	24.9	4.45e-28	12.47	1.34e-21	9.82	3e-19	22.58	2.04e-25	1.98	0.00196	25.53	2.12e-26	2.02	0.0015	15.88	1.02e-27	14.12	1.47e-26	3.22	8.41e-10	2.44	1.09e-06	28	134.96
4291	MLF1	myeloid leukemia factor 1	18.33	9.69e-46	10.1	4.97e-38	10.84	7.18e-39	27.5	1.15e-47	1.9	2.34e-08	28.7	4.31e-48	2.9	2.82e-16	8.78	5.45e-41	10.05	7.12e-43	4.94	1.2e-31	5.23	1.37e-32	28	129.27
1301	COL11A1	collagen, type XI, alpha 1	7.9	3.97e-12	8.57	1.38e-12	12.1	3.64e-15	7.96	4.1e-11	1.31	0.371	10.15	1.14e-12	3.21	7.34e-05	4.72	5.36e-10	4.29	3.59e-09	42.48	2.71e-28	25.22	2.57e-24	28	127.91
84722	PSRC1	proline/serine-rich coiled-coil 1	17.74	1.71e-25	6.15	3.65e-15	5.52	5.67e-14	14.08	1.28e-21	1.17	0.468	13.94	1.24e-21	2.18	0.00024	15	5.19e-28	14.95	5.43e-28	4.04	4.72e-13	3.54	1.92e-11	28	98.31
375444	C5orf34	chromosome 5 open reading frame 34	15.49	5.86e-42	6.48	3.75e-30	4.56	5.37e-25	18.7	7.61e-42	1.83	3.78e-07	17.3	5.41e-41	2.49	1.04e-12	5.23	1.82e-31	5.05	6.55e-31	2.4	7.01e-16	2.75	8.42e-19	28	82.28
7188	TRAF5	TNF receptor-associated factor 5	15.73	2.51e-32	4.49	5.79e-17	4.3	2.34e-16	17.43	2.12e-31	1.16	0.373	17.13	3.51e-31	2.2	1.96e-06	6.41	1.89e-25	5.73	7.49e-24	3.1	4.13e-14	3.26	6.64e-15	28	80.94
4313	MMP2	matrix metallopeptidase 2 (gelatinase A, 72kDa gelatinase, 72kDa type IV collagenase)	4.87	1.82e-16	4.15	3.19e-14	3.56	3.11e-12	2.7	5.12e-08	1.58	0.0093	2.45	5.89e-07	2.13	2.41e-05	11.56	1.81e-30	10.14	6.38e-29	16.58	4.19e-34	14.37	1.55e-32	28	74.09
4330	MN1	meningioma (disrupted in balanced translocation) 1	11.08	3.48e-28	10.91	1.17e-27	10.71	1.42e-27	9.81	1.43e-24	1.87	0.000131	8.39	3.45e-23	3.11	1.44e-10	3.75	4.25e-17	3.31	3.87e-15	6.37	1.11e-24	4.66	2.96e-20	28	73.97
84058	WDR54	WD repeat domain 54	9.97	1.78e-34	6.89	3.42e-29	5.96	5.06e-27	11.04	5.05e-34	1.87	6.63e-07	10.87	8.42e-34	2.23	6.67e-10	5.51	9.8e-30	5.98	5.55e-31	6.6	2.59e-32	5.36	4.68e-29	28	72.28
51101	ZC2HC1A	zinc finger, C2HC-type containing 1A	7.44	1.1e-23	8.34	1.1e-24	6.78	3.76e-22	7.09	1.14e-21	1.76	0.000409	7.65	1.57e-22	2.26	7.48e-07	6.12	1.5e-24	6.21	9.91e-25	6.88	5.98e-26	7.09	2.53e-26	28	67.62
55632	G2E3	G2/M-phase specific E3 ubiquitin protein ligase	10.19	5.67e-35	4.39	1.81e-22	3.92	1.75e-20	11.23	5.21e-34	1.75	1.35e-05	11.6	1.43e-34	2.06	3.63e-08	5.55	6.42e-30	4.93	6.84e-28	2.39	5.96e-14	2.56	2.67e-15	28	60.57
23642	SNHG1	small nucleolar RNA host gene 1 (non-protein coding)	6.8	4.06e-19	4.73	2.02e-14	4.27	2.84e-13	9.42	3.26e-21	1.43	0.0554	9.9	8.84e-22	3.33	1.66e-09	6.37	2.1e-21	6.77	3.77e-22	2.74	9.39e-10	3.62	1.83e-13	28	59.38
9781	RNF144A	ring finger protein 144A	9.95	5.28e-31	8.02	6.42e-28	6.68	2.11e-25	5.72	4.8e-22	1.79	4.84e-05	5.21	1.4e-20	2.23	5.53e-08	5.44	3.84e-26	6.18	4.33e-28	3.19	4.57e-17	2.79	1.16e-14	28	57.2
6812	STXBP1	syntaxin binding protein 1	8.2	3.16e-22	2.81	3.23e-09	3.37	2.3e-11	6.56	2.46e-18	1.88	0.000459	7.02	3.05e-19	3.15	1.8e-09	5.8	2.77e-21	6.26	3.1e-22	5.47	2.84e-20	4.8	1.96e-18	28	55.32
22856	CHSY1	chondroitin sulfate synthase 1	6.98	1.67e-20	3.28	8.55e-11	3.15	2.32e-10	9.93	1e-22	1.5	0.0254	9.34	2.82e-22	3.02	5.71e-09	5.36	7.92e-20	5.72	1.1e-20	4.02	8.02e-16	2.5	4.15e-09	28	54.8
3376	IARS	isoleucyl-tRNA synthetase	7.82	1.21e-32	5.4	1.35e-26	4.18	1.81e-22	7.51	1.1e-29	1.64	7.12e-05	7.63	2.36e-30	2.36	1.69e-10	6.15	9.91e-33	5.93	3.95e-32	2.08	1.4e-11	2.02	5.53e-11	28	52.72
78991	PCYOX1L	prenylcysteine oxidase 1 like	10	6.84e-29	3.81	7.79e-16	4.41	5.7e-18	3.56	7.99e-14	1.49	0.00903	4.88	4.88e-18	2.42	2.68e-08	4.38	4.44e-21	5.21	9.3e-24	5.79	3.8e-25	5.73	5.95e-25	28	51.68
51645	PPIL1	peptidylprolyl isomerase (cyclophilin)-like 1	7.3	2.26e-19	3.22	1.2e-09	2.69	1.21e-07	7.17	6.84e-18	1.84	0.00196	7.3	4.33e-18	2.22	4.42e-05	7.36	5.1e-22	7.93	7.82e-23	2.03	1.13e-05	2.08	5.97e-06	28	51.14
79822	ARHGAP28	Rho GTPase activating protein 28	5.48	4.02e-32	3.93	6.26e-26	3.65	1.87e-24	3.57	1.04e-22	1.93	9.3e-10	3.44	5.64e-22	2.08	2.32e-11	7.9	5e-42	6.89	6.37e-40	6.23	4.57e-38	5.64	2.44e-36	28	50.74
79656	BEND5	BEN domain containing 5	7.42	4.22e-26	6.23	3.53e-23	4.94	4.64e-20	5.81	6.4e-21	1.36	0.0365	6.29	5.79e-22	2.33	5.29e-08	3.57	1.93e-18	3.69	5.29e-19	4.83	3.3e-23	4.07	1.82e-20	28	50.54
50507	NOX4	NADPH oxidase 4	5.25	5.52e-15	3.72	7e-11	3.71	7.93e-11	2.61	2.41e-06	1.35	0.141	2.76	6.42e-07	2.01	0.000467	2.28	5.7e-07	3.23	2.36e-11	13.34	2.66e-28	10.25	2.54e-25	28	50.51
57531	HACE1	HECT domain and ankyrin repeat containing E3 ubiquitin protein ligase 1	6	2.97e-23	5.49	1.02e-21	4.98	2.2e-20	6.46	1.53e-22	1.47	0.00848	7.25	4.73e-24	2.03	2.79e-06	3.31	6.81e-17	3.54	5.09e-18	5.02	1.67e-23	4.74	1.15e-22	28	50.29
644	BLVRA	biliverdin reductase A	4.95	4.14e-20	4.15	1.85e-17	4.31	7.15e-18	6.57	2.4e-22	1.88	3.71e-05	6.6	1.99e-22	2.37	3.06e-08	4.35	7.97e-21	4.26	1.91e-20	4.43	7.36e-21	5.46	4.06e-24	28	49.33
10947	AP3M2	adaptor-related protein complex 3, mu 2 subunit	5.95	2.69e-25	5.66	3.29e-24	5.17	9.95e-23	5.13	2.95e-21	1.55	0.00168	4.94	5.87e-21	2.39	3.61e-09	3.88	9.31e-22	4.01	2.81e-22	3.2	4.75e-18	3	9.2e-17	28	44.88
79827	CLMP	CXADR-like membrane protein	2.92	1.27e-12	3.76	3.55e-16	4.31	2.77e-18	4.43	3.02e-17	1.42	0.0171	4.55	1.54e-17	2.23	1.56e-07	4.9	7.4e-24	3.81	9.94e-20	5.64	7.72e-26	6.2	3.43e-27	28	44.17
56895	AGPAT4	1-acylglycerol-3-phosphate O-acyltransferase 4	6.77	8.07e-40	4.54	1.56e-32	4.2	5.1e-31	3.54	3.71e-26	1.79	4.6e-10	3.2	5.33e-24	2.39	3.94e-17	3.85	1.24e-33	3.71	8.23e-33	5.54	2.63e-40	4.41	8.51e-36	28	43.94
136	ADORA2B	adenosine A2b receptor	3.84	1.25e-10	2.96	9.6e-08	4.23	2.39e-11	3.88	9.23e-10	1.92	0.00201	3.9	1.06e-09	2.76	2.52e-06	2.67	3.11e-08	2.72	1.79e-08	7.43	1.45e-20	6.95	9.16e-20	28	43.26
72	ACTG2	actin, gamma 2, smooth muscle, enteric	2.15	0.000312	2.2	0.000238	2.09	0.000532	7.75	2.47e-13	1.13	0.624	6.35	9.17e-12	2.1	0.00162	3.66	1.59e-10	4.41	1.27e-12	6.3	2.37e-16	3.75	1.09e-10	28	41.89
8464	SUPT3H	suppressor of Ty 3 homolog (S. cerevisiae)	5.11	2.38e-26	3.82	2.81e-21	3.27	3.07e-18	3.88	8.73e-20	1.49	0.000871	4.98	1.08e-23	2.39	1.73e-11	4.2	1.73e-26	4.06	8.08e-26	3.97	3.54e-25	4.17	4.78e-26	28	41.34
3516	RBPJ	recombination signal binding protein for immunoglobulin kappa J region	4.07	1.71e-30	2.9	5.37e-23	2.9	6.19e-23	7.78	1.85e-39	1.82	2.22e-10	6.56	7.41e-37	2.21	6.61e-15	3.99	1.69e-33	4.25	1.06e-34	2.12	1.05e-17	2.23	4.27e-19	28	40.83
51259	TMEM216	transmembrane protein 216	5.96	6.14e-29	3.53	5.31e-20	3.35	3.77e-19	3.12	1.38e-16	1.65	2.12e-05	3.23	3.73e-17	2.05	5.63e-09	5.2	1.23e-30	5.39	3.08e-31	3.45	6.57e-23	3.73	2e-24	28	40.66
26958	COPG2	coatomer protein complex, subunit gamma 2	4.99	1.02e-16	3.28	3.16e-11	3.26	3.75e-11	5.25	3.98e-16	1.66	0.00415	4.5	2.85e-14	2.05	5.44e-05	3.83	9.79e-16	3.37	7.49e-14	3.8	1.81e-15	3.45	4.72e-14	28	39.44
80210	ARMC9	armadillo repeat containing 9	5.85	3.23e-33	3.21	5.29e-22	2.97	2.31e-20	4.62	2.67e-27	1.92	1.05e-09	4.79	7.59e-28	2.77	2.69e-17	3.47	4.06e-27	3.78	6.83e-29	2.82	2.84e-22	2.32	1.42e-17	28	38.52
79829	NAA40	N(alpha)-acetyltransferase 40, NatD catalytic subunit	4.75	7.71e-30	2.53	5.85e-17	2.46	2.54e-16	5	4.87e-29	1.98	2.55e-10	4.46	9.73e-27	2.14	5.91e-12	4.65	4.84e-33	4.48	2.62e-32	2.85	2.15e-22	2.79	6.68e-22	28	38.09
1382	CRABP2	cellular retinoic acid binding protein 2	2.57	9.22e-14	2.66	3.15e-14	2.22	6.88e-11	3.65	1.34e-18	1.65	4.63e-05	4.05	2.85e-20	2.28	3.1e-10	2.37	1.24e-14	2.51	8.61e-16	7.17	1.21e-34	6.68	1.5e-33	28	37.81
83987	CCDC8	coiled-coil domain containing 8	3.05	1.45e-19	3.01	4.68e-19	3.33	5.09e-21	3.52	1.11e-20	1.95	4.75e-09	3.19	6.96e-19	2.95	4.4e-17	3.5	1.45e-25	3.08	8.21e-23	3.44	5.48e-25	2.81	1.29e-20	28	33.83
92906	HNRNPLL	heterogeneous nuclear ribonucleoprotein L-like	4.42	1.53e-33	2.83	1.7e-23	2.69	3.03e-22	3.31	7.23e-26	1.94	1.11e-12	3.33	6.07e-26	2.18	9.26e-16	3.85	9.9e-35	3.83	1.46e-34	2.72	7.17e-26	2.32	1.19e-21	28	33.42
55093	WDYHV1	WDYHV motif containing 1	4.31	1.51e-24	2.76	5.52e-16	2.79	3.74e-16	3.46	5.88e-19	1.97	1.91e-08	3.08	6.87e-17	2.14	7.1e-10	2.92	5.65e-20	2.92	5.94e-20	2.73	2.13e-18	2.98	3.63e-20	28	32.06
84641	HIATL1	hippocampus abundant transcript-like 1	3.5	6.04e-20	2.81	1.49e-15	2.58	6.25e-14	3.79	1.24e-19	1.5	0.000772	4.02	9.65e-21	2.37	4.4e-11	3.48	8.4e-23	3.42	2.28e-22	2.09	7.43e-12	2.08	8.3e-12	28	31.64
23433	RHOQ	ras homolog family member Q	4.43	4.44e-13	2.51	1.06e-06	3	1.47e-08	4.42	7.9e-12	1.81	0.00302	3.88	1.47e-10	2.22	7.05e-05	2.27	7.11e-07	2.28	7.41e-07	2.12	5.81e-06	2.25	1e-06	28	31.19
100505519			3.85	9.33e-18	3.5	4.72e-16	3.49	6.01e-16	3.39	2.13e-14	1.84	2.86e-05	3.47	8.48e-15	2.72	8.31e-11	2.25	3.42e-11	2.29	1.41e-11	2.14	3.5e-10	2.05	2.59e-09	28	30.99
57198	ATP8B2	ATPase, aminophospholipid transporter, class I, type 8B, member 2	3.69	4.53e-27	2.24	1.36e-15	2.06	1.41e-13	4.54	5.46e-29	1.85	6.04e-10	4.22	1.19e-27	2.58	2.29e-17	2.64	5.82e-23	2.72	1.06e-23	2.11	6.63e-17	2.02	9.96e-16	28	30.67
100507246	SNHG16	small nucleolar RNA host gene 16 (non-protein coding)	2.89	1.43e-20	2.42	4.16e-16	2.47	1.7e-16	3.17	5.4e-20	1.65	9.06e-07	4.14	3.41e-25	2.74	1.25e-17	2.66	1.77e-21	2.98	4.1e-24	2.51	1.94e-19	2.6	4.93e-20	28	30.23
6223	RPS19	ribosomal protein S19	2.69	1.82e-31	2.48	1.02e-28	2.42	5.89e-28	2.55	5.24e-28	1.9	2.33e-18	2.63	6.2e-29	2.07	3.25e-21	2.28	3.37e-30	2.21	3.08e-29	2.48	9.07e-33	2.38	2.09e-31	28	26.09
26520	TIMM9	translocase of inner mitochondrial membrane 9 homolog (yeast)	2.58	9.7e-13	2.23	8.38e-10	2.28	2.72e-10	2.68	2.86e-12	1.81	8.99e-06	2.64	4.34e-12	2.29	4.93e-09	2.23	4.94e-12	2.23	4.96e-12	2.28	1.85e-12	2.81	1.57e-16	28	26.06
4236	MFAP1	microfibrillar-associated protein 1	3.03	1.56e-32	2.41	1.26e-25	2.3	2.87e-24	2.68	1.75e-27	1.98	3.78e-18	2.52	1.52e-25	2.16	3.21e-20	2.36	7.91e-29	2.16	6.2e-26	2.16	1.45e-25	2.05	1.6e-23	28	25.81
23480	SEC61G	Sec61 gamma subunit	2.18	1.11e-12	2.33	5.91e-14	2.21	9.37e-13	2.2	6.92e-12	1.76	2.95e-07	2.4	1.1e-13	2.15	4.16e-11	2.15	1.14e-14	2.13	2.34e-14	2.29	5.78e-16	2.35	1.13e-16	28	24.15
1164	CKS2	CDC28 protein kinase regulatory subunit 2	12.96	1.84e-36	4.95	4.98e-23	4.53	9.94e-22	10.34	1.26e-31	1.68	0.00022	11.66	2.98e-32	2.01	8.51e-07	11.48	8.53e-39	11.04	2.02e-38	2.55	2.06e-14	1.95	2.99e-09	29	75.15
6597	SMARCA4	SWI/SNF related, matrix associated, actin dependent regulator of chromatin, subfamily a, member 4	7.4	1.27e-44	3.6	4.09e-31	3.11	8.06e-28	6.39	4.65e-40	1.94	8.75e-14	6.03	4.01e-39	2.28	2.91e-18	5.48	1.5e-43	5.53	1.36e-43	2.26	1.92e-22	1.71	1.81e-13	29	45.73
627	BDNF	brain-derived neurotrophic factor	3.29	2.43e-12	3	5.93e-11	3.53	4.27e-13	7.81	7.82e-22	1.87	0.000142	7.89	9.06e-22	2.41	2.57e-07	2.71	6.45e-12	2.61	2.76e-11	2.62	2.96e-11	1.94	9.87e-07	29	39.68
8604	SLC25A12	solute carrier family 25 (aspartate/glutamate carrier), member 12	3.59	4.12e-26	2.29	8.76e-16	2.54	3.05e-18	3.48	9.28e-24	1.68	1.72e-07	3.44	1.7e-23	2.2	1.52e-13	2.39	6.77e-20	2.59	6.87e-22	1.91	1.06e-13	2.06	1.18e-15	30	28.17
11266	DUSP12	dual specificity phosphatase 12	3.24	1.28e-21	2.63	4.03e-17	2.45	1e-15	2.23	3.5e-12	1.82	9.57e-08	2.51	1.19e-14	2.12	7.68e-11	2.47	1.13e-18	2.54	2.07e-19	1.88	1.3e-11	2.01	2.14e-13	30	25.9
3070	HELLS	helicase, lymphoid-specific	52.87	1.36e-40	8.88	1.03e-23	6.57	4.08e-20	40.92	2.87e-36	1.78	0.000951	57.2	3.97e-39	2.24	5.12e-06	37.71	3.22e-42	37.52	3.57e-42	1.76	6.17e-05	1.73	0.000114	31	249.18
4741	NEFM	neurofilament, medium polypeptide	24.83	1.46e-34	17.05	1.26e-30	17.81	5.71e-31	19.37	2.54e-30	1.81	0.000685	14.72	1.16e-27	3.01	2.37e-09	21.41	2.92e-37	11.93	3.52e-31	1.85	1.16e-05	1.57	0.00106	31	135.36
10926	DBF4	DBF4 homolog (S. cerevisiae)	16.41	1.58e-35	5.19	1.66e-20	4.38	3.76e-18	14.22	1.89e-31	1.73	0.00021	14.12	8.93e-32	2.03	3.97e-06	22.16	1.93e-42	22.81	1.09e-42	1.79	1.62e-06	1.9	1.87e-07	31	106.74
169834	ZNF883	zinc finger protein 883	17.09	4.55e-42	4.01	6.46e-22	3.71	2.08e-20	25.66	3.09e-44	1.54	0.000364	37.78	2.17e-47	2.48	6.43e-12	3.21	2.76e-21	3.41	2e-22	1.76	1.87e-08	1.89	7.68e-10	31	102.54
55055	ZWILCH	zwilch kinetochore protein	21.98	1.34e-42	5.37	5.33e-25	4.07	1.44e-20	18.83	4.78e-39	1.88	1.78e-06	20.66	1.05e-39	2.24	3.13e-09	11.48	1.34e-39	11.48	1.43e-39	1.88	1.12e-08	1.86	2.01e-08	31	101.73
4747	NEFL	neurofilament, light polypeptide	8.82	1.94e-22	6.18	4.14e-18	7.78	9.59e-21	18.34	1.02e-27	1.78	0.00155	8	3.31e-19	2.32	8.01e-06	10.62	2.05e-28	6.97	2.5e-23	1.24	0.146	1.17	0.294	31	73.22
144455	E2F7	E2F transcription factor 7	7.79	3.54e-40	3.37	3.27e-25	3.06	4.08e-23	7.81	8.47e-38	1.31	0.00355	6.73	7.06e-36	2.34	1.85e-15	7.38	6.85e-44	8.18	1.92e-45	1.98	2.32e-15	1.77	2.8e-12	31	51.72
163786	SASS6	spindle assembly 6 homolog (C. elegans)	7.97	4.24e-24	4.03	4.3e-15	3.41	9.23e-13	9.11	1.49e-23	1.9	0.000123	9.25	9.5e-24	2.23	2.24e-06	4.21	3.34e-18	4.65	9.64e-20	1.03	0.856	1.29	0.0571	31	49.08
57110	HRASLS	HRAS-like suppressor	9.88	4.39e-37	3.84	2.53e-22	2.82	1.51e-16	6.33	6.46e-29	1.68	8.16e-06	8.82	2.32e-33	2.09	1.27e-09	3.77	8.75e-26	4.78	3.37e-30	1.97	1.59e-11	1.53	4.57e-06	31	47.51
51053	GMNN	geminin, DNA replication inhibitor	7.17	9.71e-31	2.5	8.47e-13	2.27	5.66e-11	6.07	2.33e-26	1.72	1.43e-05	6.07	2.47e-26	2.44	3.27e-11	6.53	4.24e-33	6.7	2.06e-33	1.05	0.661	1.21	0.0543	31	43.73
284611	FAM102B	family with sequence similarity 102, member B	5.94	1.8e-15	2.65	9.38e-07	2.57	1.66e-06	8.46	7.38e-18	1.61	0.0245	9.09	1.44e-18	2.25	0.00013	2.63	5.25e-08	2.56	1.04e-07	1.88	0.000231	1.82	0.000462	31	41.46
8099	CDK2AP1	cyclin-dependent kinase 2 associated protein 1	6.16	7.58e-37	2.4	1.56e-17	2.25	4.51e-16	5.31	2.16e-31	2	1.04e-11	4.81	3.4e-30	2.28	9.37e-15	5.53	6.79e-39	5.84	8.55e-40	1.59	6.55e-09	1.36	7.57e-05	31	39.53
4869	NPM1	nucleophosmin (nucleolar phosphoprotein B23, numatrin)	5.13	7.16e-25	2.41	1.51e-11	2.2	4.49e-10	6.53	1.26e-26	1.96	3.59e-07	6.27	4.64e-26	2.21	3.71e-09	4.55	2.16e-26	4.64	9.34e-27	1.53	4.4e-05	1.58	1.12e-05	31	39.01
1478	CSTF2	cleavage stimulation factor, 3' pre-RNA, subunit 2, 64kDa	4.46	4.25e-26	2.43	2.07e-14	2.12	1.54e-11	4.74	3.61e-25	1.95	1.21e-08	4.4	7.44e-24	2.32	4.36e-12	4.88	2.76e-31	4.9	2.27e-31	1.63	2.04e-07	1.62	2.32e-07	31	35.45
1871	E2F3	E2F transcription factor 3	5.14	2.05e-29	2.27	8e-14	2.08	1.05e-11	3.79	1.69e-22	1.95	2.51e-09	4.56	5.84e-26	2.16	1.71e-11	4.34	1.34e-30	4.33	1.53e-30	1.51	2.64e-06	1.43	3.74e-05	31	33.56
23590	PDSS1	prenyl (decaprenyl) diphosphate synthase, subunit 1	5.22	2.33e-21	2.41	1.13e-09	2.02	4.66e-07	4.52	5e-18	1.49	0.00738	4.24	4.77e-17	2.12	6.34e-07	4.56	1.01e-22	4.29	1.09e-21	-1.05	0.713	1.18	0.173	31	33.1
9497	SLC4A7	solute carrier family 4, sodium bicarbonate cotransporter, member 7	6.25	2.7e-25	2.21	4.32e-09	2.18	6.28e-09	4.57	5.82e-19	1.92	3.62e-06	4.73	1.76e-19	2.44	1.23e-09	2.63	2.67e-14	2.51	1.8e-13	1.72	1.67e-06	1.67	5.5e-06	31	32.83
161742	SPRED1	sprouty-related, EVH1 domain containing 1	6.64	3.15e-29	2.99	4.72e-16	2.64	1.09e-13	3.61	5.09e-18	1.58	0.000247	3.97	1.56e-19	2.61	2.82e-12	2.97	6.71e-19	2.76	2.59e-17	1.48	7.05e-05	1.26	0.0189	31	32.51
339324	ZNF260	zinc finger protein 260	4.3	5.19e-19	3.07	1.45e-13	2.77	6.6e-12	5.02	1.49e-19	1.52	0.00412	5.4	1.45e-20	2.03	1.84e-06	2.87	6.26e-15	2.65	1.64e-13	1.38	0.00526	1.37	0.00694	31	32.38
4935	GPR143	G protein-coupled receptor 143	5.74	2.74e-33	3.51	1.03e-23	3.51	7.48e-24	3.35	1.07e-21	1.69	3.23e-07	3.65	2.99e-23	2.03	6.63e-11	2.25	1.44e-17	2.71	2.68e-22	1.93	1.65e-13	1.91	3.87e-13	31	32.28
5478	PPIA	peptidylprolyl isomerase A (cyclophilin A)	4.06	1.41e-30	2.66	7.35e-21	2.29	3.48e-17	3.91	8.72e-28	1.89	4.05e-11	3.82	2e-27	2.35	2.86e-16	3.77	2.04e-32	4.12	2.48e-34	1.71	1.73e-11	1.66	1.22e-10	31	32.24
92370	ACPL2	acid phosphatase-like 2	3.78	7.63e-16	3.59	1e-14	3.9	7.41e-16	4.17	7.31e-16	1.89	3.84e-05	3.41	4.76e-13	2.15	1.12e-06	2.97	2.25e-14	2.23	1.12e-09	1.91	4.02e-07	1.94	2.26e-07	31	31.94
57508	INTS2	integrator complex subunit 2	4.28	3.59e-19	2.28	4.87e-09	2.21	1.4e-08	6.11	8.41e-23	1.7	0.00022	4.99	6.26e-20	2.35	1.15e-08	2.07	3.04e-09	2.27	7.86e-11	1.21	0.0975	1.14	0.25	31	30.61
5965	RECQL	RecQ protein-like (DNA helicase Q1-like)	3.63	7.75e-21	2.5	1.36e-13	2.34	2.52e-12	3.89	2.47e-20	1.88	3.08e-07	4.54	2.87e-23	2.95	1.82e-15	2.62	4.64e-17	2.47	8.38e-16	1.68	2.19e-07	1.85	1.96e-09	31	30.35
5082	PDCL	phosducin-like	3.74	7.96e-31	2.66	1.39e-22	2.64	2.2e-22	3.54	1.73e-27	2	2.23e-13	3.37	1.43e-26	2.14	3.25e-15	2.78	3.72e-27	2.85	7.85e-28	1.84	4.13e-15	1.72	4.85e-13	31	29.28
10200	MPHOSPH6	M-phase phosphoprotein 6	4.27	1.72e-27	2.69	3.41e-18	2.37	2.61e-15	2.93	1.76e-18	1.61	3.78e-06	3.54	3.31e-22	2.13	8.59e-12	3.25	2.32e-25	3.11	2.47e-24	1.6	8.19e-08	1.57	2.37e-07	31	29.07
63979	FIGNL1	fidgetin-like 1	4.38	7.95e-22	3.75	5.7e-19	3.12	6.65e-16	3.15	7.14e-15	1.8	1.1e-05	3.11	1.22e-14	2.39	4.05e-10	2.3	8.36e-13	2.22	4.57e-12	1.3	0.0122	1.17	0.133	31	28.69
10498	CARM1	coactivator-associated arginine methyltransferase 1	3.33	9.89e-22	2.02	5.8e-11	2.06	2.3e-11	4.34	6.72e-25	1.79	1.93e-07	4.14	4.97e-24	2.2	1.82e-11	2.79	9.52e-21	2.99	2.74e-22	1.37	0.000243	1.32	0.00116	31	28.35
10776	ARPP19	cAMP-regulated phosphoprotein, 19kDa	3.2	2.52e-26	2.91	9.84e-24	2.79	7.41e-23	2.95	3.42e-22	1.94	4.54e-12	2.99	8.61e-23	2.3	4.52e-16	2.19	9.13e-20	2.09	2.37e-18	1.83	1.95e-14	1.75	5.34e-13	31	26.94
7532	YWHAG	tyrosine 3-monooxygenase/tryptophan 5-monooxygenase activation protein, gamma polypeptide	3.08	4.72e-28	2.27	5.98e-20	2.18	9.28e-19	3.1	1.89e-26	1.93	5.34e-14	3.02	8.6e-26	2.09	3.36e-16	2.64	1.35e-27	2.82	2.77e-29	1.58	3.23e-11	1.28	9.74e-05	31	25.99
63897	HEATR6	HEAT repeat containing 6	3.34	1.45e-39	2.42	3.75e-30	2.18	1e-26	2.26	1.02e-26	1.43	2.59e-09	3.25	5.09e-37	2.03	1.78e-22	2.32	1.98e-32	2.34	1.22e-32	1.62	2.79e-18	1.72	1.1e-20	31	24.91
84792	FAM220A	family with sequence similarity 220, member A	2.5	5.61e-23	2.4	2.23e-21	2.32	2.46e-20	2.57	2.11e-21	1.49	6.83e-07	2.87	1.72e-24	2.19	4.19e-17	2.02	7.38e-20	1.85	6.77e-17	2.68	4.46e-28	2.37	1.64e-24	32	25.26
4644	MYO5A	myosin VA (heavy chain 12, myoxin)	4.26	2.39e-21	2.42	2.11e-11	2.2	9.39e-10	7.23	6.07e-27	1.88	1.87e-06	7.96	2.4e-28	2.19	8.89e-09	2.03	4.76e-10	2	9.36e-10	1.33	0.00696	1.17	0.125	33	34.67
80306	MED28	mediator complex subunit 28	4.09	6.34e-24	2.97	1.27e-17	2.8	1.84e-16	3.44	2.43e-19	1.98	1.39e-08	3.45	2.01e-19	2.05	2.14e-09	2.11	5.3e-13	1.99	1.2e-11	1.87	2.41e-10	1.63	2.85e-07	33	28.38
57551	TAOK1	TAO kinase 1	3.31	4.21e-22	2.77	2.81e-18	2.47	8.24e-16	3.31	1.63e-20	1.98	5.18e-10	3.13	1.97e-19	2.02	2.08e-10	2.03	7.71e-14	1.85	1.68e-11	1.82	5.31e-11	1.7	2.62e-09	33	26.39
100287616	LOXL1-AS1	LOXL1 antisense RNA 1	3.47	5.65e-19	2.03	1.92e-09	2.14	2.59e-10	3.84	2.69e-19	1.34	0.0153	7.15	8.32e-29	2.05	1.92e-08	1.83	2.84e-09	2.02	1.99e-11	1.96	1.1e-10	1.64	5.47e-07	34	29.47
5806	PTX3	pentraxin 3, long	24.01	9.5e-11	13.55	4.62e-08	20.61	6.49e-10	2.35	0.073	1.21	0.72	2.27	0.0843	9.4	6.79e-06	1.75	0.152	1.96	0.0832	8.7	2.09e-07	8.53	2.14e-07	35	94.34
29070	CCDC113	coiled-coil domain containing 113	7.74	6.96e-22	5.99	1.52e-18	5.16	1.21e-16	10.24	3.18e-23	1.67	0.00444	8.83	1.2e-21	2.01	0.000113	1.72	0.000201	1.96	5.36e-06	1.67	0.000448	1.42	0.0149	36	48.41
57534	MIB1	mindbomb E3 ubiquitin protein ligase 1	3.01	6.86e-20	2.94	4.33e-19	3.01	2.2e-19	2.85	3.36e-17	1.8	1.01e-07	2.62	1.01e-15	2.05	3.92e-10	1.17	0.0526	1.18	0.0424	1.69	6.52e-09	1.57	3.25e-07	36	23.89
54495	TMX3	thioredoxin-related transmembrane protein 3	2.53	2.03e-06	2.89	1.24e-07	2.9	8.92e-08	2.82	8.06e-07	1.83	0.00359	2.6	4.7e-06	2.4	3.32e-05	1.1	0.575	1.04	0.829	1.35	0.0757	1.34	0.0795	36	22.8
5803	PTPRZ1	protein tyrosine phosphatase, receptor-type, Z polypeptide 1	340.79	6.44e-60	40.83	1.02e-44	41.62	5.83e-45	231.13	2.04e-55	1.24	0.13	250.17	7.13e-56	1.33	0.0395	149.56	8.07e-60	159.77	3.04e-60	3.58	1.01e-19	4.42	2.37e-23	37	1224.44
4675	NAP1L3	nucleosome assembly protein 1-like 3	193	5.57e-66	44.82	7.7e-55	47.62	4.05e-55	114.14	4.31e-60	1.41	0.00106	122.57	1.32e-60	1.53	4.98e-05	185.73	6.01e-70	182.37	8.35e-70	59.82	1.28e-61	66.29	2.95e-62	37	1019.3
54596	L1TD1	LINE-1 type transposase domain containing 1	149.76	8.17e-53	2.66	5.4e-11	2.09	1.9e-07	148.01	4.21e-50	1.25	0.136	122.88	4.35e-49	-1.04	0.823	129.02	2.19e-56	128.61	2.21e-56	2.59	1.03e-12	2.9	1.14e-14	37	690.81
1789	DNMT3B	DNA (cytosine-5-)-methyltransferase 3 beta	113.2	2e-54	4.1	1.25e-19	2.95	3.59e-14	154	4.13e-54	1.42	0.00848	156.36	3.32e-54	1.97	8.81e-07	87.44	4.62e-57	100.68	6.34e-58	2.73	2.23e-15	2.4	7.15e-13	37	627.25
11013	TMSB15A	thymosin beta 15a	130.87	2.57e-40	77.83	2.11e-36	70.69	1.02e-35	40.77	2.97e-30	-1.41	0.118	32.69	1.35e-28	-1.23	0.343	43.97	4.75e-37	55.28	8.67e-39	4.14	4.62e-13	3.16	7.8e-10	37	462.04
2824	GPM6B	glycoprotein M6B	98.32	1.37e-57	29.18	2.53e-47	34.26	1.55e-48	49.44	2.95e-50	-1.08	0.555	47.81	5.89e-50	1.21	0.0965	31.61	4.95e-53	40.77	2.64e-55	2.24	7.48e-14	2.21	1.75e-13	37	338.13
6423	SFRP2	secreted frizzled-related protein 2	97.5	1.19e-45	13.66	1.38e-28	9.79	6.01e-25	34.73	1.16e-35	1.1	0.592	37.33	3.02e-36	-1.29	0.14	59.18	2.85e-46	63.81	8.66e-47	11.62	8.52e-31	7.54	1.5e-25	37	337.55
5577	PRKAR2B	protein kinase, cAMP-dependent, regulatory, type II, beta	42.86	1.26e-23	12.18	1.82e-14	17.87	2.81e-17	101.61	5.49e-27	-1.44	0.25	78.02	1.71e-25	1.24	0.487	22.33	2.21e-22	30.31	1.01e-24	8.54	2.48e-14	5.55	1.52e-10	37	321.95
84889	SLC7A3	solute carrier family 7 (cationic amino acid transporter, y+ system), member 3	31.71	2.49e-45	9.54	2.94e-32	5.99	5.58e-26	88.09	9.13e-51	-1.25	0.0886	81.09	3.97e-50	-1.29	0.0482	35.75	6.52e-51	38.32	2.05e-51	2.82	9.37e-17	2.57	6.27e-15	37	298.42
57502	NLGN4X	neuroligin 4, X-linked	116.73	8.76e-66	15.13	2.96e-47	13.2	1.44e-45	40.93	3.45e-55	1.16	0.13	26.15	4.08e-51	1.12	0.218	34.12	6.98e-61	32.98	1.47e-60	3.99	8.06e-32	3.19	6.67e-27	37	288.7
56849	TCEAL7	transcription elongation factor A (SII)-like 7	40.16	4.84e-35	28.79	8.66e-32	31.31	1.77e-32	32.76	2.32e-31	1.13	0.567	31.47	6.46e-31	1.29	0.198	7.13	6.88e-22	13.43	6.15e-29	4.8	8.66e-17	4.7	1.85e-16	37	196.97
55190	NUDT11	nudix (nucleoside diphosphate linked moiety X)-type motif 11	35.37	6.21e-49	12.96	2.36e-38	11.45	7.05e-37	30.76	2.31e-45	-1.23	0.0796	30.29	2.74e-45	1.16	0.215	21.75	5.66e-49	22.61	2.55e-49	6.49	1.9e-33	6.36	4.11e-33	37	180.43
153572	IRX2	iroquois homeobox 2	16.56	4.27e-33	10.54	7.73e-28	8.65	1.7e-25	51.98	5.49e-41	1.81	0.000267	42.81	1.98e-39	1.19	0.295	16.74	3.92e-37	19.55	9.97e-39	5.21	2.41e-22	3.9	6.09e-18	37	178.94
1063	CENPF	centromere protein F, 350/400kDa	36.75	5.22e-54	15.55	6.22e-45	11.71	1.71e-41	29.5	1.29e-49	1.53	5.84e-05	27.79	4.3e-49	1.2	0.0775	19.13	3.81e-52	19.93	1.32e-52	2.7	1.18e-20	2.64	3.55e-20	37	168.43
23090	ZNF423	zinc finger protein 423	38.67	2.55e-49	11.89	6.92e-37	11.49	2.22e-36	22.41	4.37e-42	-1.36	0.0133	20.81	2.34e-41	1.09	0.504	23.57	4.18e-49	25.74	6.09e-50	4.38	1.93e-26	3.7	2.47e-23	37	165.11
4436	MSH2	mutS homolog 2	34.16	2.55e-32	6.29	5.28e-16	5.1	1.05e-13	33.94	2.27e-30	1.4	0.117	31.83	6.68e-30	1.22	0.337	19.88	5.83e-31	21.27	1.47e-31	2.09	2.24e-05	2.25	3.65e-06	37	159.43
10630	PDPN	podoplanin	7.34	6.22e-17	5.37	1.76e-13	9.23	6.75e-19	13.6	3.55e-21	-1.07	0.782	12.95	9.58e-21	1.62	0.026	6.19	7.3e-18	6.63	1.2e-18	47.83	3.22e-37	43.22	2.13e-36	37	155.05
4345	CD200	CD200 molecule	32.56	2.81e-51	4.83	2.24e-27	5.49	2.21e-29	22.34	2.31e-45	1.11	0.353	21.73	3.86e-45	1.18	0.129	24.1	1.06e-52	19.9	9.81e-51	5.54	1.7e-33	5.44	3.5e-33	37	144.22
116028	RMI2	RecQ mediated genome instability 2	25.19	1.26e-43	7.58	1.02e-29	5.76	7.42e-26	33	9.72e-44	1.29	0.0501	22.78	2.8e-40	1.01	0.941	15.76	2.51e-43	16.83	4.78e-44	2.48	3.48e-14	2.29	1.42e-12	37	133.97
641	BLM	Bloom syndrome, RecQ helicase-like	28.09	1.7e-54	7.03	1.93e-37	5.38	3.63e-33	22.58	7.67e-50	1.18	0.0894	21.66	1.97e-49	1.35	0.0014	18.43	1.13e-54	19.19	4.28e-55	3.05	7.53e-26	3.31	7.33e-28	37	131.25
3148	HMGB2	high mobility group box 2	17.97	6.95e-29	15.65	4.11e-27	12.37	7.37e-25	15.8	1.12e-25	1.12	0.577	16.63	3.39e-26	1.18	0.397	19.01	1.24e-32	18.24	3.07e-32	5.82	4.61e-19	3.95	4.73e-14	37	127.74
57687	VAT1L	vesicle amine transport 1-like	22.45	3.84e-37	4.39	1.4e-17	4.28	3.42e-17	11.88	1.18e-28	-1.5	0.00874	12.85	1.72e-29	-1.29	0.101	27.38	2.42e-43	28.63	9.39e-44	4.66	1.19e-21	3.47	6.43e-17	37	122.78
116159	CYYR1	cysteine/tyrosine-rich 1	22.81	1.26e-28	7.48	1.19e-17	5.58	1.5e-14	12.68	2.94e-21	-1.63	0.019	15.75	2.36e-23	-1.56	0.0322	21.37	6.15e-32	19.71	3.43e-31	3.85	7.95e-13	2.88	3.26e-09	37	115.3
55355	HJURP	Holliday junction recognition protein	20.36	1.28e-45	7.14	1.89e-32	5.32	6.21e-28	19.83	4.49e-43	1.73	2.38e-06	19.17	1.11e-42	1.96	1.09e-08	15.43	4.13e-47	15.69	3.83e-47	3.75	1.05e-25	3.13	5.88e-22	37	113.51
53335	BCL11A	B-cell CLL/lymphoma 11A (zinc finger protein)	15.65	4.44e-48	3.16	4.47e-23	4.66	1.74e-30	17.67	5.84e-47	-1.18	0.088	17.54	7.25e-47	1.05	0.585	18.92	9.02e-55	20.7	9.33e-56	4.02	9.99e-32	4.03	9.71e-32	37	108.58
10052	GJC1	gap junction protein, gamma 1, 45kDa	22.35	1.21e-51	5.55	3.87e-33	4.83	7.96e-31	16.04	6.18e-46	1.18	0.0873	12.61	4.15e-43	1.4	0.00042	15.96	1.15e-52	15.72	1.81e-52	4.98	1.27e-35	4.05	1.25e-31	37	104.67
221687	RNF182	ring finger protein 182	19.85	5.64e-33	11.71	3.91e-27	12.87	5.17e-28	16.77	2.24e-29	1.21	0.271	16.44	3.99e-29	1.45	0.0294	8.31	4.78e-27	9.62	6.96e-29	3.08	5.77e-13	2.08	3.98e-07	37	103.39
1123	CHN1	chimerin 1	15.11	4.95e-25	5.09	1.15e-13	4.72	8.01e-13	12.4	1.55e-21	-1.28	0.257	14.6	5.07e-23	1.5	0.0451	12.19	3.28e-26	12.07	4.07e-26	12.6	2.28e-26	11.79	1.29e-25	37	103.35
332	BIRC5	baculoviral IAP repeat containing 5	22.4	1.67e-53	5.53	7.42e-35	4.53	2.41e-31	14.1	3.55e-46	1.62	2.47e-07	14.92	8.2e-47	1.35	0.000753	15.65	2.37e-54	14.9	1.07e-53	3.68	2.47e-31	3.06	3.83e-27	37	101.74
699	BUB1	BUB1 mitotic checkpoint serine/threonine kinase	24.27	1.18e-49	4.5	3.76e-27	3.84	3.31e-24	17.52	8.4e-44	1.7	9.79e-07	17.97	3.79e-44	1.44	0.000562	11.76	9.72e-46	11.01	9.09e-45	2.36	3.79e-17	2.01	3.75e-13	37	98.38
22873	DZIP1	DAZ interacting zinc finger protein 1	19	2.18e-34	10.94	3.06e-28	12.3	1.92e-29	8.8	2.72e-24	1.24	0.193	6.38	1.36e-20	1.74	0.000503	9.84	2.89e-31	8.83	6.28e-30	9.99	3.55e-31	8.7	2e-29	37	97.76
1058	CENPA	centromere protein A	14.76	1.84e-40	9.08	4.38e-34	6.37	3.4e-29	15.62	9.12e-39	1.85	6.56e-07	17.13	8.92e-40	1.86	5.4e-07	11.97	3.72e-42	11.52	1.16e-41	4.13	7.16e-26	3.04	6.75e-20	37	97.33
100127983	LOC100127983	-	18.05	5.81e-38	2.58	1.36e-11	3.14	7.14e-15	17.19	4.36e-35	-1.06	0.678	17.57	2.4e-35	1.18	0.229	10.93	2.65e-37	11.57	6.88e-38	6.27	2.4e-29	6.19	3.67e-29	37	95.73
256435	ST6GALNAC3	ST6 (alpha-N-acetyl-neuraminyl-2,3-beta-galactosyl-1,3)-N-acetylgalactosaminide alpha-2,6-sialyltransferase 3	16.44	3.8e-24	10.37	1.97e-19	9.8	5.47e-19	7.17	7.15e-15	-1.23	0.38	7.84	1.68e-15	-1.02	0.926	5.67	2.39e-16	6.84	1.66e-18	14.12	4.88e-26	11.23	1.04e-23	37	91.73
22974	TPX2	TPX2, microtubule-associated	19.99	6.52e-38	7.37	3.94e-26	5.69	1.24e-22	12.55	7.37e-31	1.42	0.016	12.87	4.2e-31	1.25	0.115	11.86	1.57e-36	10.64	3.51e-35	2.96	1.72e-15	2.09	2.99e-09	37	88.69
26255	PTTG3P	pituitary tumor-transforming 3, pseudogene	9.49	3.45e-36	4.81	3.77e-26	4.79	4.24e-26	11.9	5.74e-37	1.75	1.73e-06	11.21	4.42e-36	1.8	5.46e-07	15.38	1.03e-46	17.52	3.93e-48	4.69	1.27e-29	3.51	4.46e-24	37	86.85
2177	FANCD2	Fanconi anemia, complementation group D2	15.92	1.32e-54	3.4	1.1e-29	2.88	5.57e-26	16.44	1e-52	1.46	1.67e-06	16.09	2.1e-52	1.27	0.0018	10.81	1.17e-54	11.85	8.51e-56	2.51	4.3e-26	2.36	3.06e-24	37	84.99
84898	PLXDC2	plexin domain containing 2	5.8	3.93e-16	4.66	1.63e-13	6.42	4.67e-17	6.72	3.61e-16	1.3	0.21	5.78	1.22e-14	1.57	0.0238	7.61	3.36e-22	6.85	6.23e-21	15.89	5.04e-30	18.53	1.59e-31	37	81.13
2305	FOXM1	forkhead box M1	16.52	2.57e-46	3.98	1.45e-25	3.07	1.69e-20	13.88	7.18e-42	1.24	0.032	12.59	9.53e-41	1.02	0.872	12.11	3.04e-47	11.64	1.19e-46	2.27	4.81e-17	2.18	6.16e-16	37	80.5
5569	PKIA	protein kinase (cAMP-dependent, catalytic) inhibitor alpha	15.15	7.08e-41	8.48	3.04e-33	8.08	1.8e-32	6.77	9.45e-29	1.28	0.04	7.04	2.4e-29	1.41	0.00355	6.97	8.55e-35	7.18	3.2e-35	10.09	1.13e-39	8.01	1.79e-36	37	80.46
11004	KIF2C	kinesin family member 2C	11.73	5.89e-46	4.85	3.57e-32	4.1	5.2e-29	15.18	9.51e-47	1.68	6.45e-08	15.03	1.06e-46	1.4	0.000287	10.19	3.24e-48	9.79	1.16e-47	3.07	1.24e-26	2.59	1.73e-22	37	79.61
9156	EXO1	exonuclease 1	15.77	1.89e-46	4	3.89e-26	2.94	4.97e-20	15.85	4.22e-44	1.03	0.752	13.01	9.95e-42	1.04	0.702	10.06	1.54e-45	11.6	2.13e-47	2.06	1.18e-14	2.16	9.82e-16	37	79.52
113130	CDCA5	cell division cycle associated 5	13.95	8.37e-45	3.28	1.83e-22	2.88	8.28e-20	13.81	2.5e-42	1.32	0.00521	12.93	1.28e-41	1.6	3.65e-06	12.18	1.73e-47	12.28	1.61e-47	2.31	9.4e-18	2.14	8.04e-16	37	78.68
9543	IGDCC3	immunoglobulin superfamily, DCC subclass, member 3	9.98	8.81e-40	9.64	8.65e-39	8.82	1.56e-37	4.77	8.97e-27	-1.27	0.0237	5.33	1.31e-28	-1.07	0.54	7.73	2.19e-40	7.73	2.24e-40	11.95	6.47e-46	9.88	2.09e-43	37	78.17
285016	FAM150B	family with sequence similarity 150, member B	4.06	1.07e-08	2.32	0.000289	4.36	2.94e-09	14.69	6.85e-19	-1.25	0.422	13.86	2.1e-18	-1.22	0.466	2.33	4.02e-05	2.29	5.7e-05	14.47	1.51e-22	15.75	2.3e-23	37	76.6
9688	NUP93	nucleoporin 93kDa	12.39	6.69e-46	4.59	7.98e-31	3.68	1.78e-26	13.87	1.16e-44	1.8	6.61e-09	13.04	6e-44	1.74	3.05e-08	9.74	7.72e-47	9.45	3.2e-46	2.57	1.82e-21	2.8	1.28e-23	37	75.67
359845	FAM101B	family with sequence similarity 101, member B	8.53	5.77e-06	3.23	0.0104	4.44	0.00119	11.95	1.32e-06	-1.8	0.266	14.82	1.98e-07	-1.25	0.678	5.7	2.45e-05	7.24	2.23e-06	8.73	3.35e-07	7.53	1.59e-06	37	75.22
6457	SH3GL3	SH3-domain GRB2-like 3	8.9	1.49e-35	2.22	8.15e-12	2.13	5.49e-11	10.99	4.14e-36	-1.07	0.604	10.96	5.54e-36	-1.13	0.293	8.15	1.13e-38	8.59	1.99e-39	9.4	2.56e-40	8.92	1.54e-39	37	72.46
5984	RFC4	replication factor C (activator 1) 4, 37kDa	13.68	2.44e-39	5.55	6.28e-27	4.28	1e-22	11.92	1.34e-35	1.58	0.000228	11.69	2.44e-35	1.76	4.95e-06	7.45	1.56e-35	7.42	2.01e-35	2.27	2.36e-13	2.55	9.33e-16	37	70.15
23284	LPHN3	latrophilin 3	8.01	7.83e-32	10.61	5.43e-35	10.47	1.12e-34	8.63	1.23e-30	1.59	0.000172	8.87	7.15e-31	1.56	0.000294	7.85	7.18e-36	7.6	2.04e-35	2.73	3.17e-17	2.22	7.6e-13	37	70.14
54510	PCDH18	protocadherin 18	10.72	5.82e-28	4.33	2.64e-16	4.82	1.11e-17	6.83	8.15e-21	-1.15	0.425	9.47	1.03e-24	1.42	0.0291	6.53	2.44e-25	8.33	1.48e-28	7.1	2.9e-26	5.8	1.67e-23	37	66.5
8905	AP1S2	adaptor-related protein complex 1, sigma 2 subunit	16.32	6.12e-19	4.65	1.19e-08	4.75	8.1e-09	7.42	1.93e-11	1.48	0.152	6.63	1.35e-10	1.87	0.0207	6.67	8.91e-14	6.84	5.2e-14	4.21	2.05e-09	4.08	3.99e-09	37	64.92
9071	CLDN10	claudin 10	11.6	2.14e-21	3.19	3.52e-08	4.32	3.3e-11	8.79	4.4e-17	-1.57	0.0396	10.04	2.33e-18	-1.74	0.0102	3.33	1.71e-10	4.5	3.29e-14	7.39	6.4e-20	8.29	3.31e-21	37	64.76
388228	SBK1	SH3 domain binding kinase 1	11.38	2.52e-46	3.89	9.88e-29	3.54	7.54e-27	9.47	1.25e-41	1.39	0.000217	8.99	9.66e-41	1.23	0.019	9.32	4.71e-48	9.93	8.02e-49	3.13	4.3e-28	2.38	4.76e-21	37	64.65
23397	NCAPH	non-SMC condensin I complex, subunit H	12	2.36e-46	3.17	5.78e-24	2.79	5.19e-21	9.14	1.21e-40	1.38	0.000387	8.4	2.5e-39	1.07	0.497	9.51	1.3e-47	9.8	5.01e-48	2.23	1.17e-18	2.16	1.02e-17	37	61.65
728392	LOC728392	-	6.44	1.18e-18	10.15	2.05e-23	12.14	2.74e-25	4.83	5.32e-14	1.1	0.627	4.22	1.76e-12	1.46	0.0383	3.12	5.63e-12	3.61	5.21e-14	7.73	5.14e-24	6.55	6.23e-22	37	61.35
55319	TMA16	translation machinery associated 16 homolog (S. cerevisiae)	7.84	1.11e-22	3	3.37e-10	2.86	1.37e-09	6.75	2.73e-19	-1.09	0.635	9.35	5.42e-23	1.53	0.0146	11.49	2.2e-30	11.19	4.67e-30	3.15	5.28e-13	2.87	1.18e-11	37	61.12
9508	ADAMTS3	ADAM metallopeptidase with thrombospondin type 1 motif, 3	6.81	1.12e-26	14.48	2.13e-35	14.76	1.06e-35	5.53	5.55e-22	1.1	0.512	5.33	1.73e-21	1.75	6.1e-05	2.32	7.06e-12	2.14	2.49e-10	2.84	1.39e-15	2.79	2.97e-15	37	59.85
55247	NEIL3	nei endonuclease VIII-like 3 (E. coli)	11.92	5.4e-43	4.54	1.8e-28	4.12	9.06e-27	10.65	3.09e-39	1.24	0.0307	6.91	3.52e-33	1.25	0.0214	7.15	1.07e-40	7.03	1.86e-40	2.5	1.19e-19	2.51	1.03e-19	37	59.82
54839	LRRC49	leucine rich repeat containing 49	12.46	7.59e-43	7.54	7.64e-36	6.95	1.33e-34	7.92	6.63e-35	1.24	0.0354	7.88	7.63e-35	1.33	0.00409	4.65	6.14e-33	5.01	2.71e-34	2.13	3.42e-15	2.46	6.9e-19	37	59.57
8187	ZNF239	zinc finger protein 239	8.5	1.8e-27	3.05	8.09e-13	2.69	5.22e-11	7.63	2.49e-24	-1.06	0.721	11.98	7.94e-30	1.37	0.0394	8.7	1.22e-31	9.3	1.67e-32	2.24	5.22e-10	2.33	1.13e-10	37	58.85
3276	PRMT1	protein arginine methyltransferase 1	10.01	2.48e-19	3.59	6.84e-09	3.42	1.64e-08	8.72	1e-16	1.56	0.0451	7.63	1.67e-15	1.96	0.00227	8.68	1.43e-20	7.77	2.46e-19	2.32	7.3e-06	2.37	4.17e-06	37	58.03
30812	SOX8	SRY (sex determining region Y)-box 8	5.88	6.22e-26	2.3	1.47e-10	2.94	1.46e-14	17.26	3.99e-36	-1.17	0.218	14.59	1.01e-34	1.14	0.288	3.33	8.39e-21	3.72	7e-23	2.83	2.17e-17	2.74	8.48e-17	37	57.9
862	RUNX1T1	"runt-related transcription factor 1; translocated to, 1 (cyclin D-related)"	5.02	2.25e-26	3.39	2.53e-19	3.86	1.34e-21	10.66	4.77e-35	-1.1	0.442	12.17	1.31e-36	1.17	0.193	4.84	1.75e-29	4.43	6.5e-28	6.08	5.14e-33	4.96	1.28e-29	37	57.68
220963	SLC16A9	solute carrier family 16, member 9	11.26	1.22e-27	8.38	1.02e-23	4.77	6.52e-17	7.84	1.21e-21	-1.48	0.0194	7.43	8.34e-21	-1.24	0.193	3.69	1.36e-16	5.51	1.46e-22	2.56	9.64e-11	2.24	1.18e-08	37	56.4
8091	HMGA2	high mobility group AT-hook 2	6.48	7.22e-39	4.35	1.8e-31	4.18	1.12e-30	5.77	6.03e-35	1.23	0.0196	5.76	6.88e-35	1.82	2.75e-10	7.07	1.52e-44	7.6	1.13e-45	5.86	4.51e-41	5.63	2.42e-40	37	55.75
65062	TMEM237	transmembrane protein 237	7.96	7.83e-39	4.23	6.82e-28	3.82	5.88e-26	7.19	3.04e-35	1.53	2.6e-05	7.77	2.88e-36	1.61	2.28e-06	6.64	6.57e-40	7.81	1.84e-42	3.47	1.1e-27	3.19	7.26e-26	37	55.22
8364	HIST1H4C	histone cluster 1, H4c	8.26	3.95e-28	6.48	1.07e-24	5.58	1.41e-22	6.08	1.93e-22	-1.2	0.226	5.94	2.34e-21	-1.44	0.0178	7.58	5.35e-30	7.82	2.14e-30	2.57	9.41e-13	2.27	1.61e-10	37	55.22
4237	MFAP2	microfibrillar-associated protein 2	8.53	2.62e-19	3.76	1.23e-10	3.8	1.05e-10	10.28	1.96e-19	-1.2	0.381	8.26	2.93e-17	1.14	0.52	4.46	2.62e-15	4.08	3.62e-14	4.45	3.52e-15	4.06	5.17e-14	37	54.02
2260	FGFR1	fibroblast growth factor receptor 1	10.94	5.4e-45	2.87	5.64e-22	2.42	6e-18	7.66	1.1e-37	-1.01	0.929	6.09	1.85e-34	1.08	0.374	7.12	1.62e-43	7.28	7.35e-44	2.77	1.31e-24	2.75	2.3e-24	37	51.99
54881	TEX10	testis expressed 10	8.42	2.81e-41	3.31	1.04e-24	2.67	6.47e-20	6.13	2.77e-34	1.1	0.315	6.92	2.03e-36	1.17	0.0886	8.1	1.13e-44	8.42	3.9e-45	2.81	3.91e-24	2.9	6.99e-25	37	51.95
10278	EFS	embryonal Fyn-associated substrate	8.03	7.4e-37	4.69	4.94e-28	4.61	1.11e-27	5.22	2.83e-28	-1.04	0.722	4.46	1.12e-25	-1.01	0.928	5.5	5.29e-35	5.27	2.93e-34	6.35	4.18e-37	5.61	4.81e-35	37	51.79
402	ARL2	ADP-ribosylation factor-like 2	8.72	3.96e-31	3.21	4.49e-16	3.33	1.25e-16	8.43	6.62e-29	1.29	0.0536	7.62	9.71e-28	1.38	0.012	4.83	2.4e-26	4.51	3.7e-25	3.52	1.36e-20	3.68	2.51e-21	37	50.52
9699	RIMS2	regulating synaptic membrane exocytosis 2	8.48	5.32e-40	2.93	3.38e-21	2.52	8e-18	4.74	5.98e-29	1.49	3.05e-05	4.48	7.03e-28	1.87	7.81e-10	6.97	7.67e-42	6.13	1.05e-39	5.49	1.58e-37	5.01	8.55e-36	37	50.11
162681	C18orf54	chromosome 18 open reading frame 54	7.93	9.83e-50	3.14	7.83e-32	2.59	7.32e-27	9.49	5.08e-50	1.73	3.46e-13	8.7	7.01e-49	1.82	9.65e-15	4.84	3.85e-46	4.63	3.08e-45	2.58	1.18e-30	2.65	2.19e-31	37	50.1
6925	TCF4	transcription factor 4	8.85	1.77e-09	3.99	5e-05	3.55	0.000178	5.28	6.87e-06	1.35	0.431	6.24	1e-06	1.82	0.0997	5.13	1.23e-07	5.5	4.22e-08	3.98	5.6e-06	3.58	2.28e-05	37	49.27
27065	NSG1	-	4.47	3.43e-25	2.49	4.57e-14	3.13	1.8e-18	6.95	4.49e-30	1.05	0.719	7.38	8.14e-31	-1	0.971	2.84	7.74e-20	3.83	5.7e-26	7.76	1.47e-37	7.78	1.61e-37	37	48.68
8936	WASF1	WAS protein family, member 1	5.53	1.99e-25	5.32	1.39e-24	5.53	3.81e-25	4.39	4.11e-20	1.53	0.00098	3.82	9.65e-18	1.84	4.08e-06	4.65	4.43e-26	4.38	5.15e-25	6.82	6.58e-32	4.54	2.24e-25	37	48.35
4139	MARK1	MAP/microtubule affinity-regulating kinase 1	8.92	7.89e-47	4.69	6.57e-36	4.31	2.75e-34	6.33	1.47e-39	1.07	0.419	6.2	6.51e-39	1.22	0.00987	4.61	2.2e-40	4.64	1.51e-40	2.97	2.94e-30	2.65	3.28e-27	37	47.61
4363	ABCC1	ATP-binding cassette, sub-family C (CFTR/MRP), member 1	5.86	1.55e-23	3.52	1.01e-15	3.63	3.56e-16	7.49	8.17e-25	1.55	0.00209	7.01	4.2e-24	1.92	7.08e-06	4.36	3.31e-22	4.6	4.8e-23	3.88	4.3e-20	3.7	2.66e-19	37	47.52
10055	SAE1	SUMO1 activating enzyme subunit 1	7.23	2.36e-40	4.11	1.28e-30	3.39	1.05e-26	6.42	7.3e-37	1.68	1.59e-08	6.38	1.48e-36	1.91	8.35e-12	5.59	1.53e-40	5.3	2.83e-39	2.46	3.7e-22	2.38	5.23e-21	37	46.85
10406	WFDC2	WAP four-disulfide core domain 2	3.89	1.21e-08	2.37	0.000158	2.17	0.00056	12.93	5.54e-18	1.69	0.037	9.67	1.44e-15	1.08	0.782	3.26	1.72e-08	2.68	1.52e-06	3.04	1.09e-07	3.07	7.77e-08	37	45.85
57616	TSHZ3	teashirt zinc finger homeobox 3	3.03	1.77e-15	2.06	1.34e-08	2.32	1.19e-10	8.69	1.88e-29	1.23	0.109	10.53	7.75e-32	1.79	9.14e-06	2.67	4.27e-16	3.39	1.05e-20	5.14	6.26e-28	4.33	5.39e-25	37	45.18
140465	MYL6B	myosin, light chain 6B, alkali, smooth muscle and non-muscle	7.41	1.23e-28	3.68	6.79e-18	3.72	4.84e-18	6.5	1.11e-24	1.89	2.88e-06	6.8	2.02e-25	1.94	1.53e-06	3.41	7.11e-20	3.62	6.25e-21	2.8	5.73e-16	2.94	7.03e-17	37	44.71
2192	FBLN1	fibulin 1	3.7	3.73e-30	3.79	3.93e-30	3.45	3.21e-28	2.94	2.01e-23	1.32	0.000842	2.81	1.99e-22	1.41	3.22e-05	3.67	4.38e-34	3.38	3.45e-32	9.39	4.34e-50	8.72	4.98e-49	37	44.58
150468	CKAP2L	cytoskeleton associated protein 2-like	3.84	4.04e-28	2.69	2.78e-20	2.3	1.47e-16	6.32	1.11e-34	1.75	7.59e-09	6.08	2.89e-34	1.39	0.000298	7.66	1.39e-44	6.76	1.17e-42	2.75	3.02e-24	2.93	9.88e-26	37	44.47
203068	TUBB	tubulin, beta class I	7.08	2.52e-29	4.16	5.93e-21	3.52	3.74e-18	5.08	1.31e-22	1.44	0.00418	4.68	2.3e-21	1.68	7.29e-05	6.41	1.03e-31	5.78	4.86e-30	2.46	4.29e-14	2.02	3.55e-10	37	44.31
200916	RPL22L1	ribosomal protein L22-like 1	7.01	4.93e-26	3.43	2.69e-15	3.58	6.41e-16	3.55	1.01e-14	-1.04	0.807	4.68	9.91e-19	1.64	0.000616	6.6	7.89e-29	7.3	2.82e-30	2.51	1.83e-12	2.92	2.69e-15	37	44.26
2956	MSH6	mutS homolog 6	7.66	1.44e-30	3.04	6.65e-16	2.59	5.48e-13	7.17	4.63e-28	1.04	0.795	7.23	4.07e-28	-1.13	0.362	4.7	1.39e-26	4.49	1.04e-25	2.15	1.66e-11	2.14	2.3e-11	37	43.34
3608	ILF2	interleukin enhancer binding factor 2	6.62	3.38e-29	3.2	6.25e-17	2.56	4.91e-13	5.63	3.82e-25	1.22	0.131	5.16	1.12e-23	1.35	0.0183	6.51	5.77e-33	6.16	5.26e-32	2.3	1.57e-13	2.32	1.47e-13	37	43.03
57168	ASPHD2	aspartate beta-hydroxylase domain containing 2	7.49	7.87e-44	2.18	6.61e-18	2.47	3.67e-21	5.18	1.26e-35	1.69	1.31e-09	4.62	1.75e-33	1.57	7.86e-08	6.48	8.28e-46	6.28	3.04e-45	2.52	3.19e-25	2.28	3.53e-22	37	42.76
10575	CCT4	chaperonin containing TCP1, subunit 4 (delta)	5.61	1.75e-41	3.53	6.83e-32	3.3	2.52e-30	5.39	1.37e-38	1.65	6.65e-10	5.77	6.63e-40	1.83	7.55e-13	4.92	5.52e-43	4.92	6.23e-43	2.7	1.4e-28	2.62	9.01e-28	37	42.24
222553	SLC35F1	solute carrier family 35, member F1	7.42	3.8e-37	3.83	1.02e-25	3.68	4.52e-25	5.21	3.7e-29	-1.08	0.431	4.67	1.53e-27	-1.06	0.579	4.81	4.77e-35	5.22	1.58e-36	2.55	6.11e-21	2.5	1.95e-20	37	42.03
1466	CSRP2	cysteine and glycine-rich protein 2	6.15	1.91e-25	3.45	1.89e-16	2.65	4.34e-12	4.66	1.78e-19	1.21	0.193	4.96	2.76e-20	1.02	0.893	4.6	3.32e-24	4.72	1.76e-24	4.46	2.39e-23	4	1.77e-21	37	41.88
121441	NEDD1	neural precursor cell expressed, developmentally down-regulated 1	5.06	2.91e-27	4.41	1.12e-24	4.09	3.35e-23	6.16	4.42e-28	1.92	6.89e-08	5.65	7.01e-27	2	1.17e-08	4.03	9.85e-27	3.65	9.09e-25	2.35	2.61e-15	2.35	3.43e-15	37	41.67
6541	SLC7A1	solute carrier family 7 (cationic amino acid transporter, y+ system), member 1	4.99	7.77e-30	4.55	7.64e-28	3.53	3.35e-23	4.45	5.37e-26	1.81	3.69e-08	4.21	3.34e-25	1.99	3.49e-10	5.16	9.43e-34	4.92	6.36e-33	3.17	4.49e-24	2.47	2.43e-18	37	41.25
27152	INTU	inturned planar cell polarity protein	5.37	1.22e-23	5.23	5.81e-23	4.89	6.59e-22	7.25	4.35e-26	1.3	0.0664	6.84	3.52e-25	1.33	0.0341	2.11	3.35e-10	2.08	6.39e-10	2.15	1.7e-10	2.21	5.36e-11	37	40.76
651746	ANKRD33B	ankyrin repeat domain 33B	3.91	1.81e-16	4.7	9.18e-19	3.43	3.03e-14	6.02	1.35e-20	1.81	0.000107	5.96	1.21e-20	1.18	0.276	3.28	1.97e-16	3.33	1.08e-16	3.83	6.7e-19	3.3	1.99e-16	37	40.75
54551	MAGEL2	MAGE-like 2	4.32	1.13e-19	3.98	3.19e-18	4.5	4.35e-20	4.83	1.11e-19	1.09	0.566	3.46	7.68e-15	1.6	0.000718	2.97	2.38e-16	3.14	2.35e-17	6.04	4.56e-28	4.73	3.14e-24	37	40.66
10721	POLQ	polymerase (DNA directed), theta	6.62	4.01e-36	2.59	3.45e-18	2.19	2.29e-14	7.07	5.24e-35	1.2	0.0616	6.26	3.72e-33	-1.01	0.948	4.12	6.47e-32	4.48	1.79e-33	2.37	4.81e-19	2.29	3.83e-18	37	40.2
55885	LMO3	LIM domain only 3 (rhombotin-like 2)	6.29	3.65e-16	5.92	2.62e-15	7.24	1.94e-17	2.7	1.8e-06	-1.02	0.915	2.06	0.000317	-1.09	0.692	2	2.24e-05	2.32	4.83e-07	4.99	1.07e-16	4.49	2.74e-15	37	40.12
22859	LPHN1	latrophilin 1	6.24	2.38e-46	2.78	2.67e-29	2.81	1.99e-29	5.06	1.87e-40	1.71	3.61e-13	5.35	2.92e-41	1.66	3.99e-12	4.88	4.95e-47	5.09	8.33e-48	2.39	5.87e-29	2.11	7.13e-25	37	40.08
2737	GLI3	GLI family zinc finger 3	6.42	2e-36	6.23	1.95e-35	4.94	1.75e-31	3.68	9.58e-25	-1.12	0.245	3.17	8.78e-22	1.06	0.544	2.74	2.38e-23	3.15	9.83e-27	4.14	2.36e-32	3.41	2.81e-28	37	40.06
286826	LIN9	lin-9 homolog (C. elegans)	5.62	4.09e-32	2.87	1.71e-19	2.79	6.67e-19	6.17	1.31e-31	1.39	0.00117	5.75	1.75e-30	1.52	3.91e-05	4.58	5.13e-33	4.61	4.68e-33	2.1	3.3e-15	2.21	1.71e-16	37	39.61
23028	KDM1A	lysine (K)-specific demethylase 1A	5.77	5.93e-40	2.95	6.4e-26	2.59	1.19e-22	6.21	3.75e-39	1.35	0.000223	4.77	1.16e-34	1.12	0.145	4.93	9.66e-41	5.26	6.23e-42	2.06	5.78e-19	2.39	2.42e-23	37	39.4
29899	GPSM2	G-protein signaling modulator 2	5.71	2.67e-29	5.97	1.38e-29	5.25	1.82e-27	4.45	2.03e-23	1.97	1.84e-08	4.19	2.47e-22	1.94	3.18e-08	2.85	1.12e-19	2.36	1.67e-15	2.36	1.75e-15	2	9.93e-12	37	39.05
23322	RPGRIP1L	RPGRIP1-like	7.2	3.02e-28	5.45	8.5e-24	4.8	6.61e-22	3.8	3.25e-17	1.4	0.0127	5.14	2.16e-21	1.46	0.00456	2.16	6.2e-11	2.37	9.22e-13	2.36	1.43e-12	2.83	4.39e-16	37	38.97
7739	ZNF185	zinc finger protein 185 (LIM domain)	2.9	1.41e-17	4.56	1.23e-25	4.2	3.92e-24	3.18	7.3e-18	1.64	1.43e-05	3.02	7.28e-17	1.54	0.000124	2.19	3.57e-14	2.12	2e-13	6.91	2.85e-36	6.28	9.67e-35	37	38.54
84168	ANTXR1	anthrax toxin receptor 1	4.99	1.19e-25	2.97	2.74e-16	2.67	2.76e-14	3.81	9.5e-20	-1.03	0.805	4.13	3.99e-21	1.56	0.000201	5.06	6.6e-30	4.8	5.68e-29	4.19	2.31e-26	3.12	1.25e-20	37	38.33
3925	STMN1	stathmin 1	4.28	1.25e-34	3.22	2.01e-28	3	8.84e-27	4.15	4.75e-32	1.55	1.23e-07	3.77	5.76e-30	1.33	0.000315	5.81	7.37e-45	5.77	9.63e-45	2.32	1.09e-23	2.17	1.41e-21	37	37.37
9793	CKAP5	cytoskeleton associated protein 5	5.24	1.83e-40	3.6	1.51e-32	3.04	1.14e-28	4.66	3.69e-36	1.66	2.2e-10	4.66	2.94e-36	1.85	1.24e-13	3.82	3.88e-38	3.51	3.85e-36	2.15	1.86e-22	2.11	9.8e-22	37	36.3
221711	SYCP2L	synaptonemal complex protein 2-like	2.54	2.6e-15	4.2	7.2e-25	3.29	3.3e-20	8.02	3.15e-33	1.08	0.493	6.22	1.43e-29	1.16	0.163	2.04	4.81e-13	2.13	4.37e-14	2.39	8.08e-17	2.83	1.27e-20	37	35.9
84955	NUDCD1	NudC domain containing 1	5.65	1.18e-30	2.6	3.84e-16	2.37	3.49e-14	4.97	2.03e-26	1.2	0.0899	6.04	3.49e-29	1.58	2.28e-05	3.64	1.6e-26	3.34	1e-24	2.03	4.42e-13	2.22	3.47e-15	37	35.64
286467	LOC286467	-	11.52	1.68e-38	3	1.2e-17	2.37	3.91e-13	3.17	3.04e-17	1.13	0.305	3.73	9.39e-20	1.24	0.0521	2.58	6.28e-18	2.63	2.47e-18	2.05	1.52e-12	2.17	7.73e-14	37	35.59
55816	DOK5	docking protein 5	4.34	2.91e-20	2.49	4.99e-11	2.42	1.19e-10	2.8	4.49e-12	-1.26	0.0922	3.25	1.92e-14	1.1	0.489	5.18	1.39e-26	4.47	3.87e-24	4.42	6.86e-24	3.86	1.71e-21	37	35.59
2058	EPRS	glutamyl-prolyl-tRNA synthetase	4.35	2.75e-24	4.11	5.18e-23	3.22	9.98e-19	4.51	1.9e-23	1.78	1.06e-06	4.86	7.47e-25	1.8	9.45e-07	3.24	2.95e-22	3.03	8.82e-21	2.41	1.14e-15	2.23	8.22e-14	37	35.54
91408	BTF3L4	basic transcription factor 3-like 4	3.76	1.84e-27	2.64	1.73e-19	2.7	6.65e-20	5.73	3.11e-32	1.52	9.12e-06	4.89	1.17e-29	1.76	1.09e-08	3.6	4.61e-31	3.83	2.02e-32	2.63	2.71e-23	2.38	1.14e-20	37	35.44
646903	LOC646903	-	7.12	4.27e-33	5.25	6e-28	5.38	2.01e-28	2.28	8.63e-12	1.34	0.00814	2.28	1.15e-11	1.37	0.00436	2.66	2.76e-19	2.86	6.91e-21	2.43	5.33e-17	2.31	6.99e-16	37	35.28
57507	ZNF608	zinc finger protein 608	4.08	1.43e-15	4.21	8.63e-16	4.04	3.13e-15	2.96	5.31e-10	1.4	0.0406	3.3	1.5e-11	1.57	0.00518	4.71	1.9e-20	4.29	6.18e-19	2.29	5.38e-09	2.13	6.07e-08	37	34.98
10057	ABCC5	ATP-binding cassette, sub-family C (CFTR/MRP), member 5	3.87	4.46e-31	3.62	2.69e-29	3.37	1.03e-27	3.83	3.74e-29	1.45	1.66e-05	4.11	1.22e-30	1.5	2.23e-06	3.33	4.98e-32	3.3	9.34e-32	3.3	2.15e-31	3.27	4.36e-31	37	34.95
59345	GNB4	guanine nucleotide binding protein (G protein), beta polypeptide 4	4.04	1.4e-14	2.55	1.93e-08	2.24	7.57e-07	4.76	3.19e-15	1.56	0.00921	4.93	1.25e-15	1.54	0.0107	3.93	7.36e-17	3.58	1.93e-15	2.91	3.49e-12	2.54	3.69e-10	37	34.58
9638	FEZ1	fasciculation and elongation protein zeta 1 (zygin I)	9.09	1.09e-21	2.14	1.45e-05	2.32	2.45e-06	4.3	3.32e-12	-1.64	0.00814	3.8	8.82e-11	-1.21	0.315	2.81	2.18e-10	2.95	4.85e-11	2.18	5.69e-07	2.12	1.37e-06	37	34.56
91272	BOD1	biorientation of chromosomes in cell division 1	4.99	1.05e-34	3.27	6.24e-26	2.86	7.88e-23	3.9	8.82e-28	1.51	4.56e-06	3.84	8.47e-28	1.76	1.31e-09	3.42	1.01e-30	3.58	9.92e-32	2.6	1.07e-23	2.76	3.19e-25	37	34.49
79596	RNF219	ring finger protein 219	4.43	8.12e-21	4.39	2.13e-20	3.87	2.24e-18	3.89	1.07e-16	1.79	8.4e-05	4.39	9.23e-19	1.92	4.89e-06	2.61	4.09e-14	2.66	2.09e-14	2.33	7.91e-12	2.19	1.04e-10	37	34.47
10694	CCT8	chaperonin containing TCP1, subunit 8 (theta)	4.33	1.34e-35	3.01	5.94e-28	2.95	1.82e-27	4.14	1.47e-32	1.84	4.43e-13	4.37	3.96e-33	1.96	1.04e-14	3.85	4.79e-38	3.79	1.15e-37	2.01	1.39e-19	2.13	1.79e-21	37	34.38
5885	RAD21	RAD21 homolog (S. pombe)	4.17	3.93e-25	3.86	1.31e-23	3.25	2.24e-20	3.85	3.84e-22	1.71	1.57e-06	4.13	2.34e-23	1.53	7.08e-05	3.56	9.94e-26	3.13	5.26e-23	2.78	3.24e-20	2.4	8.41e-17	37	34.37
150864	FAM117B	family with sequence similarity 117, member B	4.25	1.21e-21	2.21	4.08e-10	2.12	1.97e-09	3.45	1.13e-16	1.08	0.581	3.77	3.91e-18	1.46	0.00236	5.25	8.7e-29	5.71	4.2e-30	2.55	3.43e-15	2.21	2.64e-12	37	34.06
57484	RNF150	ring finger protein 150	4.3	2.96e-25	4.76	6.73e-27	3.66	2.97e-22	2.18	2.88e-11	1.18	0.136	2.02	7.84e-10	1.2	0.0902	3.06	9.15e-23	3.7	9.07e-27	4.07	1.69e-28	3.75	8.2e-27	37	33.88
10054	UBA2	ubiquitin-like modifier activating enzyme 2	4.1	1.14e-30	2.95	1.86e-23	2.63	6.3e-21	3.72	9.59e-28	1.4	7.22e-05	3.89	7.6e-29	1.6	7.72e-08	4.13	6.93e-36	4.31	8.64e-37	2.43	1.09e-22	2.41	1.45e-22	37	33.57
56265	CPXM1	carboxypeptidase X (M14 family), member 1	4.63	4.2e-15	2.44	2.97e-07	2.64	4.07e-08	2.65	1.48e-07	-1.41	0.0626	2.77	4.42e-08	1.14	0.488	4.82	3.72e-18	4.41	5.92e-17	3.01	1.65e-11	3.2	2.2e-12	37	33.12
84900	RNFT2	ring finger protein, transmembrane 2	5.2	3.98e-37	2.78	4.85e-24	2.6	2.25e-22	3.67	1.58e-28	1.31	0.000615	4.38	5.22e-32	1.65	3.28e-09	3.33	1.07e-32	3.71	3.98e-35	2.12	3.32e-20	2.11	3.77e-20	37	32.86
81624	DIAPH3	diaphanous-related formin 3	3.72	6.55e-29	2.31	8.02e-18	2.08	4.14e-15	4.43	5.14e-30	1.53	1.8e-06	4.77	1.94e-31	1.39	0.000158	4.06	1.28e-34	3.7	1.15e-32	2.46	1.45e-22	2.39	1.14e-21	37	32.84
4048	LTA4H	leukotriene A4 hydrolase	4.66	1.52e-37	2.55	1.85e-23	2.64	2.22e-24	4.64	1.84e-35	1.62	3.48e-09	4.51	6.55e-35	1.71	1.32e-10	2.62	9.76e-28	2.84	8.73e-30	2.46	1.31e-25	2.49	6.5e-26	37	32.74
56967	C14orf132	chromosome 14 open reading frame 132	4.01	2.18e-23	3.38	5.94e-20	3.37	7.34e-20	2.83	1.75e-15	-1.69	1.57e-05	2.48	3.35e-13	-1.5	0.000393	2.2	5.3e-14	2.35	1.81e-15	4.8	1.22e-29	3.93	5.69e-26	37	32.54
51538	ZCCHC17	zinc finger, CCHC domain containing 17	4.35	4.41e-39	2.5	1.82e-25	2.41	2.87e-24	4.04	2.74e-35	1.69	8.35e-12	3.68	1.68e-33	1.92	6.19e-16	3.7	1.56e-39	3.59	8.89e-39	2.32	1.77e-26	2.32	1.5e-26	37	32.52
6633	SNRPD2	small nuclear ribonucleoprotein D2 polypeptide 16.5kDa	4.19	6e-35	2.87	4.29e-26	2.73	9.21e-25	3.92	1.26e-31	1.19	0.0213	4.16	7.43e-33	1.38	3.38e-05	3.52	1.58e-34	3.31	7.49e-33	2.5	7.35e-26	2.7	8.93e-28	37	32.47
7884	SLBP	stem-loop binding protein	2.85	4.75e-27	2.93	2.51e-27	2.62	1.55e-24	3.45	2.44e-29	1.73	2.93e-11	3.56	3.94e-30	1.86	2.76e-13	3.21	2.44e-33	3.21	2.35e-33	3.45	5.92e-35	3.17	8.48e-33	37	32.04
10933	MORF4L1	mortality factor 4 like 1	3.7	1.25e-30	3.08	5.14e-26	2.86	2.09e-24	2.98	6.25e-24	1.8	1.16e-10	3.02	1.8e-24	1.84	9.4e-12	3.32	2e-31	3.64	1.34e-33	2.74	1.7e-26	2.92	4.31e-28	37	31.9
3842	TNPO1	transportin 1	4.2	2.48e-32	2.67	4.68e-22	2.56	7.08e-21	3	1.94e-23	1.58	1.97e-07	2.95	5.51e-23	1.83	6.53e-11	3.99	4.68e-35	4	4.74e-35	2.3	2.87e-20	2.09	1.81e-17	37	31.17
4023	LPL	lipoprotein lipase	6.9	2.02e-08	2.15	0.0163	2.11	0.0186	3.26	0.000701	1.2	0.636	4.78	1.16e-05	-1.01	0.969	2.54	0.000846	2.9	0.000155	2.13	0.00694	2.17	0.00571	37	31.15
1968	EIF2S3	eukaryotic translation initiation factor 2, subunit 3 gamma, 52kDa	3.56	2.27e-29	3.42	3.97e-28	3.14	3.79e-26	2.9	6.93e-23	1.52	1.35e-06	2.77	7.23e-22	1.56	2.55e-07	3.46	2.58e-32	3.61	3.44e-33	2.75	2.78e-26	2.41	8.62e-23	37	31.1
55799	CACNA2D3	calcium channel, voltage-dependent, alpha 2/delta subunit 3	2.81	4.23e-14	2.17	1.72e-09	2.91	3.1e-14	4.99	6.74e-21	1.58	0.000513	5.35	4.46e-22	1.58	0.000437	2.01	3.89e-10	2.14	2.03e-11	2.71	4.83e-16	2.83	7.6e-17	37	31.08
57106	NAT14	N-acetyltransferase 14 (GCN5-related, putative)	4.77	1.25e-27	3.49	1.19e-21	3.23	3.87e-20	3.22	1.12e-18	1.63	9.51e-06	3.23	7e-19	1.59	2.3e-05	2.46	4.08e-17	2.36	3.73e-16	2.57	5.32e-18	2.35	5.31e-16	37	30.9
27018	NGFRAP1	nerve growth factor receptor (TNFRSF16) associated protein 1	3.88	2.04e-21	2.78	3.53e-15	2.88	9.11e-16	2.9	5.49e-15	1.54	0.00043	2.97	2.02e-15	1.46	0.00179	3.76	6.47e-24	3.77	4.77e-24	2.39	8.18e-15	2.34	3.33e-14	37	30.67
51501	C11orf73	chromosome 11 open reading frame 73	4.73	7.98e-23	2.47	1.38e-11	2.3	2.01e-10	3.03	3.26e-14	-1.04	0.772	3.48	2.04e-16	-1.15	0.299	3.89	1.04e-22	3.8	3.45e-22	2.4	4.75e-13	2.18	2.22e-11	37	30.47
79070	KDELC1	KDEL (Lys-Asp-Glu-Leu) containing 1	3.69	5.29e-18	3.33	3.77e-16	3.2	1.85e-15	3.83	6.44e-17	1.28	0.0688	4.07	6.02e-18	1.45	0.00575	2.71	2.88e-15	2.75	1.59e-15	2.11	2.84e-10	2.04	1.26e-09	37	30.46
56474	CTPS2	CTP synthase 2	4.59	3.14e-30	3.71	1.09e-25	3.14	3.22e-22	2.68	1.05e-17	1.71	9.12e-08	2.18	3.05e-13	1.52	1.87e-05	2.9	1.51e-24	3.3	1.5e-27	2.21	2.69e-17	2.18	6.5e-17	37	30.12
2045	EPHA7	EPH receptor A7	3.54	6.09e-19	4.78	1.2e-23	5.29	3.96e-25	2.16	4.21e-09	1.05	0.744	2.36	1.43e-10	1.09	0.483	2.07	3.57e-11	2.02	1.11e-10	2.97	1.59e-18	2.68	2.07e-16	37	30.01
6940	ZNF354A	zinc finger protein 354A	4.34	4.61e-21	2.62	2.07e-12	2.57	4.75e-12	4.64	3.13e-20	1.62	0.000349	3.6	2.68e-16	1.37	0.0166	2.46	1.24e-13	2.27	5.55e-12	2.1	1.82e-10	2.39	5.96e-13	37	29.98
202052	DNAJC18	DnaJ (Hsp40) homolog, subfamily C, member 18	3.81	4.57e-34	2.47	3.02e-23	2.78	2.21e-26	2.85	1.66e-25	1.79	1.54e-12	2.81	3.76e-25	1.9	2.26e-14	2.76	2.88e-30	3.1	3.13e-33	2.88	4.26e-31	2.8	2.73e-30	37	29.95
9442	MED27	mediator complex subunit 27	3.36	6.88e-19	2.32	6.14e-12	2.21	6.08e-11	3.26	6.72e-17	1.67	3.98e-05	2.9	7.47e-15	1.55	0.000297	4.04	1.44e-25	4.12	7.17e-26	2.12	6.58e-12	2.24	4.51e-13	37	29.79
285590	SH3PXD2B	SH3 and PX domains 2B	4.11	3.14e-28	2.21	5.64e-15	2.14	3.5e-14	2.52	6.43e-17	1.65	2.1e-07	2.43	3.24e-16	1.91	1.46e-10	3.8	4.82e-31	3.54	1.77e-29	2.96	4.63e-25	2.38	1.38e-19	37	29.65
5931	RBBP7	retinoblastoma binding protein 7	5.14	9.46e-42	3.63	2.62e-34	3.38	1.05e-32	2.44	7.07e-23	1.33	5.02e-05	2.41	1.55e-22	1.16	0.0325	2.55	3.37e-29	3.06	3.73e-34	2.29	8.05e-26	2.26	1.91e-25	37	29.65
11171	STRAP	serine/threonine kinase receptor associated protein	3.32	5.06e-35	2.41	8.15e-26	2.33	7.48e-25	2.87	3.97e-29	1.99	2.01e-18	2.5	1.54e-25	1.66	1.68e-12	3.59	6.89e-41	3.7	1.3e-41	2.49	1.37e-30	2.56	1.93e-31	37	29.42
80263	TRIM45	tripartite motif containing 45	3.5	7.53e-24	2.86	1.02e-19	2.4	7.32e-16	3.28	6.89e-21	1.07	0.505	3.8	5.67e-24	-1.08	0.425	2.47	7.53e-20	2.83	3.57e-23	2.99	2.6e-24	2.95	6.09e-24	37	29.23
151188	ARL6IP6	ADP-ribosylation-like factor 6 interacting protein 6	3.21	4.37e-28	2.36	3.38e-20	2.12	3.02e-17	3.76	2.47e-29	1.63	6.15e-09	3.76	1.67e-29	1.78	4.54e-11	3.19	1.75e-31	3.17	2.98e-31	2.16	1.32e-20	2.02	1.69e-18	37	29.16
26974	ZNF285	zinc finger protein 285	2.55	1.25e-13	3.08	6.41e-17	2.75	7.66e-15	3.21	3.86e-16	1.22	0.104	3.35	6.21e-17	1.5	0.000784	2.78	7.11e-18	2.74	1.35e-17	3.05	1.06e-19	2.91	1.2e-18	37	29.14
10480	EIF3M	eukaryotic translation initiation factor 3, subunit M	2.81	2.12e-21	2.35	6.14e-17	2.19	2.84e-15	3.58	5.3e-25	1.54	4.77e-06	3.78	4.64e-26	1.61	4.34e-07	3.36	4.2e-29	3.4	2.71e-29	2.01	6.97e-16	2.11	4.92e-17	37	28.74
89796	NAV1	neuron navigator 1	4.89	2.34e-28	2.44	7.74e-15	2.36	4.17e-14	3.04	4.53e-18	1.52	0.000103	2.54	1.39e-14	1.98	1.57e-09	2.03	2.61e-13	2.13	1.63e-14	2.92	9.71e-22	2.41	2.15e-17	37	28.26
5436	POLR2G	polymerase (RNA) II (DNA directed) polypeptide G	2.95	2.71e-20	2.48	3.17e-16	2.4	1.47e-15	2.5	2.3e-15	1.6	5.65e-06	2.92	1.62e-18	1.75	1.24e-07	3.58	1.75e-27	3.59	1.69e-27	2.14	3.36e-15	2.26	1.84e-16	37	28.17
100505573	LINC00984	long intergenic non-protein coding RNA 984	3	5.6e-20	2.17	7.99e-13	2.47	1.32e-15	2.44	3.18e-14	1.26	0.0241	2.31	3.34e-13	1.05	0.653	2.42	5.93e-18	2.79	2.7e-21	4.44	9.77e-31	3.41	1.17e-25	37	27.76
6165	RPL35A	ribosomal protein L35a	2.53	1.71e-28	2.39	2.04e-26	2.41	1.14e-26	2.92	3.8e-30	1.78	2.31e-15	2.95	1.41e-30	1.98	8.82e-19	2.79	4.05e-35	2.81	3.15e-35	2.55	3.49e-32	2.61	8.25e-33	37	27.72
5165	PDK3	pyruvate dehydrogenase kinase, isozyme 3	4.19	8.86e-21	2.44	2.97e-11	2.34	1.45e-10	2.88	3.18e-13	1.48	0.00296	2.87	3.02e-13	1.44	0.00457	2.29	1.13e-12	2.67	1.05e-15	2.39	2.59e-13	2.2	1.16e-11	37	27.19
8237	USP11	ubiquitin specific peptidase 11	3.1	2.74e-18	2.6	9.27e-15	2.8	3.62e-16	2.16	2.34e-10	1.16	0.208	2.13	4.73e-10	1.37	0.00586	3.24	2.44e-22	3.05	4.3e-21	2.84	1.75e-19	2.6	1.35e-17	37	27.05
53346	TM6SF1	transmembrane 6 superfamily member 1	3.23	9.49e-08	2.45	1.37e-05	2.19	0.000105	4.53	5.31e-10	-1.12	0.622	3.83	1.06e-08	-1.03	0.906	2.05	3.81e-05	2.07	3.4e-05	2.02	6.62e-05	2.15	1.54e-05	37	26.67
1946	EFNA5	ephrin-A5	2.72	8.92e-26	2.55	9.8e-24	2.45	1.05e-22	2.22	9.93e-19	1.86	1.42e-13	2.17	2.8e-18	1.83	4.55e-13	3.06	1.31e-32	2.91	2.4e-31	2.49	7.69e-27	2.28	3.73e-24	37	26.54
57419	SLC24A3	solute carrier family 24 (sodium/potassium/calcium exchanger), member 3	3.37	1.91e-21	3.08	2.3e-19	2.94	1.62e-18	2.04	2.18e-10	1.22	0.0611	2.05	1.91e-10	1.16	0.159	2.45	2.56e-18	2.37	1.5e-17	3.45	8.08e-26	2.39	1.47e-17	37	26.52
6194	RPS6	ribosomal protein S6	2.68	2.42e-33	2.49	6.61e-31	2.41	3.84e-30	2.66	6.25e-31	1.95	5.43e-21	2.67	4.44e-31	1.99	2.62e-21	2.5	1.87e-35	2.45	1.16e-34	2.14	9.2e-30	2.09	7.59e-29	37	26.03
23258	DENND5A	DENN/MADD domain containing 5A	2.87	5.5e-21	2.25	5.74e-15	2.14	7.07e-14	3.15	4.12e-21	1.35	0.00207	3.19	1.2e-21	1.56	6.07e-06	2.29	2.31e-18	2.18	5.19e-17	2.58	3.87e-21	2.2	6.31e-17	37	25.76
6125	RPL5	ribosomal protein L5	2.41	6.07e-32	2.45	5e-32	2.36	9.75e-31	2.56	7.75e-32	1.93	1.31e-21	2.62	1.89e-32	1.84	9.41e-20	2.36	4.19e-35	2.42	7.61e-36	2.16	1.34e-31	2.11	1.12e-30	37	25.22
23521	RPL13A	ribosomal protein L13a	2.39	1.55e-33	2.1	1.3e-28	2.09	2.52e-28	2.66	5.88e-34	1.87	1.51e-22	2.69	1.95e-34	1.95	6.75e-24	2.4	1.9e-37	2.39	2.92e-37	2.28	2.21e-35	2.32	7.62e-36	37	25.14
8697	CDC23	cell division cycle 23	2.53	7.84e-27	2.69	3.18e-28	2.56	1.03e-26	2.58	8.32e-26	1.78	5.2e-14	2.26	6.16e-22	1.9	2.77e-16	2.01	1.45e-22	2.17	4.79e-25	2.22	2.24e-25	2.14	3.03e-24	37	24.84
6208	RPS14	ribosomal protein S14	2.39	1.12e-26	2.56	2.53e-28	2.47	3e-27	2.09	1.63e-20	1.12	0.0897	2.15	1.39e-21	1.12	0.115	2.43	1.09e-30	2.35	1.94e-29	2.53	1.2e-31	2.63	1.73e-32	37	23.84
498	ATP5A1	ATP synthase, H+ transporting, mitochondrial F1 complex, alpha subunit 1, cardiac muscle	2.49	2.75e-42	2.22	8.81e-38	2.14	4.06e-36	2.69	1.62e-42	1.56	4.67e-19	2.52	1.63e-40	1.29	3.5e-09	2.22	1.87e-42	2.21	3.29e-42	2.2	1.63e-41	2.2	1.92e-41	37	23.74
5015	OTX2	orthodenticle homeobox 2	27.89	1.68e-27	15.55	2.9e-22	14.27	1.87e-21	15.44	9.52e-21	1.1	0.711	12.71	4.03e-19	1.41	0.133	64.2	8.8e-38	50.05	7.58e-36	2.25	1.74e-05	1.89	0.000597	38	206.76
4001	LMNB1	lamin B1	10.96	1.82e-21	4.31	1.48e-11	4.43	8.31e-12	16.74	2.72e-23	1.77	0.00716	14.43	2.2e-22	1.69	0.0119	61.12	2.52e-40	41.09	2.98e-37	3	1.72e-09	1.94	0.000114	38	161.48
4753	NELL2	NEL-like 2 (chicken)	31.94	2.45e-33	19.38	1.46e-28	20.72	4.22e-29	27.86	3.53e-30	1.41	0.0814	22.7	2.16e-28	1.64	0.0108	14.66	4.68e-30	15.71	8.66e-31	2.26	7.02e-07	1.85	0.000115	38	160.13
388507	ZNF788	zinc finger family member 788	15.42	1.53e-37	2.78	1.91e-13	2.18	2.1e-09	27.96	9.78e-41	1.2	0.163	26.1	3.97e-40	1.87	3.63e-06	8.64	2.51e-35	9.52	1.35e-36	2.23	6.37e-12	1.93	4.9e-09	38	99.83
3720	JARID2	jumonji, AT rich interactive domain 2	14.51	5.64e-54	3.34	8.12e-30	2.93	1.22e-26	24.04	5.51e-57	1.6	7.47e-09	22.79	1.63e-56	1.82	1.7e-12	10.74	1.28e-54	11.85	7.15e-56	2.11	6.09e-21	1.62	3.58e-12	38	97.35
120114	FAT3	FAT atypical cadherin 3	26.97	1.23e-45	6.75	3.96e-29	6.4	2.79e-28	8.24	1.7e-30	-1.08	0.564	7.48	4.26e-29	-1.12	0.351	15.7	1.78e-44	15.14	4.8e-44	2.31	1.29e-13	1.67	5.16e-07	38	92.86
146909	KIF18B	kinesin family member 18B	12.76	2.58e-41	5.23	1.14e-28	3.91	1.29e-23	12.1	1.87e-38	1.4	0.00222	11.56	4.19e-38	1.33	0.00764	10.93	6.66e-44	11.49	1.67e-44	2.32	5.09e-16	1.94	1e-11	38	74.97
10535	RNASEH2A	ribonuclease H2, subunit A	14.83	3.43e-36	4.6	7.72e-21	3.71	1.61e-17	13.15	3.12e-33	1.27	0.0856	14.27	5.97e-34	1.34	0.033	8.37	4.59e-33	8.34	6.27e-33	2.16	3.23e-10	1.98	1.22e-08	38	74.02
1993	ELAVL2	ELAV like neuron-specific RNA binding protein 2	15.54	1.17e-40	5	2.73e-25	5.83	1.26e-27	11.54	1.29e-34	1.11	0.409	11.17	4.29e-34	1.14	0.289	7.52	7.97e-36	10.87	8.06e-41	2.28	7.99e-14	1.86	1.73e-09	38	73.86
100288637	LOC100288637	-	10.11	1.21e-33	5.22	3.75e-24	4.04	5.33e-20	13.68	3.23e-35	1.27	0.0674	12.03	9.75e-34	1.03	0.812	4.36	3.85e-25	4.62	4.6e-26	2.16	1.57e-11	1.81	4.31e-08	38	60.33
4751	NEK2	NIMA-related kinase 2	11.07	9.88e-35	6.77	6.41e-28	4.88	4.35e-23	6.42	1.1e-25	1.93	1e-06	8.16	8.47e-29	1.66	9.56e-05	3.59	2.36e-21	3.07	1.94e-18	2.11	5.6e-11	1.93	3.13e-09	38	51.59
10172	ZNF256	zinc finger protein 256	5.48	6.01e-24	2.14	1.14e-08	2.05	4.8e-08	10.27	2.54e-30	1.89	4.95e-06	10.4	1.8e-30	1.68	0.000166	4.57	2.11e-24	5.39	4.37e-27	2.12	3.58e-10	1.81	2.77e-07	38	47.8
55143	CDCA8	cell division cycle associated 8	7.16	9.87e-35	2.82	3.5e-18	2.46	2.63e-15	6.89	7.9e-32	1.21	0.0639	5.55	8.77e-29	1.26	0.0248	7.09	5.62e-39	7.1	4.96e-39	2.13	1.06e-14	1.62	4.38e-08	38	45.29
23194	FBXL7	F-box and leucine-rich repeat protein 7	6.49	4.94e-18	2.41	1.41e-06	2.52	4.57e-07	7.61	3.7e-18	-1.51	0.0316	7.41	6.36e-18	-1.12	0.551	4.03	6.51e-15	3.78	4.97e-14	2.61	4.77e-09	1.99	1.04e-05	38	41.48
50863	NTM	neurotrimin	11.25	3.17e-35	2.3	5.29e-11	2.59	4.37e-13	3.76	3.58e-18	1.03	0.847	4.29	2.67e-20	1.13	0.344	4.51	1.97e-26	4.79	2.05e-27	2.2	2.12e-12	1.9	2.3e-09	38	39.75
8880	FUBP1	far upstream element (FUSE) binding protein 1	5.59	5.13e-38	3.17	1.96e-26	2.64	4.61e-22	3.34	1.53e-25	1.46	1e-05	3.74	6.36e-28	1.65	1.67e-08	5.23	8.23e-41	4.89	1.48e-39	2.05	7.54e-18	1.88	4.93e-15	38	35.64
10657	KHDRBS1	KH domain containing, RNA binding, signal transduction associated 1	4.62	8.55e-36	2.8	1.49e-24	2.55	3.05e-22	4.65	2.35e-33	1.54	2.35e-07	4.53	1.39e-33	1.68	1.19e-09	4.28	4.19e-38	4.35	2.7e-38	2.03	9.23e-19	1.79	1.43e-14	38	34.82
389677	RBM12B	RNA binding motif protein 12B	5.08	2.98e-23	3.42	1.45e-16	3.26	7.97e-16	4.4	2.56e-19	1.61	0.000406	4.22	1.28e-18	1.35	0.0244	2.37	1.16e-12	2.68	5.15e-15	2.29	6.82e-12	1.73	8.84e-07	38	32.41
54955	C1orf109	chromosome 1 open reading frame 109	4.04	2.59e-19	2.21	2.7e-09	2.02	7.33e-08	4.88	1.2e-20	1.1	0.495	4.5	3.63e-19	1.18	0.219	3.7	1.09e-20	4.06	2.87e-22	2.13	3.63e-10	1.93	2.04e-08	38	31.75
58486	ZBED5	zinc finger, BED-type containing 5	4.34	3.04e-26	3.08	2.07e-19	2.74	3.52e-17	3.45	3.24e-20	1.46	0.00044	3.33	1.38e-19	1.51	0.000117	3.5	5.52e-26	3.43	1.78e-25	2.02	4.92e-13	1.87	4.61e-11	38	30.73
93	ACVR2B	activin A receptor, type IIB	4.74	4.58e-35	2.21	9.6e-18	2.09	2.47e-16	4.37	3.39e-31	1.02	0.835	3.95	2.93e-29	1.04	0.626	3.14	2.84e-31	3.24	5.4e-32	2.16	8.56e-21	1.93	2.79e-17	38	29.89
10152	ABI2	abl-interactor 2	4.56	9.59e-46	2.12	4.32e-25	2.07	3.28e-24	3.87	4.1e-39	1.06	0.317	3.85	2.61e-39	1.16	0.00573	2.77	7.96e-39	2.98	7.81e-41	2.02	6.08e-28	1.94	2.61e-26	38	28.4
23394	ADNP	activity-dependent neuroprotector homeobox	3.34	7.73e-31	2.81	1.48e-26	2.53	6.46e-24	3.03	3.64e-27	1.33	0.000126	2.77	7.89e-25	1.49	1.58e-07	3.08	4.42e-33	3.13	1.61e-33	2.14	2.1e-22	1.57	1.05e-11	38	27.22
9978	RBX1	ring-box 1, E3 ubiquitin protein ligase	3.38	3.08e-28	2.87	3.25e-24	2.64	4.43e-22	2.55	1.47e-19	1.76	2.08e-10	2.58	2.68e-20	1.82	2.41e-11	2.74	1.9e-26	2.6	6.3e-25	2.08	1.43e-18	1.96	8.74e-17	38	26.98
55832	CAND1	cullin-associated and neddylation-dissociated 1	3.8	1.08e-34	2.66	1.41e-25	2.51	5.49e-24	2.89	2.98e-26	1.54	2.32e-08	2.77	2.63e-25	1.6	1.39e-09	2.51	4.32e-28	2.62	3.11e-29	2.03	5.48e-21	1.95	8.47e-20	38	26.88
8655	DYNLL1	dynein, light chain, LC8-type 1	2.92	1.18e-24	2.35	5.73e-19	2.17	1.02e-16	2.51	1.24e-18	1.69	4.42e-09	2.55	1.28e-19	1.78	2.58e-10	3.14	2.25e-29	3.19	7.64e-30	2.17	2.78e-19	1.82	6.75e-14	38	26.29
5793	PTPRG	protein tyrosine phosphatase, receptor type, G	4.49	9.75e-25	2.68	4.6e-15	2.08	3.28e-10	2.91	1.54e-15	1.84	5.03e-07	2.9	2.36e-15	1.28	0.0352	3.67	1.8e-24	3.75	6.64e-25	-2.14	1.67e-12	-3.15	1.46e-20	39	30.89
4175	MCM6	minichromosome maintenance complex component 6	8.7	2.57e-42	4.14	8.95e-30	3.33	1.99e-25	13.69	5.98e-46	1.86	1.74e-10	12.59	5.6e-45	1.57	1.03e-06	8.98	7.06e-47	9.99	1.87e-48	1.91	1.06e-14	2.06	8.73e-17	40	68.82
114044	MCM3AP-AS1	MCM3AP antisense RNA 1	10.95	2.18e-24	3.29	1.75e-10	3.8	3.73e-12	7.39	4.6e-18	1.69	0.0049	7.02	9.16e-18	1.39	0.0711	4.22	4.32e-16	4.09	1.36e-15	1.74	0.000301	2.15	1.03e-06	40	47.73
9735	KNTC1	kinetochore associated 1	7.96	8.43e-37	3.59	1.93e-23	2.81	2e-18	9.92	1e-37	1.21	0.0692	8.58	7.31e-36	1.09	0.407	4.25	7.21e-31	4.37	1.96e-31	1.82	4.89e-11	2.02	1.52e-13	40	47.62
10283	CWC27	CWC27 spliceosome-associated protein homolog (S. cerevisiae)	6.22	3.42e-18	3.57	2.15e-11	3.25	3.09e-10	6.22	1.21e-16	1.74	0.0033	6.45	3.75e-17	1.89	0.000648	6.47	2.85e-21	5.58	2.55e-19	1.95	2.01e-05	2.22	7.11e-07	40	45.56
10051	SMC4	structural maintenance of chromosomes 4	7.31	1.53e-24	3.89	1.03e-15	3.43	8.28e-14	6.58	1.17e-21	-1.19	0.271	6.63	1.69e-21	-1.03	0.846	4.81	6.81e-22	4.57	3.92e-21	1.76	1.1e-05	2.22	3.13e-09	40	43.42
8487	GEMIN2	gem (nuclear organelle) associated protein 2	6.65	9.32e-30	2.96	3.46e-16	2.77	5.23e-15	6.61	1.21e-27	1.46	0.00183	6.72	5.37e-28	1.85	7.47e-07	4.09	1.09e-25	4.07	1.78e-25	1.93	1.11e-09	2.15	7.28e-12	40	41.26
8883	NAE1	NEDD8 activating enzyme E1 subunit 1	6.63	4.63e-42	3.26	3.48e-27	2.84	2.6e-24	4.95	2.73e-34	1.68	3.63e-09	4.86	3.51e-34	1.57	1.75e-07	5.12	3.51e-41	5.36	3.3e-42	1.78	3.34e-14	2.05	1.57e-18	40	40.1
65975	STK33	serine/threonine kinase 33	7.03	1.58e-34	3.35	1.65e-21	3.09	6.41e-20	4.77	1.23e-26	-1.08	0.483	5.16	4.52e-28	-1.16	0.162	4.28	1.44e-30	4.41	3.85e-31	1.84	2.97e-11	2.09	2.21e-14	40	38.26
11335	CBX3	chromobox homolog 3	3.67	2.94e-25	2.48	2.31e-16	2.28	1.52e-14	3.72	9.84e-24	1.51	4.2e-05	3.75	7.48e-24	1.61	3.1e-06	4.48	6.78e-33	4.6	2.19e-33	1.94	2.93e-13	2.07	6.89e-15	40	32.11
57691	KIAA1586	KIAA1586	4.49	3.19e-19	2.46	6.37e-10	2.43	7.79e-10	4.42	1.55e-17	1.57	0.002	3.48	4.34e-14	1.54	0.00263	3.83	6.23e-20	3.89	3.81e-20	1.54	0.000297	2.09	5.02e-09	40	31.74
51637	C14orf166	chromosome 14 open reading frame 166	4	7.54e-44	2.75	6.76e-34	2.53	1.79e-31	3.58	4.5e-39	1.69	8.63e-16	3.59	8.24e-39	1.74	1.35e-16	3.49	1.13e-44	3.53	6.55e-45	1.99	1.07e-26	2.24	4.05e-31	40	31.13
9406	ZRANB2	zinc finger, RAN-binding domain containing 2	3.68	2.63e-24	2.91	2.53e-19	2.61	9.87e-17	2.85	1.3e-17	1.12	0.282	2.64	3.73e-16	1.18	0.0972	2.75	2.79e-21	2.7	8.42e-21	1.8	1.17e-10	2.15	4.83e-15	40	26.39
285958	SNHG15	small nucleolar RNA host gene 15 (non-protein coding)	2.97	2.51e-08	2.34	6.98e-06	2.06	0.000102	3.02	9.01e-08	1.45	0.0654	3.42	3.98e-09	1.32	0.171	2.77	5.56e-09	2.84	2.87e-09	1.63	0.00309	2	3.41e-05	40	25.82
79668	PARP8	poly (ADP-ribose) polymerase family, member 8	3.09	1.13e-19	2.09	2.1e-11	2.02	1.39e-10	3.41	1.68e-19	-1.22	0.0661	3.28	5.08e-19	-1.22	0.0627	2.24	1.32e-15	2.25	8.55e-16	1.84	1.01e-10	2.06	2.23e-13	40	24.72
9045	RPL14	ribosomal protein L14	2.28	4.53e-24	2.09	5.62e-21	2.01	9.9e-20	2.66	1.35e-26	1.54	1.07e-08	2.56	1.25e-25	1.8	9.08e-14	2.35	1.76e-28	2.37	1.04e-28	1.93	1.61e-21	2.15	6.68e-25	40	23.74
29789	OLA1	Obg-like ATPase 1	2.27	1.26e-14	2.02	7.62e-12	2.11	8.52e-13	3.13	9.88e-20	1.51	4.47e-05	2.67	9.58e-17	1.32	0.00462	2.08	5.68e-15	2.26	4.58e-17	1.8	3.09e-11	2.14	9.65e-16	40	23.31
7546	ZIC2	Zic family member 2	251.91	1.13e-44	63.59	3.29e-35	65.74	1.66e-35	161.92	8.55e-40	1.09	0.698	144.65	5e-39	1.12	0.596	300.65	4.11e-50	264.28	2.47e-49	1.89	0.000198	1.66	0.0029	41	1258.5
79805	VASH2	vasohibin 2	84.78	5.19e-72	3.46	3.6e-32	3.14	7.66e-30	146.89	9.13e-74	1.8	4.67e-13	143.81	1.23e-73	1.83	1.3e-13	78.7	3.86e-76	80.16	3.26e-76	1.59	1.3e-12	1.53	2.7e-11	41	547.69
5354	PLP1	proteolipid protein 1	134.28	8.85e-47	13.68	6.35e-28	11.36	6.33e-26	66.77	6.98e-40	-1.03	0.871	49.22	1.25e-37	1.04	0.817	36.9	7.04e-42	56.89	2.06e-45	1.76	6.97e-05	1.59	0.000963	41	374.52
143282	FGFBP3	fibroblast growth factor binding protein 3	152.61	2.3e-53	7.71	4.4e-26	7.89	1.38e-26	17.11	1.14e-33	1.05	0.731	18.21	6.77e-34	-1.04	0.813	40.13	1.12e-48	40.77	8.5e-49	1.12	0.328	1.14	0.274	41	288.78
7547	ZIC3	Zic family member 3	40.65	6.85e-53	19.73	2.32e-45	20.56	9.58e-46	58.82	2.16e-53	-1.26	0.0343	51.45	2.82e-52	-1.21	0.0715	19.86	7.92e-51	18.49	5.39e-50	1.54	1.4e-06	1.36	0.000382	41	234.93
793	CALB1	calbindin 1, 28kDa	27.92	7.52e-31	2.29	1.12e-05	3.59	3.87e-10	48.11	4.12e-33	1.58	0.0221	36.31	5.94e-31	1.67	0.00969	50.39	6.69e-40	37.71	1.51e-37	1.15	0.388	1.19	0.292	41	211.91
57405	SPC25	SPC25, NDC80 kinetochore complex component	40.51	3.15e-53	8.22	1.46e-35	6.41	6.5e-32	33.99	3.06e-49	1.25	0.0394	33.71	4.03e-49	-1.04	0.75	27.12	5.08e-54	26.06	1.18e-53	1.68	1.72e-08	1.44	3.2e-05	41	181.43
259266	ASPM	asp (abnormal spindle) homolog, microcephaly associated (Drosophila)	36.15	1.32e-42	16.79	6.06e-35	11.26	2.12e-30	27.97	4.75e-38	1.69	0.000412	32.23	2.81e-39	1.12	0.449	13.92	2.11e-37	12.35	6.25e-36	1.71	9.04e-06	1.53	0.000351	41	156.72
11169	WDHD1	WD repeat and HMG-box DNA binding protein 1	22.18	4.9e-48	6.37	3.81e-32	4.9	4.76e-28	39.72	3.85e-51	1.6	1.37e-05	37.44	1.14e-50	1.73	5.96e-07	10.56	5.9e-44	11.06	1.57e-44	1.78	5.82e-10	1.82	1.7e-10	41	139.16
9928	KIF14	kinesin family member 14	28.21	1.38e-51	8.17	8e-37	6.83	4.37e-34	27.74	4.12e-49	1.47	0.000237	28.45	4.09e-49	1.17	0.118	15.06	1.68e-49	14.71	3.22e-49	1.8	1.14e-10	1.69	4.31e-09	41	135.3
7804	LRP8	low density lipoprotein receptor-related protein 8, apolipoprotein e receptor	29.71	4.02e-50	2.68	1.6e-16	3.19	6.39e-20	20.89	2.11e-44	1.28	0.0213	16.82	5.34e-42	1.92	1.4e-08	23.98	8.91e-53	19.74	8.41e-51	1.64	6.73e-08	1.7	1.14e-08	41	123.55
79075	DSCC1	DNA replication and sister chromatid cohesion 1	22.04	1.09e-37	4.07	3.31e-17	3.04	6.57e-13	27.39	1.87e-37	1.4	0.0244	28.66	8.98e-38	1.67	0.000542	15.14	7.81e-38	15.12	9.01e-38	1.62	8.61e-05	1.45	0.00234	41	121.6
7013	TERF1	telomeric repeat binding factor (NIMA-interacting) 1	23.85	8.57e-49	2.35	5.77e-14	2.2	1.6e-12	27.72	7.31e-48	1.25	0.0379	28.92	2.75e-48	1.08	0.497	14.61	7.85e-48	15.86	1.04e-48	1.8	7.09e-10	1.86	9.98e-11	41	121.5
55010	PARPBP	PARP1 binding protein	26.84	8.3e-58	5.81	6.44e-38	4.53	2.04e-33	22.04	1.63e-53	1.8	1.13e-10	21.08	4.54e-53	1.62	2.48e-08	16.82	1.87e-57	16.26	5.82e-57	1.35	1.31e-05	1.27	0.000328	41	119.42
55536	CDCA7L	cell division cycle associated 7-like	24.43	2.85e-46	4.64	7.33e-25	3.56	2.37e-20	27.01	8.92e-45	-1.61	4.6e-05	26.6	1.01e-44	-1.2	0.117	12.04	2.51e-43	15.19	4.53e-46	1.07	0.507	-1.17	0.0866	41	118.52
2146	EZH2	enhancer of zeste homolog 2 (Drosophila)	24.31	1.11e-35	10.33	1.38e-26	7.89	2.9e-23	14.88	4.83e-29	1.68	0.00238	14.25	1.09e-28	1.14	0.455	17.54	3.85e-36	18.78	7.49e-37	1.73	8.16e-05	1.73	8.17e-05	41	114.26
55388	MCM10	minichromosome maintenance complex component 10	21.79	2.2e-52	4.85	2.35e-32	4.02	7.12e-29	22.53	1.56e-50	1.15	0.134	20.87	1.26e-49	1.06	0.536	16.19	2.8e-54	17.43	4.23e-55	1.58	4.67e-09	1.48	2.04e-07	41	112.95
56992	KIF15	kinesin family member 15	20.32	3.65e-44	9.08	6.13e-34	7.55	1.18e-31	20.26	5.83e-42	-1.08	0.532	17.38	5.6e-40	-1.08	0.536	14.6	5.74e-45	15.36	1.5e-45	1.49	3.55e-05	1.64	5.63e-07	41	109.84
2173	FABP7	fatty acid binding protein 7, brain	48.02	4.01e-42	7.92	7.22e-24	9.33	1.48e-25	3.05	1.54e-10	1.43	0.0262	3.34	1.11e-11	1.12	0.483	12.59	2.29e-33	13.49	3.91e-34	1.32	0.0303	1.31	0.0365	41	102.92
6657	SOX2	SRY (sex determining region Y)-box 2	18.44	5.93e-44	5.8	8.6e-29	5.98	3.12e-29	16.34	4.33e-40	-1.01	0.957	16.09	5.73e-40	-1.15	0.23	15.59	1.03e-46	14.05	2.09e-45	1.65	1.31e-07	1.48	2.16e-05	41	97.58
11168	PSIP1	PC4 and SFRS1 interacting protein 1	20.68	1.5e-33	4.58	3.29e-16	3.86	5.64e-14	19.03	5.82e-31	1.01	0.938	17.29	8.3e-30	-1.05	0.771	12.56	3.8e-32	12.69	3.3e-32	1.55	0.0016	1.59	0.000799	41	95.89
54478	FAM64A	family with sequence similarity 64, member A	19.88	3.12e-39	5.73	4.8e-24	4.45	3.02e-20	17.75	5.58e-36	-1.22	0.159	17.52	1.36e-35	-1.22	0.14	12.48	1.42e-38	13.19	3.41e-39	1.13	0.275	-1.1	0.374	41	95.67
26271	FBXO5	F-box protein 5	16.06	6.49e-38	5.85	6.04e-25	4.84	3.15e-22	15.4	2.26e-35	1.77	2.67e-05	14.56	9.87e-35	1.88	3.22e-06	11.65	4.07e-38	11.18	1.51e-37	1.97	3.71e-09	1.76	3.75e-07	41	86.92
81610	FAM83D	family with sequence similarity 83, member D	13.84	5.99e-17	3.97	4.75e-07	3.19	1.36e-05	16.32	1.12e-16	-1.25	0.461	15.69	2.07e-16	-1.55	0.13	14.04	5.69e-20	14.26	4.38e-20	1.52	0.0705	1.15	0.552	41	86.78
54756	IL17RD	interleukin 17 receptor D	18.18	4.3e-51	5.52	1.06e-34	4.59	1.82e-31	12.48	1.36e-44	1.67	6.04e-08	9.9	8.47e-42	1.79	1.52e-09	14.33	5.16e-53	14.58	2.92e-53	1.56	9.72e-09	1.52	4.47e-08	41	86.12
140597	TCEAL2	transcription elongation factor A (SII)-like 2	23.27	1.57e-42	5.92	3.7e-26	6.36	4.34e-27	13.45	1.55e-34	1.02	0.894	13.4	1.23e-34	-1.14	0.318	6.83	2.92e-32	11.4	3.88e-39	1.4	0.000985	1.68	9.7e-07	41	85.87
220042	C11orf82	chromosome 11 open reading frame 82	16	1.46e-43	3.33	3.02e-20	2.37	1.76e-13	17.55	1.95e-42	1.17	0.171	14.73	2.28e-40	1.1	0.386	13.32	1.07e-45	12.04	1.98e-44	1.41	0.00015	1.48	1.93e-05	41	84.5
407975	MIR17HG	miR-17-92 cluster host gene (non-protein coding)	20.09	9e-28	5.39	2.74e-14	3.9	1e-10	15.7	9.4e-24	-1.38	0.122	17.02	2.47e-24	-1.44	0.0807	8.36	2.47e-22	7.8	1.7e-21	1.38	0.0558	1.07	0.709	41	83.53
2846	LPAR4	lysophosphatidic acid receptor 4	24.77	1.31e-37	3.71	5.61e-15	3.88	1.22e-15	14.8	4.07e-30	-1.16	0.336	17.92	3.46e-32	-1.16	0.328	5.08	1.51e-23	7.41	5.04e-29	1.13	0.32	1.21	0.108	41	82.23
51659	GINS2	GINS complex subunit 2 (Psf2 homolog)	16.08	4.9e-30	6	7.38e-19	4.39	6.5e-15	12.4	1.21e-25	1.01	0.98	11.65	6.66e-25	-1.02	0.933	12.26	9.23e-31	12.55	5.02e-31	1.21	0.188	1.15	0.323	41	79.72
4172	MCM3	minichromosome maintenance complex component 3	16.68	8.72e-41	4.39	7.86e-23	3.45	1.14e-18	12.64	9.73e-36	1.35	0.0148	11.16	4.03e-34	1.39	0.00688	11.37	6.76e-41	11.65	3.32e-41	1.24	0.0274	1.17	0.113	41	76.49
84541	KBTBD8	kelch repeat and BTB (POZ) domain containing 8	9.89	2.47e-27	2.2	2.78e-07	2.11	8.94e-07	12.82	5.61e-28	1	0.997	15.48	3.96e-30	1.41	0.0307	13.66	8.71e-35	14.23	2.95e-35	1.53	0.00105	1.39	0.0106	41	75.72
57167	SALL4	spalt-like transcription factor 4	11.44	1.69e-39	3.26	7.79e-20	2.56	4.95e-15	12.09	9.59e-38	1.39	0.00319	11.36	4.65e-37	1.19	0.119	14.65	4.28e-47	13.97	1.6e-46	1.82	5.44e-10	1.93	1.91e-11	41	75.66
9201	DCLK1	doublecortin-like kinase 1	7.75	8.51e-46	2.52	3.31e-23	3.09	2.55e-28	14.87	6.22e-52	1.26	0.00252	14.64	7.1e-52	1.66	4.34e-10	14.75	1.93e-58	12.61	1.66e-56	1.11	0.0801	1.1	0.108	41	75.36
4171	MCM2	minichromosome maintenance complex component 2	13.05	4.15e-34	5.13	9.53e-22	3.65	1.27e-16	15.45	8.72e-34	1.01	0.963	13.81	1.09e-32	-1	0.983	9.62	1.87e-34	9.91	8.17e-35	1.35	0.00736	1.31	0.0161	41	75.29
1381	CRABP1	cellular retinoic acid binding protein 1	15.5	1.69e-37	5.64	1.45e-24	5.77	7.47e-25	11.16	6.93e-32	-1.02	0.909	17.06	2.76e-36	1	0.98	7.57	1.59e-32	7.06	1.76e-31	1.48	0.000289	1.59	2.25e-05	41	74.85
54892	NCAPG2	non-SMC condensin II complex, subunit G2	11.8	1.35e-33	2.62	5.93e-12	2.42	1.24e-10	18.01	6.51e-36	1.69	0.000163	14.41	8.44e-34	1.91	5.05e-06	7.92	1.04e-32	8.53	1.11e-33	1.63	1.62e-05	1.49	0.000312	41	72.43
81930	KIF18A	kinesin family member 18A	16.1	5.1e-37	7.25	1.94e-27	5.45	2.75e-23	11.65	2.17e-31	1.36	0.0218	10.79	2.02e-30	1.25	0.102	7.63	1.61e-32	6.64	1.56e-30	1.43	0.000899	1.65	5.95e-06	41	71.2
79682	MLF1IP	MLF1 interacting protein	13.2	4.59e-38	3.39	4.66e-18	2.43	4.75e-12	14.94	3.58e-37	-1.19	0.177	10.07	1.87e-32	-1.56	0.000312	9.87	1.69e-38	10.24	5.4e-39	1.06	0.572	1.11	0.299	41	69.06
2237	FEN1	flap structure-specific endonuclease 1	14.1	1.72e-34	4.08	4.82e-18	3.11	8.25e-14	11	1e-29	1.26	0.112	10.12	8.75e-29	1.46	0.00799	10.42	8.51e-35	9.76	6.66e-34	1.33	0.0127	1.18	0.147	41	67.82
11211	FZD10	frizzled family receptor 10	6.84	6.88e-15	23.68	4.6e-26	20.39	8.6e-25	2.59	3.61e-05	-1.1	0.702	2.17	0.000574	1.1	0.682	2.92	1.01e-08	3.67	2.62e-11	1.63	0.00577	1.44	0.0368	41	67.53
55329	MNS1	meiosis-specific nuclear structural 1	17.49	1.3e-33	7.08	9.99e-23	5.79	2.05e-20	11.93	2.47e-27	-1.27	0.121	15.82	3.66e-30	-1.23	0.174	2.28	4.82e-10	2.11	9.25e-09	-1.13	0.341	-1.06	0.627	41	67.19
2842	GPR19	G protein-coupled receptor 19	14.81	3.18e-46	3.38	1.82e-23	3.05	2.07e-21	10.92	1.21e-39	-1.5	3.85e-05	12.15	4.3e-41	-1.34	0.00249	6.5	4.43e-40	8.25	1.14e-43	1.47	1.48e-06	1.58	2.28e-08	41	64.95
6875	TAF4B	TAF4b RNA polymerase II, TATA box binding protein (TBP)-associated factor, 105kDa	12.58	8.5e-40	2.71	7.22e-16	2.26	2.77e-12	13.15	6.14e-38	1.24	0.0626	14.6	4.23e-39	1.11	0.341	6.88	3.31e-36	6.62	1.46e-35	1.82	9.91e-10	1.76	5.56e-09	41	64.73
4674	NAP1L2	nucleosome assembly protein 1-like 2	15.46	1.16e-35	3.2	1.04e-14	2.77	1.95e-12	10.66	1.19e-29	-1.7	0.000168	10.63	1.2e-29	-1.75	6.43e-05	6.8	2.86e-30	7.41	1.82e-31	1.02	0.856	-1.14	0.226	41	62.54
57650	KIAA1524	KIAA1524	11.95	9.28e-47	3.45	2.03e-26	2.68	5.79e-21	9.85	7.45e-42	1.3	0.00242	9.55	2.28e-41	1.21	0.0255	9.61	3.81e-49	8.76	8.92e-48	1.42	1.49e-06	1.41	2.05e-06	41	61.19
22871	NLGN1	neuroligin 1	11.41	3.24e-39	4.25	1.92e-24	4.02	1.4e-23	16.17	6.36e-41	1.15	0.198	11.37	6.2e-37	1.19	0.113	4.42	2.29e-29	4.12	5.05e-28	1.27	0.00659	1.35	0.000651	41	60.72
91851	CHRDL1	chordin-like 1	18.96	9.62e-43	4.09	3.7e-22	4.08	4.96e-22	8.28	3.37e-31	-1	1	8.95	5.22e-32	1.05	0.669	4.76	7.75e-29	6.24	3.06e-33	1.28	0.00954	1.34	0.00209	41	60.03
56475	RPRM	reprimo, TP53 dependent G2 arrest mediator candidate	6.36	4.95e-28	2.12	1.3e-09	2.01	9.53e-09	12.72	9.36e-35	1.08	0.549	16.38	1.73e-37	1.29	0.0397	8.21	7.27e-36	5.08	1.68e-28	1.74	9.94e-08	1.58	6.04e-06	41	58.57
116442	RAB39B	RAB39B, member RAS oncogene family	15.96	5.23e-49	3.45	2.4e-25	2.92	6.74e-22	10.08	7.16e-41	1.12	0.247	10.8	8.15e-42	1.1	0.316	4.96	8.52e-37	4.71	9.72e-36	1.19	0.0162	1.12	0.123	41	57.41
4885	NPTX2	neuronal pentraxin II	14.66	2.58e-24	4.5	5.53e-12	3.72	5.22e-10	10.58	2.77e-19	-1.12	0.616	10.41	3.4e-19	1.14	0.555	3.3	9.06e-11	5.24	1.87e-16	1.27	0.161	1.43	0.0347	41	57.37
993	CDC25A	cell division cycle 25A	10.07	3.87e-43	2.47	7.4e-18	2.24	1.88e-15	11.02	1.07e-41	1.39	0.000461	9.29	1.4e-39	1.37	0.000705	7.93	4.49e-44	8.91	1.06e-45	1.2	0.0139	1.16	0.0506	41	57.05
285533	RNF175	ring finger protein 175	14.04	7.32e-39	7.72	5.67e-31	7.04	1.16e-29	6.15	2.8e-26	-1.03	0.849	5.85	1.37e-25	1	0.98	4.98	6e-29	6.01	5.16e-32	1.35	0.00202	1.38	0.000992	41	56.55
65243	ZFP69B	ZFP69 zinc finger protein B	9.61	6.65e-33	2.93	1.44e-14	2.26	5.21e-10	12.51	3.87e-34	-1.04	0.807	12.81	3.19e-34	1.3	0.0428	6.08	5.17e-30	5.6	1.21e-28	1.07	0.551	1.03	0.809	41	56.24
5422	POLA1	polymerase (DNA directed), alpha 1, catalytic subunit	14.3	3.12e-39	4.32	2.25e-22	3.8	3.14e-20	5.42	1.82e-24	-1.06	0.677	5.29	3.84e-24	-1.16	0.236	7.69	8.68e-36	8.1	1.88e-36	1.4	0.000664	1.41	0.000486	41	53.95
5471	PPAT	phosphoribosyl pyrophosphate amidotransferase	9.64	4.96e-34	2.92	1.25e-15	2.63	1.25e-13	7.96	1.1e-29	-1.21	0.142	8.22	3.82e-30	1.13	0.335	8.16	8.18e-36	8.31	5.47e-36	1.77	5.51e-08	1.78	4.08e-08	41	53.73
51512	GTSE1	G-2 and S-phase expressed 1	9.7	8.38e-46	3.8	5.93e-30	3.11	1.25e-25	9.42	4.94e-43	1.22	0.0194	8.94	3.73e-42	1.02	0.792	7.27	3.54e-46	6.16	1.86e-43	1.66	1.21e-11	1.32	4.04e-05	41	53.62
79019	CENPM	centromere protein M	10.22	8.42e-36	3.86	3.86e-21	3.06	5.94e-17	7.06	6.97e-29	1.34	0.0159	6.73	3.43e-28	1.21	0.118	8.63	1.06e-37	7.76	3.83e-36	1.99	6.04e-11	1.7	1.37e-07	41	53.56
9585	KIF20B	kinesin family member 20B	7.71	4.06e-28	2.17	7.65e-09	2.06	3.41e-08	10.11	1e-29	1.39	0.0128	10.91	2.98e-30	1.56	0.000736	7.38	1.18e-32	6.85	1.55e-31	1.46	0.000365	1.75	3.74e-07	41	53.35
374618	TEX9	testis expressed 9	10.75	2.1e-30	8.03	1.65e-26	6.62	1.17e-23	7.09	2.67e-23	-1.16	0.325	8	4.52e-25	-1.17	0.287	4.24	8.32e-21	3.8	6.28e-19	-1.09	0.494	-1.1	0.452	41	53.05
6418	SET	SET nuclear oncogene	8.41	5.22e-48	4.4	4.22e-37	3.66	7.34e-33	7.27	2.3e-43	1.35	4.39e-05	7.19	2e-43	1.66	1.9e-10	7.31	6.7e-51	7.36	6.55e-51	1.86	8.09e-18	1.75	1.7e-15	41	52.22
64785	GINS3	GINS complex subunit 3 (Psf3 homolog)	10.43	1.74e-38	3.76	1.52e-22	2.97	3.87e-18	5.95	1.61e-28	1.45	0.000813	6.8	1.1e-30	1.47	0.000542	8.34	1.94e-39	8.75	4.95e-40	1.12	0.195	1.03	0.765	41	52.07
81620	CDT1	chromatin licensing and DNA replication factor 1	8.46	2.34e-40	2.35	3.31e-16	2.05	5.47e-13	11.45	6.19e-42	1.11	0.296	9.99	4.47e-40	1.15	0.133	5.61	6.74e-38	5.94	8.64e-39	1.49	4.77e-07	1.6	7.94e-09	41	51.2
57673	BEND3	BEN domain containing 3	9.13	4.14e-38	2.44	7.7e-15	2.07	2.23e-11	8.05	5.73e-34	1.25	0.036	7.11	2.57e-32	1.19	0.108	8.36	3.29e-40	8.68	9.76e-41	1.34	0.000801	1.35	0.000547	41	50.97
1787	TRDMT1	tRNA aspartic acid methyltransferase 1	7.07	1.8e-29	3.37	1.07e-17	2.7	9.05e-14	10.5	1.64e-32	1.53	0.000721	9.86	9.23e-32	1.61	0.000195	4.76	3.72e-27	5.63	6.86e-30	1.37	0.00185	1.41	0.000715	41	49.81
6632	SNRPD1	small nuclear ribonucleoprotein D1 polypeptide 16kDa	8.71	1.74e-28	3.19	2.46e-14	2.68	1.42e-11	7.92	6.46e-26	1.49	0.00493	8.07	3.32e-26	1.99	2.46e-06	6.08	2.03e-27	6.04	2.94e-27	1.42	0.00276	1.59	9.75e-05	41	49.18
219790	RTKN2	rhotekin 2	11.04	2.74e-31	2.64	1.93e-11	2.43	3.39e-10	9.33	2.33e-27	1.26	0.098	7.52	8.9e-25	1.44	0.00752	5.73	6.28e-27	5.34	1.03e-25	-1.05	0.685	1.01	0.925	41	48.79
84930	MASTL	microtubule associated serine/threonine kinase-like	8.65	5.01e-25	2.38	6.47e-08	2.01	8.19e-06	8.52	3.61e-23	1.31	0.115	8.42	4.07e-23	1.51	0.0123	6.65	1.41e-24	7.12	2.17e-25	1.1	0.493	-1.07	0.616	41	48.74
4173	MCM4	minichromosome maintenance complex component 4	9.35	7.72e-42	2.7	3.8e-20	2.06	1.15e-13	7.81	4.71e-37	1.08	0.429	7.64	1.04e-36	1.02	0.825	6.96	1.46e-42	6.86	2.53e-42	1.37	2.27e-05	1.31	0.000292	41	48.16
1434	CSE1L	CSE1 chromosome segregation 1-like (yeast)	8.6	2.57e-45	3.01	7.47e-26	2.47	4.38e-21	7.42	5.73e-41	1.17	0.0546	7.63	1.47e-41	1.31	0.000869	7.12	3.93e-47	7.13	4.08e-47	1.09	0.193	1.2	0.00544	41	48.15
1786	DNMT1	DNA (cytosine-5-)-methyltransferase 1	8.23	4.16e-39	2.92	1.95e-20	2.56	1.29e-17	7.18	4.77e-35	1.15	0.146	7.16	6.48e-35	1.29	0.0075	6.6	1.99e-39	6.88	5.36e-40	1.93	1.91e-13	1.7	4.96e-10	41	47.6
5983	RFC3	replication factor C (activator 1) 3, 38kDa	8.93	2.29e-36	2.97	4.14e-18	2.29	5.12e-13	8.02	1.95e-32	1.01	0.921	8.11	1.36e-32	1.17	0.163	5.78	2.06e-34	6	5.22e-35	1.59	4.47e-07	1.48	1.56e-05	41	47.35
9521	EEF1E1	eukaryotic translation elongation factor 1 epsilon 1	7.97	1.53e-29	3.11	6.2e-15	2.8	1.64e-13	7.39	3.95e-27	1.53	0.00143	8.26	2.19e-28	1.83	7.23e-06	5.52	2.07e-28	5.6	1.12e-28	1.32	0.00991	1.63	6.08e-06	41	46.96
10733	PLK4	polo-like kinase 4	7.49	5.71e-50	3.43	7.06e-35	3.01	1.27e-31	7.25	5.3e-47	1.52	1.85e-09	7.43	1.82e-47	1.45	6.59e-08	5.89	1.18e-50	6.16	2.13e-51	1.56	1.09e-13	1.58	2.68e-14	41	46.77
4176	MCM7	minichromosome maintenance complex component 7	8.39	3.04e-34	3.13	3.5e-18	2.31	2.15e-12	8.05	1.39e-31	-1.2	0.13	7.29	4.4e-30	-1.23	0.0793	6.37	3.37e-34	6.54	1.39e-34	-1.06	0.524	-1.16	0.107	41	46.73
5111	PCNA	proliferating cell nuclear antigen	7.37	2.97e-27	3.17	1.32e-14	2.47	1.09e-10	8.18	5.94e-27	1.17	0.274	7.5	3.24e-26	1.34	0.0294	6.42	7.85e-30	6.79	9.66e-31	1.01	0.943	-1.25	0.0455	41	46.67
57415	C3orf14	chromosome 3 open reading frame 14	7.24	1.91e-19	5.54	4.07e-16	3.85	7.73e-12	6.92	2.33e-17	1.53	0.0299	8.03	6.73e-19	1.99	0.000385	4.43	4.07e-16	4.38	6.2e-16	1.43	0.0218	1.15	0.387	41	46.49
165055	CCDC138	coiled-coil domain containing 138	9.35	3.57e-35	2.48	1.91e-13	2.24	1.39e-11	8.29	2.89e-31	1.07	0.576	7.6	8.3e-30	-1.01	0.951	5.85	2.96e-33	5.85	2.94e-33	1.12	0.243	1.44	9.32e-05	41	46.3
10592	SMC2	structural maintenance of chromosomes 2	8.18	4.39e-29	3.64	4.57e-17	2.94	1.42e-13	7.87	1.29e-26	1.7	0.000144	7.29	1.41e-25	1.67	0.000242	5.6	2.97e-27	5.19	5.76e-26	-1.13	0.26	1.02	0.844	41	46.23
54332	GDAP1	ganglioside induced differentiation associated protein 1	9.94	2.34e-41	3.39	1.78e-23	2.79	1.95e-19	7.57	3.3e-35	1.52	2.88e-05	7.97	7.77e-36	1.98	1.32e-10	4.19	1.03e-31	4.76	4.23e-34	-1.01	0.911	-1	0.963	41	46.12
79723	SUV39H2	suppressor of variegation 3-9 homolog 2 (Drosophila)	10.11	1.51e-30	2.94	6e-13	2.73	8.52e-12	6.7	2.37e-23	1.39	0.0218	6.49	4.94e-23	1.35	0.0327	5.71	9.17e-27	5.72	9.62e-27	1.16	0.212	1.16	0.197	41	45.46
84250	ANKRD32	ankyrin repeat domain 32	9.17	3.08e-33	4.13	4.57e-21	3.88	3.91e-20	6.21	5.13e-26	1.19	0.177	7.3	3.06e-28	1.12	0.378	5.32	3.95e-29	4.79	2.13e-27	-1.09	0.399	-1.14	0.181	41	45.34
8420	SNHG3	small nucleolar RNA host gene 3 (non-protein coding)	7.6	8.89e-23	3.06	7.12e-11	2.98	1.6e-10	8.51	1.68e-22	-1.05	0.794	7.98	1.67e-21	1.44	0.0295	4.7	1.57e-19	4.56	4.46e-19	1.49	0.00363	1.74	7.07e-05	41	45.11
134728	IRAK1BP1	interleukin-1 receptor-associated kinase 1 binding protein 1	7.78	3.02e-19	5.74	1.14e-15	4.82	1.1e-13	7.61	2.16e-17	-1.31	0.186	7.13	8.01e-17	-1.35	0.134	2.64	1.49e-08	3.42	8.21e-12	1.58	0.00472	1.56	0.00585	41	44.94
10576	CCT2	chaperonin containing TCP1, subunit 2 (beta)	8.06	8.75e-37	3.79	2.64e-24	3.05	5.75e-20	5.66	1.79e-29	1.68	2.34e-06	6.11	5.63e-31	1.77	1.78e-07	5.85	5.27e-36	5.23	8.1e-34	1.64	2.76e-08	1.58	1.95e-07	41	44.42
6626	SNRPA	small nuclear ribonucleoprotein polypeptide A	6.97	1.15e-30	2.74	6.69e-15	2.42	1.35e-12	8.23	5.46e-31	1.45	0.0021	8.06	1.18e-30	1.7	1.42e-05	5.07	1.04e-29	4.99	2.22e-29	1.39	0.000676	1.38	0.000997	41	44.4
84466	MEGF10	multiple EGF-like-domains 10	7.89	1.19e-27	2.08	8.16e-08	2.3	2.74e-09	10.16	2e-28	-1.54	0.00147	11.06	1.42e-29	-1.53	0.00149	2.29	4.22e-12	3.12	5.85e-18	-1.08	0.49	-1.03	0.803	41	44.08
995	CDC25C	cell division cycle 25C	7.49	5.93e-40	3.41	7.93e-26	2.46	1.99e-18	7.24	4.63e-37	1.79	1.36e-09	7.68	8.9e-38	1.11	0.227	4.81	1.19e-36	4.6	1.04e-35	1.75	3.66e-12	1.65	1.62e-10	41	43.99
55609	ZNF280C	zinc finger protein 280C	10.44	1.34e-30	5.99	3.45e-23	5.35	1.34e-21	6	1.1e-21	1.21	0.209	5.61	7.21e-21	1.32	0.055	3.02	1.05e-15	2.81	2.18e-14	-1.05	0.661	-1.17	0.183	41	43.97
84131	CEP78	centrosomal protein 78kDa	7.36	3.57e-40	3.43	2.92e-26	2.73	3.4e-21	7.55	2.39e-38	1.18	0.0657	6.39	9.39e-36	1.06	0.542	5.53	1.04e-39	5.59	6.73e-40	1.47	2.86e-07	1.59	2.19e-09	41	43.88
29902	FAM216A	family with sequence similarity 216, member A	7.81	3.42e-23	3.54	5.49e-13	3.57	5.57e-13	6.99	1.69e-20	-1.87	0.000598	6.41	1.8e-19	1.1	0.606	4.1	3.55e-17	4.68	3.87e-19	1.82	2.37e-05	1.77	4.9e-05	41	43.66
9015	TAF1A	TATA box binding protein (TBP)-associated factor, RNA polymerase I, A, 48kDa	7.49	1.04e-19	3.63	4.01e-11	3.24	1.22e-09	7.54	3.2e-18	-1.19	0.394	8.71	8.57e-20	1.17	0.431	4.31	7.52e-16	4.29	1.02e-15	-1.01	0.942	1.02	0.89	41	43.6
26059	ERC2	ELKS/RAB6-interacting/CAST family member 2	6.82	3.22e-35	5.61	6.58e-32	5.54	1.18e-31	5.94	8.76e-31	1.76	9.14e-08	6.25	1.12e-31	1.48	0.000108	2.87	5.93e-23	3.24	1.1e-25	1.85	7.73e-12	1.96	3.06e-13	41	43.32
1660	DHX9	DEAH (Asp-Glu-Ala-His) box helicase 9	10.03	1.31e-22	5.08	7.86e-15	3.25	9.71e-10	4.98	1.13e-13	1.66	0.009	6.51	1.36e-16	1.64	0.0101	4.46	5.14e-16	3.21	1.36e-11	1.02	0.887	-1.3	0.0918	41	43.14
8607	RUVBL1	RuvB-like AAA ATPase 1	7.69	3.14e-33	2.22	1.19e-11	2	1.3e-09	7.65	2.5e-31	1.11	0.384	7.98	7.08e-32	1.65	1.92e-05	5.25	7.29e-31	5.38	3.53e-31	-1.05	0.647	-1.07	0.5	41	43.05
25879	DCAF13	DDB1 and CUL4 associated factor 13	7.06	3.16e-29	3.22	1.6e-16	2.72	1.55e-13	6.58	1.92e-26	1.28	0.0564	7.11	1.6e-27	1.7	4.55e-05	4.7	6.29e-26	5.01	4.71e-27	1.57	2.88e-05	1.87	2.33e-08	41	42.82
675	BRCA2	breast cancer 2, early onset	11.18	1.75e-45	2.91	2.7e-22	2.12	6.79e-15	7.3	4.94e-37	1.18	0.0661	8.37	1.8e-39	1.26	0.00952	3.31	2.17e-29	2.92	1.93e-26	1.05	0.469	1.1	0.169	41	42.7
10196	PRMT3	protein arginine methyltransferase 3	5.59	5.49e-23	3.05	1.28e-13	2.7	1.2e-11	6.94	1.86e-24	1.24	0.143	6.69	8.24e-24	1.26	0.108	6.05	2.46e-27	6.36	5.13e-28	1.26	0.0509	1.23	0.0703	41	42.37
5591	PRKDC	protein kinase, DNA-activated, catalytic polypeptide	7.31	1.13e-34	3.02	3.98e-19	2.46	5.33e-15	7.98	6.5e-34	1.73	9.44e-07	7.7	2.3e-33	1.89	1.68e-08	3.92	2.14e-27	4.15	2.2e-28	1.18	0.0555	1.02	0.81	41	42.36
27316	RBMX	RNA binding motif protein, X-linked	6.26	6.75e-29	3.42	9.43e-19	2.96	3.51e-16	6.72	8.13e-28	-1.13	0.332	6.41	2.54e-27	-1.03	0.834	5.34	1.21e-29	5.51	3.44e-30	1.66	1.05e-06	1.76	7.87e-08	41	42.2
4288	MKI67	marker of proliferation Ki-67	7.18	3.5e-41	3.52	5.31e-28	2.86	2.15e-23	5.69	5.57e-35	1.47	8.77e-06	6.15	2.71e-36	1.31	0.00141	5.63	9.88e-42	4.81	7.78e-39	1.81	3.86e-14	1.65	2.55e-11	41	42.08
2960	GTF2E1	general transcription factor IIE, polypeptide 1, alpha 56kDa	7.6	2.21e-38	2.37	7.87e-16	2.11	2.24e-13	6.34	1.39e-33	1.53	2.2e-05	5.89	3.52e-32	1.96	1.3e-10	5.75	6.55e-38	5.6	2.29e-37	1.63	7.18e-09	1.28	0.00189	41	42.06
6741	SSB	Sjogren syndrome antigen B (autoantigen La)	5.95	4.79e-27	2.82	1.77e-14	2.57	6.64e-13	7.07	1.09e-26	1.67	8.49e-05	7.1	5e-26	1.42	0.0111	5.22	1.77e-28	4.98	1.2e-27	1.3	0.0104	1.88	9.5e-09	41	41.98
400506	KNOP1	lysine-rich nucleolar protein 1	7.6	3.19e-39	3.19	1.86e-23	2.72	7.59e-20	5.99	2.62e-33	1.49	3.51e-05	5.45	9.42e-32	1.09	0.368	5.55	3.62e-38	5.79	7.46e-39	1.5	3.94e-07	1.56	4.5e-08	41	41.93
10189	ALYREF	Aly/REF export factor	7.69	5.44e-29	3.04	1.26e-14	2.35	2.62e-10	6.11	8.28e-24	1.6	0.000589	5.92	1.61e-23	1.72	8.64e-05	5.77	5.8e-28	5.36	9.18e-27	1.15	0.214	1.07	0.543	41	41.78
80209	PROSER1	proline and serine rich 1	7.03	7.5e-31	3.17	1.3e-17	2.9	5.73e-16	6.96	2.03e-28	1.8	1.63e-06	7	1.46e-28	1.78	2.28e-06	3.97	3.09e-25	4.09	8.95e-26	1.55	7.75e-06	1.47	7.74e-05	41	41.72
6599	SMARCC1	SWI/SNF related, matrix associated, actin dependent regulator of chromatin, subfamily c, member 1	7.6	7.87e-42	3.34	1.15e-26	2.79	1.62e-22	6.15	2.5e-36	-1.01	0.921	5.62	6.17e-35	-1.01	0.933	5.45	8.63e-41	5.45	1.16e-40	1.8	1.18e-13	1.41	2.16e-06	41	41.63
1736	DKC1	dyskeratosis congenita 1, dyskerin	6.66	1.19e-33	2.63	1.5e-16	2.1	7.23e-12	5.8	1.43e-29	1.09	0.435	6.01	6.18e-30	1.3	0.0141	6.62	1.36e-37	6.38	5.65e-37	1.43	4.36e-05	1.5	4.94e-06	41	41.52
10615	SPAG5	sperm associated antigen 5	5.99	3.05e-23	4.58	3.07e-19	2.85	3.77e-12	6.54	1.4e-22	1.83	3.8e-05	6.43	2.11e-22	1.26	0.102	4.33	4.43e-22	4.12	3.1e-21	1.57	0.00011	1.9	1.3e-07	41	41.4
51520	LARS	leucyl-tRNA synthetase	6.12	2.44e-29	2.76	1.9e-15	2.28	7.94e-12	8.02	5.38e-31	1.27	0.0408	8.8	3.07e-32	1.32	0.0159	3.85	5.37e-25	3.59	1.08e-23	1.46	7.76e-05	1.19	0.0677	41	40.66
158	ADSL	adenylosuccinate lyase	6.15	9.84e-38	2.67	1.3e-20	2.16	1.98e-15	5.82	7.41e-35	1.14	0.159	5.97	5.14e-35	1.43	5.78e-05	5.62	2.44e-40	5.88	5.22e-41	1.83	1.33e-13	1.95	2.04e-15	41	40.62
23468	CBX5	chromobox homolog 5	9.06	6.48e-39	4.09	4.08e-26	3.2	2.06e-21	3.85	2.33e-23	1.9	4.41e-09	3.72	6.39e-23	1.87	8.36e-09	4.39	1.34e-31	4.6	2.15e-32	2	1.53e-13	1.57	1.5e-07	41	40.25
64864	RFX7	regulatory factor X, 7	7.74	6.57e-27	3.18	5.64e-14	2.66	3.64e-11	5.57	5.51e-21	-1.52	0.00421	6.43	9.37e-23	-1.32	0.0581	4.46	1.74e-22	4.16	2.62e-21	1.73	4.48e-06	1.27	0.0379	41	40.04
2091	FBL	fibrillarin	6.12	2.57e-30	2.67	3.66e-15	2.32	2.38e-12	6.83	6.31e-30	-1.18	0.168	6.91	4.62e-30	-1	0.998	4.81	9.91e-30	4.88	6.11e-30	1.71	3.68e-08	1.59	1.3e-06	41	40.02
8467	SMARCA5	SWI/SNF related, matrix associated, actin dependent regulator of chromatin, subfamily a, member 5	6.3	2.88e-34	3.32	2.18e-22	2.9	1.25e-19	5.78	5.62e-31	1.9	2.89e-09	5.61	1.97e-30	1.85	6.62e-09	4.36	1.82e-31	4.49	4.88e-32	1.74	5.16e-10	1.61	3.81e-08	41	39.86
22823	MTF2	metal response element binding transcription factor 2	5.94	2.03e-36	2.78	3.84e-21	2.53	7.01e-19	6.51	8.54e-36	1.28	0.00647	6.84	1.79e-36	1.57	1.46e-06	4.43	7.54e-35	4.59	1.67e-35	1.62	1.17e-09	1.43	2.08e-06	41	39.52
84986	ARHGAP19	Rho GTPase activating protein 19	6.28	1.11e-33	3.13	7.4e-21	2.68	1.22e-17	6.39	1.15e-31	1.73	2.92e-07	6.61	2.69e-32	1.94	2.27e-09	4.28	7.74e-31	4.23	1.53e-30	1.12	0.168	-1.06	0.489	41	39.45
51571	FAM49B	family with sequence similarity 49, member B	5.69	4.68e-32	2.59	3.46e-17	2.33	8.57e-15	6.47	3.68e-32	1.96	7.38e-10	6.4	2.37e-32	1.76	9.95e-08	4.36	1.81e-31	4.5	4.32e-32	1.64	1.31e-08	1.44	1.19e-05	41	39.14
8318	CDC45	cell division cycle 45	5.74	1.93e-24	2.29	1.08e-09	2.02	9.54e-08	7.87	6.07e-27	1.19	0.208	6.89	2.62e-25	1.06	0.654	4.42	2.62e-24	4.8	1.26e-25	1.33	0.00654	1.49	0.000226	41	39.1
10528	NOP56	NOP56 ribonucleoprotein	5.74	1.12e-21	2.4	3.24e-09	2.02	8.87e-07	6.09	1.66e-20	1.03	0.856	6.02	2.3e-20	1.24	0.151	5.89	1.02e-25	5.47	2.28e-24	1.16	0.242	1.18	0.171	41	38.24
86	ACTL6A	actin-like 6A	5.71	2.04e-24	3.47	2.24e-16	2.9	2.26e-13	4.4	6.44e-19	1.35	0.0273	4.36	5.38e-19	1.34	0.0299	5.68	2.46e-27	6	3.64e-28	1.57	6.07e-05	1.27	0.0322	41	38.05
287	ANK2	ankyrin 2, neuronal	6.33	5.61e-38	2.7	2.93e-21	2.72	2.15e-21	4.97	8.03e-32	1.03	0.769	4.26	2.74e-29	1.5	5.31e-06	5.4	4.75e-40	5.19	2.54e-39	1.88	7.36e-15	1.92	1.83e-15	41	37.9
11052	CPSF6	cleavage and polyadenylation specific factor 6, 68kDa	6.56	8.57e-38	3.28	1.7e-24	2.72	2.59e-20	5.68	2.81e-33	1.35	0.00115	4.78	1.63e-30	1.06	0.536	4.4	8.04e-35	4.43	6.12e-35	1.72	2.72e-11	1.89	5.48e-14	41	37.87
283742	FAM98B	family with sequence similarity 98, member B	5.23	2.47e-29	3.13	1.16e-19	2.72	6.37e-17	4.49	4.96e-25	1.78	3.13e-07	4.8	6.26e-26	1.61	1.24e-05	5.86	4.88e-35	5.57	4.05e-34	1.45	3.19e-05	1.09	0.339	41	37.73
1633	DCK	deoxycytidine kinase	5.58	4.09e-25	3.73	2.47e-18	3.23	5.2e-16	6.12	6.62e-25	1.52	0.00167	6.06	1.85e-24	1.72	5.5e-05	3.3	2.62e-19	3.27	4.81e-19	1.77	2.49e-07	1.41	0.0012	41	37.71
84620	ST6GAL2	ST6 beta-galactosamide alpha-2,6-sialyltranferase 2	7.98	1.09e-29	4.26	2.12e-20	3.46	4.81e-17	3.78	3.37e-17	-1.03	0.833	4.88	6.7e-21	1.11	0.424	3.91	8.76e-23	4.48	3.8e-25	1.28	0.0181	1.32	0.00784	41	37.49
200765	TIGD1	tigger transposable element derived 1	5.01	1.66e-20	3.72	6.15e-16	3.66	9.65e-16	8.04	9.33e-25	1.05	0.74	6.89	8.84e-23	-1	0.976	2.21	3.01e-10	2.68	1.1e-13	1.4	0.00338	1.81	9.67e-07	41	37.47
83990	BRIP1	BRCA1 interacting protein C-terminal helicase 1	7.72	8.48e-35	2.99	1.96e-18	2.29	4.99e-13	6.88	4.32e-31	-1.13	0.283	5.38	3.42e-27	-1.23	0.0562	3.69	2.42e-26	4.1	2.57e-28	-1.05	0.611	1.01	0.873	41	37.47
84085	FBXO30	F-box protein 30	6.06	7.71e-30	3.71	1.82e-21	3.33	1.82e-19	4.8	2.11e-24	1.35	0.00998	4.74	3.56e-24	1.16	0.203	4.28	2.26e-27	4.62	1.12e-28	1.79	6.16e-09	1.51	1.53e-05	41	37.35
93594	TBC1D31	TBC1 domain family, member 31	7.22	1.19e-26	2.76	3.65e-12	2.63	2.06e-11	6.81	1.13e-23	-1.02	0.917	7.27	7.91e-25	1.05	0.766	3.17	4.57e-17	2.94	1.21e-15	-1.19	0.137	-1.26	0.0448	41	37.32
55771	PRR11	proline rich 11	4.91	1.5e-23	2.68	3.61e-13	2.32	1.21e-10	6.05	6.58e-25	-1.05	0.73	6.28	1.88e-25	-1.1	0.479	4.93	4.41e-27	4.76	2.07e-26	1.77	1.25e-07	1.37	0.00211	41	37.22
6240	RRM1	ribonucleotide reductase M1	6.65	1.45e-36	3.54	2.51e-25	3	6.92e-22	5.58	4.1e-32	1.33	0.00259	5.01	4.28e-30	1.22	0.0362	4	8.95e-32	3.96	1.68e-31	1.54	7.78e-08	1.37	4.19e-05	41	37.2
92675	DTD1	D-tyrosyl-tRNA deacylase 1	5.36	6.97e-34	2.58	5.89e-19	2.21	3.81e-15	4.91	4.01e-30	-1.23	0.0304	5.5	2.94e-32	1.19	0.0533	5.63	1.31e-38	5.85	3.23e-39	-1.2	0.0178	-1.28	0.00155	41	36.94
22838	RNF44	ring finger protein 44	4.7	8.53e-29	2.64	4.08e-17	2.58	1.41e-16	5.71	3.88e-30	1.6	9.4e-06	5.32	1.12e-28	1.54	2.68e-05	4.78	1.39e-32	4.95	3.32e-33	1.72	1.69e-09	1.38	0.000162	41	36.92
7840	ALMS1	Alstrom syndrome 1	7.23	4.37e-27	2.77	1.65e-12	2.27	2.84e-09	4.86	2.15e-19	-1.19	0.23	5.81	2.59e-22	-1.08	0.604	4.12	3.19e-22	4.31	6.15e-23	-1.48	0.00046	-1.65	1.26e-05	41	36.77
339500	ZNF678	zinc finger protein 678	6.48	1.46e-34	2.69	3.35e-18	2.37	1.68e-15	6.44	4.16e-32	1.57	1.03e-05	6.91	2.51e-33	1.51	5.34e-05	3.1	8.86e-25	3.02	3.7e-24	1.22	0.0116	1.37	9.62e-05	41	36.68
84318	CCDC77	coiled-coil domain containing 77	6.81	5.46e-24	2.62	3.15e-10	2.17	1.54e-07	7.07	1.28e-22	1.61	0.00234	6.44	2.03e-21	1.79	0.00018	2.73	9.63e-13	2.96	3.94e-14	-1.2	0.134	-1.27	0.0503	41	36.67
6877	TAF5	TAF5 RNA polymerase II, TATA box binding protein (TBP)-associated factor, 100kDa	6.27	5.7e-30	2.74	2.34e-15	2.51	8.88e-14	6.95	3.14e-29	1.2	0.128	6.71	7.63e-29	1.68	1.32e-05	3.23	8.01e-22	3.18	1.58e-21	1.11	0.27	1.05	0.648	41	36.63
7398	USP1	ubiquitin specific peptidase 1	5.9	3.77e-35	3.52	2.63e-25	2.65	3.27e-19	4.81	7.81e-30	1.04	0.69	4.48	1.16e-28	-1.07	0.5	5.37	1.73e-37	5.15	1.14e-36	1.36	6.77e-05	1.23	0.00744	41	36.58
54801	HAUS6	HAUS augmin-like complex, subunit 6	6.5	3.7e-20	2.53	4.38e-08	2.08	6.8e-06	6.58	6.51e-19	-1.04	0.828	7.72	9.01e-21	1.07	0.709	3.28	8.42e-14	3.15	4.24e-13	-1.24	0.123	-1.19	0.21	41	36.38
4810	NHS	Nance-Horan syndrome (congenital cataracts and dental anomalies)	9.04	1.03e-43	4.32	2.92e-31	3.79	8.21e-29	3.21	1.2e-23	1.88	1.21e-11	3.62	1.4e-26	1.96	1.57e-12	2.78	6.41e-27	2.75	1.29e-26	1.36	7.26e-06	1.44	1.7e-07	41	36.15
90417	KNSTRN	kinetochore-localized astrin/SPAG5 binding protein	5.45	5.11e-16	2.97	7.83e-09	2.6	2e-07	6.36	2.8e-16	-1.08	0.695	6.04	7.72e-16	-1.16	0.445	3.94	1.47e-14	3.6	2.34e-13	1.48	0.0119	1.38	0.0415	41	36.06
6019	RLN2	relaxin 2	6.99	1.26e-25	2.59	4.84e-11	2.68	1.27e-11	5.91	2.22e-21	-1.06	0.706	6.77	5.5e-23	1.03	0.859	2.71	1.15e-14	3.27	3.8e-18	1.41	0.00209	1.48	0.000418	41	35.9
53981	CPSF2	cleavage and polyadenylation specific factor 2, 100kDa	5.74	2.33e-31	2.78	1.14e-17	2.3	1.09e-13	5.79	2.11e-29	1.73	8.97e-07	6.05	3.86e-30	1.48	0.000265	3.89	7.68e-28	3.9	7.03e-28	1.04	0.692	-1.11	0.246	41	35.81
100506054	RNASEH1-AS1	RNASEH1 antisense RNA 1	6.41	4.07e-24	2.34	4.44e-09	2.06	2.69e-07	4.61	2.82e-18	-1.35	0.0507	7.13	4.31e-24	1.06	0.693	4.11	1.9e-20	4.34	2.08e-21	-1.11	0.38	-1.07	0.565	41	35.59
84140	FAM161A	family with sequence similarity 161, member A	6.56	6.2e-30	2.26	1.75e-11	2.11	3.48e-10	6.22	3.32e-27	-1.76	4.51e-06	7.13	3.49e-29	-1.58	0.000123	2.4	2.81e-15	2.49	5.39e-16	1.21	0.0429	1.41	0.000288	41	35.13
10465	PPIH	peptidylprolyl isomerase H (cyclophilin H)	5.26	4.98e-30	3.28	2.58e-21	2.86	2.37e-18	4.09	6e-24	1.32	0.00832	4.4	3.84e-25	1.67	1.93e-06	4.12	3.38e-29	4.11	4.47e-29	1.88	2.64e-11	1.98	1.04e-12	41	34.97
22995	CEP152	centrosomal protein 152kDa	5.1	2.33e-26	3.23	3.23e-18	2.65	1.46e-14	6.75	2.19e-28	1.43	0.00294	7.09	4.61e-29	1.74	4.84e-06	2.46	6.15e-16	2.34	8.49e-15	1.04	0.679	1.01	0.903	41	34.84
9915	ARNT2	aryl-hydrocarbon receptor nuclear translocator 2	6.6	7.99e-28	4.78	1.08e-22	4.1	4.25e-20	5.68	2.15e-23	1.48	0.00255	3.15	1.07e-14	1.03	0.858	2.34	7.14e-13	2.71	9.11e-16	1.41	0.00117	1.28	0.0185	41	34.56
55117	SLC6A15	solute carrier family 6 (neutral amino acid transporter), member 15	6.67	1.18e-39	2.36	1.49e-18	2.52	4.01e-20	3.67	3.06e-26	1	0.978	4.7	9.6e-31	1.01	0.951	4.32	1.58e-36	4.81	1.37e-38	1.69	4.84e-12	1.68	7.77e-12	41	34.43
1665	DHX15	DEAH (Asp-Glu-Ala-His) box helicase 15	5.08	1.44e-42	2.87	1.17e-29	2.61	3.23e-27	4.46	3.25e-38	1.38	3.23e-06	4.42	2.54e-38	1.4	1.28e-06	4.25	1.53e-43	4.24	2.12e-43	1.84	2.75e-19	1.87	7.16e-20	41	34.42
4857	NOVA1	neuro-oncological ventral antigen 1	6.55	3.74e-36	2.93	1.32e-21	3.17	2.8e-23	3.07	4.2e-21	1	0.987	2.97	1.21e-20	1.57	1.53e-06	4.47	4.32e-35	5.32	2.48e-38	1.71	3.81e-11	1.58	6.39e-09	41	34.34
6897	TARS	threonyl-tRNA synthetase	4.4	1.19e-26	3.15	3.82e-20	2.54	1.08e-15	5.43	1.4e-28	1.61	1.42e-05	5.02	2.58e-27	1.77	2.63e-07	4.07	5.9e-29	4.03	1.06e-28	1.2	0.0405	-1.01	0.919	41	34.23
3609	ILF3	interleukin enhancer binding factor 3, 90kDa	5.66	7.38e-42	3.01	1.63e-28	2.43	6.5e-23	5.51	2.73e-39	1.17	0.0324	5.36	1.09e-38	1.25	0.00245	3.64	4.26e-37	3.54	1.75e-36	1.37	3.1e-07	1.22	0.000887	41	34.16
51496	CTDSPL2	CTD (carboxy-terminal domain, RNA polymerase II, polypeptide A) small phosphatase like 2	5.36	8.45e-29	3.38	2.04e-20	2.68	7.85e-16	4.7	8.55e-25	1.5	0.000266	4.93	1.21e-25	1.57	5.54e-05	3.18	2.43e-22	3.16	4e-22	1.64	1.43e-07	1.56	1.8e-06	41	33.66
57122	NUP107	nucleoporin 107kDa	5.91	4.51e-36	2.65	7.63e-20	2.2	2.34e-15	5.32	4.9e-32	1.08	0.422	4.52	2.05e-29	1.05	0.627	4.33	2.42e-34	4.4	1.22e-34	-1.12	0.121	1.03	0.716	41	33.61
55326	AGPAT5	1-acylglycerol-3-phosphate O-acyltransferase 5	6.07	7.4e-14	2.1	0.000451	2.08	0.000547	5.5	8.29e-12	-1.02	0.932	4.86	1.22e-10	1.25	0.331	3.87	3.23e-11	3.81	4.46e-11	-1.35	0.11	-1.54	0.0193	41	33.45
1841	DTYMK	deoxythymidylate kinase (thymidylate kinase)	5.32	2.85e-34	2.72	2.89e-20	2.36	5.32e-17	4.18	7.13e-28	1.4	0.000273	4.16	5.99e-28	1.37	0.000588	4.69	3.78e-35	4.58	1.51e-34	1.41	1.19e-05	1.25	0.00325	41	33.44
6421	SFPQ	splicing factor proline/glutamine-rich	5.45	3.24e-28	2.88	1.01e-16	2.38	5.57e-13	3.22	1.29e-17	1.68	1.16e-05	3.77	2.45e-20	1.37	0.00611	5.15	1.04e-30	4.98	4.07e-30	-1.08	0.435	-1.43	0.000179	41	33.39
3843	IPO5	importin 5	5.14	1.27e-32	2.52	8.53e-18	2.18	1.84e-14	5.14	1.36e-30	-1.08	0.462	5.02	3.17e-30	1.13	0.202	4.03	9.65e-32	4.25	9.61e-33	1.32	0.000294	1.34	0.00015	41	33.15
29889	GNL2	guanine nucleotide binding protein-like 2 (nucleolar)	4.47	4.13e-25	2.47	1.18e-13	2.04	5.08e-10	4.93	5.93e-25	1.14	0.276	5.3	2.68e-26	1.33	0.0117	3.9	5.94e-26	4.01	2.21e-26	1.58	1.79e-06	1.9	2.5e-10	41	33.07
728215	FAM155A	family with sequence similarity 155, member A	4.47	7.87e-31	2.48	3.03e-18	2.4	1.52e-17	5.79	4.5e-33	1.36	0.000795	4.9	2.24e-30	1.33	0.0016	3.63	9.73e-31	4.06	4.76e-33	1.32	0.000145	1.26	0.00139	41	33
7514	XPO1	exportin 1 (CRM1 homolog, yeast)	4.49	2.59e-36	2.55	4.45e-23	2.21	4.21e-19	4.9	4.51e-36	-1.01	0.954	4.98	1.6e-36	1.08	0.298	4.34	2.22e-39	4.46	6.73e-40	1.5	1.65e-09	1.25	0.000331	41	32.77
11218	DDX20	DEAD (Asp-Glu-Ala-Asp) box polypeptide 20	5.12	3.65e-31	2.59	1.58e-17	2.37	1.59e-15	4.48	5.48e-27	1.63	2.09e-06	4.36	1.37e-26	1.54	2.17e-05	4.06	1.65e-30	4.16	6.27e-31	1.11	0.213	-1.07	0.402	41	32.49
10252	SPRY1	sprouty homolog 1, antagonist of FGF signaling (Drosophila)	5.86	4.49e-14	3.01	2.04e-07	3.16	7.25e-08	2.93	1.55e-06	-1.01	0.967	3.42	5.54e-08	1.32	0.206	4.7	1.86e-14	4.6	3.28e-14	1.39	0.0584	-1.07	0.731	41	32.47
10949	HNRNPA0	heterogeneous nuclear ribonucleoprotein A0	4.19	2.66e-28	3.21	2.29e-22	2.65	1.35e-18	3.91	1.35e-25	1.88	7.69e-10	3.27	1.58e-21	1.9	4.88e-10	4	2.03e-31	3.99	2.39e-31	1.99	1.76e-14	1.48	1.08e-06	41	32.47
55578	SUPT20H	suppressor of Ty 20 homolog (S. cerevisiae)	4.64	1.55e-30	3.54	3.02e-25	3.27	1.37e-23	4.03	9.74e-26	1.65	8.97e-07	4.11	2.88e-26	1.8	8.34e-09	2.88	5.59e-24	2.68	4.83e-22	1.91	2.23e-13	1.9	3.51e-13	41	32.41
51692	CPSF3	cleavage and polyadenylation specific factor 3, 73kDa	5.56	1.31e-36	2.63	9e-21	2.2	2.26e-16	4.9	5.35e-32	1.18	0.0598	4.64	1.85e-31	1.34	0.000803	3.67	3.6e-32	3.83	4.7e-33	1.15	0.0533	1.19	0.0144	41	32.29
56916	SMARCAD1	SWI/SNF-related, matrix-associated actin-dependent regulator of chromatin, subfamily a, containing DEAD/H box 1	4.45	2.11e-22	3.01	2.4e-15	2.59	9.38e-13	4.88	4.31e-22	1.25	0.0845	4.39	1.58e-20	1.31	0.0326	4.13	2.58e-24	3.68	5.3e-22	1.19	0.0985	1.41	0.000895	41	32.29
10419	PRMT5	protein arginine methyltransferase 5	4.22	8.39e-27	2.32	2.32e-14	2.09	4.15e-12	3.67	1.72e-22	1.03	0.778	3.69	1.33e-22	1.34	0.00496	5.38	2.46e-34	5.28	7.78e-34	1.55	4.15e-07	1.63	3.63e-08	41	32.2
5538	PPT1	palmitoyl-protein thioesterase 1	4.47	5.07e-14	2.42	9.5e-07	2.14	1.67e-05	4.49	8.14e-13	1.51	0.0294	4.39	1.65e-12	1.86	0.000979	4.15	1.46e-15	4.24	7.64e-16	1.35	0.0512	1.17	0.307	41	32.19
5203	PFDN4	prefoldin subunit 4	4.24	3.46e-32	2.47	5.35e-20	2.34	1.68e-18	4.24	4.29e-30	1.38	0.000227	4.02	3.95e-29	1.37	0.000277	3.97	7.04e-34	4	3.91e-34	1.91	2.61e-15	1.86	1.29e-14	41	31.8
7913	DEK	DEK oncogene	4.73	4.47e-23	2.73	1.65e-13	2.22	4.28e-10	4.49	1.05e-20	1.31	0.038	4.33	2.69e-20	1.27	0.0601	4.21	3.43e-24	4.23	3.03e-24	-1.12	0.276	1.05	0.63	41	31.69
1019	CDK4	cyclin-dependent kinase 4	4.74	2.64e-23	3.15	2.96e-16	2.56	1.21e-12	3.58	3.68e-17	-1.3	0.0398	3.41	2.42e-16	1.11	0.413	4.13	5.92e-24	3.89	9.3e-23	1.84	2.6e-08	1.89	9.2e-09	41	31.6
26098	C10orf137	chromosome 10 open reading frame 137	4.4	1.86e-30	2.62	2.3e-19	2.41	3.29e-17	4.08	7.91e-27	1.6	9.73e-07	4.17	4.07e-27	1.8	2.76e-09	3.68	8.09e-31	3.81	1.48e-31	1.45	1.47e-06	1.53	7.9e-08	41	31.55
10808	HSPH1	heat shock 105kDa/110kDa protein 1	4.58	1.98e-18	2.44	4.45e-09	2.43	5.04e-09	3.93	5.8e-15	1.89	4.62e-05	4.54	5.67e-17	1.62	0.00183	4.29	2.94e-20	3.58	2.67e-17	1.06	0.67	1.09	0.521	41	31.45
26050	SLITRK5	SLIT and NTRK-like family, member 5	7.79	2.75e-27	3.92	2.16e-17	4.07	6.5e-18	2.36	6.25e-09	-1.01	0.937	2.17	1.07e-07	-1.12	0.438	2.94	8.77e-16	2.88	2.19e-15	1.48	0.000577	1.5	0.000351	41	31.24
10574	CCT7	chaperonin containing TCP1, subunit 7 (eta)	4.14	6.84e-29	2.45	2.56e-17	2.2	8.34e-15	3.57	3.79e-23	1.32	0.00347	4	1.77e-25	1.53	1.51e-05	4.34	9.13e-34	4.29	1.84e-33	1.72	7.16e-11	1.64	1.33e-09	41	31.2
55023	PHIP	pleckstrin homology domain interacting protein	5.05	6.51e-23	2.82	2.84e-13	2.55	1.17e-11	4.32	6.54e-19	1.4	0.0131	4.13	2.85e-18	1.68	0.000137	3.1	1.11e-17	2.98	5.65e-17	1.35	0.00634	1.78	4.37e-07	41	31.16
127281	FAM213B	family with sequence similarity 213, member B	5.21	9.87e-25	2.73	9.3e-14	2.99	2.22e-15	5.27	2.69e-23	1.31	0.0374	5.02	1.38e-22	1.43	0.00503	2.36	3.15e-13	2.62	2.55e-15	1.09	0.45	1.06	0.612	41	31.09
29117	BRD7	bromodomain containing 7	5	1.65e-38	3.25	3.96e-29	2.67	2.65e-24	3.92	6.36e-31	1.94	7.09e-14	3.85	1.33e-29	1.91	8.92e-14	2.8	8.4e-29	2.7	1.08e-27	1.43	4.08e-08	1.32	1.08e-05	41	30.79
9782	MATR3	matrin 3	5.08	8.81e-34	3.19	2.09e-24	2.64	2.87e-20	3.77	1.7e-26	1.48	1.78e-05	3.78	1.4e-26	1.36	0.000538	3.26	4.16e-29	3.16	2.99e-28	1.49	1.33e-07	1.41	2.84e-06	41	30.62
10915	TCERG1	transcription elongation regulator 1	4.3	1.42e-23	2.75	3.55e-15	2.49	2.38e-13	4.03	1.16e-20	-1.04	0.765	4.02	8.21e-21	1.01	0.921	3.81	1.34e-24	3.78	2.14e-24	1.56	6.57e-06	1.79	1.21e-08	41	30.58
285349	ZNF660	zinc finger protein 660	6.82	4.94e-21	4.19	8.94e-15	2.86	8.32e-10	2.49	2.32e-07	-1.03	0.877	3.32	1.34e-10	1.22	0.252	3.2	1.54e-13	2.29	1.3e-08	1.6	0.000647	1.54	0.00182	41	30.56
11051	NUDT21	nudix (nucleoside diphosphate linked moiety X)-type motif 21	5.12	2.04e-33	2.34	6.44e-17	2.18	3.69e-15	3.88	4.05e-26	1.56	2.37e-06	4.02	5.52e-27	1.46	3.98e-05	3.46	1.17e-29	3.34	9.04e-29	1.53	3.88e-08	1.58	6.09e-09	41	30.47
64149	C17orf75	chromosome 17 open reading frame 75	4.87	1.85e-25	2.57	8.3e-14	2.43	8.26e-13	5.07	1.12e-24	1.42	0.00383	4.56	6.63e-23	1.23	0.0868	2.98	1.99e-19	3.18	1.16e-20	-1.03	0.771	1.08	0.435	41	30.42
5928	RBBP4	retinoblastoma binding protein 4	4.37	1.68e-20	2.26	1.28e-09	2.43	9.24e-11	6.39	6.69e-24	1.46	0.00604	4.77	5.32e-20	1.13	0.388	2.65	1.32e-14	2.7	6.49e-15	1.11	0.373	1.14	0.24	41	30.41
6749	SSRP1	structure specific recognition protein 1	5.13	3.03e-38	2.51	3.38e-22	2.06	9.66e-17	4.09	8.81e-32	1.07	0.42	3.93	5.53e-31	1.27	0.00268	3.89	1.03e-36	3.6	5.79e-35	1.46	2.06e-08	1.35	4.87e-06	41	30.36
57019	CIAPIN1	cytokine induced apoptosis inhibitor 1	3.83	5.07e-22	2.52	5.77e-14	2.33	2.36e-12	3.83	3.04e-20	1.78	1.3e-06	3.29	1.18e-17	1.87	1.87e-07	3.66	2.04e-24	3.68	1.91e-24	1.8	5.99e-09	1.7	9.98e-08	41	30.29
84553	FAXC	failed axon connections homolog (Drosophila)	4.04	1.3e-39	2.5	1.56e-27	2.28	8.5e-25	4.82	1.51e-40	1.84	3.45e-16	4.44	3.51e-39	1.7	1.07e-13	2.87	8.71e-36	3.14	3.71e-38	1.22	7.47e-05	1.23	3.86e-05	41	30.08
4076	CAPRIN1	cell cycle associated protein 1	4.76	5.46e-40	2.78	1.42e-27	2.52	6.09e-25	3.26	9.25e-30	1.64	8.2e-11	3.19	2.69e-29	1.76	7.05e-13	3.28	6.66e-36	3.36	1.61e-36	1.8	1.58e-17	1.64	4.61e-14	41	29.99
8562	DENR	density-regulated protein	3.82	8.89e-35	2.41	6.46e-23	2.19	3.52e-20	3.77	4.1e-32	1.89	4.77e-14	3.69	8.91e-32	1.93	1.4e-14	3.65	1.36e-37	3.54	9.19e-37	1.56	1.22e-11	1.51	1.54e-10	41	29.96
79595	SAP130	Sin3A-associated protein, 130kDa	4.43	8.58e-34	2.1	5.25e-16	2.09	6.19e-16	3.64	1.3e-27	1.8	6.69e-11	3.58	2.07e-27	1.84	1.84e-11	3.28	2.26e-31	3.38	4.56e-32	1.97	5.04e-17	1.75	2.13e-13	41	29.86
133015	PACRGL	PARK2 co-regulated-like	3.96	7.84e-28	3.4	1.87e-24	3.34	3.35e-24	2.98	3.32e-20	1.55	6.97e-06	3.92	1.52e-25	1.66	2.61e-07	2.84	2.73e-24	2.76	1.53e-23	1.89	2.07e-13	1.55	4.25e-08	41	29.85
1454	CSNK1E	casein kinase 1, epsilon	3.71	2.43e-32	3.14	3.35e-28	2.76	5.38e-25	4.82	1.87e-35	1.21	0.0124	4.82	1.67e-35	1.33	0.000178	2.41	7.32e-25	2.5	5.78e-26	1.64	1.78e-12	1.46	9.32e-09	41	29.8
10714	POLD3	polymerase (DNA-directed), delta 3, accessory subunit	4.83	6.63e-32	2.48	8.8e-18	2.1	6.61e-14	5.05	2.63e-30	-1.11	0.286	4.33	1.43e-27	1.11	0.282	2.97	2.37e-25	3.27	1.67e-27	1.26	0.00238	1.2	0.0143	41	29.71
84775	ZNF607	zinc finger protein 607	4.44	6.03e-24	2.43	4.96e-13	2.35	2.66e-12	3.81	5.1e-20	1.72	6.46e-06	3.73	1.63e-19	1.81	8.55e-07	2.76	4.53e-18	2.69	1.92e-17	1.97	1.04e-10	1.91	3.9e-10	41	29.62
23421	ITGB3BP	integrin beta 3 binding protein (beta3-endonexin)	3.89	1.26e-25	2.97	4.84e-20	2.6	3.65e-17	4.05	1.29e-24	-1.79	1.12e-07	3.97	3.36e-24	-1.89	8.63e-09	2.92	5.44e-23	2.78	8.92e-22	1.22	0.016	1.3	0.0015	41	29.38
6629	SNRPB2	small nuclear ribonucleoprotein polypeptide B	3.67	3.88e-34	2.6	2.68e-25	2.3	6.81e-22	3.62	3.45e-31	1.53	6.03e-08	3.66	1.24e-31	1.52	7.12e-08	3.49	1.05e-36	3.53	7.49e-37	1.59	2.29e-12	1.64	2.44e-13	41	29.15
84320	ACBD6	acyl-CoA binding domain containing 6	3.88	6.04e-22	2.37	1.14e-12	2.25	1.12e-11	3.84	1.24e-19	1.97	6.16e-08	4.22	1.64e-21	1.99	3.87e-08	2.58	4.42e-17	2.68	8.33e-18	1.63	5.91e-07	1.74	2.39e-08	41	29.15
7756	ZNF207	zinc finger protein 207	3.95	1.28e-34	2.2	8.72e-20	2.01	3.93e-17	2.68	1.41e-23	1.79	2.3e-12	2.83	4.57e-25	1.76	7.01e-12	4.19	8.19e-40	4.06	4.36e-39	1.84	8.63e-17	1.83	1.12e-16	41	29.14
65109	UPF3B	UPF3 regulator of nonsense transcripts homolog B (yeast)	4.76	6.76e-17	2.66	5.08e-09	2.45	4.44e-08	4.62	2.92e-15	1.13	0.504	4.16	5.81e-14	1.35	0.076	2.84	4.99e-12	2.78	9.75e-12	-1.21	0.164	-1.09	0.537	41	29.05
7270	TTF1	transcription termination factor, RNA polymerase I	4.51	4.34e-37	2.33	2e-21	2.09	3.5e-18	4.43	1.08e-34	1.27	0.00139	4.29	5.77e-34	1.48	4.5e-07	2.85	1.28e-30	2.92	3.03e-31	1.35	1.83e-06	1.52	1.74e-10	41	29.04
5947	RBP1	retinol binding protein 1, cellular	3.92	0.000723	3.15	0.00429	2.78	0.0105	2.73	0.019	-1.04	0.944	2.3	0.0524	1.78	0.19	4.38	4.8e-05	3.59	0.000384	1.99	0.0528	1.38	0.379	41	29.04
11260	XPOT	exportin, tRNA	3.53	2.03e-21	3.07	1.81e-18	2.4	1.44e-13	4.1	7.94e-22	-1.11	0.391	3.82	4.79e-21	1.24	0.0574	3.48	1.91e-24	3.38	8.91e-24	1.51	6.67e-06	1.36	0.00081	41	29
57821	CCDC181	coiled-coil domain containing 181	5.93	3.11e-31	3.65	1.63e-22	3.52	7.64e-22	3.17	1.74e-18	1.01	0.944	3.55	1.22e-20	-1.05	0.669	2.21	3.24e-15	2.51	3.18e-18	1.06	0.479	1.19	0.0469	41	28.85
441478	NRARP	NOTCH-regulated ankyrin repeat protein	4.31	2.24e-26	2.42	6.83e-15	2.13	4.4e-12	4.8	2.01e-26	-1.35	0.00419	4.75	2.8e-26	-1.47	0.000216	2	2.49e-13	2.49	1.13e-18	1.6	1.04e-07	1.47	7.77e-06	41	28.79
90025	UBE3D	ubiquitin protein ligase E3D	5.04	4.4e-19	2.56	2.36e-09	2.44	1.03e-08	4.35	1.6e-15	1.23	0.214	3.45	2.85e-12	1.23	0.215	3.24	3.66e-15	2.96	1.53e-13	1.05	0.723	1.16	0.256	41	28.71
163081	ZNF567	zinc finger protein 567	3.27	1.7e-16	2.07	1.8e-08	2.08	1.3e-08	4.86	5.14e-21	1.29	0.0543	5.42	1.16e-22	1.19	0.199	2.6	8.45e-15	2.59	1.22e-14	1.52	0.000103	1.79	1.94e-07	41	28.68
8565	YARS	tyrosyl-tRNA synthetase	2.78	6.58e-19	3	5.99e-20	2.68	1.01e-17	3.58	5.73e-22	1.38	0.0019	2.93	2.23e-18	1.68	1.32e-06	3.9	5.73e-29	3.5	8.8e-27	1.67	7.27e-09	1.55	4.42e-07	41	28.65
23177	CEP68	centrosomal protein 68kDa	5.1	3.04e-24	3.35	4.27e-17	2.95	5.77e-15	4.53	8.31e-21	1.14	0.302	3.21	1.69e-15	1.21	0.133	2.33	2.57e-13	2.53	5.3e-15	1.05	0.617	-1.1	0.343	41	28.5
57819	LSM2	LSM2 homolog, U6 small nuclear RNA associated (S. cerevisiae)	4.48	4.47e-23	2.28	1.18e-10	2.13	9.68e-10	4.18	2.44e-20	1.45	0.00279	4.21	1.53e-20	1.64	7.09e-05	2.9	9.28e-18	2.59	2.21e-15	1.34	0.00436	1.29	0.0105	41	28.49
29102	DROSHA	drosha, ribonuclease type III	4.32	3.61e-39	2.33	1.01e-23	2.02	2.94e-19	4.31	3.6e-37	1.14	0.052	4.54	1.07e-38	1.4	1.24e-06	2.8	3.92e-33	3	7.11e-35	1.41	4.07e-09	1.15	0.0126	41	28.42
2768	GNA12	guanine nucleotide binding protein (G protein) alpha 12	4.18	3.93e-32	2.04	5.7e-15	2.01	1.25e-14	3.7	6.31e-28	1.59	1.43e-07	3.78	3.4e-28	1.96	8.91e-13	2.75	5.47e-26	2.7	1.68e-25	1.97	2.36e-16	1.68	1.36e-11	41	28.36
10236	HNRNPR	heterogeneous nuclear ribonucleoprotein R	4.41	9.08e-31	3.13	1.34e-23	2.68	4.39e-20	3.43	7.09e-24	1.35	0.00112	3.29	4.87e-23	1.39	0.000305	2.95	1.5e-25	2.93	2.21e-25	1.46	1.03e-06	1.33	0.000166	41	28.35
26354	GNL3	guanine nucleotide binding protein-like 3 (nucleolar)	4.06	9.99e-21	2.11	3.27e-09	2.04	1.6e-08	3.84	2.23e-18	-1.03	0.865	3.93	1.08e-18	1.4	0.00915	3.22	5.41e-19	2.97	1.68e-17	1.56	4.22e-05	1.8	1.38e-07	41	27.96
84206	MEX3B	mex-3 RNA binding family member B	7.58	3.04e-36	3.53	2.53e-23	2.83	9.22e-19	2.53	2.18e-15	1.01	0.908	2.62	5.2e-16	1.08	0.459	2.33	9.06e-18	2.01	4.88e-14	1.22	0.0121	1.12	0.158	41	27.86
7411	VBP1	von Hippel-Lindau binding protein 1	4.07	1.85e-28	2.77	4.32e-20	2.41	6.27e-17	3.21	4.79e-22	1.67	2.11e-07	3.02	1.05e-20	1.78	7.35e-09	3.28	7.73e-27	2.97	1.71e-24	1.32	0.000447	1.27	0.00225	41	27.77
4677	NARS	asparaginyl-tRNA synthetase	3.13	4.34e-21	2.67	2.84e-17	2.34	2.34e-14	3.94	1.79e-23	1.39	0.00179	3.72	8.88e-23	1.65	2.96e-06	3.19	1.01e-24	2.91	1.41e-22	1.34	0.000549	1.35	0.000383	41	27.63
348995	NUP43	nucleoporin 43kDa	4.31	5.26e-36	2.48	1.12e-22	2.13	1.28e-18	4.22	3.2e-33	1.69	2.08e-10	4.16	3.88e-33	1.76	1.05e-11	2.17	2.45e-22	2.13	8.4e-22	1.28	6.9e-05	1.16	0.0127	41	27.49
27336	HTATSF1	HIV-1 Tat specific factor 1	4.82	2.11e-27	2.76	7.88e-17	2.13	1.48e-11	3.05	1.67e-17	1.33	0.00887	3.58	3.06e-20	1.28	0.0222	2.82	2.25e-20	2.63	1.12e-18	1.41	0.000106	1.3	0.00261	41	27.11
10213	PSMD14	proteasome (prosome, macropain) 26S subunit, non-ATPase, 14	4.53	3.1e-27	2.44	8.34e-15	2.2	1.22e-12	2.96	1.16e-17	1.7	2.85e-06	2.96	1.62e-17	1.87	5.23e-08	3.27	3.23e-24	3.07	9.43e-23	-1.04	0.674	1.05	0.605	41	27.09
221786	FAM200A	family with sequence similarity 200, member A	3.44	1.94e-17	2.37	7.22e-11	2.55	4.05e-12	4.25	2.41e-19	1.68	8.78e-05	3.75	1.86e-17	1.93	1.21e-06	2.07	1.89e-10	2.09	1.22e-10	1.62	6.52e-06	1.34	0.00463	41	27.09
51649	MRPS23	mitochondrial ribosomal protein S23	4.02	4.15e-23	2.92	6.75e-17	2.48	1.23e-13	3.18	2.84e-17	1.43	0.00206	3.43	1.57e-18	1.67	1.51e-05	2.83	6.58e-19	2.65	2.56e-17	1.16	0.109	1.27	0.0117	41	27.04
51690	LSM7	LSM7 homolog, U6 small nuclear RNA associated (S. cerevisiae)	4.56	3.32e-30	2.69	5.43e-19	2.45	5.83e-17	3.15	1.93e-20	1.17	0.112	3.72	3.66e-24	1.36	0.00142	2.69	1.93e-22	2.45	3.65e-20	1.29	0.0011	1.46	2.41e-06	41	26.99
283431	GAS2L3	growth arrest-specific 2 like 3	4.28	2.3e-21	3.77	4.94e-19	3.64	1.84e-18	2.27	1.08e-09	1.23	0.11	2.78	5.17e-13	1.05	0.705	2.62	5.83e-16	2.24	1.02e-12	1.67	1.12e-06	1.42	0.000706	41	26.97
134510	UBLCP1	ubiquitin-like domain containing CTD phosphatase 1	3.53	5.31e-18	2.1	5.54e-09	2.1	5.89e-09	3.52	1.9e-16	1.5	0.00202	3.49	2.02e-16	1.5	0.00163	3.5	1.12e-20	3.4	3.95e-20	1.09	0.439	1.17	0.14	41	26.9
9184	BUB3	BUB3 mitotic checkpoint protein	4.9	1.73e-36	2.66	9.98e-23	2.27	1.09e-18	2.83	4.94e-23	1.33	0.000508	2.98	4.71e-24	1.39	5.9e-05	2.87	3.35e-28	2.84	6.41e-28	1.46	5.8e-08	1.33	2.77e-05	41	26.86
8125	ANP32A	acidic (leucine-rich) nuclear phosphoprotein 32 family, member A	4.05	5.2e-37	2.53	4.83e-25	2.21	3.56e-21	2.96	1.79e-27	1.17	0.0246	3.06	4.2e-28	1.05	0.487	3.54	5.56e-38	3.51	1.24e-37	1.47	6.02e-10	1.28	3.09e-05	41	26.83
6510	SLC1A5	solute carrier family 1 (neutral amino acid transporter), member 5	3.45	4.27e-23	2.3	1.75e-14	2.07	3.79e-12	3.12	3.3e-19	-1.25	0.0272	3.28	3.07e-20	1.22	0.0501	3.17	5.19e-25	2.79	4.52e-22	1.91	1.47e-12	1.91	1.58e-12	41	26.47
84622	ZNF594	zinc finger protein 594	4.62	1.04e-21	2.63	3.48e-12	2.12	6.03e-09	3.33	4.08e-15	-1.43	0.00633	3.49	1.02e-15	-1.5	0.00148	2.38	1.59e-13	2.8	1.18e-16	1.01	0.895	-1.06	0.609	41	26.37
5685	PSMA4	proteasome (prosome, macropain) subunit, alpha type, 4	3.26	3.57e-26	2.23	4.18e-17	2.08	3.21e-15	2.9	8.4e-21	1.45	3.77e-05	3.04	1.92e-22	1.41	0.000113	3.21	2.06e-29	3.59	5.33e-32	1.42	9.79e-07	1.74	1.74e-12	41	26.33
6944	VPS72	vacuolar protein sorting 72 homolog (S. cerevisiae)	3.47	1.89e-27	2.27	3.76e-17	2.05	1.42e-14	3.55	7e-26	1.73	5.81e-09	3.58	3.78e-26	1.78	4.84e-10	2.46	2.43e-22	2.48	2.48e-22	1.53	1.32e-08	1.39	5.01e-06	41	26.29
9125	RQCD1	RCD1 required for cell differentiation1 homolog (S. pombe)	3.42	4.57e-18	2.2	4.57e-10	2.18	6.31e-10	3.19	1.8e-15	1.4	0.00835	2.92	3.9e-14	1.47	0.00205	3.21	1.1e-19	3.21	1.01e-19	1.56	3.54e-05	1.45	0.00051	41	26.21
29890	RBM15B	RNA binding motif protein 15B	3.58	5.12e-31	2.2	9.6e-19	2.04	1.31e-16	2.73	7.23e-23	1.84	3.01e-12	2.48	1.17e-20	1.73	1.19e-10	3.25	1.23e-32	3.09	2.24e-31	1.76	2.22e-14	1.48	8.28e-09	41	26.18
51816	CECR1	cat eye syndrome chromosome region, candidate 1	2.93	1.83e-05	3.09	8.27e-06	3.19	4.67e-06	3.61	3.15e-06	-1.13	0.684	3.43	5.52e-06	-1	0.998	2.01	0.0012	2.16	0.000379	1.91	0.00275	1.67	0.0167	41	26.13
7155	TOP2B	topoisomerase (DNA) II beta 180kDa	3.61	2.01e-23	2.39	5.43e-15	2.2	2.84e-13	3.3	2.56e-20	-1.06	0.601	3.02	9.71e-19	-1.35	0.0033	3.29	1.95e-25	3.25	4.74e-25	1.22	0.0181	1.36	0.000217	41	26.05
7738	ZNF184	zinc finger protein 184	3.18	2.14e-18	2.34	2.23e-12	2.21	3.32e-11	3.55	1.29e-18	1.01	0.962	3.83	6.94e-20	1.04	0.728	3	3.31e-20	2.88	2.28e-19	1.51	2.27e-05	1.37	0.000869	41	25.92
83604	TMEM47	transmembrane protein 47	3.46	2.48e-11	2.98	2.2e-09	2.61	7.99e-08	3.65	6.77e-11	-1.85	0.00126	2.86	3.69e-08	-1.07	0.736	2.22	2.74e-07	2.59	2.24e-09	1.26	0.121	1.2	0.228	41	25.75
51187	RSL24D1	ribosomal L24 domain containing 1	2.53	8.22e-18	2.66	1.84e-18	2.3	2.18e-15	3.47	6.11e-23	1.46	0.000118	3.48	4.07e-23	1.58	4.72e-06	2.54	1.41e-20	2.41	3.47e-19	1.65	3.42e-09	1.63	6.06e-09	41	25.71
8683	SRSF9	serine/arginine-rich splicing factor 9	3.41	2.47e-34	2.17	1.07e-21	2.05	6.47e-20	2.7	3.1e-26	1.32	4.45e-05	2.75	6.07e-27	1.38	3.9e-06	3.26	5.33e-37	3.18	2.74e-36	1.77	1.3e-17	1.57	3.64e-13	41	25.56
80196	RNF34	ring finger protein 34, E3 ubiquitin protein ligase	3.29	3.03e-31	2.27	2.3e-21	2.03	4e-18	3.14	2.48e-28	1.68	5.3e-11	2.95	5.19e-27	1.75	1.89e-12	3.1	1.09e-33	2.88	1.64e-31	1.21	0.00157	1.23	0.000582	41	25.53
100289635	ZNF605	zinc finger protein 605	2.63	7.56e-09	2.35	2.54e-07	2.05	7.55e-06	3.96	1.09e-12	1.86	0.000375	4.13	1.3e-13	1.56	0.00826	2.01	6.3e-07	2.09	1.66e-07	1.47	0.00429	1.37	0.0211	41	25.48
5707	PSMD1	proteasome (prosome, macropain) 26S subunit, non-ATPase, 1	3.55	2.98e-36	2.14	4.64e-22	2.04	1.92e-20	2.72	1.14e-27	1.77	3.08e-14	2.78	4.42e-28	1.66	2.62e-12	3.14	7.02e-37	2.98	2.56e-35	1.28	7.6e-06	1.4	3.54e-09	41	25.46
1155	TBCB	tubulin folding cofactor B	3.4	1.25e-26	2.53	1.36e-19	2.27	6.12e-17	3.31	4.11e-24	1.88	4.06e-11	3.37	2.23e-24	1.96	5.91e-12	2.44	6.7e-22	2.16	1.58e-18	1.09	0.212	1.04	0.64	41	25.45
79583	TMEM231	transmembrane protein 231	3.38	1.56e-12	3.23	9.89e-12	3.32	4.76e-12	2.41	2.53e-07	-1.38	0.0599	2.29	9.43e-07	1.12	0.52	2.24	1.34e-08	2.46	4.92e-10	1.92	2.28e-06	1.7	8.32e-05	41	25.45
56252	YLPM1	YLP motif containing 1	3.74	3.7e-29	2.31	1.16e-17	2.11	2.12e-15	3.44	1.54e-25	1.63	8.02e-08	3.2	4.23e-24	1.57	4.3e-07	2.5	2.54e-23	2.69	3.53e-25	1.17	0.0263	-1.03	0.696	41	25.39
25911	DPCD	deleted in primary ciliary dyskinesia homolog (mouse)	2.68	1.86e-19	2.86	1.63e-20	2.56	4.27e-18	2.93	1.07e-19	1.46	9.67e-05	2.74	1.8e-18	1.85	1.23e-09	2.45	3.59e-20	2.26	5.44e-18	1.94	7.28e-14	1.6	1.42e-08	41	25.33
79684	MSANTD2	Myb/SANT-like DNA-binding domain containing 2	4.09	2.77e-16	2.39	1.71e-08	2.2	2.48e-07	2.89	3.32e-10	-1.92	6.37e-05	2.62	6.49e-09	-1.5	0.0111	2.25	2.82e-09	2.16	1.47e-08	-1.69	5.99e-05	-1.61	0.000241	41	25.32
5431	POLR2B	polymerase (RNA) II (DNA directed) polypeptide B, 140kDa	3.03	4.28e-34	2.47	5.83e-28	2.34	2.4e-26	2.75	2.93e-29	1.51	4.73e-10	2.79	9.71e-30	1.56	3.87e-11	2.67	4.78e-34	2.65	8.1e-34	1.73	9.16e-19	1.75	3.51e-19	41	25.25
27161	AGO2	argonaute RISC catalytic component 2	4.07	3.88e-22	2.24	4.9e-11	2.4	2.34e-12	3.24	1.03e-16	1.35	0.0134	2.79	7.66e-14	1.47	0.00156	2.57	4.97e-16	2.46	5.35e-15	-1.14	0.173	-1.51	4.25e-05	41	25.24
7539	ZFP37	ZFP37 zinc finger protein	3.68	4.47e-25	2.39	1.1e-15	2.35	2.34e-15	2.73	2.73e-17	-1.36	0.00239	3	4.23e-19	-1.09	0.388	2.43	4.25e-19	2.51	7.11e-20	1.66	3.78e-09	1.89	2.08e-12	41	25.09
55749	CCAR1	cell division cycle and apoptosis regulator 1	3.45	1.52e-22	2.17	1.04e-12	2.02	3.72e-11	3.43	5.33e-21	1.06	0.572	3.39	5.74e-21	1.07	0.501	3.1	1.24e-23	2.99	8.47e-23	-1.29	0.0026	-1.08	0.379	41	25.05
8664	EIF3D	eukaryotic translation initiation factor 3, subunit D	2.64	9.4e-23	2.26	1.67e-18	2.06	4.83e-16	3.25	5.79e-26	1.64	1.25e-08	3.17	1.44e-25	1.76	3.41e-10	2.63	7.77e-26	2.5	2.07e-24	1.57	3.82e-10	1.56	7.25e-10	41	25.04
9448	MAP4K4	mitogen-activated protein kinase kinase kinase kinase 4	2.7	6.63e-14	2.84	1.38e-14	2.45	4.94e-12	3.2	1.54e-15	1.56	0.000468	2.96	3.82e-14	1.97	2.13e-07	2.15	8.73e-12	2.14	1.14e-11	1.59	8.35e-06	1.33	0.00527	41	24.89
7468	WHSC1	Wolf-Hirschhorn syndrome candidate 1	4.49	7.82e-39	2.79	1.66e-27	2.53	7.14e-25	2.68	5.11e-25	1.32	0.000113	2.43	1.99e-22	1.2	0.00816	2.11	2.73e-23	2.16	4.5e-24	1.36	1.6e-07	1.29	1.27e-05	41	24.36
51386	EIF3L	eukaryotic translation initiation factor 3, subunit L	2.27	4.57e-23	2.23	5.06e-22	2.15	7.42e-21	3.1	1.18e-29	1.57	8.26e-10	3.1	4.39e-29	1.74	1.1e-12	2.01	4.81e-22	2.03	2.72e-22	1.85	3.29e-19	1.95	4.02e-21	41	24
55656	INTS8	integrator complex subunit 8	3.36	1.84e-35	2.12	6.72e-23	2.07	3.86e-22	2.74	4.11e-28	1.5	2e-09	2.75	3.19e-28	1.42	8.61e-08	2.66	2.96e-34	2.54	8.8e-33	1.36	1.64e-08	1.39	1.39e-09	41	23.91
348235	SKA2	spindle and kinetochore associated complex subunit 2	3.12	6.34e-21	2.58	5.71e-17	2.42	1.65e-15	3.21	4.95e-20	1.47	0.000173	2.75	6.57e-17	1.18	0.102	2.39	3.75e-18	2.61	2.97e-20	1.15	0.0921	1.01	0.908	41	23.89
23215	PRRC2C	proline-rich coiled-coil 2C	3.2	1.16e-19	2.33	3.66e-13	2.07	9.65e-11	2.92	1.69e-16	1.78	6.22e-07	3.03	5.09e-17	1.72	2.06e-06	2.15	7.7e-14	2.07	6.3e-13	1.24	0.015	1.32	0.00183	41	23.83
30837	SOCS7	suppressor of cytokine signaling 7	3.38	3.35e-32	2.5	2.96e-24	2.33	2.59e-22	2.95	6.89e-27	1.65	8.77e-11	2.84	3.96e-26	1.63	2.1e-10	2.01	2.18e-21	2.01	2.41e-21	1.33	1.24e-06	1.09	0.127	41	23.72
84262	PSMG3	proteasome (prosome, macropain) assembly chaperone 3	3.65	6.49e-17	2.32	1.58e-09	2.12	3.95e-08	2.94	2.52e-12	1.7	0.000162	2.17	1.04e-07	1.31	0.0615	2.15	4.44e-10	2.44	1.81e-12	1.37	0.00501	1.53	0.000197	41	23.7
5511	PPP1R8	protein phosphatase 1, regulatory subunit 8	2.66	2.67e-32	2.45	3.67e-29	2.16	2.04e-25	2.7	7.97e-31	1.89	4.51e-19	2.69	1.08e-30	1.86	9.17e-19	2.14	1.23e-28	2.09	1.14e-27	1.42	2.12e-11	1.48	2.69e-13	41	23.54
2188	FANCF	Fanconi anemia, complementation group F	4.39	2.2e-31	2.33	2.33e-17	2.09	1.16e-14	2.88	4.7e-21	1.31	0.00305	2.64	4.41e-19	1.24	0.0172	2.31	4.56e-20	2.2	1.07e-18	1.12	0.135	-1.01	0.939	41	23.52
132320	SCLT1	sodium channel and clathrin linker 1	3.33	1.23e-11	2.24	1.36e-06	2.42	1.45e-07	2.89	6.97e-09	1.34	0.098	2.76	2.08e-08	1.12	0.538	2.49	1.13e-09	2.05	7.46e-07	-1.52	0.00255	-1.31	0.0516	41	23.47
196528	ARID2	AT rich interactive domain 2 (ARID, RFX-like)	3.28	7.42e-24	2.16	3.85e-14	2.13	7.33e-14	3.31	8.11e-22	1.06	0.57	2.74	6.35e-18	-1.11	0.302	2.21	9.87e-18	2.38	1.31e-19	1.48	1.01e-06	1.47	1.29e-06	41	23.33
805	CALM2	calmodulin 2 (phosphorylase kinase, delta)	2.43	9.13e-32	2.33	2.11e-30	2.3	5.32e-30	2.04	1.16e-23	1.89	5.51e-21	2.2	1.01e-26	1.92	1.16e-21	2.24	8.79e-33	2.23	1.49e-32	1.83	6.46e-25	1.78	8.24e-24	41	23.19
80345	ZSCAN16	zinc finger and SCAN domain containing 16	3.26	6.23e-15	2.17	2.22e-08	2.09	6.45e-08	2.53	5.72e-10	1.85	2.52e-05	2.31	1.39e-08	1.52	0.00321	2.06	4.5e-09	2.23	1.53e-10	-1.43	0.00205	-1.61	4.78e-05	41	23.06
51780	KDM3B	lysine (K)-specific demethylase 3B	2.88	1.96e-25	2.2	2.11e-18	2.05	2.21e-16	2.68	4.09e-22	1.36	0.000111	2.47	4.26e-20	1.42	1.28e-05	2.47	8.47e-25	2.66	9.53e-27	1.58	8.97e-11	1.26	0.000442	41	23.03
4087	SMAD2	SMAD family member 2	2.49	1.52e-31	2.27	3.27e-28	2.12	5.86e-26	2.25	1.9e-26	1.93	5.51e-21	2.23	4.75e-26	1.83	4.18e-19	2.06	8.16e-29	2.04	1.85e-28	1.7	1.09e-20	1.55	1.61e-16	41	22.47
55012	PPP2R3C	protein phosphatase 2, regulatory subunit B'', gamma	2.74	1.66e-13	2.07	1.59e-08	2.19	1.62e-09	2.06	1.05e-07	1.76	2.62e-05	2.47	1.87e-10	1.68	9.86e-05	2.1	1.67e-10	2.06	4.89e-10	1.25	0.0358	1.38	0.0027	41	21.76
160335	TMTC2	transmembrane and tetratricopeptide repeat containing 2	3.06	4.1e-13	3.11	6.59e-13	3.38	4.53e-14	2.07	1.82e-06	1.28	0.106	2.4	1.7e-08	1.66	0.000655	2.59	9.24e-13	1.97	6.27e-08	7.35	3.34e-29	4.98	1.69e-23	42	33.85
1978	EIF4EBP1	eukaryotic translation initiation factor 4E binding protein 1	2.48	6.87e-11	3.13	1.56e-14	2.59	1.83e-11	3.51	2.53e-15	1.48	0.00477	3.57	1.22e-15	1.67	0.000179	2.43	2.35e-12	1.85	2.55e-07	3.82	1.77e-20	4.03	2.63e-21	42	30.56
51663	ZFR	zinc finger RNA binding protein	4.93	9.33e-08	4.58	3.14e-07	3.04	0.000109	2.32	0.00542	1.9	0.0378	2.88	0.000532	1.76	0.0668	2.64	0.000108	1.88	0.0103	2.46	0.00033	1.67	0.0381	43	30.06
138639	PTPDC1	protein tyrosine phosphatase domain containing 1	2.96	2.94e-20	2.52	1.33e-16	2.28	2.2e-14	2.81	1.28e-17	1.58	1.06e-05	2.86	5.17e-18	1.68	6.93e-07	2.01	4.86e-14	1.92	9.15e-13	1.95	4.13e-13	2.04	3.84e-14	44	24.61
6229	RPS24	ribosomal protein S24	2.62	7.01e-29	2.49	3.67e-26	2.44	3.15e-26	2.62	3.18e-27	1.68	3.52e-13	2.62	6.3e-27	1.72	6.34e-14	2.02	2e-24	1.87	4.15e-21	1.87	1.82e-21	2	6.19e-24	44	23.95
139065	SLITRK4	SLIT and NTRK-like family, member 4	4.2	9.66e-24	2.81	2.91e-16	3.38	1.21e-19	3.81	4.2e-20	1.36	0.00625	3.4	2.21e-18	1.63	2.48e-05	2.1	6.29e-13	1.95	2.69e-11	1.63	2.97e-07	1.93	6.11e-11	45	28.2
4200	ME2	malic enzyme 2, NAD(+)-dependent, mitochondrial	3.99	3.22e-22	2.56	6.61e-14	2.25	1.56e-11	4.44	1.38e-22	1.61	7.72e-05	4.32	3.35e-22	1.63	3.91e-05	2.14	1.17e-12	1.88	8.47e-10	1.15	0.148	1.32	0.00384	45	27.29
546	ATRX	alpha thalassemia/mental retardation syndrome X-linked	4.27	4.28e-13	3.34	4.1e-10	2.84	2.22e-08	2.41	5.25e-06	1.65	0.00945	2.62	8.16e-07	1.64	0.00886	2.01	8.3e-06	1.65	0.00108	1.25	0.139	1.51	0.00703	45	25.19
152217	NCBP2-AS2	NCBP2 antisense RNA 2 (head to head)	2.84	5.32e-19	2.53	2.83e-16	2.15	9.1e-13	2.6	5.85e-16	1.85	9.9e-09	2.68	1.99e-16	1.97	9.09e-10	2.01	2.41e-13	1.94	2.17e-12	1.31	0.00135	1.4	7.84e-05	45	23.28
689	BTF3	basic transcription factor 3	2.87	4.04e-31	2.23	1.28e-23	2.13	2.87e-22	2.83	1.15e-28	1.63	7.93e-12	2.62	7.04e-27	1.62	8.11e-12	2.02	6.6e-24	1.97	6.99e-23	1.53	3.84e-13	1.6	6.54e-15	45	23.05
55629	PNRC2	proline-rich nuclear receptor coactivator 2	3.59	5.99e-16	2.66	4.28e-11	2.35	2.95e-09	2.43	5.57e-09	1.51	0.00601	2.38	1.38e-08	1.3	0.0722	2.31	8.89e-11	1.87	4.26e-07	1.31	0.0196	1.28	0.0372	45	22.99
10813	UTP14A	UTP14, U3 small nucleolar ribonucleoprotein, homolog A (yeast)	4	1.51e-22	2.53	5.13e-14	2.05	6.37e-10	2.27	8.15e-11	1.2	0.134	2.39	1.11e-11	1.3	0.0234	2.01	1.45e-11	1.88	4.34e-10	-1.54	9.27e-06	-1.6	1.99e-06	45	22.77
63920	C5orf54	chromosome 5 open reading frame 54	9.44	1.09e-26	8.96	8.19e-26	8.43	6.5e-25	9.05	2.48e-24	1.43	0.0274	6.96	2.55e-21	1.68	0.00161	1.87	2.89e-06	2.09	7.05e-08	2.62	2.08e-11	2.85	1.08e-12	46	55.38
11037	STON1	stonin 1	3.28	2.81e-16	3.14	2.87e-15	3.8	2.72e-18	3.18	1.86e-14	1.36	0.0198	2.91	4.47e-13	1.65	0.000187	1.98	2.26e-09	2.07	2.79e-10	9.11	4.69e-35	7.78	6.35e-33	46	40.26
1070	CETN3	centrin, EF-hand protein, 3	3.37	5.93e-20	3.42	5.62e-20	3.06	8.59e-18	5.22	1.89e-25	1.43	0.002	5.22	1.56e-25	1.5	0.000435	1.99	2.69e-11	2.09	2.26e-12	2.35	5.22e-15	2.08	3.7e-12	46	31.73
390940	PINLYP	phospholipase A2 inhibitor and LY6/PLAUR domain containing	2.88	8.17e-19	2.17	1.14e-12	2.04	2.08e-11	2.96	9.84e-18	1.02	0.861	2.59	4.13e-15	-1.04	0.727	1.97	3.46e-13	2.09	1.27e-14	1.84	2.31e-11	2.07	3.04e-14	47	22.67
1641	DCX	doublecortin	8.99	2.53e-22	10.56	1.24e-23	18.32	4.04e-29	2.15	3.04e-05	-1.26	0.212	2.23	1.27e-05	-1.2	0.327	1.91	1.37e-05	2.75	2.27e-10	-1.02	0.884	1.02	0.905	48	51.41
477	ATP1A2	ATPase, Na+/K+ transporting, alpha 2 polypeptide	12.9	1.35e-45	2.82	2.44e-20	2.96	1.73e-21	3.61	5.68e-24	1.72	3.03e-08	4.59	3.01e-28	1.53	6.02e-06	1.78	3.02e-12	2.35	6.41e-20	1.19	0.0162	1.24	0.00354	48	36.69
57343	ZNF304	zinc finger protein 304	3.79	1.04e-17	2.4	2.93e-10	2.3	1.35e-09	4.48	1.28e-18	1.82	2.31e-05	4.14	1.87e-17	1.78	4.1e-05	1.81	3.01e-07	2.08	8.52e-10	1.44	0.00107	1.12	0.324	48	27.16
9657	IQCB1	IQ motif containing B1	3.78	3.93e-16	2.41	3.24e-09	2.16	1.07e-07	3.91	2.79e-15	1.25	0.15	3.62	3.96e-14	1.36	0.0399	1.93	2.13e-07	2.1	9.69e-09	1.73	1.08e-05	1.83	1.52e-06	48	26.08
9896	FIG4	FIG4 homolog, SAC1 lipid phosphatase domain containing (S. cerevisiae)	3.23	1.21e-20	2.38	2.96e-14	2.34	7.3e-14	3.1	3.52e-18	1.77	4.92e-07	2.79	7.61e-16	1.63	1.2e-05	1.92	8.27e-12	2	8.04e-13	1.66	3.79e-08	1.48	1.29e-05	48	24.3
642587	MIR205HG	MIR205 host gene (non-protein coding)	4.23	1.23e-07	8.29	1.4e-12	4.83	1.95e-08	25.39	1.86e-19	1.08	0.81	23.9	5.24e-19	-1.13	0.683	1.18	0.47	1.1	0.671	6.21	1.88e-12	6.93	1.96e-13	49	84.27
115207	KCTD12	potassium channel tetramerization domain containing 12	3.2	0.0368	3.3	0.0324	3.76	0.0176	2.24	0.184	1.33	0.666	2.63	0.109	1.9	0.306	-1	0.997	1.23	0.681	19.76	1.44e-08	11.73	1.49e-06	49	52.08
341640	FREM2	FRAS1 related extracellular matrix protein 2	4.85	1.59e-09	5.54	1.48e-10	4.39	1.32e-08	3.3	7.8e-06	1.93	0.0135	4.05	3.5e-07	1.5	0.132	1.71	0.0123	1.93	0.00227	11.76	1.23e-19	8.47	1.41e-16	49	49.43
158295	MGC24103	-	6.88	1.44e-16	2.59	1.68e-06	2.42	6.59e-06	12.81	9.37e-21	1.08	0.733	13.38	3.86e-21	-1.01	0.951	1.21	0.254	1.29	0.131	2.75	1.41e-08	3.62	6.27e-12	49	49.04
4232	MEST	mesoderm specific transcript	3.96	9.84e-20	5.85	1.87e-25	7.2	2.11e-28	2.99	1.13e-13	-1.67	0.000123	3.61	1.07e-16	1.09	0.535	1.49	0.000192	1.7	1.25e-06	9.32	1.68e-35	7.69	4.16e-33	49	46.57
84709	MGARP	mitochondria-localized glutamic acid-rich protein	2.68	5.18e-06	2.27	0.000121	2.57	1.25e-05	2.66	2.07e-05	-1.2	0.465	4.77	2.61e-10	1.05	0.844	1.72	0.00314	1.82	0.00111	15.01	2.63e-25	9.08	2.16e-20	49	44.83
83992	CTTNBP2	cortactin binding protein 2	5.9	3.74e-19	2.02	1.23e-05	2.03	1.13e-05	5.3	4.52e-16	-1.52	0.0155	4.7	7.7e-15	-1.33	0.0934	1.28	0.0706	1.57	0.00107	3.92	1.85e-16	3.66	2.23e-15	49	33.23
57560	IFT80	intraflagellar transport 80 homolog (Chlamydomonas)	3.98	1.97e-11	4.01	1.91e-11	4.22	5.48e-12	4.08	2.01e-10	-1.11	0.623	4.3	3.32e-11	1.06	0.788	1.65	0.00217	1.68	0.00145	2.62	2.8e-08	3.31	3.61e-11	49	32.02
57153	SLC44A2	solute carrier family 44 (choline transporter), member 2	3.14	1.01e-21	3.38	6.27e-23	2.78	7.36e-19	2.54	1.16e-15	1.21	0.0648	2.72	3.45e-17	1.07	0.49	1.85	5.48e-12	1.95	2.5e-13	3.58	1.46e-27	3.24	1.94e-25	49	27.46
3298	HSF2	heat shock transcription factor 2	3.57	3.12e-27	3.31	3.13e-25	3.41	6.91e-26	2.48	1.68e-17	1.46	3.36e-05	2.16	2.68e-14	1.36	0.000624	1.81	4.04e-13	1.78	1.43e-12	2.79	1.16e-24	3.16	1.69e-27	49	27.29
4192	MDK	midkine (neurite growth-promoting factor 2)	2.92	2.75e-17	3.22	5.62e-19	2.28	2.88e-12	2.98	4.46e-16	1.23	0.0727	3.21	1.31e-17	1.07	0.574	1.37	0.00057	1.16	0.0952	4.14	5.75e-27	3.62	2.22e-24	49	27.2
9364	RAB28	RAB28, member RAS oncogene family	3.6	3.36e-31	3.06	3.76e-27	2.91	5.3e-26	3.47	1.38e-28	1.36	0.000102	3	2.62e-25	1.37	5.34e-05	1.95	2.3e-18	1.93	6.13e-18	2.07	6.61e-20	2.05	1.05e-19	49	26.77
5859	QARS	glutaminyl-tRNA synthetase	2.57	1.09e-20	2.1	1.77e-15	2.08	4.32e-15	3.47	2.73e-25	1.83	4.26e-10	3.18	1.08e-23	1.82	2.79e-10	1.92	2.2e-15	1.9	3.38e-15	2.38	1.39e-21	2.54	3.27e-23	49	25.79
84911	ZNF382	zinc finger protein 382	2.68	6.92e-22	2.18	1.29e-16	2.09	2.43e-15	4.06	2.42e-28	1.42	4.3e-05	3.58	3.56e-26	1.51	2.16e-06	1.62	1.1e-10	1.7	4.02e-12	2.07	3.92e-18	2.18	1.38e-19	49	25.09
167691	LCA5	Leber congenital amaurosis 5	2.31	7.58e-20	3.05	2.81e-26	3.35	2.7e-28	2.31	3.52e-18	-1.01	0.87	2.44	1.68e-19	1.28	0.002	1.84	4.8e-16	1.85	3.71e-16	2.17	5.19e-21	2.26	3e-22	49	23.87
27147	DENND2A	DENN/MADD domain containing 2A	2.49	1.14e-15	2.38	2.27e-14	2.27	2.28e-13	2.15	2.07e-11	-1.06	0.598	2.04	2.41e-10	1.06	0.591	1.92	4.76e-12	1.98	7.48e-13	3.4	3.54e-25	3.08	4.31e-23	49	23.83
113263	GLCCI1	glucocorticoid induced transcript 1	2.49	3.89e-14	2.53	2.87e-14	2.85	1.87e-16	2.48	8.89e-13	1.63	2.43e-05	2.47	1.12e-12	1.65	1.8e-05	1.49	1.51e-05	1.29	0.00463	2.55	3.79e-17	2.35	2.43e-15	49	23.78
10000	AKT3	v-akt murine thymoma viral oncogene homolog 3	2.37	3.87e-19	2.33	2.05e-18	2.5	4.27e-20	2.14	4.82e-15	1.16	0.0811	2.58	1.22e-19	1.07	0.402	1.56	6.83e-10	1.49	1.58e-08	2.69	1.21e-25	2.66	2.71e-25	49	22.55
55752	2011-09-01	septin 11	3.23	2.42e-18	3.67	1.91e-20	3.27	2.47e-18	2.06	6.24e-09	1.79	2e-06	2.22	3.72e-10	1.93	1.21e-07	1.96	9.48e-11	1.81	5.74e-09	2.01	2.83e-11	1.57	4.62e-06	50	25.52
57645	POGK	pogo transposable element with KRAB domain	2.65	1.21e-19	2.59	1.31e-18	2.45	3.07e-17	2.04	4.65e-12	1.08	0.46	2.19	9.73e-14	1.24	0.0215	1.7	2.42e-10	1.57	2.87e-08	2.09	5.85e-16	1.8	6.23e-12	50	21.4
340542	BEX5	brain expressed, X-linked 5	5.21	1.18e-05	11.66	1.35e-09	11.06	2.6e-09	2.76	0.00888	1.07	0.881	3.2	0.003	1.71	0.178	-1.51	0.206	1.3	0.419	-2.05	0.0275	-1.18	0.613	51	42.71
221322	TBC1D32	TBC1 domain family, member 32	2.85	7.14e-19	2.33	3.3e-14	2.65	6.28e-17	6.84	3.54e-32	1.25	0.0355	5.24	4.02e-28	1.41	0.001	1.06	0.471	1.01	0.935	1.73	9.43e-10	2.14	6.31e-15	52	28.51
80184	CEP290	centrosomal protein 290kDa	3.14	1.49e-11	4.08	7.58e-15	3.75	8.99e-14	2.39	3.09e-07	1.83	0.000392	2.49	1.19e-07	2	4.74e-05	1.14	0.332	-1.02	0.897	1.59	0.000516	2.65	4.74e-11	52	26.08
11201	POLI	polymerase (DNA directed) iota	3.08	2.84e-12	3.11	2.84e-12	2.94	1.53e-11	2.85	3.18e-10	1.35	0.0584	3.04	9.21e-11	1.7	0.000722	1.49	0.0015	1.5	0.00112	1.97	2.02e-07	2.26	1.46e-09	52	25.29
151827	LRRC34	leucine rich repeat containing 34	7.45	2.18e-31	2.48	6.6e-13	2.29	2.15e-11	16.57	3.14e-39	1.1	0.433	12.73	2.43e-36	-1.04	0.779	1.07	0.474	1.08	0.401	-1.25	0.0142	-1.2	0.0446	53	48.26
91975	ZNF300	zinc finger protein 300	8.44	3.96e-25	3.75	3.29e-14	3.45	3.91e-13	4.95	6.87e-17	-1.48	0.0145	16.62	1.43e-30	1.36	0.0575	1.45	0.00373	1.56	0.000584	1.08	0.577	1.12	0.399	53	45.26
440823	MIAT	myocardial infarction associated transcript (non-protein coding)	11.64	1.5e-36	3.6	2.17e-19	5.14	4.08e-25	5.52	1.61e-24	-1.41	0.00489	4.55	1.84e-21	-1.35	0.0125	1.26	0.0159	1.48	5.98e-05	1.16	0.116	1.22	0.034	53	38.33
100996578			5.6	2.58e-26	2.54	8.63e-13	2.14	1.11e-09	5.85	6.46e-25	-1.15	0.266	5.4	1.19e-23	-1.35	0.0167	1.74	1.28e-07	1.94	1.14e-09	-1.3	0.00828	-1.55	1.73e-05	53	30.56
636	BICD1	bicaudal D homolog 1 (Drosophila)	3.42	2.72e-20	4	6.77e-23	4.1	2.6e-23	3.31	5.71e-18	1.55	0.000106	4.54	1.6e-23	1.72	2.69e-06	1.95	2.13e-11	1.79	1.87e-09	1.96	2.15e-11	2	7.28e-12	53	30.34
79192	IRX1	iroquois homeobox 1	4.04	1.95e-13	4.38	3.95e-14	3.16	4.69e-10	6.2	3.68e-16	-1.22	0.278	3.72	6.09e-11	-1.35	0.0933	1.02	0.911	1.02	0.887	1.24	0.134	1.05	0.749	53	28.4
161582	DYX1C1	dyslexia susceptibility 1 candidate 1	3.17	1.39e-18	3.9	5.04e-22	3.42	1.5e-19	5.14	5.6e-25	1.81	1.23e-06	4.3	1.17e-21	1.56	0.000169	1.44	9.42e-05	1.4	0.000375	1.06	0.575	1.11	0.262	53	28.31
126272	EID2B	EP300 interacting inhibitor of differentiation 2B	5.01	2.46e-22	3.36	7.95e-16	3.4	4.82e-16	4.21	1.21e-17	1.02	0.882	4	2.84e-17	1.21	0.164	1.74	1.11e-06	1.76	6.56e-07	1.25	0.0438	1.26	0.0376	53	28.22
80055	PGAP1	post-GPI attachment to proteins 1	5.7	5.81e-33	3.23	3.09e-22	2.75	6.24e-19	3.92	2.31e-24	1.25	0.0216	3.6	6.83e-23	1.51	3.18e-05	1.67	6.93e-10	1.82	4.49e-12	1.34	0.000181	1.25	0.00436	53	28.04
55770	EXOC2	exocyst complex component 2	3.67	7.67e-32	2.13	8.32e-18	2.15	4.23e-18	5.48	1.31e-37	1.81	6.35e-12	4.42	1.47e-33	1.79	1.26e-11	1.75	1.9e-14	1.8	2.02e-15	1.18	0.00757	1.1	0.139	53	27.28
653121	ZBTB8A	zinc finger and BTB domain containing 8A	5	1.55e-26	2.82	4.98e-16	2.79	8.09e-16	4.07	2.42e-21	-1.04	0.735	3.84	1.85e-20	1.02	0.869	1.95	1.29e-10	1.81	5.17e-09	1.55	8.94e-06	1.39	0.000697	53	27.28
100506691	LOC100506691	-	7.82	1.08e-31	2.48	3.91e-13	2.32	8.35e-12	2.5	2.92e-12	-1.19	0.148	2.85	1.37e-14	-1.05	0.683	1.42	0.000203	1.65	3.74e-07	1.71	7.99e-08	1.64	5.44e-07	53	26.63
7175	TPR	translocated promoter region, nuclear basket protein	3.81	1.83e-15	2.89	3e-11	2.33	2.53e-08	3.75	5.32e-14	1.75	0.000341	4.16	3.2e-15	1.56	0.00373	1.83	2.55e-06	1.61	0.000138	1.04	0.758	1.44	0.00347	53	26.17
1496	CTNNA2	catenin (cadherin-associated protein), alpha 2	3.39	3.38e-21	4.79	6.92e-27	6	1.71e-30	2.26	8.41e-12	1.14	0.254	2.45	2.12e-13	1.08	0.513	1.26	0.00685	1.42	5.28e-05	1.02	0.8	1.04	0.702	53	25.85
53820	RIPPLY3	ripply transcriptional repressor 3	2	1.99e-08	5.28	1.31e-23	5.14	3.13e-23	3.05	3.94e-14	1.04	0.764	2.45	1.16e-10	-1.07	0.615	1.56	1.1e-05	1.56	1.1e-05	1.3	0.00837	1.16	0.137	53	25.61
55000	TUG1	taurine up-regulated 1 (non-protein coding)	3.11	1.22e-17	2.77	2.28e-15	2.71	4.91e-15	2.97	2.71e-15	1.64	4.27e-05	2.84	1.38e-14	1.5	0.000644	1.98	5.33e-11	1.98	5.45e-11	1.9	4.58e-10	1.72	6.88e-08	53	25.12
6617	SNAPC1	small nuclear RNA activating complex, polypeptide 1, 43kDa	3.17	5.14e-13	2.4	1.02e-08	2	1.94e-06	4.06	1.57e-15	-1.03	0.87	5.21	5.43e-19	1.56	0.00375	1.63	9.14e-05	1.56	0.00032	-1	1	-1.07	0.573	53	24.69
6181	RPLP2	ribosomal protein, large, P2	2.72	2.66e-23	2.39	4.54e-20	2.28	1.04e-18	3.16	1.81e-24	1.88	2.67e-12	3.01	4.46e-24	1.95	4.6e-13	1.7	5.21e-13	1.64	6.32e-12	1.89	3.02e-16	1.89	2.52e-16	53	24.51
23036	ZNF292	zinc finger protein 292	2.87	6.77e-10	4.29	4.12e-15	3.8	1.81e-13	2.68	3.02e-08	1.39	0.0571	2.72	1.8e-08	1.54	0.0106	1.3	0.0559	1.31	0.0518	1.01	0.944	1.09	0.542	53	24
57092	PCNP	PEST proteolytic signal containing nuclear protein	2.79	2.35e-22	2.19	3.05e-16	2.12	1.62e-15	3	8.79e-23	1.88	4.82e-11	2.93	5.75e-22	1.97	2.5e-12	1.89	3.66e-15	1.85	2.82e-14	1.59	7.53e-10	1.6	4.33e-10	53	23.81
11073	TOPBP1	topoisomerase (DNA) II binding protein 1	3.2	7.76e-21	2.81	5.22e-18	2.43	6.77e-15	3.3	9.14e-20	1.78	1.91e-07	2.76	2.78e-16	1.63	6.57e-06	1.88	2.38e-11	1.89	1.98e-11	-1.03	0.755	1.05	0.562	53	23.76
9016	SLC25A14	solute carrier family 25 (mitochondrial carrier, brain), member 14	3.94	2.14e-23	3.33	6.69e-20	3.18	5.2e-19	2.11	3.87e-10	1.5	0.000375	2.01	3.72e-09	1.85	1.39e-07	1.93	2.84e-11	1.78	2.66e-09	1.02	0.831	1.04	0.649	53	23.69
84455	EFCAB7	EF-hand calcium binding domain 7	2.68	1.91e-07	4.61	1.89e-13	4.43	5.47e-13	2.67	1.16e-06	1.24	0.303	2.21	5.75e-05	1.12	0.566	1.04	0.808	-1.13	0.463	-1.16	0.368	-1	0.989	53	23.29
64770	CCDC14	coiled-coil domain containing 14	3.28	1.17e-11	2.52	3.46e-08	2.16	2.33e-06	3.06	1.1e-09	-1.44	0.0405	2.93	3.36e-09	-1.09	0.644	1.96	2.23e-06	1.85	1.23e-05	1.36	0.0265	1.58	0.000982	53	23.23
387	RHOA	ras homolog family member A	2.65	1.11e-27	2.6	6.53e-27	2.27	6.38e-23	2.52	1.92e-24	1.88	1.27e-15	2.59	3.02e-25	1.91	3.71e-16	1.59	1.48e-13	1.32	1.56e-06	1.93	6.5e-21	1.8	2.63e-18	53	23.06
5994	RFXAP	regulatory factor X-associated protein	3.28	5.37e-21	3.02	5.08e-19	2.39	3.09e-14	3.39	8.09e-20	1.04	0.707	3.32	1.38e-19	1.06	0.593	1.67	2.35e-08	1.6	1.82e-07	1.16	0.0926	1.1	0.273	53	23.03
493911	PHOSPHO2	phosphatase, orphan 2	3.57	2.66e-08	2.72	5.66e-06	2.46	3.92e-05	2.91	7.95e-06	1.56	0.0617	2.74	1.86e-05	1.17	0.521	1.77	0.00233	1.74	0.00319	-1.15	0.486	-1.21	0.326	53	23
28981	IFT81	intraflagellar transport 81 homolog (Chlamydomonas)	3.41	1.44e-12	3.45	1.51e-12	3.16	2.81e-11	2.84	4.75e-09	-1.45	0.0279	2.44	2.88e-07	-1.25	0.185	1.12	0.404	1.17	0.259	-1.31	0.0466	-1.14	0.333	53	22.74
54969	C4orf27	chromosome 4 open reading frame 27	3.15	4.66e-24	2.33	4.26e-17	2.01	2.03e-13	3.27	1.42e-23	1.63	2.3e-07	3.09	1.88e-22	1.51	5.89e-06	1.85	1.86e-13	1.76	4.22e-12	1.05	0.484	1.08	0.286	53	22.73
60560	NAA35	N(alpha)-acetyltransferase 35, NatC auxiliary subunit	2.76	5.49e-27	2.37	1.4e-22	2.27	2.58e-21	2.53	8.12e-23	1.74	1.17e-11	2.72	8.84e-25	1.72	2.35e-11	1.84	1.32e-17	1.84	2.24e-17	1.45	3.78e-09	1.47	1.71e-09	53	22.71
55206	SBNO1	strawberry notch homolog 1 (Drosophila)	2.65	1.31e-23	2.21	2.39e-18	2.1	6.31e-17	3.56	4.22e-28	1.68	1.09e-09	3.29	1.8e-26	1.85	3.91e-12	1.5	2.3e-09	1.62	8.32e-12	1.15	0.0319	1.07	0.293	53	22.68
84255	SLC37A3	solute carrier family 37, member 3	2.3	8.07e-20	2.29	1.35e-19	2.18	3.79e-18	2.57	9.68e-21	1.34	0.000403	2.98	1.86e-24	1.96	2e-13	1.59	3.23e-11	1.58	7.03e-11	1.9	9.65e-17	1.97	9.76e-18	53	22.66
159090	FAM122B	family with sequence similarity 122B	2.91	6.14e-17	2.07	4.29e-10	2.09	2.72e-10	3.32	6.84e-18	1.29	0.0292	3.38	3.16e-18	1.7	8.01e-06	1.87	4.22e-10	1.77	6.12e-09	1.1	0.292	1.09	0.336	53	22.59
100505616	LOC100505616	-	3.25	1.93e-15	3.1	9.79e-15	3.08	1.79e-14	2.7	2.19e-11	1.02	0.915	2.64	2.9e-11	1.14	0.348	1.59	4.06e-05	1.59	3.38e-05	1.06	0.605	1.29	0.0218	53	22.46
643836	ZFP62	ZFP62 zinc finger protein	3.38	1e-17	2.71	1.21e-13	2.1	3.35e-09	3.29	1.06e-15	1.14	0.329	3.11	1.23e-14	1.05	0.705	1.66	1.15e-06	1.78	6.07e-08	-1.06	0.575	-1.17	0.117	53	22.45
8667	EIF3H	eukaryotic translation initiation factor 3, subunit H	2.24	2.56e-24	2.24	3.78e-24	2.12	1.67e-22	2.71	3.56e-28	1.53	5.91e-10	2.54	2.44e-26	1.55	4.41e-10	1.95	3.07e-23	1.85	5.55e-21	1.69	2.09e-17	1.85	5.57e-21	53	22.27
833	CARS	cysteinyl-tRNA synthetase	2.19	7.58e-10	2.9	7.26e-15	2.43	1.02e-11	2.96	4.64e-14	1.85	3.06e-06	2.69	1.99e-12	1.74	2.09e-05	1.79	6.85e-08	1.54	3.47e-05	1.09	0.441	-1.02	0.89	53	22.2
1994	ELAVL1	ELAV like RNA binding protein 1	2.72	2.67e-17	2.5	3.47e-15	2.47	7.52e-15	2.59	6.67e-15	1.49	0.000222	2.34	7.28e-13	1.45	0.00056	1.71	5.36e-09	1.73	2.78e-09	1.63	6.22e-08	1.52	2.18e-06	53	22.15
57786	RBAK	RB-associated KRAB zinc finger	4.19	8.57e-14	3.02	1.31e-09	2.11	1.44e-05	2.08	4.71e-05	1.4	0.0627	2.74	7.38e-08	1.44	0.0429	1.69	0.000328	1.3	0.0702	1.08	0.629	1.02	0.906	53	22.07
23208	SYT11	synaptotagmin XI	3.29	6.71e-21	2.93	3.26e-18	3.36	1.28e-20	2.2	2.06e-11	-1.15	0.183	3.45	5.09e-20	1.02	0.843	1.11	0.212	1.18	0.053	1.09	0.33	1.17	0.0581	53	21.95
163051	ZNF709	zinc finger protein 709	2.36	1.09e-19	2.9	2.63e-24	2.59	1.19e-21	2.01	6.1e-14	1.48	3.24e-06	2.11	3.12e-15	1.43	1.46e-05	1.72	2.18e-13	1.77	3.29e-14	1.93	7.22e-17	1.62	2.51e-11	53	21.92
6169	RPL38	ribosomal protein L38	2.38	1.02e-22	2.18	3.72e-19	2.1	3.53e-18	2.26	2.9e-19	1.55	2.88e-07	2.38	5.5e-21	1.65	2.76e-09	1.84	5e-17	1.73	6.54e-15	1.88	2.49e-18	1.92	3.7e-19	53	21.87
80821	DDHD1	DDHD domain containing 1	3.38	1.02e-18	2.49	6.68e-13	2.46	1.16e-12	2.69	3.42e-13	1.05	0.719	2.63	1.03e-12	1.25	0.0601	1.95	2.55e-10	1.77	2.3e-08	1.12	0.25	1.03	0.761	53	21.82
112942	CCDC104	coiled-coil domain containing 104	2.38	4.4e-16	3.05	3.11e-21	2.99	7.77e-21	2.36	1.71e-14	1.34	0.00369	2.11	9.24e-12	1.73	4.09e-07	1.29	0.00124	1.2	0.0198	1.62	1.39e-08	1.69	1.07e-09	53	21.76
259282	BOD1L1	biorientation of chromosomes in cell division 1-like 1	2.91	9.35e-07	2.49	2.09e-05	2.03	0.000714	2.87	5.49e-06	1.55	0.0584	2.77	1.07e-05	1.35	0.187	1.85	0.000762	1.65	0.00576	-1.1	0.612	1.16	0.42	53	21.73
22934	RPIA	ribose 5-phosphate isomerase A	3	7.35e-16	2.19	4.96e-10	2.01	1.37e-08	2.62	2.87e-12	-1.4	0.007	2.87	6.88e-14	-1.24	0.0859	1.77	6.57e-08	1.91	2.7e-09	-1.08	0.45	-1.3	0.0106	53	21.39
9849	ZNF518A	zinc finger protein 518A	2.6	4.47e-08	2.59	6.97e-08	2.28	1.82e-06	2.67	1.27e-07	1.25	0.221	2.57	3.23e-07	1.44	0.0398	1.64	0.000661	1.69	0.000364	1.19	0.231	1.31	0.0623	53	21.23
116461	TSEN15	TSEN15 tRNA splicing endonuclease subunit	2.39	3.6e-13	2.72	1.82e-15	2.1	1.85e-10	2.87	3.27e-15	-1.34	0.0118	2.95	8.8e-16	-1.23	0.0731	1.77	7.31e-09	1.63	3.94e-07	-1.03	0.733	-1.13	0.2	53	21.16
51130	ASB3	ankyrin repeat and SOCS box containing 3	3	4.26e-19	2.15	5.17e-12	2.08	2.59e-11	2.54	4.81e-14	-1.57	6.48e-05	3.19	1.77e-18	-1.01	0.962	1.74	2.94e-09	1.69	1.13e-08	1.13	0.148	1.01	0.907	53	21.11
54830	NUP62CL	nucleoporin 62kDa C-terminal like	3.1	2.75e-16	3.66	9.06e-19	2.72	7.75e-14	2.78	7.76e-13	-1.2	0.144	2.16	1.03e-08	1	0.987	-1.03	0.783	1.05	0.637	-1.14	0.187	-1.27	0.0139	53	21.11
84437	MSANTD4	Myb/SANT-like DNA-binding domain containing 4 with coiled-coils	2.83	5.88e-23	2.41	9.01e-19	2.39	1.31e-18	2.45	4.97e-18	1.12	0.208	2.53	1.21e-18	1.33	0.00116	1.48	8.05e-08	1.52	1.55e-08	1.6	5.21e-10	1.44	4.81e-07	53	21.1
117154	DACH2	dachshund homolog 2 (Drosophila)	2.56	2.07e-21	2.82	2.95e-23	2.96	3.31e-24	2.22	8.86e-17	1.07	0.395	2.13	9.66e-16	1.02	0.859	1.65	1.92e-12	1.57	9.29e-11	1.31	2.85e-05	1.26	0.000308	53	20.57
6596	HLTF	helicase-like transcription factor	2.34	1.03e-09	2.53	8.09e-11	2.36	9.74e-10	3.46	1.46e-14	-1.11	0.487	3.18	2.58e-13	-1.16	0.303	-1.14	0.243	-1.17	0.163	-1.06	0.649	1.04	0.746	53	20.55
94104	PAXBP1	PAX3 and PAX7 binding protein 1	2.99	1.93e-14	2.29	9.22e-10	2.11	1.63e-08	2.51	1.25e-10	-1.23	0.13	2.43	4.04e-10	-1.08	0.577	1.71	1.63e-06	1.62	1.28e-05	1.15	0.194	1.4	0.00185	53	20.52
23435	TARDBP	TAR DNA binding protein	3.28	9.94e-16	2.7	3.28e-12	2.36	5.63e-10	3	1.38e-12	1.04	0.797	2.22	3.02e-08	-1.11	0.483	1.32	0.0123	1.26	0.039	-1.18	0.142	1.03	0.826	53	20.5
25996	REXO2	RNA exonuclease 2	2.24	5.48e-17	2.08	6.97e-15	2.07	9.37e-15	2.14	1.18e-14	1.79	6.23e-10	2.01	5.65e-13	1.41	0.000106	1.92	6.05e-15	1.9	1.7e-14	1.42	2.23e-06	1.38	1.42e-05	53	20.36
7072	TIA1	TIA1 cytotoxic granule-associated RNA binding protein	2.97	2.91e-14	2.51	3.13e-11	2.13	1.29e-08	2.42	8.64e-10	-1.32	0.0407	2.2	2.54e-08	-1.16	0.271	1.84	9.21e-08	1.69	2.81e-06	-1.06	0.619	-1.03	0.813	53	20.33
51335	NGRN	neugrin, neurite outgrowth associated	2.53	2.93e-21	2.31	1.03e-18	2.27	3.06e-18	2.28	2.6e-17	1.83	2.24e-11	2.13	1.68e-15	1.85	8.28e-12	1.16	0.0242	1.1	0.148	-1.32	4.28e-05	-1.38	3.28e-06	53	20.16
6451	SH3BGRL	SH3 domain binding glutamic acid-rich protein like	2.64	5.5e-11	2.29	8.73e-09	2.38	2.22e-09	2.02	2.66e-06	1.05	0.752	2.45	6.85e-09	1.21	0.192	1.39	0.00542	1.48	0.000915	1.62	7.04e-05	1.6	9.31e-05	53	20.13
51747	LUC7L3	LUC7-like 3 (S. cerevisiae)	2.57	8.69e-12	2.57	1.7e-11	2.4	2e-10	2.26	7.31e-09	-1.21	0.175	2.02	3.92e-07	-1.25	0.0976	1.75	6.87e-07	1.68	3.46e-06	-1.12	0.29	1.22	0.0662	53	20.05
26046	LTN1	listerin E3 ubiquitin protein ligase 1	2.35	9.79e-07	2.53	1.69e-07	2.06	2.7e-05	2.29	6.54e-06	1.85	0.000819	2.43	1.82e-06	1.78	0.00164	1.22	0.167	1	0.991	1.2	0.208	1.29	0.0835	53	20
7637	ZNF84	zinc finger protein 84	2.04	8.58e-10	2.29	8.88e-12	2.04	1.49e-09	2.4	1.44e-11	-1.55	0.000244	2.4	1.56e-11	-1.16	0.193	1.71	6.78e-08	1.69	1.26e-07	1.19	0.0656	1.37	0.000899	53	19.84
9440	MED17	mediator complex subunit 17	2.02	6.12e-17	2.18	7.85e-19	2.16	1.19e-18	2.09	2.43e-16	1.56	4.02e-08	2.03	1.07e-15	1.79	7.82e-12	1.74	8.76e-15	1.69	8.92e-14	1.29	6.95e-05	1.18	0.0096	53	19.73
10810	WASF3	WAS protein family, member 3	3.57	1.63e-06	2.43	0.000547	2.14	0.00286	2.24	0.00365	-1.04	0.911	2.36	0.0021	-1.19	0.556	1.17	0.484	1.29	0.258	1.11	0.666	1.17	0.501	53	19.71
51634	RBMX2	RNA binding motif protein, X-linked 2	2.57	4.88e-21	2.2	7.88e-17	2.04	7.86e-15	2.22	1.05e-15	1.48	7.18e-06	2.07	5.56e-14	1.6	8.67e-08	1.48	4.52e-08	1.46	1.38e-07	-1.01	0.856	-1	0.97	53	19.13
200894	ARL13B	ADP-ribosylation factor-like 13B	2.06	1.8e-05	2.36	8.13e-07	2.16	6.72e-06	2.24	8.86e-06	1.19	0.359	2.2	1.25e-05	1.95	0.000213	1.09	0.548	1.11	0.493	-1.39	0.0247	-1.2	0.211	53	18.95
56890	MDM1	Mdm1 nuclear protein homolog (mouse)	2.6	4.09e-15	2.33	8.44e-13	2.03	4.51e-10	2.31	1.22e-11	1.47	0.000749	2.28	1.86e-11	1.19	0.118	1.22	0.0297	1.24	0.0176	1.09	0.375	1.18	0.0721	53	18.94
6138	RPL15	ribosomal protein L15	2.04	4.74e-18	2.31	3.16e-21	2.29	7.02e-21	2.04	2.15e-16	1.83	9.71e-13	1.91	1.61e-14	2.06	5.48e-16	1.51	2.12e-10	1.6	2.23e-12	2.29	5.33e-24	2.35	1.44e-24	54	22.23
55255	WDR41	WD repeat domain 41	2.73	2.29e-19	2.95	8.28e-21	2.53	1.42e-17	2.46	1.33e-15	1.81	7.07e-09	1.99	5.79e-11	2.28	5.63e-14	1.87	1.32e-12	1.64	3.72e-09	1.82	1.2e-11	1.69	1.07e-09	55	23.77
100505946	LOC100505946	-	7	9.19e-23	2.8	2.45e-10	3.06	1.47e-11	4.63	5.98e-16	1.86	0.000146	1.48	0.0125	-1.07	0.69	2.83	8.6e-13	3.19	1.03e-14	2.3	1.9e-09	2.16	1.9e-08	56	32.38
81849	ST6GALNAC5	ST6 (alpha-N-acetyl-neuraminyl-2,3-beta-galactosyl-1,3)-N-acetylgalactosaminide alpha-2,6-sialyltransferase 5	32.02	1.59e-39	4.81	8.15e-18	4.85	4.2e-18	2.34	1.79e-07	1.05	0.778	1.86	7.03e-05	1.09	0.602	3.91	6.9e-19	3.25	7.95e-16	1.72	1.73e-05	1.66	6.07e-05	57	58.56
57717	PCDHB16	protocadherin beta 16	4.26	2.8e-17	2.3	2.83e-08	2.97	7.75e-12	5.1	5.15e-18	1.67	0.00105	1.74	0.000287	-1.23	0.187	2.37	1.53e-10	4.03	2.32e-19	1.76	7.71e-06	1.71	2.02e-05	57	29.14
25817	FAM19A5	family with sequence similarity 19 (chemokine (C-C motif)-like), member A5	6.59	2.16e-38	2.32	2.31e-17	2.38	6.18e-18	3.76	2.3e-26	1.78	1.45e-09	-1.41	0.000112	-1.38	0.000337	2.69	2.02e-24	2.54	8.2e-23	1.25	0.00156	1.31	0.000156	57	27.41
152002	XXYLT1	xyloside xylosyltransferase 1	4.11	9.44e-23	2.01	1.9e-09	2.08	4.59e-10	2.72	5.91e-14	1.41	0.00364	1.73	4.37e-06	1.43	0.00228	2.89	2.37e-19	2.82	6.62e-19	1.64	4.3e-07	1.5	2.15e-05	57	24.34
399664	MEX3D	mex-3 RNA binding family member D	2.78	4.31e-21	2.27	4.68e-16	2.07	7.73e-14	2.06	1.06e-12	1.99	1.47e-11	2	5.06e-12	1.94	4.43e-11	2.54	7.76e-22	2.42	1.3e-20	1.89	8.1e-14	1.56	1.81e-08	57	23.52
1108	CHD4	chromodomain helicase DNA binding protein 4	3.02	9.51e-18	2.16	4.58e-11	2.03	6.31e-10	2.14	3.98e-10	1.16	0.206	2	9.21e-09	1.06	0.655	2.56	4.84e-17	2.47	3.14e-16	1.7	7.7e-08	1.59	1.79e-06	57	21.89
6605	SMARCE1	SWI/SNF related, matrix associated, actin dependent regulator of chromatin, subfamily e, member 1	3.14	3.93e-28	2.42	2.47e-21	2.22	5.9e-19	2.3	1.49e-18	1.42	1.18e-05	1.49	1.65e-06	1.04	0.622	2.19	1.69e-21	2.06	1.3e-19	1.63	7.28e-12	1.44	5.35e-08	57	21.35
1297	COL9A1	collagen, type IX, alpha 1	4.12	1.24e-16	3.07	2.65e-12	3.05	4.19e-12	2.12	2.24e-06	-1.45	0.0138	1.91	3.02e-05	-1.4	0.0234	1.95	1.22e-07	2.07	1.25e-08	1.33	0.0159	1.22	0.092	58	23.69
56126	PCDHB10	protocadherin beta 10	5.69	3.12e-25	5.56	2.08e-24	6.53	8.13e-27	3.51	7.93e-16	1.17	0.223	1.52	0.000824	1.37	0.0131	1.56	2.07e-05	1.79	6.83e-08	3.33	6.63e-20	2.2	9.62e-12	59	34.23
57178	ZMIZ1	zinc finger, MIZ-type containing 1	2.03	1.34e-07	3.82	1.01e-17	3.38	1e-15	2.2	4.23e-08	1.72	0.000159	1.86	8.92e-06	1.71	0.000165	1.88	7.08e-08	1.7	4.24e-06	3.29	5.82e-18	2.14	4.14e-10	59	25.73
25809	TTLL1	tubulin tyrosine ligase-like family, member 1	2.42	2.17e-12	2.38	6.86e-12	2.09	1.91e-09	2.33	1.79e-10	1.32	0.0268	1.89	4.46e-07	1.49	0.00115	1.53	2.41e-05	1.57	1.05e-05	2.08	2.34e-11	1.95	6.78e-10	60	21.05
1501	CTNND2	catenin (cadherin-associated protein), delta 2	4.15	5.99e-29	7.35	4.57e-38	7.38	6.83e-38	2.04	2.56e-12	1.27	0.0102	1.77	3.51e-09	1.3	0.0047	1.48	4.83e-07	1.61	2.55e-09	1.87	2.59e-13	1.46	8.71e-07	61	31.68
25927	CNRIP1	cannabinoid receptor interacting protein 1	2.32	0.00453	3.89	1.03e-05	3.77	1.43e-05	2.44	0.00522	-1.98	0.0361	1.68	0.102	-1.64	0.129	1.14	0.628	1.41	0.182	1.22	0.448	1.13	0.651	61	22.62
55081	IFT57	intraflagellar transport 57 homolog (Chlamydomonas)	2.72	3.46e-27	2.95	1.13e-28	2.81	1.29e-27	2.05	1.52e-17	1.32	7.19e-05	1.85	1.56e-14	1.42	1.24e-06	1.87	5.68e-19	1.81	1.04e-17	1.82	7.57e-18	1.99	7.7e-21	61	22.61
440944	SETD5-AS1	SETD5 antisense RNA 1	2.57	2.31e-12	3.05	2.7e-15	2.65	6.36e-13	2.64	9.52e-12	1.61	0.000279	1.39	0.0122	1.24	0.104	1.9	4.52e-09	1.92	3.52e-09	1.63	4.36e-06	1.6	1.09e-05	61	22.2
7771	ZFP112	zinc finger protein 112 homolog (mouse)	2.49	6.71e-08	3.59	3.57e-12	3.23	6.79e-11	2.11	2.45e-05	1.56	0.0115	1.78	0.000935	1.64	0.00464	1.35	0.0334	1.44	0.0096	1.06	0.67	-1.02	0.904	61	21.27
58494	JAM2	junctional adhesion molecule 2	3	3.35e-11	2.69	1.36e-09	2.76	6.2e-10	2.01	1.69e-05	-1.54	0.00766	1.66	0.00137	-1.13	0.463	1.46	0.00309	1.81	6.11e-06	1.4	0.0084	1.38	0.0126	61	20.84
84450	ZNF512	zinc finger protein 512	3.17	3.99e-24	2.41	1.56e-17	2.2	2.07e-15	2.08	5.07e-13	-1.21	0.0313	1.72	1.01e-08	-1.32	0.00205	1.79	8.73e-13	1.89	2.11e-14	1.39	1.23e-05	1.29	0.00048	61	20.47
388969	C2orf68	chromosome 2 open reading frame 68	2.24	1.26e-11	2.45	4.39e-13	2.68	9.9e-15	2.3	5.65e-11	1.95	8.02e-08	1.79	1.08e-06	1.54	0.000283	-1.16	0.116	-1.1	0.295	1.56	5.52e-06	1.43	0.000188	61	20.2
57209	ZNF248	zinc finger protein 248	2.14	1.94e-12	2.22	3.93e-13	2.22	4.57e-13	2.1	6e-11	-1.1	0.367	1.75	2.6e-07	1.21	0.0651	-1.82	7.66e-11	-1.85	3.06e-11	-1.87	1.89e-11	-1.75	8.87e-10	61	20.03
51691	NAA38	N(alpha)-acetyltransferase 38, NatC auxiliary subunit	2.63	2.61e-17	2.32	2.04e-14	2.32	2.04e-14	2.45	2.29e-14	1.37	0.0023	1.9	4.19e-09	1.31	0.00777	1.5	1.5e-06	1.43	1.75e-05	1.2	0.022	1.39	7.14e-05	61	19.82
29028	ATAD2	ATPase family, AAA domain containing 2	2.2	1.75e-11	2.24	1.11e-11	2.28	5.69e-12	2.23	1.15e-10	1.31	0.0214	1.91	7.08e-08	1.66	2.11e-05	1.38	0.000481	1.23	0.0244	-1.48	3.83e-05	-1.43	0.000159	61	19.35
100507599	LOC100507599	-	2.55	6.89e-16	2.1	1.19e-11	2.14	4.99e-12	2.3	1.69e-12	-1.2	0.0888	1.94	4.08e-09	-1.54	6.03e-05	1.23	0.0146	1.3	0.00218	1.08	0.346	1.13	0.144	61	18.51
55082	ARGLU1	arginine and glutamate rich 1	2.53	7.7e-19	2.23	1.12e-15	2.07	6.28e-14	2.03	2.32e-12	-1.09	0.36	1.97	9.08e-12	-1.34	0.0014	1.5	1.32e-07	1.38	1.86e-05	-1.01	0.884	1.24	0.00316	61	18.39
9555	H2AFY	H2A histone family, member Y	2.74	5.22e-16	3.49	1.08e-21	3.28	2.16e-20	-2.19	1.39e-10	4.28	1.68e-22	-2.17	1.89e-10	3.92	3.74e-21	2.58	5.43e-18	2.27	5.75e-15	2.39	7.65e-17	2.44	2.42e-17	62	31.75
5325	PLAGL1	pleiomorphic adenoma gene-like 1	3.02	1.66e-05	27.54	1.5e-22	27.44	1.62e-22	-2.39	0.00114	2.45	0.00121	-2.33	0.00165	9.12	9.47e-13	1.26	0.295	1.2	0.407	32.43	8.36e-28	24.05	2.36e-25	63	133.23
222171	PRR15	proline rich 15	2.83	5.33e-11	6.79	8.49e-23	7.25	1.28e-23	1.78	0.000227	29.22	5.95e-36	2.22	7.5e-07	30.16	3.69e-36	3.53	1.32e-16	3.57	8.61e-17	19.59	8.31e-39	17.78	8.91e-38	64	124.72
26353	HSPB8	heat shock 22kDa protein 8	2.39	0.000546	14.74	6.17e-18	15.48	2.74e-18	1.88	0.0203	21.76	2.06e-19	2.83	0.000152	19.44	2.41e-18	3.79	2.16e-08	2.72	1.34e-05	18.56	1.39e-22	17.34	4.75e-22	64	120.93
347902	AMIGO2	adhesion molecule with Ig-like domain 2	12.78	5.29e-15	8.84	4.36e-12	10.87	1.45e-13	1.79	0.0584	7.49	1.65e-09	2.71	0.0013	9.24	4.35e-11	10.85	3.39e-16	9.08	1.1e-14	27.45	1.91e-23	19.82	7.02e-21	64	120.92
727936	GXYLT2	glucoside xylosyltransferase 2	2.71	2.99e-09	11.81	7.19e-27	11.01	4.49e-26	1.25	0.186	3.51	2.57e-11	2.04	3.13e-05	5.94	1.65e-17	2.23	3.3e-08	2.02	7.54e-07	10.61	1.29e-29	10.95	6.05e-30	64	64.08
55568	GALNT10	UDP-N-acetyl-alpha-D-galactosamine:polypeptide N-acetylgalactosaminyltransferase 10 (GalNAc-T10)	2.26	2.58e-11	4.41	6e-23	5.18	2.53e-25	1.91	2.2e-07	3.72	1.7e-18	2.08	1.14e-08	6.06	4.29e-26	2.77	1.83e-17	2.44	9.57e-15	11.5	1.3e-40	10.07	7.59e-39	64	52.4
9057	SLC7A6	solute carrier family 7 (amino acid transporter light chain, y+L system), member 6	2.24	1.73e-12	6.6	2.05e-31	5.71	3.88e-29	1.96	6.92e-09	9.67	1.07e-34	2.16	9.79e-11	8.9	1.18e-33	2.27	7.41e-15	2.05	2.03e-12	2.52	4.28e-17	2.67	2.18e-18	64	46.75
10257	ABCC4	ATP-binding cassette, sub-family C (CFTR/MRP), member 4	2.4	3.65e-11	4.26	2.78e-20	3.88	9.92e-19	1.92	9.41e-07	6.44	1.73e-24	2	2.25e-07	8.53	6.91e-28	2.14	7.2e-11	2.09	1.97e-10	2.88	1.25e-16	2.7	2.37e-15	64	39.24
57538	ALPK3	alpha-kinase 3	3.27	1.89e-09	5.58	2.77e-15	4.84	1.18e-13	1.76	0.00386	4.99	7.42e-13	2.43	9.48e-06	5.07	5.61e-13	2.95	7.16e-10	2.92	1.12e-09	2.44	1.77e-07	2.56	5.04e-08	64	38.81
4092	SMAD7	SMAD family member 7	2.41	4.37e-05	2.45	3.94e-05	2.45	3.53e-05	1.29	0.263	6.58	1.29e-12	2.04	0.0018	7.01	3.11e-13	3.08	1.65e-08	2.79	1.84e-07	3.39	1.83e-09	2.39	6.95e-06	64	35.88
8682	PEA15	phosphoprotein enriched in astrocytes 15	2.8	8.87e-11	2.97	1.92e-11	2.9	4.44e-11	1.84	0.000106	3.42	4.08e-12	2.18	1.27e-06	3.83	1.29e-13	4.15	9.16e-19	3.72	5.73e-17	4.13	1.91e-18	3.7	1.03e-16	64	35.64
26585	GREM1	gremlin 1, DAN family BMP antagonist	4.65	1.22e-08	10.28	8.62e-15	5.76	3.7e-10	1.38	0.236	4.74	1.04e-07	2.48	0.000951	14.04	1.17e-15	8.94	8.57e-17	8.73	1.54e-16	5.7	2.11e-12	1.61	0.0318	65	68.31
9948	WDR1	WD repeat domain 1	2.95	2.11e-18	2.61	1.09e-15	2.18	5.01e-12	1.95	9.84e-09	2.4	1.61e-12	2.02	1.38e-09	2.51	2.52e-13	2.88	8.68e-21	2.72	1.64e-19	1.91	3.29e-11	1.75	3.93e-09	66	25.88
143686	SESN3	sestrin 3	2.77	4.93e-05	3.43	1.73e-06	3.47	1.31e-06	1.61	0.0759	4.48	1.04e-07	2.48	0.000638	7.55	1.16e-11	1.79	0.00806	2.04	0.00121	6.74	4.62e-14	4.56	2.3e-10	67	40.92
115353	LRRC42	leucine rich repeat containing 42	2.49	1.27e-22	2.58	1.62e-23	2.63	7.19e-24	1.44	2.13e-06	2.2	1.98e-17	2.01	3.98e-15	2.52	6.42e-21	1.4	1.68e-07	1.35	2.24e-06	3.1	2.37e-31	3.19	3.79e-32	68	24.91
7511	XPNPEP1	X-prolyl aminopeptidase (aminopeptidase P) 1, soluble	2.22	3.71e-20	2.62	2.07e-24	2.46	1.27e-22	1.99	1.68e-15	3.05	2.92e-26	2.38	1.45e-20	2.93	3.11e-25	1.21	0.00139	1.28	6.41e-05	1.84	6.02e-17	2.11	2e-21	69	24.09
5504	PPP1R2	protein phosphatase 1, regulatory (inhibitor) subunit 2	2.15	4.24e-11	2.29	2.41e-12	2.41	2.49e-13	1.98	8.59e-09	3.38	1.87e-18	2.33	8.88e-12	3.86	7.96e-21	1.91	1.38e-10	1.84	7.8e-10	1.91	1.63e-10	1.81	3.18e-09	70	25.87
284161	GDPD1	glycerophosphodiester phosphodiesterase domain containing 1	2.8	1.04e-12	2.41	3.22e-10	3.11	4.17e-14	1.6	0.000569	3.88	5.49e-16	2.02	8.72e-07	3.05	2.27e-12	1.15	0.224	1.17	0.168	1.82	2.36e-07	1.96	1.1e-08	70	24.97
27063	ANKRD1	ankyrin repeat domain 1 (cardiac muscle)	4.05	2.49e-05	127.65	7.01e-26	114.9	2.88e-25	-1.22	0.613	63	1.79e-20	-1	0.999	83.17	4.35e-22	2.62	0.00105	2.16	0.00852	31.63	2.86e-20	21.14	1.64e-17	71	452.54
283659	PRTG	protogenin	18.26	1.6e-43	36.89	2.55e-49	20.76	5.6e-44	1.14	0.23	2.95	7.51e-16	1.38	0.0038	2.23	1.01e-10	2.75	4e-19	2.94	1.47e-20	26.69	1.23e-51	24.12	1.33e-50	71	140.11
1009	CDH11	cadherin 11, type 2, OB-cadherin (osteoblast)	5.34	7.94e-15	9.97	3.04e-21	10.68	6.66e-22	1.55	0.0257	3.21	4.25e-08	1.97	0.000641	5.69	5.98e-14	5.91	8.72e-19	6.08	4.04e-19	25.53	4.48e-34	20.22	6.56e-32	71	96.15
4016	LOXL1	lysyl oxidase-like 1	6.27	1.03e-22	11.45	8.8e-30	11.08	2.96e-29	1.53	0.00473	4.72	4.38e-17	1.66	0.000902	6.44	3.93e-21	2.06	3.07e-08	2.19	2.99e-09	27.21	1.42e-42	19.02	4e-39	71	93.63
79625	NDNF	neuron-derived neurotrophic factor	2	5.82e-10	7.9	1.45e-33	8.25	4.9e-34	1.16	0.176	16.23	3.84e-40	1.2	0.0944	23.28	1.33e-43	2.19	6.74e-14	2.31	5.33e-15	6.63	2.19e-35	6.56	3.36e-35	71	77.71
25878	MXRA5	matrix-remodelling associated 5	2.75	2.93e-05	8.16	5.14e-14	5.86	3.46e-11	1.63	0.053	2.78	0.000107	1.15	0.603	3.07	2.59e-05	3.18	9.58e-08	2.72	2.65e-06	12.65	5.14e-21	9.32	3.53e-18	71	53.27
84187	TMEM164	transmembrane protein 164	4.79	8.01e-29	6.82	5.06e-34	7.5	2.94e-35	1.86	7.01e-09	7.37	6.52e-33	1.75	1.28e-07	7.99	4.8e-34	2.68	2.2e-20	2.59	1.51e-19	2.95	1.95e-22	2.9	6.14e-22	71	49.2
85460	ZNF518B	zinc finger protein 518B	5.81	1.81e-22	8.17	1.31e-26	8.03	1.9e-26	1.22	0.169	5.77	1.46e-20	-1.03	0.846	5.23	2.17e-19	3.37	1.98e-17	2.89	8.12e-15	3.46	8.5e-18	2.63	5.81e-13	71	47.61
26115	TANC2	tetratricopeptide repeat, ankyrin repeat and coiled-coil containing 2	2.72	1.12e-09	6.17	2.56e-20	5.38	1.39e-18	1.38	0.0453	2.08	1.32e-05	1.65	0.00194	2.61	3.91e-08	2.42	7.44e-10	2.31	4.05e-09	10.67	1e-30	8.01	3.25e-27	71	45.4
4953	ODC1	ornithine decarboxylase 1	4.39	2.56e-15	7.14	4.06e-21	5.34	1.61e-17	1.52	0.0144	2.52	3.52e-07	-1	0.981	3.17	7.52e-10	4.58	1.18e-18	4.16	3.33e-17	3.91	3.18e-16	6.52	2.97e-23	71	44.25
2043	EPHA4	EPH receptor A4	5.85	4.2e-31	5.44	2.41e-29	4.92	9.11e-28	1.35	0.00371	2.66	3.86e-15	1.61	8.83e-06	2.06	3.81e-10	6.17	2.96e-36	4.75	8.49e-32	2.58	6.01e-19	2.37	6e-17	71	39.76
123920	CMTM3	CKLF-like MARVEL transmembrane domain containing 3	3.17	1.87e-10	4.82	1.81e-15	4.12	1.77e-13	1.87	0.000395	3.68	4.4e-11	1.9	0.000276	4.36	5.92e-13	3.2	1.19e-12	2.98	1.21e-11	4.71	5.52e-18	4.11	4.31e-16	71	38.92
10123	ARL4C	ADP-ribosylation factor-like 4C	2.73	1.06e-07	8	2.44e-19	6.03	2.87e-16	1.28	0.2	2.04	0.00029	1.38	0.0888	2.78	5.63e-07	2.06	8.29e-06	2.13	3.2e-06	5.3	1.01e-17	3.35	8.18e-12	71	37.08
5587	PRKD1	protein kinase D1	4.77	2.07e-09	3.49	7.27e-07	3.28	2.04e-06	1.77	0.027	2.35	0.00141	1.89	0.0133	2.87	6.76e-05	3.09	2.97e-07	3.06	3.7e-07	4.48	9.41e-11	4.23	3.44e-10	71	35.28
10916	MAGED2	melanoma antigen family D, 2	2.47	6.05e-22	3.72	2.81e-31	3.65	9.26e-31	1.86	6.06e-13	2.8	5.04e-23	1.81	3.29e-12	2.96	2.42e-24	2.57	1.09e-26	2.29	2.74e-23	4.72	1.03e-40	5.06	4.74e-42	71	33.91
10099	TSPAN3	tetraspanin 3	2.37	6.15e-19	3.57	1.72e-27	3.7	4e-28	1.32	0.000825	5.41	1.58e-33	1.3	0.0015	4.56	2.38e-30	2.02	5.13e-17	2.18	3.29e-19	3.21	1.49e-29	3.66	1.9e-32	71	33.3
1847	DUSP5	dual specificity phosphatase 5	2.95	2.33e-06	2.98	2.16e-06	2.99	2.08e-06	1.33	0.238	4.49	7.58e-09	1.56	0.0627	4.4	9.86e-09	3.71	4.82e-10	2.95	1.14e-07	2.58	2.37e-06	3.09	4.29e-08	71	33.03
784	CACNB3	calcium channel, voltage-dependent, beta 3 subunit	2.23	2e-20	2.44	1.23e-22	2.37	6.83e-22	1.77	2.8e-12	3.61	8.28e-30	1.56	1.08e-08	4.14	1.45e-32	2.3	1.61e-24	2.15	2.61e-22	4.86	2.55e-42	5.14	3.79e-43	71	32.57
90139	TSPAN18	tetraspanin 18	2.27	2.95e-09	2.29	3.74e-09	2.04	1.78e-07	1.75	6.41e-05	3.66	6.8e-15	1.94	3.49e-06	3.61	1.02e-14	2.71	1.26e-14	2.65	3.63e-14	2.99	2.84e-16	2.89	1.13e-15	71	28.8
10983	CCNI	cyclin I	2.26	1.92e-22	2.55	8.12e-26	2.64	1.39e-26	1.5	1.89e-08	2.39	6.13e-22	1.45	1.65e-07	2.37	8.77e-22	2.43	9.87e-28	2.35	9.62e-27	3.26	1.46e-35	3.12	2.2e-34	71	26.32
219736	STOX1	storkhead box 1	2.4	1.78e-12	2.35	6.05e-12	2.01	3.94e-09	1.63	4.65e-05	3.87	6.81e-19	1.5	0.000543	3.37	2.14e-16	2.05	1.01e-11	2.11	2.38e-12	2.01	3.66e-11	2.04	1.59e-11	71	25.34
9616	RNF7	ring finger protein 7	2.28	5.85e-21	2.13	1.04e-18	2.21	8.4e-20	1.71	2.26e-11	2.26	8.33e-19	1.75	6.17e-12	2.27	7.68e-19	2.52	6.68e-27	2.58	1.7e-27	2.41	2.41e-25	2.28	1.14e-23	71	24.4
388336	SHISA6	shisa family member 6	6.23	8.91e-20	15.62	1.96e-29	16.05	8.98e-30	1.39	0.0458	2.24	5.1e-06	1.23	0.218	5.44	4.21e-16	2.95	1.42e-12	2.52	3.63e-10	2.93	1.92e-12	1.95	1.76e-06	72	58.55
9540	TP53I3	tumor protein p53 inducible protein 3	4.92	1.31e-14	6.56	1.21e-17	5.08	9.22e-15	1.82	0.00154	6.8	8.37e-17	1.65	0.00922	6.67	1.49e-16	4.09	2.62e-14	3.83	2.13e-13	2.34	5.6e-07	1.78	0.000494	72	45.54
56882	CDC42SE1	CDC42 small effector 1	2.03	5.15e-14	2.29	7.88e-17	2.18	1.57e-15	1.8	5.65e-10	2.43	1.36e-16	1.88	5.3e-11	2.63	2.07e-18	2.14	6.21e-18	2.08	4.69e-17	2.16	5.2e-18	1.86	7.44e-14	72	23.48
57559	STAMBPL1	STAM binding protein-like 1	3.46	1.8e-12	3.74	2.84e-13	3.87	1.07e-13	1.69	0.00187	2.21	7.8e-06	1.51	0.015	3.03	2.03e-09	2.92	3.68e-12	2.88	6.62e-12	1.02	0.896	-1	0.987	73	27.33
10096	ACTR3	ARP3 actin-related protein 3 homolog (yeast)	2.48	3.52e-18	2.78	1.19e-20	2.36	6.3e-17	1.73	1.08e-08	2.47	2.51e-16	1.87	2.96e-10	2.81	3e-19	2.7	1.03e-23	2.64	4.35e-23	1.67	2.83e-10	1.38	1.86e-05	73	24.89
10092	ARPC5	actin related protein 2/3 complex, subunit 5, 16kDa	2.47	8.88e-18	3.63	6.26e-26	3.07	2.41e-22	1.65	2.65e-07	2.78	1.43e-18	1.87	5.99e-10	2.89	3.31e-19	2.02	7.63e-15	1.79	1.91e-11	2.47	4.36e-20	2.2	4.23e-17	74	26.84
4864	NPC1	Niemann-Pick disease, type C1	2.12	8.84e-11	3.62	6.31e-21	3.45	4.52e-20	1.64	1.87e-05	4.68	2.71e-23	1.88	1.28e-07	5.75	1.69e-26	2.09	2.18e-12	1.82	2.53e-09	1.43	0.000179	1.46	8.12e-05	75	29.94
11098	PRSS23	protease, serine, 23	3.09	4.7e-06	21.1	6.14e-22	28.54	2.32e-24	1.16	0.585	74.74	2.78e-29	1.31	0.311	62.45	3.03e-28	1.78	0.00676	2.03	0.000982	25.11	2.38e-26	18.51	8.26e-24	76	239.82
84870	RSPO3	R-spondin 3	2.85	3.52e-09	36.54	2.73e-35	34.93	7.82e-35	-1.12	0.525	3.04	8.65e-09	-1.02	0.919	6.51	6.53e-17	1.64	0.000629	1.82	4.68e-05	14.66	1.06e-31	8.89	3.8e-26	77	113.02
5069	PAPPA	pregnancy-associated plasma protein A, pappalysin 1	2.29	4.52e-07	5.79	1.96e-18	6.83	2.84e-20	-1.05	0.804	3.09	1.52e-09	1	0.994	12.19	9.91e-25	1.25	0.106	1.23	0.135	13.73	3.99e-32	8.29	2.15e-26	77	56.74
90293	KLHL13	kelch-like family member 13	5.1	2.2e-11	9.51	4.81e-17	12.88	1.07e-19	1.26	0.325	8.64	1.18e-14	1.69	0.0229	5.64	5.01e-11	-1.59	0.0146	-1.22	0.3	3.25	7.58e-09	3.95	6.91e-11	77	54.73
23022	PALLD	palladin, cytoskeletal associated protein	3.02	4.93e-05	7.39	2.52e-11	7.18	4.44e-11	1.5	0.162	2.96	0.000258	1.9	0.0248	3.8	8.49e-06	1.36	0.202	1.42	0.15	11.58	4.68e-17	9.66	1.64e-15	77	51.77
55092	TMEM51	transmembrane protein 51	2.46	4.04e-07	6.6	2.88e-18	5.49	3.41e-16	1.5	0.025	5.73	3.5e-15	1.67	0.00504	5.69	4.89e-15	1.89	2.63e-05	1.81	8.57e-05	5.06	3.25e-18	4.91	8.58e-18	77	42.81
9886	RHOBTB1	Rho-related BTB domain containing 1	3.47	9.27e-13	8.43	4.88e-24	8.71	2.43e-24	1.95	8.46e-05	2.76	1.53e-08	1.69	0.00172	2.77	1.08e-08	1.49	0.00339	1.8	2.41e-05	4.78	1.66e-19	3.63	1.49e-15	77	41.48
476	ATP1A1	ATPase, Na+/K+ transporting, alpha 1 polypeptide	2.03	2.67e-12	4.17	1.73e-27	5.06	6.5e-31	1.51	3.21e-05	5.72	1.46e-30	1.31	0.00486	4.91	7e-28	1.82	9.73e-12	1.78	5.38e-11	4.88	2.02e-34	4.69	1.31e-33	77	37.88
1287	COL4A5	collagen, type IV, alpha 5	3.24	8.28e-11	5.35	8.92e-17	5.16	2.83e-16	1.87	0.00046	3.04	7.01e-09	1.78	0.00115	3.18	2.06e-09	1.98	4.11e-06	1.88	1.66e-05	3.6	2.4e-14	3.11	3.04e-12	77	34.19
132789	GNPDA2	glucosamine-6-phosphate deaminase 2	2.03	2.3e-07	3.59	5.49e-16	4.37	4.58e-19	1.47	0.00647	3.67	5.97e-15	1.3	0.0643	3.84	1.27e-15	1.43	0.00193	1.48	0.000762	2.82	1.13e-14	2.84	1.1e-14	77	28.84
55737	VPS35	vacuolar protein sorting 35 homolog (S. cerevisiae)	2.05	6.47e-23	3.32	1.13e-36	3.14	4.58e-35	1.81	6.48e-17	3.8	2.48e-37	1.61	1.31e-12	3.12	9.26e-33	1.76	3.07e-20	1.65	2.13e-17	2.4	2.23e-31	2.34	1.69e-30	77	27
6397	SEC14L1	SEC14-like 1 (S. cerevisiae)	2.32	4.93e-06	2.79	7.21e-08	2.8	6.31e-08	1.61	0.0164	3.32	1.21e-08	1.88	0.00139	3.5	3.89e-09	1.54	0.00615	1.39	0.0355	2.79	1.9e-09	2.42	1.18e-07	77	26.36
102	ADAM10	ADAM metallopeptidase domain 10	2.49	7.42e-11	3.13	1.21e-14	3.09	1.57e-14	1.81	1.78e-05	2.82	7.39e-12	1.59	0.00067	3.01	7.02e-13	1.56	5.65e-05	1.38	0.00323	2.4	2.05e-12	2.21	6.68e-11	77	25.49
6662	SOX9	SRY (sex determining region Y)-box 9	3.22	1.38e-05	2.46	0.000678	3.07	3.33e-05	-1.54	0.124	2.59	0.00107	-1.32	0.33	3.08	0.000122	-1.56	0.0509	-1.33	0.22	2.91	6.34e-06	2.25	0.000458	77	25.33
6993	DYNLT1	dynein, light chain, Tctex-type 1	2.06	8.32e-21	3.21	3.85e-33	3.02	1.41e-31	1.66	1.04e-11	3	3.67e-29	1.57	5.38e-10	2.96	1.1e-28	1.65	1.04e-15	1.58	7.08e-14	2.36	4.16e-28	2.23	2.89e-26	77	25.3
9686	VGLL4	vestigial like 4 (Drosophila)	2.17	3.95e-22	2.79	5.32e-29	2.73	2e-28	1.88	5.53e-16	2.08	1e-18	1.9	2.07e-16	2.14	2.02e-19	1.8	1.5e-18	1.78	4.33e-18	2.39	5.12e-28	2.04	1.43e-22	77	23.7
4300	MLLT3	"myeloid/lymphoid or mixed-lineage leukemia (trithorax homolog, Drosophila); translocated to, 3"	3.62	3.26e-20	9.52	5.99e-34	8.65	1.24e-32	1.66	2.6e-05	2.25	4.87e-10	1.87	3.6e-07	2.67	5.99e-13	1.6	1.8e-06	1.53	1.19e-05	2.23	2.28e-13	1.83	3.55e-09	78	37.43
10413	YAP1	Yes-associated protein 1	2.08	4.33e-16	3.18	2.02e-26	2.94	1.47e-24	1.69	2.62e-09	2.56	1.31e-19	1.52	8.99e-07	2.87	3.05e-22	1.99	1.67e-17	1.88	1.07e-15	2.57	1.58e-24	1.98	5.6e-17	78	25.26
55700	MAP7D1	MAP7 domain containing 1	2.42	1.03e-20	2.25	1.99e-18	2.18	1.55e-17	1.36	0.000152	2.22	1.62e-16	1.37	9.28e-05	2.6	1.66e-20	1.8	1.38e-14	1.55	6.81e-10	2.09	2.98e-19	1.88	6.59e-16	78	21.72
1004	CDH6	cadherin 6, type 2, K-cadherin (fetal kidney)	4.05	1.23e-18	6.96	7.76e-26	7.33	1.92e-26	-1.12	0.41	8.15	5.87e-26	-1.09	0.551	6.06	2.49e-22	1.57	5.47e-05	1.75	9.65e-07	1.76	9.28e-07	1.64	1.33e-05	79	41.48
10125	RASGRP1	RAS guanyl releasing protein 1 (calcium and DAG-regulated)	4.1	8.47e-22	2.64	6.65e-14	2.65	8.08e-14	1.13	0.303	10.81	1.99e-32	1.32	0.0207	9.2	1.87e-30	1.09	0.372	-1.01	0.94	1.48	8.71e-05	1.3	0.00637	79	36.73
114815	SORCS1	sortilin-related VPS10 domain containing receptor 1	3.12	2.19e-17	3.67	1.17e-19	4.33	2.81e-22	1.61	8.01e-05	2.24	1.68e-09	1.86	6.82e-07	3.35	3.87e-16	1.26	0.0144	1.11	0.276	1.29	0.00774	1.18	0.0867	79	25.02
23432	GPR161	G protein-coupled receptor 161	3.5	3.92e-33	2.71	1.58e-26	2.35	1.3e-22	1.75	8.96e-13	2.56	2.98e-23	1.91	2.37e-15	2.94	1.45e-26	1.67	7.27e-15	1.72	9.48e-16	1.88	7.71e-19	1.7	2.49e-15	79	24.69
4013	VWA5A	von Willebrand factor A domain containing 5A	2.21	7.44e-15	2.17	9.87e-15	2.51	3.6e-18	1.88	1.07e-09	3.09	3.37e-21	1.95	2.24e-10	3.15	1.31e-21	1.73	2.62e-11	1.64	9.21e-10	1.59	1.07e-08	1.8	3.67e-12	79	23.72
60682	SMAP1	small ArfGAP 1	2.18	1.22e-20	2.14	8.12e-20	2.15	5.1e-20	1.62	1.84e-10	3.33	6.61e-30	1.72	2.21e-12	3.37	3.86e-30	1.78	4.35e-17	1.74	2.14e-16	1.58	1.38e-12	1.62	1.59e-13	79	23.23
285381	DPH3	diphthamide biosynthesis 3	2.5	2.06e-13	2.16	1.76e-10	2.22	5.68e-11	1.83	6.92e-07	2.82	3.8e-14	1.81	9.73e-07	2.72	1.18e-13	1.86	2.12e-09	1.79	1.31e-08	1.17	0.0994	1.37	0.000961	79	22.25
10238	DCAF7	DDB1 and CUL4 associated factor 7	2.46	1.38e-24	2.5	1.08e-24	2.6	1.4e-25	1.85	1.48e-14	2.41	8.96e-22	1.89	3.64e-15	2.52	4.8e-23	1.33	8.14e-07	1.29	1.27e-05	1.79	3.26e-17	1.56	3.35e-12	79	22.2
10206	TRIM13	tripartite motif containing 13	2.6	5.14e-15	2	8.81e-10	2.19	1.9e-11	1.76	7.78e-07	2.76	1.3e-14	1.68	5.26e-06	2.34	1.55e-11	1.36	0.000669	1.33	0.00155	1.2	0.0425	1.01	0.881	79	20.23
26022	TMEM98	transmembrane protein 98	2.45	7.52e-15	3.57	6.07e-22	3.88	1.17e-23	1.87	2.8e-08	2.09	1.81e-10	1.91	7.98e-09	1.88	1.95e-08	2.44	2.2e-17	2.35	1.7e-16	11.16	9.77e-44	10.21	2.4e-42	80	43.81
51351	ZNF117	zinc finger protein 117	2.64	4.72e-21	3.61	1.03e-27	2.9	5.51e-23	1.46	1.75e-05	2.67	6.17e-19	1.36	0.000449	1.84	1.31e-10	1.63	1.12e-10	1.46	2.04e-07	2.07	1.3e-17	2.65	2.34e-24	81	24.29
85012	TCEAL3	transcription elongation factor A (SII)-like 3	2.28	2.01e-06	2.39	6.55e-07	3.03	9.99e-10	1.5	0.0205	2.15	3.26e-05	1.58	0.00947	1.56	0.0132	1.03	0.852	1.16	0.315	2.2	4.48e-07	2.46	1.43e-08	81	21.34
2823	GPM6A	glycoprotein M6A	2.39	9.16e-07	6.18	3.46e-17	9.11	1.21e-21	-1.2	0.319	-2.51	1.15e-06	-1.25	0.21	-2.08	7.34e-05	1.17	0.275	1.01	0.96	1.2	0.222	1.05	0.761	82	29.15
10631	POSTN	periostin, osteoblast specific factor	2.5	0.00445	25.34	7.77e-16	40.41	1.01e-18	1.82	0.0849	1.06	0.891	2.43	0.0107	2.87	0.00306	2.83	0.000272	2.81	0.000289	441.87	5.04e-36	467.94	3.44e-36	83	991.88
5327	PLAT	plasminogen activator, tissue	4.16	6.46e-08	4.45	2.87e-08	4.63	1.29e-08	1.59	0.0795	1.1	0.756	3.09	3.67e-05	4.87	3.71e-08	4.22	9.83e-10	4.92	3.67e-11	23.5	4.9e-25	15.03	2.57e-21	83	71.56
3371	TNC	tenascin C	2.26	2.89e-09	2.7	5.12e-12	2	2.4e-07	1.45	0.00653	1.99	1.74e-06	2.04	5e-07	3.48	1.16e-14	3.54	3.55e-19	2.6	1.38e-13	7.92	1.84e-31	6.63	4.84e-29	83	36.61
333	APLP1	amyloid beta (A4) precursor-like protein 1	2.61	5.6e-21	2.18	2.88e-16	2.26	5.42e-17	1.62	4.34e-08	1.66	2.55e-08	2.36	2.83e-17	2.07	9.83e-14	2.05	1.32e-17	2.21	1.07e-19	3.95	1.19e-33	4.1	2.16e-34	83	27.07
158880	USP51	ubiquitin specific peptidase 51	3.63	2.67e-22	2.19	4.06e-12	2.06	8.81e-11	1.25	0.0372	1.08	0.512	2.14	1.22e-10	2.23	3.87e-11	3.68	3.77e-26	3.22	2.08e-23	1.78	9.84e-10	1.96	6.48e-12	84	25.22
25891	PAMR1	peptidase domain containing associated with muscle regeneration 1	2.18	1.88e-08	2.14	4.74e-08	2.15	2.88e-08	1.82	2.29e-05	1.87	1.33e-05	2.14	1.63e-07	3.42	4.22e-14	1.91	4.46e-08	2.06	1.79e-09	5.07	3.28e-25	4.61	1.14e-23	85	29.37
25925	ZNF521	zinc finger protein 521	17.61	4.04e-31	24.1	1.29e-33	23.93	1.52e-33	1.91	0.000157	-1.05	0.781	2.17	9.18e-06	-1.02	0.901	4.14	2.41e-17	3.69	1.28e-15	8.15	2.48e-26	6.98	2.17e-24	86	94.75
10486	CAP2	CAP, adenylate cyclase-associated protein, 2 (yeast)	3.96	4.29e-19	2.58	8.6e-12	2.41	1.09e-10	1.81	1.34e-05	1.23	0.131	2.02	3.43e-07	1.5	0.00257	4.25	4.41e-23	3.32	1.15e-18	3.06	6.75e-17	2.56	1.59e-13	86	28.7
3646	EIF3E	eukaryotic translation initiation factor 3, subunit E	2.4	2.34e-21	2.54	2.27e-22	2.52	2.17e-22	1.85	1.11e-12	-1.11	0.209	2.96	5.96e-25	1.61	8.45e-09	2.59	1.57e-26	2.56	2.35e-26	2.51	1.94e-25	2.84	1.49e-28	86	25.49
347475	CCDC160	coiled-coil domain containing 160	9.13	7.62e-30	5	1.08e-21	3.03	5.33e-14	1.75	3.68e-05	-1.01	0.94	2.02	4.62e-07	-1.09	0.54	3.49	1.29e-19	2.51	1.25e-13	1.08	0.46	1.13	0.262	87	31.24
23671	TMEFF2	transmembrane protein with EGF-like and two follistatin-like domains 2	5.42	1.69e-14	2.77	2.4e-07	2.66	6.84e-07	1.7	0.00816	-1	0.989	3.51	7.25e-09	-1.09	0.683	2.23	2.56e-06	2.22	3.08e-06	1.28	0.134	1	0.993	87	24.88
401505	TOMM5	translocase of outer mitochondrial membrane 5 homolog (yeast)	3.28	1.82e-20	2.56	2.53e-15	2.43	3.1e-14	1.92	1.28e-08	1.77	5.65e-07	2.26	9.48e-12	1.99	4.73e-09	2.93	3.55e-21	2.86	1.53e-20	1.24	0.014	1.31	0.00217	87	24.55
6938	TCF12	transcription factor 12	3.58	1.69e-29	2.75	3e-23	2.62	5.3e-22	1.97	2.28e-13	-1.13	0.143	2.06	2.78e-14	1.21	0.0183	2.51	2.88e-24	2.34	2.54e-22	1.87	1.34e-15	1.62	4.93e-11	87	23.66
1982	EIF4G2	eukaryotic translation initiation factor 4 gamma, 2	2.71	2.17e-28	2.33	9.41e-24	2.03	1.34e-19	2	8.25e-18	1.43	2.69e-07	2.06	1.12e-18	1.52	4.73e-09	2.82	4.05e-33	2.75	2.11e-32	1.81	1.12e-18	1.65	2.97e-15	87	23.11
3281	HSBP1	heat shock factor binding protein 1	2.95	4.36e-29	2.39	4.33e-23	2.34	1.55e-22	1.94	9.71e-16	1.66	5.25e-11	2.11	3.7e-18	1.46	2.79e-07	2.04	1.04e-21	1.77	9.99e-17	1.24	0.000259	1.27	3.17e-05	88	21.17
114818	KLHL29	kelch-like family member 29	2.28	0.0137	2.2	0.0189	2.67	0.00371	1.99	0.058	-1.25	0.567	2.81	0.00449	1.53	0.258	1.24	0.475	1.23	0.496	2.26	0.00603	1.85	0.0391	89	21.31
273	AMPH	amphiphysin	4.73	6.33e-25	2.82	8.89e-16	2.91	3.16e-16	1.94	6.43e-08	-1.43	0.00227	2.22	2.71e-10	-1.53	0.000294	1.55	4.3e-06	1.87	4.93e-10	1.03	0.764	-1.08	0.448	90	23.11
64921	CASD1	CAS1 domain containing 1	3.4	1.38e-19	3.58	2.73e-20	3.04	3.22e-17	1.87	3.04e-07	1.34	0.0155	2.22	2.23e-10	1.73	7.21e-06	1.57	4.4e-06	1.52	1.38e-05	1.54	9.79e-06	1.26	0.0165	90	23.07
22832	KIAA1009	KIAA1009	2.52	9.85e-16	2.36	4.18e-14	2	9.93e-11	1.85	1.79e-08	-1.23	0.0525	2.13	4.36e-11	-1.31	0.00912	1.31	0.00157	1.2	0.0285	-1.33	0.000876	-1.22	0.0191	90	18.46
2200	FBN1	fibrillin 1	2.01	0.000479	3.61	3.71e-09	6.74	2.43e-15	1.09	0.69	1.61	0.0298	1.3	0.22	4.08	2.27e-09	2.57	2.41e-07	2.64	1.14e-07	17.9	1.49e-28	11.19	7.39e-24	91	54.74
23768	FLRT2	fibronectin leucine rich transmembrane protein 2	2.51	1.12e-12	7.99	6.32e-31	6.86	7.82e-29	1.26	0.0551	1.69	4.07e-05	1.08	0.536	3.88	1.51e-18	5.28	4.08e-29	3.49	9.78e-22	8.23	1.95e-35	5.51	1.81e-29	91	47.78
23466	CBX6	chromobox homolog 6	2.11	1.66e-08	2.09	2.63e-08	2.51	3.43e-11	1.25	0.0998	1.84	1.12e-05	1.29	0.0543	2.09	1.82e-07	2.04	2.02e-09	2.15	2.48e-10	2.42	1.64e-12	2.04	2.44e-09	91	21.83
374969	CCDC23	coiled-coil domain containing 23	2.71	1.02e-23	2.45	7.35e-21	2.29	8.35e-19	1.86	2.94e-12	1.72	3.74e-10	1.91	6.84e-13	2.08	2.23e-15	2.4	1.91e-24	2.38	4.38e-24	1.89	7.94e-17	1.87	2.08e-16	92	23.56
221184	CPNE2	copine II	2.96	3.12e-17	2.54	3.98e-14	2.45	1.96e-13	1.45	0.001	1.77	1.88e-06	1.57	6.99e-05	2.77	1.47e-14	1.33	0.00282	1.4	0.000408	4.12	1.72e-26	3.62	5.54e-24	93	25.98
4133	MAP2	microtubule-associated protein 2	10.86	4.02e-12	13.53	2.32e-13	12.73	7.99e-13	1.09	0.792	1.98	0.0419	1.04	0.904	8.72	1.51e-09	1.24	0.434	1.9	0.0163	2.03	0.00816	1.45	0.17	94	56.57
2773	GNAI3	guanine nucleotide binding protein (G protein), alpha inhibiting activity polypeptide 3	2.22	1.12e-21	2.23	1.26e-21	2.07	2.88e-19	1.77	2.59e-13	1.93	1.91e-15	2	7.72e-17	2.5	1.49e-22	1.66	2.21e-14	1.55	6.34e-12	1.48	3.47e-10	1.47	5.61e-10	95	20.88
23141	ANKLE2	ankyrin repeat and LEM domain containing 2	2.3	1.75e-13	2.19	2.39e-12	2.08	2.95e-11	1.8	1.41e-07	1.96	6.64e-09	1.59	2.26e-05	2.28	6.28e-12	1.64	9.39e-08	1.55	1.49e-06	1.44	5.43e-05	1.36	0.000475	95	20.19
1280	COL2A1	collagen, type II, alpha 1	6.18	1.58e-23	156.18	7e-53	127.97	2.43e-51	1.26	0.11	1.81	6.38e-05	1.58	0.00151	1.08	0.603	3.44	1.09e-17	3.54	3.45e-18	27.99	4.85e-44	23.03	3.69e-42	96	354.06
23462	HEY1	hes-related family bHLH transcription factor with YRPW motif 1	3.92	1.46e-11	7.67	9.13e-19	6.32	1.25e-16	-1.43	0.0695	1.53	0.0318	1.05	0.799	1.71	0.00646	2.14	3.18e-06	2.77	2.29e-09	21.98	3.68e-33	15.19	1.51e-29	96	65.71
147495	APCDD1	adenomatosis polyposis coli down-regulated 1	4.1	3.67e-15	18.62	3.78e-32	18.38	7.31e-32	-1.17	0.333	1.2	0.285	1.01	0.957	1.61	0.00403	5.14	4.77e-21	3.85	8.65e-17	3.96	3.73e-17	3.08	2.1e-13	96	62.12
9353	SLIT2	slit homolog 2 (Drosophila)	4.46	1.76e-17	9.02	3.6e-26	9.42	1.49e-26	1.62	0.00179	1.15	0.408	1.67	0.001	1.63	0.00195	7.4	1.17e-27	6.28	2.05e-25	10.74	3.83e-32	7.64	7.02e-28	96	61.03
2535	FZD2	frizzled family receptor 2	11.8	1.12e-34	5.35	5.77e-24	5.53	2.21e-24	1.25	0.077	-1.28	0.0613	1.13	0.354	1.14	0.316	5.65	1.26e-28	5.65	1.38e-28	8.8	9.14e-35	8.04	1.66e-33	96	55.62
9865	TRIL	TLR4 interactor with leucine-rich repeats	3.84	1.41e-26	6.68	1.16e-35	4.94	1.12e-30	1.21	0.0468	-1.34	0.00255	1.55	7.2e-06	-1.35	0.00187	2.56	3.57e-21	2.76	5.88e-23	4.64	7.98e-34	3.84	4.17e-30	96	34.71
26011	TENM4	teneurin transmembrane protein 4	3.38	1.17e-16	3.93	6.64e-19	3.75	4.15e-18	1.36	0.0193	1.37	0.0185	1.35	0.0219	1.57	0.000761	5.9	5.66e-29	4.05	9.19e-23	2.97	4.93e-17	2.6	1.77e-14	96	32.23
644353	ZCCHC18	zinc finger, CCHC domain containing 18	5.42	4.47e-33	3.41	1.94e-24	4.02	2.9e-27	1.9	1.29e-10	1.05	0.608	1.69	5.17e-08	1.05	0.62	2.92	2.73e-26	3.07	1.62e-27	2.31	5.82e-20	2.25	3.18e-19	96	29.09
283417	DPY19L2	dpy-19-like 2 (C. elegans)	4.02	3.22e-19	3.14	9.72e-15	2.84	2.36e-13	1.6	0.000382	1.18	0.233	1.18	0.201	-1.08	0.564	3.11	4.11e-18	3.08	5.69e-18	2.69	2.91e-15	2.87	1.88e-16	96	26.79
9643	MORF4L2	mortality factor 4 like 2	2.76	2.88e-30	2.76	7.73e-30	2.84	6.16e-31	1.7	9.68e-14	1.94	7.71e-18	1.8	2.45e-15	1.71	3.4e-14	2.33	4.28e-29	2.42	3.51e-30	2.7	1.23e-33	2.85	2.92e-35	96	25.81
1266	CNN3	calponin 3, acidic	2.6	5.32e-16	2.45	1.81e-14	2.3	3.15e-13	1.75	7.01e-07	-1	0.971	1.73	1.15e-06	1.33	0.00941	2.88	4.87e-21	2.59	1.39e-18	3.64	1.03e-25	3.24	2.95e-23	96	25.51
7046	TGFBR1	transforming growth factor, beta receptor 1	2.14	1.48e-12	2.21	6.16e-13	2.23	3.4e-13	1.72	3.4e-07	1.48	0.000159	1.73	2.47e-07	1.38	0.00164	2.41	4.11e-18	2.4	4.74e-18	3.29	4.34e-25	2.67	2.14e-20	96	23.66
10801	2009-09-01	septin 9	2.69	4.08e-27	2.2	3.69e-21	2.02	1.58e-18	1.96	1.79e-16	1.67	1.8e-11	1.71	2.62e-12	1.67	1.77e-11	2.52	1.21e-28	2.52	1.56e-28	2.31	1.04e-25	2.18	6.79e-24	96	23.45
29107	NXT1	NTF2-like export factor 1	2.74	1.76e-13	2.22	1.02e-09	2.1	8.92e-09	1.91	1.2e-06	1.29	0.0655	1.92	1.01e-06	1.47	0.00429	2.19	1.96e-11	2.2	1.66e-11	2.07	5.55e-10	2.02	1.59e-09	96	22.13
6558	SLC12A2	solute carrier family 12 (sodium/potassium/chloride transporter), member 2	2.7	1.72e-11	5.15	8.65e-21	4.67	2.37e-19	1.61	0.000894	-1.19	0.242	1.97	3.55e-06	1.88	1.84e-05	2.68	1.23e-13	2.62	3.4e-13	2.25	2.31e-10	1.98	3.47e-08	97	28.7
85364	ZCCHC3	zinc finger, CCHC domain containing 3	4.73	1.37e-33	2.49	1.7e-19	2.38	2.47e-18	1.78	7.4e-10	1.24	0.0135	1.94	4.62e-12	1.38	0.000248	4.14	2.2e-34	4.09	4.3e-34	2.42	3.6e-21	1.87	6.53e-14	97	28.46
8382	NME5	NME/NM23 family member 5	2.89	1.66e-05	5.99	4.14e-11	5.01	1.29e-09	1.07	0.813	-1.06	0.841	1.29	0.335	-1.15	0.617	2.72	4.34e-06	2.68	6.18e-06	2.1	0.000539	1.87	0.00347	97	27.83
644943	RASSF10	Ras association (RalGDS/AF-6) domain family (N-terminal) member 10	3.35	2.29e-21	6.9	3.66e-33	7.95	4.74e-35	1.97	2.78e-09	1.06	0.586	1.75	3.12e-07	-1.07	0.546	3.73	3.29e-27	2.38	4.3e-17	1.77	5.76e-10	1.66	1.93e-08	98	33.59
55636	CHD7	chromodomain helicase DNA binding protein 7	4.96	5.23e-34	2.5	2.07e-19	2.08	1.09e-14	1.72	3.73e-09	-1.11	0.253	1.47	1.27e-05	-1.09	0.333	3.19	6.17e-29	3.07	5.44e-28	1.21	0.00684	1.19	0.0147	98	23.59
143279	HECTD2	HECT domain containing E3 ubiquitin protein ligase 2	5.59	2.49e-15	3.09	1.55e-08	2.54	1.38e-06	1.1	0.651	1.01	0.96	1.19	0.395	1.35	0.143	2.69	8.44e-09	2.52	6.29e-08	-1.17	0.332	-1.32	0.0846	98	23.57
55506	H2AFY2	H2A histone family, member Y2	3.44	2.73e-14	2.98	4.84e-12	2.39	7.05e-09	1.05	0.772	1.37	0.0375	-1.14	0.407	1.34	0.0543	3.27	1.03e-15	2.92	7.41e-14	1.7	3.15e-05	1.61	0.000166	98	23.21
92312	MEX3A	mex-3 RNA binding family member A	3.96	1.85e-30	2.67	1.38e-21	2.14	4.53e-16	1.85	2.58e-11	-1.09	0.323	1.86	2.08e-11	-1.1	0.277	2.85	7.39e-27	2.6	2.1e-24	1.59	4.71e-10	1.4	2.06e-06	98	23.11
79047	KCTD15	potassium channel tetramerization domain containing 15	2.75	4.59e-10	2.67	1.42e-09	2.19	5.26e-07	1.81	0.000214	-1.12	0.52	1.81	0.000247	-1.03	0.869	2.41	6.7e-10	2.36	1.37e-09	1.99	5.52e-07	1.72	5.5e-05	98	21.86
1778	DYNC1H1	dynein, cytoplasmic 1, heavy chain 1	2.17	2.79e-14	2.18	4.96e-14	2.05	1.13e-12	1.6	1.44e-06	1.96	1.92e-10	1.83	2.27e-09	1.79	1.25e-08	2.16	1.73e-16	2.11	6.59e-16	1.72	2.18e-10	1.59	2.93e-08	98	21.16
552889	ATXN7L3B	ataxin 7-like 3B	2.55	2.49e-17	2.79	7.32e-19	2.4	8.24e-16	1.51	3.54e-05	1.54	1.85e-05	1.42	0.000332	1.26	0.0183	2.27	1.18e-17	2.03	1.04e-14	1.87	1.76e-12	1.52	3.78e-07	98	21.16
23270	TSPYL4	TSPY-like 4	2.49	1.07e-15	2.69	4.15e-17	2.52	1.06e-15	1.91	4.79e-09	-1.01	0.925	1.62	6.16e-06	-1.1	0.381	2.63	7.52e-20	2.6	1.35e-19	1.04	0.65	-1.24	0.012	98	20.85
10161	LPAR6	lysophosphatidic acid receptor 6	2.25	0.00109	3	1.9e-05	2.89	3.19e-05	-1.17	0.562	-1.16	0.598	1.03	0.915	1.2	0.513	2.32	0.000126	2.76	5.27e-06	1.02	0.94	1.23	0.343	98	20.03
6228	RPS23	ribosomal protein S23	2.33	6.61e-11	2.33	1.32e-10	2.16	2.87e-09	1.23	0.104	1.55	0.000629	-1.92	6.15e-06	-1.95	5.31e-06	2.05	9.37e-11	1.82	2.35e-08	2.49	1.19e-14	2.37	1.38e-13	99	22.2
2619	GAS1	growth arrest-specific 1	3.19	1.04e-16	3.73	6.87e-19	3.59	2.55e-18	1.79	5.25e-06	1.01	0.922	1.68	3.9e-05	1.44	0.0042	1.92	1.96e-09	2.06	6.44e-11	9.26	3.13e-36	9.44	1.15e-36	100	39.11
221935	SDK1	sidekick cell adhesion molecule 1	2.34	4.11e-20	3.35	2.94e-28	3.32	7.68e-28	1.94	1.81e-13	1.28	0.00221	1.82	8.02e-12	1.4	3.83e-05	1.89	8.63e-17	2.09	8.04e-20	6.45	4.09e-45	5.06	6.61e-41	100	30.94
29114	TAGLN3	transgelin 3	4.7	7.57e-21	3.49	2.92e-16	4.19	1.51e-18	1.6	0.000362	-1.13	0.377	1.62	0.000223	1	0.982	1.99	1.96e-09	2.11	1.62e-10	1.47	0.00031	1.35	0.00464	101	24.65
2487	FRZB	frizzled-related protein	3.56	8.89e-15	5.41	2.37e-20	5.41	2.35e-20	1.23	0.16	-1.28	0.111	-1.03	0.851	-1.29	0.0969	1.84	1.34e-06	1.27	0.0472	43.38	6.38e-47	36.14	2.74e-45	102	101.84
167410	LIX1	Lix1 homolog (chicken)	8.62	1.59e-29	19.61	2.79e-38	16.43	4.72e-36	-1.08	0.558	-1.04	0.783	-1.1	0.472	-1.05	0.725	1.48	0.000353	1.41	0.00155	10.54	2.69e-36	8.61	1.22e-33	102	70.97
55531	ELMOD1	ELMO/CED-12 domain containing 1	2.03	3.94e-05	2.52	2.45e-07	2.42	6.38e-07	1.43	0.046	-1.29	0.173	1.29	0.157	-1.52	0.0234	-1.05	0.745	1.17	0.303	24.41	1.28e-35	16.46	5.15e-32	102	55.59
147372	CCBE1	collagen and calcium binding EGF domains 1	3.12	2.42e-18	3.07	7.86e-18	2.93	8.93e-17	1.16	0.187	-1.01	0.95	1.16	0.178	-1.01	0.916	1.27	0.00876	1.38	0.000467	8.32	6.87e-38	7.92	4.1e-37	102	32.35
23213	SULF1	sulfatase 1	2.2	1.61e-06	3.83	3.46e-13	3.81	4.5e-13	-1.45	0.0269	-1.83	0.000546	-1.72	0.00136	-1.55	0.0103	1.74	8.21e-05	1.93	4.45e-06	4.83	3.96e-19	4.19	3.36e-17	102	29.08
100506844	LOC100506844	-	3.26	4.18e-16	4.5	9.49e-21	4.98	4.11e-22	1.65	0.000137	-1.6	0.00082	1.93	1.02e-06	-1.46	0.00515	-1.01	0.91	1.11	0.32	2.65	8.79e-15	2.98	6.21e-17	102	27.13
2995	GYPC	glycophorin C (Gerbich blood group)	2.65	0.000281	3.22	1.99e-05	3.53	5.38e-06	1.67	0.0711	-1.68	0.0878	1.65	0.0786	-1.23	0.496	1.86	0.00773	1.74	0.017	3.03	3.71e-06	2.93	7.07e-06	102	25.19
135295	SRSF12	serine/arginine-rich splicing factor 12	2.61	1.83e-18	2.59	3.74e-18	2.37	4.32e-16	1.79	9.76e-09	1.34	0.00289	1.73	4.29e-08	1.54	1.33e-05	1.73	1.45e-10	1.68	7.5e-10	2.41	4.06e-19	2.83	3.91e-23	102	22.62
5747	PTK2	protein tyrosine kinase 2	2.86	1.54e-28	2.13	4.87e-20	2.07	4.34e-19	1.86	1.78e-14	1.66	6.56e-11	1.74	1.37e-12	1.91	5.03e-15	1.68	4.53e-15	1.56	3.3e-12	2.26	3.88e-25	2.17	8.86e-24	102	21.9
54808	DYM	dymeclin	2.35	1.73e-20	2.13	1.82e-17	2.24	5.21e-19	1.98	2.62e-14	1.85	5.32e-12	1.93	7.96e-14	1.97	4.9e-14	1.55	3.32e-10	1.51	3.04e-09	2.12	9.24e-20	2.22	3.02e-21	102	21.85
93273	LEMD1	LEM domain containing 1	2.78	2.36e-14	2.5	2.34e-12	2.84	1.22e-14	1.01	0.92	1.16	0.255	1.02	0.866	1.55	0.000524	1.51	4.21e-05	1.58	6.57e-06	2.62	5.72e-16	2.97	1.98e-18	102	21.54
AFFX-HUMRGE/M10098_M			2.22	0.000441	2.28	0.000311	2.04	0.00158	-1.86	0.02	-1.13	0.674	-1.96	0.00866	-1.6	0.0844	1.62	0.0143	1.55	0.025	3.02	1.25e-07	2.17	0.000113	102	21.45
6594	SMARCA1	SWI/SNF related, matrix associated, actin dependent regulator of chromatin, subfamily a, member 1	2.03	4.39e-07	2.68	3.69e-11	2.8	7.19e-12	-1.14	0.38	1.36	0.0365	-1.05	0.753	1.55	0.00281	-1.71	8.65e-06	-1.67	2.33e-05	2.51	3.92e-12	2.49	5.04e-12	102	20.99
9447	AIM2	absent in melanoma 2	2.57	2.48e-09	3.11	9.95e-12	2.13	7.83e-07	-1	0.988	1.28	0.12	1.3	0.0879	-1.3	0.0927	1.86	1.52e-06	1.87	1.29e-06	2.06	4.21e-08	2.21	2.8e-09	102	20.69
AFFX-HUMRGE/M10098_5			2.34	0.00179	2.36	0.00176	2.18	0.00413	1.01	0.976	1.38	0.297	-1.31	0.381	1.41	0.26	1.6	0.0499	1.57	0.0622	2.64	7.23e-05	2.09	0.00217	102	19.89
5121	PCP4	Purkinje cell protein 4	2.12	1.96e-09	2.23	3.1e-10	2.12	2.66e-09	1.28	0.0484	1.85	2.99e-06	-1.19	0.156	1.45	0.00346	1.21	0.0554	1.22	0.0469	2.79	9.32e-17	2.17	7.93e-12	102	19.63
64781	CERK	ceramide kinase	2.12	1.28e-10	2.28	8.51e-12	2.6	3e-14	1.4	0.00323	1.75	3.52e-06	1.5	0.000426	1.78	2.82e-06	1.54	8.35e-06	1.54	8.07e-06	2.12	1.56e-12	1.81	5.68e-09	103	20.44
55285	RBM41	RNA binding motif protein 41	3.04	1.79e-14	2.22	3.51e-09	2.12	2.36e-08	1.75	4.83e-05	1.33	0.0429	1.8	2.19e-05	1.3	0.0541	-1.78	5.12e-07	-1.93	1.6e-08	-2.31	1.28e-11	-1.92	2.39e-08	104	21.5
53938	PPIL3	peptidylprolyl isomerase (cyclophilin)-like 3	2.22	0.000176	2.24	0.000191	2.15	0.000323	1.97	0.00303	1.64	0.0381	-1.2	0.436	-1.63	0.041	1.91	0.000535	1.93	0.000432	1.94	0.000424	2.08	0.00011	105	20.91
5992	RFX4	regulatory factor X, 4 (influences HLA class II expression)	4.62	1.8e-15	21.25	1.08e-31	21.68	8.43e-32	1.1	0.588	1.1	0.604	1.02	0.894	-1.04	0.823	1.41	0.0132	1.58	0.00102	1.37	0.0221	1.43	0.0102	106	57.6
1602	DACH1	dachshund homolog 1 (Drosophila)	5.22	1.58e-25	15.77	2.58e-39	17	6.43e-40	1.13	0.292	-1.16	0.209	1.27	0.0392	-1.2	0.115	1.62	6.84e-07	1.61	1.04e-06	1.65	3.23e-07	1.34	0.00193	106	48.97
5100	PCDH8	protocadherin 8	3.28	2.67e-08	14.82	9.64e-23	17.34	3.68e-24	1.45	0.0784	-1.09	0.719	1.65	0.0184	-1.15	0.521	1.41	0.0442	1.34	0.0863	1.18	0.34	1.01	0.939	106	45.72
9211	LGI1	leucine-rich, glioma inactivated 1	3.74	9.9e-09	13.14	3.28e-20	10.7	2.96e-18	-1.95	0.00321	-1.88	0.00719	-1.86	0.00624	-1.96	0.00345	-1.35	0.104	1.15	0.447	1.49	0.0323	1.26	0.221	106	40.48
54674	LRRN3	leucine rich repeat neuronal 3	10.76	4.04e-40	3.29	1.01e-21	4.9	8.52e-29	-1.26	0.0191	-1.35	0.00275	-1.2	0.0663	-1.25	0.026	1.72	3.26e-10	1.95	1.53e-13	1.59	4.35e-08	1.59	4.26e-08	106	30.86
5454	POU3F2	POU class 3 homeobox 2	4.42	4.85e-18	7.6	9.55e-25	8.23	2.03e-25	1.02	0.903	-1.08	0.636	1.1	0.508	-1.22	0.177	1.11	0.381	1.22	0.0885	1.17	0.167	1.12	0.336	106	29.29
6252	RTN1	reticulon 1	3.91	2.63e-19	4.44	8.44e-21	6.29	1.13e-25	1.32	0.0305	-1.28	0.0553	-1.12	0.385	-1.21	0.141	-1.08	0.445	-1.01	0.941	-1.42	0.000877	-1.38	0.00212	106	24.46
55086	CXorf57	chromosome X open reading frame 57	5.1	2.82e-20	3.43	2.67e-14	3.21	2.89e-13	-1.47	0.00965	-1.5	0.00774	-1.1	0.527	-1.04	0.821	-1.19	0.139	-1.03	0.815	-1.67	3.46e-05	-1.35	0.0142	106	22.09
57565	KLHL14	kelch-like family member 14	3.22	1.54e-16	3.53	1.1e-17	2.77	5.54e-14	1.96	2.66e-07	1.2	0.149	1.79	4.78e-06	-1	0.977	1.63	1.25e-06	1.8	1.17e-08	1.52	2.36e-05	1.47	8.57e-05	106	21.89
100288730	PAN3-AS1	PAN3 antisense RNA 1	2.88	8.14e-12	3.59	8.49e-15	3.75	2.1e-15	1.27	0.105	1.4	0.0295	1.3	0.075	1.05	0.773	1.74	7.84e-06	1.62	8.32e-05	1.55	0.000347	1.41	0.00469	106	21.56
5063	PAK3	p21 protein (Cdc42/Rac)-activated kinase 3	5.38	1.01e-30	2.5	5.22e-16	2.75	7.89e-18	1.33	0.004	-1.35	0.00267	1.32	0.00502	-1.4	0.000782	1.29	0.00166	1.51	7.31e-07	1.13	0.139	1.26	0.00455	106	21.22
2020	EN2	engrailed homeobox 2	2.24	1.09e-06	5.19	3.15e-16	4.1	1.3e-13	-1.09	0.605	-1.25	0.192	-1.09	0.593	-1.35	0.0752	1.16	0.257	1.29	0.0551	1.15	0.302	1.1	0.467	106	21.01
130162	CLHC1	clathrin heavy chain linker domain containing 1	2.73	5.21e-12	3.44	1.9e-15	3.12	6.05e-14	1.62	0.000708	1.83	5.03e-05	1.27	0.0835	1.59	0.00134	1.41	0.00249	1.35	0.0084	1.25	0.056	1.33	0.0129	106	20.94
9367	RAB9A	RAB9A, member RAS oncogene family	2.24	2.73e-16	3.12	6.31e-24	3.27	5.08e-25	1.64	1.17e-07	1.89	8.24e-11	1.79	8.38e-10	1.6	5.95e-07	-1.23	0.00404	-1.29	0.000412	1.43	1.66e-06	1.34	7.63e-05	106	20.84
85016	C11orf70	chromosome 11 open reading frame 70	2.16	1.68e-15	3.8	7.74e-27	4.63	1.34e-30	1.78	1.43e-09	1.05	0.612	1.54	1.98e-06	-1.07	0.444	1.08	0.299	1.19	0.0155	1.13	0.0863	1.32	0.000104	106	20.75
79665	DHX40	DEAH (Asp-Glu-Ala-His) box polypeptide 40	2.79	8.58e-19	3.12	8.59e-21	2.95	1.29e-19	1.85	1.15e-08	1.45	0.000337	1.75	1.22e-07	1.2	0.0722	1.22	0.0156	1.24	0.00941	1.57	2.02e-07	1.4	5.49e-05	106	20.54
9906	SLC35E2	solute carrier family 35, member E2	2.79	1.56e-06	2.8	1.65e-06	2.83	1.25e-06	1.5	0.0704	-1.79	0.0124	1.37	0.157	-1.33	0.216	1.54	0.0147	1.44	0.0394	1.55	0.0138	1.53	0.0171	106	20.47
114659	LRRC37B	leucine rich repeat containing 37B	2.43	6.12e-12	2.27	1.21e-10	2.15	8.8e-10	1.68	3.61e-05	1.65	0.000365	1.72	2.92e-05	1.63	0.000659	1.56	1.34e-05	1.68	6.86e-07	1.63	7.32e-06	1.76	3.89e-07	106	20.16
64430	PCNXL4	pecanex-like 4 (Drosophila)	2.1	4.64e-10	2.77	3.75e-15	2.47	5.91e-13	1.48	0.000853	1.14	0.287	1.42	0.00293	1.52	0.000493	1.94	3.27e-10	1.96	2.1e-10	1.73	9.78e-08	1.43	0.000223	106	19.96
146540	ZNF785	zinc finger protein 785	2.4	1.95e-08	3	2.57e-11	3.32	8.83e-13	1.93	4.56e-05	1.14	0.423	1.57	0.00416	1.52	0.00922	-1.03	0.835	1.06	0.672	1.37	0.0138	1.55	0.000716	106	19.89
10540	DCTN2	dynactin 2 (p50)	2.05	5.37e-16	2.17	2.31e-17	2.1	1.46e-16	1.98	7.84e-14	1.8	4.32e-11	1.82	7.24e-12	1.78	1.04e-10	1.35	1.02e-05	1.35	9.28e-06	1.72	6.73e-13	1.73	5.07e-13	106	19.85
81928	CABLES2	Cdk5 and Abl enzyme substrate 2	2.52	4.72e-14	2.76	1.09e-15	2.67	3.76e-15	1.09	0.459	1.8	8.34e-07	-1.02	0.832	1.47	0.000793	1.6	4.15e-07	1.65	9.33e-08	1.71	1.92e-08	1.52	5.41e-06	106	19.81
80335	WDR82	WD repeat domain 82	2.11	4.14e-19	2.06	6.11e-18	2.08	2.11e-18	1.97	1.32e-15	1.44	9.75e-07	1.96	2.87e-15	1.59	2.08e-09	1.8	5.54e-17	1.93	1.83e-19	1.6	1.08e-12	1.23	0.000587	106	19.77
5879	RAC1	ras-related C3 botulinum toxin substrate 1 (rho family, small GTP binding protein Rac1)	2.26	9.49e-29	2.11	5.63e-26	2.14	1.7e-26	2	1.06e-22	1.42	1.63e-09	1.93	1.62e-21	1.44	4.68e-10	1.8	2.88e-23	1.66	1.14e-19	1.52	1.23e-15	1.45	3.68e-13	106	19.73
139231	FAM199X	family with sequence similarity 199, X-linked	3.03	1.48e-21	3.17	3.35e-22	2.94	1.52e-20	1.35	0.00195	1.66	8.21e-07	1.28	0.00928	1.55	1.36e-05	1.06	0.492	1.06	0.445	-1.26	0.00402	-1.25	0.00519	106	19.61
116448	OLIG1	oligodendrocyte transcription factor 1	3.17	8.38e-15	2.69	1.25e-11	2.99	2.33e-13	1.11	0.421	-1.18	0.232	1.01	0.94	-1.19	0.196	1.61	1.58e-05	1.62	1.3e-05	1.5	0.00018	1.49	0.000278	106	19.56
138311	FAM69B	family with sequence similarity 69, member B	2.15	1.28e-13	2.14	3.09e-13	2.08	1.49e-12	1.52	3.09e-05	1.94	1.26e-09	1.54	1.75e-05	1.8	3.51e-08	1.28	0.00203	1.28	0.00175	1.76	1.04e-10	1.92	6.08e-13	106	19.41
101059922			2.06	4.84e-10	2.46	2.33e-13	2.29	5.58e-12	-1.12	0.348	1.61	6.89e-05	-1.01	0.924	1.88	3.14e-07	1.86	9.27e-10	1.86	1.09e-09	1.6	1.62e-06	1.48	5.19e-05	106	19.23
150737	TTC30B	tetratricopeptide repeat domain 30B	2.2	1.56e-08	3.07	1.88e-13	3.03	3.07e-13	1.94	5.99e-06	1.44	0.012	1.79	4.9e-05	1.26	0.112	1.05	0.704	1.09	0.443	-1.12	0.316	-1.24	0.0554	106	19.23
22866	CNKSR2	connector enhancer of kinase suppressor of Ras 2	3.59	1.09e-21	2.71	2.36e-16	2.2	4.04e-12	1.7	1.72e-06	-1.15	0.212	1.67	3.45e-06	-1.21	0.0861	1.39	0.000161	1.48	8.55e-06	1.02	0.795	1.04	0.675	106	19.16
23261	CAMTA1	calmodulin binding transcription activator 1	2.11	8.01e-19	2.63	1.86e-23	2.49	3.05e-22	1.74	9.2e-12	1.81	2.57e-12	1.82	5e-13	1.65	9.94e-10	1.22	0.000877	1.23	0.000592	1.16	0.0103	1.27	8.7e-05	106	19.13
140886	PABPC5	poly(A) binding protein, cytoplasmic 5	2.2	6.35e-20	3.01	1.01e-26	3.84	8.89e-32	1.52	1.13e-08	1.1	0.166	1.59	1.59e-09	1.14	0.0548	1.09	0.11	1.11	0.0541	1.28	1.42e-05	1.24	0.000124	106	19.12
1024	CDK8	cyclin-dependent kinase 8	2.88	1.42e-12	2.41	1.39e-09	2.07	1.77e-07	1.85	2.44e-05	1.49	0.00798	1.73	0.000178	1.62	0.001	1.08	0.522	-1.15	0.242	1.51	0.000546	1.3	0.0248	106	19.09
23347	SMCHD1	structural maintenance of chromosomes flexible hinge domain containing 1	2.84	6.27e-16	2.3	1.03e-11	2.05	1.19e-09	1.63	3.69e-05	1.44	0.00195	1.7	8.4e-06	1.38	0.00653	1.65	4.03e-07	1.5	2.48e-05	1.26	0.0133	1.21	0.0395	106	18.96
54553	DKFZP434I0714	-	2.68	8.29e-12	2.21	1.25e-08	2.16	2.66e-08	1.93	4.63e-06	-1.12	0.445	1.65	0.000281	-1	0.988	1.78	7.13e-07	1.71	3.38e-06	1.28	0.0295	1.42	0.00187	106	18.94
5356	PLRG1	pleiotropic regulator 1	2.48	2.59e-20	2.47	1.5e-19	2.23	7.95e-17	1.85	1.61e-11	1.1	0.271	1.86	1.06e-11	1.43	4.72e-05	1.68	5.7e-12	1.36	7.11e-06	-1.2	0.00643	-1.26	0.000786	106	18.92
6894	TARBP1	TAR (HIV-1) RNA binding protein 1	2.27	6.63e-09	2.41	1.01e-09	2.03	3.12e-07	1.62	0.000766	-1.7	0.000322	1.25	0.111	-1.69	0.000308	1.38	0.00442	1.36	0.00644	-1.69	1.47e-05	-1.45	0.00169	106	18.85
80034	CSRNP3	cysteine-serine-rich nuclear protein 3	2.36	5.19e-16	2.39	6.17e-16	2.99	1.13e-20	1.86	1.49e-09	1.15	0.157	1.55	8.04e-06	1.09	0.393	1.16	0.0448	1.23	0.00644	1.44	2.98e-06	1.49	4.73e-07	106	18.71
84899	TMTC4	transmembrane and tetratricopeptide repeat containing 4	2.8	1.52e-16	2.77	4.23e-16	2.27	3.75e-12	1.57	6.92e-05	-1.1	0.404	1.63	1.71e-05	-1.29	0.0262	1.12	0.198	1.2	0.047	-1.3	0.00367	-1.45	7.35e-05	106	18.5
6100	RP9	retinitis pigmentosa 9 (autosomal dominant)	2.3	6.26e-09	2.17	6.26e-08	2.06	3.37e-07	1.78	0.000114	1.29	0.0958	1.98	4.05e-06	1.52	0.00462	1.52	0.000485	1.52	0.000471	1.12	0.361	-1.04	0.776	106	18.3
55916	NXT2	nuclear transport factor 2-like export factor 2	2.94	1.12e-24	2.22	2.34e-17	2.07	2.08e-15	1.55	3.93e-07	1.08	0.381	1.8	6.79e-11	1.05	0.604	1.66	1.09e-11	1.74	3.53e-13	-1.03	0.681	-1.08	0.244	106	18.22
64792	RABL5	RAB, member RAS oncogene family-like 5	2.23	1.4e-13	2.19	5.01e-13	2.09	7.39e-12	1.58	9.16e-06	1.02	0.85	1.49	8.96e-05	1.05	0.68	1.84	3.19e-11	1.82	4.71e-11	1.54	4.99e-07	1.36	0.0003	106	18.21
283596	SNHG10	small nucleolar RNA host gene 10 (non-protein coding)	2.49	1.32e-07	2.7	1.4e-08	2.47	1.85e-07	1.79	0.00115	-1.36	0.0966	1.26	0.203	-1.36	0.0856	1.25	0.127	1.26	0.109	-1.1	0.512	1.04	0.795	106	18.08
64101	LRRC4	leucine rich repeat containing 4	2	3.37e-09	2.22	3.91e-11	2.05	1.34e-09	1.15	0.235	1.74	5.68e-06	1.02	0.854	1.19	0.153	1.8	5.18e-09	1.95	1.1e-10	1.37	0.000865	1.38	0.000834	106	17.87
1121	CHM	choroideremia (Rab escort protein 1)	2.34	6.47e-22	2.1	8.41e-19	2.08	2.23e-18	1.4	5.52e-06	1.41	5.24e-06	1.5	9.81e-08	1.56	9.6e-09	1.23	0.000416	1.25	0.000138	-1.03	0.64	-1.06	0.326	106	16.96
6489	ST8SIA1	ST8 alpha-N-acetyl-neuraminide alpha-2,8-sialyltransferase 1	3.26	1.87e-25	2.17	5.76e-16	2.29	7.08e-17	1.15	0.105	1.06	0.539	1.11	0.197	1.04	0.648	1.05	0.462	-1.02	0.785	1.15	0.0443	1.12	0.0922	106	16.42
81931	ZNF93	zinc finger protein 93	8.97	1.13e-30	2.39	1.86e-10	1.78	6.73e-06	10.09	2.88e-30	3.13	1.16e-13	9.46	2.2e-29	3.08	2.85e-13	10.9	9.18e-37	10.31	5.91e-36	4.03	5.82e-22	4.7	1.56e-24	107	68.84
10100	TSPAN2	tetraspanin 2	3.29	8.71e-21	2.42	1.82e-14	1.94	6.11e-10	2.74	6.23e-16	5.8	2.71e-28	2.89	7.21e-17	9.7	3.48e-35	2.09	7.29e-14	2.3	3.53e-16	3.37	1.06e-24	3.02	2.47e-22	107	39.56
7414	VCL	vinculin	3.1	1.05e-23	2.15	6.41e-15	1.99	4.16e-13	3.31	2.67e-23	2.13	2.26e-13	3.67	1.83e-25	2.18	5.76e-14	5.02	2.79e-37	5.5	6.97e-39	2.87	2.93e-25	2.55	2.68e-22	107	34.47
114884	OSBPL10	oxysterol binding protein-like 10	2.76	1.14e-15	2.02	1.4e-09	1.83	1.03e-07	3.59	1.67e-18	4.3	2.47e-21	4.01	1.94e-20	4.89	2.93e-23	2.61	2.75e-17	2.92	1.16e-19	2.45	8.83e-16	2.32	1.3e-14	107	33.7
2597	GAPDH	glyceraldehyde-3-phosphate dehydrogenase	2.68	1.42e-26	2.08	2.05e-19	1.93	3.63e-17	2.68	3.96e-25	2.29	1.06e-20	2.53	1.54e-23	2.41	2.91e-22	2.66	1.77e-30	2.57	2.3e-29	2.42	1.95e-27	2.25	4.01e-25	107	26.5
832	CAPZB	capping protein (actin filament) muscle Z-line, beta	2.64	2.85e-18	2.16	1.77e-13	1.99	1.25e-11	2.16	1.49e-12	2.47	5.38e-15	2.07	1.22e-11	2.54	1.27e-15	3	5e-24	2.84	1.24e-22	2.32	9.98e-18	2.13	1.57e-15	107	26.32
55270	NUDT15	nudix (nucleoside diphosphate linked moiety X)-type motif 15	4.81	7.41e-28	2.27	5.49e-13	1.89	2.48e-09	8.61	1.89e-34	2.12	2.22e-10	9.91	1.7e-36	2.39	8.29e-13	12.65	2.15e-45	11.67	2.27e-44	-1.06	0.505	-1.31	0.00213	108	58.69
5216	PFN1	profilin 1	4.44	1.59e-21	2.22	1.13e-09	1.98	8.18e-08	5.9	3.86e-24	3.39	3.35e-15	7.52	1.86e-27	3.86	5.09e-17	5.23	1.83e-27	4.17	1.52e-23	1.92	1.1e-08	1.43	0.000812	108	42.06
8438	RAD54L	RAD54-like (S. cerevisiae)	7.14	8.24e-34	2.33	8.59e-14	1.91	1.22e-09	7.49	3.03e-32	2.41	4.69e-13	7.47	3.51e-32	2.42	4.94e-13	3.84	1.76e-27	3.54	8.23e-26	1.62	1.07e-07	1.75	1.55e-09	108	41.92
1737	DLAT	dihydrolipoamide S-acetyltransferase	3.73	4.61e-15	2.48	4.07e-09	1.93	7.81e-06	2.98	5.14e-11	2.6	8.63e-09	3.14	1.13e-11	2.67	3.55e-09	3.6	9.39e-17	3.31	2.17e-15	1.41	0.00794	1.48	0.00251	108	29.33
29883	CNOT7	CCR4-NOT transcription complex, subunit 7	3.77	1.62e-33	2.23	5.62e-20	1.96	2.94e-16	2.74	3.88e-24	2.08	2.61e-16	3.05	1.09e-26	2.23	2.66e-18	3.37	3.31e-34	3.18	1.05e-32	1.24	0.000623	1.22	0.0012	108	27.07
5935	RBM3	RNA binding motif (RNP1, RRM) protein 3	2.74	1.47e-13	2.12	5.33e-09	1.83	1.3e-06	3	8.17e-14	2.11	6.56e-08	2.56	5.94e-11	2.07	1.38e-07	3.26	3.52e-19	3.32	1.75e-19	1.78	2.37e-07	1.78	1.96e-07	108	26.57
54534	MRPL50	mitochondrial ribosomal protein L50	3.31	4.81e-16	2	8.35e-08	1.96	1.89e-07	3.21	1.64e-14	2.31	9.38e-09	3.2	1.92e-14	2.05	4.78e-07	3.24	1.97e-18	3.23	1.82e-18	1.01	0.924	-1	0.996	108	26.52
100506661			4.24	7.86e-13	2.5	8.88e-07	1.68	0.00339	3.98	5.46e-11	3.12	4.64e-08	4.15	2.23e-11	2.66	1.14e-06	2.1	4.43e-06	1.95	2.78e-05	-1.32	0.0741	-1.51	0.00837	109	29.21
92521	SPECC1	sperm antigen with calponin homology and coiled-coil domains 1	2.14	5.98e-11	2.02	1.09e-09	1.73	5.9e-07	2.42	2.98e-12	3.96	8.05e-21	3.06	1.16e-16	3.62	3.52e-19	1.7	6.69e-08	1.89	3.24e-10	2.17	3.47e-13	2.44	9.13e-16	110	27.15
254065	BRWD3	bromodomain and WD repeat domain containing 3	3.2	6.04e-25	2.02	7.16e-14	1.99	2.08e-13	4.66	1.51e-30	2.73	1.93e-19	4.5	6.07e-30	2.79	3.84e-20	1.3	0.000229	1.23	0.00297	1.34	6.02e-05	1.25	0.00184	111	27.01
10579	TACC2	transforming, acidic coiled-coil containing protein 2	2.19	4e-15	2.02	5.19e-13	1.9	1.32e-11	2.13	2.14e-13	3.53	1.32e-23	2.03	2.92e-12	4.63	2.83e-28	1.5	2.74e-07	1.55	3.96e-08	-1.65	1.9e-09	-1.58	2.13e-08	111	24.71
51283	BFAR	bifunctional apoptosis regulator	2.14	1.5e-20	2.02	1.81e-18	1.99	4.11e-18	3.4	3.78e-31	2.53	2.27e-23	3.07	1.09e-28	2.44	1.24e-22	1.68	2e-15	1.68	2.36e-15	1.7	1.93e-15	1.59	4.08e-13	111	24.24
5230	PGK1	phosphoglycerate kinase 1	2.18	2.91e-19	2.13	3.07e-18	1.88	1.28e-14	2.57	5.76e-22	2.74	3.48e-23	2.55	6.28e-22	2.9	1.64e-24	1.89	2.57e-17	1.83	2.95e-16	1.83	2.65e-16	1.42	7.46e-08	111	23.92
114882	OSBPL8	oxysterol binding protein-like 8	2.91	1.82e-14	2.37	7.45e-11	1.91	2.54e-07	3.33	8.51e-16	2.07	9.14e-08	3.59	7.13e-17	2.06	8.4e-08	1.96	2.3e-09	1.66	2.43e-06	1	0.999	1.01	0.915	111	23.87
80143	SIKE1	suppressor of IKBKE 1	2.8	1.36e-16	2.33	9.01e-13	1.84	3.14e-08	2.14	4.3e-10	2.03	5.47e-09	2.46	1.07e-12	2.14	5.8e-10	1.81	1.29e-09	1.72	1.82e-08	1.84	6.54e-10	1.64	2.6e-07	111	22.75
79862	ZNF669	zinc finger protein 669	4.75	3.26e-22	2.31	2.68e-10	1.98	7.72e-08	4.96	2.45e-21	2.23	7.67e-09	5.8	7.58e-24	1.96	5.49e-07	3.27	6.49e-19	2.7	2.42e-15	1.92	9.99e-09	1.58	2.95e-05	112	33.46
22800	RRAS2	related RAS viral (r-ras) oncogene homolog 2	4.17	8.21e-23	2.17	1.32e-10	1.84	1.36e-07	5.29	6.03e-25	2.15	2.81e-09	5.98	7.92e-27	1.8	2.03e-06	3.07	2.95e-20	2.78	4.62e-18	1.09	0.38	1.04	0.724	112	31.38
378708	APITD1	apoptosis-inducing, TAF9-like domain 1	4.26	1.94e-20	2.12	1.29e-08	1.93	3.38e-07	3.6	3.86e-16	2.06	2.58e-07	4.34	3.18e-19	1.62	0.000425	4.36	1.66e-23	4.43	8.84e-24	-1.24	0.0556	-1.31	0.0162	112	31.27
81608	FIP1L1	factor interacting with PAPOLA and CPSF1	2.96	5.81e-23	2.31	7.15e-17	1.99	3.75e-13	3.1	8.12e-22	2.24	1.69e-14	3.05	1.14e-21	2	9.52e-12	1.35	6.53e-05	1.25	0.0023	-1.08	0.306	-1.09	0.245	113	22.42
54819	ZCCHC10	zinc finger, CCHC domain containing 10	2.42	1.55e-09	2.06	4.94e-07	1.86	9.95e-06	2.64	6.56e-10	2.08	2.54e-06	2.86	4.98e-11	1.96	1.05e-05	1.76	6.79e-06	1.64	6.88e-05	-1.18	0.186	-1.24	0.0787	113	21.7
10650	SLMO1	slowmo homolog 1 (Drosophila)	2.34	4.47e-13	2.19	1.19e-11	1.9	8.31e-09	2.3	1.39e-11	2.89	1.51e-15	1.85	1.55e-07	2.55	3.93e-13	1.87	1.9e-10	2.15	1.25e-13	1.4	0.000238	1.43	9.57e-05	114	22.87
79184	BRCC3	BRCA1/BRCA2-containing complex, subunit 3	2.91	6.55e-12	2.38	6.08e-09	1.92	4.73e-06	2.04	2.74e-06	2.2	4.16e-07	1.82	6.22e-05	2.01	5.43e-06	1.43	0.00373	1.13	0.341	-2.14	6.62e-09	-1.92	3.82e-07	115	21.9
51134	CCDC41	coiled-coil domain containing 41	3.72	4.46e-15	2.18	2.54e-07	1.77	9.01e-05	3.51	7.51e-13	-2.65	1.46e-08	3.42	1.39e-12	-2.02	1.59e-05	1.41	0.00598	1.23	0.103	-3.75	2.58e-17	-2.66	8.21e-12	116	28.32
58155	PTBP2	polypyrimidine tract binding protein 2	7.75	5.18e-26	2.31	1.23e-08	1.94	3.05e-06	5.26	4.93e-19	-2.08	2.74e-06	5.74	2.45e-20	-1.86	5.98e-05	3.43	5.92e-17	3.29	2.88e-16	-1.33	0.0176	-1.28	0.0416	117	36.27
55704	CCDC88A	coiled-coil domain containing 88A	7.04	2.48e-24	2.05	7.82e-07	1.75	7.28e-05	6.51	1.32e-21	-2.46	3.71e-08	7.08	1.64e-22	-1.17	0.308	2.26	4.79e-10	2.32	1.56e-10	-1.29	0.033	-1.01	0.962	117	34.94
1452	CSNK1A1	casein kinase 1, alpha 1	2.56	4.07e-27	2.15	8.34e-22	1.94	2.01e-18	2.41	1.46e-23	1.81	9.6e-15	2.29	4.61e-22	2.01	4.14e-18	2.43	7.8e-29	2.37	4.51e-28	2.08	5.23e-24	1.82	4.31e-19	118	23.87
54504	CPVL	carboxypeptidase, vitellogenic-like	3.72	0.00046	2.39	0.0185	1.81	0.108	3.47	0.00213	1.16	0.74	4.73	0.000129	2.23	0.0484	3.08	0.000624	2.98	0.000907	1.26	0.496	1.31	0.421	119	28.14
10640	EXOC5	exocyst complex component 5	3.1	2.37e-17	2.03	2.59e-09	1.83	1.58e-07	2.59	9.1e-13	1.76	4.59e-06	2.56	1.12e-12	2.03	2.12e-08	2.42	4.74e-15	2.31	5.23e-14	-1.04	0.695	1.04	0.722	119	22.71
93487	MAPK1IP1L	mitogen-activated protein kinase 1 interacting protein 1-like	2.49	1.57e-29	2.04	1.32e-22	1.85	2.75e-19	2.09	7.05e-22	1.85	1.17e-17	2.04	4.9e-21	2.01	1.86e-20	2.38	1.52e-31	2.3	3.93e-30	1.47	1.57e-12	1.23	2.15e-05	119	21.75
151011	2010-09-01	septin 10	2.84	1.4e-13	2.05	4.38e-08	1.81	3.85e-06	2.51	1.54e-10	1.67	0.000191	2.21	1.7e-08	2.05	2.64e-07	2.07	9.95e-10	1.88	7.68e-08	2.09	6.05e-10	1.97	5.61e-09	120	23.15
81542	TMX1	thioredoxin-related transmembrane protein 1	4.08	9.11e-28	2.15	7.85e-14	1.83	3.69e-10	3.46	3.39e-23	1.9	5.92e-10	3.49	2.56e-23	2.07	7.01e-12	2.03	8.13e-15	1.98	4.72e-14	-1.01	0.906	-1.1	0.239	121	25.1
390927	ZNF793	zinc finger protein 793	2.69	4.56e-12	2.32	1.3e-09	1.99	2.67e-07	3.39	4.01e-14	1.74	9.03e-05	3.76	1.04e-15	3.8	2.68e-15	1.14	0.247	1.26	0.0356	-1.08	0.504	-1.04	0.724	122	24.21
10090	UST	uronyl-2-sulfotransferase	10.01	8.17e-40	2.02	2.57e-11	1.98	6.59e-11	11.3	4.2e-39	-1.4	0.00119	13.05	7.2e-41	1.07	0.526	7.16	1.43e-39	6.39	8.81e-38	2.76	3.06e-21	2.48	1.08e-18	123	59.62
9900	SV2A	synaptic vesicle glycoprotein 2A	8.26	6.08e-38	2.03	9.13e-12	1.98	3.33e-11	6.41	2.31e-32	1.03	0.772	6.62	1.06e-32	1.54	2.25e-05	7.99	1.88e-41	8.18	7.53e-42	3.93	3.49e-29	4.41	2.36e-31	123	52.38
221150	SKA3	spindle and kinetochore associated complex subunit 3	8.21	1.6e-35	2.14	1.04e-11	1.79	4.47e-08	7.55	3.84e-32	1.17	0.148	9.09	9.87e-35	1.1	0.378	7.34	2.56e-38	8.77	5.14e-41	2.31	4.57e-16	2.25	2.14e-15	123	51.72
171019	ADAMTS19	ADAM metallopeptidase with thrombospondin type 1 motif, 19	9.25	4.3e-37	2.52	5.33e-15	1.63	2.4e-06	8.21	2.61e-33	-1.08	0.526	7.12	2.05e-31	-1.09	0.458	6.87	2.92e-37	7.11	9.87e-38	3.17	4.76e-23	2.24	3.18e-15	123	50.29
83543	AIF1L	allograft inflammatory factor 1-like	7.68	1.68e-45	2.11	3.73e-18	1.8	1.88e-13	4.73	2.38e-35	1.05	0.529	4.91	4.15e-36	1.12	0.14	7.2	3.58e-49	7.76	2.44e-50	2.27	1.42e-23	2.07	1.07e-20	123	42.7
55038	CDCA4	cell division cycle associated 4	4.35	3.09e-29	2.17	1.94e-14	1.96	6.53e-12	6.5	1.1e-33	1.55	7.97e-06	6.25	2.26e-33	1.67	2.03e-07	4.64	2.41e-34	4.43	2.02e-33	2.38	1.75e-19	2.25	6.3e-18	123	38.15
7762	ZNF215	zinc finger protein 215	4.72	5.73e-24	2.04	1.79e-09	1.85	8.86e-08	4.18	4.04e-20	1.54	0.000268	4.11	7.79e-20	1.8	1.62e-06	4.54	3.58e-28	5.02	6.55e-30	2.07	5.24e-12	2.06	6.92e-12	123	33.93
8745	ADAM23	ADAM metallopeptidase domain 23	4.48	1.21e-30	2.01	4e-14	1.9	1.15e-12	2.31	1.33e-15	1.58	2.74e-07	2.2	7.72e-15	1.35	0.000397	3.26	1.76e-30	3.49	3.93e-32	2.03	1.43e-17	2.13	7.01e-19	123	26.74
25932	CLIC4	chloride intracellular channel 4	2.92	8.58e-15	2.15	2.59e-09	1.94	1e-07	2.89	1.46e-13	1.46	0.00339	2.72	4.08e-12	1.42	0.00716	3.12	7.43e-19	2.61	2.86e-15	2.35	6.56e-13	2.21	1.02e-11	123	25.79
51029	DESI2	desumoylating isopeptidase 2	4.03	2.07e-35	2.14	1.43e-19	2	1.49e-17	3.43	1.17e-29	1.69	3.14e-11	3.47	3.49e-30	1.79	4.43e-13	3.74	5.43e-38	3.49	2.47e-36	2.15	7.87e-23	1.92	5.28e-19	124	29.85
55170	PRMT6	protein arginine methyltransferase 6	4.27	1.51e-10	2.03	0.000608	1.71	0.00898	3.81	1.38e-08	-1.2	0.444	3.59	4.84e-08	-1.39	0.153	3.35	8.77e-10	3.19	3.38e-09	-2.1	8.94e-05	-3.11	1.74e-08	125	29.75
100506948			10.88	1.14e-23	2.18	1.33e-05	1.96	0.000147	9.04	4.27e-20	1.44	0.0562	8.79	1.08e-19	1.3	0.158	5.46	7.37e-19	6.63	2.48e-21	-2.03	5.42e-06	-1.83	8.44e-05	126	51.54
387082	SUMO4	small ubiquitin-like modifier 4	2.88	1.23e-12	2.11	1.44e-07	1.95	1.77e-06	2.53	1.1e-09	1.35	0.0361	2.71	1.64e-10	1.14	0.369	2.67	4.38e-13	2.81	5.11e-14	1.97	6.82e-08	2.29	1.76e-10	127	24.41
23212	RRS1	RRS1 ribosome biogenesis regulator homolog (S. cerevisiae)	5.62	5.24e-24	2.11	1.94e-08	1.79	5.81e-06	3.96	2.13e-17	-1.21	0.193	3.83	5.82e-17	-1.16	0.286	5.89	5.67e-28	6.03	5.48e-28	-1.6	6.64e-05	-2.19	5.27e-10	128	35.39
22929	SEPHS1	selenophosphate synthetase 1	18.34	1.93e-47	2.04	9.84e-12	1.71	6.25e-08	16.74	2.83e-44	-1.32	0.00701	14.9	3.61e-43	-1.39	0.00144	16.16	1.6e-50	17.81	1.55e-51	-1.42	2.9e-05	-1.7	2.68e-09	129	93.53
4998	ORC1	origin recognition complex, subunit 1	12.9	2.47e-42	2.09	1.66e-11	1.55	1.3e-05	14.52	1.67e-41	1.4	0.00186	11.85	8.7e-39	1.43	0.000773	11.18	1.37e-44	12.57	5.4e-46	1.18	0.0584	1.24	0.0117	129	71.91
5198	PFAS	phosphoribosylformylglycinamidine synthase	10.32	7.7e-33	2.2	1.46e-09	1.69	1.74e-05	13.56	6.16e-34	-1.64	0.000252	13.49	6.9e-34	-1.39	0.0118	7.64	6.36e-33	8.61	1.89e-34	-1.59	2.22e-05	-1.98	5.07e-09	129	64.11
58	ACTA1	actin, alpha 1, skeletal muscle	3.15	5.63e-08	2.52	7.94e-06	-1.05	0.828	10.61	4.36e-18	1.71	0.0151	7.05	2.34e-14	1.19	0.433	16.68	3.91e-27	13.95	2.08e-25	1.65	0.0044	1.28	0.162	129	60.84
51633	OTUD6B	OTU domain containing 6B	6.28	2.22e-19	2.01	2.63e-05	1.91	7.9e-05	6.53	2.09e-18	1.42	0.0491	7.27	9.98e-20	1.98	0.000142	9.61	4.93e-28	9.81	3.25e-28	-1.14	0.385	-1.32	0.0563	129	49.28
10460	TACC3	transforming, acidic coiled-coil containing protein 3	8.15	5.29e-39	2.34	6.18e-16	1.88	9.85e-11	9.77	4.31e-39	1.75	4.05e-08	10	1.93e-39	1.32	0.00416	4.64	5.96e-34	4.34	1.32e-32	1.13	0.111	-1.03	0.758	129	46.35
374393	FAM111B	family with sequence similarity 111, member B	12.85	2.2e-35	2.63	2.23e-12	1.97	9.25e-08	4.89	6.03e-21	1.24	0.102	4.96	5.09e-21	1.23	0.108	7.48	3.39e-33	5.18	1.19e-27	1.54	4.04e-05	1.5	0.000124	129	45.47
54821	ERCC6L	excision repair cross-complementing rodent repair deficiency, complementation group 6-like	8.76	7.67e-36	2.03	1.41e-10	1.71	2.88e-07	7.36	2.12e-31	1.32	0.0103	7.8	5.29e-32	1.14	0.228	5.99	4.49e-35	6.79	4.83e-37	1.24	0.0125	1.21	0.0261	129	45.35
4678	NASP	nuclear autoantigenic sperm protein (histone-binding)	7.68	2.76e-36	2.01	2.64e-11	1.62	8.44e-07	9.06	3.76e-36	-1.21	0.069	7.05	1.71e-32	-1.45	0.000361	4.08	1.11e-29	4.3	9.94e-31	-1.95	1.87e-12	-1.8	1.68e-10	129	42.21
4521	NUDT1	nudix (nucleoside diphosphate linked moiety X)-type motif 1	7.61	1.17e-33	2.17	1.8e-11	1.74	2.42e-07	7.62	6.92e-32	1.21	0.0962	6.82	1.01e-30	-1.02	0.893	5.18	1.56e-31	4.98	8.35e-31	-1.04	0.713	-1.18	0.0667	129	40.57
55299	BRIX1	BRX1, biogenesis of ribosomes, homolog (S. cerevisiae)	5.2	1.27e-22	2.03	1.55e-07	1.82	4.91e-06	5.34	2.02e-21	-1.07	0.659	5.97	6.12e-23	1.02	0.909	7.17	1.62e-30	7.21	1.44e-30	1.58	7.86e-05	1.75	1.79e-06	129	40.16
3182	HNRNPAB	heterogeneous nuclear ribonucleoprotein A/B	6.2	1.19e-33	2.38	2.11e-15	1.99	2e-11	6.3	4.28e-32	1.22	0.054	6.04	1.3e-31	1.45	0.000281	6.17	5.28e-38	6.11	9.56e-38	1.14	0.115	1.01	0.917	129	40.01
2189	FANCG	Fanconi anemia, complementation group G	6.47	1.8e-27	2.18	8.24e-10	1.7	8.28e-06	8.93	6.44e-30	1.15	0.278	8.26	1.26e-28	1.13	0.34	3.32	2.44e-20	3.44	5.03e-21	1.2	0.0792	1.17	0.12	129	38.95
10036	CHAF1A	chromatin assembly factor 1, subunit A (p150)	7.49	6.73e-46	2.25	2.2e-20	1.77	2.82e-13	6.05	8.13e-40	-1.04	0.625	6	1.34e-39	-1.16	0.0415	5.6	2.62e-45	5.18	9.05e-44	1.01	0.935	-1.07	0.285	129	38.62
9824	ARHGAP11A	Rho GTPase activating protein 11A	6.22	1.41e-37	2.02	6.14e-14	1.69	2.28e-09	8.43	1.49e-39	1.09	0.349	9.91	8.77e-42	-1.02	0.822	2.87	6.57e-26	2.82	2.01e-25	-1.08	0.268	-1.17	0.0272	129	38.32
80155	NAA15	N(alpha)-acetyltransferase 15, NatA auxiliary subunit	6.32	6.69e-30	2.3	6.79e-12	1.95	8.07e-09	6.25	5.61e-28	1.07	0.597	6.31	4.81e-28	1.22	0.0927	4.3	3.72e-27	4.19	1.29e-26	-1.21	0.0497	-1.08	0.464	129	36.2
113174	SAAL1	serum amyloid A-like 1	5.9	5e-37	2.11	4.66e-15	1.67	4.17e-09	5.57	9.96e-34	-1.11	0.248	5.74	5.11e-34	-1.09	0.32	4.91	1.33e-37	4.98	7.99e-38	1.42	5.19e-06	1.42	5e-06	129	35.92
3184	HNRNPD	heterogeneous nuclear ribonucleoprotein D (AU-rich element RNA binding protein 1, 37kDa)	5.55	2.3e-27	2.11	2.71e-10	1.76	5.64e-07	6.53	6.65e-28	1.12	0.357	6.09	7.04e-27	1.11	0.385	4.35	1.69e-27	4.5	4.62e-28	-1.16	0.118	-1.26	0.0159	129	35.54
1788	DNMT3A	DNA (cytosine-5-)-methyltransferase 3 alpha	4.72	6.4e-44	2.39	2.72e-27	1.94	1.3e-20	5.34	2.34e-44	1.66	1.36e-13	5.27	4.85e-44	1.62	7.17e-13	4.32	3.79e-47	4.66	9.62e-49	1.47	1.78e-12	1.4	2.41e-10	129	34.79
[truncated: 17,056 more rows]
