# Supplementary material for: Gene networks and transcription factor motifs defining the differentiation of stem cells into hepatocyte-like cells
Source: J Hepatol. 2015 Oct;63(4):934–42. doi: 10.1016/j.jhep.2015.05.013 (PMC4580233; doi:10.1016/j.jhep.2015.05.013)
Supplement: Supplementary Table 2 [file mmc2.xls]

## Sheet: CM vs FH (sortFold)
			CM_D1 vs FH		CM_D2 vs FH		CM_D3 vs FH		CM_D5 vs FH		CM_D7 vs FH		CM_D10 vs FH		CM_D14 vs FH
Entrez-ID	Symbol	Description	Fold	pValue	Fold	pValue	Fold	pValue	Fold	pValue	Fold	pValue	Fold	pValue	Fold	pValue	group	sum
27063	ANKRD1	ankyrin repeat domain 1 (cardiac muscle)	37.89	2.48e-11	284.49	1.46e-17	363.51	2.79e-18	469.69	6.82e-19	466.38	6.5e-19	562.97	1.94e-19	620.05	9.92e-20	1	2804.98
387882	C12orf75	chromosome 12 open reading frame 75	8.32	2.34e-09	32.04	3.6e-16	72.15	1.91e-19	88.04	4.68e-20	85.36	5.63e-20	98.08	1.68e-20	89.1	3.03e-20	1	473.09
6372	CXCL6	chemokine (C-X-C motif) ligand 6	24.51	2.12e-06	38.02	6.61e-08	70.27	1.75e-09	111.47	1.27e-10	96.61	3.46e-10	83.4	7.41e-10	47.91	1.62e-08	1	472.19
3606	IL18	interleukin 18 (interferon-gamma-inducing factor)	11.96	1.13e-07	50.05	5.77e-13	55.82	2.44e-13	63.68	9.97e-14	62.23	1.23e-13	68.61	7.87e-14	64.89	7.91e-14	1	377.24
57016	AKR1B10	aldo-keto reductase family 1, member B10 (aldose reductase)	2.56	0.000351	8.13	1.47e-11	16.17	2.05e-15	32.16	1.04e-18	56.55	6.4e-21	93.15	7.19e-23	119.38	8.62e-24	1	328.1
11098	PRSS23	protease, serine, 23	8.28	9.05e-08	42.98	6.07e-15	63.08	2.2e-16	60.87	4.55e-16	53.22	1.13e-15	51.95	1.35e-15	45.44	3.52e-15	1	325.82
857	CAV1	caveolin 1, caveolae protein, 22kDa	43.37	1.25e-11	53.35	1.36e-12	50.72	1.84e-12	41.84	1.03e-11	32.75	7.35e-11	29.02	1.78e-10	24.51	6.42e-10	1	275.56
650	BMP2	bone morphogenetic protein 2	9.07	4.67e-12	24.94	1.09e-17	34.08	3.91e-19	36.24	2.54e-19	40.42	7.54e-20	46.03	2.7e-20	54.4	5.69e-21	1	245.18
2258	FGF13	fibroblast growth factor 13	4.44	0.00345	10.21	3.71e-06	14	3.13e-07	26.77	1.78e-09	40.22	6.22e-11	59.83	3.04e-12	75.56	5.24e-13	1	231.03
26353	HSPB8	heat shock 22kDa protein 8	2.84	0.00772	10.72	1.88e-08	21.14	3.19e-11	30.76	1.32e-12	36.35	2.94e-13	48.94	2.66e-14	66.07	1.92e-15	1	216.82
388610	TRNP1	TMF1-regulated nuclear protein 1	13.38	3.39e-17	37.4	6.43e-23	37.57	5.27e-23	32.35	2.76e-22	29.42	7.61e-22	30.89	3.97e-22	29.24	8.3e-22	1	210.25
10158	PDZK1IP1	PDZK1 interacting protein 1	10.15	7.47e-07	17.12	8.94e-09	26.13	2.64e-10	34.24	3.96e-11	38.29	1.7e-11	40.21	1.04e-11	35.81	2.19e-11	1	201.95
306	ANXA3	annexin A3	7.49	0.00105	20.21	1.31e-06	26.4	3.06e-07	32.38	9.1e-08	30.74	1.23e-07	33.55	6.37e-08	40.44	1.43e-08	1	191.21
10149	GPR64	G protein-coupled receptor 64	3.47	0.0128	2.75	0.0346	5.09	0.000772	15.17	1.88e-07	27.19	1.7e-09	55.11	7.85e-12	61.59	2.66e-12	1	170.37
1410	CRYAB	crystallin, alpha B	4.15	0.000421	4.75	0.000101	9.9	1.03e-07	20.54	1.4e-10	23.97	3.24e-11	45.98	1.28e-13	53.19	3.15e-14	1	162.48
83481	EPPK1	epiplakin 1	16.24	4.18e-10	12.38	3.85e-09	15.95	3.43e-10	19.92	5.19e-11	21.87	2.02e-11	26.04	3.79e-12	26.9	2.41e-12	1	139.3
114818	KLHL29	kelch-like family member 29	6.71	0.000585	13.95	4.2e-06	16.06	1.79e-06	17.87	9.67e-07	20.64	3.62e-07	28.18	4.33e-08	29.56	2.35e-08	1	132.97
3880	KRT19	keratin 19	3.35	0.0241	5.75	0.000364	8.93	1.44e-05	15.34	2.18e-07	19.8	3.84e-08	29.94	1.08e-09	49.35	2.25e-11	1	132.46
2326	FMO1	flavin containing monooxygenase 1	3.56	0.012	6.9	0.000103	10.8	3.85e-06	19.38	4.71e-08	29.59	2.07e-09	33.19	7.64e-10	23.26	1.01e-08	1	126.68
7262	PHLDA2	pleckstrin homology-like domain, family A, member 2	11.43	1.79e-10	15.13	1.32e-12	16.41	8.64e-13	17.1	4.1e-13	15.92	9.81e-13	20.03	7.93e-14	28.75	2.4e-15	1	124.77
9582	APOBEC3B	apolipoprotein B mRNA editing enzyme, catalytic polypeptide-like 3B	25.73	2.6e-11	46.39	4.73e-14	23.83	1.53e-11	7.98	7.4e-07	5.11	6.83e-05	4.53	0.000199	7.23	1.82e-06	1	120.8
11010	GLIPR1	GLI pathogenesis-related 1	25.75	9.51e-13	26.33	4.16e-13	18.66	1.08e-11	14.15	2.03e-10	9.64	1.08e-08	8.11	6.55e-08	7.68	9.54e-08	1	110.32
10537	UBD	ubiquitin D	18.12	3.83e-14	14.79	1.84e-13	17.31	2.71e-14	16.16	7.05e-14	14.15	3.41e-13	13.8	4.09e-13	11.63	3.11e-12	1	105.96
3576	IL8	interleukin 8	3.69	0.0311	6.19	0.00178	11.36	4.98e-05	20.3	1.36e-06	23.33	5.44e-07	23.18	5.32e-07	16.59	4.16e-06	1	104.64
6347	CCL2	chemokine (C-C motif) ligand 2	10.3	0.000147	16.11	6.98e-06	24.14	6.14e-07	21.12	1.52e-06	15.29	1.17e-05	10.63	0.000114	6.58	0.00149	1	104.17
3855	KRT7	keratin 7	3.99	0.000118	8.67	2.23e-08	15.2	6.02e-11	19.62	6.22e-12	15.52	5.96e-11	15.46	5.93e-11	18.5	7.89e-12	1	96.96
302	ANXA2	annexin A2	10.92	2.13e-23	13.38	1.47e-24	14.88	1.2e-25	14.58	1.91e-25	14.58	2.05e-25	14.59	2.68e-25	13.81	2.72e-25	1	96.74
440	ASNS	asparagine synthetase (glutamine-hydrolyzing)	22.66	1.48e-09	22.9	4.83e-10	12.63	8.21e-08	10.42	4.61e-07	8.58	2.63e-06	7.5	1.06e-05	9.75	7.66e-07	1	94.44
9240	PNMA1	paraneoplastic Ma antigen 1	4.56	4.91e-11	8.83	1.73e-16	10.98	7.31e-18	13.58	2.98e-19	15.86	4.39e-20	17.4	1.4e-20	18.19	7.47e-21	1	89.4
6364	CCL20	chemokine (C-C motif) ligand 20	11.89	9.01e-05	8.73	0.000189	8.09	0.00028	11.02	4.68e-05	12.77	1.82e-05	16.19	3.57e-06	19.92	8.3e-07	1	88.61
4072	EPCAM	epithelial cell adhesion molecule	5.42	4.12e-05	5.97	1.46e-05	9.57	1.64e-07	14.88	2.77e-09	14.91	2.51e-09	16.96	7.28e-10	20.79	9.05e-11	1	88.5
55002	TMCO3	transmembrane and coiled-coil domains 3	7.87	2.61e-16	12.56	2.63e-20	14.83	2.19e-21	11.67	8.21e-20	12.27	3.97e-20	12.01	3.9e-20	12.73	1.45e-20	1	83.94
23433	RHOQ	ras homolog family member Q	9.91	1.65e-12	9.02	1.81e-12	10.68	1.79e-13	11.81	7.24e-14	12.6	2.78e-14	14.15	6.08e-15	13.51	9.59e-15	1	81.68
4133	MAP2	microtubule-associated protein 2	4.78	0.00245	5.44	0.000849	7.14	0.000142	11.17	6.25e-06	12.67	2.41e-06	18.02	1.63e-07	21.88	3.08e-08	1	81.1
5066	PAM	peptidylglycine alpha-amidating monooxygenase	2.96	1.26e-05	6.39	1.79e-11	9.93	2.14e-14	13.11	6.62e-16	13.77	4.73e-16	16.99	3.26e-17	17.94	1.38e-17	1	81.09
5214	PFKP	phosphofructokinase, platelet	4.55	1.38e-07	9.94	1.55e-12	13.31	4.14e-14	14.64	1.43e-14	12.71	8.61e-14	12.17	1.39e-13	11.28	3.01e-13	1	78.6
27242	TNFRSF21	tumor necrosis factor receptor superfamily, member 21	6.41	1.13e-09	8.5	1.33e-11	9.09	6.36e-12	9.92	2.13e-12	10.72	7.79e-13	14.83	1.1e-14	18.62	7.52e-16	1	78.09
7168	TPM1	tropomyosin 1 (alpha)	6.85	1.2e-17	10.5	1.55e-21	12.67	7.68e-23	12.07	2.76e-22	12.02	4.39e-22	11.95	3.97e-22	10.99	1.4e-21	1	77.05
9200	PTPLA	protein tyrosine phosphatase-like (proline instead of catalytic arginine), member A	2.8	0.000108	6.49	1.71e-10	10.27	2.91e-13	14.4	4.17e-15	14.24	4.8e-15	14.41	4.99e-15	13.08	1.36e-14	1	75.69
22800	RRAS2	related RAS viral (r-ras) oncogene homolog 2	3.36	3.86e-10	7.97	6.4e-18	11.34	3.46e-20	11.75	2e-20	13.19	6.4e-21	13.93	2.1e-21	12.4	8.13e-21	1	73.94
144501	KRT80	keratin 80	7.86	4.61e-09	18.31	2.7e-13	16.54	6.29e-13	10.2	1.91e-10	7.3	1e-08	6.16	8.01e-08	7.32	7.46e-09	1	73.69
8605	PLA2G4C	phospholipase A2, group IVC (cytosolic, calcium-independent)	9.29	1.76e-15	13.76	3.08e-18	11.94	1.88e-17	10.19	2.29e-16	9.26	9.19e-16	9.43	7.24e-16	9.04	1.06e-15	1	72.91
25816	TNFAIP8	tumor necrosis factor, alpha-induced protein 8	11.55	1.34e-14	7.57	2.04e-12	9.03	1.79e-13	9.22	1.63e-13	9.55	9.16e-14	11.06	1.1e-14	14.58	2.36e-16	1	72.56
23022	PALLD	palladin, cytoskeletal associated protein	14.31	2.25e-08	9.12	8.79e-07	9.9	4.4e-07	9.71	6.04e-07	8.69	1.54e-06	9.63	6.09e-07	10.7	1.97e-07	1	72.06
80117	ARL14	ADP-ribosylation factor-like 14	25.4	3.66e-13	18.65	6e-12	10.47	2.52e-09	5.33	4.58e-06	3.2	0.00102	2.9	0.00244	5.97	1.04e-06	1	71.92
135228	CD109	CD109 molecule	5.34	0.000244	9.3	1.84e-06	10.87	5.35e-07	9.14	2.71e-06	10.13	1.13e-06	11.67	3.29e-07	13.7	6.61e-08	1	70.15
57103	C12orf5	chromosome 12 open reading frame 5	8.45	1.28e-10	10.79	2.72e-12	10.92	2.34e-12	9.56	1.47e-11	8.94	3.57e-11	10.66	3.44e-12	10.73	2.41e-12	1	70.05
7846	TUBA1A	tubulin, alpha 1a	3.32	0.0807	5.45	0.00877	10.58	0.000219	15.4	2.72e-05	12.87	7.82e-05	12.54	9.88e-05	9.44	0.000471	1	69.6
6277	S100A6	S100 calcium binding protein A6	3.44	7.29e-05	4.83	6.41e-07	7.39	2.75e-09	12.99	3.82e-12	10.39	5.61e-11	13.2	2.77e-12	16.83	1.59e-13	1	69.07
483	ATP1B3	ATPase, Na+/K+ transporting, beta 3 polypeptide	6.53	9.3e-08	7.5	1.77e-08	8.84	2.56e-09	10.56	4.1e-10	10.64	3.64e-10	10.87	2.95e-10	13.43	1.96e-11	1	68.37
10962	MLLT11	"myeloid/lymphoid or mixed-lineage leukemia (trithorax homolog, Drosophila); translocated to, 11"	3.17	0.165	4.3	0.053	5.5	0.0242	8.48	0.00434	10.6	0.00185	16.61	0.000228	19.54	8.65e-05	1	68.2
26278	SACS	spastic ataxia of Charlevoix-Saguenay (sacsin)	9.13	3.87e-10	9.07	2.98e-10	8.65	4.77e-10	9.79	1.32e-10	8.5	7.51e-10	10.44	6.08e-11	12.51	6.79e-12	1	68.09
203111	C8orf47	chromosome 8 open reading frame 47	8.68	2.34e-14	11.73	1.28e-16	12.45	5.72e-17	11.07	3.54e-16	9.67	2.34e-15	7.61	1.01e-13	6.54	9.75e-13	1	67.75
5355	PLP2	proteolipid protein 2 (colonic epithelium-enriched)	5.79	8.51e-12	8.35	1.83e-14	8.99	5.67e-15	9.71	2.27e-15	10.74	6.18e-16	11.47	2.3e-16	12.32	7.33e-17	1	67.37
2195	FAT1	FAT atypical cadherin 1	5.45	1.75e-14	8.66	1.36e-18	9.59	2.24e-19	10.3	9.14e-20	9.88	1.36e-19	10.45	9.36e-20	10.46	6.32e-20	1	64.79
4241	MFI2	antigen p97 (melanoma associated) identified by monoclonal antibodies 133.2 and 96.5	2.83	1.65e-06	4.76	9.71e-11	6.97	1.73e-13	10.79	4.55e-16	12.09	9.66e-17	13.14	2.82e-17	14.02	1.06e-17	1	64.6
6281	S100A10	S100 calcium binding protein A10	7.39	1.57e-19	10.07	1.66e-22	10.27	1.01e-22	9.39	5.28e-22	8.75	1.79e-21	9.08	8.13e-22	8.93	1.26e-21	1	63.88
57560	IFT80	intraflagellar transport 80 homolog (Chlamydomonas)	2.92	6.22e-05	5.82	1.54e-09	8.27	1.12e-11	11.8	9.07e-14	12.23	6.36e-14	12.57	4.42e-14	10.11	6.4e-13	1	63.72
6237	RRAS	related RAS viral (r-ras) oncogene homolog	3.86	1.6e-08	7.97	2.07e-14	11.54	6.84e-17	11.55	9.07e-17	10.63	2.66e-16	9.32	1.84e-15	8.66	3.98e-15	1	63.53
5154	PDGFA	platelet-derived growth factor alpha polypeptide	6.56	2.21e-06	8.18	1.5e-07	9.42	3.43e-08	10.35	1.46e-08	9.33	4.62e-08	9.36	4.49e-08	9.97	1.91e-08	1	63.17
3685	ITGAV	integrin, alpha V	6.14	1.09e-10	10.41	2.27e-14	11.04	9.69e-15	10.11	3.64e-14	8.62	3.04e-13	8.39	5.28e-13	7.96	1.01e-12	1	62.67
84707	BEX2	brain expressed X-linked 2	5.01	2.15e-05	4.73	2.91e-05	3.88	0.000254	6.33	1.27e-06	9.95	1e-08	14.24	2.2e-10	18.53	1.78e-11	1	62.67
79642	ARSJ	arylsulfatase family, member J	4.8	1.67e-06	8.02	3.04e-09	8.65	1.34e-09	10.12	2.43e-10	8.53	2.05e-09	10.64	1.43e-10	9.91	2.86e-10	1	60.67
9586	CREB5	cAMP responsive element binding protein 5	2.28	1.58e-05	4.5	8.6e-12	5.34	3.78e-13	6.87	5.23e-15	8.25	2.37e-16	13.01	1.87e-19	20.12	1.21e-21	1	60.37
7171	TPM4	tropomyosin 4	6.53	7.55e-05	7.26	2.47e-05	10.13	2.26e-06	12.44	5.51e-07	9.49	5.01e-06	7	4.32e-05	7.41	2.46e-05	1	60.26
126969	SLC44A3	solute carrier family 44, member 3	4.11	2.35e-05	9.79	5.22e-10	11.15	1.16e-10	9.23	1.33e-09	9.41	1.03e-09	8.66	2.98e-09	6.66	5.14e-08	1	59.01
51330	TNFRSF12A	tumor necrosis factor receptor superfamily, member 12A	6.68	1.71e-10	9.3	7.54e-13	8.32	3.63e-12	7.68	1.35e-11	7.8	1.27e-11	8.81	2.49e-12	9.92	3.55e-13	1	58.51
26136	TES	testis derived transcript (3 LIM domains)	8.32	2.73e-17	8.76	1.84e-18	8.43	2.99e-18	7.62	2.19e-17	7.65	2.32e-17	8.14	7.91e-18	9.27	6.97e-19	1	58.19
2810	SFN	stratifin	9.53	6.97e-10	6.07	1.07e-07	5.72	2.65e-07	5.97	1.91e-07	5.95	2.01e-07	10	4.39e-10	14.2	6.59e-12	1	57.44
221662	RBM24	RNA binding motif protein 24	4.47	1.95e-05	6.55	1.69e-07	7.3	5.28e-08	7.81	3.26e-08	7.7	3.02e-08	9.77	1.85e-09	13.13	7.1e-11	1	56.73
7277	TUBA4A	tubulin, alpha 4a	3.46	1.22e-07	10.82	7.24e-16	16.21	3.19e-18	8.81	1.5e-14	5.68	1.64e-11	5.56	2.23e-11	6.03	4.48e-12	1	56.57
1894	ECT2	epithelial cell transforming sequence 2 oncogene	7.76	1.64e-12	10.7	1.09e-14	9.42	5.13e-14	7.17	4.85e-12	6.74	9.21e-12	7.02	4.76e-12	7.61	1.08e-12	1	56.42
6659	SOX4	SRY (sex determining region Y)-box 4	5.82	4.45e-13	9.42	6.27e-17	9.98	2.62e-17	9.23	1e-16	7.69	1.8e-15	6.73	1.77e-14	6.8	1.16e-14	1	55.67
340719	NANOS1	nanos homolog 1 (Drosophila)	2.11	0.000254	4.86	2.97e-11	7.13	4.02e-14	8.97	1.31e-15	10.13	2.03e-16	10.35	1.55e-16	11	6.16e-17	1	54.55
59277	NTN4	netrin 4	4.78	0.000295	8.29	1.64e-06	8.22	2e-06	7.12	9.76e-06	5.77	5.77e-05	8.47	1.92e-06	11.52	8.18e-08	1	54.17
55227	LRRC1	leucine rich repeat containing 1	3.97	9.17e-06	3.91	8.02e-06	5.33	1.55e-07	8.37	6.32e-10	9.63	9.41e-11	11.23	1.27e-11	11.69	6.4e-12	1	54.13
10486	CAP2	CAP, adenylate cyclase-associated protein, 2 (yeast)	5.66	1.95e-12	9.43	1.73e-16	9.53	1.28e-16	8.15	2.05e-15	7.66	4.79e-15	7.09	1.5e-14	6.4	7.51e-14	1	53.92
81539	SLC38A1	solute carrier family 38, member 1	7.92	1.65e-13	6.58	1.36e-12	6.55	1.39e-12	7.3	3.22e-13	7.47	2.88e-13	7.96	1.14e-13	9.27	8.14e-15	1	53.05
7296	TXNRD1	thioredoxin reductase 1	7.11	1.22e-11	6.88	8.76e-12	6.06	6.23e-11	6.77	1.47e-11	7.12	8e-12	8.44	7.45e-13	9.73	6.6e-14	1	52.11
91624	NEXN	nexilin (F actin binding protein)	2.74	0.000152	4.63	5.12e-08	7.9	1.91e-11	10.16	8.11e-13	8.77	6.12e-12	9.23	2.78e-12	8.62	5.21e-12	1	52.05
27286	SRPX2	sushi-repeat containing protein, X-linked 2	4.59	3.04e-11	7.34	7.27e-15	8.93	3.88e-16	9.9	8.05e-17	8.77	5.26e-16	6.73	3.05e-14	5.55	7.5e-13	1	51.81
9540	TP53I3	tumor protein p53 inducible protein 3	4.55	3.85e-07	9.88	9.79e-12	10.94	2.66e-12	8.62	6.08e-11	7.19	8.22e-10	5.6	2.24e-08	4.34	6.91e-07	1	51.12
10981	RAB32	RAB32, member RAS oncogene family	5.84	4.1e-21	7.61	7.59e-24	7.64	6.49e-24	7.4	1.42e-23	7.09	3.84e-23	7.23	3.05e-23	7.24	1.78e-23	1	50.05
11259	FILIP1L	filamin A interacting protein 1-like	2.86	9.13e-05	5.42	7.56e-09	7.29	1.21e-10	7.66	7.66e-11	8	4.16e-11	9.63	3.22e-12	9.07	5.87e-12	1	49.93
9590	AKAP12	A kinase (PRKA) anchor protein 12	14.03	0.000101	6.54	0.00409	4.16	0.0313	4.02	0.0354	3.81	0.0445	6.08	0.00701	11.18	0.000277	1	49.82
283349	RASSF3	Ras association (RalGDS/AF-6) domain family member 3	4.64	1.22e-11	6.92	2.76e-15	7.63	4.5e-16	7.41	7.66e-16	7.61	5.9e-16	7.93	2.3e-16	7.52	6.91e-16	1	49.66
1737	DLAT	dihydrolipoamide S-acetyltransferase	8.08	1.66e-13	5.6	2.95e-11	6.05	7.46e-12	6.47	3.25e-12	7.35	4.14e-13	7.82	2.14e-13	8.23	5.99e-14	1	49.6
6648	SOD2	superoxide dismutase 2, mitochondrial	9.47	1.3e-14	9.36	7.66e-15	8.46	2.92e-14	7.2	3.87e-13	5.59	2.26e-11	4.54	7.68e-10	4.37	1.03e-09	1	48.99
100507507	LOC100507507	-	7.17	1.15e-12	8.58	6.25e-14	7.56	2.87e-13	6.53	2.96e-12	6.03	1.11e-11	6.37	4.23e-12	6.63	1.83e-12	1	48.87
4070	TACSTD2	tumor-associated calcium signal transducer 2	2.27	0.00956	2.52	0.00274	3.73	3.37e-05	5.74	2.11e-07	6.62	4.71e-08	10	3.48e-10	17.8	1.03e-12	1	48.68
23255	SOGA2	SOGA family member 2	5.47	2.93e-12	8.77	3.72e-16	7.63	5.03e-15	8.08	1.62e-15	6.15	2.34e-13	6.12	2.22e-13	5.75	5.44e-13	1	47.97
84134	TOMM40L	translocase of outer mitochondrial membrane 40 homolog (yeast)-like	6.11	1.2e-17	5.19	3.21e-17	5.51	8.34e-18	6.71	2e-19	7.8	1.61e-20	8.07	9.46e-21	8.45	5.08e-21	1	47.84
55179	FAIM	Fas apoptotic inhibitory molecule	6.87	4.33e-13	6.94	2.91e-13	6.64	5.87e-13	6.45	1.46e-12	6.76	4.14e-13	7.19	1.97e-13	6.96	2.16e-13	1	47.81
388115	C15orf52	chromosome 15 open reading frame 52	2.52	8.43e-07	6.62	4.04e-15	8.2	1.15e-16	9.01	3.08e-17	8.41	9.66e-17	6.99	1.79e-15	6.02	1.91e-14	1	47.77
54842	MFSD6	major facilitator superfamily domain containing 6	3.25	0.00198	5.44	9.73e-06	7.01	8.4e-07	7.59	4.59e-07	7.92	2.83e-07	7.68	3.49e-07	8.53	9.87e-08	1	47.42
23597	ACOT9	acyl-CoA thioesterase 9	5.61	6.22e-23	6.8	8.43e-25	7.44	5.74e-26	6.97	1.91e-25	6.8	2.53e-25	6.66	6.29e-25	6.88	2.72e-25	1	47.16
4071	TM4SF1	transmembrane 4 L six family member 1	8.39	8.78e-05	6.37	0.000402	7.28	0.000181	6.68	0.000358	5.21	0.00189	5.85	0.000903	7.13	0.00021	1	46.91
7436	VLDLR	very low density lipoprotein receptor	5.49	3.96e-09	4.32	1.19e-07	4.07	3.86e-07	5.29	6.06e-09	5.88	1.69e-09	8.29	7.95e-12	12.09	4.48e-14	1	45.43
53340	SPA17	sperm autoantigenic protein 17	3.57	1.04e-08	7.19	2.29e-14	8.18	2.89e-15	7.03	4.32e-14	6.34	2.54e-13	6.34	2.13e-13	6.32	1.9e-13	1	44.97
4199	ME1	malic enzyme 1, NADP(+)-dependent, cytosolic	5.62	5.26e-06	5.3	7.25e-06	5.9	2.43e-06	6.89	5.66e-07	7.34	3.19e-07	7.21	3.21e-07	6.59	6.96e-07	1	44.85
8974	P4HA2	prolyl 4-hydroxylase, alpha polypeptide II	3.66	1.32e-14	7.15	2.32e-21	7.49	9.28e-22	6.6	1.78e-20	6.71	9.05e-21	6.54	1.68e-20	6.67	7.47e-21	1	44.82
3992	FADS1	fatty acid desaturase 1	8.7	1.69e-09	3.47	9.18e-05	3	0.000514	5.07	1.05e-06	7.06	1.82e-08	8.22	2.95e-09	8.83	9.87e-10	1	44.35
4883	NPR3	natriuretic peptide receptor C/guanylate cyclase C (atrionatriuretic peptide receptor C)	2.18	0.0522	2.35	0.026	4.55	0.000124	7.95	7.38e-07	9.33	1.64e-07	8.99	2.07e-07	8.85	2.24e-07	1	44.2
1192	CLIC1	chloride intracellular channel 1	6.52	1.05e-16	6.92	1.33e-17	6.8	1.66e-17	5.77	5.51e-16	5.56	1.11e-15	5.97	2.31e-16	6.42	5.1e-17	1	43.96
9057	SLC7A6	solute carrier family 7 (amino acid transporter light chain, y+L system), member 6	5.52	1.35e-16	6.77	1.06e-18	7.02	3.95e-19	6.28	4.4e-18	5.93	1.45e-17	5.36	1.15e-16	5.69	2.68e-17	1	42.57
84419	C15orf48	chromosome 15 open reading frame 48	16.02	2.88e-09	8.66	9.46e-07	5.22	8.24e-05	3.73	0.00164	2.29	0.0495	3	0.00888	3.57	0.00206	1	42.49
4478	MSN	moesin	6.99	5.66e-19	6.36	8.77e-19	6.82	1.91e-19	5.95	2.89e-18	5.8	5.38e-18	5.51	1.24e-17	5	1.17e-16	1	42.43
7533	YWHAH	tyrosine 3-monooxygenase/tryptophan 5-monooxygenase activation protein, eta polypeptide	6.26	3.72e-19	5.7	5.52e-19	5.83	2.17e-19	5.19	2.25e-18	6	7.8e-20	6.25	5.07e-20	6.42	2.22e-20	1	41.65
1646	AKR1C2	aldo-keto reductase family 1, member C2	5.43	6e-10	6.23	4.12e-11	6.85	8.78e-12	5.85	1.24e-10	5.69	1.92e-10	5.72	1.59e-10	5.83	9.84e-11	1	41.6
2634	GBP2	guanylate binding protein 2, interferon-inducible	7.73	1.43e-09	6.43	8e-09	6.77	4.53e-09	6.69	6.11e-09	5.33	1.04e-07	4.42	1.17e-06	3.98	4.55e-06	1	41.35
25902	MTHFD1L	methylenetetrahydrofolate dehydrogenase (NADP+ dependent) 1-like	11.32	7.76e-15	8.25	3.06e-13	5.78	6.52e-11	4.19	1.86e-08	3.97	4.39e-08	3.57	2.53e-07	4.06	2.22e-08	1	41.14
51155	HN1	hematological and neurological expressed 1	5.43	1.42e-13	6.26	7.75e-15	6.02	1.61e-14	5.65	5.58e-14	5.74	4.4e-14	6.04	1.64e-14	5.93	1.71e-14	1	41.07
330	BIRC3	baculoviral IAP repeat containing 3	13.34	2.33e-15	8.92	2.31e-13	6.49	2.52e-11	3.73	2.11e-07	2.6	6.95e-05	2.73	3.5e-05	3.16	2.66e-06	1	40.97
22996	TTC39A	tetratricopeptide repeat domain 39A	3.76	9.56e-07	2.5	0.000338	3.88	4.68e-07	5.64	2.02e-09	7.37	3.99e-11	8.12	1.02e-11	9.35	1.45e-12	1	40.62
153733	CCDC112	coiled-coil domain containing 112	4.41	7.36e-09	6.56	1.02e-11	5.95	4.51e-11	5.46	2.43e-10	5.2	4.7e-10	5.92	6.05e-11	6.8	5.82e-12	1	40.3
2919	CXCL1	chemokine (C-X-C motif) ligand 1 (melanoma growth stimulating activity, alpha)	5.29	0.00104	4.16	0.00385	5.87	0.000421	8.57	3.02e-05	7.67	7.22e-05	5.34	0.000864	3.3	0.0151	1	40.2
5737	PTGFR	prostaglandin F receptor (FP)	6.47	2.02e-08	3.78	9.2e-06	6.39	9.35e-09	7.58	1.33e-09	6.88	4.4e-09	4.77	5.85e-07	3.72	1.09e-05	1	39.59
23012	STK38L	serine/threonine kinase 38 like	3.75	9.21e-08	6.29	8.3e-12	7.28	8.51e-13	6.17	1.36e-11	5.15	2.56e-10	5.72	4.72e-11	5.16	2.23e-10	1	39.52
169792	GLIS3	GLIS family zinc finger 3	5.51	6.57e-09	7.08	1.42e-10	6.62	3.46e-10	6.37	8.3e-10	5.18	1.59e-08	4.3	2.45e-07	4	5.82e-07	1	39.06
7286	TUFT1	tuftelin 1	6.42	2.11e-10	7.52	1.37e-11	6.81	3.61e-11	5.32	1.93e-09	4.14	8.77e-08	4.33	3.76e-08	4.43	2.21e-08	1	38.97
9168	TMSB10	thymosin beta 10	3.85	4.28e-12	5.17	7.24e-16	6.12	2.48e-17	6.88	2.72e-18	6.36	1.4e-17	5.5	2.58e-16	4.95	1.48e-15	1	38.83
6102	RP2	retinitis pigmentosa 2 (X-linked recessive)	4.07	5.7e-09	8.56	4.03e-15	7.08	7.33e-14	4.8	7.48e-11	3.89	3.28e-09	4.76	6.42e-11	5.44	5.58e-12	1	38.6
7429	VIL1	villin 1	4.91	0.000219	6.84	8.13e-06	6.43	1.6e-05	5.81	4.52e-05	5.56	6.65e-05	4.75	0.000266	4.05	0.000828	1	38.35
10092	ARPC5	actin related protein 2/3 complex, subunit 5, 16kDa	4.59	1.88e-16	5.17	1.36e-18	6.53	9.85e-21	5.47	2.91e-19	5.9	6.36e-20	5.57	1.8e-19	5.06	1.28e-18	1	38.29
23075	SWAP70	SWAP switching B-cell complex 70kDa subunit	4.79	7.27e-13	5.29	4.56e-14	5.25	5.64e-14	5.35	4.16e-14	5.72	1.06e-14	5.77	1.05e-14	5.8	8.46e-15	1	37.97
858	CAV2	caveolin 2	4.87	8.94e-10	5.52	4.71e-11	5.31	1.12e-10	5.29	1.37e-10	5.29	1.23e-10	5.49	7.09e-11	5	3.54e-10	1	36.77
7280	TUBB2A	tubulin, beta 2A class IIa	3.77	1.8e-13	5.58	9.84e-18	6.16	1.04e-18	5.31	3.08e-17	4.82	2.11e-16	5.32	3.54e-17	5.8	5.2e-18	1	36.76
29070	CCDC113	coiled-coil domain containing 113	4.46	1.34e-08	6.12	5.32e-11	4.87	1.97e-09	4.92	2.03e-09	5.16	1e-09	5.6	2.72e-10	5.59	2.08e-10	1	36.72
121457	IKBIP	IKBKB interacting protein	4.83	6.53e-10	7.69	2.42e-13	6.4	4.21e-12	4.91	4.04e-10	4.59	1.31e-09	4.23	5.07e-09	3.91	1.77e-08	1	36.56
158158	RASEF	RAS and EF-hand domain containing	5.64	0.0122	3.74	0.0487	3.61	0.0591	3.84	0.0465	4.04	0.0399	6.33	0.00644	9	0.00108	1	36.2
9235	IL32	interleukin 32	4.77	5.59e-10	5.47	3.69e-11	6.67	2.2e-12	5.82	2.83e-11	5.08	1.09e-10	4.33	1.4e-09	3.7	2.79e-08	1	35.84
79651	RHBDF2	rhomboid 5 homolog 2 (Drosophila)	4.8	1.39e-14	6.59	1.08e-17	5.53	2.2e-16	5.24	8.05e-16	4.81	4.6e-15	4.47	1.99e-14	4.23	5.28e-14	1	35.67
84886	C1orf198	chromosome 1 open reading frame 198	4.07	1.26e-12	4.59	3.56e-14	5.12	4.48e-15	5.51	1.1e-15	5.54	1.21e-15	5.54	9.87e-16	5.14	3.46e-15	1	35.51
389	RHOC	ras homolog family member C	2.4	3.75e-06	4.67	7.8e-13	5.77	1.4e-14	5.52	4.11e-14	5.68	3.41e-14	5.77	1.99e-14	5.68	2.45e-14	1	35.49
59272	ACE2	angiotensin I converting enzyme 2	4.05	0.0002	8.39	9.76e-08	5.44	9.31e-06	3.75	0.000412	3.61	0.000586	4.56	6.16e-05	5.67	6e-06	1	35.47
304	ANXA2P2	annexin A2 pseudogene 2	4.7	4.38e-10	4.86	1.85e-10	5.2	6.96e-11	5.14	1e-10	4.93	1.95e-10	5.12	1.14e-10	5.44	2.9e-11	1	35.39
3838	KPNA2	karyopherin alpha 2 (RAG cohort 1, importin alpha 1)	5.57	4.22e-16	6.26	5.29e-18	4.71	4.18e-15	4.17	4.51e-14	4.41	5.98e-15	4.66	3.28e-15	5.45	4.01e-16	1	35.23
2247	FGF2	fibroblast growth factor 2 (basic)	5.6	1.17e-05	6.35	3.04e-06	5.72	9.19e-06	4.86	4.92e-05	3.67	0.000717	4.22	0.000193	4.69	6.03e-05	1	35.11
91283	MSANTD3	Myb/SANT-like DNA-binding domain containing 3	5.9	1.75e-14	5.65	1.29e-14	5.28	4.02e-14	4.66	5.94e-13	4.37	2.16e-12	4.48	1.21e-12	4.67	4.67e-13	1	35.01
1808	DPYSL2	dihydropyrimidinase-like 2	2.29	0.00546	3.72	6.94e-06	4.66	3.2e-07	5.64	2.66e-08	6.13	8.23e-09	6.69	2.64e-09	5.8	1.62e-08	1	34.93
56938	ARNTL2	aryl hydrocarbon receptor nuclear translocator-like 2	7.1	5.82e-17	5.27	4.76e-15	5.27	4.18e-15	4.65	6.22e-14	4.21	4.52e-13	4.15	7.48e-13	4.24	3.12e-13	1	34.89
6713	SQLE	squalene epoxidase	4.04	5.5e-07	3.7	1.16e-06	4.42	7.5e-08	4.57	6.02e-08	5.26	6.69e-09	6.12	7.96e-10	6.67	2.02e-10	1	34.78
84542	KIAA1841	KIAA1841	3.11	1.38e-06	4.11	6.05e-09	4.99	2.78e-10	5.76	3.56e-11	5.68	4.38e-11	6.2	9.99e-12	4.9	2.98e-10	1	34.75
79669	C3orf52	chromosome 3 open reading frame 52	2.65	2.92e-09	3.21	1.86e-11	3.59	1.2e-12	4.53	7.43e-15	5.08	6.36e-16	6.86	1.36e-18	8.82	1.44e-20	1	34.74
57552	NCEH1	neutral cholesterol ester hydrolase 1	6.82	4.82e-05	7.43	1.64e-05	5.36	0.000246	3.35	0.00759	2.91	0.0192	3.55	0.00537	4.96	0.000418	1	34.38
30844	EHD4	EH-domain containing 4	5.5	9.65e-15	4.86	4.05e-14	4.93	1.95e-14	4.68	8.78e-14	4.7	7.02e-14	4.75	5.29e-14	4.83	3.65e-14	1	34.25
10544	PROCR	protein C receptor, endothelial	3.01	2.15e-06	6.87	2.3e-12	8.5	7.83e-14	5.95	2.11e-11	3.95	1.89e-08	3.04	1.76e-06	2.78	6.72e-06	1	34.1
150465	TTL	tubulin tyrosine ligase	5.41	4.38e-13	4.34	2.3e-11	4.32	1.61e-11	4.21	3.17e-11	4.73	3.61e-12	5.52	2.03e-13	5.52	1.51e-13	1	34.05
65985	AACS	acetoacetyl-CoA synthetase	3.36	1.24e-09	4.15	9.91e-12	5.11	1.48e-13	5.49	4.88e-14	5.23	1.09e-13	5.14	1.63e-13	5.48	3.71e-14	1	33.96
55323	LARP6	La ribonucleoprotein domain family, member 6	4.49	1.29e-10	5	1.27e-11	4.81	2.45e-11	4.83	2.77e-11	4.69	5.25e-11	4.68	4.28e-11	5.18	5.47e-12	1	33.68
79778	MICALL2	MICAL-like 2	4.5	3.4e-16	5.32	5.52e-18	5.16	1.2e-17	5.08	1.99e-17	4.25	9.82e-16	4.69	8.91e-17	4.64	1.03e-16	1	33.64
80223	RAB11FIP1	RAB11 family interacting protein 1 (class I)	2.54	1e-05	3.84	2.09e-09	4.75	4.23e-11	4.72	5.93e-11	4.92	2.69e-11	6.05	6.51e-13	6.77	7.91e-14	1	33.59
6674	SPAG1	sperm associated antigen 1	3.48	8.51e-08	3.91	4.2e-09	3.59	2.71e-08	3.93	5.5e-09	5.14	3.2e-11	5.99	2.68e-12	7.01	1.49e-13	1	33.05
3600	IL15	interleukin 15	5.89	8.43e-12	5.71	5.95e-12	5.43	1.65e-11	4.64	2.78e-10	3.79	1.08e-08	3.85	7.95e-09	3.73	1.16e-08	1	33.04
4739	NEDD9	neural precursor cell expressed, developmentally down-regulated 9	5.09	2.82e-07	5.52	8.16e-08	4.66	8.24e-07	4.19	3.67e-06	4	6.72e-06	4.39	1.88e-06	4.96	3.29e-07	1	32.81
7041	TGFB1I1	transforming growth factor beta 1 induced transcript 1	2.27	0.00563	4.16	2.15e-06	6.7	5.28e-09	6.72	5.37e-09	5.54	7.47e-08	3.86	8.09e-06	3.04	0.00013	1	32.29
4627	MYH9	myosin, heavy chain 9, non-muscle	5.5	5.78e-16	5.96	2.65e-17	5.53	8.55e-17	4.63	4.52e-15	3.88	2.27e-13	3.47	3.48e-12	3.22	1.67e-11	1	32.19
90423	ATP6V1E2	ATPase, H+ transporting, lysosomal 31kDa, V1 subunit E2	5.39	7.42e-17	6.33	9.49e-19	5.32	2.62e-17	3.91	2.3e-14	3.53	2.92e-13	3.6	1.56e-13	4.08	7.66e-15	1	32.16
824	CAPN2	calpain 2, (m/II) large subunit	3.83	6.28e-15	3.72	3.78e-15	4.55	2.67e-17	4.9	5.81e-18	4.89	6.6e-18	5.18	1.53e-18	5.09	1.59e-18	1	32.16
55884	WSB2	WD repeat and SOCS box containing 2	3.15	2.68e-12	4.66	1.51e-17	5.05	2.99e-18	4.54	2.54e-17	4.39	6.19e-17	4.96	4.24e-18	5.37	4.91e-19	1	32.12
84790	TUBA1C	tubulin, alpha 1c	5.55	1.01e-15	5.92	2.65e-17	5.56	1.19e-16	3.85	3.53e-13	3.33	1.7e-11	3.43	1.25e-11	4.31	1.93e-14	1	31.95
54621	VSIG10	V-set and immunoglobulin domain containing 10	3.75	5.27e-12	5.32	2.11e-15	5.38	1.46e-15	4.57	5.1e-14	4.42	1.02e-13	4.34	1.51e-13	4.16	3.11e-13	1	31.94
5243	ABCB1	ATP-binding cassette, sub-family B (MDR/TAP), member 1	4.42	1.1e-07	4.64	4.42e-08	5.21	8.64e-09	4.41	1.23e-07	4.45	1.06e-07	4.31	1.6e-07	4.11	2.66e-07	1	31.55
79007	DBNDD1	dysbindin (dystrobrevin binding protein 1) domain containing 1	2.91	7.54e-08	4.34	1.56e-11	5.26	3.68e-13	4.37	1.73e-11	4.63	5.11e-12	4.81	2.32e-12	5.22	4.07e-13	1	31.54
8754	ADAM9	ADAM metallopeptidase domain 9	3.21	4.19e-08	4.25	6.72e-11	5.12	1.6e-12	4.15	1.24e-10	4.42	3.27e-11	4.7	1.23e-11	5.59	3.53e-13	1	31.44
51762	RAB8B	RAB8B, member RAS oncogene family	4.04	4.61e-11	3.39	5.31e-10	3.87	3.5e-11	4.41	2.82e-12	4.92	3.12e-13	5.18	9.96e-14	5.59	1.93e-14	1	31.4
56929	FEM1C	fem-1 homolog c (C. elegans)	2.42	1.08e-05	3.98	1.48e-10	3.68	8.22e-10	3.7	7.26e-10	4.04	1.32e-10	5.55	3.32e-13	8.02	4.73e-16	1	31.39
83604	TMEM47	transmembrane protein 47	2.78	4.02e-05	5.53	4.87e-10	6.75	2.52e-11	5.75	3.26e-10	4.48	1.98e-08	3.47	1.24e-06	2.63	7.09e-05	1	31.39
644	BLVRA	biliverdin reductase A	2.89	2.07e-06	2.87	1.57e-06	4.01	3.43e-09	5.28	3.14e-11	5.41	2.51e-11	5.59	1.17e-11	5.2	3.72e-11	1	31.25
2617	GARS	glycyl-tRNA synthetase	5.64	3.53e-17	5.53	8.24e-18	4.7	2.84e-16	3.9	2.26e-14	3.74	8.97e-14	3.64	1.3e-13	3.95	1.48e-14	1	31.1
25941	TPGS2	tubulin polyglutamylase complex subunit 2	2.78	4.3e-08	4.19	1.13e-12	5.09	2.38e-14	5.21	1.5e-14	5.16	1.88e-14	4.48	3.57e-13	4.16	1.34e-12	1	31.07
8727	CTNNAL1	catenin (cadherin-associated protein), alpha-like 1	5.54	3.15e-11	5.53	2.01e-11	4.54	7.49e-10	3.76	2.18e-08	3.42	1.18e-07	3.82	1.79e-08	4.37	1.53e-09	1	30.98
834	CASP1	caspase 1, apoptosis-related cysteine peptidase	2.92	3.88e-09	4.31	4.53e-13	5.07	1.61e-14	5.25	9.38e-15	4.75	7.37e-14	4.51	1.85e-13	4.04	1.58e-12	1	30.85
81855	SFXN3	sideroflexin 3	2.5	5.58e-07	4.23	4.66e-12	4.66	6.98e-13	4.67	8.58e-13	4.69	6.83e-13	5.12	1.16e-13	4.94	2.07e-13	1	30.81
85377	MICALL1	MICAL-like 1	5.72	1.17e-13	4.64	1.78e-12	4.01	3.13e-11	3.96	5.18e-11	3.94	5.41e-11	3.96	4.2e-11	4.54	2.54e-12	1	30.77
140809	SRXN1	sulfiredoxin 1	4.57	1.91e-07	4.29	2.87e-07	3.3	1.47e-05	3.05	4.48e-05	3.29	1.77e-05	4.47	2.07e-07	7.21	1.82e-10	1	30.18
3983	ABLIM1	actin binding LIM protein 1	3.69	2.37e-15	4.71	5.08e-18	4.76	2.69e-18	4.41	2.19e-17	4.46	1.47e-17	4.04	2.38e-16	4.04	1.72e-16	1	30.11
10950	BTG3	BTG family, member 3	5.63	5.51e-13	4.16	6.8e-11	3.64	9.02e-10	3.62	1.13e-09	3.65	9.19e-10	4.33	3.07e-11	4.89	1.85e-12	1	29.92
10046	MAMLD1	mastermind-like domain containing 1	2.93	1.79e-08	4.42	4.45e-12	4.6	1.51e-12	4.7	1.44e-12	4.34	5.63e-12	4.57	1.58e-12	4.34	4.41e-12	1	29.9
AFFX-HSAC07/X00351_5			2.87	0.0131	5.95	1.8e-05	6.11	1.42e-05	3.31	0.00313	4.54	0.000223	3.48	0.00232	3.63	0.00128	1	29.89
51186	WBP5	WW domain binding protein 5	2.25	8.3e-05	3.36	2.12e-08	3.92	9.97e-10	4.51	8.74e-11	4.59	5.96e-11	5.37	3.65e-12	5.88	5.24e-13	1	29.88
2992	GYG1	glycogenin 1	4.39	2.53e-14	4.51	3.57e-15	4.11	3.02e-14	3.86	1.25e-13	3.91	8.61e-14	4.12	3.69e-14	4.61	1.87e-15	1	29.51
638	BIK	BCL2-interacting killer (apoptosis-inducing)	2.47	1.53e-05	4.68	6.08e-11	5.42	6.36e-12	4.49	1.75e-10	3.93	2.24e-09	4.14	7.8e-10	4.1	8.06e-10	1	29.23
3995	FADS3	fatty acid desaturase 3	3.75	6.3e-07	4.91	6.77e-09	5.18	3.18e-09	4.16	1.09e-07	4.08	1.43e-07	3.65	6.89e-07	3.47	1.35e-06	1	29.2
AFFX-HSAC07/X00351_M			4.34	1.92e-11	5.39	4.21e-14	5.35	3.62e-14	3.65	7.26e-11	3.85	2e-11	3.36	3.66e-10	3.25	6.16e-10	1	29.19
79888	LPCAT1	lysophosphatidylcholine acyltransferase 1	3.14	0.000215	2.22	0.00829	2.76	0.000905	4.62	1.93e-06	4.92	9.3e-07	5.5	2.23e-07	5.99	5.94e-08	1	29.15
7534	YWHAZ	tyrosine 3-monooxygenase/tryptophan 5-monooxygenase activation protein, zeta polypeptide	3.41	2.22e-13	3.94	2.44e-15	4.56	5.73e-17	3.94	2.43e-15	4.45	1.18e-16	4.31	2.21e-16	4.48	7.62e-17	1	29.09
308	ANXA5	annexin A5	4.09	9.88e-13	4.35	1.02e-13	4.64	3.27e-14	4.22	2.01e-13	3.99	8.12e-13	3.78	2.31e-12	3.86	1.07e-12	1	28.93
3669	ISG20	interferon stimulated exonuclease gene 20kDa	7.43	2.28e-10	4.86	6.24e-08	3.2	2.47e-05	2.26	0.0026	2.17	0.00431	3.47	9.22e-06	5.47	1.24e-08	1	28.86
60	ACTB	actin, beta	3.45	9.42e-05	5.54	7.86e-08	5.65	3.73e-08	3.24	7.9e-05	4.13	3.39e-06	3.44	3.16e-05	3.3	6.09e-05	1	28.75
965	CD58	CD58 molecule	3.41	2.17e-14	3.76	6.04e-16	4.24	2.62e-17	4.25	3.09e-17	4.04	1.01e-16	4.44	9.49e-18	4.59	4.23e-18	1	28.73
92912	UBE2Q2	ubiquitin-conjugating enzyme E2Q family member 2	2.39	8.59e-06	2.98	7.26e-08	3.69	9.74e-10	4.81	6.68e-12	5.09	2.08e-12	5.04	2.1e-12	4.69	7.31e-12	1	28.69
84280	BTBD10	BTB (POZ) domain containing 10	3.66	5.2e-10	4.03	2.95e-11	4.55	2.67e-12	4.45	5.15e-12	3.97	4.15e-11	3.9	7.04e-11	4.13	1.7e-11	1	28.69
51430	SUCO	SUN domain containing ossification factor	3.41	1.18e-09	3.9	1.33e-11	3.48	1.59e-10	3.72	5.5e-11	3.83	2.61e-11	4.51	7.62e-13	5.72	5.64e-15	1	28.57
166379	BBS12	Bardet-Biedl syndrome 12	3.57	3.32e-06	4.83	2.81e-08	4.87	2.74e-08	4.53	1.03e-07	3.76	1.61e-06	3.42	5.64e-06	3.54	3.02e-06	1	28.52
47	ACLY	ATP citrate lyase	3.1	7.73e-10	3.45	2.8e-11	3.61	9.81e-12	3.79	4.11e-12	4.49	8.97e-14	4.63	4.52e-14	5.18	3.51e-15	1	28.25
9263	STK17A	serine/threonine kinase 17a	4.68	9.07e-15	3.92	1.47e-13	4.28	2.19e-14	4.08	7.24e-14	3.82	3.73e-13	3.6	1.26e-12	3.83	2.54e-13	1	28.21
3915	LAMC1	laminin, gamma 1 (formerly LAMB2)	2.74	9.73e-14	4.22	2.98e-19	5.03	3.16e-21	4.95	6.12e-21	4.31	9.82e-20	3.73	5.07e-18	3.2	3.64e-16	1	28.18
8458	TTF2	transcription termination factor, RNA polymerase II	3.56	4.47e-07	4.91	8.05e-10	4.34	6.91e-09	4.14	1.71e-08	3.48	3.18e-07	3.96	3.81e-08	3.78	6.3e-08	1	28.17
51704	GPRC5B	G protein-coupled receptor, family C, group 5, member B	3.63	6.01e-06	5.71	7.69e-09	4.83	7.98e-08	4.11	9.17e-07	3.48	9.36e-06	3.34	1.61e-05	2.96	7.18e-05	1	28.06
27246	RNF115	ring finger protein 115	3.82	4.53e-12	4.22	2.12e-13	4.18	2.84e-13	3.77	3.58e-12	3.86	2.52e-12	3.96	1.66e-12	4.08	4.74e-13	1	27.89
84747	UNC119B	unc-119 homolog B (C. elegans)	3.75	1.58e-13	4.17	7.98e-15	4.21	6.54e-15	4.01	2.97e-14	4.05	1.88e-14	3.88	7.75e-14	3.81	6.01e-14	1	27.88
928	CD9	CD9 molecule	3.98	4.3e-06	4.79	2.69e-07	4.74	3.31e-07	4.27	1.59e-06	3.55	1.8e-05	3.37	4.31e-05	3.17	8.08e-05	1	27.87
1616	DAXX	death-domain associated protein	2.92	4.73e-07	4.02	5.19e-10	4.72	2.52e-11	4.11	4.25e-10	4.15	4.5e-10	4.2	2.82e-10	3.71	2.24e-09	1	27.83
25943	C20orf194	chromosome 20 open reading frame 194	2.95	1.64e-11	3.54	1.24e-13	4.24	1.84e-15	4.72	2.02e-16	4.46	6.27e-16	4.04	5.69e-15	3.73	2.9e-14	1	27.68
5993	RFX5	regulatory factor X, 5 (influences HLA class II expression)	4.24	5.11e-10	4.85	2.3e-11	4.84	2.37e-11	3.97	1.11e-09	3.97	1.19e-09	3.14	1.2e-07	2.59	3.72e-06	1	27.6
8407	TAGLN2	transgelin 2	3.27	4.64e-05	5.55	1.36e-08	5.96	6.01e-09	3.53	8.98e-06	3.29	2.6e-05	3.07	6.66e-05	2.88	0.000127	1	27.55
29902	FAM216A	family with sequence similarity 216, member A	6.08	9.87e-11	5.92	7.68e-11	3.93	6.26e-08	3.06	4.05e-06	2.92	8.7e-06	2.69	3.78e-05	2.95	6.01e-06	1	27.55
7037	TFRC	transferrin receptor	3.26	2.11e-10	3.77	5.21e-12	3.63	1.09e-11	3.65	1.43e-11	4.32	3.87e-13	4.62	1.06e-13	4.25	4.69e-13	1	27.5
8644	AKR1C3	aldo-keto reductase family 1, member C3	3.34	1.26e-07	4.54	2.98e-10	4.38	5.64e-10	3.64	1.97e-08	3.63	2.21e-08	3.81	8.2e-09	4.15	1.55e-09	1	27.49
2764	GMFB	glia maturation factor, beta	3.24	1.97e-13	3.44	1.53e-14	3.84	1.08e-15	3.9	9.21e-16	3.98	5.11e-16	4.39	4.23e-17	4.62	1.3e-17	1	27.41
123872	DNAAF1	dynein, axonemal, assembly factor 1	3.53	0.00246	3.46	0.00259	3.62	0.00189	3.92	0.00106	3.45	0.00288	4.31	0.000504	5.05	0.000119	1	27.34
116238	TLCD1	TLC domain containing 1	6.55	2.95e-15	3.9	2.26e-11	2.89	2.24e-08	2.89	2.94e-08	3.3	1.46e-09	3.78	7.46e-11	4.02	1.21e-11	1	27.33
58527	ABRACL	ABRA C-terminal like	3.11	2.47e-07	3.18	7.42e-08	3.5	1.16e-08	4.13	5.93e-10	3.95	1.62e-09	4.47	1.62e-10	4.89	2.16e-11	1	27.23
203427	SLC25A43	solute carrier family 25, member 43	3.52	2.67e-07	4.62	5.33e-10	4.18	2.69e-09	3.64	5.6e-08	3.56	5.97e-08	3.79	2.18e-08	3.66	2.69e-08	1	26.97
29127	RACGAP1	Rac GTPase activating protein 1	3.99	1.57e-09	4.49	8.47e-11	3.76	3.3e-09	3.65	1.08e-08	3.55	1.27e-08	3.59	1.21e-08	3.88	1.38e-09	1	26.91
6884	TAF13	TAF13 RNA polymerase II, TATA box binding protein (TBP)-associated factor, 18kDa	3.54	1e-05	3.53	8.32e-06	3.57	7.23e-06	3.68	5.4e-06	3.75	4.56e-06	3.83	2.88e-06	4.91	7.89e-08	1	26.81
908	CCT6A	chaperonin containing TCP1, subunit 6A (zeta 1)	3.94	2.2e-13	4.6	1.84e-15	3.79	1.66e-13	3.45	1.67e-12	3.32	5.09e-12	3.69	4.89e-13	3.98	5.78e-14	1	26.77
4082	MARCKS	myristoylated alanine-rich protein kinase C substrate	2.46	0.000108	3.58	1.82e-07	4.13	1.68e-08	4.03	3.02e-08	3.78	8.78e-08	3.91	5.01e-08	4.67	2.24e-09	1	26.56
10045	SH2D3A	SH2 domain containing 3A	2.03	0.0214	4.13	4.78e-06	4.8	8.7e-07	4.53	1.83e-06	3.46	6.02e-05	3.69	2.32e-05	3.91	1.05e-05	1	26.55
139221	MUM1L1	melanoma associated antigen (mutated) 1-like 1	2.79	2.66e-07	2.18	2.13e-05	3.03	1.78e-08	3.8	2.16e-10	3.83	1.97e-10	5.02	5.42e-13	5.84	3.04e-14	1	26.49
677838	SNORA61	small nucleolar RNA, H/ACA box 61	6.39	2.74e-09	4.55	3.12e-07	3.22	3.48e-05	2.84	0.000187	2.92	0.000129	3.03	5.6e-05	3.5	1.12e-05	1	26.45
64859	NABP1	nucleic acid binding protein 1	3.27	2.7e-05	2.13	0.00529	2.27	0.00266	3.97	2.1e-06	3.89	2.94e-06	5.08	6.9e-08	5.74	1.07e-08	1	26.35
23171	GPD1L	glycerol-3-phosphate dehydrogenase 1-like	4.84	2.09e-11	4.61	2.83e-11	3.88	8.51e-10	3.12	7.44e-08	3.15	6.35e-08	3.07	9.85e-08	3.64	2.65e-09	1	26.31
23212	RRS1	RRS1 ribosome biogenesis regulator homolog (S. cerevisiae)	6.34	2.37e-13	4.83	7.49e-12	3.31	9.07e-09	2.79	3.28e-07	2.7	6.86e-07	2.97	1e-07	3.32	7.74e-09	1	26.26
5205	ATP8B1	ATPase, aminophospholipid transporter, class I, type 8B, member 1	2.83	4.31e-05	4.96	4.53e-09	4.9	7.09e-09	3.84	2.89e-07	3.27	2.89e-06	3.36	1.87e-06	2.95	1.31e-05	1	26.11
84617	TUBB6	tubulin, beta 6 class V	2.43	0.0408	2.89	0.00938	4.19	0.00057	4.25	0.000546	3.79	0.00143	4.02	0.000886	4.53	0.000276	1	26.1
10059	DNM1L	dynamin 1-like	3.58	1.06e-14	4.19	7.43e-17	4.22	6.36e-17	3.47	9.87e-15	3.44	1.66e-14	3.51	8.76e-15	3.62	3.25e-15	1	26.03
10272	FSTL3	follistatin-like 3 (secreted glycoprotein)	3.07	7.63e-07	4.98	1.64e-10	4.58	7.04e-10	4.08	5.22e-09	3.57	5.69e-08	2.84	3.16e-06	2.82	3.09e-06	1	25.94
29095	ORMDL2	ORM1-like 2 (S. cerevisiae)	3.41	5.98e-16	3.97	4.32e-18	3.82	7.91e-18	3.58	5.72e-17	3.53	7.51e-17	3.88	4.87e-18	3.75	1.06e-17	1	25.94
9948	WDR1	WD repeat domain 1	3.99	2.37e-13	4.22	1.55e-14	4.23	1.36e-14	3.54	1.26e-12	3.64	5.7e-13	3.15	2.1e-11	3.14	1.77e-11	1	25.91
10539	GLRX3	glutaredoxin 3	4.84	1.15e-15	4.29	7.66e-15	3.83	1.13e-13	3.17	1.11e-11	3.08	2.3e-11	3.12	2.22e-11	3.53	6.21e-13	1	25.86
3918	LAMC2	laminin, gamma 2	2.41	4.88e-07	3.77	1.31e-11	5.3	1.19e-14	4.97	5.35e-14	3.6	4.38e-11	3.15	8.48e-10	2.59	7.01e-08	1	25.79
8878	SQSTM1	sequestosome 1	2.59	1.74e-05	2.77	3.69e-06	2.85	2.6e-06	3.53	6.84e-08	3.85	1.54e-08	4.34	1.87e-09	5.71	1.62e-11	1	25.64
51776	ZAK	-	3.16	1.81e-09	4.57	4.3e-13	4.54	4.23e-13	3.83	1.99e-11	3.3	5.42e-10	3.22	8.41e-10	2.99	3.86e-09	1	25.61
125476	INO80C	INO80 complex subunit C	2.73	9.95e-14	3.11	1.26e-15	3.18	5.04e-16	3.38	8.25e-17	3.63	1.42e-17	4.27	1.48e-19	5.3	1.4e-21	1	25.6
23590	PDSS1	prenyl (decaprenyl) diphosphate synthase, subunit 1	5.86	1.46e-12	4.18	2.7e-10	3.46	1.13e-08	2.69	2.39e-06	2.99	2.39e-07	3.02	1.89e-07	3.37	1.84e-08	1	25.57
80176	SPSB1	splA/ryanodine receptor domain and SOCS box containing 1	2.58	2.56e-09	3.46	1.32e-12	3.78	1.57e-13	3.94	6.92e-14	4.03	4.67e-14	3.75	1.85e-13	3.99	4.41e-14	1	25.53
7504	XK	X-linked Kx blood group (McLeod syndrome)	6.38	5.68e-10	3.83	8.16e-07	3.16	1.35e-05	2.63	0.000215	2.97	4.56e-05	2.84	8.1e-05	3.71	1.24e-06	1	25.52
3611	ILK	integrin-linked kinase	2.98	1.59e-10	4.26	1.21e-14	4.63	2.05e-15	3.42	2.87e-12	3.76	2.17e-13	3.46	1.58e-12	2.97	4.47e-11	1	25.48
57181	SLC39A10	solute carrier family 39 (zinc transporter), member 10	2.66	0.00808	2.04	0.0427	2.9	0.00297	3.59	0.000439	3.06	0.00173	4.97	1.54e-05	6.12	1.19e-06	1	25.34
7283	TUBG1	tubulin, gamma 1	3.54	4.48e-12	3.46	4.68e-12	3.56	2.1e-12	3.39	8.56e-12	3.65	1.73e-12	3.64	1.76e-12	3.95	1.88e-13	1	25.19
6251	RSU1	Ras suppressor protein 1	3.12	9.25e-12	4.43	7.24e-16	4.39	8.89e-16	3.84	2.8e-14	3.35	8.49e-13	3.16	2.93e-12	2.88	2.72e-11	1	25.17
23603	CORO1C	coronin, actin binding protein, 1C	3.27	4.93e-13	3.37	5.19e-14	3.77	3.32e-15	3.49	2.35e-14	3.47	2.7e-14	3.75	3.4e-15	3.99	6.92e-16	1	25.11
51491	NOP16	NOP16 nucleolar protein	5.93	1.47e-10	4.25	1.98e-08	2.87	1.34e-05	2.61	6.56e-05	2.69	3.99e-05	3.03	6.29e-06	3.58	3.76e-07	1	24.96
9961	MVP	major vault protein	2.34	3.2e-06	3.15	2.69e-09	3.78	5.63e-11	4.07	1.63e-11	4.07	1.71e-11	3.83	5.19e-11	3.7	8.93e-11	1	24.94
28982	FLVCR1	feline leukemia virus subgroup C cellular receptor 1	2.94	0.000233	3.11	7.88e-05	2.48	0.00144	2.99	0.000159	3.19	7.45e-05	4.04	2.69e-06	6.17	7.03e-09	1	24.92
80127	CCDC176	coiled-coil domain containing 176	2.81	1.55e-05	2.98	4.13e-06	3.56	2.23e-07	3.98	4.56e-08	3.88	7.73e-08	3.65	1.73e-07	4.02	2.87e-08	1	24.88
10873	ME3	malic enzyme 3, NADP(+)-dependent, mitochondrial	2.38	5.85e-07	3.59	3.55e-11	4.17	1.6e-12	4.21	1.34e-12	3.64	3.1e-11	3.56	4.67e-11	3.32	2.01e-10	1	24.87
6993	DYNLT1	dynein, light chain, Tctex-type 1	3.94	8.48e-22	3.76	1.55e-21	3.44	1.5e-20	3.35	3.25e-20	3.29	5.63e-20	3.49	1.27e-20	3.52	6.25e-21	1	24.79
10051	SMC4	structural maintenance of chromosomes 4	2.5	4.06e-05	3.95	6.76e-09	4.59	6.29e-10	4.14	4.92e-09	3.8	2.07e-08	3.18	4.65e-07	2.62	1.37e-05	1	24.78
10376	TUBA1B	tubulin, alpha 1b	4	1.4e-14	4.6	3.88e-16	4.48	7.4e-16	3.29	1.58e-12	2.65	5.55e-10	2.76	1.63e-10	2.95	1.91e-11	1	24.73
2632	GBE1	glucan (1,4-alpha-), branching enzyme 1	3.5	5.99e-07	3.45	2.36e-07	3.38	3.52e-07	3.47	2.66e-07	3.15	1.36e-06	3.7	8.96e-08	4.07	1.54e-08	1	24.72
1645	AKR1C1	aldo-keto reductase family 1, member C1	3.42	1.19e-08	3.53	3.81e-09	3.58	2.89e-09	3.49	5.88e-09	3.31	1.71e-08	3.54	3.86e-09	3.79	8.82e-10	1	24.66
285203	EOGT	EGF domain-specific O-linked N-acetylglucosamine (GlcNAc) transferase	3.39	1.43e-08	3.1	5.59e-08	2.94	1.83e-07	3.38	1.64e-08	3.55	5.08e-09	4.02	5.82e-10	4.2	2.01e-10	1	24.58
55212	BBS7	Bardet-Biedl syndrome 7	2.92	1.19e-06	3.82	5.05e-09	3.31	8.57e-08	3.41	5.24e-08	3.54	2.31e-08	3.59	1.78e-08	3.98	2.07e-09	1	24.57
6809	STX3	syntaxin 3	3.48	4.02e-11	3.98	1.42e-12	3.61	1.26e-11	3.14	3.91e-10	3.05	7.7e-10	3.25	1.45e-10	4.03	9.14e-13	1	24.54
23087	TRIM35	tripartite motif containing 35	3.81	2.37e-07	2.9	1.49e-05	2.77	2.94e-05	3.34	1.67e-06	3.52	7.84e-07	3.87	1.56e-07	4.25	2.83e-08	1	24.46
10653	SPINT2	serine peptidase inhibitor, Kunitz type, 2	2.86	0.0263	3.49	0.00563	4.31	0.00139	3.73	0.00391	3.25	0.0101	3.18	0.0118	3.58	0.0047	1	24.4
54503	ZDHHC13	zinc finger, DHHC-type containing 13	2.27	0.0122	2.71	0.00166	3.19	0.000295	3.79	4.69e-05	3.77	4.57e-05	3.99	2.16e-05	4.64	3.3e-06	1	24.36
56950	SMYD2	SET and MYND domain containing 2	2.67	6.85e-07	3.54	1.08e-09	4.29	2.88e-11	3.97	1.88e-10	3.65	9.26e-10	3.41	3.62e-09	2.79	1.78e-07	1	24.32
10197	PSME3	"proteasome (prosome, macropain) activator subunit 3 (PA28 gamma; Ki)"	4.21	7.22e-15	4.07	7.27e-15	3.7	6.86e-14	3.01	1.7e-11	3.07	8.24e-12	3.01	1.44e-11	3.22	1.68e-12	1	24.29
55013	CCDC109B	coiled-coil domain containing 109B	3	2.66e-07	2.61	2.85e-06	3.63	6.23e-09	4.28	3.18e-10	3.94	1.39e-09	3.52	1.11e-08	3.3	3.47e-08	1	24.28
8030	CCDC6	coiled-coil domain containing 6	4.82	2.61e-16	3.04	4.81e-12	3.13	2.11e-12	3.15	2.52e-12	3.09	3.15e-12	3.35	4.6e-13	3.66	2.47e-14	1	24.24
60626	RIC8A	RIC8 guanine nucleotide exchange factor A	3.09	2.75e-12	4.02	3.63e-15	3.95	3.51e-15	3.33	2.38e-13	3.25	4.98e-13	3.31	2.58e-13	3.28	3.34e-13	1	24.23
23568	ARL2BP	ADP-ribosylation factor-like 2 binding protein	2.86	2.94e-12	3.16	4.73e-14	3.63	1.06e-15	3.41	7.23e-15	3.67	9.57e-16	3.55	3.1e-15	3.91	2.17e-16	1	24.19
57402	S100A14	S100 calcium binding protein A14	4.01	0.00419	3.03	0.0193	2.9	0.0272	2.76	0.0372	3	0.0244	3.66	0.00771	4.77	0.00112	1	24.13
9780	PIEZO1	piezo-type mechanosensitive ion channel component 1	2.99	1.01e-11	3.91	3.35e-15	4.14	6.44e-16	3.8	8.27e-15	3.35	2.14e-13	3.04	2.49e-12	2.76	2.9e-11	1	23.99
84962	AJUBA	ajuba LIM protein	3.37	1.12e-08	4.84	4.74e-12	4.46	2.15e-11	3.44	5.37e-09	3.18	2.27e-08	2.56	1.9e-06	2.13	7.35e-05	1	23.98
87	ACTN1	actinin, alpha 1	3.55	3.97e-10	4.12	6.12e-12	4.17	4.48e-12	3.57	1.64e-10	3.2	1.79e-09	2.79	3.68e-08	2.52	2.81e-07	1	23.92
10383	TUBB4B	tubulin, beta 4B class IVb	3.3	1.85e-14	3.87	8.95e-17	3.97	5.73e-17	3.17	2.37e-14	2.95	1.9e-13	3.18	2.11e-14	3.47	1.48e-15	1	23.91
57538	ALPK3	alpha-kinase 3	2.33	0.000664	2.81	3.45e-05	2.69	7.4e-05	3.23	4.56e-06	3.52	1.25e-06	4.14	8.98e-08	5.18	2.59e-09	1	23.9
355	FAS	Fas cell surface death receptor	4.55	4.27e-11	3.74	9.82e-10	3.88	4.49e-10	2.92	1.7e-07	2.97	1.14e-07	3	8.93e-08	2.79	3.13e-07	1	23.85
400793	C1orf226	chromosome 1 open reading frame 226	2.71	0.0128	2.33	0.028	3.46	0.00137	4.05	0.000408	3.92	0.000505	3.66	0.000974	3.71	0.000763	1	23.84
54865	GPATCH4	G patch domain containing 4	5.52	9.04e-13	4.67	9.76e-12	3.17	2.2e-08	2.52	2.91e-06	2.49	3.96e-06	2.58	1.73e-06	2.88	1.51e-07	1	23.83
9231	DLG5	discs, large homolog 5 (Drosophila)	2.62	1.99e-08	2.32	4.23e-07	2.46	1e-07	3.46	2.61e-11	3.7	4.77e-12	4.49	8.88e-14	4.76	2.08e-14	1	23.81
3267	AGFG1	ArfGAP with FG repeats 1	2.76	1.62e-13	3.01	6.07e-15	3.15	1.07e-15	3.19	8.82e-16	3.47	9.41e-17	3.92	4.07e-18	4.28	3.51e-19	1	23.78
84079	ANKRD27	ankyrin repeat domain 27 (VPS9 domain)	4.01	1.28e-14	3.57	6.06e-14	3.07	2.98e-12	3.14	2.04e-12	3.22	1.11e-12	3.26	7.5e-13	3.49	9.3e-14	1	23.76
8682	PEA15	phosphoprotein enriched in astrocytes 15	2.85	3.21e-06	2.87	1.57e-06	3.15	2.78e-07	3.27	1.86e-07	3.45	5.86e-08	3.94	5.27e-09	4.21	1.58e-09	1	23.74
4953	ODC1	ornithine decarboxylase 1	5.34	4.1e-11	3.79	9.94e-09	3.36	1.12e-07	2.69	7.14e-06	2.56	1.73e-05	2.81	3.68e-06	3.18	2.62e-07	1	23.73
55858	TMEM165	transmembrane protein 165	3.78	2.76e-11	3.32	1.45e-10	3.8	8.01e-12	3.32	2.31e-10	3.4	1.05e-10	3.07	1.02e-09	3.03	1.36e-09	1	23.72
23560	GTPBP4	GTP binding protein 4	4.43	2.19e-13	3.52	1.97e-11	2.9	1.66e-09	2.79	5.4e-09	2.9	2.26e-09	3.13	3.76e-10	3.93	1.8e-12	1	23.6
8826	IQGAP1	IQ motif containing GTPase activating protein 1	2.84	8.74e-05	3.13	1.3e-05	3.38	4.38e-06	3.49	3.09e-06	3.25	1.05e-05	3.54	3.12e-06	3.97	4.79e-07	1	23.6
26270	FBXO6	F-box protein 6	3.15	3.17e-06	3.61	2.97e-07	3.49	5.3e-07	3.44	7.7e-07	3.31	1.46e-06	3.24	2.37e-06	3.35	1.03e-06	1	23.59
3376	IARS	isoleucyl-tRNA synthetase	4.78	8.73e-14	4.23	1.17e-13	3.37	2.01e-11	2.72	4.52e-09	2.71	4.85e-09	2.78	2.88e-09	2.94	6.13e-10	1	23.53
158586	ZXDB	zinc finger, X-linked, duplicated B	3.17	1.59e-10	4.58	4.54e-14	4.37	1.06e-13	3.37	4.9e-11	2.8	2.76e-09	2.69	9.38e-09	2.54	3.44e-08	1	23.52
84981	MIR22HG	MIR22 host gene (non-protein coding)	3.45	1.9e-09	3.39	2.11e-09	3.55	8.29e-10	3.42	2.35e-09	3.05	2.79e-08	3.05	2.97e-08	3.55	8.46e-10	1	23.46
9076	CLDN1	claudin 1	3.46	9e-13	3.84	5.24e-14	3.8	6.8e-14	3.28	2.87e-12	3.06	1.71e-11	3.02	2.41e-11	3	2.08e-11	1	23.46
10540	DCTN2	dynactin 2 (p50)	2.88	6.58e-17	3.52	5.56e-20	3.65	1.03e-20	3.3	1.51e-19	3.25	3.54e-19	3.39	1.04e-19	3.46	3.84e-20	1	23.45
55970	GNG12	guanine nucleotide binding protein (G protein), gamma 12	2.72	4.01e-07	3.54	7.61e-10	4.02	5.12e-11	3.49	1.32e-09	3.32	3.62e-09	3.03	3.47e-08	3.33	3.22e-09	1	23.45
55379	LRRC59	leucine rich repeat containing 59	3.42	1.29e-09	3.56	1.91e-10	3.37	6.92e-10	2.89	2.69e-08	3.06	7.97e-09	3.45	4.62e-10	3.68	9.45e-11	1	23.43
11252	PACSIN2	protein kinase C and casein kinase substrate in neurons 2	2.5	6.41e-06	2.61	1.62e-06	2.58	2.33e-06	2.81	4.98e-07	3.66	2.58e-09	4.37	6.8e-11	4.83	9.07e-12	1	23.36
705	BYSL	bystin-like	5.02	3.69e-09	3.75	2.35e-07	2.99	1.22e-05	2.44	0.00031	2.78	3.33e-05	2.83	2.75e-05	3.52	7.08e-07	1	23.33
9124	PDLIM1	PDZ and LIM domain 1	2.85	2.12e-14	3.68	2.52e-18	3.95	3.69e-19	3.42	1.97e-17	3.29	6.82e-17	3.11	2.86e-16	3.01	5.73e-16	1	23.31
3927	LASP1	LIM and SH3 protein 1	2.37	1.61e-12	4.08	1.46e-19	4.1	7.93e-20	3.45	7.66e-18	3.16	1.01e-16	3.06	2.3e-16	3.07	1.9e-16	1	23.29
25923	ATL3	atlastin GTPase 3	4.56	8.52e-15	3.54	7.36e-13	3.81	1.06e-13	3.11	1.41e-11	2.82	1.84e-10	2.55	2.75e-09	2.89	9.7e-11	1	23.28
23286	WWC1	WW and C2 domain containing 1	2.45	1.3e-08	2.98	5.22e-11	3.26	5.6e-12	3.53	1.03e-12	3.8	1.94e-13	3.74	2.56e-13	3.48	1.08e-12	1	23.24
64834	ELOVL1	ELOVL fatty acid elongase 1	3.14	6.57e-05	3.22	2.76e-05	3.57	7.12e-06	3.13	4.72e-05	3.12	5.49e-05	3.38	1.65e-05	3.62	5.06e-06	1	23.18
1875	E2F5	E2F transcription factor 5, p130-binding	4.73	1.92e-13	3.81	8.3e-12	3.22	3.78e-10	3.01	2.38e-09	2.74	2.28e-08	2.51	1.55e-07	3.14	5.97e-10	1	23.16
117854	TRIM6	tripartite motif containing 6	2.32	0.00257	4	1.76e-06	3.84	3.21e-06	3.77	4.62e-06	3.34	2.43e-05	3.04	8.52e-05	2.85	0.000173	1	23.16
25907	TMEM158	transmembrane protein 158 (gene/pseudogene)	2.35	5.66e-05	2.58	8.43e-06	3.27	1.12e-07	4.56	3.06e-10	4.01	2.96e-09	3.55	2.68e-08	2.82	1.7e-06	1	23.14
643911	CRNDE	colorectal neoplasia differentially expressed (non-protein coding)	2.24	0.0244	3.1	0.00102	3.44	0.000375	3.45	0.000407	3.18	0.00101	3.48	0.000419	4.23	4.2e-05	1	23.12
646962	HRCT1	histidine rich carboxyl terminus 1	4.99	1.09e-06	4.53	3.07e-06	4.01	1.22e-05	2.88	0.000697	2.36	0.00553	2.08	0.0192	2.18	0.0104	1	23.03
3654	IRAK1	interleukin-1 receptor-associated kinase 1	3.72	2.69e-10	3.93	6.07e-11	3.52	5.14e-10	2.85	6.26e-08	2.87	5.23e-08	2.84	5.25e-08	3.27	1.98e-09	1	23
83442	SH3BGRL3	SH3 domain binding glutamic acid-rich protein like 3	2.94	1.23e-05	2.9	7.77e-06	3.59	1.99e-07	3.51	3.34e-07	3.46	4.66e-07	3.32	9.92e-07	3.28	9.35e-07	1	23
5932	RBBP8	retinoblastoma binding protein 8	4.51	8.73e-11	3.25	4.01e-08	3.04	1.51e-07	2.9	4.81e-07	2.71	1.9e-06	2.98	2.74e-07	3.58	6.2e-09	1	22.97
57493	HEG1	heart development protein with EGF-like domains 1	2.55	0.000369	3.74	1.17e-06	3.32	7.58e-06	3.24	1.22e-05	3.12	2.22e-05	3.31	8.86e-06	3.6	2.17e-06	1	22.88
1072	CFL1	cofilin 1 (non-muscle)	2.42	6.35e-05	3.49	1.38e-08	4.05	7.16e-10	3.23	7.63e-08	3.51	1.48e-08	3.25	5.81e-08	2.91	4.94e-07	1	22.86
55740	ENAH	enabled homolog (Drosophila)	2.99	6.36e-10	3.1	1.63e-10	3.04	2.89e-10	3.15	1.45e-10	3.41	2.19e-11	3.51	9.97e-12	3.66	3.4e-12	1	22.86
150381	LOC150381	-	3.8	1.99e-10	4.4	1.32e-11	3.74	2.84e-10	3.03	2.44e-08	2.87	9.67e-08	2.61	6.15e-07	2.4	3.5e-06	1	22.85
9130	FAM50A	family with sequence similarity 50, member A	2.66	4.17e-12	3.17	7.85e-15	3.19	4.76e-15	3.21	5.29e-15	3.36	1.41e-15	3.41	1.12e-15	3.84	4.22e-17	1	22.84
10623	POLR3C	polymerase (RNA) III (DNA directed) polypeptide C (62kD)	4.47	1.02e-14	3.66	2.08e-13	2.98	3.62e-11	2.63	1.2e-09	2.79	2.15e-10	2.91	6.84e-11	3.4	1.02e-12	1	22.84
51421	AMOTL2	angiomotin like 2	2.49	3.25e-06	4.26	1.77e-11	4.2	2.77e-11	3.67	5.11e-10	2.94	5.47e-08	2.69	3.35e-07	2.58	5.8e-07	1	22.83
55833	UBAP2	ubiquitin associated protein 2	3.01	2.24e-13	3.69	3.07e-16	3.31	6.07e-15	3.18	1.92e-14	3.06	6.36e-14	3.22	1.52e-14	3.36	3.31e-15	1	22.83
4893	NRAS	neuroblastoma RAS viral (v-ras) oncogene homolog	2.66	2.13e-13	3.63	6.11e-18	3.6	6.96e-18	3.08	7.27e-16	3.08	6.98e-16	3.26	1.38e-16	3.51	1.62e-17	1	22.82
127281	FAM213B	family with sequence similarity 213, member B	2.21	5.13e-06	2.53	1.81e-07	2.91	6.47e-09	3.46	1.8e-10	3.99	5.85e-12	3.78	2.12e-11	3.92	6.72e-12	1	22.8
55568	GALNT10	UDP-N-acetyl-alpha-D-galactosamine:polypeptide N-acetylgalactosaminyltransferase 10 (GalNAc-T10)	2.81	4.27e-09	4.31	2e-13	4.2	3.32e-13	3.49	2.6e-11	3.14	3.18e-10	2.47	9.53e-08	2.28	6.47e-07	1	22.7
1836	SLC26A2	solute carrier family 26 (anion exchanger), member 2	2.59	1.95e-06	2.51	2.54e-06	2.69	6.45e-07	3.3	1.13e-08	3.3	1.19e-08	3.87	4.44e-10	4.37	3.37e-11	1	22.63
10576	CCT2	chaperonin containing TCP1, subunit 2 (beta)	3.35	7.27e-13	3.9	1.9e-15	3.66	3.91e-15	2.89	4.74e-12	2.91	2.12e-12	2.9	2.48e-12	3.01	7.35e-13	1	22.62
1026	CDKN1A	cyclin-dependent kinase inhibitor 1A (p21, Cip1)	2.15	0.000215	2.55	8.48e-06	2.91	8.45e-07	3.36	7.44e-08	3.42	4.72e-08	3.76	8.29e-09	4.46	3.68e-10	1	22.61
23327	NEDD4L	neural precursor cell expressed, developmentally down-regulated 4-like, E3 ubiquitin protein ligase	2.89	3.16e-08	3.4	5.92e-10	3.13	4.12e-09	3.31	1.49e-09	3.32	1.52e-09	3.22	3e-09	3.34	1.15e-09	1	22.61
146223	CMTM4	CKLF-like MARVEL transmembrane domain containing 4	2.65	2.28e-11	3.11	1.24e-13	3.11	1.31e-13	3.11	1.55e-13	3.29	3.37e-14	3.49	6.54e-15	3.83	4.5e-16	1	22.59
84306	PDCD2L	programmed cell death 2-like	6.27	1.56e-15	4.44	6.4e-13	2.75	2.66e-08	2.23	4.4e-06	2.18	6.61e-06	2.24	3.73e-06	2.47	3.15e-07	1	22.58
10487	CAP1	CAP, adenylate cyclase-associated protein 1 (yeast)	3.16	8.37e-17	3.37	3.04e-18	3.49	7.14e-19	3.24	9.43e-18	3.08	6.03e-17	3.16	2.23e-17	3.07	4.72e-17	1	22.57
3655	ITGA6	integrin, alpha 6	2.92	1.21e-06	2.64	7.41e-06	3.22	1.51e-07	2.95	1.02e-06	3.59	2.41e-08	3.4	6.76e-08	3.84	5.76e-09	1	22.56
10550	ARL6IP5	ADP-ribosylation-like factor 6 interacting protein 5	2.26	4.85e-08	3.6	1.1e-13	4.03	5.97e-15	3.41	4.68e-13	3.23	1.91e-12	3.1	6.7e-12	2.92	2.54e-11	1	22.55
10672	GNA13	guanine nucleotide binding protein (G protein), alpha 13	2.79	3.72e-07	3.05	3.82e-08	3.16	1.84e-08	2.67	8.73e-07	2.79	2.83e-07	3.46	3.47e-09	4.61	1.04e-11	1	22.53
8797	TNFRSF10A	tumor necrosis factor receptor superfamily, member 10a	4.09	1.14e-10	3.12	1.35e-08	2.68	4.19e-07	2.87	1.16e-07	2.91	8.78e-08	3.04	3.39e-08	3.76	2.94e-10	1	22.47
5797	PTPRM	protein tyrosine phosphatase, receptor type, M	2.08	0.000145	2.6	1.31e-06	3.05	5.62e-08	3.64	2.23e-09	3.68	1.84e-09	3.89	6.45e-10	3.52	3.5e-09	1	22.46
10190	TXNDC9	thioredoxin domain containing 9	3.21	1.01e-11	3.44	6.87e-13	3.2	4.42e-12	3.06	1.87e-11	2.99	3.56e-11	3.22	5e-12	3.33	2.2e-12	1	22.45
5723	PSPH	phosphoserine phosphatase	2.2	0.000467	3.85	6.72e-09	3.3	1.58e-07	3.06	6.8e-07	3.06	7.09e-07	3.26	2.12e-07	3.71	1.77e-08	1	22.44
54583	EGLN1	egl-9 family hypoxia-inducible factor 1	2.61	6.48e-12	3.18	1.7e-14	3.52	9.99e-16	3.03	6.65e-14	3.27	8.57e-15	3.26	9.2e-15	3.57	7.31e-16	1	22.44
10133	OPTN	optineurin	2.34	2.61e-06	3.01	5.98e-09	3.22	1.63e-09	3.51	2.5e-10	3.53	2.12e-10	3.49	2.55e-10	3.33	6.45e-10	1	22.43
9532	BAG2	BCL2-associated athanogene 2	3.39	8.23e-09	3.49	3.7e-09	3.23	1.36e-08	2.64	1.11e-06	2.81	2.88e-07	3.2	2.52e-08	3.59	1.63e-09	1	22.35
51280	GOLM1	golgi membrane protein 1	2.17	0.0232	2.33	0.0103	2.93	0.0012	3.78	9.36e-05	3.85	6.97e-05	3.56	0.000175	3.73	9.25e-05	1	22.35
441951	ZFAS1	ZNFX1 antisense RNA 1	3.38	5.72e-09	3.47	1.93e-09	3.41	2.76e-09	2.74	3.04e-07	2.68	5.12e-07	3.09	2.4e-08	3.57	9.77e-10	1	22.34
54704	PDP1	pyruvate dehyrogenase phosphatase catalytic subunit 1	2.16	6.42e-05	2.33	8.64e-06	2.29	1.7e-05	2.76	3.15e-07	2.98	6.73e-08	4.14	7.64e-11	5.66	1.76e-13	1	22.32
1284	COL4A2	collagen, type IV, alpha 2	2.1	0.0436	2.48	0.00898	3.3	0.000715	3.33	0.000714	4.02	0.00011	3.62	0.000313	3.45	0.000448	1	22.3
10656	KHDRBS3	KH domain containing, RNA binding, signal transduction associated 3	4.41	8.69e-16	2.81	2.62e-11	2.66	1.3e-10	2.8	3.65e-11	2.74	6.08e-11	3.27	7.5e-13	3.56	4.98e-14	1	22.25
57228	SMAGP	small cell adhesion glycoprotein	4.47	6.77e-15	2.83	1.53e-10	2.93	6.77e-11	2.87	1.74e-10	2.93	8.15e-11	3.04	2.93e-11	3.11	1.41e-11	1	22.18
10791	VAMP5	vesicle-associated membrane protein 5	4.26	1.01e-11	4.25	9.06e-12	3.82	7.32e-11	2.98	1.86e-08	2.46	1.2e-06	2.19	1.6e-05	2.14	2.2e-05	1	22.1
122786	FRMD6	FERM domain containing 6	2.26	0.000229	3.52	8.64e-08	3.62	4.76e-08	3.84	2.17e-08	3.3	2.77e-07	2.93	2.68e-06	2.5	3.55e-05	1	21.97
6157	RPL27A	ribosomal protein L27a	2.53	0.0101	3.49	0.00046	3.55	0.000423	3.09	0.00171	3.13	0.00155	2.67	0.00662	3.5	0.0005	1	21.96
493861	EID3	EP300 interacting inhibitor of differentiation 3	4.14	4.49e-07	2.77	0.000122	2.27	0.00161	2.12	0.00409	2.55	0.000412	2.82	0.000115	5.26	1.12e-08	1	21.93
84302	TMEM246	transmembrane protein 246	2.92	6.4e-07	2.77	8.73e-07	2.85	7.74e-07	3.1	1.25e-07	3.54	9.26e-09	3.22	5.72e-08	3.53	7.37e-09	1	21.93
9270	ITGB1BP1	integrin beta 1 binding protein 1	3.02	9.76e-08	3.18	2.66e-08	3.09	4.63e-08	3.19	3.19e-08	3.03	9.72e-08	3.16	3.83e-08	3.25	1.73e-08	1	21.92
54914	FOCAD	focadhesin	3.33	1.2e-14	3.32	4.04e-15	3.41	2.09e-15	3.34	5.23e-15	3.07	5.63e-14	2.66	3.28e-12	2.72	1.45e-12	1	21.85
23423	TMED3	transmembrane emp24 protein transport domain containing 3	2.43	5.74e-08	3.15	5.06e-11	3.56	3.06e-12	3.47	7.01e-12	3.15	7.61e-11	2.86	8.75e-10	3.22	3.05e-11	1	21.84
54936	ADPRHL2	ADP-ribosylhydrolase like 2	3.49	6.54e-12	3.23	2.27e-11	3.16	3.78e-11	2.92	3.5e-10	2.9	5.21e-10	2.87	5.04e-10	3.21	2.53e-11	1	21.78
226	ALDOA	aldolase A, fructose-bisphosphate	2.42	1.32e-05	2.18	6.16e-05	2.47	5.65e-06	2.85	3.89e-07	3.34	1.53e-08	3.91	5.84e-10	4.6	2.29e-11	1	21.77
64761	PARP12	poly (ADP-ribose) polymerase family, member 12	4.03	3.61e-16	4.26	2.45e-17	3.67	1.04e-15	3.02	2.63e-13	2.51	8.16e-11	2.15	1.1e-08	2.09	2.01e-08	1	21.73
81698	LINC00597	long intergenic non-protein coding RNA 597	3.19	1.61e-05	2.51	0.000335	2.74	0.000113	2.81	8.58e-05	2.67	0.00018	3.15	1.95e-05	4.62	4.93e-08	1	21.69
51375	SNX7	sorting nexin 7	2.56	2.92e-13	3.05	7.72e-16	3.31	5.21e-17	3.2	1.99e-16	3.3	7.51e-17	3.2	2.04e-16	3.04	6.91e-16	1	21.66
55129	ANO10	anoctamin 10	2.73	4.47e-07	3.2	7.55e-09	2.81	1.46e-07	3.51	1.64e-09	3.18	1.14e-08	3.23	7.75e-09	3	3.01e-08	1	21.66
64417	C5orf28	chromosome 5 open reading frame 28	4.44	1.1e-11	4.07	2.54e-11	3.42	1.21e-09	2.81	8.09e-08	2.36	3.14e-06	2.26	8.88e-06	2.3	5.45e-06	1	21.66
25829	TMEM184B	transmembrane protein 184B	2.85	1.64e-08	3.18	1.14e-09	3.1	2.16e-09	3.08	2.27e-09	2.98	5.09e-09	3.13	1.66e-09	3.26	5.77e-10	1	21.58
84947	SERAC1	serine active site containing 1	2.35	2.07e-06	2.87	9.22e-09	2.84	1.33e-08	3.15	1.31e-09	3.08	2.12e-09	3.64	5.18e-11	3.65	3.73e-11	1	21.58
7408	VASP	vasodilator-stimulated phosphoprotein	2.49	5.83e-06	3.07	7.55e-08	3.5	6.13e-09	3.51	7.01e-09	3.07	1.05e-07	2.99	1.61e-07	2.92	2.15e-07	1	21.55
2314	FLII	flightless I homolog (Drosophila)	2.99	9.21e-13	3.35	8.41e-15	3.29	1.22e-14	2.91	5.18e-13	2.94	3.56e-13	2.94	3.06e-13	3.13	4.52e-14	1	21.55
57542	KLHL42	kelch-like family member 42	2.07	4.58e-09	2.53	3.9e-12	3.06	1.21e-14	3.47	4.55e-16	3.57	2.03e-16	3.5	3.08e-16	3.32	1.21e-15	1	21.52
5911	RAP2A	RAP2A, member of RAS oncogene family	2.53	3.82e-09	3.25	3.84e-12	3.41	1.31e-12	3.05	2.51e-11	3.13	1.04e-11	3.09	1.44e-11	3.06	1.29e-11	1	21.52
9521	EEF1E1	eukaryotic translation elongation factor 1 epsilon 1	3.81	1.2e-09	3.56	5.12e-10	3.02	1.89e-08	2.69	2.67e-07	2.53	1.03e-06	2.76	1.95e-07	3.08	1.71e-08	1	21.45
90333	ZNF468	zinc finger protein 468	2.62	0.000483	3.37	1.14e-05	3.29	1.94e-05	3.15	3.76e-05	2.7	0.000282	2.99	8.26e-05	3.32	1.48e-05	1	21.44
1022	CDK7	cyclin-dependent kinase 7	3.66	7.27e-13	3.18	9.14e-12	2.95	8.16e-11	2.85	2.77e-10	2.73	7.68e-10	3.04	5.04e-11	3.02	4.12e-11	1	21.43
6376	CX3CL1	chemokine (C-X3-C motif) ligand 1	3.25	5e-10	3.26	3.92e-10	3.39	1.7e-10	3.19	8.55e-10	2.83	1.31e-08	2.68	4.57e-08	2.82	1.18e-08	1	21.42
221184	CPNE2	copine II	2.85	3.64e-09	3.18	1.91e-10	3.03	6.72e-10	2.99	1.07e-09	3.16	2.67e-10	3.14	3.16e-10	3.06	4.98e-10	1	21.41
201292	TRIM65	tripartite motif containing 65	2.73	1.66e-05	3.85	2.53e-08	3.35	4.49e-07	3.19	1.17e-06	2.99	3.36e-06	2.59	3.37e-05	2.68	2.07e-05	1	21.38
10848	PPP1R13L	protein phosphatase 1, regulatory subunit 13 like	2.55	6.52e-10	3.21	7.6e-13	3.1	2e-12	3.09	2.65e-12	3	5.89e-12	3.19	1.06e-12	3.23	6.53e-13	1	21.37
90861	HN1L	hematological and neurological expressed 1-like	3.8	3.61e-16	3.93	2.37e-17	3.51	4.44e-16	2.76	5.87e-13	2.59	4.15e-12	2.35	9.93e-11	2.41	3.19e-11	1	21.35
23586	DDX58	DEAD (Asp-Glu-Ala-Asp) box polypeptide 58	2.72	2.56e-05	3.43	4.22e-07	3.73	1.33e-07	3.28	1.19e-06	2.93	7.08e-06	2.79	1.56e-05	2.36	0.000209	1	21.24
9245	GCNT3	glucosaminyl (N-acetyl) transferase 3, mucin type	2.46	0.0007	2.16	0.00302	2.21	0.00243	2.55	0.000429	2.78	0.000133	3.71	1.98e-06	5.36	9.82e-09	1	21.23
7298	TYMS	thymidylate synthetase	2.88	5.55e-05	3.47	1.78e-06	3.35	3.65e-06	2.98	2.36e-05	3.09	1.57e-05	2.89	4.07e-05	2.56	0.000211	1	21.22
11127	KIF3A	kinesin family member 3A	2.52	6.25e-08	3.23	8.99e-11	3.07	2.75e-10	3.13	2.16e-10	2.98	7.68e-10	2.93	9.58e-10	3.35	3.34e-11	1	21.21
9703	KIAA0100	KIAA0100	2.91	8.65e-12	3.3	7.65e-14	3.39	3.33e-14	2.85	5.05e-12	3.14	3.24e-13	2.71	2.62e-11	2.89	3.27e-12	1	21.19
3839	KPNA3	karyopherin alpha 3 (importin alpha 4)	3.14	4.59e-14	2.99	8.71e-14	3.14	1.53e-14	3.01	6.22e-14	2.93	1.59e-13	2.98	1.03e-13	2.98	6.77e-14	1	21.17
4358	MPV17	MpV17 mitochondrial inner membrane protein	3.7	9.99e-12	2.97	9.18e-10	2.65	1.92e-08	2.43	2.08e-07	2.98	1.56e-09	3.26	1.45e-10	3.18	5.21e-10	1	21.17
26094	DCAF4	DDB1 and CUL4 associated factor 4	3.25	1.01e-09	2.57	1.64e-07	2.77	2.81e-08	3.05	4.09e-09	3.3	7.32e-10	3.08	3.43e-09	3.13	1.78e-09	1	21.15
140576	S100A16	S100 calcium binding protein A16	3.54	1.08e-13	3.11	9.38e-13	3.16	6.04e-13	2.8	1.93e-11	2.73	3.62e-11	2.84	1.2e-11	2.96	2.83e-12	1	21.14
145748	LYSMD4	LysM, putative peptidoglycan-binding, domain containing 4	3.15	3.28e-13	3.45	2e-14	2.99	8.1e-13	3.06	5.87e-13	2.95	1.7e-12	2.77	8.21e-12	2.72	1.14e-11	1	21.09
55670	PEX26	peroxisomal biogenesis factor 26	2.43	2.45e-11	2.85	1.3e-13	3.12	9.47e-15	3.17	6.81e-15	3	2.74e-14	3.23	3.83e-15	3.23	3.73e-15	1	21.03
91107	TRIM47	tripartite motif containing 47	3.73	1.33e-11	3.76	5.46e-12	3.45	3.94e-11	2.82	5.37e-09	2.61	3.71e-08	2.34	4.89e-07	2.27	8.36e-07	1	20.98
10627	MYL12A	myosin, light chain 12A, regulatory, non-sarcomeric	2.75	1.34e-13	3.1	2.67e-15	3.04	4.82e-15	3.15	1.88e-15	2.92	1.99e-14	2.95	2.29e-14	3.02	9.19e-15	1	20.93
1837	DTNA	dystrobrevin, alpha	2.45	2.24e-08	3.02	5.65e-11	3.07	3.66e-11	2.81	4.25e-10	2.95	1.19e-10	3.08	4.11e-11	3.54	1.09e-12	1	20.92
4134	MAP4	microtubule-associated protein 4	2.72	2.24e-15	3.41	1.11e-18	3.39	7.3e-19	3.15	7.66e-18	2.82	2.89e-16	2.72	1e-15	2.67	1.48e-15	1	20.88
118426	LOH12CR1	loss of heterozygosity, 12, chromosomal region 1	2.03	8.16e-05	2.64	3.69e-07	3.68	5.49e-10	3.54	1.27e-09	3.12	1.23e-08	2.83	8.91e-08	3	3.06e-08	1	20.84
88745	RRP36	ribosomal RNA processing 36 homolog (S. cerevisiae)	2.8	1.61e-09	3.04	1.16e-10	2.99	1.89e-10	2.76	1.75e-09	2.83	1.23e-09	3.05	1.48e-10	3.34	1.13e-11	1	20.81
9688	NUP93	nucleoporin 93kDa	3.01	2.86e-13	3.73	8.01e-17	3.18	6.35e-15	2.8	3.25e-13	2.82	3.04e-13	2.71	1.05e-12	2.55	4.91e-12	1	20.8
311	ANXA11	annexin A11	3.01	1.71e-13	3.14	2.37e-14	3.16	2.19e-14	3.06	6.65e-14	2.88	3.56e-13	2.79	9.79e-13	2.76	1.05e-12	1	20.8
182	JAG1	jagged 1	2.32	0.000118	2.8	3.99e-06	2.83	3.67e-06	2.99	1.61e-06	3.09	8.63e-07	3.15	6e-07	3.61	4.42e-08	1	20.79
3716	JAK1	Janus kinase 1	3.18	1.41e-11	3.82	5.54e-14	3.87	2.95e-14	2.66	5.93e-10	2.58	1.35e-09	2.39	1.26e-08	2.21	9.57e-08	1	20.71
203068	TUBB	tubulin, beta class I	3.35	6.72e-11	3.67	7.64e-12	4.11	6.32e-13	2.79	5.87e-09	2.4	2.38e-07	2.2	1.75e-06	2.19	1.87e-06	1	20.71
6645	SNTB2	syntrophin, beta 2 (dystrophin-associated protein A1, 59kDa, basic component 2)	2.91	4.57e-10	2.6	5e-09	2.79	9.15e-10	2.94	3.12e-10	3.02	1.56e-10	3.16	4.95e-11	3.28	1.66e-11	1	20.7
8573	CASK	calcium/calmodulin-dependent serine protein kinase (MAGUK family)	2.69	3.94e-09	3.46	4.75e-12	3.28	1.98e-11	2.9	5.1e-10	2.88	6.61e-10	2.66	5.05e-09	2.81	1.12e-09	1	20.68
8531	YBX3	Y box binding protein 3	3.06	5.03e-08	3.21	1.09e-08	2.97	5.52e-08	2.73	3.61e-07	2.66	9.69e-07	2.8	2.96e-07	3.23	9.04e-09	1	20.66
4141	MARS	methionyl-tRNA synthetase	5.15	7.41e-21	4.04	6.9e-19	2.65	1.27e-13	2.26	3.56e-11	2.13	2.79e-10	2.12	3.49e-10	2.29	1.68e-11	1	20.64
8525	DGKZ	diacylglycerol kinase, zeta	2.84	1.22e-06	3.01	3.28e-07	2.74	1.84e-06	2.69	2.92e-06	2.77	1.7e-06	3.11	1.94e-07	3.47	1.86e-08	1	20.63
AFFX-HSAC07/X00351_3			3.32	2e-12	3.56	1.09e-13	3.32	4.49e-13	2.78	5.04e-11	2.68	1.31e-10	2.5	8.21e-10	2.45	1.36e-09	1	20.61
57645	POGK	pogo transposable element with KRAB domain	2.62	2.96e-10	2.95	1.45e-12	3	8.88e-13	2.82	6.64e-12	2.93	1.9e-12	3.02	7.23e-13	3.19	1.83e-13	1	20.53
165324	UBXN2A	UBX domain protein 2A	3.26	9.8e-08	2.88	1.02e-06	2.89	1.13e-06	3.38	9.49e-08	2.63	9.04e-06	2.63	6.18e-06	2.86	1.53e-06	1	20.53
51260	PBDC1	polysaccharide biosynthesis domain containing 1	3.38	6.95e-14	3.25	4.94e-14	2.87	1.69e-12	2.66	1.76e-11	2.52	9.7e-11	2.81	3.78e-12	3.01	4.8e-13	1	20.5
10213	PSMD14	proteasome (prosome, macropain) 26S subunit, non-ATPase, 14	3.66	3.31e-14	3.3	1.5e-13	2.82	1.2e-11	2.49	5.66e-10	2.51	6.08e-10	2.73	4.11e-11	2.9	5.13e-12	1	20.41
1122	CHML	choroideremia-like (Rab escort protein 2)	3.2	2.09e-06	3.46	4.23e-07	3.31	9.94e-07	2.91	9e-06	2.52	8.99e-05	2.39	0.000205	2.61	4.5e-05	1	20.4
9125	RQCD1	RCD1 required for cell differentiation1 homolog (S. pombe)	3.23	1.06e-09	2.84	1.04e-08	3.05	2.09e-09	2.54	2.03e-07	2.68	5.52e-08	2.66	6.9e-08	3.4	1.92e-10	1	20.4
1829	DSG2	desmoglein 2	2.18	1.01e-07	2.75	2.82e-11	3.04	1.51e-12	2.91	7.31e-12	2.96	3.68e-12	3.2	5.43e-13	3.32	1.53e-13	1	20.36
51621	KLF13	Kruppel-like factor 13	2.41	9.56e-11	2.65	2.04e-12	2.71	1.22e-12	3.02	5.58e-14	3.19	1.13e-14	3.11	2.48e-14	3.25	5e-15	1	20.34
286343	LURAP1L	leucine rich adaptor protein 1-like	3.36	1.22e-11	2.72	8.12e-10	2.45	1.5e-08	2.62	3.02e-09	2.41	3.2e-08	2.99	8.73e-11	3.72	3.55e-13	1	20.27
54749	EPDR1	ependymin related 1	2.25	1.14e-07	2.98	3.21e-11	2.84	1.15e-10	2.91	7.26e-11	2.97	4.28e-11	3.2	5.9e-12	3.1	1.07e-11	1	20.25
9050	PSTPIP2	proline-serine-threonine phosphatase interacting protein 2	3.83	3.5e-08	2.89	2.55e-06	3.16	6.14e-07	3.07	1.43e-06	2.58	2.57e-05	2.34	0.000129	2.38	0.000102	1	20.25
112849	L3HYPDH	L-3-hydroxyproline dehydratase (trans-)	3.78	1.33e-11	3.87	5.66e-12	3.17	4.83e-10	2.48	1.68e-07	2.27	1.8e-06	2.24	1.98e-06	2.43	2.47e-07	1	20.24
10163	WASF2	WAS protein family, member 2	2.86	4.88e-11	2.98	3.8e-12	2.84	1.3e-11	2.86	1.29e-11	2.9	9.31e-12	2.68	9.09e-11	3.1	1.23e-12	1	20.22
3265	HRAS	Harvey rat sarcoma viral oncogene homolog	2.64	1.27e-06	3.26	1.14e-08	3.27	1.23e-08	2.81	3.16e-07	2.86	1.81e-07	2.62	1.29e-06	2.76	3.98e-07	1	20.22
9412	MED21	mediator complex subunit 21	2.92	3.63e-10	3.07	6.55e-11	3.14	4.21e-11	2.68	2.95e-09	2.6	6.86e-09	2.89	4.62e-10	2.92	2.17e-10	1	20.22
2222	FDFT1	farnesyl-diphosphate farnesyltransferase 1	2.34	5.05e-09	2.07	1.01e-07	2.49	3.73e-10	3.03	1.45e-12	3.21	2.92e-13	3.53	2.21e-14	3.52	1.84e-14	1	20.19
9837	GINS1	GINS complex subunit 1 (Psf1 homolog)	2.07	0.00091	3.2	2.99e-07	2.99	1.15e-06	2.98	1.16e-06	3.24	2.78e-07	2.86	2.75e-06	2.84	2.47e-06	1	20.18
84247	LDOC1L	leucine zipper, down-regulated in cancer 1-like	2.78	8.7e-07	2.88	1.98e-07	2.8	3.92e-07	2.74	7.26e-07	2.96	1.48e-07	2.92	2.02e-07	3.09	4.63e-08	1	20.17
285381	DPH3	diphthamide biosynthesis 3	3.62	1.22e-11	2.97	8.33e-10	2.64	1.54e-08	2.45	1.26e-07	2.54	5.58e-08	2.87	2.52e-09	3	6.77e-10	1	20.09
158	ADSL	adenylosuccinate lyase	3.89	7.69e-16	3.52	1.93e-15	3.09	5.4e-14	2.56	1.89e-11	2.47	5.25e-11	2.31	5.15e-10	2.22	1.68e-09	1	20.06
29104	N6AMT1	N-6 adenine-specific DNA methyltransferase 1 (putative)	2.53	1.03e-06	3.22	2.76e-09	3.41	1.15e-09	3.16	7.85e-09	2.72	1.48e-07	2.5	1.05e-06	2.49	7.98e-07	1	20.03
10109	ARPC2	actin related protein 2/3 complex, subunit 2, 34kDa	2.58	1.65e-12	2.93	1.19e-14	3.04	4.2e-15	2.86	2.8e-14	2.87	3.09e-14	2.86	3.49e-14	2.87	2.16e-14	1	20.01
120227	CYP2R1	cytochrome P450, family 2, subfamily R, polypeptide 1	3.72	1.34e-13	2.91	3.65e-11	2.76	1.53e-10	2.68	4.86e-10	2.63	8.06e-10	2.67	4.68e-10	2.64	4.73e-10	1	20.01
51493	RTCB	RNA 2',3'-cyclic phosphate and 5'-OH ligase	3.57	2.13e-23	3.23	6.43e-23	2.93	1.75e-21	2.55	2.54e-19	2.59	9.82e-20	2.49	5.92e-19	2.63	5.56e-20	1	19.99
79993	ELOVL7	ELOVL fatty acid elongase 7	2.38	0.000345	2.78	1.96e-05	3.16	2.93e-06	2.97	9.25e-06	2.98	7.9e-06	2.69	4.12e-05	3.02	5.52e-06	1	19.98
23313	KIAA0930	KIAA0930	2.12	2.02e-09	2.77	2e-13	3.12	5.38e-15	3.29	1.26e-15	3	1.88e-14	2.89	6.24e-14	2.78	1.43e-13	1	19.97
8872	CDC123	cell division cycle 123	3.42	1.01e-15	3.16	3.72e-15	2.79	1.42e-13	2.58	2.08e-12	2.64	9.67e-13	2.62	1.05e-12	2.73	2.88e-13	1	19.94
255252	LRRC57	leucine rich repeat containing 57	2.7	1.87e-11	3.06	2.77e-13	2.84	2.04e-12	2.74	9.47e-12	2.57	5.45e-11	2.89	2.1e-12	3.11	1.82e-13	1	19.91
152137	CCDC50	coiled-coil domain containing 50	2.68	1.9e-07	3.4	5.92e-10	3.09	5.41e-09	2.47	9.65e-07	2.48	8.42e-07	2.75	8.22e-08	2.95	1.58e-08	1	19.82
51022	GLRX2	glutaredoxin 2	3.4	4e-13	3.16	1.28e-12	2.8	3.06e-11	2.4	2.77e-09	2.33	7.97e-09	2.69	1.19e-10	3.01	3.63e-12	1	19.79
11034	DSTN	destrin (actin depolymerizing factor)	2.37	3.86e-13	2.87	2.86e-16	2.91	1.62e-16	3.06	4.31e-17	2.89	3.09e-16	2.84	5.44e-16	2.79	5.64e-16	1	19.73
7203	CCT3	chaperonin containing TCP1, subunit 3 (gamma)	3.08	4.18e-17	3.36	9.49e-19	3.19	2.69e-18	2.55	6.42e-15	2.5	1.16e-14	2.44	3.07e-14	2.59	2.71e-15	1	19.71
7188	TRAF5	TNF receptor-associated factor 5	3.29	4.33e-07	2.4	7.75e-05	2.51	3.75e-05	3.08	1.2e-06	2.99	2.2e-06	2.77	7.13e-06	2.65	1.46e-05	1	19.69
5898	RALA	v-ral simian leukemia viral oncogene homolog A (ras related)	2.58	1.2e-07	2.65	3.98e-08	2.65	4.52e-08	2.81	1.29e-08	2.69	4.23e-08	3.07	1.74e-09	3.2	6.13e-10	1	19.65
54557	SGTB	small glutamine-rich tetratricopeptide repeat (TPR)-containing, beta	2.53	8.27e-08	2.71	1.3e-08	2.41	2.11e-07	2.62	3.74e-08	2.72	1.45e-08	3.41	7.46e-11	3.24	2.28e-10	1	19.64
2782	GNB1	guanine nucleotide binding protein (G protein), beta polypeptide 1	2.22	2.64e-14	2.67	1.08e-17	3.08	8.47e-20	2.86	9.67e-19	3.01	1.37e-19	2.83	1.36e-18	2.84	8.74e-19	1	19.51
7464	CORO2A	coronin, actin binding protein, 2A	3.27	6.14e-07	2.19	0.000387	2.35	0.000136	2.7	1.49e-05	2.84	6.51e-06	2.84	6.29e-06	3.31	3.55e-07	1	19.5
10970	CKAP4	cytoskeleton-associated protein 4	2.45	4.59e-08	2.51	1.81e-08	2.68	3.63e-09	2.69	4.89e-09	2.81	1.33e-09	3.08	1.28e-10	3.27	2.37e-11	1	19.49
54951	COMMD8	COMM domain containing 8	2.42	1.89e-05	3.14	5.6e-08	2.97	1.72e-07	2.86	4.38e-07	2.61	2.95e-06	2.79	6.05e-07	2.7	1.14e-06	1	19.49
6584	SLC22A5	solute carrier family 22 (organic cation/carnitine transporter), member 5	2.27	0.000356	2.56	4.33e-05	2.6	3.36e-05	2.58	4.76e-05	2.68	2.56e-05	3.4	4.28e-07	3.37	4.2e-07	1	19.46
84910	TMEM87B	transmembrane protein 87B	2.92	4.92e-10	2.97	1.79e-10	2.79	9.43e-10	2.42	5.4e-08	2.6	7.99e-09	2.77	1.37e-09	2.98	1.97e-10	1	19.45
57579	FAM135A	family with sequence similarity 135, member A	3.19	2.37e-07	2.31	6.07e-05	2.26	9.57e-05	2.56	1.32e-05	2.49	2.36e-05	3.07	5.69e-07	3.56	2.69e-08	1	19.44
10096	ACTR3	ARP3 actin-related protein 3 homolog (yeast)	3.73	9.45e-17	3.12	4.76e-15	2.99	1.07e-14	2.52	3.91e-12	2.36	3.31e-11	2.38	2.63e-11	2.31	5.9e-11	1	19.41
130340	AP1S3	adaptor-related protein complex 1, sigma 3 subunit	2.34	1.22e-06	2.96	3.27e-09	2.79	1.55e-08	2.59	1.05e-07	2.56	1.41e-07	2.79	1.6e-08	3.33	2.37e-10	1	19.36
404093	CUEDC1	CUE domain containing 1	2.58	1.41e-09	2.71	1.35e-10	2.84	5.2e-11	2.71	2.21e-10	2.94	2.89e-11	2.63	4.11e-10	2.93	2.05e-11	1	19.34
8323	FZD6	frizzled family receptor 6	2.13	0.000463	2.25	0.000139	2.64	8.5e-06	2.77	4.23e-06	2.94	1.35e-06	3.23	2.62e-07	3.33	9.93e-08	1	19.29
5394	EXOSC10	exosome component 10	3.13	7.77e-13	3.34	7.99e-14	2.81	1.36e-11	2.52	2.6e-10	2.57	1.31e-10	2.31	3.35e-09	2.6	7.79e-11	1	19.28
79627	OGFRL1	opioid growth factor receptor-like 1	2.7	1.01e-06	2.27	2.02e-05	2.04	0.000194	2.42	7.18e-06	2.66	1.03e-06	3.34	1.18e-08	3.84	5.61e-10	1	19.27
195827	AAED1	AhpC/TSA antioxidant enzyme domain containing 1	4.04	4.95e-14	2.87	1.16e-10	2.63	1.8e-09	2.45	9.38e-09	2.3	4.72e-08	2.33	4.53e-08	2.64	1.1e-09	1	19.26
23035	PHLPP2	PH domain and leucine rich repeat protein phosphatase 2	2.41	1.26e-05	2.36	9.19e-06	2.31	1.63e-05	2.82	3.38e-07	2.95	1.61e-07	3.16	3.06e-08	3.17	2.39e-08	1	19.18
581	BAX	BCL2-associated X protein	2.09	0.00632	2.95	3.06e-05	2.89	4.65e-05	2.98	3.33e-05	2.81	7.87e-05	2.78	8.25e-05	2.62	0.00017	1	19.12
24147	FJX1	four jointed box 1 (Drosophila)	3.88	3.97e-09	3.22	9.2e-08	2.36	3.47e-05	2.31	5.9e-05	2.41	2.96e-05	2.3	6.67e-05	2.62	4.67e-06	1	19.1
9589	WTAP	Wilms tumor 1 associated protein	3.08	2.5e-15	2.78	7.27e-15	3.23	5.95e-17	2.8	5.99e-15	2.53	1.88e-13	2.34	2.43e-12	2.34	2.09e-12	1	19.1
10212	DDX39A	DEAD (Asp-Glu-Ala-Asp) box polypeptide 39A	3.97	2.39e-10	3.18	1.15e-08	2.4	4.98e-06	2.13	7.35e-05	2.3	1.26e-05	2.39	6.3e-06	2.71	3.12e-07	1	19.08
3845	KRAS	Kirsten rat sarcoma viral oncogene homolog	3.24	2.27e-05	2.47	0.000763	2.71	0.000209	2.67	0.000298	2.43	0.00119	2.68	0.000401	2.88	0.000112	1	19.08
54619	CCNJ	cyclin J	3.27	5.99e-07	2.92	3.84e-06	2.72	1.44e-05	2.38	0.000147	2.71	1.69e-05	2.39	0.000141	2.69	1.49e-05	1	19.08
51088	KLHL5	kelch-like family member 5	2.67	3.43e-05	2.21	0.000426	2.43	0.000104	3.01	3.26e-06	3.18	1.39e-06	3.07	2.49e-06	2.51	5.8e-05	1	19.08
92014	SLC25A51	solute carrier family 25, member 51	3.39	1.71e-14	2.72	5.18e-12	2.88	1.01e-12	2.48	9.3e-11	2.59	2.69e-11	2.39	3.55e-10	2.56	2.36e-11	1	19.01
138151	NACC2	NACC family member 2, BEN and BTB (POZ) domain containing	2.08	2.48e-07	2.57	4.38e-10	2.81	4.4e-11	3.03	9.33e-12	2.91	2.26e-11	2.83	5.04e-11	2.73	8.14e-11	1	18.96
145788	C15orf65	chromosome 15 open reading frame 65	2.81	3.05e-07	2.92	6.82e-08	2.48	2.32e-06	2.73	3.11e-07	2.58	1.12e-06	2.51	1.95e-06	2.93	6.15e-08	1	18.96
11182	SLC2A6	solute carrier family 2 (facilitated glucose transporter), member 6	2.13	0.00155	2.48	0.000143	2.85	1.62e-05	3.13	4.17e-06	2.77	3.1e-05	2.77	2.94e-05	2.8	1.93e-05	1	18.93
147463	ANKRD29	ankyrin repeat domain 29	2.26	0.069	4.04	0.00097	2.98	0.00993	2.21	0.0627	2.31	0.0507	2.26	0.0606	2.85	0.0122	1	18.91
8892	EIF2B2	eukaryotic translation initiation factor 2B, subunit 2 beta, 39kDa	2.98	9.01e-11	2.94	2.64e-11	2.87	5.19e-11	2.51	2.53e-09	2.51	2.44e-09	2.49	2.71e-09	2.61	5.54e-10	1	18.91
284613	CYB561D1	cytochrome b561 family, member D1	2.48	4.66e-11	2.76	1.3e-12	2.49	2.98e-11	2.73	2.36e-12	2.77	1.17e-12	2.77	1.34e-12	2.9	2.59e-13	1	18.9
25940	FAM98A	family with sequence similarity 98, member A	3.2	1.9e-14	3.04	2e-14	2.75	4.17e-13	2.45	1.63e-11	2.43	2e-11	2.46	2.05e-11	2.51	6.58e-12	1	18.84
4839	NOP2	NOP2 nucleolar protein	3.79	1.88e-09	3.17	4.7e-08	2.42	1.09e-05	2.01	0.00039	2.17	0.0001	2.42	1.13e-05	2.85	3.77e-07	1	18.83
58472	SQRDL	sulfide quinone reductase-like (yeast)	3.94	1.12e-14	2.75	6.41e-11	2.37	4.94e-09	2.41	3.31e-09	2.38	4.54e-09	2.46	2.02e-09	2.52	6.42e-10	1	18.83
282991	BLOC1S2	biogenesis of lysosomal organelles complex-1, subunit 2	3.01	3.71e-12	2.84	1.24e-11	2.6	1.68e-10	2.49	7.2e-10	2.39	2.94e-09	2.64	1.1e-10	2.85	1.18e-11	1	18.82
65264	UBE2Z	ubiquitin-conjugating enzyme E2Z	2.72	9.2e-16	2.95	8.24e-18	2.85	2.41e-17	2.55	1.39e-15	2.57	9.82e-16	2.53	1.86e-15	2.64	3.48e-16	1	18.81
7798	LUZP1	leucine zipper protein 1	2.29	1.02e-12	2.37	1.57e-13	2.57	9.87e-15	2.74	1.25e-15	2.71	1.77e-15	2.94	1.15e-16	3.18	9.14e-18	1	18.8
51649	MRPS23	mitochondrial ribosomal protein S23	3.93	9.67e-13	3.18	3.56e-11	2.56	1.15e-08	2.18	9.53e-07	2.12	1.78e-06	2.33	1.5e-07	2.5	1.75e-08	1	18.8
27166	PRELID1	PRELI domain containing 1	3.03	1.71e-13	3.21	2.27e-14	2.77	1.24e-12	2.36	1.7e-10	2.35	1.87e-10	2.48	5.9e-11	2.59	7.25e-12	1	18.79
55332	DRAM1	DNA-damage regulated autophagy modulator 1	3.94	5.48e-11	2.87	3.05e-08	2.27	6.12e-06	2.42	1.63e-06	2.35	3.08e-06	2.3	4.56e-06	2.62	2.35e-07	1	18.77
4864	NPC1	Niemann-Pick disease, type C1	2.66	1.23e-09	2.31	3.08e-08	2.23	9.42e-08	2.28	6.29e-08	2.5	4.03e-09	3.05	2.05e-11	3.7	1.27e-13	1	18.73
3673	ITGA2	integrin, alpha 2 (CD49B, alpha 2 subunit of VLA-2 receptor)	2.46	1.22e-07	2.02	9.61e-06	2.19	1.44e-06	2.8	3.77e-09	2.64	1.61e-08	3.11	2.87e-10	3.51	1.29e-11	1	18.73
23326	USP22	ubiquitin specific peptidase 22	2.34	9e-14	2.78	2.74e-17	2.78	3.02e-17	2.81	2.46e-17	2.74	7.51e-17	2.59	5.44e-16	2.68	1.21e-16	1	18.72
29889	GNL2	guanine nucleotide binding protein-like 2 (nucleolar)	3.75	1.34e-12	3.12	4.61e-11	2.55	1.29e-08	2.26	2.56e-07	2.15	9.97e-07	2.33	1.35e-07	2.56	1.04e-08	1	18.72
471	ATIC	5-aminoimidazole-4-carboxamide ribonucleotide formyltransferase/IMP cyclohydrolase	3.23	2.37e-13	3.14	1.69e-13	2.85	2.28e-12	2.47	2.19e-10	2.48	2.12e-10	2.26	3.84e-09	2.25	3.01e-09	1	18.68
10575	CCT4	chaperonin containing TCP1, subunit 4 (delta)	3.06	3.4e-16	3.22	3.1e-17	2.88	1.36e-15	2.36	1.26e-12	2.3	4e-12	2.36	1.52e-12	2.48	1.6e-13	1	18.66
10226	PLIN3	perilipin 3	2.2	8.13e-07	2.29	1.88e-07	2.82	7.66e-10	2.78	1.43e-09	2.99	2.35e-10	2.72	2.83e-09	2.83	7.4e-10	1	18.63
23673	STX12	syntaxin 12	3.28	2.13e-17	2.63	3.83e-15	2.64	3.49e-15	2.47	4.16e-14	2.42	7.97e-14	2.58	9.42e-15	2.61	3.98e-15	1	18.63
8540	AGPS	alkylglycerone phosphate synthase	2.23	6.03e-07	3.59	2.08e-12	3.16	4.51e-11	2.46	3.39e-08	2.39	7.71e-08	2.44	4.26e-08	2.35	1.07e-07	1	18.62
8099	CDK2AP1	cyclin-dependent kinase 2 associated protein 1	2.15	1.83e-10	2.57	1.81e-13	3.03	6.44e-16	2.75	1.39e-14	2.65	5.24e-14	2.84	6.39e-15	2.63	5.62e-14	1	18.62
139324	HDX	highly divergent homeobox	2.59	1.58e-07	3	3.04e-09	2.94	6.9e-09	2.57	1.68e-07	2.44	5.05e-07	2.18	6.54e-06	2.9	7.17e-09	1	18.62
9367	RAB9A	RAB9A, member RAS oncogene family	2.65	9.55e-14	2.51	3.32e-13	2.78	1.02e-14	2.64	6.41e-14	2.56	1.75e-13	2.65	6.24e-14	2.8	8.23e-15	1	18.59
10095	ARPC1B	actin related protein 2/3 complex, subunit 1B, 41kDa	2.18	1.47e-05	2.52	4.22e-07	3.05	6.23e-09	2.75	7.77e-08	2.74	8.04e-08	2.49	6.32e-07	2.8	4.02e-08	1	18.53
78996	C7orf49	chromosome 7 open reading frame 49	3.95	2.11e-13	2.96	9.8e-11	2.57	4.35e-09	2.22	2.88e-07	2.33	7.54e-08	2.33	8.01e-08	2.14	6.76e-07	1	18.5
79960	JADE1	jade family PHD finger 1	2.11	1.72e-06	3.21	2.44e-11	3.28	1.79e-11	2.87	6.86e-10	2.48	2.62e-08	2.35	1.21e-07	2.2	4.99e-07	1	18.5
83930	STARD3NL	STARD3 N-terminal like	2.33	7.45e-15	2.85	6.9e-19	2.93	1.04e-19	2.71	1.85e-18	2.52	3.83e-17	2.54	3.61e-17	2.57	2.18e-17	1	18.45
55255	WDR41	WD repeat domain 41	2.35	2.52e-10	2.78	9.15e-13	3.22	1.22e-14	2.87	4.68e-13	2.52	2.52e-11	2.37	1.87e-10	2.32	3.08e-10	1	18.43
9019	MPZL1	myelin protein zero-like 1	3.2	4.22e-16	2.59	1.1e-13	2.48	5.17e-13	2.4	1.87e-12	2.47	6.18e-13	2.58	1.4e-13	2.68	3.05e-14	1	18.4
90784	LOC90784	-	2.7	1.08e-07	2.68	8.59e-08	2.5	4.51e-07	2.5	6.13e-07	2.45	1.12e-06	2.78	5.79e-08	2.75	5.18e-08	1	18.36
10652	YKT6	YKT6 v-SNARE homolog (S. cerevisiae)	3.15	1.01e-11	2.52	2.15e-09	2.47	3.74e-09	2.3	3.62e-08	2.42	8.26e-09	2.57	1.42e-09	2.9	4.02e-11	1	18.33
103910	MYL12B	myosin, light chain 12B, regulatory	2.34	2.47e-09	2.46	5.28e-10	2.66	5.4e-11	2.72	3.54e-11	2.54	2.64e-10	2.93	4.03e-12	2.67	6.06e-11	1	18.32
339230	CCDC137	coiled-coil domain containing 137	3.38	1.79e-11	2.63	5.43e-09	2.26	3.6e-07	2.37	1.1e-07	2.29	3.02e-07	2.43	5.11e-08	2.92	5.08e-10	1	18.28
2150	F2RL1	coagulation factor II (thrombin) receptor-like 1	2.06	0.00334	2.24	0.000752	2.17	0.00117	2.05	0.00292	2.71	4.79e-05	2.94	1.29e-05	4.06	6.11e-08	1	18.23
221302	ZUFSP	zinc finger with UFM1-specific peptidase domain	2.55	2.19e-08	2.57	6.34e-09	2.41	4.22e-08	2.39	4.72e-08	2.41	4.25e-08	2.72	1.78e-09	3.18	2.53e-11	1	18.23
23287	AGTPBP1	ATP/GTP binding protein 1	2.48	2.52e-08	2.54	5.65e-09	2.48	1.2e-08	2.64	3.35e-09	2.59	5.66e-09	2.67	2.22e-09	2.83	2.82e-10	1	18.23
545	ATR	ataxia telangiectasia and Rad3 related	3.53	7.45e-12	2.75	2.07e-09	2.49	2.57e-08	2.29	2.98e-07	2.32	2.18e-07	2.38	9.74e-08	2.42	4.57e-08	1	18.18
30001	ERO1L	ERO1-like (S. cerevisiae)	2.45	2.97e-09	2.46	1.39e-09	2.59	2.43e-10	2.27	1.6e-08	2.25	2.23e-08	2.86	2.14e-11	3.27	6.4e-13	1	18.15
23466	CBX6	chromobox homolog 6	2.86	7.07e-07	3.42	2.32e-08	2.87	5.64e-07	2.35	2.77e-05	2.3	4.12e-05	2.19	0.000103	2.13	0.000138	1	18.12
55707	NECAP2	NECAP endocytosis associated 2	2.64	4.3e-12	3.05	1.93e-14	3.05	2.19e-14	2.47	1.87e-11	2.39	4.97e-11	2.29	1.63e-10	2.22	5.23e-10	1	18.11
266655	LINC00094	long intergenic non-protein coding RNA 94	2.11	0.000271	3.22	6.65e-08	3.26	5.28e-08	2.93	5.69e-07	2.47	1.48e-05	2.07	0.000366	2.04	0.00039	1	18.1
29081	METTL5	methyltransferase like 5	2.77	5.04e-13	3.19	3.83e-15	2.85	1.16e-13	2.37	4.76e-11	2.27	1.82e-10	2.29	1.91e-10	2.3	1.18e-10	1	18.04
4645	MYO5B	myosin VB	3.8	4.32e-08	2.77	5.64e-06	2	0.00144	2.07	0.000949	2.29	0.000184	2.6	2.09e-05	2.5	3.62e-05	1	18.03
10121	ACTR1A	ARP1 actin-related protein 1 homolog A, centractin alpha (yeast)	2.15	8.77e-14	2.42	5.11e-16	2.75	3.85e-18	2.67	1.48e-17	2.71	7.99e-18	2.63	2.2e-17	2.64	1.44e-17	1	17.97
8027	STAM	signal transducing adaptor molecule (SH3 domain and ITAM motif) 1	3.2	4.92e-14	2.5	3.75e-11	2.21	1.55e-09	2.12	6.81e-09	2.18	3.39e-09	2.59	1.93e-11	3.17	3.09e-14	1	17.97
79697	C14orf169	chromosome 14 open reading frame 169	2.84	3.82e-15	2.69	5.7e-15	2.7	5.03e-15	2.52	5.76e-14	2.35	8.12e-13	2.31	1.55e-12	2.54	3.89e-14	1	17.95
55975	KLHL7	kelch-like family member 7	3.33	1.5e-16	2.65	3.86e-14	2.5	2.84e-13	2.24	1.63e-11	2.31	5.51e-12	2.36	2.37e-12	2.54	1.43e-13	1	17.93
2023	ENO1	enolase 1, (alpha)	2.84	1.7e-09	3.02	1.6e-10	2.79	1.21e-09	2.3	2.4e-07	2.42	6.28e-08	2.17	8.14e-07	2.38	7.49e-08	1	17.92
11343	MGLL	monoglyceride lipase	2.12	3.18e-05	2.6	2.14e-07	2.56	3.47e-07	2.34	2.82e-06	2.49	7.16e-07	2.79	6.02e-08	3	8.3e-09	1	17.9
1778	DYNC1H1	dynein, cytoplasmic 1, heavy chain 1	2.34	1.02e-08	2.73	8.57e-11	2.7	1.21e-10	2.5	1.43e-09	2.52	1.13e-09	2.53	7.89e-10	2.58	4.06e-10	1	17.9
54874	FNBP1L	formin binding protein 1-like	2.01	3.38e-06	2.76	4.79e-10	2.74	7.05e-10	2.89	2.98e-10	2.49	1.07e-08	2.58	7.87e-09	2.36	4.9e-08	1	17.83
10473	HMGN4	high mobility group nucleosomal binding domain 4	2.64	2.82e-15	2.39	2.46e-14	2.25	2.51e-13	2.33	8.31e-14	2.51	4.43e-15	2.73	2.21e-16	2.96	1.3e-17	1	17.81
27161	AGO2	argonaute RISC catalytic component 2	2.85	9.42e-10	2.57	5.29e-09	2.42	2.78e-08	2.17	5.2e-07	2.35	6.39e-08	2.45	2.02e-08	2.99	9.61e-11	1	17.8
79074	C2orf49	chromosome 2 open reading frame 49	2.77	2.32e-08	2.9	5.13e-09	2.62	6.26e-08	2.39	4.58e-07	2.15	6.58e-06	2.24	2.57e-06	2.7	2.29e-08	1	17.77
23165	NUP205	nucleoporin 205kDa	3.38	1.16e-09	2.95	7.41e-09	2.46	5.11e-07	2.16	1.04e-05	2.31	2.97e-06	2.18	9.21e-06	2.32	1.83e-06	1	17.76
3840	KPNA4	karyopherin alpha 4 (importin alpha 3)	2.58	4.38e-10	2.67	8.57e-11	2.28	9.3e-09	2.24	1.98e-08	2.44	1.57e-09	2.64	1.41e-10	2.91	9.72e-12	1	17.76
51379	CRLF3	cytokine receptor-like factor 3	2.87	1.88e-09	2.67	4.35e-09	2.51	2.18e-08	2.25	4.93e-07	2.29	2.52e-07	2.53	2.11e-08	2.64	6.25e-09	1	17.76
8898	MTMR2	myotubularin related protein 2	2.23	2.42e-07	2.25	1.55e-07	2.51	8.29e-09	2.52	9.38e-09	2.67	2.01e-09	2.7	1.36e-09	2.88	2.25e-10	1	17.76
7430	EZR	ezrin	2.32	1.17e-06	2.32	7.89e-07	2.35	6.53e-07	2.37	5.93e-07	2.48	2.03e-07	2.81	1.08e-08	3.09	8.54e-10	1	17.74
92675	DTD1	D-tyrosyl-tRNA deacylase 1	2.53	4.3e-15	3.11	6.9e-19	2.79	1.49e-17	2.46	2.23e-15	2.35	1.2e-14	2.26	5.43e-14	2.24	4.96e-14	1	17.74
55669	MFN1	mitofusin 1	2.65	8.67e-09	2.6	8.88e-09	2.68	3.94e-09	2.39	8.24e-08	2.43	6.21e-08	2.43	5.42e-08	2.56	1.26e-08	1	17.74
65265	C8orf33	chromosome 8 open reading frame 33	3.28	2.61e-11	2.77	1.15e-09	2.31	1.64e-07	2.26	3e-07	2.34	1.16e-07	2.24	3.22e-07	2.53	1.12e-08	1	17.73
79607	FAM118B	family with sequence similarity 118, member B	2.42	8.28e-10	2.92	2.84e-12	2.59	7.8e-11	2.42	8.02e-10	2.39	1.2e-09	2.4	9.87e-10	2.59	8.06e-11	1	17.73
4646	MYO6	myosin VI	2.14	0.000128	2.14	0.000103	2.7	1.11e-06	2.7	1.3e-06	2.72	1.19e-06	2.64	2.36e-06	2.68	1.53e-06	1	17.72
129531	MITD1	MIT, microtubule interacting and transport, domain containing 1	3.1	4.06e-11	3.03	5.09e-11	2.78	4.7e-10	2.4	3.29e-08	2.17	3.96e-07	2.19	3.49e-07	2.05	1.97e-06	1	17.72
1810	DR1	down-regulator of transcription 1, TBP-binding (negative cofactor 2)	2.62	3.99e-09	2.48	9.74e-09	2.36	3.81e-08	2.22	2.28e-07	2.38	3.91e-08	2.55	4.7e-09	3.11	2.36e-11	1	17.72
57019	CIAPIN1	cytokine induced apoptosis inhibitor 1	2.62	1.4e-08	2.69	5.18e-09	2.4	9.89e-08	2.21	1.24e-06	2.45	8.09e-08	2.56	2.41e-08	2.77	2.73e-09	1	17.7
23596	OPN3	opsin 3	2.06	0.000206	2.48	4.17e-06	3.08	5.61e-08	2.95	1.61e-07	2.47	5.16e-06	2.29	2.48e-05	2.31	1.81e-05	1	17.64
97	ACYP1	acylphosphatase 1, erythrocyte (common) type	2.52	4.51e-06	2.52	3.61e-06	2.28	3.17e-05	2.6	2.81e-06	2.47	6.95e-06	2.58	2.76e-06	2.67	1.29e-06	1	17.64
7086	TKT	transketolase	3.2	1.12e-07	2.64	1.58e-06	2.44	9.15e-06	2.2	7.52e-05	2.33	2.46e-05	2.25	4.19e-05	2.53	3.85e-06	1	17.59
10488	CREB3	cAMP responsive element binding protein 3	2.57	8.31e-07	2.96	2.88e-08	2.8	9.12e-08	2.29	7.3e-06	2.25	1.3e-05	2.31	8.09e-06	2.41	2.4e-06	1	17.59
6597	SMARCA4	SWI/SNF related, matrix associated, actin dependent regulator of chromatin, subfamily a, member 4	2.59	3.28e-13	3.02	7.24e-16	2.72	1.72e-14	2.47	6.47e-13	2.39	1.94e-12	2.14	9.81e-11	2.2	2.97e-11	1	17.53
51118	UTP11L	UTP11-like, U3 small nucleolar ribonucleoprotein, (yeast)	3.52	9.25e-12	2.74	1.25e-09	2.35	8.84e-08	2.11	1.38e-06	2.11	1.41e-06	2.21	4.75e-07	2.48	1.85e-08	1	17.52
55207	ARL8B	ADP-ribosylation factor-like 8B	2.19	1.54e-10	2.46	1.32e-12	2.55	4.02e-13	2.43	2.33e-12	2.47	1.36e-12	2.62	1.63e-13	2.79	1.72e-14	1	17.51
100303755	PET117	PET117 homolog (S. cerevisiae)	2.3	2.75e-09	3.03	4.07e-13	2.58	5.12e-11	2.16	1.25e-08	2.24	4.09e-09	2.44	3.14e-10	2.75	7.01e-12	1	17.5
2635	GBP3	guanylate binding protein 3	2.19	0.00587	2.91	0.000145	3.21	4.21e-05	2.65	0.0006	2.23	0.0045	2.3	0.00337	2.01	0.0111	1	17.5
3308	HSPA4	heat shock 70kDa protein 4	2.45	1.53e-11	2.79	1.17e-13	2.8	6.47e-14	2.25	1.17e-10	2.26	1.14e-10	2.37	2.44e-11	2.56	1.22e-12	1	17.48
1155	TBCB	tubulin folding cofactor B	2.28	1.54e-11	2.7	2.45e-14	2.81	6.96e-15	2.65	5.04e-14	2.52	2.53e-13	2.31	5.89e-12	2.19	3.51e-11	1	17.46
303	ANXA2P1	annexin A2 pseudogene 1	2.21	3.61e-07	2.35	6.74e-08	2.49	1.24e-08	2.7	2.5e-09	2.6	4.74e-09	2.67	2.81e-09	2.43	2.09e-08	1	17.45
28966	SNX24	sorting nexin 24	2.53	9.25e-12	2.22	4.54e-10	2.38	4.36e-11	2.52	8.76e-12	2.49	1.21e-11	2.66	1.45e-12	2.63	1.72e-12	1	17.43
26020	LRP10	low density lipoprotein receptor-related protein 10	2.01	3.82e-06	2.33	2.98e-08	2.64	1.15e-09	2.72	5.45e-10	2.69	8.06e-10	2.53	4.03e-09	2.48	6.43e-09	1	17.4
8772	FADD	Fas (TNFRSF6)-associated via death domain	3.16	3.39e-13	2.89	1.42e-12	2.55	4.7e-11	2.2	8.34e-09	2.16	1.38e-08	2.1	2.69e-08	2.33	9.2e-10	1	17.39
51122	COMMD2	COMM domain containing 2	2.28	2.99e-08	2.92	1.99e-11	2.59	5.75e-10	2.48	2.18e-09	2.36	8.9e-09	2.31	1.31e-08	2.44	2.45e-09	1	17.38
5935	RBM3	RNA binding motif (RNP1, RRM) protein 3	2.03	3.52e-06	2.2	2.61e-07	2.63	2.37e-09	2.66	2.18e-09	2.6	3.97e-09	2.56	5.28e-09	2.7	1.29e-09	1	17.38
9325	TRIP4	thyroid hormone receptor interactor 4	2.16	1.77e-10	2.43	1.86e-12	2.54	4.7e-13	2.47	1.45e-12	2.5	6.84e-13	2.52	7.54e-13	2.76	3.06e-14	1	17.38
23271	CAMSAP2	calmodulin regulated spectrin-associated protein family, member 2	2.69	3.52e-09	2.58	7.88e-09	2.35	1e-07	2.26	3.07e-07	2.33	1.19e-07	2.41	5.53e-08	2.75	1.35e-09	1	17.37
5917	RARS	arginyl-tRNA synthetase	3.16	7.99e-18	2.81	4.63e-17	2.54	1.52e-15	2.22	3.18e-13	2.24	2.22e-13	2.15	9.35e-13	2.24	1.69e-13	1	17.36
9889	ZBED4	zinc finger, BED-type containing 4	3.05	3.38e-11	2.51	3.39e-09	2.21	1.53e-07	2.1	5.14e-07	2.25	1.11e-07	2.27	6.9e-08	2.97	3.56e-11	1	17.36
7187	TRAF3	TNF receptor-associated factor 3	2.67	1.96e-16	2.66	6.97e-17	2.45	1.36e-15	2.52	5.33e-16	2.41	2.89e-15	2.36	6.45e-15	2.26	3.1e-14	1	17.33
115353	LRRC42	leucine rich repeat containing 42	2.08	2.51e-10	2.39	9.01e-13	2.52	9.71e-14	2.65	2.53e-14	2.63	2.72e-14	2.51	1.69e-13	2.53	7.91e-14	1	17.31
55293	UEVLD	UEV and lactate/malate dehyrogenase domains	2.15	1.06e-08	2.71	5.52e-12	3.06	1.76e-13	2.27	1.64e-09	2.42	2.22e-10	2.23	2.92e-09	2.43	1.67e-10	1	17.27
117283	IP6K3	inositol hexakisphosphate kinase 3	2.42	0.00358	2.96	0.000299	2.77	0.000675	2.28	0.0057	2.12	0.0123	2.26	0.00671	2.45	0.00249	1	17.26
24145	PANX1	pannexin 1	3.49	2.8e-08	2.62	5.71e-06	2.42	2.4e-05	2.13	0.00032	2.14	0.000234	2.15	0.000233	2.31	6.1e-05	1	17.26
64854	USP46	ubiquitin specific peptidase 46	2.28	1.87e-12	2.33	4.83e-13	2.37	2.65e-13	2.5	5.35e-14	2.57	1.73e-14	2.44	1.2e-13	2.74	1.55e-15	1	17.23
8560	DEGS1	delta(4)-desaturase, sphingolipid 1	2.69	1.21e-08	2.66	9.14e-09	2.45	7.4e-08	2.25	8.12e-07	2.31	4.01e-07	2.37	2.13e-07	2.5	5.22e-08	1	17.23
54431	DNAJC10	DnaJ (Hsp40) homolog, subfamily C, member 10	3.25	8.07e-10	2.71	2.87e-08	2.82	1.24e-08	2.35	1.08e-06	2.05	2.39e-05	2	3.99e-05	2.03	2.66e-05	1	17.21
112611	RWDD2A	RWD domain containing 2A	2.1	5.25e-05	2.09	3.89e-05	2.39	2.04e-06	2.37	3.13e-06	2.78	9.28e-08	2.59	4.63e-07	2.89	3.09e-08	1	17.21
10200	MPHOSPH6	M-phase phosphoprotein 6	2.53	3.76e-09	2.9	6.39e-11	2.69	4.76e-10	2.31	3.98e-08	2.1	6.24e-07	2.35	2.17e-08	2.32	2.84e-08	1	17.2
5782	PTPN12	protein tyrosine phosphatase, non-receptor type 12	2.46	6.05e-08	2.38	5.79e-08	2.61	4.45e-09	2.68	3.16e-09	2.4	6.66e-08	2.41	6.24e-08	2.25	2.79e-07	1	17.19
80131	LRRC8E	leucine rich repeat containing 8 family, member E	2.77	5.14e-09	2.53	3.43e-08	2.17	1.62e-06	2.33	3.28e-07	2.31	3.86e-07	2.22	9.73e-07	2.84	2.18e-09	1	17.17
5708	PSMD2	proteasome (prosome, macropain) 26S subunit, non-ATPase, 2	2.86	6.54e-12	2.66	3.87e-11	2.5	2.2e-10	2.26	5.87e-09	2.31	3.41e-09	2.2	1.88e-08	2.38	9e-10	1	17.17
80196	RNF34	ring finger protein 34, E3 ubiquitin protein ligase	2.83	1.15e-18	2.44	2.38e-17	2.54	6.31e-18	2.34	1.45e-16	2.44	3.41e-17	2.3	3.42e-16	2.28	3.86e-16	1	17.17
387	RHOA	ras homolog family member A	2.36	6.91e-15	2.32	1.34e-15	2.57	1.82e-17	2.31	3.32e-15	2.61	1.47e-17	2.51	6.15e-17	2.48	8.47e-17	1	17.16
55239	OGFOD1	2-oxoglutarate and iron-dependent oxygenase domain containing 1	3.16	2.45e-13	3	3.34e-13	2.48	1.05e-10	2.05	4.66e-08	2.08	3.06e-08	2.05	4.8e-08	2.34	5.55e-10	1	17.16
1476	CSTB	cystatin B (stefin B)	2.4	1.07e-09	2.21	7.32e-09	2.26	4.3e-09	2.41	6.21e-10	2.5	2.06e-10	2.67	5.63e-11	2.69	1.79e-11	1	17.14
9597	SMAD5-AS1	SMAD5 antisense RNA 1	2.22	0.000807	2.13	0.00137	2.49	0.00015	2.81	2.53e-05	2.86	2.03e-05	2.51	0.000139	2.12	0.0014	1	17.14
65244	SPATS2	spermatogenesis associated, serine-rich 2	2.06	3.65e-05	2.65	7.08e-08	2.84	1.57e-08	2.56	2.26e-07	2.59	1.58e-07	2.16	1.07e-05	2.26	2.8e-06	1	17.12
84298	LLPH	LLP homolog, long-term synaptic facilitation (Aplysia)	2.84	7.59e-08	2.56	3.58e-07	2.12	3.17e-05	2.19	1.43e-05	2.22	1.08e-05	2.45	1.08e-06	2.72	1.09e-07	1	17.1
4794	NFKBIE	nuclear factor of kappa light polypeptide gene enhancer in B-cells inhibitor, epsilon	2.32	2.95e-08	2.67	5.37e-10	2.88	7.99e-11	2.65	8.23e-10	2.29	4.52e-08	2.21	1.13e-07	2.02	9.82e-07	1	17.04
53917	RAB24	RAB24, member RAS oncogene family	2.96	1.43e-11	2.83	3.31e-11	2.73	8.16e-11	2.25	2.6e-08	2.09	2.43e-07	2.07	3.19e-07	2.1	1.33e-07	1	17.03
93474	ZNF670	zinc finger protein 670	2.79	4.88e-05	2.75	5.2e-05	2.31	0.000757	2.23	0.0012	2.17	0.00186	2.34	0.000596	2.44	0.000326	1	17.03
5250	SLC25A3	"solute carrier family 25 (mitochondrial carrier; phosphate carrier), member 3"	2.16	3.4e-16	2.29	6.7e-18	2.41	6.54e-19	2.44	4.45e-19	2.53	9.82e-20	2.51	1.57e-19	2.67	1.44e-20	1	17.01
162073	ITPRIPL2	inositol 1,4,5-trisphosphate receptor interacting protein-like 2	2.41	1.27e-10	2.81	1.17e-12	2.35	1.93e-10	2.34	3.14e-10	2.24	1.21e-09	2.28	6.81e-10	2.53	2.04e-11	1	16.96
144811	LACC1	laccase (multicopper oxidoreductase) domain containing 1	2.37	7.6e-06	2.41	3.92e-06	2.55	1.38e-06	2.51	2.03e-06	2.33	9.66e-06	2.32	1.04e-05	2.46	2.52e-06	1	16.95
29097	CNIH4	cornichon family AMPA receptor auxiliary protein 4	3.02	2.14e-11	2.67	1.67e-10	2.32	9.21e-09	2.15	1.14e-07	2.14	1.14e-07	2.28	2.11e-08	2.37	4.55e-09	1	16.95
23141	ANKLE2	ankyrin repeat and LEM domain containing 2	3.29	2.07e-12	2.67	2.74e-10	2.31	1.87e-08	2.19	1.05e-07	2.05	6.42e-07	2.04	7.11e-07	2.37	7.39e-09	1	16.92
7319	UBE2A	ubiquitin-conjugating enzyme E2A	2.07	9.23e-11	2.07	5.11e-11	2.18	7.8e-12	2.39	2.52e-13	2.51	4.67e-14	2.71	2.75e-15	2.98	1.29e-16	1	16.91
4637	MYL6	myosin, light chain 6, alkali, smooth muscle and non-muscle	2.12	2.23e-17	2.57	1.58e-21	2.69	3.06e-22	2.55	3.07e-21	2.38	4.05e-20	2.28	1.04e-19	2.3	4.49e-20	1	16.89
57129	MRPL47	mitochondrial ribosomal protein L47	2.63	5.62e-12	2.73	3.5e-13	2.5	4.98e-12	2.23	3.45e-10	2.2	4.47e-10	2.27	1.19e-10	2.32	5.57e-11	1	16.88
80146	UXS1	UDP-glucuronate decarboxylase 1	2.59	2.86e-06	2.27	2.29e-05	2.41	7.42e-06	2.48	4.61e-06	2.28	2.65e-05	2.38	1.05e-05	2.45	5.04e-06	1	16.86
387103	CENPW	centromere protein W	2.42	3.7e-08	2.48	1.55e-08	2.38	5.59e-08	2.63	4.36e-09	2.47	2.45e-08	2.4	4.43e-08	2.06	2.5e-06	1	16.84
55573	CDV3	CDV3 homolog (mouse)	2.58	1.06e-08	2.56	8.33e-09	2.49	1.84e-08	2.05	3.6e-06	2.07	3.03e-06	2.26	3.12e-07	2.83	7.36e-10	1	16.84
7295	TXN	thioredoxin	2.44	1.15e-18	2.44	8.95e-20	2.33	3.9e-19	2.28	1.05e-18	2.32	4.25e-19	2.52	3.9e-20	2.51	1.45e-20	1	16.84
128866	CHMP4B	charged multivesicular body protein 4B	2.75	3.97e-11	2.31	1.58e-09	2.2	7.98e-09	2.18	1.27e-08	2.33	1.83e-09	2.47	2.72e-10	2.56	8.23e-11	1	16.8
5877	RABIF	RAB interacting factor	2.11	4.97e-11	2.18	8.39e-12	2.3	1.08e-12	2.36	4.83e-13	2.56	2.3e-14	2.48	7.64e-14	2.8	9.55e-16	1	16.79
11218	DDX20	DEAD (Asp-Glu-Ala-Asp) box polypeptide 20	2.79	2.52e-13	2.73	2.42e-13	2.3	5.38e-11	2.24	2.07e-10	2.18	4.76e-10	2.1	1.64e-09	2.43	1.09e-11	1	16.77
100506860	LOC100506860	-	2.2	2.75e-05	2.6	6.74e-07	2.24	1.57e-05	2.1	6.69e-05	2.25	1.73e-05	2.42	3.58e-06	2.85	1.1e-07	1	16.66
9978	RBX1	ring-box 1, E3 ubiquitin protein ligase	2.32	2.73e-12	2.61	1.51e-14	2.58	2.38e-14	2.39	4.38e-13	2.3	1.85e-12	2.24	5.11e-12	2.22	6.62e-12	1	16.66
51249	TMEM69	transmembrane protein 69	2.73	2.04e-10	2.75	6.41e-11	2.27	1.93e-08	2.07	3.43e-07	2.08	3.15e-07	2.25	3.15e-08	2.49	1.52e-09	1	16.64
7936	NELFE	negative elongation factor complex member E	2.31	2.97e-07	2.99	2.87e-10	2.65	6.73e-09	2.14	1.77e-06	2.02	8.12e-06	2.17	1.15e-06	2.34	1.43e-07	1	16.62
11235	PDCD10	programmed cell death 10	2.08	8.12e-09	2.37	3.58e-11	2.36	4.22e-11	2.38	4.53e-11	2.32	7.61e-11	2.52	7.64e-12	2.56	3.35e-12	1	16.59
9097	USP14	ubiquitin specific peptidase 14 (tRNA-guanine transglycosylase)	2.58	1.84e-16	2.51	1.62e-16	2.38	1.55e-15	2.18	5.67e-14	2.18	5.38e-14	2.31	3.57e-15	2.45	4.06e-16	1	16.59
64400	AKTIP	AKT interacting protein	2.49	9.26e-08	2.37	2.07e-07	2.48	7.84e-08	2.16	2.42e-06	2.38	2.65e-07	2.27	1.02e-06	2.42	1.34e-07	1	16.57
10072	DPP3	dipeptidyl-peptidase 3	2.41	1.74e-10	2.49	2.6e-11	2.47	3.05e-11	2.32	3.29e-10	2.3	4.24e-10	2.22	1.07e-09	2.32	2.52e-10	1	16.53
6628	SNRPB	small nuclear ribonucleoprotein polypeptides B and B1	2.91	3.99e-08	2.54	1.81e-07	2.52	2.35e-07	2.11	1.94e-05	2.2	6.87e-06	2.03	4.35e-05	2.22	4.49e-06	1	16.53
157378	TMEM65	transmembrane protein 65	2.05	2.01e-07	2.35	1.91e-09	2.31	4.14e-09	2.46	6.2e-10	2.25	8.94e-09	2.44	7.89e-10	2.66	5.22e-11	1	16.52
120103	SLC36A4	solute carrier family 36 (proton/amino acid symporter), member 4	2.79	2.44e-09	2.7	3.7e-09	2.3	2.55e-07	2.12	2.22e-06	2.01	8.11e-06	2.02	7.81e-06	2.55	1.49e-08	1	16.49
10602	CDC42EP3	CDC42 effector protein (Rho GTPase binding) 3	2.11	0.00872	2.1	0.00726	2.38	0.00188	2.56	0.000861	2.36	0.00236	2.37	0.00215	2.59	0.000649	1	16.47
29089	UBE2T	ubiquitin-conjugating enzyme E2T (putative)	2.25	1e-05	2.55	4.94e-07	2.41	1.85e-06	2.17	2.06e-05	2.19	1.77e-05	2.47	1.2e-06	2.4	1.82e-06	1	16.44
5965	RECQL	RecQ protein-like (DNA helicase Q1-like)	2.03	1.12e-05	2.5	3.38e-08	2.63	9.67e-09	2.26	5.5e-07	2.16	1.66e-06	2.4	1.15e-07	2.45	5.47e-08	1	16.43
22885	ABLIM3	actin binding LIM protein family, member 3	2.1	0.00541	2.16	0.00213	2.22	0.00155	2.19	0.00202	2.25	0.00143	2.62	0.000184	2.86	4.5e-05	1	16.4
25996	REXO2	RNA exonuclease 2	2.64	5.72e-12	2.4	4.73e-11	2.28	2.67e-10	2.22	8.05e-10	2.2	9.91e-10	2.39	5.91e-11	2.24	4.54e-10	1	16.37
10579	TACC2	transforming, acidic coiled-coil containing protein 2	2.06	5.59e-08	2.26	1.27e-09	2.25	1.6e-09	2.2	4.4e-09	2.16	7.62e-09	2.56	2.95e-11	2.86	1.21e-12	1	16.35
53981	CPSF2	cleavage and polyadenylation specific factor 2, 100kDa	2.41	3.99e-10	2.72	6.75e-12	2.48	8.76e-11	2.13	1.47e-08	2.1	2.15e-08	2.09	2.67e-08	2.41	2.14e-10	1	16.34
112464	PRKCDBP	protein kinase C, delta binding protein	2.11	0.0888	2.17	0.0609	2.66	0.0178	2.68	0.0166	2.38	0.0371	2.15	0.0723	2.1	0.0689	1	16.25
200081	TXLNA	taxilin alpha	2.17	1.09e-06	2.45	2.59e-08	2.32	1.18e-07	2.36	9.01e-08	2.3	1.72e-07	2.24	3.54e-07	2.41	4.22e-08	1	16.25
6856	SYPL1	synaptophysin-like 1	2.2	1.02e-11	2.08	5.1e-11	2.32	1.01e-12	2.27	2.5e-12	2.46	1.34e-13	2.44	1.43e-13	2.48	7.57e-14	1	16.25
8985	PLOD3	procollagen-lysine, 2-oxoglutarate 5-dioxygenase 3	2.24	2.95e-09	2.15	3.37e-09	2.17	2.73e-09	2.2	2.05e-09	2.37	1.89e-10	2.46	4.72e-11	2.64	5.75e-12	1	16.23
10890	RAB10	RAB10, member RAS oncogene family	2.24	4.89e-07	2.29	2.1e-07	2.2	6.1e-07	2.16	1.17e-06	2.14	1.46e-06	2.49	2.92e-08	2.71	2.9e-09	1	16.23
387923	SERP2	stress-associated endoplasmic reticulum protein family member 2	2.09	2.34e-05	2.56	1.41e-07	2.45	4.49e-07	2.38	1.05e-06	2.29	2.36e-06	2.22	4.97e-06	2.24	3.04e-06	1	16.23
7529	YWHAB	tyrosine 3-monooxygenase/tryptophan 5-monooxygenase activation protein, beta polypeptide	2.36	7.33e-17	2.47	3.06e-18	2.45	3.84e-18	2.25	1.47e-16	2.24	1.94e-16	2.26	1.41e-16	2.19	5.11e-16	1	16.22
2773	GNAI3	guanine nucleotide binding protein (G protein), alpha inhibiting activity polypeptide 3	2.33	4.23e-13	2.36	7.27e-14	2.29	2.77e-13	2.06	2.04e-11	2.21	1.04e-12	2.38	6.7e-14	2.53	6.05e-15	1	16.16
23513	SCRIB	scribbled planar cell polarity protein	2.14	1.03e-08	2.59	1.78e-11	2.38	2.39e-10	2.22	2.46e-09	2.28	1.11e-09	2.25	1.58e-09	2.21	2.49e-09	1	16.07
55017	C14orf119	chromosome 14 open reading frame 119	2.45	1.41e-12	2.17	3.42e-11	2.13	7.44e-11	2.28	8.49e-12	2.27	9.8e-12	2.36	2.49e-12	2.4	1.06e-12	1	16.06
23258	DENND5A	DENN/MADD domain containing 5A	2.74	1.21e-10	2.18	3.8e-08	2.23	2.36e-08	2.33	5.29e-09	2.27	1.44e-08	2.11	1.02e-07	2.17	3.77e-08	1	16.03
7532	YWHAG	tyrosine 3-monooxygenase/tryptophan 5-monooxygenase activation protein, gamma polypeptide	2.18	2.27e-11	2.4	2.92e-13	2.22	5.43e-12	2.13	2.47e-11	2.12	2.77e-11	2.38	6.32e-13	2.6	1.35e-14	1	16.03
2717	GLA	galactosidase, alpha	2.41	5.65e-06	2.24	1.69e-05	2.18	3.08e-05	2.04	0.000157	2.16	5.21e-05	2.3	1.47e-05	2.69	4.21e-07	1	16.02
57553	MICAL3	microtubule associated monooxygenase, calponin and LIM domain containing 3	2.69	5.99e-11	2.4	7.83e-10	2.31	2.91e-09	2.22	1.03e-08	2.04	1.63e-07	2.14	3.27e-08	2.22	7.97e-09	1	16.02
11056	DDX52	DEAD (Asp-Glu-Ala-Asp) box polypeptide 52	2.43	2.16e-08	2.62	8.78e-10	2.4	1.1e-08	2.12	3.48e-07	2.03	1.5e-06	2.05	8.89e-07	2.36	1.85e-08	1	16.01
51026	GOLT1B	golgi transport 1B	2.16	1.1e-06	2.1	1.58e-06	2.2	5.35e-07	2.22	5.06e-07	2.15	1.1e-06	2.41	5.52e-08	2.75	1.5e-09	1	15.99
7353	UFD1L	ubiquitin fusion degradation 1 like (yeast)	2.75	2e-12	2.31	2.64e-10	2.22	7.55e-10	2.15	3.43e-09	2.18	2.31e-09	2.16	3.3e-09	2.15	2.18e-09	1	15.92
10787	NCKAP1	NCK-associated protein 1	2.18	1.32e-06	2.17	9.83e-07	2.13	1.98e-06	2.16	1.61e-06	2.14	1.83e-06	2.6	1.62e-08	2.47	4.36e-08	1	15.85
5584	PRKCI	protein kinase C, iota	2.37	2.25e-09	2.31	2.36e-09	2.25	5.56e-09	2.1	5.87e-08	2.18	2.33e-08	2.21	1.12e-08	2.43	5.55e-10	1	15.85
54707	GPN2	GPN-loop GTPase 2	2.17	2.22e-05	2.32	3.85e-06	2.07	5.02e-05	2.17	2.2e-05	2.13	2.94e-05	2.26	8.2e-06	2.68	1.56e-07	1	15.8
440145	MZT1	mitotic spindle organizing protein 1	2.24	3.41e-05	2.56	2.15e-06	2.5	3.44e-06	2.18	6.76e-05	2.05	0.000217	2.01	0.000293	2.18	5.51e-05	1	15.72
84975	MFSD5	major facilitator superfamily domain containing 5	2.35	4.26e-10	2.3	3.79e-10	2.04	2.43e-08	2.12	7.64e-09	2.2	2.01e-09	2.2	2.83e-09	2.43	8.65e-11	1	15.64
51474	LIMA1	LIM domain and actin binding 1	2.23	2.47e-08	2.19	2.54e-08	2.53	3.57e-10	2.35	3.63e-09	2.14	5.21e-08	2.07	1.47e-07	2.11	5.85e-08	1	15.62
8883	NAE1	NEDD8 activating enzyme E1 subunit 1	2.47	4.17e-12	2.3	1.63e-11	2.25	5.04e-11	2.07	7.33e-10	2.09	4.73e-10	2.14	2.67e-10	2.28	1.9e-11	1	15.6
11193	WBP4	WW domain binding protein 4	2.28	1.2e-06	2.46	9.85e-08	2.24	9.77e-07	2.1	5.2e-06	2.06	8.7e-06	2.18	2.01e-06	2.27	7.02e-07	1	15.59
23424	TDRD7	tudor domain containing 7	2.3	3.35e-08	2.44	3.63e-09	2.36	1e-08	2.09	3.79e-07	2.21	7.42e-08	2.02	1e-06	2.06	4.47e-07	1	15.48
305	ANXA2P3	annexin A2 pseudogene 3	2.09	2.8e-05	2.11	2.06e-05	2.22	7.24e-06	2.29	4.44e-06	2.2	1.03e-05	2.32	3.53e-06	2.22	7.99e-06	1	15.45
51451	LCMT1	leucine carboxyl methyltransferase 1	2.02	4.66e-10	2.29	2.67e-12	2.16	2.22e-11	2.16	3.56e-11	2.27	4.91e-12	2.24	8.58e-12	2.31	1.85e-12	1	15.45
868	CBLB	Cbl proto-oncogene B, E3 ubiquitin protein ligase	2.5	4.22e-05	2.07	0.000512	2.08	0.000556	2.25	0.00017	2	0.00123	2.07	0.000704	2.47	3.14e-05	1	15.44
7082	TJP1	tight junction protein 1	2.14	2.75e-09	2.32	9.71e-11	2.24	3.52e-10	2.09	3.99e-09	2.17	1.34e-09	2.13	2.06e-09	2.33	9.87e-11	1	15.42
7414	VCL	vinculin	2.57	1.38e-10	2.17	1.59e-08	2.38	1.02e-09	2.09	6.23e-08	2.1	5.93e-08	2.09	6.19e-08	2.02	1.44e-07	1	15.42
5279	PIGC	phosphatidylinositol glycan anchor biosynthesis, class C	2.41	8.91e-11	2.32	1.63e-10	2.06	9.04e-09	2.04	1.88e-08	2.1	6.13e-09	2.16	2.3e-09	2.28	2.65e-10	1	15.37
7511	XPNPEP1	X-prolyl aminopeptidase (aminopeptidase P) 1, soluble	2.02	1.52e-10	2.27	5.06e-13	2.3	2.97e-13	2.06	2.65e-11	2.14	7.03e-12	2.17	3.12e-12	2.4	6.76e-14	1	15.36
5230	PGK1	phosphoglycerate kinase 1	2.12	8.07e-10	2.24	3.25e-11	2.39	3.5e-12	2.18	1.05e-10	2.23	4.41e-11	2.09	3.85e-10	2.09	3.68e-10	1	15.34
55860	ACTR10	actin-related protein 10 homolog (S. cerevisiae)	2.23	4.3e-13	2.16	5.75e-13	2.25	1.39e-13	2.1	2.75e-12	2.08	3.73e-12	2.21	2.92e-13	2.21	1.76e-13	1	15.24
26071	FAM127B	family with sequence similarity 127, member B	2.29	3.26e-06	2.27	2.79e-06	2.14	1.35e-05	2.16	1.13e-05	2.11	1.91e-05	2.09	2.59e-05	2.16	8.37e-06	1	15.22
476	ATP1A1	ATPase, Na+/K+ transporting, alpha 1 polypeptide	2.36	7.5e-10	2.06	3.36e-08	2.24	2.35e-09	2.07	3.45e-08	2.15	1.07e-08	2.12	1.85e-08	2.22	3.1e-09	1	15.22
55313	CPPED1	calcineurin-like phosphoesterase domain containing 1	2.07	8.84e-08	2.44	3.41e-10	2.2	9.24e-09	2.11	4.03e-08	2.16	1.71e-08	2.06	7.24e-08	2.17	1.22e-08	1	15.21
29766	TMOD3	tropomodulin 3 (ubiquitous)	2.12	2.02e-06	2.17	6.04e-07	2.3	1.67e-07	2.05	3.32e-06	2.01	5.63e-06	2.19	6.32e-07	2.32	1.08e-07	1	15.16
127703	C1orf216	chromosome 1 open reading frame 216	2.12	2.29e-07	2.34	9.33e-09	2.05	5.21e-07	2.17	1.04e-07	2.19	8.81e-08	2.02	8.73e-07	2.18	7.22e-08	1	15.07
71	ACTG1	actin, gamma 1	2.18	1.16e-14	2.27	5.43e-16	2.25	8.07e-16	2.14	6.18e-15	2.02	7.62e-14	2.04	4.65e-14	2.04	3.92e-14	1	14.94
196441	ZFC3H1	zinc finger, C3H1-type containing	2.03	0.000153	2	0.000159	2.03	0.000128	2.18	3.59e-05	2.1	6.77e-05	2.21	2.24e-05	2.19	2.77e-05	1	14.74
10006	ABI1	abl-interactor 1	2.05	1.06e-08	2.08	2.13e-09	2.1	1.53e-09	2.07	3.67e-09	2.07	2.78e-09	2.15	8.44e-10	2.18	4.89e-10	1	14.7
9908	G3BP2	GTPase activating protein (SH3 domain) binding protein 2	2.06	3.63e-09	2.11	6.02e-10	2.11	6.05e-10	2.02	3.26e-09	2.04	2.51e-09	2.06	1.6e-09	2.27	4.45e-11	1	14.67
81606	LBH	limb bud and heart development	2.02	0.0415	3.89	4.68e-05	5.98	3.48e-07	6.05	3.45e-07	3.66	0.000113	2.48	0.0064	1.67	0.118	2	25.75
374378	GALNT18	UDP-N-acetyl-alpha-D-galactosamine:polypeptide N-acetylgalactosaminyltransferase 18	3.35	1.49e-09	4.08	2.47e-11	4.25	9.36e-12	3.14	5.34e-09	2.77	8.04e-08	2.2	1.27e-05	1.74	0.00142	2	21.53
5216	PFN1	profilin 1	2.22	9.02e-06	3.03	1.07e-09	3.52	2.8e-11	2.92	2.6e-09	2.99	1.49e-09	2.46	2.07e-07	1.95	3.64e-05	2	19.09
420	ART4	ADP-ribosyltransferase 4 (Dombrock blood group)	2.4	9.96e-08	3.11	1.42e-10	3.18	8.28e-11	2.25	5.51e-07	2.15	1.83e-06	2.01	9.4e-06	1.62	0.00136	2	16.72
7342	UBP1	upstream binding protein 1 (LBP-1a)	2.45	8.3e-15	2.81	1.42e-17	2.55	5.02e-16	2.48	1.34e-15	2.19	2.03e-13	2.11	7.63e-13	1.99	6.97e-12	2	16.58
55152	DALRD3	DALR anticodon binding domain containing 3	2.29	7e-09	2.48	2.77e-10	2.35	1.57e-09	2.09	7.5e-08	2.18	1.73e-08	2.12	3.96e-08	1.97	4.1e-07	2	15.48
3912	LAMB1	laminin, beta 1	2.48	0.00734	2.03	0.0333	2.09	0.027	2.37	0.00995	2.36	0.0106	2.11	0.0276	1.91	0.0505	2	15.35
10769	PLK2	polo-like kinase 2	3.01	9.84e-05	3.89	2e-06	3.44	1.01e-05	2.72	0.000274	2.22	0.00343	1.95	0.0146	2.08	0.00606	3	19.31
6690	SPINK1	serine peptidase inhibitor, Kazal type 1	3.5	0.03	3.15	0.0369	3.59	0.0214	3.28	0.0324	2.14	0.183	1.51	0.503	2.1	0.182	3	19.27
79023	NUP37	nucleoporin 37kDa	3.01	2.8e-13	2.99	2.29e-13	2.62	1.36e-11	2.27	1.35e-09	2.21	2.73e-09	1.99	1.33e-07	2.09	1.23e-08	3	17.18
5912	RAP2B	RAP2B, member of RAS oncogene family	2.61	6.34e-11	2.86	2.83e-12	2.65	2.25e-11	2.24	4.36e-09	2.02	1.05e-07	1.99	1.62e-07	2.11	2.18e-08	3	16.48
7011	TEP1	telomerase-associated protein 1	2.74	5.5e-07	2.72	3.18e-07	2.29	1.34e-05	2.21	3.03e-05	2.06	0.000116	1.99	0.000236	2.18	3.22e-05	3	16.19
114044	MCM3AP-AS1	MCM3AP antisense RNA 1	2.57	0.000261	2.09	0.00329	2.16	0.00242	2.08	0.00381	2.18	0.00225	1.96	0.00844	2.54	0.000263	3	15.58
55008	HERC6	HECT and RLD domain containing E3 ubiquitin protein ligase family member 6	2.9	1.03e-06	2.11	0.000226	2.32	4.78e-05	2.11	0.000304	2.11	0.000297	1.93	0.00129	2.07	0.000306	3	15.55
3796	KIF2A	kinesin heavy chain member 2A	2.6	9.51e-12	2.37	1.02e-10	2.12	5.23e-09	2.17	3e-09	2.09	7.9e-09	1.96	7.56e-08	2.04	1.66e-08	3	15.35
59349	KLHL12	kelch-like family member 12	2.05	1.94e-07	2.56	1.6e-11	2.27	8.52e-10	2.09	1.48e-08	2.11	7.56e-09	1.98	8.24e-08	2.1	8.79e-09	3	15.16
90580	C19orf52	chromosome 19 open reading frame 52	2.2	1.62e-08	2.17	1.71e-08	2.17	1.8e-08	2.13	4.85e-08	2.12	4.91e-08	1.88	2.65e-06	2.01	1.97e-07	3	14.68
4236	MFAP1	microfibrillar-associated protein 1	2.02	1.96e-13	2.08	1.82e-14	2.05	3.83e-14	2.05	3.97e-14	2.01	9.91e-14	1.97	2.53e-13	2.06	3.03e-14	3	14.24
4830	NME1	NME/NM23 nucleoside diphosphate kinase 1	4.58	1.38e-12	4.05	1.31e-11	3.33	9.12e-10	2.24	7.29e-06	2.09	3.42e-05	1.78	0.000984	1.76	0.000963	4	19.83
93663	ARHGAP18	Rho GTPase activating protein 18	3.5	3.85e-08	3.98	2.84e-09	3.61	1.75e-08	2.72	3.74e-06	2.01	0.000784	1.69	0.0122	1.66	0.0141	4	19.17
4312	MMP1	matrix metallopeptidase 1 (interstitial collagenase)	4.19	0.169	4	0.154	3.39	0.215	2.42	0.382	2.32	0.411	1.29	0.832	1.23	0.846	4	18.84
11082	ESM1	endothelial cell-specific molecule 1	4.04	0.0968	2.55	0.244	2.92	0.191	3.7	0.105	2.74	0.222	-1.02	0.985	-1.55	0.604	4	18.52
23180	RFTN1	raftlin, lipid raft linker 1	3.08	2.77e-06	3.4	4.22e-07	3.21	1.12e-06	2.56	6e-05	2.09	0.00147	1.71	0.021	1.41	0.127	4	17.46
1841	DTYMK	deoxythymidylate kinase (thymidylate kinase)	2.65	3.02e-11	2.99	6.95e-13	2.56	5.65e-11	2.09	3.49e-08	2.07	5.78e-08	1.9	8.74e-07	1.93	3.98e-07	4	16.19
84142	FAM175A	family with sequence similarity 175, member A	2.48	1.27e-05	3.02	1.84e-07	2.56	5.75e-06	2.25	8.46e-05	2.08	0.000285	1.84	0.0027	1.87	0.00169	4	16.1
55756	INTS9	integrator complex subunit 9	2.18	8.89e-09	2.95	4.57e-13	2.54	3.22e-11	2.32	7.79e-10	2.1	1.62e-08	1.85	1.09e-06	1.88	6.06e-07	4	15.82
51678	MPP6	membrane protein, palmitoylated 6 (MAGUK p55 subfamily member 6)	2.71	2.51e-10	2.28	1.18e-08	2.27	1.83e-08	2.17	6.68e-08	2.21	4.81e-08	1.99	8.02e-07	1.86	6.25e-06	4	15.49
317649	EIF4E3	eukaryotic translation initiation factor 4E family member 3	2.5	7.58e-10	2.38	1.54e-09	2.36	1.76e-09	2.06	1.98e-07	2.06	1.61e-07	1.92	1.25e-06	1.96	5.3e-07	4	15.24
2934	GSN	gelsolin	2.15	0.000218	2.3	5.51e-05	2.67	3.36e-06	2.2	0.000139	2.15	0.000201	1.81	0.00364	1.68	0.00966	4	14.96
669	BPGM	2,3-bisphosphoglycerate mutase	2.21	6.6e-08	2.3	1.15e-08	2.09	2.04e-07	2.05	4.48e-07	2.08	3.29e-07	1.84	8.74e-06	1.93	1.82e-06	4	14.5
7347	UCHL3	ubiquitin carboxyl-terminal esterase L3 (ubiquitin thiolesterase)	4.21	2.64e-13	3.14	4.86e-11	2.63	5.62e-09	2.13	1.48e-06	1.96	1.22e-05	2.15	1.12e-06	2.29	2.06e-07	5	18.51
84135	UTP15	UTP15, U3 small nucleolar ribonucleoprotein, homolog (S. cerevisiae)	3.52	7.56e-08	3.08	3.16e-07	2.51	1.55e-05	2.14	0.000298	1.88	0.00249	2.04	0.000752	2.54	1.35e-05	5	17.71
6632	SNRPD1	small nuclear ribonucleoprotein D1 polypeptide 16kDa	3.62	2.29e-10	3.1	4.35e-09	2.44	9.09e-07	2.04	5.5e-05	1.96	0.000145	2.03	6.74e-05	2.22	7.42e-06	5	17.41
84138	SLC7A6OS	solute carrier family 7, member 6 opposite strand	3.14	1.1e-10	2.87	6.02e-10	2.32	1.52e-07	2.17	9.98e-07	1.97	1.38e-05	2.08	2.92e-06	2.39	6.82e-08	5	16.94
51067	YARS2	tyrosyl-tRNA synthetase 2, mitochondrial	2.82	2.76e-12	2.66	6.12e-12	2.44	8.29e-11	2.15	5.26e-09	1.94	1.53e-07	2.11	1.04e-08	2.29	7.4e-10	5	16.41
401074	LINC00960	long intergenic non-protein coding RNA 960	2.57	0.15	2.42	0.151	2.32	0.177	2.32	0.177	1.8	0.36	2.27	0.198	2.46	0.137	5	16.16
55841	WWC3	WWC family member 3	2.3	9.68e-06	2.4	3e-06	2.12	4.13e-05	2.12	4.82e-05	1.99	0.000163	2.37	4.35e-06	2.59	5.22e-07	5	15.89
8664	EIF3D	eukaryotic translation initiation factor 3, subunit D	2.65	1.61e-12	2.63	1.23e-12	2.26	1.29e-10	2.01	1.34e-08	1.99	1.54e-08	2.01	9.67e-09	2.22	2.52e-10	5	15.77
84246	MED10	mediator complex subunit 10	2.49	5.11e-08	2.2	8.22e-07	2.01	9.18e-06	2.03	7.24e-06	2	1.23e-05	2.24	6.32e-07	2.48	4.03e-08	5	15.45
11183	MAP4K5	mitogen-activated protein kinase kinase kinase kinase 5	2.56	1.95e-06	2.34	7.01e-06	2.31	9.03e-06	2.1	8e-05	1.87	0.000727	2.02	0.000178	2.25	1.74e-05	5	15.45
55033	FKBP14	FK506 binding protein 14, 22 kDa	2.3	3.75e-05	2.07	0.000206	2.01	0.000374	2.18	9.87e-05	1.85	0.00183	2.09	0.000224	2.53	4.52e-06	5	15.03
8881	CDC16	cell division cycle 16	2.69	4.7e-15	2.02	5.36e-11	2.05	3.22e-11	2	7.72e-11	1.99	1.07e-10	2.04	4.16e-11	2	5.33e-11	5	14.79
8420	SNHG3	small nucleolar RNA host gene 3 (non-protein coding)	7.94	1.73e-12	4.52	5.03e-09	2.52	8.86e-05	2.19	0.000833	1.78	0.014	1.92	0.00513	2.02	0.00211	6	22.89
64127	NOD2	nucleotide-binding oligomerization domain containing 2	5.83	1.6e-08	3.14	4.99e-05	2.15	0.00546	2.12	0.00692	1.95	0.0173	1.98	0.0155	2.42	0.00145	6	19.59
51406	NOL7	nucleolar protein 7, 27kDa	3.45	5.28e-14	3.07	6.46e-13	2.39	8.46e-10	2.03	1.21e-07	1.86	1.89e-06	2	2.21e-07	2.15	1.42e-08	6	16.95
127253	TYW3	tRNA-yW synthesizing protein 3 homolog (S. cerevisiae)	2.89	1.82e-10	2.72	4.54e-10	2.66	1.13e-09	2.07	1.17e-06	1.89	1.48e-05	1.96	4.79e-06	2.24	1.14e-07	6	16.43
2274	FHL2	four and a half LIM domains 2	3.4	0.000958	2.1	0.0357	2.44	0.0124	2.08	0.0399	1.82	0.104	1.96	0.0683	2.35	0.0153	6	16.15
262	AMD1	adenosylmethionine decarboxylase 1	2.95	5.69e-11	2.45	4.61e-09	2.46	4.44e-09	2.01	1.51e-06	1.79	4.05e-05	1.8	3.61e-05	2.24	6.34e-08	6	15.7
3837	KPNB1	karyopherin (importin) beta 1	2.55	2.67e-13	2.62	3.54e-14	2.35	2.01e-12	2.06	2.28e-10	1.99	9.6e-10	1.97	1.71e-09	2.01	8.02e-10	6	15.55
10985	GCN1L1	GCN1 general control of amino-acid synthesis 1-like 1 (yeast)	2.63	4.53e-12	2.47	1.01e-11	2.12	1.81e-09	2.04	7.88e-09	1.92	6.87e-08	1.92	6.53e-08	2.12	1.58e-09	6	15.22
23480	SEC61G	Sec61 gamma subunit	2.42	7.86e-08	2.16	7.15e-07	2.28	1.91e-07	2.03	4.12e-06	1.91	2.01e-05	1.95	1.08e-05	2.14	8.43e-07	6	14.89
7444	VRK2	vaccinia related kinase 2	2.12	1.98e-07	2.27	1.39e-08	2.23	2.14e-08	2.08	1.96e-07	1.97	1.02e-06	1.93	1.84e-06	2.07	1.83e-07	6	14.67
387521	TMEM189	transmembrane protein 189	2.09	1.09e-06	2.01	2.54e-06	2.08	1.14e-06	2.07	1.43e-06	1.97	5.63e-06	1.92	1.12e-05	2.14	5.32e-07	6	14.28
3934	LCN2	lipocalin 2	10.74	0.000392	5.71	0.00804	4.08	0.034	2.23	0.236	1.48	0.586	-1.21	0.815	1.12	0.879	7	26.57
100126791	EGOT	eosinophil granule ontogeny transcript (non-protein coding)	4.86	3.46e-09	7.48	4.8e-12	5.07	1.37e-09	2.61	6.19e-05	1.74	0.0188	1.73	0.0202	1.47	0.0935	7	24.96
81788	NUAK2	NUAK family, SNF1-like kinase, 2	2.86	1.56e-05	5.01	1.33e-09	4.17	2.71e-08	2.71	3.59e-05	1.58	0.0513	1.16	0.568	-1.21	0.415	7	18.7
407975	MIR17HG	miR-17-92 cluster host gene (non-protein coding)	6.09	1.2e-08	3.55	1.35e-05	2.4	0.00212	2.14	0.00755	1.43	0.231	1.45	0.212	1.51	0.149	7	18.57
1047	CLGN	calmegin	5.56	0.00176	3.21	0.0273	2.37	0.11	2.2	0.145	1.84	0.265	1.29	0.683	1.83	0.259	7	18.3
197259	MLKL	mixed lineage kinase domain-like	3.72	1.84e-10	3.18	3.28e-09	2.46	1.05e-06	2.03	6.69e-05	1.8	0.00072	1.81	0.000696	1.76	0.00103	7	16.76
3914	LAMB3	laminin, beta 3	3.33	7.35e-06	2.98	2.76e-05	2.73	0.000112	2.21	0.00205	1.7	0.0404	1.62	0.0649	1.82	0.018	7	16.39
79188	TMEM43	transmembrane protein 43	2.73	2.35e-11	2.86	4.22e-12	2.51	1.68e-10	2.07	7.93e-08	1.89	1.23e-06	1.95	4.96e-07	1.94	4.85e-07	7	15.95
5493	PPL	periplakin	2.06	0.00147	2.97	2.69e-06	3.21	7.4e-07	2.46	7.05e-05	1.91	0.00384	1.64	0.027	1.54	0.0461	7	15.79
57393	TMEM27	transmembrane protein 27	2.01	0.0098	2.54	0.000432	2.65	0.000262	2.56	0.000402	2	0.00877	1.96	0.011	1.84	0.0186	7	15.56
9141	PDCD5	programmed cell death 5	3.09	2.56e-12	2.51	2.87e-10	2.29	4.56e-09	2.02	2.67e-07	1.93	1.22e-06	1.85	4.37e-06	1.73	2.27e-05	7	15.42
11198	SUPT16H	suppressor of Ty 16 homolog (S. cerevisiae)	2.7	0.0228	2.91	0.0125	2.94	0.0107	2.42	0.0393	1.58	0.304	1.39	0.488	1.36	0.488	7	15.3
654433	PAX8-AS1	PAX8 antisense RNA 1	2.42	0.412	2.12	0.433	2.47	0.342	2.33	0.374	1.91	0.512	1.87	0.545	1.81	0.539	7	14.93
118881	COMTD1	catechol-O-methyltransferase domain containing 1	2.35	7.14e-08	2.43	2.06e-08	2.24	1.77e-07	2.04	2.68e-06	1.92	1.32e-05	1.93	1.3e-05	1.95	6.86e-06	7	14.86
151195	CCNYL1	cyclin Y-like 1	2.12	1.18e-06	2.25	1.16e-07	2.44	1.3e-08	2.19	2.42e-07	1.93	8.31e-06	1.87	1.69e-05	1.99	3.02e-06	7	14.79
2317	FLNB	filamin B, beta	2.52	4.27e-08	2.83	1.14e-09	2.39	1.13e-07	2.07	4.11e-06	1.78	0.000168	1.63	0.00135	1.54	0.00364	7	14.76
79230	ZNF557	zinc finger protein 557	2.02	1.94e-05	2.25	1.52e-06	2.46	2.17e-07	2.3	1.13e-06	1.95	5.36e-05	1.8	0.000293	1.88	0.000102	7	14.66
3070	HELLS	helicase, lymphoid-specific	2.1	0.000456	2.65	5.63e-06	2.37	4.75e-05	2.09	0.000486	1.81	0.00471	1.69	0.013	1.88	0.00221	7	14.59
11146	GLMN	glomulin, FKBP associated protein	2.17	1.9e-07	2.52	2.03e-09	2.17	1.45e-07	2	1.61e-06	1.92	5.71e-06	1.84	1.77e-05	1.9	6.64e-06	7	14.52
9014	TAF1B	TATA box binding protein (TBP)-associated factor, RNA polymerase I, B, 63kDa	2.31	2.08e-05	2.3	1.31e-05	2.08	0.000103	2	0.000259	1.93	0.000508	1.79	0.0019	1.96	0.000316	7	14.37
1465	CSRP1	cysteine and glycine-rich protein 1	2.06	0.000154	2.16	4.74e-05	2.37	6.92e-06	2.01	0.00021	1.96	0.000324	1.9	0.000596	1.89	0.000556	7	14.35
10318	TNIP1	TNFAIP3 interacting protein 1	2.85	2.5e-15	2.38	3.93e-13	2.17	1.08e-11	2.09	6.33e-11	1.73	1.09e-07	1.59	3.32e-06	1.5	2.5e-05	7	14.31
6181	RPLP2	ribosomal protein, large, P2	2.03	2.9e-09	2.23	6.08e-11	2.32	1.36e-11	2.12	4.84e-10	1.91	2.16e-08	1.84	1.12e-07	1.79	2.02e-07	7	14.24
283742	FAM98B	family with sequence similarity 98, member B	2.26	9.3e-10	2.16	1.94e-09	2.04	1.68e-08	2.02	2.69e-08	1.89	2.08e-07	1.82	1.13e-06	1.88	2.46e-07	7	14.07
5082	PDCL	phosducin-like	2.14	1.54e-10	2.01	9.93e-10	2.26	1.49e-11	2.1	2.56e-10	1.94	4.85e-09	1.79	1.02e-07	1.82	4.38e-08	7	14.06
7324	UBE2E1	ubiquitin-conjugating enzyme E2E 1	2.03	3.92e-11	2.22	1.41e-13	2.16	5.22e-13	2.08	4.39e-12	1.84	6.28e-10	1.85	4.5e-10	1.88	2.11e-10	7	14.06
91663	MYADM	myeloid-associated differentiation marker	2.43	6.77e-05	2.24	0.000224	2.21	0.000262	2.01	0.00125	1.74	0.0106	1.67	0.019	1.75	0.00872	7	14.05
4065	LY75	lymphocyte antigen 75	2.2	0.0178	2.46	0.00471	2.2	0.0138	2.21	0.0122	1.69	0.101	1.61	0.144	1.56	0.158	7	13.93
8266	UBL4A	ubiquitin-like 4A	2.03	1.49e-07	2.07	7.55e-08	2.07	8.85e-08	2.05	1.06e-07	1.93	7.46e-07	1.87	2.07e-06	1.88	1.56e-06	7	13.9
100507319			2.55	4.31e-08	2.49	5.59e-08	2.23	8.44e-07	2.05	8.22e-06	1.84	0.000102	1.38	0.0399	1.34	0.0509	7	13.88
79080	CCDC86	coiled-coil domain containing 86	4.07	1.34e-09	3.01	1.88e-07	2.19	9.24e-05	1.96	0.000688	2.07	0.000286	2.29	4.5e-05	2.7	1.75e-06	8	18.29
1039	CDR2	cerebellar degeneration-related protein 2, 62kDa	2.66	1.65e-10	2.37	3.02e-09	2.23	1.5e-08	2	4.81e-07	2.04	2.72e-07	2.66	1.4e-10	3.26	3.11e-13	8	17.22
51388	NIP7	NIP7, nucleolar pre-rRNA processing protein	3.52	2.3e-08	2.76	7.91e-07	2.1	0.000165	1.98	0.000551	2.01	0.000384	2.13	0.000129	2.61	2.54e-06	8	17.11
10360	NPM3	nucleophosmin/nucleoplasmin 3	3.49	1.22e-05	3.02	6.1e-05	2.06	0.00763	1.87	0.0207	2.02	0.00972	2.19	0.00406	2.24	0.0026	8	16.89
5504	PPP1R2	protein phosphatase 1, regulatory (inhibitor) subunit 2	2.54	6.71e-09	2.62	1.35e-09	2.36	3.12e-08	2	3.04e-06	2.11	6.95e-07	2.44	1.21e-08	2.55	2.89e-09	8	16.62
79075	DSCC1	DNA replication and sister chromatid cohesion 1	3.11	2.07e-07	2.65	3.39e-06	2.2	0.000111	2	0.000707	2.11	0.000236	2.2	0.000119	2.24	7.94e-05	8	16.51
53918	PELO	pelota homolog (Drosophila)	2.91	7.65e-09	2.34	9.08e-07	2.08	1.27e-05	1.92	0.000109	2.03	3.16e-05	2.17	5.68e-06	2.8	1.41e-08	8	16.25
4200	ME2	malic enzyme 2, NAD(+)-dependent, mitochondrial	2.67	1.63e-09	2.36	2.61e-08	2.27	8.41e-08	1.87	2.02e-05	2.11	6.96e-07	2.25	1.17e-07	2.37	2.3e-08	8	15.9
63905	MANBAL	mannosidase, beta A, lysosomal-like	2.51	1.48e-12	2.25	2.83e-11	2.04	1.2e-09	1.99	3.83e-09	2.07	7.8e-10	2.16	1.53e-10	2.36	5.07e-12	8	15.38
10328	EMC8	ER membrane protein complex subunit 8	2.4	3.83e-11	2.16	7.86e-10	2.04	5.74e-09	1.96	3.42e-08	2.06	5.08e-09	2.06	6.14e-09	2.31	9.05e-11	8	14.99
2802	GOLGA3	golgin A3	2.29	4.49e-12	2.16	3.36e-11	2.08	1.12e-10	1.95	2.15e-09	2.03	4.13e-10	2.11	8.61e-11	2.28	4.16e-12	8	14.9
5441	POLR2L	polymerase (RNA) II (DNA directed) polypeptide L, 7.6kDa	2.01	8.31e-07	2.09	1.81e-07	2.01	7.51e-07	1.98	1.16e-06	2.03	5.57e-07	1.93	2.57e-06	1.94	1.49e-06	9	13.99
2167	FABP4	fatty acid binding protein 4, adipocyte	5.73	0.169	3.92	0.252	2.31	0.499	1.68	0.684	1.85	0.63	2.09	0.573	2.96	0.357	10	20.54
85028	SNHG12	small nucleolar RNA host gene 12 (non-protein coding)	4.19	5.75e-10	3.32	1.8e-08	2.39	1.5e-05	1.96	0.000668	1.78	0.00339	2.09	0.00023	2.33	2.22e-05	10	18.06
3615	IMPDH2	IMP (inosine 5'-monophosphate) dehydrogenase 2	3.76	4.2e-13	3.37	2.14e-12	2.54	2.98e-09	1.98	3.66e-06	2	2.86e-06	2.02	2.16e-06	2.2	1.67e-07	10	17.87
51645	PPIL1	peptidylprolyl isomerase (cyclophilin)-like 1	3.78	2.32e-06	3.59	1.38e-06	2.38	0.000552	1.87	0.0131	1.78	0.0227	2.04	0.00489	2.29	0.00091	10	17.73
25879	DCAF13	DDB1 and CUL4 associated factor 13	3.96	4.13e-12	2.93	2.44e-09	2.18	3.32e-06	1.89	0.000117	1.95	5.79e-05	2.26	1.88e-06	2.44	2.6e-07	10	17.61
874	CBR3	carbonyl reductase 3	4.17	9.5e-05	2.94	0.00249	2.1	0.037	1.86	0.0808	1.57	0.216	2.12	0.0368	2.12	0.0322	10	16.88
56902	PNO1	partner of NOB1 homolog (S. cerevisiae)	3.9	4.9e-10	2.87	1.81e-07	2.15	6.06e-05	1.73	0.00347	1.87	0.001	2	0.00028	2.33	1.09e-05	10	16.85
840	CASP7	caspase 7, apoptosis-related cysteine peptidase	3	7.08e-12	2.38	3.32e-09	2.19	3.71e-08	2	6.07e-07	1.98	7.22e-07	2.39	3.66e-09	2.73	5.35e-11	10	16.67
11186	RASSF1	Ras association (RalGDS/AF-6) domain family member 1	3.09	1.1e-06	2.22	0.00028	2.1	0.000616	1.86	0.00395	1.96	0.00194	2.22	0.000288	2.57	2.61e-05	10	16.02
6921	TCEB1	transcription elongation factor B (SIII), polypeptide 1 (15kDa, elongin C)	2.44	2.11e-07	2.29	8.36e-07	2.01	1.54e-05	1.92	7.64e-05	1.83	0.000218	2.24	1.34e-06	2.49	1.15e-07	10	15.22
55233	MOB1A	MOB kinase activator 1A	2.34	3.73e-09	2.23	8.18e-09	2.18	1.62e-08	1.83	3.75e-06	1.98	3.54e-07	2.2	1.45e-08	2.29	3.43e-09	10	15.05
4677	NARS	asparaginyl-tRNA synthetase	2.57	1.92e-09	2.25	4.2e-08	2.01	1.03e-06	1.88	8.31e-06	1.87	9.31e-06	2.03	1.02e-06	2.24	4.42e-08	10	14.85
6880	TAF9	TAF9 RNA polymerase II, TATA box binding protein (TBP)-associated factor, 32kDa	2.23	8.51e-09	2.22	5.05e-09	2.05	5.34e-08	1.96	2.86e-07	1.98	2.02e-07	2.04	8.98e-08	2.15	1.28e-08	10	14.63
1073	CFL2	cofilin 2 (muscle)	2.05	2.44e-09	2.15	1.98e-10	2.08	7.3e-10	1.82	1.21e-07	1.82	1.16e-07	2	3.11e-09	2.15	1.93e-10	10	14.07
55003	PAK1IP1	PAK1 interacting protein 1	6.27	1.35e-11	4.1	6.57e-09	2.44	5.03e-05	1.93	0.00272	1.71	0.0145	1.98	0.00208	2.21	0.000296	11	20.64
57559	STAMBPL1	STAM binding protein-like 1	6.96	1.46e-11	3.4	7.67e-07	2.14	0.00109	1.77	0.0147	1.64	0.0357	1.71	0.022	2	0.00273	11	19.62
55319	TMA16	translation machinery associated 16 homolog (S. cerevisiae)	4.1	3.97e-09	3.82	7.13e-09	2.4	3.53e-05	1.92	0.00169	1.85	0.00377	1.87	0.003	2.26	0.000136	11	18.22
6723	SRM	spermidine synthase	4.12	4.73e-06	3.23	5.85e-05	2.62	0.000693	1.94	0.0196	1.97	0.0172	1.93	0.0222	2.08	0.00858	11	17.89
55720	TSR1	TSR1, 20S rRNA accumulation, homolog (S. cerevisiae)	3.74	7.63e-11	3.13	2.36e-09	2.33	2.08e-06	1.83	0.000458	1.91	0.000193	1.96	0.000104	2.12	1.65e-05	11	17.02
84916	CIRH1A	cirrhosis, autosomal recessive 1A (cirhin)	4.36	2.69e-13	2.74	5.27e-09	2.01	1.2e-05	1.86	9.02e-05	1.9	5.36e-05	1.78	0.000243	2.05	6.99e-06	11	16.7
51018	RRP15	ribosomal RNA processing 15 homolog (S. cerevisiae)	3.22	1.53e-07	3.1	1.44e-07	2.11	0.000232	1.89	0.00156	1.8	0.00361	1.93	0.00121	2.17	0.000142	11	16.22
27292	DIMT1	DIM1 dimethyladenosine transferase 1 homolog (S. cerevisiae)	2.99	6.18e-12	2.74	2.59e-11	2.3	5.14e-09	1.9	1.77e-06	1.94	9.95e-07	2	4.12e-07	2.34	2.6e-09	11	16.21
5704	PSMC4	proteasome (prosome, macropain) 26S subunit, ATPase, 4	3.55	4.17e-10	2.58	2.52e-07	2.36	1.86e-06	1.72	0.00171	1.88	0.000341	1.86	0.000388	2.03	4.83e-05	11	15.98
80155	NAA15	N(alpha)-acetyltransferase 15, NatA auxiliary subunit	3.51	8.6e-12	2.74	1.83e-09	2.09	2.07e-06	1.8	0.000105	1.75	0.000215	1.85	5.79e-05	2.2	5.77e-07	11	15.94
87178	PNPT1	polyribonucleotide nucleotidyltransferase 1	3.68	3.73e-12	2.64	4.13e-09	2.1	1.46e-06	1.71	0.000357	1.79	0.000151	1.91	2.03e-05	2.03	4e-06	11	15.86
144608	C12orf60	chromosome 12 open reading frame 60	3.18	6.33e-10	2.8	7.2e-09	2.19	2.63e-06	1.89	9.14e-05	1.76	0.00044	1.77	0.000421	2.11	6.52e-06	11	15.7
10866	HCP5	HLA complex P5 (non-protein coding)	2.31	0.00827	3.34	0.000156	2.11	0.0169	1.76	0.0734	1.9	0.0414	1.69	0.103	2.34	0.00652	11	15.45
90459	ERI1	exoribonuclease 1	3.09	2.68e-12	2.36	2.89e-09	2.01	3.81e-07	1.83	7.83e-06	1.89	3.01e-06	1.93	1.35e-06	2.14	5.75e-08	11	15.25
10531	PITRM1	pitrilysin metallopeptidase 1	3.24	2.53e-14	2.26	4.58e-10	2.19	1.5e-09	1.89	2.59e-07	1.87	4e-07	1.75	3.1e-06	2.03	1.72e-08	11	15.23
6249	CLIP1	CAP-GLY domain containing linker protein 1	2.77	0.000118	2.63	0.000197	2.15	0.00255	1.83	0.0184	1.71	0.0365	1.93	0.0118	2.16	0.00282	11	15.18
3182	HNRNPAB	heterogeneous nuclear ribonucleoprotein A/B	2.85	2.37e-13	2.56	3.16e-12	2.01	1.03e-08	1.86	2.1e-07	1.87	1.77e-07	1.95	4.43e-08	2.03	7.37e-09	11	15.13
3842	TNPO1	transportin 1	2.42	6.47e-11	2.38	5.56e-11	2.15	1.87e-09	1.92	9.12e-08	1.83	4.63e-07	1.95	5.42e-08	2.27	3.08e-10	11	14.92
80821	DDHD1	DDHD domain containing 1	2.37	9.98e-07	2.47	2.75e-07	2.15	7.15e-06	1.98	5.75e-05	1.86	0.000198	1.87	0.000193	2.14	8.3e-06	11	14.84
64782	AEN	apoptosis enhancing nuclease	2.54	6.16e-05	2.3	0.000248	2.04	0.00156	1.85	0.00682	1.74	0.0144	1.87	0.00671	2.49	7.08e-05	11	14.83
54919	HEATR2	HEAT repeat containing 2	2.43	2.05e-07	2.37	1.5e-07	2.16	1.78e-06	1.86	8.73e-05	1.99	1.68e-05	1.84	9.79e-05	2.1	3.15e-06	11	14.75
60560	NAA35	N(alpha)-acetyltransferase 35, NatC auxiliary subunit	2.56	4.3e-17	2.21	5.33e-15	2.06	9.27e-14	1.88	7.1e-12	1.91	3.16e-12	1.9	4.54e-12	2.09	4.13e-14	11	14.61
11171	STRAP	serine/threonine kinase receptor associated protein	2.2	7.35e-13	2.22	1.81e-13	2.16	4.24e-13	1.96	4.09e-11	1.91	9.92e-11	1.92	9.04e-11	2.21	1.96e-13	11	14.58
10973	ASCC3	activating signal cointegrator 1 complex subunit 3	2.19	1.48e-05	2.29	4.07e-06	2.03	5.88e-05	1.83	0.000539	1.86	0.000376	1.99	9.28e-05	2.17	1.23e-05	11	14.36
22950	SLC4A1AP	solute carrier family 4 (anion exchanger), member 1, adaptor protein	2.36	3.85e-07	2.23	1.01e-06	2.09	4.89e-06	1.81	0.000197	1.84	0.000107	1.9	4.98e-05	2.08	6.12e-06	11	14.31
1982	EIF4G2	eukaryotic translation initiation factor 4 gamma, 2	2.05	5.11e-12	2.16	3.06e-13	2	6.29e-12	1.98	7.1e-12	1.89	5.61e-11	1.95	1.64e-11	2.02	2.17e-12	11	14.05
166929	SGMS2	sphingomyelin synthase 2	2.15	4.93e-08	2.01	1.77e-07	2.05	1.06e-07	1.82	4.44e-06	1.55	0.000537	1.64	9.72e-05	2.24	7.09e-09	11	13.46
6373	CXCL11	chemokine (C-X-C motif) ligand 11	11.04	4.35e-09	7.99	6.63e-08	3.3	0.000749	1.74	0.112	1.28	0.502	1.67	0.156	1.68	0.133	12	28.7
79711	IPO4	importin 4	4.16	6.27e-08	3.85	4.84e-08	2.5	6.54e-05	1.9	0.00442	1.9	0.00443	1.66	0.0264	1.98	0.00223	12	17.95
200916	RPL22L1	ribosomal protein L22-like 1	2.4	5.06e-06	4.21	4.91e-11	4.21	5.87e-11	1.76	0.00222	1.37	0.0966	1.28	0.212	1.39	0.0726	12	16.62
7850	IL1R2	interleukin 1 receptor, type II	2.51	0.000458	4.15	2.29e-07	3.93	5.9e-07	1.92	0.0108	1.4	0.199	1.23	0.455	1.34	0.25	12	16.48
10056	FARSB	phenylalanyl-tRNA synthetase, beta subunit	3.86	4.04e-13	3.17	2.44e-11	2.42	2.9e-08	1.72	0.000232	1.75	0.000165	1.74	0.000181	1.81	5.52e-05	12	16.47
100507672			4.44	1.02e-06	2.95	0.000139	2.23	0.00423	1.64	0.0805	1.55	0.127	1.44	0.22	1.99	0.0135	12	16.24
10436	EMG1	EMG1 N1-specific pseudouridine methyltransferase	3.88	1.03e-11	2.82	5.72e-09	2.15	4.81e-06	1.75	0.000595	1.72	0.00101	1.82	0.000264	1.99	2.8e-05	12	16.13
1978	EIF4EBP1	eukaryotic translation initiation factor 4E binding protein 1	4.6	2.11e-11	3.41	4.89e-09	2.28	2.11e-05	1.73	0.00356	1.56	0.0191	1.3	0.193	1.22	0.291	12	16.1
54433	GAR1	GAR1 ribonucleoprotein	3.99	6.77e-12	2.88	4.15e-09	2.06	1.27e-05	1.81	0.000267	1.73	0.000817	1.73	0.00097	1.84	0.000153	12	16.04
1736	DKC1	dyskeratosis congenita 1, dyskerin	4.03	4.09e-14	2.88	7.98e-11	2.04	1.06e-06	1.73	0.000106	1.69	0.000198	1.71	0.000171	1.94	4.33e-06	12	16.02
6742	SSBP1	single-stranded DNA binding protein 1, mitochondrial	3.04	7.31e-15	2.99	2.76e-15	2.49	7.48e-13	1.95	5.38e-09	1.88	1.96e-08	1.89	2.22e-08	1.73	5.56e-07	12	15.97
10308	ZNF267	zinc finger protein 267	4.09	2.66e-07	3.24	6.09e-06	2.3	0.00101	1.77	0.0249	1.38	0.217	1.49	0.126	1.64	0.0485	12	15.91
2058	EPRS	glutamyl-prolyl-tRNA synthetase	3.33	1.52e-10	2.99	1.15e-09	2.59	3.33e-08	2	2.22e-05	1.75	0.000463	1.6	0.0038	1.63	0.00209	12	15.89
55726	ASUN	asunder spermatogenesis regulator	3.24	2.25e-15	2.85	2.67e-14	2.28	4.13e-11	1.89	3.71e-08	1.82	1.49e-07	1.72	1.3e-06	1.79	2.67e-07	12	15.59
6897	TARS	threonyl-tRNA synthetase	3.08	4.93e-11	2.62	2.33e-09	2.22	1.61e-07	1.99	3.71e-06	1.89	1.65e-05	1.86	2.22e-05	1.92	8.25e-06	12	15.58
440862	FLJ41757	-	2.36	4.71e-06	3.32	2.94e-09	3.01	2.72e-08	1.66	0.00438	1.67	0.00427	1.72	0.00227	1.75	0.00176	12	15.49
339894	LINC00880	long intergenic non-protein coding RNA 880	3.3	8.52e-07	3.75	8.95e-08	3.03	2.97e-06	1.43	0.116	1.33	0.229	1.2	0.473	1.45	0.101	12	15.49
84100	ARL6	ADP-ribosylation factor-like 6	3.49	1.77e-09	2.75	2.74e-07	2.37	5.53e-06	1.78	0.00168	1.55	0.0167	1.65	0.00598	1.83	0.00104	12	15.42
8487	GEMIN2	gem (nuclear organelle) associated protein 2	3.69	5.14e-11	2.73	2.31e-08	2.01	3.28e-05	1.8	0.000416	1.74	0.000875	1.71	0.00126	1.7	0.0012	12	15.38
3015	H2AFZ	H2A histone family, member Z	2.86	2.55e-11	2.95	4.1e-12	2.38	2.15e-09	1.82	1.05e-05	1.77	2.16e-05	1.66	0.000124	1.88	1.94e-06	12	15.32
142	PARP1	poly (ADP-ribose) polymerase 1	3.67	1.96e-13	2.62	3.37e-10	2.38	6.26e-09	1.85	1.03e-05	1.65	0.000227	1.46	0.00508	1.46	0.00399	12	15.09
27340	UTP20	UTP20, small subunit (SSU) processome component, homolog (yeast)	3.03	7.02e-08	2.74	1.64e-07	2.06	7.06e-05	1.79	0.00119	1.74	0.00214	1.84	0.00071	1.8	0.000975	12	15
4869	NPM1	nucleophosmin (nucleolar phosphoprotein B23, numatrin)	3.15	4.15e-10	3.31	3.7e-11	2.56	3.4e-08	1.44	0.0196	1.45	0.0149	1.49	0.00909	1.59	0.00276	12	14.99
2188	FANCF	Fanconi anemia, complementation group F	2.54	5.06e-12	2.67	4.57e-13	2.44	1.01e-11	1.96	2.88e-08	1.91	4.89e-08	1.7	3.17e-06	1.75	9.84e-07	12	14.97
637	BID	BH3 interacting domain death agonist	2.8	3.15e-11	2.34	3e-09	2.17	3.28e-08	1.97	6.69e-07	1.95	9.05e-07	1.89	2.14e-06	1.83	5.06e-06	12	14.95
10785	WDR4	WD repeat domain 4	3.44	6.53e-08	2.78	2.06e-06	2.3	6.78e-05	1.72	0.00867	1.56	0.0306	1.46	0.0726	1.64	0.015	12	14.9
10189	ALYREF	Aly/REF export factor	3.52	8.6e-10	2.84	4.82e-08	2.27	6.75e-06	1.65	0.0048	1.57	0.0105	1.51	0.0212	1.54	0.0131	12	14.9
5707	PSMD1	proteasome (prosome, macropain) 26S subunit, non-ATPase, 1	2.53	1.16e-16	2.36	3e-16	2.17	7.55e-15	1.87	8.62e-12	1.97	5.63e-13	1.92	2.49e-12	1.95	8.27e-13	12	14.77
7204	TRIO	trio Rho guanine nucleotide exchange factor	3.09	3.43e-11	2.46	7.47e-09	2.13	3.81e-07	1.87	1.52e-05	1.82	3.07e-05	1.64	0.000457	1.74	8.53e-05	12	14.75
10694	CCT8	chaperonin containing TCP1, subunit 8 (theta)	2.65	9.72e-14	2.49	1.88e-13	2.21	1.75e-11	1.88	6.58e-09	1.81	3.08e-08	1.84	2.3e-08	1.87	6.94e-09	12	14.75
8607	RUVBL1	RuvB-like AAA ATPase 1	3.07	7.13e-11	2.67	2.09e-09	2.04	2.82e-06	1.64	0.000714	1.68	0.000387	1.74	0.000175	1.79	6.64e-05	12	14.63
5687	PSMA6	proteasome (prosome, macropain) subunit, alpha type, 6	2.86	1.29e-14	2.43	5.48e-13	2.01	6.39e-10	1.86	1.47e-08	1.75	1.57e-07	1.84	2.18e-08	1.79	5.81e-08	12	14.54
29074	MRPL18	mitochondrial ribosomal protein L18	2.25	1.31e-07	2.55	1.13e-09	2.2	9.74e-08	1.83	2e-05	1.78	4.33e-05	1.94	5.26e-06	1.95	3.19e-06	12	14.5
55127	HEATR1	HEAT repeat containing 1	2.68	3.56e-11	2.53	9.8e-11	2.13	1.93e-08	1.9	8.36e-07	1.75	1.19e-05	1.67	4.58e-05	1.81	3.06e-06	12	14.47
192111	PGAM5	phosphoglycerate mutase family member 5	2.37	2.41e-10	2.3	5.15e-10	2.27	7.93e-10	1.79	2.16e-06	1.8	1.78e-06	1.95	1.25e-07	1.96	9e-08	12	14.44
55622	TTC27	tetratricopeptide repeat domain 27	3.1	2.19e-10	2.76	2.51e-09	2	9.13e-06	1.68	0.000759	1.59	0.0027	1.64	0.00136	1.67	0.000713	12	14.44
5684	PSMA3	proteasome (prosome, macropain) subunit, alpha type, 3	2.91	2e-12	2.44	1.77e-10	2.08	2.95e-08	1.74	1.32e-05	1.69	2.68e-05	1.76	8.74e-06	1.82	2.28e-06	12	14.44
84312	BRMS1L	breast cancer metastasis-suppressor 1-like	2.25	8.73e-10	2.55	1.46e-11	2.24	6.23e-10	1.86	4.22e-07	1.82	8.4e-07	1.79	1.38e-06	1.92	1.17e-07	12	14.43
5464	PPA1	pyrophosphatase (inorganic) 1	2.21	8.88e-07	2.32	2.77e-08	2.15	1.99e-07	1.96	3.23e-06	1.86	1.3e-05	1.97	3.36e-06	1.94	3.14e-06	12	14.41
3276	PRMT1	protein arginine methyltransferase 1	2.43	0.00718	2.49	0.00393	2.2	0.0137	1.82	0.0618	1.84	0.0616	1.71	0.107	1.87	0.046	12	14.36
115106	HAUS1	HAUS augmin-like complex, subunit 1	2.39	2.92e-06	2.9	7.69e-09	2.46	4.23e-07	1.83	0.000343	1.77	0.00071	1.48	0.0186	1.52	0.0104	12	14.35
55055	ZWILCH	zwilch kinetochore protein	2.95	1.19e-09	2.79	3.22e-09	2.07	6.07e-06	1.62	0.00208	1.63	0.00177	1.51	0.00866	1.69	0.000714	12	14.26
5682	PSMA1	proteasome (prosome, macropain) subunit, alpha type, 1	2.73	4.22e-16	2.34	2.48e-14	2.09	2.67e-12	1.74	7.47e-09	1.67	5.44e-08	1.79	1.75e-09	1.87	2.5e-10	12	14.23
54908	SPDL1	spindle apparatus coiled-coil protein 1	2.73	2.34e-07	2.61	4.58e-07	2.07	7.27e-05	1.8	0.00126	1.7	0.00316	1.69	0.00421	1.59	0.0103	12	14.19
55661	DDX27	DEAD (Asp-Glu-Ala-Asp) box polypeptide 27	2.47	3.55e-12	2.44	2.86e-12	2.04	1.27e-09	1.83	9.51e-08	1.74	6.19e-07	1.74	6.16e-07	1.91	1.54e-08	12	14.17
892	CCNC	cyclin C	2.23	1.73e-10	2.3	2.61e-11	2.24	6.73e-11	1.95	1.43e-08	1.78	4.83e-07	1.81	2.82e-07	1.86	9.1e-08	12	14.17
124152	IQCK	IQ motif containing K	2.1	1.48e-05	2.62	7.2e-08	2.58	1.05e-07	1.9	0.000127	1.79	0.000477	1.64	0.00262	1.48	0.0149	12	14.11
57478	USP31	ubiquitin specific peptidase 31	2.79	6.4e-10	2.55	2.57e-09	2.21	1.24e-07	1.77	6.92e-05	1.62	0.000599	1.58	0.0012	1.56	0.0013	12	14.08
2618	GART	phosphoribosylglycinamide formyltransferase, phosphoribosylglycinamide synthetase, phosphoribosylaminoimidazole synthetase	2.65	2.1e-11	2.55	1.33e-11	2.04	2.02e-08	1.61	5.34e-05	1.76	2.82e-06	1.65	2.96e-05	1.8	1.48e-06	12	14.06
3608	ILF2	interleukin enhancer binding factor 2	2.82	1.84e-08	2.27	1.38e-06	2.03	3.3e-05	1.63	0.00265	1.76	0.000607	1.68	0.00211	1.86	0.000168	12	14.05
51095	TRNT1	tRNA nucleotidyl transferase, CCA-adding, 1	2.58	9.3e-08	2.44	2.24e-07	2.04	1.46e-05	1.69	0.00126	1.61	0.00314	1.83	0.000195	1.86	0.000139	12	14.05
6741	SSB	Sjogren syndrome antigen B (autoantigen La)	2.49	4.45e-08	2.42	7.28e-08	2.12	2.05e-06	1.82	0.000131	1.69	0.00062	1.77	0.000215	1.66	0.000888	12	13.97
6124	RPL4	ribosomal protein L4	2.05	7.58e-10	2.48	7.55e-13	2.43	1.39e-12	1.89	1.6e-08	1.73	4.92e-07	1.7	7.93e-07	1.68	1.21e-06	12	13.96
79077	DCTPP1	dCTP pyrophosphatase 1	2.48	1.16e-11	2.26	6.18e-11	2.03	3.02e-09	1.85	1.12e-07	1.8	3.15e-07	1.8	3.89e-07	1.71	1.35e-06	12	13.93
3145	HMBS	hydroxymethylbilane synthase	2.21	5.77e-07	2.42	4.18e-08	2.15	1.03e-06	1.78	0.000144	1.75	0.000214	1.74	0.000246	1.82	6.41e-05	12	13.87
2113	ETS1	v-ets avian erythroblastosis virus E26 oncogene homolog 1	3.39	2.38e-07	2.57	1.73e-05	2.01	0.00109	1.63	0.0214	1.38	0.143	1.37	0.15	1.49	0.0577	12	13.84
22824	HSPA4L	heat shock 70kDa protein 4-like	2.09	0.00174	2.46	0.000116	2.3	0.000339	1.71	0.0193	1.8	0.0107	1.73	0.0175	1.74	0.0142	12	13.83
7265	TTC1	tetratricopeptide repeat domain 1	2.22	7.92e-10	2.06	7.58e-09	2.12	2.23e-09	1.81	6.62e-07	1.82	5.11e-07	1.87	2.19e-07	1.87	1.46e-07	12	13.77
4515	MTCP1	mature T-cell proliferation 1	2.25	1.62e-06	2.13	4.12e-06	2.18	2.94e-06	1.78	0.000356	1.75	0.000573	1.82	0.000198	1.84	0.000142	12	13.75
79657	RPAP3	RNA polymerase II associated protein 3	2.46	1e-06	2.23	5.7e-06	2.06	3.05e-05	1.82	0.000522	1.68	0.00226	1.59	0.00663	1.83	0.00038	12	13.67
65260	SELRC1	Sel1 repeat containing 1	2.1	8.77e-05	2.07	9.46e-05	2.11	7e-05	1.8	0.0017	1.86	0.000868	1.73	0.00351	1.99	0.000228	12	13.66
51008	ASCC1	activating signal cointegrator 1 complex subunit 1	2.15	2.63e-08	2.1	3.84e-08	2.1	4.4e-08	1.79	6.51e-06	1.87	1.75e-06	1.73	1.76e-05	1.88	1.18e-06	12	13.62
10940	POP1	processing of precursor 1, ribonuclease P/MRP subunit (S. cerevisiae)	2.68	6.52e-09	2.33	1.46e-07	2.28	3.21e-07	1.98	1.32e-05	1.58	0.0025	1.32	0.0744	1.45	0.0125	12	13.62
5685	PSMA4	proteasome (prosome, macropain) subunit, alpha type, 4	2.57	1.59e-14	2.27	3.44e-13	2.02	3.78e-11	1.75	1.64e-08	1.65	2.13e-07	1.68	1.14e-07	1.67	9.92e-08	12	13.61
116461	TSEN15	TSEN15 tRNA splicing endonuclease subunit	2.8	2.97e-10	2.69	3.77e-10	2.26	5.92e-08	1.62	0.000537	1.51	0.00294	1.35	0.0317	1.37	0.0214	12	13.6
29071	C1GALT1C1	C1GALT1-specific chaperone 1	2.24	2.02e-10	2.18	2.19e-10	2.23	1.89e-10	1.91	3.76e-08	1.8	3.7e-07	1.7	3.16e-06	1.52	0.00013	12	13.58
6775	STAT4	signal transducer and activator of transcription 4	2.15	5.32e-05	2.79	2.4e-07	2.59	1.15e-06	1.9	0.000591	1.58	0.0133	1.21	0.337	1.31	0.145	12	13.53
1992	SERPINB1	serpin peptidase inhibitor, clade B (ovalbumin), member 1	2.19	0.000498	2.26	0.000187	2.16	0.000428	1.86	0.00446	1.67	0.0195	1.64	0.0237	1.74	0.0101	12	13.52
653121	ZBTB8A	zinc finger and BTB domain containing 8A	2.12	1.82e-06	2.05	2.36e-06	2.1	1.61e-06	1.83	6.44e-05	1.82	7.19e-05	1.76	0.000151	1.83	4.67e-05	12	13.51
10574	CCT7	chaperonin containing TCP1, subunit 7 (eta)	2.01	2.98e-07	2.33	1.94e-09	2.23	7.32e-09	1.82	4.79e-06	1.73	2.27e-05	1.63	0.000141	1.75	1.24e-05	12	13.5
6810	STX4	syntaxin 4	2.07	9.25e-07	2.47	4.26e-09	2.14	2.57e-07	1.87	1.17e-05	1.66	0.000258	1.59	0.000717	1.7	0.000137	12	13.5
22838	RNF44	ring finger protein 44	2.26	2.22e-07	2.28	8.9e-08	2.03	2.52e-06	1.91	1.35e-05	1.75	0.000138	1.57	0.0019	1.66	0.000425	12	13.46
219844	HYLS1	hydrolethalus syndrome 1	2.05	3.97e-10	2.18	3.66e-11	2.08	2.15e-10	1.85	2.9e-08	1.78	1.29e-07	1.67	1.36e-06	1.84	1.93e-08	12	13.45
708	C1QBP	complement component 1, q subcomponent binding protein	2.99	2.11e-12	2.52	1.03e-10	2.08	4.17e-08	1.46	0.00208	1.48	0.00171	1.41	0.00597	1.49	0.00137	12	13.43
3735	KARS	lysyl-tRNA synthetase	2.45	4.62e-10	2.43	1.18e-10	2.05	3.22e-08	1.68	2.11e-05	1.61	8.43e-05	1.55	0.00029	1.62	6.55e-05	12	13.39
6890	TAP1	transporter 1, ATP-binding cassette, sub-family B (MDR/TAP)	2.2	1.64e-05	2.09	4.09e-05	2.02	9.25e-05	1.79	0.00106	1.72	0.00224	1.79	0.00104	1.71	0.00207	12	13.32
51054	PLEKHA8P1	pleckstrin homology domain containing, family A member 8 pseudogene 1	2.1	9.32e-05	2.79	2.91e-07	2.04	0.000163	1.75	0.00263	1.47	0.041	1.43	0.0574	1.68	0.00481	12	13.26
57128	LYRM4	LYR motif containing 4	2.09	1.27e-08	2.16	2.56e-09	2.03	2.69e-08	1.85	7.26e-07	1.76	3.25e-06	1.63	4.44e-05	1.72	6.55e-06	12	13.24
55848	PLGRKT	plasminogen receptor, C-terminal lysine transmembrane protein	2.22	1.5e-07	2.09	4.83e-07	2.03	1.1e-06	1.74	9.71e-05	1.75	8.34e-05	1.74	0.000105	1.58	0.00087	12	13.15
115098	CCDC124	coiled-coil domain containing 124	2.09	0.000104	2.36	4.69e-06	2.28	9.13e-06	1.64	0.00623	1.72	0.00275	1.45	0.0441	1.57	0.0116	12	13.11
5698	PSMB9	proteasome (prosome, macropain) subunit, beta type, 9	3.2	3.01e-08	2.6	1.68e-06	2.12	0.000105	1.38	0.0964	1.11	0.611	-1.2	0.378	-1.47	0.0409	12	13.08
55173	MRPS10	mitochondrial ribosomal protein S10	2.28	1.73e-10	2.23	1.71e-10	2.01	6.47e-09	1.63	1.32e-05	1.66	6.82e-06	1.68	5.15e-06	1.55	8.78e-05	12	13.04
55145	THAP1	THAP domain containing, apoptosis associated protein 1	2.11	3.59e-06	2.05	4.38e-06	2.03	5.71e-06	1.74	0.000307	1.6	0.0018	1.65	0.00114	1.81	9.39e-05	12	12.99
388962	BOLA3	bolA family member 3	2.01	0.000587	2.23	5.81e-05	2.02	0.000385	1.69	0.00749	1.68	0.00838	1.73	0.00534	1.59	0.0173	12	12.95
55651	NHP2	NHP2 ribonucleoprotein	2.7	5.51e-10	2.75	2.9e-10	2.05	1.06e-06	1.46	0.00682	1.41	0.0149	1.26	0.121	1.26	0.0897	12	12.89
1368	CPM	carboxypeptidase M	2.83	2.25e-08	2.76	2.37e-08	2.38	7.36e-07	1.52	0.0107	1.24	0.21	1.02	0.913	1.11	0.547	12	12.86
651746	ANKRD33B	ankyrin repeat domain 33B	2.11	0.000435	2.73	3.31e-06	2.27	0.000103	1.73	0.00865	1.51	0.0481	1.32	0.204	1.18	0.437	12	12.85
79686	LINC00341	long intergenic non-protein coding RNA 341	2.45	8.2e-06	2.28	2.79e-05	2.05	0.00021	1.8	0.00218	1.66	0.00869	1.38	0.107	1.12	0.572	12	12.74
9949	AMMECR1	Alport syndrome, mental retardation, midface hypoplasia and elliptocytosis chromosomal region gene 1	2.01	1.05e-07	2.04	4.65e-08	2.03	5.31e-08	1.79	3.89e-06	1.65	5.44e-05	1.57	0.000204	1.65	4.11e-05	12	12.74
4144	MAT2A	methionine adenosyltransferase II, alpha	2.28	8.7e-07	2.3	4.63e-07	2.13	2.74e-06	1.73	0.000433	1.67	0.00095	1.41	0.0268	1.21	0.214	12	12.73
8609	KLF7	Kruppel-like factor 7 (ubiquitous)	2.49	4.38e-10	2.51	2.11e-10	2.1	4.17e-08	1.4	0.00661	1.32	0.0256	1.21	0.14	1.34	0.0167	12	12.37
122060	SLAIN1	SLAIN motif family, member 1	2.19	3.69e-05	2.04	0.000103	2.02	0.000142	1.68	0.00442	1.54	0.0201	1.29	0.174	1.31	0.131	12	12.07
8518	IKBKAP	inhibitor of kappa light polypeptide gene enhancer in B-cells, kinase complex-associated protein	2.16	1.13e-06	2.43	4.62e-08	2.01	5.9e-06	1.46	0.011	1.26	0.121	1.14	0.418	1.14	0.373	12	11.6
6626	SNRPA	small nuclear ribonucleoprotein polypeptide A	2.44	2.58e-07	2.07	9.1e-06	2.01	2.18e-05	1.3	0.106	1.26	0.167	1.22	0.24	1.29	0.115	12	11.59
771	CA12	carbonic anhydrase XII	4.84	1.51e-06	2.9	0.000577	1.97	0.0277	2.15	0.0128	2.84	0.000823	4.82	1.72e-06	8.29	2.33e-09	13	27.81
7718	ZNF165	zinc finger protein 165	4.93	1.81e-06	2.34	0.00717	1.77	0.0748	2.16	0.0151	2.28	0.00996	3.59	7.67e-05	7.93	3.97e-09	13	25
2495	FTH1	ferritin, heavy polypeptide 1	3.89	1.86e-09	2.49	7.82e-06	1.82	0.00256	2.32	3.52e-05	2.76	1.2e-06	3.46	1.42e-08	3.91	1.14e-09	13	20.65
57761	TRIB3	tribbles pseudokinase 3	2.92	7.58e-07	2.17	0.000138	1.88	0.00165	2.18	0.000138	2.3	5.71e-05	2.57	6.43e-06	3.44	2.48e-08	13	17.46
80237	ELL3	elongation factor RNA polymerase II-like 3	2.21	4.88e-05	2.09	0.00011	1.94	0.000446	2.22	3.81e-05	2.33	1.53e-05	2.6	1.66e-06	3.17	2.39e-08	13	16.56
51399	TRAPPC4	trafficking protein particle complex 4	2.37	2.28e-06	2.07	2.65e-05	1.91	0.000175	2.18	1.1e-05	2.31	2.83e-06	2.71	8.38e-08	3	5.61e-09	13	16.55
54520	CCDC93	coiled-coil domain containing 93	2.43	1.24e-07	2.1	3.45e-06	1.93	2.79e-05	2.2	1.26e-06	2.18	1.66e-06	2.49	5.63e-08	2.67	9.54e-09	13	16
124739	USP43	ubiquitin specific peptidase 43	2.09	0.24	2.12	0.186	1.97	0.245	2.15	0.19	1.73	0.361	1.94	0.278	2.06	0.208	14	14.06
145438	FRMD6-AS1	FRMD6 antisense RNA 1	2.4	5.58e-07	2.5	1.68e-07	1.98	3.48e-05	2.39	6.39e-07	1.74	0.000801	1.61	0.00366	1.47	0.015	15	14.09
150759	LINC00342	long intergenic non-protein coding RNA 342	2.18	0.0614	2.21	0.0451	1.85	0.127	2.26	0.0412	1.91	0.114	1.75	0.18	1.68	0.193	15	13.84
29928	TIMM22	translocase of inner mitochondrial membrane 22 homolog (yeast)	2.42	4.33e-09	2.24	2.99e-08	1.94	2.18e-06	1.86	8.66e-06	2.02	7.4e-07	2.1	2.25e-07	2.21	4.71e-08	16	14.79
7159	TP53BP2	tumor protein p53 binding protein, 2	2.11	8.89e-07	2.04	9.2e-07	1.93	5.15e-06	1.9	8.72e-06	2.02	1.75e-06	2.1	4.86e-07	2.28	3.73e-08	16	14.38
55505	NOP10	NOP10 ribonucleoprotein	2.08	4.26e-09	2.03	3.62e-09	1.92	2.64e-08	1.95	2.03e-08	2.02	5.88e-09	2.08	1.75e-09	2.17	3.25e-10	16	14.25
2960	GTF2E1	general transcription factor IIE, polypeptide 1, alpha 56kDa	2.31	8.65e-10	2.05	1.9e-08	1.83	9.86e-07	1.83	1.21e-06	2.1	1.36e-08	1.94	1.39e-07	2.04	2.64e-08	17	14.1
26750	RPS6KC1	ribosomal protein S6 kinase, 52kDa, polypeptide 1	2.29	2.19e-07	2.01	3.93e-06	1.83	3.71e-05	1.96	6.88e-06	2.01	3.16e-06	1.75	0.000128	1.97	5.43e-06	18	13.82
63924	CIDEC	cell death-inducing DFFA-like effector c	2.96	0.00286	2.41	0.0141	1.76	0.122	1.59	0.212	1.77	0.119	2.56	0.00998	3.74	0.000293	19	16.79
51651	PTRH2	peptidyl-tRNA hydrolase 2	3.82	2.23e-14	2.61	4.04e-10	1.87	5.44e-06	1.84	9.83e-06	1.85	8.92e-06	2.04	5.23e-07	2.29	1.52e-08	19	16.32
401317	LOC401317	-	2.36	6.93e-06	2.52	1.47e-06	1.92	0.00036	1.6	0.00893	1.79	0.00149	2.33	8.46e-06	3.28	6.74e-09	19	15.8
54955	C1orf109	chromosome 1 open reading frame 109	3.29	2.79e-09	2.5	4.92e-07	1.81	0.0006	1.79	0.000787	1.92	0.000189	2.1	2.84e-05	2.26	4.86e-06	19	15.67
3692	EIF6	eukaryotic translation initiation factor 6	3.01	1.1e-08	2.28	2.17e-06	1.86	0.000231	1.85	0.000279	1.99	6.31e-05	2.04	3.77e-05	2.2	5.43e-06	19	15.23
58478	ENOPH1	enolase-phosphatase 1	2.79	1.23e-11	2.18	8.38e-09	1.92	4.44e-07	1.88	1.33e-06	1.87	1.25e-06	2.16	1.43e-08	2.35	6.58e-10	19	15.15
54534	MRPL50	mitochondrial ribosomal protein L50	2.7	5.92e-08	2.32	1.74e-06	1.9	0.000161	1.76	0.000919	1.71	0.00161	2.08	2.49e-05	2.43	6.51e-07	19	14.9
84641	HIATL1	hippocampus abundant transcript-like 1	2.39	5.02e-08	2.19	2.9e-07	1.98	3.77e-06	1.87	2.26e-05	1.9	1.23e-05	2.2	2.21e-07	2.36	3.07e-08	19	14.89
7321	UBE2D1	ubiquitin-conjugating enzyme E2D 1	2.41	8.45e-08	2.2	4.64e-07	1.93	1.62e-05	1.95	1.55e-05	1.93	1.83e-05	2	6.97e-06	2.26	2.68e-07	19	14.68
51143	DYNC1LI1	dynein, cytoplasmic 1, light intermediate chain 1	2.2	1.97e-11	2.16	2.19e-11	1.96	9.17e-10	1.99	6.15e-10	1.93	1.9e-09	2.01	2.95e-10	2.31	1.58e-12	19	14.56
10269	ZMPSTE24	zinc metallopeptidase STE24	2.08	1.1e-08	2.12	3.3e-09	1.88	1.52e-07	1.78	1.57e-06	1.88	2.47e-07	2.08	6.67e-09	2.1	3.84e-09	19	13.92
5713	PSMD7	proteasome (prosome, macropain) 26S subunit, non-ATPase, 7	2.54	3.1e-16	2.07	3.01e-13	1.88	2.02e-11	1.86	4.59e-11	1.88	2.21e-11	2.02	7.73e-13	2	1.31e-12	20	14.25
10528	NOP56	NOP56 ribonucleoprotein	3.88	1.2e-08	2.75	3.64e-06	1.87	0.00296	1.68	0.0135	1.71	0.0117	1.87	0.0034	2.22	0.000178	21	15.98
6520	SLC3A2	solute carrier family 3 (amino acid transporter heavy chain), member 2	4.91	1.5e-07	2.24	0.00287	1.38	0.254	1.28	0.391	1.41	0.221	1.7	0.0594	2.52	0.000637	21	15.44
84365	NIFK	nucleolar protein interacting with the FHA domain of MKI67	3.44	6.85e-12	2.3	1.36e-07	1.83	5.56e-05	1.84	5.66e-05	1.86	4.06e-05	2	6.09e-06	2.14	9.71e-07	21	15.41
8139	GAN	gigaxonin	2.69	2.31e-06	2.16	9.93e-05	1.98	0.000502	1.9	0.00102	1.87	0.00144	1.95	0.00072	2.57	2.73e-06	21	15.12
55957	LIN37	lin-37 homolog (C. elegans)	2.91	1.32e-06	2.19	0.00013	1.89	0.00195	1.89	0.00208	1.95	0.00125	1.98	0.000973	2.27	8.75e-05	21	15.08
55248	TMEM206	transmembrane protein 206	2.61	1.3e-06	2.05	0.000113	1.84	0.00116	1.93	0.000457	1.94	0.000487	1.94	0.000463	2.37	6.86e-06	21	14.68
5036	PA2G4	proliferation-associated 2G4, 38kDa	3.38	3.63e-06	2.7	4.21e-05	1.56	0.0639	1.46	0.118	1.71	0.0244	1.74	0.0211	2.03	0.00288	21	14.58
51605	TRMT6	tRNA methyltransferase 6 homolog (S. cerevisiae)	3	6.71e-09	2.38	6.22e-07	1.75	0.000705	1.71	0.00135	1.7	0.00152	1.9	0.000134	2.11	1.11e-05	21	14.55
56652	C10orf2	chromosome 10 open reading frame 2	3.45	1.33e-11	2.21	5.23e-07	1.66	0.00077	1.62	0.00142	1.74	0.000252	1.78	0.000148	2.04	4.32e-06	21	14.5
23642	SNHG1	small nucleolar RNA host gene 1 (non-protein coding)	3.98	1.22e-06	2.48	0.000611	1.63	0.063	1.46	0.155	1.28	0.376	1.56	0.106	2.02	0.00723	21	14.41
60490	PPCDC	phosphopantothenoylcysteine decarboxylase	2.43	1.34e-06	2.09	2.35e-05	1.92	0.000156	1.8	0.00065	1.99	8.31e-05	1.99	8.37e-05	2.14	1.47e-05	21	14.36
23160	WDR43	WD repeat domain 43	3.24	5.5e-08	2.37	1.66e-05	1.65	0.0099	1.52	0.0321	1.6	0.0168	1.74	0.00508	2.2	7.85e-05	21	14.32
150223	YDJC	YdjC homolog (bacterial)	2.76	1.58e-07	2.23	1.28e-05	1.9	0.000373	1.79	0.0014	1.74	0.00234	1.79	0.00144	2.03	8.48e-05	21	14.24
201626	PDE12	phosphodiesterase 12	2.33	5.89e-10	2.15	4.81e-09	1.95	1.2e-07	1.65	3.25e-05	1.81	1.8e-06	1.97	8.98e-08	2.37	1.77e-10	21	14.23
79081	C11orf48	chromosome 11 open reading frame 48	2.73	9.71e-07	2.31	1.81e-05	1.9	0.0008	1.67	0.00702	1.73	0.00412	1.87	0.00118	2.02	0.000237	21	14.23
84769	MPV17L2	MPV17 mitochondrial membrane protein-like 2	2.49	1.71e-05	2.06	0.000398	1.86	0.00247	1.84	0.00295	1.93	0.00149	1.94	0.00148	2.06	0.000412	21	14.18
51537	MTFP1	mitochondrial fission process 1	2.57	6.03e-07	2.28	6.48e-06	1.85	0.0005	1.7	0.00259	1.76	0.00143	1.9	0.000382	2.1	3.15e-05	21	14.16
1540	CYLD	cylindromatosis (turban tumor syndrome)	2.15	7.02e-07	2.04	1.89e-06	1.95	6.76e-06	1.84	3.91e-05	1.83	4.25e-05	2	3.88e-06	2.16	5.04e-07	21	13.97
9529	BAG5	BCL2-associated athanogene 5	2.14	6.99e-07	2.01	2.27e-06	1.89	1.34e-05	1.82	4.69e-05	1.87	1.79e-05	1.89	1.48e-05	2.22	1.57e-07	21	13.84
55142	HAUS2	HAUS augmin-like complex, subunit 2	2.22	6.41e-09	2.17	6.68e-09	1.93	2.84e-07	1.85	1.42e-06	1.73	1.34e-05	1.84	1.68e-06	2.09	2.3e-08	21	13.83
9040	UBE2M	ubiquitin-conjugating enzyme E2M	2.13	0.00105	2.04	0.000959	1.96	0.00197	1.63	0.0275	1.89	0.00374	1.89	0.0034	2.25	0.000202	21	13.79
9117	SEC22C	SEC22 vesicle trafficking protein homolog C (S. cerevisiae)	2.02	4.95e-13	2.06	1.02e-13	1.99	5.69e-13	1.85	1.93e-11	1.96	1.12e-12	1.82	3.46e-11	2.01	2.95e-13	21	13.71
8480	RAE1	ribonucleic acid export 1	2.35	1.05e-07	2.05	2.72e-06	1.76	0.000139	1.76	0.00015	1.76	0.000168	1.76	0.000156	2.01	4.49e-06	21	13.45
23082	PPRC1	peroxisome proliferator-activated receptor gamma, coactivator-related 1	2.8	2.04e-05	2.23	0.000501	1.66	0.0275	1.63	0.0356	1.56	0.055	1.47	0.108	2	0.00242	21	13.35
83932	SPRTN	SprT-like N-terminal domain	2.06	3.88e-05	2.15	9.35e-06	1.87	0.000211	1.61	0.00523	1.71	0.00153	1.61	0.00479	2.32	1.57e-06	21	13.33
9188	DDX21	DEAD (Asp-Glu-Ala-Asp) box helicase 21	3.08	1.19e-07	2.04	0.000255	1.59	0.0154	1.36	0.117	1.41	0.0778	1.68	0.00727	2.04	0.000251	21	13.2
135293	PM20D2	peptidase M20 domain containing 2	4.83	1.13e-09	2.62	1.91e-05	1.87	0.00401	1.66	0.021	1.54	0.051	1.71	0.014	1.94	0.00247	22	16.17
4319	MMP10	matrix metallopeptidase 10 (stromelysin 2)	5.73	0.000144	3.02	0.0119	1.74	0.221	1.33	0.543	1.22	0.682	1.2	0.727	1.46	0.397	22	15.7
8565	YARS	tyrosyl-tRNA synthetase	3.54	7.06e-13	2.56	2.5e-09	1.88	1.26e-05	1.77	6.73e-05	1.71	0.00015	1.64	0.0005	1.97	2.55e-06	22	15.07
54517	PUS7	pseudouridylate synthase 7 homolog (S. cerevisiae)	3.7	1.99e-09	2.56	1.39e-06	1.75	0.00263	1.67	0.00621	1.64	0.00834	1.72	0.00406	1.85	0.000947	22	14.89
80324	PUS1	pseudouridylate synthase 1	3.12	2.86e-10	2.45	4.14e-08	1.95	1.52e-05	1.81	0.000106	1.71	0.000447	1.76	0.000209	1.86	5.42e-05	22	14.66
51154	MRTO4	mRNA turnover 4 homolog (S. cerevisiae)	3.74	1.84e-08	2.82	2.08e-06	1.86	0.00283	1.55	0.0365	1.48	0.063	1.48	0.0673	1.65	0.015	22	14.58
24140	FTSJ1	FtsJ RNA methyltransferase homolog 1 (E. coli)	3.03	5.27e-08	2.28	7.79e-06	1.99	0.000145	1.7	0.00309	1.79	0.00128	1.77	0.00155	1.99	0.000145	22	14.55
84549	MAK16	MAK16 homolog (S. cerevisiae)	3.06	9.32e-11	2.36	5.17e-08	1.87	2.99e-05	1.71	0.000309	1.72	0.000259	1.75	0.00018	1.98	5.7e-06	22	14.45
1478	CSTF2	cleavage stimulation factor, 3' pre-RNA, subunit 2, 64kDa	2.61	2.38e-09	2.41	1.7e-08	1.99	3.17e-06	1.75	0.000114	1.8	4.69e-05	1.88	1.58e-05	1.97	3.37e-06	22	14.41
10419	PRMT5	protein arginine methyltransferase 5	3.4	1.17e-12	2.73	1.97e-10	1.96	2.37e-06	1.54	0.00159	1.56	0.00124	1.47	0.00489	1.68	0.000153	22	14.34
57050	UTP3	UTP3, small subunit (SSU) processome component, homolog (S. cerevisiae)	2.84	1.33e-14	2.29	5.13e-12	1.89	5.88e-09	1.79	6.37e-08	1.8	4.75e-08	1.79	7.7e-08	1.92	3.64e-09	22	14.32
55299	BRIX1	BRX1, biogenesis of ribosomes, homolog (S. cerevisiae)	3.45	7.56e-09	2.47	4.34e-06	1.74	0.0032	1.6	0.0128	1.43	0.0606	1.65	0.00831	1.97	0.000372	22	14.31
26354	GNL3	guanine nucleotide binding protein-like 3 (nucleolar)	3.42	4.97e-09	2.49	1.03e-06	1.89	0.000308	1.47	0.0265	1.52	0.0176	1.59	0.00855	1.91	0.000232	22	14.29
284098	PIGW	phosphatidylinositol glycan anchor biosynthesis, class W	4.02	8.02e-08	2.82	1.39e-05	1.53	0.0628	1.28	0.297	1.27	0.313	1.48	0.0997	1.89	0.00495	22	14.29
8624	PSMG1	proteasome (prosome, macropain) assembly chaperone 1	3.35	8.52e-12	2.36	3.79e-08	1.86	2.23e-05	1.53	0.00289	1.57	0.00196	1.68	0.000325	1.88	1.54e-05	22	14.23
10196	PRMT3	protein arginine methyltransferase 3	2.88	1.56e-08	2.61	6.31e-08	1.82	0.000271	1.68	0.0016	1.62	0.00391	1.59	0.00532	1.98	4.53e-05	22	14.18
10813	UTP14A	UTP14, U3 small nucleolar ribonucleoprotein, homolog A (yeast)	3.17	8.6e-10	2.52	7.6e-08	1.76	0.000353	1.71	0.00077	1.73	0.000606	1.6	0.00308	1.64	0.00151	22	14.13
9933	KIAA0020	KIAA0020	2.92	2.62e-11	2.2	5.06e-08	1.89	4.9e-06	1.71	8.42e-05	1.72	7.52e-05	1.8	2.42e-05	1.87	5.36e-06	22	14.11
11321	GPN1	GPN-loop GTPase 1	2.33	1.83e-09	2.25	3.16e-09	1.96	2.79e-07	1.89	1.01e-06	1.82	3.53e-06	1.87	1.37e-06	1.93	3.83e-07	22	14.05
1965	EIF2S1	eukaryotic translation initiation factor 2, subunit 1 alpha, 35kDa	2.72	6.15e-12	2.36	1.25e-10	1.9	1.61e-07	1.7	8.98e-06	1.67	1.49e-05	1.74	3.64e-06	1.92	1.12e-07	22	14.01
84541	KBTBD8	kelch repeat and BTB (POZ) domain containing 8	3.22	1.08e-07	2.41	1.97e-05	1.91	0.00136	1.77	0.00485	1.49	0.0519	1.43	0.0814	1.73	0.00619	22	13.96
28969	BZW2	basic leucine zipper and W2 domains 2	3.88	9.07e-15	2.82	6.36e-12	1.9	1.14e-06	1.45	0.00296	1.3	0.039	1.27	0.0633	1.31	0.0267	22	13.93
8669	EIF3J	eukaryotic translation initiation factor 3, subunit J	2.98	2.56e-11	2.57	5.45e-10	1.93	2.33e-06	1.57	0.000837	1.47	0.00402	1.55	0.001	1.81	1.29e-05	22	13.88
5984	RFC4	replication factor C (activator 1) 4, 37kDa	3.04	3.52e-09	2.55	1.12e-07	1.97	4.66e-05	1.63	0.00314	1.64	0.00295	1.42	0.0341	1.62	0.00285	22	13.87
5134	PDCD2	programmed cell death 2	2.66	1.56e-11	2.37	3.4e-10	1.93	2.79e-07	1.77	5.18e-06	1.74	8.4e-06	1.65	4.94e-05	1.71	1.3e-05	22	13.83
79828	METTL8	methyltransferase like 8	2.47	1.58e-10	2.2	3.85e-09	1.77	4.22e-06	1.76	6.53e-06	1.82	2.17e-06	1.93	3.48e-07	1.88	6.04e-07	22	13.83
64743	WDR13	WD repeat domain 13	2.39	0.000961	2.13	0.00293	1.92	0.0102	1.82	0.0194	1.76	0.0263	1.82	0.0205	1.98	0.00694	22	13.82
7371	UCK2	uridine-cytidine kinase 2	2.53	4.93e-13	2.1	1.2e-10	1.89	9.65e-09	1.88	1.19e-08	1.78	1e-07	1.79	8.96e-08	1.85	1.54e-08	22	13.82
79084	WDR77	WD repeat domain 77	2.68	2.95e-09	2.29	1.04e-07	1.8	6.06e-05	1.6	0.0013	1.67	0.000452	1.78	0.000103	1.98	5.01e-06	22	13.8
55759	WDR12	WD repeat domain 12	2.83	6.57e-12	2.18	1.38e-08	1.79	4.49e-06	1.66	5.9e-05	1.67	5.1e-05	1.73	1.41e-05	1.85	1.62e-06	22	13.71
23170	TTLL12	tubulin tyrosine ligase-like family, member 12	2.35	1.53e-06	2.38	8.22e-07	1.94	7.64e-05	1.74	0.000856	1.73	0.00105	1.74	0.000914	1.79	0.000455	22	13.67
6273	S100A2	S100 calcium binding protein A2	3.7	5.43e-10	2.53	1.06e-06	2	0.00011	1.62	0.00679	1.31	0.131	1.3	0.146	1.19	0.331	22	13.65
2935	GSPT1	G1 to S phase transition 1	2.42	1.13e-12	2.17	2.38e-11	1.98	7.55e-10	1.66	1.03e-06	1.7	3.53e-07	1.76	9.24e-08	1.95	1.31e-09	22	13.64
8662	EIF3B	eukaryotic translation initiation factor 3, subunit B	2.34	2.79e-07	2.4	5.58e-08	2	6.52e-06	1.62	0.0011	1.72	0.000297	1.65	0.000821	1.89	2.48e-05	22	13.62
29901	SAC3D1	SAC3 domain containing 1	2.19	1.49e-07	2.05	6.95e-07	1.96	2.33e-06	1.95	3.87e-06	1.91	6e-06	1.78	4.06e-05	1.75	5.63e-05	22	13.59
64434	NOM1	nucleolar protein with MIF4G domain 1	2.77	5.92e-11	2.27	7.72e-09	1.76	1.77e-05	1.7	5.51e-05	1.59	0.000399	1.63	0.000169	1.87	2.84e-06	22	13.59
84262	PSMG3	proteasome (prosome, macropain) assembly chaperone 3	2.83	7.11e-08	2.06	5.99e-05	1.69	0.00309	1.67	0.00381	1.68	0.00373	1.78	0.00162	1.88	0.000385	22	13.59
2963	GTF2F2	general transcription factor IIF, polypeptide 2, 30kDa	2.28	1.17e-05	2.13	4.82e-05	1.96	0.000238	1.7	0.00342	1.68	0.00456	1.95	0.000275	1.87	0.000563	22	13.57
55048	VPS37C	vacuolar protein sorting 37 homolog C (S. cerevisiae)	2.58	1.01e-14	2.09	9.59e-12	1.92	2.17e-10	1.76	1.38e-08	1.68	8.81e-08	1.68	8.42e-08	1.82	2.02e-09	22	13.53
51194	IPO11	importin 11	2.35	4.66e-11	2.19	3.3e-10	1.82	1.94e-07	1.72	1.94e-06	1.76	9.05e-07	1.82	2.96e-07	1.86	9.04e-08	22	13.52
81929	SEH1L	SEH1-like (S. cerevisiae)	2.62	4.61e-10	2.26	1.97e-08	1.87	5.53e-06	1.65	0.000209	1.59	0.000518	1.63	0.0003	1.89	3.58e-06	22	13.51
57109	REXO4	REX4, RNA exonuclease 4 homolog (S. cerevisiae)	3.06	1.18e-07	2.18	3.68e-05	1.55	0.0191	1.7	0.00464	1.59	0.0143	1.6	0.0136	1.81	0.00146	22	13.49
1434	CSE1L	CSE1 chromosome segregation 1-like (yeast)	2.58	2.34e-14	2.54	2.01e-14	2	1.59e-10	1.64	7.49e-07	1.59	2.31e-06	1.56	5.35e-06	1.57	3.37e-06	22	13.48
100505616	LOC100505616	-	3.42	8.07e-10	2.38	1.82e-06	1.69	0.00235	1.58	0.00769	1.32	0.114	1.46	0.0271	1.62	0.00451	22	13.47
27074	LAMP3	lysosomal-associated membrane protein 3	4.12	0.003	2.84	0.0231	1.28	0.633	1.38	0.516	1.1	0.864	1.19	0.751	1.54	0.358	22	13.45
26973	CHORDC1	cysteine and histidine-rich domain (CHORD) containing 1	2.63	0.000157	2.72	7.04e-05	1.98	0.00575	1.53	0.0899	1.3	0.313	1.61	0.0669	1.67	0.0362	22	13.44
79155	TNIP2	TNFAIP3 interacting protein 2	2.75	1.45e-10	2.22	2.8e-08	1.88	3.86e-06	1.7	7.61e-05	1.62	0.000271	1.62	0.000283	1.64	0.000187	22	13.43
246243	RNASEH1	ribonuclease H1	2.4	2.61e-11	2.22	1.58e-10	1.91	3.84e-08	1.68	4.4e-06	1.68	4.55e-06	1.73	1.8e-06	1.81	2.01e-07	22	13.43
10885	WDR3	WD repeat domain 3	2.92	6.67e-11	2.1	2.71e-07	1.76	4e-05	1.55	0.00106	1.59	0.000685	1.69	0.000124	1.81	2.22e-05	22	13.42
3035	HARS	histidyl-tRNA synthetase	2.41	1.54e-08	2.12	4.09e-07	1.98	2.66e-06	1.64	0.000444	1.74	0.000113	1.63	0.00062	1.9	9.57e-06	22	13.42
10480	EIF3M	eukaryotic translation initiation factor 3, subunit M	2.54	7.26e-12	2.29	8.63e-11	1.94	4.03e-08	1.66	9.83e-06	1.52	0.00019	1.69	5.79e-06	1.72	2.51e-06	22	13.36
57508	INTS2	integrator complex subunit 2	2.2	2.73e-05	2.35	5.43e-06	1.83	0.000917	1.78	0.00187	1.52	0.0228	1.73	0.00256	1.95	0.000294	22	13.36
90416	C15orf57	chromosome 15 open reading frame 57	2.33	2.52e-09	2.16	1.67e-08	1.96	3.89e-07	1.76	1.24e-05	1.74	1.4e-05	1.61	0.000185	1.78	7.02e-06	22	13.34
57102	C12orf4	chromosome 12 open reading frame 4	2.22	2.62e-07	2.1	7.72e-07	1.98	4.28e-06	1.79	7.23e-05	1.78	7.73e-05	1.69	0.000275	1.78	7.03e-05	22	13.34
401466	C8orf59	chromosome 8 open reading frame 59	2.29	1.89e-06	2.16	4.83e-06	1.91	9.76e-05	1.72	0.000891	1.68	0.00147	1.75	0.000701	1.82	0.000281	22	13.33
121441	NEDD1	neural precursor cell expressed, developmentally down-regulated 1	2.01	3.94e-06	2.02	2.81e-06	1.89	1.54e-05	1.94	1.13e-05	1.74	0.000178	1.8	6.9e-05	1.92	1.03e-05	22	13.32
1716	DGUOK	deoxyguanosine kinase	2.46	1.3e-10	2.2	1.64e-09	1.96	7.67e-08	1.71	9.47e-06	1.65	2.52e-05	1.64	3.02e-05	1.69	9.73e-06	22	13.31
7818	DAP3	death associated protein 3	2.52	9.95e-14	2.2	2.92e-12	1.88	1.36e-09	1.73	4.93e-08	1.65	4e-07	1.69	1.88e-07	1.64	5.03e-07	22	13.31
22948	CCT5	chaperonin containing TCP1, subunit 5 (epsilon)	2.49	2.43e-09	2.34	9.22e-09	1.84	1.24e-05	1.59	0.000724	1.57	0.000917	1.62	0.000447	1.84	1.12e-05	22	13.29
84455	EFCAB7	EF-hand calcium binding domain 7	2.42	0.000345	2.18	0.00115	1.88	0.00857	1.98	0.00494	1.89	0.00909	1.54	0.0818	1.38	0.184	22	13.27
133015	PACRGL	PARK2 co-regulated-like	2.48	1.88e-11	2.32	1.07e-10	1.91	8.8e-08	1.66	1.31e-05	1.66	1.38e-05	1.48	0.000472	1.75	1.76e-06	22	13.26
86	ACTL6A	actin-like 6A	2.57	1.55e-07	2.26	1.74e-06	1.85	0.000155	1.72	0.000852	1.54	0.00825	1.63	0.00282	1.66	0.00164	22	13.23
100293516	ZNF587B	zinc finger protein 587B	2.73	4e-06	2.11	0.000283	1.67	0.0123	1.58	0.0258	1.59	0.0252	1.71	0.01	1.83	0.00314	22	13.22
6301	SARS	seryl-tRNA synthetase	3.2	6.65e-10	2.18	2.12e-06	1.64	0.00195	1.51	0.00857	1.43	0.024	1.49	0.0129	1.77	0.000397	22	13.22
92609	TIMM50	translocase of inner mitochondrial membrane 50 homolog (S. cerevisiae)	2.34	2.42e-07	2.14	1.47e-06	1.99	1.04e-05	1.66	0.000852	1.7	0.00055	1.62	0.00158	1.77	0.000166	22	13.22
22954	TRIM32	tripartite motif containing 32	2.1	9.49e-11	2.07	6.95e-11	1.76	5.75e-08	1.78	4.34e-08	1.87	6.22e-09	1.81	2.05e-08	1.82	1.23e-08	22	13.21
654434	LINC00338	long intergenic non-protein coding RNA 338	3.7	2.42e-09	2.53	2.43e-06	1.5	0.0299	1.34	0.125	1.09	0.684	1.44	0.0573	1.61	0.0107	22	13.21
83732	RIOK1	RIO kinase 1	3.19	3.41e-10	2.15	3.53e-06	1.62	0.00264	1.43	0.0231	1.43	0.0258	1.52	0.00862	1.85	0.000129	22	13.19
84319	CMSS1	cms1 ribosomal small subunit homolog (yeast)	3.94	8.36e-12	2.84	7.12e-09	1.85	0.000174	1.28	0.138	1.18	0.337	-1.02	0.906	1.08	0.663	22	13.19
51535	PPHLN1	periphilin 1	2.26	2.5e-13	2.06	3.98e-12	1.84	4.32e-10	1.79	1.76e-09	1.73	8.66e-09	1.69	2.47e-08	1.8	1.16e-09	22	13.17
9470	EIF4E2	eukaryotic translation initiation factor 4E family member 2	2.08	2.78e-11	2.11	3.12e-12	1.91	1.4e-10	1.81	2.13e-09	1.74	1.08e-08	1.77	6.44e-09	1.75	6.22e-09	22	13.17
100506661			2.46	0.000311	2.13	0.00172	1.78	0.0192	1.94	0.00665	1.57	0.0675	1.73	0.0258	1.54	0.0752	22	13.15
11137	PWP1	PWP1 homolog (S. cerevisiae)	2.94	5.45e-16	2.21	1.73e-12	1.86	1.73e-09	1.63	5.86e-07	1.53	6.63e-06	1.45	7.39e-05	1.51	1.17e-05	22	13.13
54680	ZNHIT6	zinc finger, HIT-type containing 6	2.78	8.94e-11	2.12	1.36e-07	1.74	4.39e-05	1.56	0.00096	1.52	0.00176	1.63	0.000264	1.76	2.99e-05	22	13.11
81844	TRIM56	tripartite motif containing 56	2.14	2.2e-09	2.22	2.69e-10	1.87	1.25e-07	1.84	2.56e-07	1.74	1.61e-06	1.69	4.42e-06	1.58	3.5e-05	22	13.08
89970	RSPRY1	ring finger and SPRY domain containing 1	2.02	6.55e-12	2	4.91e-12	1.93	2.36e-11	1.75	2.19e-09	1.71	5.73e-09	1.79	7.51e-10	1.86	1.12e-10	22	13.06
55610	CCDC132	coiled-coil domain containing 132	2.02	3.29e-09	2.14	3.01e-10	1.97	6.91e-09	1.86	6.4e-08	1.76	4.54e-07	1.57	3.2e-05	1.72	7.62e-07	22	13.04
55920	RCC2	regulator of chromosome condensation 2	2.45	1.05e-06	2.11	1.62e-05	1.95	0.000103	1.63	0.00388	1.72	0.00155	1.53	0.0144	1.62	0.00398	22	13.01
79091	METTL22	methyltransferase like 22	2.47	1.15e-07	2.19	1.59e-06	1.81	0.000175	1.67	0.00118	1.69	0.00093	1.53	0.00729	1.64	0.00149	22	13
8668	EIF3I	eukaryotic translation initiation factor 3, subunit I	2.24	5.51e-10	2.04	3.77e-09	1.91	4.77e-08	1.62	1.81e-05	1.67	6.03e-06	1.67	6.98e-06	1.83	1.79e-07	22	12.98
26520	TIMM9	translocase of inner mitochondrial membrane 9 homolog (yeast)	2.34	3.34e-06	2.03	5.58e-05	1.62	0.00493	1.62	0.00511	1.64	0.00482	1.75	0.00144	1.97	0.000116	22	12.97
80304	C2orf44	chromosome 2 open reading frame 44	2.31	6.65e-10	2.35	2.89e-10	1.87	5.38e-07	1.69	1.65e-05	1.7	1.45e-05	1.53	0.000315	1.52	0.000385	22	12.97
10799	RPP40	ribonuclease P/MRP 40kDa subunit	3.12	1.62e-13	2.13	6.71e-09	1.71	9.24e-06	1.44	0.002	1.46	0.0013	1.49	0.000739	1.57	0.000146	22	12.92
400506	KNOP1	lysine-rich nucleolar protein 1	2.6	6.47e-13	2.35	6.82e-12	1.91	1.73e-08	1.74	6.59e-07	1.53	5.95e-05	1.41	0.00125	1.38	0.00202	22	12.92
10300	KATNB1	katanin p80 (WD repeat containing) subunit B 1	2.55	8.18e-12	2.19	7.8e-10	1.87	1.58e-07	1.53	0.000175	1.64	2.05e-05	1.5	0.000338	1.61	2.81e-05	22	12.89
6233	RPS27A	ribosomal protein S27a	2.32	7.54e-08	2.27	5.59e-08	1.95	5.32e-06	1.65	0.000362	1.68	0.00025	1.4	0.0176	1.62	0.000549	22	12.89
1787	TRDMT1	tRNA aspartic acid methyltransferase 1	2.01	2.92e-05	2.31	8.45e-07	1.91	7.94e-05	1.81	0.000308	1.68	0.00141	1.46	0.0196	1.68	0.0012	22	12.86
84946	LTV1	LTV1 homolog (S. cerevisiae)	2.84	3.87e-10	2.17	2.84e-07	1.71	0.000181	1.47	0.00664	1.41	0.0159	1.52	0.00303	1.74	0.000102	22	12.86
134510	UBLCP1	ubiquitin-like domain containing CTD phosphatase 1	2.37	5.68e-07	2.06	9.7e-06	1.67	0.0011	1.58	0.00356	1.6	0.00279	1.72	0.000618	1.84	0.000116	22	12.84
55278	QRSL1	glutaminyl-tRNA synthase (glutamine-hydrolyzing)-like 1	2.42	2.2e-06	2.34	4.39e-06	1.85	0.000545	1.41	0.0544	1.56	0.0128	1.51	0.0235	1.74	0.00164	22	12.83
22916	NCBP2	nuclear cap binding protein subunit 2, 20kDa	2.49	1.82e-11	2.02	1.59e-08	1.78	1.26e-06	1.59	6.97e-05	1.55	0.000147	1.56	0.000131	1.83	4.47e-07	22	12.82
10146	G3BP1	GTPase activating protein (SH3 domain) binding protein 1	3.18	1.17e-13	2.2	4.09e-09	1.84	1.14e-06	1.39	0.00589	1.41	0.00381	1.38	0.00773	1.4	0.00445	22	12.8
5719	PSMD13	proteasome (prosome, macropain) 26S subunit, non-ATPase, 13	2.38	9.6e-07	2.18	4.23e-06	1.75	0.000576	1.56	0.0064	1.58	0.00519	1.61	0.00358	1.72	0.000815	22	12.78
6633	SNRPD2	small nuclear ribonucleoprotein D2 polypeptide 16.5kDa	2.03	9.76e-09	2.01	4.59e-09	1.88	4.68e-08	1.74	9.27e-07	1.69	2.62e-06	1.72	1.51e-06	1.71	1.38e-06	22	12.78
84524	ZC3H8	zinc finger CCCH-type containing 8	2.87	1.62e-07	2.18	2.97e-05	1.66	0.00499	1.61	0.00994	1.51	0.0231	1.44	0.0487	1.49	0.0253	22	12.76
79576	NKAP	NFKB activating protein	2.28	7.94e-08	2.13	3.05e-07	1.79	3.77e-05	1.62	0.000589	1.55	0.00187	1.57	0.00136	1.81	2.73e-05	22	12.75
283237	TTC9C	tetratricopeptide repeat domain 9C	2.01	1.22e-09	2.09	1.43e-10	1.87	1.22e-08	1.77	1.12e-07	1.69	8.17e-07	1.63	3.15e-06	1.66	1.33e-06	22	12.72
8260	NAA10	N(alpha)-acetyltransferase 10, NatA catalytic subunit	2.32	8.16e-07	2.15	3.18e-06	1.84	0.000118	1.68	0.00111	1.66	0.00145	1.55	0.00595	1.51	0.00709	22	12.71
54962	TIPIN	TIMELESS interacting protein	2.49	5.17e-05	2.43	4.85e-05	1.8	0.00681	1.45	0.0902	1.42	0.117	1.42	0.122	1.69	0.0145	22	12.7
10910	SUGT1	SGT1, suppressor of G2 allele of SKP1 (S. cerevisiae)	2.2	3.03e-11	2.38	9.15e-13	1.92	3.2e-09	1.64	1.7e-06	1.46	0.000145	1.54	2.25e-05	1.53	1.9e-05	22	12.67
138428	PTRH1	peptidyl-tRNA hydrolase 1 homolog (S. cerevisiae)	2.26	2.26e-06	2.22	2.36e-06	1.92	6.92e-05	1.7	0.00105	1.58	0.00492	1.55	0.00718	1.44	0.0222	22	12.67
6881	TAF10	TAF10 RNA polymerase II, TATA box binding protein (TBP)-associated factor, 30kDa	2.24	9.13e-09	2.05	7.66e-08	1.98	2.43e-07	1.7	3.17e-05	1.66	7.76e-05	1.55	0.000464	1.49	0.00115	22	12.67
51192	CKLF	chemokine-like factor	2.01	3.28e-06	2.01	2.74e-06	1.88	1.86e-05	1.84	3.29e-05	1.69	0.000347	1.7	0.000232	1.54	0.00236	22	12.67
402055	SRRD	SRR1 domain containing	2.48	4.12e-08	2.2	5.64e-07	1.8	9.25e-05	1.51	0.00507	1.44	0.0152	1.46	0.0112	1.76	0.000183	22	12.65
84154	RPF2	ribosome production factor 2 homolog (S. cerevisiae)	2.76	4.66e-08	2.11	1.19e-05	1.67	0.00182	1.43	0.0283	1.44	0.0268	1.5	0.0138	1.74	0.000773	22	12.65
121053	C12orf45	chromosome 12 open reading frame 45	2.8	4.23e-11	2.11	7.19e-08	1.94	9.57e-07	1.53	0.000901	1.46	0.00362	1.4	0.00935	1.4	0.0084	22	12.64
81875	ISG20L2	interferon stimulated exonuclease gene 20kDa-like 2	2.72	3.09e-06	2.11	0.000267	1.54	0.0359	1.37	0.128	1.47	0.0573	1.56	0.0336	1.87	0.00179	22	12.64
129401	NUP35	nucleoporin 35kDa	3.01	2.48e-13	2.52	1.89e-11	1.87	3.68e-07	1.44	0.00175	1.25	0.0587	1.24	0.0743	1.29	0.0267	22	12.62
80345	ZSCAN16	zinc finger and SCAN domain containing 16	2.15	9.33e-06	2.35	7.75e-07	1.94	7.86e-05	1.75	0.000812	1.51	0.0134	1.48	0.0189	1.44	0.0259	22	12.62
9533	POLR1C	polymerase (RNA) I polypeptide C, 30kDa	2.83	4.98e-09	2.24	9.59e-07	1.65	0.00136	1.43	0.0217	1.39	0.0343	1.43	0.0244	1.63	0.00155	22	12.6
84128	WDR75	WD repeat domain 75	2.46	1.2e-07	2.03	8.41e-06	1.74	0.000406	1.48	0.0106	1.59	0.00298	1.61	0.00216	1.66	0.000994	22	12.57
51726	DNAJB11	DnaJ (Hsp40) homolog, subfamily B, member 11	2.92	1.43e-05	2.4	0.000216	1.95	0.00449	1.39	0.171	1.32	0.255	1.29	0.313	1.29	0.291	22	12.56
7965	AIMP2	aminoacyl tRNA synthetase complex-interacting multifunctional protein 2	2.85	3.73e-12	2.35	4.67e-10	1.72	9.85e-06	1.38	0.00626	1.39	0.00621	1.42	0.00372	1.42	0.00294	22	12.53
55646	LYAR	Ly1 antibody reactive	3.47	6.9e-07	2.35	0.000207	1.54	0.0596	1.16	0.553	1.13	0.639	1.29	0.297	1.59	0.0384	22	12.53
4234	METTL1	methyltransferase like 1	3.23	2.61e-06	2.07	0.00217	1.4	0.154	1.3	0.266	1.29	0.299	1.34	0.235	1.86	0.00768	22	12.49
92856	IMP4	IMP4, U3 small nucleolar ribonucleoprotein, homolog (yeast)	2.4	5.54e-07	2.24	6.05e-07	1.85	6.77e-05	1.46	0.0108	1.49	0.00842	1.44	0.0172	1.61	0.00145	22	12.49
9669	EIF5B	eukaryotic translation initiation factor 5B	2.26	4.03e-07	2.03	4.22e-06	1.82	7.25e-05	1.6	0.00148	1.57	0.00252	1.6	0.00168	1.61	0.00127	22	12.49
84864	MINA	MYC induced nuclear antigen	3.32	2.69e-14	2.07	1.24e-08	1.62	4.66e-05	1.46	0.00111	1.38	0.00564	1.31	0.0225	1.32	0.0153	22	12.48
6059	ABCE1	ATP-binding cassette, sub-family E (OABP), member 1	2.84	1.29e-07	2.15	2.52e-05	1.6	0.00861	1.38	0.0774	1.34	0.108	1.48	0.0294	1.67	0.00411	22	12.46
9816	URB2	URB2 ribosome biogenesis 2 homolog (S. cerevisiae)	2.7	1.75e-10	2.05	3.08e-07	1.65	0.000157	1.43	0.00658	1.45	0.00483	1.47	0.00344	1.71	5.57e-05	22	12.46
80135	RPF1	ribosome production factor 1 homolog (S. cerevisiae)	2.49	8.98e-12	2.03	4.81e-09	1.71	2.33e-06	1.48	0.000414	1.5	0.00024	1.57	6.18e-05	1.66	7.97e-06	22	12.44
55813	UTP6	UTP6, small subunit (SSU) processome component, homolog (yeast)	2.45	2.62e-11	2.09	3e-09	1.71	3.07e-06	1.58	5.49e-05	1.55	7.91e-05	1.48	0.000435	1.56	5.22e-05	22	12.42
1802	DPH2	DPH2 homolog (S. cerevisiae)	2.88	5.75e-10	2.02	2.92e-06	1.52	0.00349	1.42	0.0136	1.42	0.015	1.51	0.00426	1.62	0.000721	22	12.39
55425	GPALPP1	GPALPP motifs containing 1	2.01	1.25e-06	2.24	5.68e-08	1.87	9.08e-06	1.79	3.91e-05	1.49	0.00419	1.52	0.00225	1.47	0.00418	22	12.39
56339	METTL3	methyltransferase like 3	2.47	9.3e-08	2	8.27e-06	1.83	9.06e-05	1.75	0.000287	1.52	0.00641	1.44	0.0184	1.35	0.046	22	12.36
58477	SRPRB	signal recognition particle receptor, B subunit	2.56	3.26e-06	2.05	0.000212	1.68	0.00666	1.42	0.0657	1.45	0.0556	1.53	0.0268	1.64	0.00847	22	12.33
5692	PSMB4	proteasome (prosome, macropain) subunit, beta type, 4	2.16	5.72e-13	2.03	1.59e-12	1.74	1.35e-09	1.62	4.74e-08	1.58	1.91e-07	1.58	1.8e-07	1.61	6.13e-08	22	12.32
2193	FARSA	phenylalanyl-tRNA synthetase, alpha subunit	2.56	4.04e-06	2.09	0.000138	1.61	0.0118	1.35	0.12	1.43	0.0665	1.53	0.0297	1.74	0.00335	22	12.31
220930	ZEB1-AS1	ZEB1 antisense RNA 1	3.13	1.79e-05	2.09	0.00346	1.59	0.0697	1.27	0.375	1.17	0.566	1.34	0.283	1.72	0.0322	22	12.31
4609	MYC	v-myc avian myelocytomatosis viral oncogene homolog	3.84	1.35e-07	2.23	0.00059	1.49	0.0812	1.2	0.454	1.07	0.807	1.07	0.818	1.41	0.133	22	12.31
92935	MARS2	methionyl-tRNA synthetase 2, mitochondrial	2.24	2.59e-07	2.12	1.04e-06	1.71	0.000256	1.35	0.042	1.65	0.000725	1.49	0.00637	1.74	0.000177	22	12.3
9319	TRIP13	thyroid hormone receptor interactor 13	2.5	2.87e-06	2.25	1.71e-05	1.64	0.00691	1.7	0.00399	1.52	0.0239	1.31	0.159	1.36	0.0968	22	12.28
9111	NMI	N-myc (and STAT) interactor	2.48	1.62e-09	2.16	2.25e-08	1.91	8.44e-07	1.54	0.000568	1.39	0.00904	1.41	0.0068	1.35	0.0159	22	12.24
26276	VPS33B	vacuolar protein sorting 33 homolog B (yeast)	2.06	9.31e-10	2.04	6.69e-10	1.77	1.75e-07	1.65	2.7e-06	1.58	1.46e-05	1.52	5.57e-05	1.62	4.13e-06	22	12.24
117246	FTSJ3	FtsJ homolog 3 (E. coli)	2.48	5.41e-09	2.1	3.93e-07	1.7	0.000138	1.42	0.00965	1.51	0.00258	1.5	0.00342	1.51	0.00255	22	12.22
60558	GUF1	GUF1 GTPase homolog (S. cerevisiae)	2.14	8.93e-08	2.28	7.19e-09	1.72	4.48e-05	1.4	0.00996	1.44	0.00523	1.5	0.00172	1.72	3.6e-05	22	12.2
139886	SPIN4	spindlin family, member 4	2.76	0.000361	2.48	0.000763	1.62	0.0747	1.5	0.143	1.31	0.341	1.14	0.672	1.38	0.232	22	12.19
1984	EIF5A	eukaryotic translation initiation factor 5A	2.17	0.00209	2.07	0.00234	1.95	0.00529	1.41	0.163	1.59	0.0552	1.45	0.139	1.54	0.0701	22	12.18
221955	DAGLB	diacylglycerol lipase, beta	2.48	4.96e-07	2.17	5.99e-06	1.79	0.000449	1.4	0.0429	1.41	0.0379	1.35	0.0779	1.56	0.00663	22	12.16
89797	NAV2	neuron navigator 2	2.04	1.45e-05	2.27	7.73e-07	1.7	0.00061	1.56	0.00404	1.56	0.00451	1.48	0.012	1.48	0.0107	22	12.09
6782	HSPA13	heat shock protein 70kDa family, member 13	2.84	7.65e-05	2.16	0.00263	1.69	0.0379	1.35	0.248	1.17	0.561	1.25	0.423	1.63	0.0505	22	12.09
221656	KDM1B	lysine (K)-specific demethylase 1B	2.21	3.71e-11	2.01	4.75e-10	1.57	6.4e-06	1.41	0.000424	1.4	0.000532	1.65	9.91e-07	1.83	1.87e-08	22	12.08
81892	SLIRP	SRA stem-loop interacting RNA binding protein	2.24	1.07e-09	2.13	2.58e-09	1.91	1.17e-07	1.5	0.000404	1.47	0.000768	1.41	0.00287	1.4	0.00291	22	12.06
4012	LNPEP	leucyl/cystinyl aminopeptidase	2.01	1.18e-05	2.01	1.02e-05	1.84	8.67e-05	1.62	0.00188	1.55	0.00457	1.38	0.0394	1.64	0.00114	22	12.05
54801	HAUS6	HAUS augmin-like complex, subunit 6	2.2	0.000555	2.07	0.00131	1.78	0.011	1.42	0.126	1.6	0.0403	1.24	0.389	1.69	0.0194	22	12
11222	MRPL3	mitochondrial ribosomal protein L3	2.5	9.99e-12	2.16	4.09e-10	1.72	1.22e-06	1.38	0.00285	1.34	0.00601	1.4	0.00155	1.49	0.000189	22	11.99
7866	IFRD2	interferon-related developmental regulator 2	2.26	6.74e-06	2.06	3.16e-05	1.57	0.00844	1.35	0.0804	1.38	0.0597	1.54	0.0127	1.83	0.000395	22	11.99
3178	HNRNPA1	heterogeneous nuclear ribonucleoprotein A1	2.11	3.11e-13	2.36	2.74e-15	1.98	3.66e-12	1.38	0.000106	1.35	0.000266	1.39	7.37e-05	1.37	0.000121	22	11.94
64897	C12orf43	chromosome 12 open reading frame 43	2.03	6e-09	2.02	4.17e-09	1.63	1.07e-05	1.53	0.000105	1.57	3.47e-05	1.5	0.000174	1.65	5.23e-06	22	11.93
151194	METTL21A	methyltransferase like 21A	2.18	6.8e-11	2.15	4.71e-11	1.76	1.04e-07	1.61	4.07e-06	1.48	0.000101	1.32	0.00521	1.42	0.000398	22	11.92
6421	SFPQ	splicing factor proline/glutamine-rich	2.44	2.11e-12	2.08	2.79e-10	1.82	5.45e-08	1.45	0.000288	1.38	0.00153	1.31	0.00973	1.39	0.00111	22	11.87
90480	GADD45GIP1	growth arrest and DNA-damage-inducible, gamma interacting protein 1	2.01	1.79e-06	2.02	1.65e-06	1.78	4.74e-05	1.57	0.00128	1.55	0.00185	1.49	0.00427	1.45	0.00703	22	11.87
100506054	RNASEH1-AS1	RNASEH1 antisense RNA 1	2.42	9.46e-06	2.11	7.96e-05	1.41	0.0685	1.45	0.0497	1.36	0.102	1.39	0.0862	1.69	0.00536	22	11.83
4507	MTAP	methylthioadenosine phosphorylase	2.4	1.73e-10	2.14	2.63e-09	1.61	4.28e-05	1.35	0.00781	1.4	0.00331	1.37	0.00568	1.55	0.000138	22	11.82
64318	NOC3L	nucleolar complex associated 3 homolog (S. cerevisiae)	3.35	6.8e-11	2.2	1.21e-06	1.49	0.00874	1.22	0.206	1.12	0.495	1.16	0.365	1.27	0.12	22	11.81
6274	S100A3	S100 calcium binding protein A3	2.54	3.57e-06	2.78	7.16e-07	1.97	0.000388	1.27	0.205	1.06	0.769	1.01	0.974	-1.13	0.535	22	11.76
29904	EEF2K	eukaryotic elongation factor-2 kinase	2.12	6.41e-09	2.09	5.35e-09	1.94	8.18e-08	1.6	6.22e-05	1.5	0.000413	1.31	0.0182	1.19	0.123	22	11.75
51611	DPH5	diphthamide biosynthesis 5	2.43	2.87e-14	2.1	3.44e-12	1.69	4.04e-08	1.42	7.87e-05	1.39	0.000203	1.41	0.000128	1.3	0.00297	22	11.74
79691	QTRTD1	queuine tRNA-ribosyltransferase domain containing 1	2.93	1.04e-08	2.04	2.76e-05	1.38	0.0563	1.32	0.0991	1.24	0.216	1.26	0.195	1.56	0.0079	22	11.73
3396	ICT1	immature colon carcinoma transcript 1	2.16	5.86e-09	2.13	5.04e-09	1.75	3.36e-06	1.49	0.000668	1.42	0.00249	1.36	0.00735	1.4	0.00313	22	11.71
116372	LYPD1	LY6/PLAUR domain containing 1	2.59	0.00442	2.22	0.0144	1.89	0.0533	1.41	0.316	1.3	0.459	1.17	0.682	-1.01	0.974	22	11.59
9020	MAP3K14	mitogen-activated protein kinase kinase kinase 14	2.51	2.76e-06	2.42	3.54e-06	1.85	0.000718	1.06	0.782	-1.17	0.421	-1.49	0.0304	-1.05	0.806	22	11.55
55131	RBM28	RNA binding motif protein 28	2.42	2.52e-09	2.05	1.67e-07	1.62	0.000183	1.43	0.00521	1.34	0.0239	1.28	0.0635	1.34	0.0205	22	11.48
100289341	MAN1B1-AS1	MAN1B1 antisense RNA 1 (head to head)	2.16	0.000197	2.01	0.000494	1.72	0.00666	1.19	0.412	1.27	0.255	1.35	0.155	1.68	0.00927	22	11.38
126272	EID2B	EP300 interacting inhibitor of differentiation 2B	2.53	9.62e-07	2.05	6.49e-05	1.5	0.0212	1.41	0.0541	1.21	0.301	1.26	0.215	1.37	0.0743	22	11.33
10038	PARP2	poly (ADP-ribose) polymerase 2	2.39	3.11e-11	2.12	1.22e-09	1.6	2.49e-05	1.3	0.0178	1.28	0.0244	1.23	0.0609	1.33	0.00864	22	11.25
51633	OTUD6B	OTU domain containing 6B	2.14	0.000831	2.15	0.000341	1.4	0.122	1.36	0.162	1.09	0.718	1.43	0.107	1.64	0.0201	22	11.21
494143	CHAC2	ChaC, cation transport regulator homolog 2 (E. coli)	2.55	6.09e-05	2.03	0.00125	1.35	0.183	1.13	0.614	1.08	0.744	1.31	0.247	1.63	0.0271	22	11.08
5691	PSMB3	proteasome (prosome, macropain) subunit, beta type, 3	2.04	4.3e-09	2.03	2.56e-09	1.74	8.45e-07	1.41	0.0014	1.33	0.00895	1.26	0.0321	1.24	0.0376	22	11.05
11340	EXOSC8	exosome component 8	2.92	1.46e-11	2.15	3.82e-08	1.45	0.00377	1.13	0.357	1.06	0.7	1.1	0.521	1.2	0.158	22	11.01
8364	HIST1H4C	histone cluster 1, H4c	2.07	0.000526	2.2	0.000149	1.66	0.0152	1.39	0.114	1.44	0.0893	1.17	0.508	1.07	0.754	22	11
56926	NCLN	nicalin	2.18	4.6e-06	2.14	6.01e-06	1.56	0.00629	1.28	0.126	1.26	0.168	1.18	0.346	1.26	0.143	22	10.86
51520	LARS	leucyl-tRNA synthetase	2.21	6.19e-07	2.03	4.1e-06	1.54	0.00294	1.32	0.0609	1.22	0.194	1.2	0.233	1.25	0.123	22	10.77
8871	SYNJ2	synaptojanin 2	2.24	5.65e-08	2.18	1.04e-07	1.77	3.66e-05	1.25	0.101	1.06	0.715	1.14	0.359	1.12	0.402	22	10.76
10069	RWDD2B	RWD domain containing 2B	2.05	2.47e-06	2.06	1.02e-06	1.71	0.00017	1.37	0.0267	1.31	0.0564	1.19	0.248	1.07	0.639	22	10.76
10534	SSSCA1	Sjogren syndrome/scleroderma autoantigen 1	2.43	1.08e-05	2.05	0.000117	1.49	0.0314	1.26	0.222	1.12	0.564	1.11	0.636	1.17	0.403	22	10.63
5198	PFAS	phosphoribosylformylglycinamidine synthase	2.27	5.23e-07	2.06	4.3e-06	1.41	0.022	1.09	0.603	-1.09	0.616	-1.28	0.116	-1.38	0.0331	22	10.58
65072	CFLAR-AS1	CFLAR antisense RNA 1	2.14	1.53e-06	2.21	4.37e-07	1.71	0.000214	1.04	0.827	1.02	0.883	-1.06	0.742	1.08	0.587	22	10.26
301	ANXA1	annexin A1	2.25	0.222	1.89	0.304	2.12	0.228	2.81	0.0883	2.61	0.122	6.49	0.00214	16.03	8.03e-06	23	34.2
27347	STK39	serine threonine kinase 39	2.59	0.000211	1.76	0.0226	2.01	0.00537	4.9	1.23e-08	4.92	1.24e-08	7.25	2.89e-11	9.06	1.09e-12	23	32.49
29957	SLC25A24	"solute carrier family 25 (mitochondrial carrier; phosphate carrier), member 24"	2.04	0.036	1.97	0.037	2.38	0.00824	3.66	0.000108	4.03	4.76e-05	5.62	8.65e-07	6.7	1.03e-07	23	26.4
114793	FMNL2	formin-like 2	2.04	0.0412	2	0.0377	2.1	0.0273	2.83	0.00194	3.2	0.000674	4.3	3.37e-05	4.67	1.14e-05	23	21.14
3157	HMGCS1	3-hydroxy-3-methylglutaryl-CoA synthase 1 (soluble)	2.18	0.000641	1.91	0.00365	2.19	0.000514	2.78	1.31e-05	2.72	1.73e-05	3.41	3.66e-07	4.24	8.07e-09	23	19.43
231	AKR1B1	aldo-keto reductase family 1, member B1 (aldose reductase)	2.43	0.559	1.19	0.899	2.15	0.563	4.07	0.238	3.68	0.286	2.83	0.411	2.88	0.375	23	19.23
50814	NSDHL	NAD(P) dependent steroid dehydrogenase-like	2.69	1.64e-08	1.97	1.79e-05	2.17	1.75e-06	2.65	1.44e-08	2.91	1.23e-09	3.26	8.27e-11	3.47	1.48e-11	23	19.12
50807	ASAP1	ArfGAP with SH3 domain, ankyrin repeat and PH domain 1	2.46	1.83e-07	1.88	7.25e-05	2.11	4.85e-06	2.91	2.13e-09	2.88	3.1e-09	2.89	2.74e-09	3.08	4.57e-10	23	18.21
83729	INHBE	inhibin, beta E	2.13	0.0151	1.89	0.0348	2.54	0.00217	3.15	0.000211	3.27	0.000146	2.55	0.00251	2.2	0.00929	23	17.73
2892	GRIA3	glutamate receptor, ionotropic, AMPA 3	2.15	2.52e-05	1.95	0.000169	2.38	2.97e-06	2.76	1.49e-07	2.47	1.5e-06	2.37	3.43e-06	2.38	2.66e-06	23	16.46
837	CASP4	caspase 4, apoptosis-related cysteine peptidase	2.71	6.48e-07	1.81	0.00113	2.04	0.000124	2.39	6.16e-06	2.34	9.93e-06	2.45	3.81e-06	2.42	4.17e-06	23	16.16
1212	CLTB	clathrin, light chain B	2.19	1.49e-06	1.93	3.06e-05	2.23	9.38e-07	2.34	3.09e-07	2.26	7.98e-07	2.38	2.02e-07	2.48	5.61e-08	23	15.81
85461	TANC1	tetratricopeptide repeat, ankyrin repeat and coiled-coil containing 1	2.14	5.9e-08	1.91	1.33e-06	2.01	3.58e-07	2.12	8.34e-08	2.06	2.08e-07	2.08	1.46e-07	2.25	1.13e-08	23	14.57
94134	ARHGAP12	Rho GTPase activating protein 12	2.04	1.72e-07	1.78	5.99e-06	2.02	1.67e-07	2.06	6.92e-08	2.07	6.59e-08	2.19	1.04e-08	2.38	5.57e-10	23	14.54
3091	HIF1A	hypoxia inducible factor 1, alpha subunit (basic helix-loop-helix transcription factor)	2.47	3.11e-05	1.92	0.00186	2.38	5.44e-05	2.54	1.79e-05	2.15	0.000298	2	0.00106	1.91	0.00202	24	15.37
126295	ZNF57	zinc finger protein 57	2.02	0.0164	1.91	0.022	2.1	0.00955	2.1	0.00986	2.05	0.0139	1.98	0.0182	2.32	0.00298	25	14.48
8842	PROM1	prominin 1	2.23	0.0488	1.79	0.14	2.49	0.0197	2.61	0.0149	1.78	0.155	1.6	0.264	1.52	0.296	26	14.02
93082	NEURL3	neuralized homolog 3 (Drosophila) pseudogene	2.39	1.74e-05	1.92	0.000772	2.02	0.000375	1.72	0.00596	1.68	0.00848	1.92	0.000973	2.59	3.94e-06	27	14.24
378	ARF4	ADP-ribosylation factor 4	2.08	1.64e-07	1.94	8.17e-07	2.05	1.59e-07	1.89	2.16e-06	1.88	2.53e-06	1.97	6.44e-07	2.18	2.22e-08	27	13.99
100130889	PSORS1C3	psoriasis susceptibility 1 candidate 3 (non-protein coding)	2.17	0.137	1.88	0.199	2.04	0.145	1.69	0.296	1.73	0.275	1.77	0.265	2.05	0.138	27	13.33
7411	VBP1	von Hippel-Lindau binding protein 1	2.01	7.5e-10	1.99	9.65e-10	2.08	2.28e-10	1.98	1.64e-09	1.85	2.23e-08	1.93	5.04e-09	1.82	2.86e-08	28	13.66
56990	CDC42SE2	CDC42 small effector 2	2.04	1.33e-11	1.9	1.63e-10	2	1.75e-11	1.96	4.52e-11	1.95	7.88e-11	1.74	1.04e-08	1.97	3.43e-11	28	13.56
5130	PCYT1A	phosphate cytidylyltransferase 1, choline, alpha	2.09	9.98e-06	1.8	0.000226	2.15	4.02e-06	1.68	0.00114	1.67	0.00139	1.62	0.00254	1.82	0.000176	28	12.83
23604	DAPK2	death-associated protein kinase 2	2.14	1.11e-05	1.76	0.000692	1.84	0.000269	2.4	7.63e-07	3.1	2.48e-09	4.26	2.33e-12	5.01	8.37e-14	29	20.51
79850	FAM57A	family with sequence similarity 57, member A	2.93	2.12e-05	1.87	0.00947	1.62	0.0547	2.27	0.000884	2.65	8.81e-05	2.94	1.92e-05	4.11	7.9e-08	29	18.39
80723	SLC35G2	solute carrier family 35, member G2	2.54	5.23e-07	1.98	8.7e-05	1.9	0.000208	2.29	4.17e-06	2.54	4.8e-07	2.89	2.19e-08	3.43	4.04e-10	29	17.57
5238	PGM3	phosphoglucomutase 3	2.15	8.49e-06	1.58	0.0051	1.94	8.46e-05	2.29	2.21e-06	2.63	8.19e-08	3.24	6.3e-10	3.11	1.38e-09	29	16.94
6195	RPS6KA1	ribosomal protein S6 kinase, 90kDa, polypeptide 1	2.05	6.65e-07	1.85	9.63e-06	1.92	3.69e-06	2.15	1.57e-07	2.36	1.45e-08	2.59	9.83e-10	2.76	1.39e-10	29	15.68
29887	SNX10	sorting nexin 10	2.3	1.74e-05	1.71	0.00392	1.94	0.000417	2.21	3.45e-05	2.33	1.3e-05	2.46	4.56e-06	2.51	2.67e-06	29	15.46
81839	VANGL1	VANGL planar cell polarity protein 1	2.09	1.41e-09	1.98	6.41e-09	1.85	8.59e-08	2.19	2.33e-10	2.36	1.73e-11	2.16	3.58e-10	2.32	2.34e-11	29	14.95
54463	FAM134B	family with sequence similarity 134, member B	2.05	0.000102	1.65	0.00474	1.9	0.00031	2.1	4.68e-05	2.07	6.49e-05	2.43	2.09e-06	2.7	1.86e-07	29	14.9
9415	FADS2	fatty acid desaturase 2	2.12	0.0015	1.51	0.0779	1.71	0.0202	2.18	0.000833	2.48	0.000126	2.59	6.23e-05	2.25	0.000477	29	14.84
9569	GTF2IRD1	GTF2I repeat domain containing 1	2.18	4.93e-07	1.88	2.3e-05	1.99	4.54e-06	2.09	1.56e-06	2.03	3.38e-06	2.17	7.67e-07	2.15	6.48e-07	29	14.49
55090	MED9	mediator complex subunit 9	2.03	3.09e-06	1.69	0.000281	1.88	2.08e-05	2.21	3.76e-07	2.18	5.12e-07	2.08	2.1e-06	2.24	2.47e-07	29	14.31
80833	APOL3	apolipoprotein L, 3	2.94	2.86e-05	1.98	0.00614	2	0.00563	2.2	0.00174	2.07	0.00399	1.64	0.0515	1.25	0.378	30	14.08
84883	AIFM2	apoptosis-inducing factor, mitochondrion-associated, 2	2.46	1.07e-06	1.98	0.000108	1.9	0.000242	2.01	8.53e-05	1.92	0.000215	2	8.59e-05	2.2	1.05e-05	31	14.47
85480	TSLP	thymic stromal lymphopoietin	3.31	0.00161	1.16	0.71	-1.57	0.239	-2.38	0.0187	-2.46	0.0154	-2.02	0.0609	-1.45	0.317	32	14.35
10099	TSPAN3	tetraspanin 3	2.2	8.68e-10	1.8	4.69e-07	1.95	2.87e-08	1.97	2.38e-08	2.12	1.73e-09	2.48	8.31e-12	2.93	4.97e-14	33	15.45
55054	ATG16L1	autophagy related 16-like 1 (S. cerevisiae)	2.67	3.64e-15	1.98	1.01e-10	1.98	8.3e-11	1.99	8.49e-11	2.11	9.87e-12	2.04	4.11e-11	2.26	6.97e-13	33	15.03
10007	GNPDA1	glucosamine-6-phosphate deaminase 1	2.08	0.0023	1.63	0.037	1.5	0.0881	1.89	0.00694	2.08	0.00201	2.71	3.53e-05	2.83	1.48e-05	33	14.72
10430	TMEM147	transmembrane protein 147	2.08	3.2e-05	1.94	6.83e-05	1.87	0.000148	1.97	5.49e-05	2.11	1.03e-05	2.18	4.59e-06	2.4	3.93e-07	33	14.55
57403	RAB22A	RAB22A, member RAS oncogene family	2.04	3.4e-10	1.73	1.09e-07	1.8	2.05e-08	1.98	5.7e-10	2.08	1.12e-10	2.25	5.9e-12	2.53	6.85e-14	33	14.41
5226	PGD	phosphogluconate dehydrogenase	2.08	0.000472	1.78	0.00312	1.8	0.00252	1.88	0.00136	2.32	3.4e-05	2.22	6.93e-05	2.3	3.35e-05	33	14.38
79134	TMEM185B	transmembrane protein 185B	2.33	8.79e-09	1.85	3.36e-06	1.67	7.34e-05	1.91	1.58e-06	2.03	2.47e-07	1.96	6.49e-07	2.33	3.35e-09	34	14.08
8445	DYRK2	dual-specificity tyrosine-(Y)-phosphorylation regulated kinase 2	2.21	1.13e-09	1.87	2.11e-07	1.73	3.52e-06	1.87	2.88e-07	2.05	1.14e-08	1.91	1.29e-07	2.04	9.69e-09	34	13.68
2012	EMP1	epithelial membrane protein 1	2.41	0.12	1.18	0.774	1.14	0.835	1.6	0.395	1.93	0.231	3.95	0.00977	5.66	0.00102	35	17.87
285556	LOC285556	-	2.18	0.00602	1.43	0.202	1.44	0.192	1.53	0.12	1.65	0.0742	2.2	0.00494	5.66	3.65e-08	35	16.09
9636	ISG15	ISG15 ubiquitin-like modifier	2.46	4.86e-05	1.87	0.00291	1.89	0.0027	1.92	0.0023	1.86	0.00349	2.48	2.96e-05	2.79	3.24e-06	35	15.27
2444	FRK	fyn-related kinase	2.64	1.02e-05	1.86	0.00315	1.75	0.00888	1.88	0.00322	1.89	0.00281	2.05	0.000791	2.27	0.000129	35	14.34
22919	MAPRE1	microtubule-associated protein, RP/EB family, member 1	2.34	2.56e-07	1.76	0.000206	1.86	6.3e-05	1.78	0.000188	1.94	2.27e-05	2.18	1.14e-06	2.42	6.86e-08	35	14.28
8767	RIPK2	receptor-interacting serine-threonine kinase 2	2.37	4.01e-11	1.9	5.13e-08	1.87	8.48e-08	1.78	6.07e-07	1.89	7.31e-08	2.01	7.57e-09	2.43	1.03e-11	35	14.25
93380	MMGT1	membrane magnesium transporter 1	2.05	1.66e-07	1.88	1.34e-06	1.75	1.49e-05	1.81	5.85e-06	1.93	7.1e-07	2.2	1.17e-08	2.52	1.67e-10	35	14.14
9903	KLHL21	kelch-like family member 21	2.32	0.000295	1.46	0.0928	1.62	0.031	1.78	0.0102	1.9	0.00439	2.22	0.000462	2.74	1.44e-05	35	14.04
4023	LPL	lipoprotein lipase	2.3	0.123	1.42	0.512	1.61	0.37	1.73	0.296	1.88	0.23	2.28	0.117	2.79	0.0411	35	14.01
7884	SLBP	stem-loop binding protein	2.1	7.5e-10	1.87	1.95e-08	1.79	1.25e-07	1.87	3.21e-08	1.92	1.24e-08	2.1	3.92e-10	2.36	5.28e-12	35	14.01
2339	FNTA	farnesyltransferase, CAAX box, alpha	2.09	4.43e-10	2	1.04e-09	1.94	3.93e-09	1.88	1.36e-08	1.91	7.24e-09	2.07	2.65e-10	2.11	1.4e-10	35	14
60493	FASTKD5	FAST kinase domains 5	2.08	2e-12	1.96	1.77e-11	1.86	1.88e-10	1.75	4.15e-09	1.97	1.62e-11	2.02	7.64e-12	2.31	2.1e-14	35	13.95
81614	NIPA2	non imprinted in Prader-Willi/Angelman syndrome 2	2.01	2e-07	1.94	4.2e-07	1.9	6.15e-07	1.85	2.14e-06	1.92	6.78e-07	2.12	2.66e-08	2.18	9.78e-09	35	13.92
4599	MX1	myxovirus (influenza virus) resistance 1, interferon-inducible protein p78 (mouse)	2.48	0.000226	1.56	0.0608	1.8	0.0136	1.74	0.0197	1.89	0.00777	2.08	0.00254	2.35	0.00038	35	13.9
55829	VIMP	VCP-interacting membrane protein	2.12	6.63e-08	1.7	3.18e-05	1.69	3.63e-05	1.69	4.69e-05	1.81	5.71e-06	2.04	1.48e-07	2.26	4.26e-09	35	13.31
91404	SESTD1	SEC14 and spectrin domains 1	2.27	0.000138	1.46	0.0685	1.41	0.106	1.84	0.00369	1.75	0.00784	2.04	0.000745	1.92	0.00165	36	12.69
7980	TFPI2	tissue factor pathway inhibitor 2	2.44	0.157	1.21	0.771	-1.14	0.847	-1.2	0.785	-1.6	0.454	-2.45	0.151	-2.82	0.0829	37	12.86
146923	RUNDC1	RUN domain containing 1	2.54	8.6e-12	1.94	3.61e-08	1.85	2.18e-07	1.89	1.41e-07	1.88	1.3e-07	1.86	2.4e-07	2.13	1.58e-09	38	14.09
7415	VCP	valosin containing protein	2.33	1.16e-13	1.98	1.33e-11	1.83	4.02e-10	1.78	1.69e-09	1.92	4.95e-11	1.96	2.03e-11	2.19	1.75e-13	38	13.99
84085	FBXO30	F-box protein 30	2.22	5.1e-07	1.97	6.98e-06	1.81	6.21e-05	1.79	9.72e-05	1.82	6.95e-05	1.89	2.57e-05	2.37	5.81e-08	38	13.87
8439	NSMAF	neutral sphingomyelinase (N-SMase) activation associated factor	2.41	1.5e-11	1.87	6.95e-08	1.89	4.98e-08	1.84	1.64e-07	1.85	1.3e-07	1.8	3.24e-07	2.2	1.94e-10	38	13.86
29914	UBIAD1	UbiA prenyltransferase domain containing 1	2.37	5.02e-11	1.79	3.98e-07	1.55	6.91e-05	1.77	6.24e-07	1.91	4.1e-08	2	8.04e-09	2.28	8.19e-11	38	13.67
30836	DNTTIP2	deoxynucleotidyltransferase, terminal, interacting protein 2	2.14	5.7e-06	1.92	6.98e-05	1.72	0.000895	1.77	0.000505	1.85	0.000203	1.93	8.6e-05	2.33	8.13e-07	38	13.66
5693	PSMB5	proteasome (prosome, macropain) subunit, beta type, 5	2.03	1.22e-08	1.96	2.4e-08	1.99	1.34e-08	1.86	1.66e-07	1.83	2.99e-07	1.91	6.51e-08	2.02	7.56e-09	38	13.6
10668	CGRRF1	cell growth regulator with ring finger domain 1	2.71	7.45e-12	1.85	5.64e-07	1.74	6.04e-06	1.65	4.11e-05	1.63	4.81e-05	1.82	1.33e-06	2.16	3.5e-09	38	13.56
55640	FLVCR2	feline leukemia virus subgroup C cellular receptor family, member 2	2.36	8.79e-09	1.92	2.22e-06	1.46	0.00419	1.67	0.000148	1.8	1.89e-05	1.93	2.46e-06	2.17	6.78e-08	38	13.31
5718	PSMD12	proteasome (prosome, macropain) 26S subunit, non-ATPase, 12	2.72	1.51e-09	1.97	1.49e-06	1.78	2.79e-05	1.55	0.00127	1.51	0.00253	1.69	0.000142	2.07	3.43e-07	38	13.29
29979	UBQLN1	ubiquilin 1	2.19	8.57e-10	1.86	1.1e-07	1.75	1.13e-06	1.71	2.76e-06	1.7	3.53e-06	1.91	5.87e-08	2.09	2.26e-09	38	13.21
10201	NME6	NME/NM23 nucleoside diphosphate kinase 6	2.43	6.88e-05	1.87	0.00263	1.54	0.041	1.58	0.0279	1.67	0.0157	1.83	0.00444	2.11	0.000404	38	13.03
56888	KCMF1	potassium channel modulatory factor 1	2.08	4.85e-12	1.86	2.46e-10	1.64	9.73e-08	1.64	1.04e-07	1.71	1.48e-08	1.84	4.62e-10	2.07	2.66e-12	38	12.84
157922	CAMSAP1	calmodulin regulated spectrin-associated protein 1	2.04	4.24e-09	1.77	4.49e-07	1.76	6.14e-07	1.72	1.52e-06	1.67	4.91e-06	1.76	7.1e-07	2.1	1.29e-09	38	12.82
727957	MROH1	maestro heat-like repeat family member 1	2.78	4.88e-06	1.3	0.221	1.47	0.0736	1.64	0.0209	1.7	0.0135	1.66	0.0198	2.23	0.000209	38	12.78
132789	GNPDA2	glucosamine-6-phosphate deaminase 2	2.16	4.96e-05	1.79	0.00121	1.73	0.0023	1.54	0.0152	1.62	0.00818	1.65	0.0059	2.23	1.25e-05	38	12.72
23643	LY96	lymphocyte antigen 96	2.03	0.38	1.62	0.516	1.25	0.781	1.49	0.605	1.57	0.551	1.78	0.453	2.97	0.119	38	12.71
51278	IER5	immediate early response 5	2.4	1.46e-05	1.86	0.00126	1.75	0.00352	1.65	0.00986	1.37	0.106	1.62	0.0147	2	0.000384	38	12.65
51126	NAA20	N(alpha)-acetyltransferase 20, NatB catalytic subunit	2.12	2.75e-09	1.76	1.39e-06	1.54	0.000145	1.6	4.07e-05	1.69	7.28e-06	1.82	5.83e-07	2.01	1.43e-08	38	12.54
1662	DDX10	DEAD (Asp-Glu-Ala-Asp) box polypeptide 10	2.22	7.21e-05	2	0.000364	1.55	0.0228	1.31	0.168	1.44	0.0633	1.69	0.00752	2.28	3.54e-05	38	12.49
80218	NAA50	N(alpha)-acetyltransferase 50, NatE catalytic subunit	2.12	9.87e-08	1.77	1.03e-05	1.55	0.000497	1.48	0.00208	1.65	8.75e-05	1.78	1.02e-05	2.08	6.84e-08	38	12.43
23531	MMD	monocyte to macrophage differentiation-associated	2	0.0299	1.38	0.298	1.46	0.229	1.66	0.0986	1.8	0.0558	1.97	0.0291	2.11	0.0133	38	12.38
55322	C5orf22	chromosome 5 open reading frame 22	2.06	9.42e-10	1.85	1.87e-08	1.73	2.78e-07	1.47	0.000158	1.59	9.71e-06	1.57	1.45e-05	2.02	6.79e-10	38	12.29
23657	SLC7A11	solute carrier family 7 (anionic amino acid transporter light chain, xc- system), member 11	2.11	0.00378	1.46	0.144	1.25	0.41	1.25	0.404	1.08	0.802	1.41	0.201	2.65	0.000164	38	11.21
7378	UPP1	uridine phosphorylase 1	2.63	0.00128	1.52	0.163	-1.06	0.866	-1.09	0.801	-1.1	0.781	1.5	0.193	2.26	0.00536	38	11.16
145741	C2CD4A	C2 calcium-dependent domain containing 4A	2.07	0.103	1.26	0.597	1.03	0.957	1.13	0.796	1.19	0.705	1.65	0.254	2.21	0.0549	38	10.54
4256	MGP	matrix Gla protein	2.37	0.1	1.11	0.851	1.14	0.812	-1.25	0.676	-1.51	0.427	-1.95	0.193	-2.25	0.0939	39	11.58
4067	LYN	v-yes-1 Yamaguchi sarcoma viral related oncogene homolog	3.13	2.22e-10	1.92	1.77e-05	1.75	0.000203	1.62	0.00118	1.74	0.000227	1.78	0.00015	1.91	2.1e-05	40	13.85
57718	PPP4R4	protein phosphatase 4, regulatory subunit 4	4.04	0.00227	1.65	0.273	1.61	0.307	1.76	0.222	1.58	0.331	1.34	0.563	1.53	0.356	40	13.51
160851	DGKH	diacylglycerol kinase, eta	2.68	2.68e-12	1.87	1.42e-07	1.73	2.78e-06	1.85	2.78e-07	1.65	1.53e-05	1.75	1.74e-06	1.81	4.68e-07	40	13.34
11104	KATNA1	katanin p60 (ATPase containing) subunit A 1	2.48	7.1e-12	1.93	2.81e-08	1.77	6.94e-07	1.78	6.49e-07	1.83	2.79e-07	1.76	8.95e-07	1.77	6.88e-07	40	13.32
7873	MANF	mesencephalic astrocyte-derived neurotrophic factor	2.05	0.0576	1.71	0.139	1.95	0.0654	1.83	0.0956	1.72	0.143	1.96	0.0693	1.96	0.0608	40	13.18
3751	KCND2	potassium voltage-gated channel, Shal-related subfamily, member 2	3.74	0.00254	1.86	0.148	1.51	0.356	1.51	0.357	1.46	0.408	1.41	0.47	1.67	0.232	40	13.16
29117	BRD7	bromodomain containing 7	2.02	8.74e-10	1.8	6.02e-08	1.79	1.26e-07	1.85	3.09e-08	1.89	1.75e-08	1.9	1.23e-08	1.81	8.86e-08	40	13.06
27257	LSM1	LSM1 homolog, U6 small nuclear RNA associated (S. cerevisiae)	2.11	1.6e-10	1.9	4.3e-09	1.79	4.94e-08	1.73	2.3e-07	1.71	2.83e-07	1.83	2.24e-08	1.94	1.78e-09	40	13.01
11266	DUSP12	dual specificity phosphatase 12	2.67	7.38e-10	1.88	7.78e-06	1.58	0.000816	1.55	0.00148	1.57	0.00108	1.8	2.25e-05	1.93	2.89e-06	40	12.98
7289	TULP3	tubby like protein 3	2.33	3.36e-09	1.86	1.79e-06	1.77	1.01e-05	1.76	1.16e-05	1.8	5.63e-06	1.72	2.32e-05	1.73	1.69e-05	40	12.97
23052	ENDOD1	endonuclease domain containing 1	2.62	5.51e-12	1.84	3.32e-07	1.65	1.7e-05	1.8	9.47e-07	1.57	9.36e-05	1.7	7.33e-06	1.78	1.28e-06	40	12.96
79029	SPATA5L1	spermatogenesis associated 5-like 1	2.06	1.96e-09	1.99	4.26e-09	1.84	7.33e-08	1.65	5.21e-06	1.66	4.06e-06	1.77	3.49e-07	1.96	8.04e-09	40	12.93
25932	CLIC4	chloride intracellular channel 4	2.1	1.63e-06	1.55	0.00268	1.85	4.59e-05	1.87	3.23e-05	1.83	5.45e-05	1.88	2.71e-05	1.84	3.62e-05	40	12.92
55153	SDAD1	SDA1 domain containing 1	2.44	1.18e-09	1.99	2.23e-07	1.66	7.3e-05	1.58	0.000307	1.7	3.61e-05	1.68	5.7e-05	1.84	2.5e-06	40	12.89
727910	TLCD2	TLC domain containing 2	2.28	0.000148	1.64	0.0173	1.48	0.0624	1.78	0.00598	1.89	0.00254	1.94	0.00172	1.86	0.00296	40	12.87
5110	PCMT1	protein-L-isoaspartate (D-aspartate) O-methyltransferase	2.46	6.71e-11	1.95	9.45e-08	1.8	1.63e-06	1.66	2.57e-05	1.64	4.35e-05	1.64	3.48e-05	1.7	8.86e-06	40	12.85
7052	TGM2	transglutaminase 2	2.5	0.00908	1.37	0.372	1.69	0.133	1.68	0.136	1.81	0.0901	1.83	0.0907	1.94	0.0515	40	12.82
6837	MED22	mediator complex subunit 22	2.21	7.62e-10	1.96	1.98e-08	1.73	1.79e-06	1.87	1.58e-07	1.75	1.4e-06	1.71	3.45e-06	1.56	6.43e-05	40	12.79
7756	ZNF207	zinc finger protein 207	2.14	2.2e-12	1.9	1.73e-10	1.79	2.5e-09	1.55	1.79e-06	1.65	1.19e-07	1.72	2.12e-08	1.96	6.48e-11	40	12.71
2633	GBP1	guanylate binding protein 1, interferon-inducible	3.41	1.78e-09	1.65	0.00464	1.7	0.00278	1.57	0.0113	1.4	0.0631	1.54	0.0166	1.44	0.04	40	12.71
8890	EIF2B4	eukaryotic translation initiation factor 2B, subunit 4 delta, 67kDa	2.32	3.78e-13	1.92	1.28e-10	1.72	1.48e-08	1.56	1.41e-06	1.66	1.02e-07	1.63	2.22e-07	1.77	4.28e-09	40	12.58
8896	BUD31	BUD31 homolog (S. cerevisiae)	2.11	1.33e-07	1.85	5.04e-06	1.8	1.04e-05	1.64	0.000197	1.68	0.000108	1.71	5.97e-05	1.76	2.24e-05	40	12.55
100873954	SNRK-AS1	SNRK antisense RNA 1	3.96	1.56e-11	1.54	0.00727	1.24	0.191	1.49	0.0138	1.29	0.119	1.32	0.0969	1.69	0.00113	40	12.53
10622	POLR3G	polymerase (RNA) III (DNA directed) polypeptide G (32kD)	2.32	1.13e-08	1.92	1.89e-06	1.68	9.9e-05	1.63	0.000276	1.55	0.000997	1.58	0.00062	1.84	7.78e-06	40	12.52
11177	BAZ1A	bromodomain adjacent to zinc finger domain, 1A	2.04	0.000854	1.91	0.00136	1.71	0.00805	1.71	0.00853	1.64	0.0158	1.68	0.0117	1.82	0.0033	40	12.51
283951	C16orf91	chromosome 16 open reading frame 91	2.23	8.76e-08	1.79	2.55e-05	1.59	0.00072	1.62	0.000456	1.64	0.000347	1.77	5.52e-05	1.86	1.18e-05	40	12.5
8550	MAPKAPK5	mitogen-activated protein kinase-activated protein kinase 5	2.24	7.31e-11	1.96	4.14e-09	1.67	2.32e-06	1.56	3.19e-05	1.63	5.13e-06	1.59	1.29e-05	1.85	3.47e-08	40	12.5
6541	SLC7A1	solute carrier family 7 (cationic amino acid transporter, y+ system), member 1	2.04	2.07e-07	1.93	9.23e-07	1.75	2.02e-05	1.58	0.000392	1.51	0.00149	1.68	6.67e-05	1.98	4.16e-07	40	12.47
124976	SPNS2	spinster homolog 2 (Drosophila)	2.15	5.59e-06	1.81	0.000251	1.84	0.00018	1.7	0.000951	1.69	0.00114	1.77	0.0004	1.51	0.00877	40	12.47
84437	MSANTD4	Myb/SANT-like DNA-binding domain containing 4 with coiled-coils	2.04	9.31e-09	1.86	1.2e-07	1.69	4e-06	1.63	2.3e-05	1.68	6.3e-06	1.72	2.68e-06	1.82	2.66e-07	40	12.44
162394	SLFN5	schlafen family member 5	2.32	1.52e-08	1.88	4.03e-06	1.95	1.66e-06	1.73	6.02e-05	1.61	0.00037	1.38	0.0149	1.56	0.000759	40	12.43
5496	PPM1G	protein phosphatase, Mg2+/Mn2+ dependent, 1G	2.11	7.5e-07	1.84	2.55e-05	1.72	0.000152	1.52	0.00327	1.65	0.000445	1.68	0.000299	1.9	1.23e-05	40	12.42
51637	C14orf166	chromosome 14 open reading frame 166	2.05	2.53e-14	1.95	1.47e-13	1.93	2.59e-13	1.7	2.28e-10	1.55	2.45e-08	1.59	8.43e-09	1.64	8.73e-10	40	12.41
57486	NLN	neurolysin (metallopeptidase M3 family)	2.23	6.84e-10	1.77	1.13e-06	1.65	1.46e-05	1.67	1.04e-05	1.71	4.97e-06	1.78	1.13e-06	1.6	3.98e-05	40	12.41
10137	RBM12	RNA binding motif protein 12	2.04	4.47e-08	1.96	1.39e-07	1.78	4.24e-06	1.71	1.48e-05	1.61	0.000105	1.54	0.000432	1.75	6.57e-06	40	12.39
23677	SH3BP4	SH3-domain binding protein 4	2.22	9.98e-07	2	9.45e-06	1.63	0.00142	1.5	0.00757	1.5	0.00782	1.59	0.00238	1.95	1.78e-05	40	12.39
54931	TRMT10C	tRNA methyltransferase 10 homolog C (S. cerevisiae)	2.33	6.46e-10	1.94	1.38e-07	1.61	7.34e-05	1.5	0.000588	1.63	4.84e-05	1.57	0.000152	1.81	1.2e-06	40	12.39
833	CARS	cysteinyl-tRNA synthetase	2.06	3.77e-05	1.95	7.07e-05	1.78	0.000479	1.66	0.00245	1.66	0.00252	1.54	0.0109	1.73	0.000987	40	12.38
148789	B3GALNT2	beta-1,3-N-acetylgalactosaminyltransferase 2	2.25	3.8e-09	1.95	2.4e-07	1.68	2.32e-05	1.65	5.3e-05	1.67	3.7e-05	1.5	0.000811	1.67	3.27e-05	40	12.37
6629	SNRPB2	small nuclear ribonucleoprotein polypeptide B	2.26	4.74e-13	1.95	9.68e-11	1.73	2.04e-08	1.64	2.23e-07	1.55	2.16e-06	1.59	7.68e-07	1.65	1.43e-07	40	12.37
79161	TMEM243	transmembrane protein 243, mitochondrial	2.85	2.68e-06	1.99	0.000886	1.41	0.104	1.45	0.0761	1.34	0.171	1.54	0.0383	1.78	0.00554	40	12.36
2280	FKBP1A	FK506 binding protein 1A, 12kDa	2.02	1.38e-05	1.89	5.35e-05	1.74	0.000405	1.72	0.000606	1.48	0.0124	1.58	0.00394	1.92	3.92e-05	40	12.35
84300	UQCC2	ubiquinol-cytochrome c reductase complex assembly factor 2	2.02	1.03e-06	1.98	1.2e-06	1.68	0.00014	1.61	0.000531	1.68	0.00016	1.68	0.000142	1.7	8.62e-05	40	12.35
5511	PPP1R8	protein phosphatase 1, regulatory subunit 8	2.21	2.33e-15	1.94	1.9e-13	1.71	9.91e-11	1.6	6.3e-09	1.59	7.33e-09	1.61	3.63e-09	1.68	2.66e-10	40	12.34
6103	RPGR	retinitis pigmentosa GTPase regulator	3.74	1.89e-08	1.55	0.0334	1.39	0.117	1.38	0.128	1.33	0.183	1.38	0.133	1.57	0.0283	40	12.34
83694	RPS6KL1	ribosomal protein S6 kinase-like 1	2.01	7.94e-06	1.84	6.9e-05	1.79	0.000121	1.56	0.00308	1.53	0.00476	1.84	7.36e-05	1.76	0.000179	40	12.33
123207	C15orf40	chromosome 15 open reading frame 40	2.27	1.37e-08	1.89	2.19e-06	1.5	0.00168	1.65	0.000144	1.65	0.00015	1.58	0.000407	1.75	2.15e-05	40	12.29
9015	TAF1A	TATA box binding protein (TBP)-associated factor, RNA polymerase I, A, 48kDa	2.89	2.65e-05	1.79	0.0142	1.42	0.156	1.52	0.0833	1.45	0.133	1.46	0.128	1.72	0.0236	40	12.25
1147	CHUK	conserved helix-loop-helix ubiquitous kinase	2.31	1.46e-07	1.81	6.19e-05	1.44	0.0121	1.51	0.00487	1.47	0.00863	1.74	0.000201	1.95	1.24e-05	40	12.23
554226	ANKRD30BL	ankyrin repeat domain 30B-like	2.76	1.38e-08	1.88	0.000113	1.55	0.00645	1.46	0.0191	1.41	0.035	1.62	0.00428	1.55	0.00654	40	12.23
29789	OLA1	Obg-like ATPase 1	2.15	4.24e-07	1.92	8.38e-06	1.71	0.000187	1.59	0.00126	1.55	0.00214	1.66	0.00043	1.64	0.000505	40	12.22
401505	TOMM5	translocase of outer mitochondrial membrane 5 homolog (yeast)	2.42	5.03e-08	1.98	5.51e-06	1.49	0.00587	1.4	0.0209	1.45	0.0111	1.67	0.000527	1.81	6.11e-05	40	12.22
8317	CDC7	cell division cycle 7	2.58	0.000613	1.87	0.019	1.65	0.066	1.58	0.0921	1.49	0.155	1.53	0.133	1.5	0.138	40	12.2
112858	TP53RK	TP53 regulating kinase	2.14	2.05e-07	1.94	2.31e-06	1.57	0.000817	1.46	0.00505	1.57	0.000991	1.58	0.00077	1.93	2.74e-06	40	12.19
1665	DHX15	DEAH (Asp-Glu-Ala-His) box helicase 15	2.16	8.99e-13	1.96	3.55e-11	1.76	3.33e-09	1.54	1.71e-06	1.54	1.76e-06	1.56	8.37e-07	1.63	1.01e-07	40	12.15
3241	HPCAL1	hippocalcin-like 1	2.05	7.11e-06	1.62	0.00103	1.78	0.000119	1.56	0.00284	1.65	0.000773	1.71	0.000327	1.78	0.000124	40	12.15
51371	POMP	proteasome maturation protein	2.09	1.45e-08	1.79	1.79e-06	1.63	3.64e-05	1.54	0.000269	1.51	0.000437	1.72	8.43e-06	1.86	5.03e-07	40	12.14
4809	NHP2L1	NHP2 non-histone chromosome protein 2-like 1 (S. cerevisiae)	2.39	1.08e-10	2	2.2e-08	1.63	2.53e-05	1.48	0.000651	1.48	0.000576	1.55	0.000162	1.58	7.15e-05	40	12.11
9861	PSMD6	proteasome (prosome, macropain) 26S subunit, non-ATPase, 6	2.24	9.72e-14	1.87	4.71e-11	1.69	4.72e-09	1.51	1.21e-06	1.54	4.21e-07	1.57	1.68e-07	1.69	4.23e-09	40	12.11
143872	ARHGAP42	Rho GTPase activating protein 42	2.22	3.65e-05	1.83	0.00104	1.75	0.00252	1.7	0.00394	1.47	0.0389	1.45	0.0477	1.68	0.00445	40	12.1
6747	SSR3	signal sequence receptor, gamma (translocon-associated protein gamma)	2.17	3.32e-05	1.63	0.0053	1.87	0.000453	1.63	0.00598	1.55	0.0143	1.49	0.0266	1.73	0.002	40	12.07
90441	ZNF622	zinc finger protein 622	2.5	7.65e-09	1.87	1.64e-05	1.59	0.00118	1.45	0.00876	1.45	0.00855	1.45	0.00914	1.76	7.45e-05	40	12.07
10401	PIAS3	protein inhibitor of activated STAT, 3	2.12	1.02e-08	1.91	2.21e-07	1.82	1.21e-06	1.73	7.24e-06	1.64	4.09e-05	1.35	0.0115	1.48	0.000833	40	12.05
9146	HGS	hepatocyte growth factor-regulated tyrosine kinase substrate	2.42	4.73e-08	1.79	8.61e-05	1.5	0.0055	1.53	0.00384	1.57	0.0027	1.48	0.00815	1.72	0.000264	40	12.01
10495	ENOX2	ecto-NOX disulfide-thiol exchanger 2	2.09	1.07e-08	1.66	1.89e-05	1.59	7.05e-05	1.6	6.88e-05	1.58	8.88e-05	1.68	1.23e-05	1.8	1.18e-06	40	12
4683	NBN	nibrin	2.04	0.000836	1.95	0.00137	1.9	0.00215	1.62	0.0208	1.53	0.0437	1.44	0.0911	1.51	0.0446	40	11.99
205251	LINC00116	long intergenic non-protein coding RNA 116	2.4	1.22e-05	1.92	0.000646	1.61	0.0122	1.48	0.0392	1.44	0.0571	1.53	0.0278	1.61	0.0118	40	11.99
80198	MUS81	MUS81 structure-specific endonuclease subunit	2.63	2.98e-14	1.83	8.58e-09	1.61	1.71e-06	1.47	7.24e-05	1.49	3.9e-05	1.45	0.000119	1.51	1.86e-05	40	11.99
8187	ZNF239	zinc finger protein 239	3.02	7.53e-08	2	0.000237	1.51	0.0281	1.43	0.0569	1.39	0.0805	1.43	0.0592	1.18	0.388	40	11.96
55119	PRPF38B	pre-mRNA processing factor 38B	2.07	2.83e-06	1.83	3.82e-05	1.61	0.000992	1.63	0.000791	1.55	0.00243	1.54	0.00288	1.72	0.000174	40	11.95
1653	DDX1	DEAD (Asp-Glu-Ala-Asp) box helicase 1	2.21	2.27e-10	1.99	7.95e-09	1.79	3.99e-07	1.5	0.000197	1.47	0.000399	1.46	0.000509	1.52	0.000119	40	11.94
55695	NSUN5	NOP2/Sun domain family, member 5	2.34	1.75e-08	1.99	8.4e-07	1.54	0.00114	1.46	0.00457	1.46	0.00474	1.51	0.0019	1.63	0.000233	40	11.93
11108	PRDM4	PR domain containing 4	2.21	4.86e-09	1.81	1.89e-06	1.57	0.000173	1.6	0.000113	1.51	0.000633	1.52	0.000509	1.7	1.33e-05	40	11.92
7748	ZNF195	zinc finger protein 195	2.26	3.2e-05	1.72	0.00347	1.69	0.00488	1.61	0.0107	1.46	0.0456	1.51	0.0289	1.66	0.00606	40	11.91
1416	CRYBB2P1	crystallin, beta B2 pseudogene 1	2.1	0.00252	1.56	0.0687	1.67	0.0354	1.77	0.0199	1.58	0.0641	1.63	0.0486	1.56	0.0656	40	11.87
9631	NUP155	nucleoporin 155kDa	2.24	2.82e-10	1.82	3.09e-07	1.65	1.07e-05	1.48	0.000451	1.52	0.0002	1.46	0.000754	1.68	5.95e-06	40	11.85
114791	TUBGCP5	tubulin, gamma complex associated protein 5	2.13	3.64e-09	1.89	1.53e-07	1.6	4.46e-05	1.46	0.000838	1.57	7.76e-05	1.56	9.68e-05	1.63	2.2e-05	40	11.84
377677	CA13	carbonic anhydrase XIII	2.71	8.45e-10	1.72	0.000126	1.48	0.00488	1.41	0.014	1.43	0.0122	1.41	0.0151	1.67	0.000258	40	11.83
10483	SEC23B	Sec23 homolog B (S. cerevisiae)	2.17	0.000113	1.66	0.00814	1.56	0.0197	1.46	0.049	1.47	0.0469	1.66	0.00929	1.84	0.00144	40	11.82
23172	FAM175B	family with sequence similarity 175, member B	2.09	4.2e-13	1.77	2.9e-10	1.64	9.57e-09	1.48	2.17e-06	1.52	7.6e-07	1.55	2.95e-07	1.77	3.05e-10	40	11.82
29925	GMPPB	GDP-mannose pyrophosphorylase B	2.3	0.0035	1.81	0.0308	1.7	0.0566	1.57	0.109	1.51	0.149	1.4	0.252	1.53	0.128	40	11.82
124995	MRPL10	mitochondrial ribosomal protein L10	2.04	9.9e-09	1.94	3.54e-08	1.66	7.36e-06	1.52	0.0002	1.54	0.000117	1.52	0.000196	1.58	4.72e-05	40	11.8
51293	CD320	CD320 molecule	2.28	1.21e-08	1.6	0.000321	1.52	0.00117	1.62	0.000243	1.62	0.000239	1.55	0.000976	1.6	0.000309	40	11.79
80271	ITPKC	inositol-trisphosphate 3-kinase C	2.24	9.27e-07	1.63	0.00137	1.48	0.0106	1.57	0.00413	1.42	0.0231	1.52	0.00754	1.93	3.11e-05	40	11.79
56683	C21orf59	chromosome 21 open reading frame 59	2.32	2.07e-12	1.96	6.15e-10	1.65	7.42e-07	1.4	0.000489	1.46	0.000114	1.47	8.65e-05	1.52	1.69e-05	40	11.78
51373	MRPS17	mitochondrial ribosomal protein S17	2.11	4.79e-07	1.91	4.27e-06	1.62	0.000407	1.52	0.00222	1.54	0.00165	1.49	0.00421	1.57	0.000881	40	11.76
163786	SASS6	spindle assembly 6 homolog (C. elegans)	2.36	0.000107	1.96	0.00171	1.66	0.0174	1.36	0.162	1.39	0.137	1.41	0.119	1.6	0.0255	40	11.74
51010	EXOSC3	exosome component 3	2.23	3.66e-12	1.93	3.84e-10	1.64	5.08e-07	1.49	2.93e-05	1.45	6.91e-05	1.53	8.12e-06	1.47	4.14e-05	40	11.74
10915	TCERG1	transcription elongation regulator 1	2.12	5.83e-06	1.81	0.000205	1.61	0.0029	1.48	0.0144	1.44	0.0216	1.52	0.0107	1.75	0.000494	40	11.73
57570	TRMT5	tRNA methyltransferase 5	2.34	3.66e-10	1.84	5.96e-07	1.55	0.000222	1.46	0.00124	1.53	0.000382	1.4	0.00433	1.61	7.9e-05	40	11.73
1019	CDK4	cyclin-dependent kinase 4	2.74	6.8e-08	1.59	0.00624	1.43	0.039	1.29	0.142	1.45	0.0306	1.54	0.0123	1.62	0.0046	40	11.66
23214	XPO6	exportin 6	2.08	2.3e-12	1.84	2.73e-10	1.6	1.31e-07	1.56	5.52e-07	1.48	6.42e-06	1.53	1.36e-06	1.55	6.53e-07	40	11.64
84955	NUDCD1	NudC domain containing 1	2.27	1.79e-07	1.96	6.83e-06	1.51	0.00456	1.44	0.0119	1.37	0.0321	1.52	0.004	1.57	0.00186	40	11.64
57673	BEND3	BEN domain containing 3	2.24	1.91e-08	1.86	3.17e-06	1.61	0.000239	1.49	0.00192	1.47	0.00322	1.46	0.00356	1.5	0.00148	40	11.63
23043	TNIK	TRAF2 and NCK interacting kinase	2.22	0.000751	1.8	0.0102	1.8	0.00976	1.45	0.102	1.44	0.116	1.3	0.272	1.59	0.0395	40	11.6
51131	PHF11	PHD finger protein 11	2.3	1.29e-12	1.77	1.55e-08	1.64	4.86e-07	1.53	1.14e-05	1.5	2.47e-05	1.45	0.000112	1.39	0.00033	40	11.58
9616	RNF7	ring finger protein 7	2	8.21e-11	1.64	2.86e-07	1.64	2.74e-07	1.55	3.1e-06	1.56	2.63e-06	1.55	3.28e-06	1.64	3.26e-07	40	11.58
11260	XPOT	exportin, tRNA	3.08	9.52e-10	2	8.87e-06	1.37	0.0388	1.26	0.132	1.2	0.244	1.25	0.16	1.41	0.0206	40	11.57
29093	MRPL22	mitochondrial ribosomal protein L22	2.19	6.85e-10	1.81	3.82e-07	1.66	9.3e-06	1.48	0.000471	1.45	0.00089	1.48	0.00044	1.5	0.000217	40	11.57
5717	PSMD11	proteasome (prosome, macropain) 26S subunit, non-ATPase, 11	2.12	1.96e-09	1.91	5.04e-08	1.64	1.28e-05	1.42	0.00156	1.43	0.00122	1.42	0.00144	1.63	1.39e-05	40	11.57
60561	RINT1	RAD50 interactor 1	2.37	3.97e-08	1.82	3.88e-05	1.55	0.00246	1.35	0.0383	1.29	0.0758	1.46	0.00817	1.72	0.000198	40	11.56
7128	TNFAIP3	tumor necrosis factor, alpha-induced protein 3	2.68	0.00114	1.67	0.0795	1.67	0.0851	1.53	0.153	1.27	0.455	1.22	0.542	1.51	0.164	40	11.55
25904	CNOT10	CCR4-NOT transcription complex, subunit 10	2.13	6.03e-07	1.95	4.95e-06	1.51	0.0033	1.49	0.00471	1.54	0.00245	1.33	0.0488	1.58	0.00101	40	11.53
57510	XPO5	exportin 5	2.6	1.23e-10	1.86	2.12e-06	1.46	0.00264	1.35	0.0152	1.4	0.00711	1.36	0.0162	1.46	0.00216	40	11.49
7465	WEE1	WEE1 homolog (S. pombe)	2.25	0.00605	1.59	0.102	1.71	0.0607	1.52	0.146	1.47	0.189	1.43	0.23	1.5	0.152	40	11.47
1244	ABCC2	ATP-binding cassette, sub-family C (CFTR/MRP), member 2	2.1	1.79e-05	1.44	0.026	1.52	0.0109	1.52	0.0106	1.69	0.00167	1.55	0.00783	1.64	0.00244	40	11.46
79693	YRDC	yrdC N(6)-threonylcarbamoyltransferase domain containing	2.09	0.000297	1.9	0.00108	1.55	0.026	1.28	0.22	1.29	0.209	1.42	0.0849	1.93	0.000876	40	11.46
6100	RP9	retinitis pigmentosa 9 (autosomal dominant)	2.03	7.47e-05	1.7	0.00166	1.45	0.0301	1.55	0.0101	1.53	0.0135	1.48	0.0235	1.7	0.00177	40	11.44
60488	MRPS35	mitochondrial ribosomal protein S35	2.06	1.61e-11	1.94	3.32e-11	1.65	5.19e-08	1.41	6.33e-05	1.42	5.92e-05	1.48	8.02e-06	1.45	1.46e-05	40	11.41
10498	CARM1	coactivator-associated arginine methyltransferase 1	2.04	5.5e-07	1.77	2.15e-05	1.71	6.18e-05	1.53	0.00153	1.48	0.00319	1.37	0.0175	1.5	0.00206	40	11.4
968	CD68	CD68 molecule	2.55	0.00641	1.79	0.0871	1.24	0.564	1.17	0.678	1.3	0.477	1.48	0.277	1.84	0.0722	40	11.37
100506548	LOC100506548	-	2.16	8.09e-09	1.79	2.2e-06	1.53	0.000333	1.59	0.000108	1.5	0.000667	1.38	0.00707	1.39	0.00484	40	11.34
5393	EXOSC9	exosome component 9	2.3	3.31e-09	1.91	6.56e-07	1.52	0.000637	1.33	0.0201	1.33	0.0206	1.43	0.0037	1.52	0.000628	40	11.34
57085	AGTRAP	angiotensin II receptor-associated protein	2.24	8.25e-05	1.53	0.0252	1.44	0.06	1.46	0.0511	1.54	0.026	1.57	0.0214	1.54	0.0241	40	11.32
25983	NGDN	neuroguidin, EIF4E binding protein	2.46	2.33e-12	1.76	2.19e-07	1.43	0.000524	1.3	0.00999	1.35	0.00334	1.42	0.000673	1.57	1.59e-05	40	11.29
285958	SNHG15	small nucleolar RNA host gene 15 (non-protein coding)	2.89	0.000135	1.79	0.0319	1.34	0.309	1.14	0.659	1.17	0.613	1.31	0.358	1.65	0.0655	40	11.29
54606	DDX56	DEAD (Asp-Glu-Ala-Asp) box helicase 56	2.22	5.42e-06	1.95	3.57e-05	1.59	0.0033	1.27	0.136	1.3	0.099	1.37	0.049	1.58	0.00343	40	11.28
728489	DNLZ	DNL-type zinc finger	2.13	5.98e-06	1.8	0.000218	1.48	0.0128	1.39	0.0365	1.48	0.0142	1.43	0.0262	1.57	0.0044	40	11.28
55035	NOL8	nucleolar protein 8	2.18	1.43e-05	1.84	0.000379	1.57	0.00778	1.49	0.0198	1.44	0.0338	1.38	0.0648	1.37	0.0638	40	11.27
10170	DHRS9	dehydrogenase/reductase (SDR family) member 9	4.5	4.88e-05	1.35	0.413	1.05	0.906	1	0.994	-1.02	0.967	1.07	0.872	1.28	0.492	40	11.27
58515	SELK	-	2.33	7.18e-08	1.93	3.94e-06	1.74	7.45e-05	1.39	0.0157	1.21	0.175	1.28	0.0813	1.35	0.0268	40	11.23
9221	NOLC1	nucleolar and coiled-body phosphoprotein 1	2.78	6.12e-09	1.99	1.39e-05	1.44	0.0172	1.18	0.308	1.15	0.378	1.2	0.279	1.49	0.00867	40	11.23
134359	POC5	POC5 centriolar protein	2.36	1.89e-09	1.72	1.72e-05	1.46	0.00214	1.32	0.0246	1.33	0.0211	1.49	0.00126	1.53	0.000509	40	11.21
56647	BCCIP	BRCA2 and CDKN1A interacting protein	3.04	2e-12	1.93	7.49e-07	1.42	0.00496	1.18	0.19	1.13	0.367	1.18	0.23	1.28	0.0531	40	11.16
57291	DANCR	differentiation antagonizing non-protein coding RNA	2.03	0.000932	1.97	0.0012	1.4	0.109	1.18	0.454	1.28	0.267	1.52	0.0525	1.77	0.00646	40	11.15
5876	RABGGTB	Rab geranylgeranyltransferase, beta subunit	2.21	3.2e-09	1.86	5.55e-07	1.43	0.00203	1.22	0.0934	1.22	0.0915	1.51	0.000553	1.7	1.12e-05	40	11.15
790	CAD	carbamoyl-phosphate synthetase 2, aspartate transcarbamylase, and dihydroorotase	2.08	7.37e-06	1.93	2.94e-05	1.61	0.00189	1.37	0.0407	1.43	0.0208	1.35	0.0564	1.38	0.0365	40	11.15
6731	SRP72	signal recognition particle 72kDa	2.26	4.09e-07	1.78	0.000117	1.64	0.000906	1.33	0.0557	1.31	0.0717	1.3	0.0853	1.51	0.00491	40	11.13
200933	FBXO45	F-box protein 45	2.03	6.23e-08	1.7	1.41e-05	1.48	0.000974	1.4	0.0046	1.47	0.00124	1.39	0.00578	1.65	3.17e-05	40	11.12
285989	ZNF789	zinc finger protein 789	2.24	4.06e-05	1.56	0.0186	1.6	0.012	1.61	0.011	1.42	0.0643	1.39	0.092	1.3	0.159	40	11.12
54663	WDR74	WD repeat domain 74	2.57	1e-07	1.89	7.83e-05	1.39	0.0389	1.27	0.135	1.29	0.112	1.25	0.18	1.44	0.0206	40	11.1
55034	MOCOS	molybdenum cofactor sulfurase	2.63	1.11e-08	1.71	0.00027	1.65	0.000716	1.43	0.0156	1.33	0.0574	1.16	0.35	1.19	0.242	40	11.1
153443	SRFBP1	serum response factor binding protein 1	2.34	1.99e-05	1.72	0.00333	1.35	0.113	1.36	0.0979	1.27	0.221	1.43	0.0652	1.62	0.0085	40	11.09
2697	GJA1	gap junction protein, alpha 1, 43kDa	2.08	0.581	1.66	0.664	1.41	0.781	1.4	0.78	1.49	0.746	-1.66	0.691	-1.38	0.796	40	11.08
51096	UTP18	UTP18 small subunit (SSU) processome component homolog (yeast)	2.41	2.41e-10	1.85	9.09e-07	1.42	0.00347	1.27	0.0487	1.23	0.0789	1.38	0.00784	1.5	0.000634	40	11.06
79050	NOC4L	nucleolar complex associated 4 homolog (S. cerevisiae)	2.38	1.44e-07	1.84	7.51e-05	1.56	0.00384	1.38	0.0406	1.25	0.158	1.24	0.166	1.4	0.0249	40	11.05
4750	NEK1	NIMA-related kinase 1	2.1	0.000356	1.67	0.0113	1.48	0.0539	1.42	0.0907	1.39	0.117	1.41	0.106	1.57	0.0282	40	11.04
55621	TRMT1	tRNA methyltransferase 1 homolog (S. cerevisiae)	2.7	4.11e-07	1.97	0.000166	1.43	0.0461	1.26	0.202	1.3	0.153	1.02	0.918	1.36	0.0868	40	11.04
6732	SRPK1	SRSF protein kinase 1	2.04	1.61e-09	1.52	5.33e-05	1.44	0.000427	1.35	0.0035	1.43	0.0007	1.48	0.000183	1.77	2.46e-07	40	11.03
1798	DPAGT1	dolichyl-phosphate (UDP-N-acetylglucosamine) N-acetylglucosaminephosphotransferase 1 (GlcNAc-1-P transferase)	2.12	4.39e-07	1.84	1.63e-05	1.62	0.000449	1.38	0.0195	1.43	0.01	1.23	0.15	1.4	0.0141	40	11.02
22984	PDCD11	programmed cell death 11	2.07	4.82e-07	1.92	2.72e-06	1.57	0.000791	1.35	0.023	1.34	0.0303	1.35	0.0269	1.42	0.00802	40	11.02
5067	CNTN3	contactin 3 (plasmacytoma associated)	2.31	0.0296	1.3	0.486	1.43	0.339	1.71	0.134	1.48	0.293	1.52	0.271	1.27	0.52	40	11.02
5709	PSMD3	proteasome (prosome, macropain) 26S subunit, non-ATPase, 3	2.07	1.07e-05	1.94	3.32e-05	1.54	0.00511	1.41	0.0295	1.25	0.171	1.3	0.103	1.5	0.00835	40	11.01
23624	CBLC	Cbl proto-oncogene C, E3 ubiquitin protein ligase	2.71	6.12e-08	1.58	0.00565	1.41	0.0371	1.45	0.0244	1.5	0.0154	1.15	0.438	1.19	0.293	40	10.99
134265	AFAP1L1	actin filament associated protein 1-like 1	2.14	0.0301	1.77	0.0913	1.52	0.226	1.51	0.234	1.44	0.305	1.27	0.518	1.34	0.392	40	10.99
27000	DNAJC2	DnaJ (Hsp40) homolog, subfamily C, member 2	2.87	1.48e-07	1.83	0.00091	1.33	0.121	1.2	0.343	1.17	0.413	1.23	0.287	1.35	0.0986	40	10.98
8882	ZNF259	zinc finger protein 259	2.08	3.47e-06	1.62	0.00114	1.41	0.0199	1.42	0.0189	1.35	0.0456	1.47	0.00965	1.63	0.00104	40	10.98
9255	AIMP1	aminoacyl tRNA synthetase complex-interacting multifunctional protein 1	2.22	1.51e-07	1.8	3.6e-05	1.48	0.0051	1.35	0.0321	1.34	0.034	1.36	0.0279	1.43	0.00867	40	10.98
84844	PHF5A	PHD finger protein 5A	2.21	4.23e-05	1.85	0.000623	1.36	0.0902	1.3	0.153	1.34	0.107	1.39	0.0787	1.51	0.0213	40	10.96
29107	NXT1	NTF2-like export factor 1	2.53	2.15e-06	1.69	0.00432	1.32	0.139	1.23	0.281	1.27	0.204	1.33	0.137	1.59	0.0125	40	10.96
51690	LSM7	LSM7 homolog, U6 small nuclear RNA associated (S. cerevisiae)	2.4	2.75e-09	1.9	1.87e-06	1.49	0.0019	1.36	0.0181	1.28	0.0628	1.27	0.071	1.26	0.0673	40	10.96
79918	SETD6	SET domain containing 6	2.26	7e-10	1.75	1.96e-06	1.45	0.000942	1.31	0.0161	1.34	0.00994	1.4	0.00325	1.45	0.00104	40	10.96
221830	TWISTNB	TWIST neighbor	2.04	7.2e-08	1.76	4.13e-06	1.58	0.000152	1.34	0.0146	1.33	0.0168	1.35	0.0123	1.55	0.000272	40	10.95
9477	MED20	mediator complex subunit 20	2	1.16e-11	1.67	2.34e-08	1.49	4.98e-06	1.49	4.77e-06	1.54	1.23e-06	1.49	5.25e-06	1.27	0.00366	40	10.95
7453	WARS	tryptophanyl-tRNA synthetase	2.19	5.55e-05	1.75	0.00274	1.62	0.0105	1.35	0.113	1.35	0.114	1.28	0.215	1.41	0.0675	40	10.95
751071	METTL12	methyltransferase like 12	2.28	1.11e-05	1.99	0.000143	1.55	0.0146	1.26	0.2	1.21	0.314	1.36	0.0977	1.3	0.135	40	10.95
54942	FAM206A	family with sequence similarity 206, member A	2.22	2.97e-07	1.78	6.27e-05	1.57	0.00161	1.3	0.065	1.25	0.122	1.38	0.0253	1.44	0.00876	40	10.94
5705	PSMC5	proteasome (prosome, macropain) 26S subunit, ATPase, 5	2.08	1.03e-10	1.86	4.61e-09	1.59	3.28e-06	1.37	0.000901	1.37	0.00107	1.32	0.00402	1.35	0.00167	40	10.94
1452	CSNK1A1	casein kinase 1, alpha 1	2	3.22e-11	1.6	3.49e-07	1.55	1.55e-06	1.32	0.0015	1.43	6.54e-05	1.39	0.000172	1.61	2.59e-07	40	10.9
65005	MRPL9	mitochondrial ribosomal protein L9	2.13	6.95e-10	1.77	3.65e-07	1.53	7.69e-05	1.33	0.00758	1.3	0.0136	1.35	0.00495	1.48	0.000231	40	10.89
57117	INTS12	integrator complex subunit 12	2.22	1.19e-08	1.61	0.000167	1.51	0.00104	1.36	0.0142	1.42	0.00655	1.31	0.0362	1.45	0.00311	40	10.88
2730	GCLM	glutamate-cysteine ligase, modifier subunit	2.17	0.000146	1.49	0.0363	1.4	0.0828	1.29	0.194	1.22	0.318	1.53	0.0282	1.78	0.00274	40	10.88
115908	CTHRC1	collagen triple helix repeat containing 1	2.92	0.00542	1.54	0.263	1.35	0.456	1.46	0.339	1.2	0.662	1.14	0.766	1.26	0.567	40	10.87
55226	NAT10	N-acetyltransferase 10 (GCN5-related)	2.61	0.00111	1.84	0.0303	1.44	0.215	1.22	0.522	1.28	0.415	1.14	0.694	1.34	0.309	40	10.87
10926	DBF4	DBF4 homolog (S. cerevisiae)	2.62	8.51e-07	1.97	0.000169	1.38	0.0722	1.11	0.593	1.08	0.709	1.1	0.629	1.6	0.00912	40	10.86
10969	EBNA1BP2	EBNA1 binding protein 2	2.35	1.79e-06	1.98	6.1e-05	1.51	0.0144	1.34	0.083	1.22	0.261	1.21	0.276	1.25	0.183	40	10.86
51728	POLR3K	polymerase (RNA) III (DNA directed) polypeptide K, 12.3 kDa	2.03	8.92e-07	1.73	6.59e-05	1.47	0.00491	1.38	0.0181	1.41	0.0133	1.41	0.013	1.43	0.00797	40	10.86
56342	PPAN	peter pan homolog (Drosophila)	2.21	1.17e-06	1.91	3.22e-05	1.51	0.00642	1.31	0.0746	1.23	0.192	1.34	0.058	1.35	0.0463	40	10.86
22934	RPIA	ribose 5-phosphate isomerase A	2.96	1e-08	1.88	0.000197	1.4	0.0465	1.17	0.369	1.05	0.82	1.07	0.749	1.32	0.0966	40	10.85
51575	ESF1	ESF1, nucleolar pre-rRNA processing protein, homolog (S. cerevisiae)	2.04	0.0107	1.64	0.0672	1.26	0.421	1.22	0.493	1.26	0.419	1.59	0.0959	1.84	0.0245	40	10.85
644656	LOC644656	-	2.19	0.000207	1.78	0.00474	1.62	0.0189	1.69	0.0106	1.21	0.371	1.05	0.846	-1.31	0.201	40	10.85
401233	HTATSF1P2	HIV-1 Tat specific factor 1 pseudogene 2	2	0.251	1.73	0.319	1.3	0.654	1.26	0.702	1.5	0.482	1.46	0.53	1.58	0.416	40	10.83
6636	SNRPF	small nuclear ribonucleoprotein polypeptide F	3	5.51e-08	1.93	0.000218	1.46	0.0335	1.17	0.407	1.09	0.678	1.09	0.694	1.09	0.641	40	10.83
54435	HCG4	HLA complex group 4 (non-protein coding)	2.76	0.000134	1.71	0.0364	1.43	0.177	1.16	0.598	1.26	0.402	1.23	0.467	1.27	0.366	40	10.82
200765	TIGD1	tigger transposable element derived 1	2.39	2e-05	1.69	0.00741	1.25	0.276	1.34	0.145	1.31	0.183	1.26	0.273	1.57	0.0213	40	10.81
220064	ORAOV1	oral cancer overexpressed 1	2.06	5.27e-06	1.61	0.00136	1.43	0.0147	1.38	0.0296	1.29	0.0886	1.44	0.0139	1.6	0.00124	40	10.81
5433	POLR2D	polymerase (RNA) II (DNA directed) polypeptide D	2.09	7.71e-09	1.68	7.05e-06	1.5	0.000356	1.33	0.0123	1.41	0.0027	1.29	0.0262	1.5	0.000311	40	10.8
221710	SMIM13	small integral membrane protein 13	2.36	3.41e-09	1.63	0.000132	1.35	0.0164	1.22	0.117	1.3	0.0417	1.36	0.0158	1.56	0.000461	40	10.78
3627	CXCL10	chemokine (C-X-C motif) ligand 10	2.07	0.0631	1.72	0.145	1.46	0.328	1.12	0.791	1.23	0.601	1.72	0.16	1.44	0.332	40	10.76
26872	STEAP1	six transmembrane epithelial antigen of the prostate 1	2.74	0.000595	1.11	0.748	1.15	0.65	1.34	0.32	1.46	0.208	1.48	0.194	1.47	0.174	40	10.75
5202	PFDN2	prefoldin subunit 2	2.58	5.81e-07	1.61	0.00513	1.27	0.177	1.19	0.322	1.24	0.226	1.33	0.105	1.49	0.0184	40	10.71
8891	EIF2B3	eukaryotic translation initiation factor 2B, subunit 3 gamma, 58kDa	2.32	9.08e-08	1.84	2.96e-05	1.5	0.00428	1.34	0.0407	1.19	0.239	1.2	0.216	1.3	0.0603	40	10.69
5471	PPAT	phosphoribosyl pyrophosphate amidotransferase	2.9	6.41e-09	1.73	0.000653	1.27	0.138	1.11	0.539	1.16	0.39	1.16	0.384	1.33	0.0743	40	10.66
26015	RPAP1	RNA polymerase II associated protein 1	2.09	2.01e-07	1.67	0.000106	1.31	0.0416	1.27	0.0703	1.34	0.027	1.42	0.00811	1.55	0.000845	40	10.65
84166	NLRC5	NLR family, CARD domain containing 5	2.73	6.82e-07	1.36	0.106	1.22	0.324	1.16	0.449	1.21	0.329	1.23	0.315	1.73	0.00367	40	10.64
23125	CAMTA2	calmodulin binding transcription activator 2	2.11	1.12e-06	1.58	0.0014	1.33	0.0425	1.3	0.0648	1.42	0.014	1.32	0.0543	1.57	0.00127	40	10.63
54512	EXOSC4	exosome component 4	2.05	2.8e-05	1.68	0.00113	1.46	0.0184	1.31	0.0907	1.36	0.0568	1.31	0.104	1.46	0.0158	40	10.63
5987	TRIM27	tripartite motif containing 27	2.05	1.84e-10	1.68	1.59e-07	1.48	4.01e-05	1.32	0.00263	1.33	0.00236	1.31	0.00376	1.46	7.22e-05	40	10.63
2146	EZH2	enhancer of zeste homolog 2 (Drosophila)	2.78	4.2e-06	2	0.000894	1.46	0.0799	1.19	0.419	1.08	0.755	-1.04	0.895	1.07	0.785	40	10.62
79912	PYROXD1	pyridine nucleotide-disulphide oxidoreductase domain 1	2.24	0.00104	1.66	0.0339	1.32	0.261	1.24	0.395	1.26	0.359	1.42	0.158	1.48	0.0993	40	10.62
148867	SLC30A7	solute carrier family 30 (zinc transporter), member 7	2.16	1.26e-08	1.7	1.63e-05	1.43	0.00266	1.23	0.0877	1.18	0.179	1.34	0.0158	1.55	0.000304	40	10.59
4691	NCL	nucleolin	2.11	5.16e-09	1.75	1.62e-06	1.48	0.000408	1.24	0.0537	1.27	0.0343	1.34	0.0091	1.38	0.00346	40	10.57
27351	DESI1	desumoylating isopeptidase 1	2.05	2.45e-08	1.77	2.12e-06	1.57	0.000131	1.3	0.0225	1.26	0.0509	1.28	0.0331	1.34	0.00984	40	10.57
134285	TMEM171	transmembrane protein 171	2.43	7.26e-05	1.05	0.846	-1.31	0.204	-1.44	0.0794	-1.46	0.0737	-1.55	0.0392	-1.3	0.204	40	10.54
3601	IL15RA	interleukin 15 receptor, alpha	2.78	1.21e-08	1.46	0.0162	1.33	0.0707	1.32	0.0776	1.26	0.14	1.18	0.315	1.21	0.229	40	10.54
79714	CCDC51	coiled-coil domain containing 51	2.02	9.24e-10	1.68	7.41e-07	1.41	0.000506	1.29	0.0105	1.38	0.00153	1.41	0.000652	1.33	0.00413	40	10.52
55795	PCID2	PCI domain containing 2	2.17	2.61e-11	1.77	3.74e-08	1.53	1.28e-05	1.29	0.0072	1.26	0.0158	1.18	0.0979	1.3	0.0058	40	10.5
10827	FAM114A2	family with sequence similarity 114, member A2	2.01	2.19e-06	1.78	3.46e-05	1.5	0.00306	1.29	0.0617	1.32	0.0424	1.27	0.0869	1.27	0.0733	40	10.44
51134	CCDC41	coiled-coil domain containing 41	2.33	4.55e-05	1.9	0.00123	1.46	0.0576	1.42	0.0806	1.22	0.337	1.09	0.723	1.02	0.913	40	10.44
644873	FLJ33630	-	2.22	0.000168	1.93	0.00118	1.35	0.15	1.45	0.0712	1.24	0.311	1.17	0.479	1.08	0.725	40	10.44
152217	NCBP2-AS2	NCBP2 antisense RNA 2 (head to head)	2.17	1.05e-07	1.75	2.91e-05	1.37	0.0179	1.17	0.235	1.24	0.115	1.26	0.0895	1.47	0.00321	40	10.43
4026	LPP	LIM domain containing preferred translocation partner in lipoma	2.02	0.000583	1.81	0.00267	1.55	0.0268	1.43	0.0743	1.24	0.292	1.19	0.427	1.17	0.451	40	10.41
81671	VMP1	vacuole membrane protein 1	2.07	6.01e-13	1.55	2.38e-07	1.5	1.18e-06	1.37	0.000111	1.27	0.00283	1.33	0.000472	1.31	0.000679	40	10.4
55336	FBXL8	F-box and leucine-rich repeat protein 8	2.4	1.25e-05	1.37	0.105	1.25	0.262	1.28	0.21	1.4	0.0844	1.41	0.0832	1.29	0.188	40	10.4
283078	MKX	mohawk homeobox	3.29	3.2e-05	1.18	0.55	-1.02	0.947	-1.09	0.763	-1.21	0.502	-1.36	0.279	-1.24	0.432	40	10.39
51663	ZFR	zinc finger RNA binding protein	2.01	0.107	1.66	0.219	1.65	0.234	1.51	0.327	1.17	0.739	1.15	0.771	1.23	0.631	40	10.38
51076	CUTC	cutC copper transporter	2.38	1.09e-11	1.67	2.15e-06	1.28	0.0173	1.17	0.146	1.17	0.14	1.3	0.0132	1.39	0.00163	40	10.36
56993	TOMM22	translocase of outer mitochondrial membrane 22 homolog (yeast)	2.11	5.39e-07	1.71	7.2e-05	1.51	0.00175	1.26	0.0812	1.25	0.107	1.21	0.176	1.3	0.0483	40	10.35
55757	UGGT2	UDP-glucose glycoprotein glucosyltransferase 2	2	1.51e-07	1.7	2.21e-05	1.55	0.000318	1.4	0.00591	1.29	0.0404	1.22	0.118	1.18	0.182	40	10.34
10525	HYOU1	hypoxia up-regulated 1	2.07	0.0349	1.54	0.202	1.49	0.235	1.35	0.387	1.26	0.507	1.28	0.505	1.34	0.376	40	10.33
51377	UCHL5	ubiquitin carboxyl-terminal hydrolase L5	2.43	1.02e-08	1.92	3.64e-06	1.47	0.00393	1.14	0.347	1.13	0.397	1.08	0.627	1.14	0.333	40	10.31
55968	NSFL1C	NSFL1 (p97) cofactor (p47)	2.16	1.26e-10	1.64	1.69e-06	1.39	0.00096	1.2	0.0629	1.26	0.0216	1.28	0.0142	1.38	0.001	40	10.31
54984	PINX1	PIN2/TERF1 interacting, telomerase inhibitor 1	2.08	1.65e-06	1.63	0.000779	1.3	0.0692	1.23	0.152	1.27	0.109	1.41	0.0184	1.38	0.0227	40	10.3
55170	PRMT6	protein arginine methyltransferase 6	2.06	0.0153	1.98	0.0167	1.48	0.189	1.27	0.441	1.23	0.498	1.11	0.771	1.15	0.654	40	10.28
5699	PSMB10	proteasome (prosome, macropain) subunit, beta type, 10	2.16	4.43e-07	1.98	2.07e-06	1.53	0.00185	1.17	0.275	-1.02	0.899	-1.18	0.255	-1.23	0.133	40	10.27
54438	GFOD1	glucose-fructose oxidoreductase domain containing 1	2.26	7.7e-11	1.88	1.49e-08	1.59	8.45e-06	1.36	0.00225	1.15	0.167	1	0.995	1.02	0.876	40	10.26
5820	PVT1	Pvt1 oncogene (non-protein coding)	2.08	0.00102	1.46	0.0687	1.22	0.344	1.29	0.231	1.29	0.22	1.41	0.101	1.5	0.0477	40	10.25
11062	DUS4L	dihydrouridine synthase 4-like (S. cerevisiae)	2.21	1.13e-09	1.7	5.89e-06	1.34	0.00875	1.23	0.0718	1.15	0.222	1.23	0.0716	1.38	0.00433	40	10.24
26504	CNNM4	cyclin M4	2.07	9.52e-10	1.54	3.83e-05	1.29	0.0123	1.35	0.0039	1.29	0.0135	1.28	0.018	1.42	0.000564	40	10.24
27042	DIEXF	digestive organ expansion factor homolog (zebrafish)	2.45	1.35e-07	1.56	0.00339	1.1	0.559	1.09	0.619	1.17	0.337	1.31	0.0869	1.54	0.00497	40	10.22
1767	DNAH5	dynein, axonemal, heavy chain 5	2.51	1.02e-05	1.33	0.142	1.14	0.535	-1.04	0.869	-1.23	0.309	-1.35	0.135	-1.6	0.0133	40	10.2
23378	RRP8	ribosomal RNA processing 8, methyltransferase, homolog (yeast)	2.1	5.99e-07	1.54	0.00172	1.36	0.0254	1.28	0.0824	1.26	0.107	1.32	0.0516	1.32	0.0426	40	10.18
23243	ANKRD28	ankyrin repeat domain 28	2.04	4.08e-08	1.47	0.000893	1.44	0.00179	1.5	0.000585	1.27	0.0448	1.27	0.0456	1.19	0.141	40	10.18
100499177	THAP9-AS1	THAP9 antisense RNA 1	2.1	0.000374	1.48	0.0519	1.27	0.255	1.15	0.522	1.15	0.514	1.34	0.158	1.67	0.0109	40	10.16
389362	PSMG4	proteasome (prosome, macropain) assembly chaperone 4	2.56	5.77e-10	1.9	2.49e-06	1.36	0.0191	1.14	0.33	1.06	0.684	1.06	0.697	1.06	0.654	40	10.14
51182	HSPA14	heat shock 70kDa protein 14	2.4	3.41e-10	1.69	1.89e-05	1.45	0.0017	1.21	0.114	1.12	0.372	1.13	0.328	1.13	0.295	40	10.13
6583	SLC22A4	solute carrier family 22 (organic cation/zwitterion transporter), member 4	2.6	6.23e-05	1.94	0.00379	1.32	0.238	1.06	0.83	1.02	0.959	-1.04	0.893	-1.14	0.585	40	10.12
6835	SURF2	surfeit 2	2.11	9.94e-06	1.7	0.00107	1.38	0.0479	1.15	0.427	1.2	0.278	1.2	0.289	1.38	0.0447	40	10.12
7111	TMOD1	tropomodulin 1	2.06	0.004	1.12	0.684	-1.05	0.856	-1.18	0.526	-1.37	0.213	-1.53	0.0929	-1.81	0.0158	40	10.12
51042	ZNF593	zinc finger protein 593	2.02	3.75e-05	1.5	0.0103	1.29	0.119	1.33	0.0803	1.28	0.132	1.29	0.133	1.39	0.039	40	10.1
64328	XPO4	exportin 4	2.11	1.96e-09	1.52	0.000154	1.34	0.00654	1.29	0.0187	1.24	0.0502	1.21	0.0866	1.38	0.00316	40	10.09
54802	TRIT1	tRNA isopentenyltransferase 1	2.15	2.27e-08	1.69	2.43e-05	1.44	0.00287	1.27	0.0502	1.22	0.109	1.15	0.281	1.17	0.187	40	10.09
28987	NOB1	NIN1/RPN12 binding protein 1 homolog (S. cerevisiae)	2.24	3.25e-08	1.68	6.77e-05	1.43	0.00573	1.19	0.187	1.2	0.161	1.04	0.813	1.29	0.0461	40	10.07
55706	NDC1	NDC1 transmembrane nucleoporin	2.23	9.05e-08	1.86	9.88e-06	1.45	0.00605	1.16	0.288	1.18	0.248	1.05	0.745	1.13	0.376	40	10.06
100506325	LOC100506325	-	2.65	0.000175	1.85	0.0132	1.22	0.454	1.14	0.645	-1.07	0.812	1.05	0.866	1.07	0.8	40	10.05
8602	NOP14	NOP14 nucleolar protein	2.25	2.99e-08	1.8	1.89e-05	1.31	0.0449	1.16	0.27	1.19	0.215	1.08	0.63	1.25	0.0875	40	10.04
9361	LONP1	lon peptidase 1, mitochondrial	2.14	2.64e-07	1.59	0.000665	1.41	0.011	1.22	0.145	1.24	0.123	1.19	0.222	1.22	0.147	40	10.01
79101	TAF1D	TATA box binding protein (TBP)-associated factor, RNA polymerase I, D, 41kDa	2.19	5.03e-07	1.9	9.97e-06	1.4	0.0153	1.1	0.525	1.09	0.564	1.13	0.44	1.2	0.186	40	10.01
100289230	LOC100289230	-	2.08	0.000445	1.64	0.0139	1.44	0.0737	1.52	0.0402	1.1	0.678	1.08	0.748	-1.12	0.595	40	9.98
57122	NUP107	nucleoporin 107kDa	2.13	2.55e-08	1.72	1.21e-05	1.38	0.00758	1.24	0.0751	1.21	0.114	1.17	0.212	1.12	0.373	40	9.97
55854	ZC3H15	zinc finger CCCH-type containing 15	2.13	1.95e-09	1.6	2.62e-05	1.35	0.00612	1.19	0.124	1.17	0.156	1.23	0.0719	1.29	0.0202	40	9.96
25929	GEMIN5	gem (nuclear organelle) associated protein 5	2.58	2.33e-08	1.72	0.000377	1.12	0.466	1.08	0.638	1.1	0.56	1.11	0.546	1.24	0.152	40	9.95
63979	FIGNL1	fidgetin-like 1	2.03	2.54e-05	1.73	0.000596	1.48	0.0132	1.28	0.127	1.29	0.112	1.03	0.869	1.1	0.558	40	9.94
8886	DDX18	DEAD (Asp-Glu-Ala-Asp) box polypeptide 18	2.37	6.2e-09	1.71	4.14e-05	1.26	0.0794	1.06	0.678	1.06	0.672	1.15	0.3	1.32	0.0299	40	9.93
10717	AP4B1	adaptor-related protein complex 4, beta 1 subunit	2.36	5.8e-11	1.68	5.07e-06	1.26	0.0379	1.19	0.123	1.12	0.308	1.11	0.388	1.21	0.0779	40	9.93
100874032	PRRT3-AS1	PRRT3 antisense RNA 1	2.06	0.00217	1.88	0.00642	1.32	0.247	1.2	0.465	1.05	0.872	1.19	0.504	1.22	0.408	40	9.92
30968	STOML2	stomatin (EPB72)-like 2	2.01	4.44e-07	1.63	9.63e-05	1.41	0.00511	1.2	0.147	1.24	0.0878	1.19	0.18	1.21	0.119	40	9.89
23558	WBP2	WW domain binding protein 2	2.35	3.12e-08	1.47	0.00458	1.28	0.0719	1.16	0.288	1.15	0.313	1.14	0.383	1.28	0.0672	40	9.83
140838	NANP	N-acetylneuraminic acid phosphatase	2.02	2.71e-07	1.51	0.000959	1.26	0.0722	1.17	0.22	1.28	0.0586	1.16	0.27	1.41	0.00655	40	9.81
54107	POLE3	polymerase (DNA directed), epsilon 3, accessory subunit	2.32	3.55e-06	1.84	0.000361	1.3	0.125	1.06	0.758	1.08	0.677	1	0.993	1.21	0.271	40	9.81
54187	NANS	N-acetylneuraminic acid synthase	2.08	0.00149	1.45	0.0992	1.38	0.158	1.24	0.354	1.15	0.563	1.16	0.557	1.32	0.215	40	9.78
57539	WDR35	WD repeat domain 35	2.13	4.24e-07	1.66	0.000272	1.34	0.034	1.2	0.196	1.19	0.233	1.17	0.285	1.08	0.579	40	9.77
83597	RTP3	receptor (chemosensory) transporter protein 3	2.66	7.02e-05	1.36	0.204	1.24	0.394	1.03	0.911	-1.19	0.497	-1.23	0.433	-1.04	0.892	40	9.75
54482	TRMT13	tRNA methyltransferase 13 homolog (S. cerevisiae)	2.18	0.000501	1.74	0.0105	1.3	0.237	1.13	0.604	1.09	0.72	1.12	0.644	1.19	0.436	40	9.75
65243	ZFP69B	ZFP69 zinc finger protein B	2.13	8.15e-05	1.7	0.0044	1.26	0.23	1.19	0.364	1.26	0.235	1.03	0.899	1.18	0.39	40	9.75
328	APEX1	APEX nuclease (multifunctional DNA repair enzyme) 1	2.07	7.27e-13	1.7	1.5e-09	1.43	7.97e-06	1.17	0.0418	1.18	0.0398	1.1	0.245	1.09	0.303	40	9.74
57819	LSM2	LSM2 homolog, U6 small nuclear RNA associated (S. cerevisiae)	2.16	6.41e-06	1.82	0.000236	1.35	0.0656	1.19	0.299	1.11	0.551	1.07	0.742	1.04	0.828	40	9.74
54069	MIS18A	MIS18 kinetochore protein homolog A (S. pombe)	2.22	2.1e-06	1.87	9.52e-05	1.33	0.0773	1.07	0.692	1.06	0.736	-1.08	0.685	1.08	0.65	40	9.71
2091	FBL	fibrillarin	2.06	2.61e-05	1.69	0.00108	1.15	0.416	-1.1	0.586	-1.17	0.359	-1.26	0.167	-1.27	0.143	40	9.7
134637	ADAT2	adenosine deaminase, tRNA-specific 2	2.12	1.89e-08	1.58	0.000151	1.23	0.0799	1.37	0.00892	1.17	0.215	1.12	0.376	1.1	0.418	40	9.69
90411	MCFD2	multiple coagulation factor deficiency 2	2.08	8.23e-07	1.59	0.000754	1.37	0.0228	1.19	0.21	1.09	0.562	1.11	0.505	1.26	0.0879	40	9.69
54553	DKFZP434I0714	-	2.1	9.99e-05	1.57	0.0132	1.41	0.0577	1.34	0.114	-1	0.998	1.13	0.559	-1.08	0.688	40	9.63
93953	ACRC	acidic repeat containing	2.6	1.3e-06	1.47	0.0346	1.14	0.504	1.19	0.357	-1.05	0.823	-1.06	0.8	-1.11	0.577	40	9.62
10514	MYBBP1A	MYB binding protein (P160) 1a	2.18	8.4e-07	1.7	0.000322	1.21	0.202	1.1	0.542	1.13	0.416	1.08	0.652	1.21	0.19	40	9.61
65094	JMJD4	jumonji domain containing 4	2.03	4.12e-06	1.58	0.00153	1.34	0.0471	1.19	0.241	1.14	0.405	1.11	0.526	1.21	0.194	40	9.6
10329	TMEM5	transmembrane protein 5	2.19	4.84e-10	1.54	7.27e-05	1.3	0.0134	1.22	0.0686	1.16	0.192	1.09	0.472	1.09	0.434	40	9.59
5918	RARRES1	retinoic acid receptor responder (tazarotene induced) 1	2.25	0.0232	1.56	0.205	1.09	0.834	-1.01	0.984	-1.04	0.93	-1.25	0.561	-1.39	0.348	40	9.59
7307	U2AF1	U2 small nuclear RNA auxiliary factor 1	2.01	0.00099	1.63	0.0196	1.28	0.263	1.12	0.639	1.13	0.591	1.14	0.595	1.24	0.316	40	9.55
7737	RNF113A	ring finger protein 113A	2.07	1.59e-06	1.53	0.00292	1.28	0.0891	1.13	0.407	1.15	0.375	1.08	0.635	1.28	0.0886	40	9.52
80018	NAA25	N(alpha)-acetyltransferase 25, NatB auxiliary subunit	2.34	4.48e-09	1.46	0.00249	1.14	0.315	1.07	0.643	1.02	0.921	1.12	0.392	1.37	0.0112	40	9.52
5631	PRPS1	phosphoribosyl pyrophosphate synthetase 1	2.07	6.75e-05	1.76	0.000896	1.42	0.0429	1.06	0.744	1.11	0.569	1.07	0.759	1.02	0.934	40	9.51
10737	RFPL3S	RFPL3 antisense	2.32	2.75e-06	1.19	0.304	1.05	0.787	1.11	0.574	1.22	0.257	1.09	0.652	1.5	0.0135	40	9.48
27339	PRPF19	pre-mRNA processing factor 19	2.24	4.32e-06	1.63	0.00215	1.17	0.353	1.17	0.337	1.04	0.833	1.06	0.754	1.17	0.323	40	9.48
30834	ZNRD1	zinc ribbon domain containing 1	2.23	2.29e-07	1.54	0.00262	1.28	0.0865	1.18	0.269	1.1	0.52	1.01	0.968	1.12	0.441	40	9.46
100128750	RBPMS-AS1	RBPMS antisense RNA 1	2	9.1e-05	1.21	0.285	1.12	0.549	1.29	0.145	1.19	0.335	1.28	0.177	1.36	0.0683	40	9.45
283596	SNHG10	small nucleolar RNA host gene 10 (non-protein coding)	2.51	0.000261	1.29	0.322	-1.01	0.97	-1.04	0.906	-1.08	0.79	-1.24	0.432	-1.26	0.352	40	9.43
79902	NUP85	nucleoporin 85kDa	2.06	5.37e-10	1.67	1.1e-06	1.35	0.0029	1.13	0.229	1.09	0.422	-1.05	0.702	-1.08	0.456	40	9.43
8542	APOL1	apolipoprotein L, 1	2.43	2.42e-09	-1.04	0.771	-1.39	0.0108	-1.24	0.0972	-1.14	0.327	1.09	0.542	-1.04	0.796	40	9.37
9399	STOML1	stomatin (EPB72)-like 1	2.01	2.52e-08	1.47	0.000559	1.21	0.0858	1.24	0.0517	1.16	0.194	1.18	0.166	1.09	0.449	40	9.36
90025	UBE3D	ubiquitin protein ligase E3D	2.03	0.000376	1.6	0.015	1.18	0.42	1.13	0.569	1.16	0.476	-1.12	0.619	1.13	0.552	40	9.35
6617	SNAPC1	small nuclear RNA activating complex, polypeptide 1, 43kDa	2.24	6.38e-05	1.41	0.0814	1.24	0.28	1.25	0.261	-1.06	0.809	-1.08	0.76	-1.06	0.802	40	9.34
59274	MESDC1	mesoderm development candidate 1	2.02	1.22e-05	1.36	0.0443	1.17	0.32	1.16	0.356	1.17	0.314	1.2	0.27	1.26	0.122	40	9.34
57696	DDX55	DEAD (Asp-Glu-Ala-Asp) box polypeptide 55	2.09	3.22e-06	1.56	0.00246	1.21	0.215	1.12	0.48	1.04	0.83	1.05	0.769	1.25	0.128	40	9.32
10797	MTHFD2	methylenetetrahydrofolate dehydrogenase (NADP+ dependent) 2, methenyltetrahydrofolate cyclohydrolase	2.13	0.0762	1.19	0.696	1.06	0.898	1.16	0.737	1.04	0.946	-1.15	0.781	1.55	0.286	40	9.28
54475	NLE1	notchless homolog 1 (Drosophila)	2.28	3.68e-09	1.55	0.000351	1.22	0.11	-1.06	0.643	-1.07	0.629	-1.02	0.909	-1.06	0.651	40	9.26
388796	SNHG17	small nucleolar RNA host gene 17 (non-protein coding)	2.07	0.0148	1.5	0.164	1.14	0.676	1	0.991	-1.01	0.978	1.13	0.724	1.3	0.37	40	9.15
132001	TAMM41	TAM41, mitochondrial translocator assembly and maintenance protein, homolog (S. cerevisiae)	2.08	1.33e-06	1.79	5.93e-05	1.11	0.478	-1.03	0.854	-1.05	0.756	-1.04	0.831	1.04	0.814	40	9.14
25926	NOL11	nucleolar protein 11	2.12	5.22e-09	1.61	3.97e-05	1.22	0.0731	1.01	0.944	-1.06	0.639	1.01	0.938	1.1	0.437	40	9.13
7753	ZNF202	zinc finger protein 202	2.06	4.82e-07	1.5	0.00215	1.09	0.545	1.14	0.341	1.12	0.421	1.01	0.936	1.18	0.201	40	9.1
25895	METTL21B	methyltransferase like 21B	2.35	0.000537	1.22	0.428	-1.11	0.692	-1.13	0.63	-1.1	0.73	-1.1	0.744	-1.07	0.805	40	9.08
401588	ZNF674-AS1	ZNF674 antisense RNA 1 (head to head)	2.02	9.69e-05	1.4	0.0484	1.12	0.536	-1.06	0.756	-1.23	0.252	-1.19	0.344	1.05	0.81	40	9.07
80746	TSEN2	TSEN2 tRNA splicing endonuclease subunit	2.18	8.28e-06	1.75	0.00056	1.08	0.654	1	0.982	-1.01	0.975	1.01	0.977	-1.03	0.87	40	9.06
23279	NUP160	nucleoporin 160kDa	2.11	2.96e-07	1.54	0.00143	1.16	0.279	1.01	0.942	-1.03	0.857	-1.09	0.568	1.05	0.738	40	8.99
23753	SDF2L1	stromal cell-derived factor 2-like 1	2.05	0.099	1.33	0.489	1.19	0.687	1.01	0.987	-1.13	0.781	-1.17	0.741	-1.1	0.825	40	8.98
100130744	LOC100130744	-	2.06	1.39e-05	1.3	0.0881	1.18	0.308	1.08	0.631	-1.01	0.976	-1.13	0.47	-1.19	0.252	40	8.95
51524	TMEM138	transmembrane protein 138	2.1	4.49e-07	1.29	0.0658	1.05	0.755	1.03	0.844	1.08	0.602	1.14	0.397	1.25	0.113	40	8.94
84513	PPAPDC1B	phosphatidic acid phosphatase type 2 domain containing 1B	2.14	0.00946	1.36	0.3	1.18	0.594	1.08	0.81	-1.01	0.973	-1.02	0.959	1.13	0.7	40	8.92
134430	WDR36	WD repeat domain 36	2.14	1.33e-07	1.44	0.00458	1.17	0.245	1.02	0.894	1.01	0.968	-1.01	0.952	1.12	0.391	40	8.91
7097	TLR2	toll-like receptor 2	2.01	0.0142	1.4	0.229	1.18	0.578	1.2	0.54	1.06	0.849	1.03	0.941	-1.02	0.953	40	8.9
89890	KBTBD6	kelch repeat and BTB (POZ) domain containing 6	2.02	4.14e-07	1.5	0.00133	1.14	0.309	1.03	0.82	-1.03	0.821	-1.13	0.379	1.04	0.758	40	8.89
684959	SNORA25	small nucleolar RNA, H/ACA box 25	2.05	0.00174	1.37	0.168	1.07	0.797	1.15	0.559	-1.09	0.744	1.08	0.783	-1.07	0.788	40	8.88
5178	PEG3	paternally expressed 3	2.15	0.0366	1.28	0.504	1.18	0.668	1.05	0.897	-1.08	0.851	-1.05	0.919	1.01	0.99	40	8.8
9775	EIF4A3	eukaryotic translation initiation factor 4A3	2.02	1.11e-08	1.41	0.00153	1.08	0.508	-1.02	0.897	1.02	0.881	1.01	0.942	1.12	0.311	40	8.68
10199	MPHOSPH10	M-phase phosphoprotein 10 (U3 small nucleolar ribonucleoprotein)	2	3.39e-06	1.36	0.0272	1.15	0.333	1.1	0.55	1	0.98	1.01	0.938	1.05	0.764	40	8.67
3929	LBP	lipopolysaccharide binding protein	2.05	0.0289	1.01	0.969	1.19	0.605	1.12	0.74	1.19	0.597	-1.01	0.981	-1.02	0.961	40	8.59
22902	RUFY3	RUN and FYVE domain containing 3	2	3.86e-05	1.16	0.377	1.11	0.542	1.08	0.663	-1.02	0.928	-1.08	0.667	-1.1	0.59	40	8.55
4153	MBL2	mannose-binding lectin (protein C) 2, soluble	-16.71	2.19e-09	-76.92	3.4e-15	-77.51	3.04e-15	-87.95	1.62e-15	-119.6	1.63e-16	-250.98	1.36e-18	-302.33	3.51e-19	41	932
100506229	LINC01093	long intergenic non-protein coding RNA 1093	-10.35	8.29e-10	-65.79	3.06e-18	-108.59	3.46e-20	-115.52	3.04e-20	-111.47	4.24e-20	-116.08	2.62e-20	-124.6	1.32e-20	41	652.4
283120	H19	H19, imprinted maternally expressed transcript (non-protein coding)	-10.42	2.16e-05	-42.92	3e-10	-66.72	9.71e-12	-75.76	4.9e-12	-77.74	5.11e-12	-80.31	4.01e-12	-80.6	3.96e-12	41	434.47
2353	FOS	FBJ murine osteosarcoma viral oncogene homolog	-35.09	3.57e-11	-75.03	5.55e-14	-72.96	7.66e-14	-65.69	1.81e-13	-49.68	1.11e-12	-55.17	5.4e-13	-38.96	5.87e-12	41	392.58
127	ADH4	alcohol dehydrogenase 4 (class II), pi polypeptide	-14.89	1.48e-08	-47.96	2.4e-13	-50.3	1.84e-13	-39.68	1.59e-12	-33.48	7.26e-12	-79.23	1.02e-14	-101.51	9.58e-16	41	367.05
284111	SLC13A5	solute carrier family 13 (sodium-dependent citrate transporter), member 5	-13.06	1.75e-10	-21.8	4.91e-13	-27	5.13e-14	-38.01	2.93e-15	-66.67	4.05e-17	-83.2	1.04e-17	-75.69	1.06e-17	41	325.43
5105	PCK1	phosphoenolpyruvate carboxykinase 1 (soluble)	-22.08	0.000473	-75.82	2.2e-06	-63.32	5.53e-06	-29.77	0.000151	-35.69	8.31e-05	-40.09	4.41e-05	-44.64	2.61e-05	41	311.41
388503	C3P1	complement component 3 precursor pseudogene	-6.49	2.91e-06	-30.37	4.29e-13	-46.19	1.05e-14	-36.16	1.08e-13	-36.19	1.11e-13	-58.44	1.78e-15	-73.37	2.87e-16	41	287.21
1592	CYP26A1	cytochrome P450, family 26, subfamily A, polypeptide 1	-21.55	1.32e-11	-37.58	6.4e-14	-33.37	2.09e-13	-38.6	6.8e-14	-45.6	1.63e-14	-45.02	1.78e-14	-51.21	4.23e-15	41	272.93
4018	LPA	lipoprotein, Lp(a)	-10.54	1.22e-09	-27.34	3.85e-14	-37.34	1.93e-15	-33.19	6.72e-15	-40.06	1.32e-15	-51.9	1.36e-16	-56.73	5.34e-17	41	257.1
27232	GNMT	glycine N-methyltransferase	-6.13	4.64e-05	-22.18	5.03e-10	-25.79	1.53e-10	-23.69	4.08e-10	-35.93	1.91e-11	-45.75	2.49e-12	-51.64	8.19e-13	41	211.11
10912	GADD45G	growth arrest and DNA-damage-inducible, gamma	-14.43	2.2e-16	-22.4	8.77e-19	-28.79	8.47e-20	-30.85	8.79e-20	-29.16	5.72e-20	-30.52	4.4e-20	-24.44	1.81e-19	41	180.59
6718	AKR1D1	aldo-keto reductase family 1, member D1	-5.75	3.04e-08	-31.01	3.55e-17	-44.65	2.69e-18	-20.16	4.17e-15	-27.19	1.98e-16	-23.84	5.81e-16	-21.22	1.94e-15	41	173.82
143941	TTC36	tetratricopeptide repeat domain 36	-5.68	1.46e-06	-19.99	1.09e-12	-33.22	8.23e-15	-24.01	2.61e-13	-25.17	1.51e-13	-29.51	3.53e-14	-31.6	1.52e-14	41	169.18
124	ADH1A	alcohol dehydrogenase 1A (class I), alpha polypeptide	-8.44	6.05e-05	-43.62	4.16e-10	-32.54	4.07e-09	-12.27	5.16e-06	-8.83	5.4e-05	-18.41	4.96e-07	-36.02	5.54e-09	41	160.13
3512	IGJ	immunoglobulin J polypeptide, linker protein for immunoglobulin alpha and mu polypeptides	-11.74	0.00128	-18.12	9.2e-05	-24.53	1.46e-05	-23.44	2.36e-05	-24.9	1.91e-05	-26.35	1.11e-05	-24.49	1.47e-05	41	153.57
1556	CYP2B7P1	cytochrome P450, family 2, subfamily B, polypeptide 7 pseudogene 1	-6.2	0.00039	-19.01	6.11e-08	-24.59	5.99e-09	-22.22	1.72e-08	-25.2	6.65e-09	-27.42	3.3e-09	-25.63	5.11e-09	41	150.27
255167	LINC01018	long intergenic non-protein coding RNA 1018	-9.2	9.19e-10	-25.46	5.66e-15	-22.2	2.12e-14	-16.6	5.87e-13	-19.14	1.11e-13	-26.67	3.03e-15	-30.54	8.61e-16	41	149.81
319	APOF	apolipoprotein F	-4.46	0.00129	-22.41	1.62e-09	-38.93	2.37e-11	-22.87	2.08e-09	-19.87	8.28e-09	-19.51	7.8e-09	-20.55	4.04e-09	41	148.6
1959	EGR2	early growth response 2	-20.85	1.6e-09	-15.25	1.3e-08	-16.74	5.79e-09	-17.02	9.12e-09	-23.24	5.21e-10	-27.59	8.27e-11	-23.53	3.32e-10	41	144.22
1555	CYP2B6	cytochrome P450, family 2, subfamily B, polypeptide 6	-4.83	3.2e-05	-12.15	1.02e-09	-20.57	4.8e-12	-22.17	3.15e-12	-24.24	1.27e-12	-29.56	1.65e-13	-29.22	1.49e-13	41	142.74
2998	GYS2	glycogen synthase 2 (liver)	-12.62	1.41e-11	-42.89	2.65e-17	-30.94	4.69e-16	-14.41	1.26e-12	-11.99	1.25e-11	-13.06	4.53e-12	-14.67	7.94e-13	41	140.58
81494	CFHR5	complement factor H-related 5	-4.5	0.000174	-21.73	3.36e-11	-29.48	1.73e-12	-15.4	9.23e-10	-13.88	2.36e-09	-22.72	2.79e-11	-31.89	1.08e-12	41	139.6
116519	APOA5	apolipoprotein A-V	-5.62	1.49e-07	-9.5	1.45e-10	-13.79	1.63e-12	-23.34	4.46e-15	-28.97	4.93e-16	-29.97	3.61e-16	-26.73	8.85e-16	41	137.92
1558	CYP2C8	cytochrome P450, family 2, subfamily C, polypeptide 8	-3.9	0.00248	-15.36	7.95e-09	-20.92	5.78e-10	-15.73	8.25e-09	-13.71	2.71e-08	-21.89	5.05e-10	-42.61	1.35e-12	41	134.12
10998	SLC27A5	solute carrier family 27 (fatty acid transporter), member 5	-4.04	4.83e-06	-9.58	1.37e-11	-19.63	2.55e-15	-23.16	7.27e-16	-22.86	6.48e-16	-26.5	1.98e-16	-26.37	1.29e-16	41	132.14
3781	KCNN2	potassium intermediate/small conductance calcium-activated channel, subfamily N, member 2	-7.97	1.48e-10	-7.99	1.03e-10	-9.37	1.25e-11	-11.13	1.64e-12	-15.67	4.31e-14	-35.6	1.59e-17	-38.2	4.77e-18	41	125.93
6694	SPP2	secreted phosphoprotein 2, 24kDa	-2.9	0.00778	-7.24	1.31e-06	-18.98	1.01e-10	-18.36	1.79e-10	-18.61	1.24e-10	-22.85	2.15e-11	-34.6	5.47e-13	41	123.54
1776	DNASE1L3	deoxyribonuclease I-like 3	-6.94	0.000172	-13.69	6.65e-07	-16.48	1.59e-07	-20.43	3.56e-08	-20.48	3.75e-08	-21.18	2.62e-08	-20.26	2.97e-08	41	119.46
8608	RDH16	retinol dehydrogenase 16 (all-trans)	-6.2	2.62e-11	-12.15	1.26e-15	-14.97	6.38e-17	-17.74	9.43e-18	-19.85	2.3e-18	-20.36	1.68e-18	-21.43	6.97e-19	41	112.7
2538	G6PC	glucose-6-phosphatase, catalytic subunit	-13.81	4.63e-09	-21.6	3e-11	-30	1.88e-12	-14.59	1.58e-09	-13.28	4.34e-09	-11.45	1.72e-08	-7.59	7.76e-07	41	112.32
3158	HMGCS2	3-hydroxy-3-methylglutaryl-CoA synthase 2 (mitochondrial)	-15.18	4.27e-08	-33.26	6.88e-11	-21.68	1.85e-09	-11.59	4.63e-07	-9.09	3.47e-06	-10.24	1.19e-06	-10.44	8.34e-07	41	111.48
64388	GREM2	gremlin 2, DAN family BMP antagonist	-11.68	4.34e-17	-15.55	2.82e-19	-16.77	7.76e-20	-16.48	9.94e-20	-16.66	7.18e-20	-17.33	4.4e-20	-16.68	5.56e-20	41	111.15
1	A1BG	alpha-1-B glycoprotein	-2.49	0.0279	-4.05	0.000475	-7.1	2.83e-06	-12.94	9.99e-09	-17.92	6.18e-10	-27.31	1.58e-11	-38.14	8.19e-13	41	109.95
169355	IDO2	indoleamine 2,3-dioxygenase 2	-4.64	2.13e-06	-10.89	3.52e-11	-10.14	8.76e-11	-11.59	1.99e-11	-18.82	7.46e-14	-22.65	9.58e-15	-30.8	3.84e-16	41	109.53
6446	SGK1	serum/glucocorticoid regulated kinase 1	-6.91	9.08e-05	-14.79	2.83e-07	-14.62	2.85e-07	-14.54	3.52e-07	-15.32	2.16e-07	-21.34	3.27e-08	-20.88	2.23e-08	41	108.4
3043	HBB	hemoglobin, beta	-4.81	1.49e-07	-12.88	9.41e-14	-17.21	1.95e-15	-19.43	5.27e-16	-19.24	6.08e-16	-18.58	7.78e-16	-15.89	4.89e-15	41	108.04
55089	SLC38A4	solute carrier family 38, member 4	-18.44	8.45e-10	-16.84	6.84e-10	-10.51	5.95e-08	-10.65	8.27e-08	-10.31	8.01e-08	-16.39	9.32e-10	-22.86	3.61e-11	41	106
10993	SDS	serine dehydratase	-4.46	6.15e-05	-15.02	5.54e-11	-14.54	6.94e-11	-16.39	2.77e-11	-16.46	2.31e-11	-17.53	1.3e-11	-17.35	1.14e-11	41	101.75
6401	SELE	selectin E	-9.71	1.33e-08	-15.04	5.66e-11	-14.88	6.66e-11	-14.97	8.27e-11	-14.6	1.25e-10	-14.54	1.05e-10	-16.41	2.73e-11	41	100.15
283600	SLC25A47	solute carrier family 25, member 47	-10.23	5.79e-14	-17.54	3.65e-17	-17.82	2.8e-17	-16.42	9.54e-17	-13	1.75e-15	-11.66	7.49e-15	-11.29	9.21e-15	41	97.96
114770	PGLYRP2	peptidoglycan recognition protein 2	-4.45	2.06e-07	-9.81	3.13e-12	-14.22	2.73e-14	-12.01	2.8e-13	-13.31	7.83e-14	-17.84	2.4e-15	-21.17	3.86e-16	41	92.81
6539	SLC6A12	solute carrier family 6 (neurotransmitter transporter), member 12	-7.09	2.84e-12	-12.71	3.31e-16	-13.46	1.65e-16	-14.22	9.69e-17	-14.54	7.08e-17	-15.25	4.2e-17	-14.37	7.37e-17	41	91.64
387763	C11orf96	chromosome 11 open reading frame 96	-2.47	0.132	-15.58	1.76e-06	-20.62	3.48e-07	-18.51	7.53e-07	-16.09	1.6e-06	-10.01	4.2e-05	-6.7	0.000575	41	89.98
5552	SRGN	serglycin	-3.21	0.368	-8.92	0.0503	-13.92	0.019	-15.34	0.0152	-16.15	0.0141	-16.58	0.0131	-15.67	0.0133	41	89.79
51557	LGSN	lengsin, lens protein with glutamine synthetase domain	-11.55	5.51e-10	-13.86	6.36e-11	-12.84	1.83e-10	-11.2	8.94e-10	-11.23	7.8e-10	-12.67	1.87e-10	-12.16	3.48e-10	41	85.51
653808	ZG16	zymogen granule protein 16	-4.47	9.82e-07	-10.39	1.81e-11	-12.82	3.18e-12	-13.3	3.58e-12	-12	8.84e-12	-12.53	5.28e-12	-14.4	8.2e-13	41	79.91
3113	HLA-DPA1	major histocompatibility complex, class II, DP alpha 1	-3.67	0.16	-7.79	0.0167	-10.48	0.00665	-13.28	0.00298	-14.62	0.0023	-15.07	0.00198	-14.8	0.00191	41	79.71
929	CD14	CD14 molecule	-2.75	0.000175	-6.29	8.21e-10	-9.88	1.74e-12	-10.9	6.18e-13	-13.22	6.56e-14	-17.93	1.42e-15	-17.24	2.63e-15	41	78.21
4942	OAT	ornithine aminotransferase	-4.82	1.23e-09	-10.41	7.9e-15	-10.2	1.19e-14	-11.3	4.38e-15	-14.4	1.94e-16	-14.61	1.34e-16	-12.44	6.84e-16	41	78.18
189	AGXT	alanine-glyoxylate aminotransferase	-4.96	6.06e-07	-10.71	1.23e-11	-11.55	5.18e-12	-9.39	7.98e-11	-9.48	7.87e-11	-13.4	1.18e-12	-17.39	5.21e-14	41	76.88
1958	EGR1	early growth response 1	-23.22	1.37e-07	-8.46	9e-05	-8.72	7.46e-05	-7.77	0.000197	-9.17	6.43e-05	-11.14	1.56e-05	-8.31	0.000109	41	76.79
64816	CYP3A43	cytochrome P450, family 3, subfamily A, polypeptide 43	-4.17	7.59e-06	-8.51	6.3e-10	-10.61	4.48e-11	-10.61	5.86e-11	-12.22	1.07e-11	-14.62	1.19e-12	-16.03	3.48e-13	41	76.77
116844	LRG1	leucine-rich alpha-2-glycoprotein 1	-2.73	0.000207	-10.15	1.43e-12	-9.34	3.74e-12	-10.5	9.19e-13	-11.46	3.76e-13	-14.85	1.76e-14	-17.66	1.36e-15	41	76.69
6279	S100A8	S100 calcium binding protein A8	-2.72	0.212	-7.5	0.00444	-11.17	0.000715	-12.73	0.00041	-14.05	0.000248	-14.16	0.000249	-13.26	0.000289	41	75.59
9970	NR1I3	nuclear receptor subfamily 1, group I, member 3	-4.88	8.92e-05	-10.81	3.97e-08	-12.68	9e-09	-9.24	2.3e-07	-10.5	6.1e-08	-14	3.42e-09	-13.47	5.67e-09	41	75.58
1544	CYP1A2	cytochrome P450, family 1, subfamily A, polypeptide 2	-9.95	2.98e-08	-21.7	1.05e-11	-13.48	1.15e-09	-6.44	2.55e-06	-8.02	2.8e-07	-7.98	2.74e-07	-6.15	3.42e-06	41	73.72
10468	FST	follistatin	-6.07	2.39e-06	-11.73	1.41e-09	-11.06	3.49e-09	-10.22	8.87e-09	-10.82	5.18e-09	-10.55	7.6e-09	-12.18	1.11e-09	41	72.63
5858	PZP	pregnancy-zone protein	-3.38	0.0142	-8.29	2.35e-05	-11.02	2.86e-06	-10.47	4.7e-06	-9.84	8.12e-06	-12.85	1e-06	-16	1.39e-07	41	71.85
100130232	LOC100130232	-	-8.92	1.19e-06	-9.02	8.27e-07	-7.29	6.36e-06	-5.86	5.13e-05	-6.58	1.79e-05	-10.88	2.11e-07	-21.63	3.76e-10	41	70.18
57134	MAN1C1	mannosidase, alpha, class 1C, member 1	-7.35	0.0024	-14.85	6.27e-05	-10.53	0.000347	-6.96	0.00285	-8.33	0.00114	-10.6	0.00035	-10.4	0.000367	41	69.02
2354	FOSB	FBJ murine osteosarcoma viral oncogene homolog B	-7.43	2.74e-13	-9.95	1.91e-15	-10.17	1.52e-15	-10.51	1.05e-15	-10.96	5.82e-16	-10.56	8.7e-16	-9.14	7.68e-15	41	68.72
1549	CYP2A7	cytochrome P450, family 2, subfamily A, polypeptide 7	-3.96	0.000654	-9.32	2.46e-07	-12.33	2.31e-08	-11.77	4.56e-08	-11.24	6.87e-08	-8.84	4.99e-07	-10.42	8.68e-08	41	67.88
3122	HLA-DRA	major histocompatibility complex, class II, DR alpha	-3.67	0.105	-5.93	0.0167	-8.26	0.00515	-11.04	0.00144	-12.16	0.000948	-11.95	0.000994	-12.78	0.000608	41	65.79
1548	CYP2A6	cytochrome P450, family 2, subfamily A, polypeptide 6	-4.27	2.1e-05	-7.44	1.8e-08	-11.46	1.21e-10	-10.29	5.4e-10	-10.88	2.56e-10	-10.92	3.44e-10	-10.5	5.58e-10	41	65.76
731	C8A	complement component 8, alpha polypeptide	-3.59	9.07e-05	-9.55	6.49e-10	-10.9	1.5e-10	-8.23	5.05e-09	-8.06	6.61e-09	-10.55	2.83e-10	-14.58	5.58e-12	41	65.46
9104	RGN	regucalcin	-7.25	4.06e-11	-13.34	4.98e-15	-9.85	2.83e-13	-8.06	5.32e-12	-7.94	7.09e-12	-9.14	1.29e-12	-9.06	9.66e-13	41	64.64
6296	ACSM3	acyl-CoA synthetase medium-chain family member 3	-6.88	4.63e-07	-9.71	6.77e-09	-7.33	1.59e-07	-7.9	8.89e-08	-7.75	1.12e-07	-11.29	1.98e-09	-12.84	4.12e-10	41	63.7
26998	FETUB	fetuin B	-3.97	0.000498	-5.12	3.5e-05	-6.71	2.91e-06	-7.75	9.06e-07	-7.49	1.23e-06	-12.64	9.67e-09	-19.5	8.56e-11	41	63.18
1557	CYP2C19	cytochrome P450, family 2, subfamily C, polypeptide 19	-4.69	2.68e-05	-8.21	3.43e-08	-7.29	1.42e-07	-8.14	5.02e-08	-10.33	3.69e-09	-12.13	5.87e-10	-11.88	6.18e-10	41	62.67
29958	DMGDH	dimethylglycine dehydrogenase	-6.14	3.18e-08	-11.77	8.29e-12	-10.16	4.35e-11	-8.77	3.26e-10	-7.74	1.68e-09	-7.18	4.27e-09	-10.79	1.91e-11	41	62.55
5348	FXYD1	FXYD domain containing ion transport regulator 1	-3.24	2.77e-05	-6.57	9.18e-10	-12.01	4.79e-13	-9.79	8.17e-12	-9.79	8e-12	-8.79	2.1e-11	-11.03	1.08e-12	41	61.22
6529	SLC6A1	solute carrier family 6 (neurotransmitter transporter), member 1	-8.76	4.24e-06	-5.59	0.000118	-5.23	0.000208	-5.76	0.000116	-6.71	3.16e-05	-11.86	2.62e-07	-15.81	1.51e-08	41	59.72
635	BHMT	betaine--homocysteine S-methyltransferase	-9.53	0.000131	-10.25	6.76e-05	-7.6	0.000478	-6.36	0.00145	-6.53	0.00131	-7.29	0.000695	-11.89	2.81e-05	41	59.45
84873	GPR128	G protein-coupled receptor 128	-5.26	3.52e-05	-10.36	5.84e-08	-8.17	6.29e-07	-6.66	4.07e-06	-7.18	2.44e-06	-10.36	6.37e-08	-11.21	3.78e-08	41	59.2
27165	GLS2	glutaminase 2 (liver, mitochondrial)	-8.63	1.33e-07	-8.14	7.15e-08	-9.03	2.88e-08	-7.25	3.38e-07	-7.35	3.16e-07	-8.79	4.77e-08	-9.75	1.43e-08	41	58.94
2220	FCN2	ficolin (collagen/fibrinogen domain containing lectin) 2	-3.86	0.0656	-6.94	0.00534	-8.67	0.00188	-7.48	0.00383	-8.7	0.00203	-11.02	0.000636	-12.26	0.000303	41	58.93
2330	FMO5	flavin containing monooxygenase 5	-11.1	1.27e-08	-8.66	4.32e-08	-7.11	3.88e-07	-6.77	8.68e-07	-7.19	4.32e-07	-9.45	2.62e-08	-8.58	5.96e-08	41	58.86
283	ANG	angiogenin, ribonuclease, RNase A family, 5	-3.66	0.000471	-8.61	4.6e-08	-9.19	2.99e-08	-7.7	1.98e-07	-7.29	3.5e-07	-9.39	2.34e-08	-12.99	6.1e-10	41	58.83
5166	PDK4	pyruvate dehydrogenase kinase, isozyme 4	-6.22	4.4e-07	-10.77	3.22e-10	-11.53	1.68e-10	-8.96	3.58e-09	-8.07	1.25e-08	-6.83	7.35e-08	-6.07	2.56e-07	41	58.45
10249	GLYAT	glycine-N-acyltransferase	-13.16	2.22e-10	-9.62	4.39e-09	-6.76	2.49e-07	-5.77	1.68e-06	-6.21	7.63e-07	-7.17	1.43e-07	-9.11	8.31e-09	41	57.8
1807	DPYS	dihydropyrimidinase	-6.22	2.11e-06	-10.82	5.37e-09	-8.32	8.15e-08	-6.33	1.65e-06	-5.77	4.43e-06	-8.05	1.48e-07	-11.94	1.78e-09	41	57.45
5340	PLG	plasminogen	-2.82	0.0426	-5.7	0.000806	-10.03	1.17e-05	-8.7	2.45e-05	-7.31	0.000105	-9.15	1.66e-05	-12.13	1.72e-06	41	55.84
51166	AADAT	aminoadipate aminotransferase	-6.58	2.23e-09	-7.37	1.82e-10	-7.94	5.95e-11	-6.6	8.05e-10	-6.82	5.75e-10	-9.15	1.06e-11	-10.47	2.05e-12	41	54.93
3514	IGKC	immunoglobulin kappa constant	-4.63	0.000636	-7.74	4.94e-06	-9.17	1.05e-06	-8.68	1.94e-06	-8.28	2.94e-06	-8.16	3.38e-06	-8.13	2.88e-06	41	54.79
3556	IL1RAP	interleukin 1 receptor accessory protein	-3.96	3.1e-10	-5.92	6.96e-14	-5.4	3.85e-13	-6.92	6.18e-15	-7.57	1.15e-15	-10.88	3.65e-18	-13.81	7.99e-20	41	54.46
5345	SERPINF2	serpin peptidase inhibitor, clade F (alpha-2 antiplasmin, pigment epithelium derived factor), member 2	-2.38	0.000403	-4.95	2.52e-09	-7.06	1.12e-11	-6.79	2.83e-11	-8.68	8.07e-13	-10.4	1.46e-13	-13.79	3.98e-15	41	54.05
130	ADH6	alcohol dehydrogenase 6 (class V)	-13.06	3.75e-13	-7.75	1.57e-10	-5	7.23e-08	-5.1	6.46e-08	-5.06	7.15e-08	-7.5	2.94e-10	-9.29	1.34e-11	41	52.76
3053	SERPIND1	serpin peptidase inhibitor, clade D (heparin cofactor), member 1	-3.77	0.00411	-9.34	2.81e-06	-8.4	6.49e-06	-7.23	2.62e-05	-6.43	6.96e-05	-7.82	1.26e-05	-9.74	1.89e-06	41	52.73
10891	PPARGC1A	peroxisome proliferator-activated receptor gamma, coactivator 1 alpha	-12.89	1.34e-13	-9.59	1.61e-12	-8.09	1.58e-11	-5.22	1.04e-08	-5.24	9.3e-09	-6.09	9.14e-10	-5.3	7.36e-09	41	52.42
64902	AGXT2	alanine--glyoxylate aminotransferase 2	-6.22	6.47e-07	-8.49	1.22e-08	-6.8	1.58e-07	-6.08	6.89e-07	-6.71	2.1e-07	-7.98	3.17e-08	-9.97	2.44e-09	41	52.25
84619	ZGPAT	zinc finger, CCCH-type with G patch domain	-7.14	2.12e-07	-9.54	6.34e-09	-9.36	9.49e-09	-6.22	1.02e-06	-5.46	3.98e-06	-6.55	5.5e-07	-7.8	6.3e-08	41	52.07
51380	CSAD	cysteine sulfinic acid decarboxylase	-5.25	8e-08	-7.85	1.84e-10	-8.19	1.13e-10	-6.19	7.01e-09	-7.24	9.17e-10	-8.54	1.13e-10	-8.67	7.41e-11	41	51.93
1579	CYP4A11	cytochrome P450, family 4, subfamily A, polypeptide 11	-5.16	1.87e-05	-9.45	2.19e-08	-9.46	2.04e-08	-8.07	1.36e-07	-6.46	1.32e-06	-5.63	8.73e-06	-7.01	5.96e-07	41	51.24
6462	SHBG	sex hormone-binding globulin	-3.12	6.22e-07	-4.72	2.57e-10	-6.88	3.36e-13	-9.32	4.25e-15	-8.35	1.78e-14	-9.06	4.92e-15	-9.79	1.06e-15	41	51.24
8404	SPARCL1	SPARC-like 1 (hevin)	-4.95	5.6e-05	-8.31	3.17e-07	-7.57	7.3e-07	-4.75	6.05e-05	-4.61	7.64e-05	-7.91	4.55e-07	-11.26	1.54e-08	41	49.36
3931	LCAT	lecithin-cholesterol acyltransferase	-3.54	6.68e-06	-7.28	1.6e-10	-7.58	1.01e-10	-6.82	5.57e-10	-7.15	2.77e-10	-8.03	5.19e-11	-8.89	1.29e-11	41	49.29
552	AVPR1A	arginine vasopressin receptor 1A	-3.88	1.34e-13	-7.09	3.28e-19	-7.62	7.2e-20	-7.16	2.16e-19	-7.19	1.56e-19	-7.83	4.4e-20	-8.16	1.69e-20	41	48.93
1369	CPN1	carboxypeptidase N, polypeptide 1	-3.84	1.72e-06	-8.03	3.55e-11	-7.24	1.61e-10	-5.84	4.45e-09	-6	2.94e-09	-8	4.69e-11	-9.78	4.06e-12	41	48.73
6360	CCL16	chemokine (C-C motif) ligand 16	-6.79	2.98e-06	-9.87	6.49e-08	-9.16	1.47e-07	-6.59	4.3e-06	-5.15	4.64e-05	-5.41	2.77e-05	-5.76	1.3e-05	41	48.73
3950	LECT2	leukocyte cell-derived chemotaxin 2	-5.5	0.00169	-11.98	6.44e-06	-10.7	1.6e-05	-6.82	0.000387	-3.77	0.0133	-3.67	0.0157	-6.2	0.000622	41	48.64
2052	EPHX1	epoxide hydrolase 1, microsomal (xenobiotic)	-3.97	2.77e-10	-6.16	3.45e-14	-7.66	8.07e-16	-8.35	2.83e-16	-6.58	1.21e-14	-7.46	1.79e-15	-8.06	3.66e-16	41	48.24
6783	SULT1E1	sulfotransferase family 1E, estrogen-preferring, member 1	-9.38	3.89e-05	-10.07	1.43e-05	-9.08	3.53e-05	-6.54	0.000386	-3.94	0.0081	-3.8	0.0101	-4.44	0.00358	41	47.25
22849	CPEB3	cytoplasmic polyadenylation element binding protein 3	-3.76	1.71e-13	-5.84	5.29e-18	-6.92	1.56e-19	-7.22	9.05e-20	-8.13	1.26e-20	-8.01	1.4e-20	-7.14	6.32e-20	41	47.02
55107	ANO1	anoctamin 1, calcium activated chloride channel	-3.72	5.96e-07	-5.91	3.7e-10	-6.69	6.24e-11	-6.02	3.82e-10	-6.02	4.04e-10	-8.95	1.38e-12	-9.26	7.21e-13	41	46.57
28234	SLCO1B3	solute carrier organic anion transporter family, member 1B3	-6.52	7.15e-07	-6.44	5.57e-07	-6.39	6.56e-07	-6.1	1.28e-06	-6.3	9.3e-07	-6.6	5.25e-07	-8.15	4.13e-08	41	46.5
729	C6	complement component 6	-3.2	0.000107	-8.32	2e-10	-8.22	2.26e-10	-4.96	2.66e-07	-5.08	1.98e-07	-6.83	3.14e-09	-9.35	4.11e-11	41	45.96
57733	GBA3	glucosidase, beta, acid 3	-6.37	1.24e-05	-10.39	1.05e-07	-7.31	2.94e-06	-4.91	0.00013	-4.78	0.000151	-5.25	6.88e-05	-6.86	4.38e-06	41	45.87
51181	DCXR	dicarbonyl/L-xylulose reductase	-2.74	8.75e-06	-6.12	3.12e-12	-6.61	7.97e-13	-6.38	1.91e-12	-6.57	1.09e-12	-7.69	8.25e-14	-9.23	6.05e-15	41	45.34
132158	GLYCTK	glycerate kinase	-5.08	1.16e-09	-6.84	1.07e-11	-6.96	9.46e-12	-5.78	1.9e-10	-5.94	1.11e-10	-6.68	2.15e-11	-7.25	5.13e-12	41	44.53
2203	FBP1	fructose-1,6-bisphosphatase 1	-4.94	4.17e-08	-10.71	6.72e-13	-8.43	1.61e-11	-5.95	3.05e-09	-4.8	5.82e-08	-4.66	8.24e-08	-5.01	2.49e-08	41	44.5
6097	RORC	RAR-related orphan receptor C	-5.22	1.4e-09	-8.65	5.19e-13	-8.72	4.5e-13	-5.68	3.32e-10	-6.07	1.19e-10	-5.64	3.59e-10	-4.47	1.27e-08	41	44.45
5244	ABCB4	ATP-binding cassette, sub-family B (MDR/TAP), member 4	-4.29	8.29e-05	-6.45	9.17e-07	-7.09	4.2e-07	-5.94	2.89e-06	-4.73	3.23e-05	-7.02	4.32e-07	-8.61	5.17e-08	41	44.13
122664	TPPP2	tubulin polymerization-promoting protein family member 2	-4.71	9.84e-12	-6.67	1.53e-14	-6.65	1.33e-14	-6.81	1.17e-14	-6.26	5.24e-14	-5.6	3.51e-13	-7.21	3.36e-15	41	43.91
53354	PANK1	pantothenate kinase 1	-8.1	9.84e-13	-6.67	3.57e-12	-6.79	3.66e-12	-5.39	1.85e-10	-5.13	4.14e-10	-5.57	8e-11	-6.17	1.26e-11	41	43.82
2165	F13B	coagulation factor XIII, B polypeptide	-5.58	2.43e-06	-8.87	7.57e-09	-5.71	1.21e-06	-4.36	2.78e-05	-4.53	1.84e-05	-6.51	2.89e-07	-7.71	3.63e-08	41	43.27
732	C8B	complement component 8, beta polypeptide	-2.76	0.000354	-5.19	4.27e-08	-6.71	1.44e-09	-5.57	2.06e-08	-5.37	3.52e-08	-6.87	1.12e-09	-10.77	2.84e-12	41	43.24
260293	CYP4X1	cytochrome P450, family 4, subfamily X, polypeptide 1	-8.48	1.72e-08	-6.84	9.74e-08	-5.46	1.5e-06	-5.01	5.04e-06	-5.48	1.64e-06	-5.68	1.34e-06	-6.14	3.95e-07	41	43.09
154	ADRB2	adrenoceptor beta 2, surface	-2.17	0.016	-4.85	1.08e-06	-6.26	4.52e-08	-7	1.47e-08	-7.89	3.17e-09	-8.43	1.59e-09	-6.29	3.8e-08	41	42.89
126	ADH1C	alcohol dehydrogenase 1C (class I), gamma polypeptide	-7.27	4.8e-06	-12.36	4.3e-08	-10.95	1.45e-07	-3.44	0.00301	-2.42	0.0333	-2.89	0.0109	-3.16	0.00493	41	42.49
36	ACADSB	acyl-CoA dehydrogenase, short/branched chain	-3.35	0.000177	-7.4	6.36e-09	-8.26	1.81e-09	-5.92	1.57e-07	-6.22	7.27e-08	-5.57	2.61e-07	-5.58	2.29e-07	41	42.3
3827	KNG1	kininogen 1	-4.1	7.49e-05	-8.92	1.14e-08	-9.17	7.77e-09	-4.79	1.02e-05	-3.61	0.000212	-5.15	4.38e-06	-6.54	2.53e-07	41	42.28
4929	NR4A2	nuclear receptor subfamily 4, group A, member 2	-5.72	9.67e-13	-6.76	2.55e-14	-7.87	2.05e-15	-6.1	1.7e-13	-5.15	3.85e-12	-5.26	2.21e-12	-5.22	2.04e-12	41	42.08
171483	FAM9B	family with sequence similarity 9, member B	-5.77	7.65e-10	-6.84	3.86e-11	-6.58	6.93e-11	-5.41	2.39e-09	-5.91	4.43e-10	-5.84	5.14e-10	-5.68	6.68e-10	41	42.03
28968	SLC6A16	solute carrier family 6, member 16	-3.82	1.44e-06	-6.61	2.47e-10	-6.58	2.74e-10	-5.54	5.24e-09	-6.54	4.66e-10	-6.46	4.33e-10	-6.3	6.09e-10	41	41.85
5104	SERPINA5	serpin peptidase inhibitor, clade A (alpha-1 antiproteinase, antitrypsin), member 5	-5.19	5.16e-06	-5.85	7.93e-07	-2.89	0.00172	-2.77	0.00269	-3.97	7.61e-05	-7.55	7.54e-08	-13.41	1.04e-10	41	41.63
211	ALAS1	aminolevulinate, delta-, synthase 1	-3.3	5.53e-06	-5.22	2.72e-09	-6.21	2.23e-10	-7.18	2.9e-11	-6.73	8.56e-11	-6.8	6.87e-11	-5.94	3.76e-10	41	41.38
163782	KANK4	KN motif and ankyrin repeat domains 4	-5.95	1.72e-06	-6.28	8.4e-07	-6.72	4.36e-07	-4.8	1.75e-05	-5.51	4.19e-06	-5.6	3.94e-06	-6.35	8.13e-07	41	41.21
4329	ALDH6A1	aldehyde dehydrogenase 6 family, member A1	-4.04	6.54e-05	-7.5	4.64e-08	-7	1.04e-07	-4.4	2.18e-05	-4.88	7.18e-06	-5.87	9.52e-07	-7.19	7.93e-08	41	40.88
2328	FMO3	flavin containing monooxygenase 3	-5.69	8.26e-08	-8.58	2.07e-10	-6.29	1.3e-08	-4.23	2.76e-06	-3.94	6.77e-06	-4.78	5.11e-07	-6.94	3.13e-09	41	40.45
1491	CTH	cystathionase (cystathionine gamma-lyase)	-2.24	0.00261	-4.74	3.71e-08	-7.01	1.62e-10	-6.53	4.37e-10	-7.12	1.23e-10	-7.4	7.96e-11	-5.31	7.09e-09	41	40.35
173	AFM	afamin	-3.61	0.000845	-9.67	4.83e-08	-10.07	3.77e-08	-4.39	0.000156	-2.61	0.0126	-3.13	0.00311	-6.79	1.81e-06	41	40.27
10841	FTCD	formimidoyltransferase cyclodeaminase	-4.2	4.56e-07	-6.7	2.01e-10	-6.33	4.93e-10	-5.28	9.38e-09	-5.21	1.09e-08	-6.2	9.32e-10	-6.32	5.35e-10	41	40.24
10628	TXNIP	thioredoxin interacting protein	-6.7	1.07e-08	-7.78	1.02e-09	-8.84	1.95e-10	-5.37	1.21e-07	-4.35	1.92e-06	-3.78	1.22e-05	-3.32	4.69e-05	41	40.14
51316	PLAC8	placenta-specific 8	-3.73	0.000317	-4.84	1.68e-05	-6.09	1.71e-06	-6.5	1.03e-06	-6.05	2.26e-06	-6.42	1.14e-06	-6.31	9.74e-07	41	39.94
3697	ITIH1	inter-alpha-trypsin inhibitor heavy chain 1	-3	0.000204	-4.05	2.71e-06	-4.98	1.9e-07	-5.18	1.34e-07	-5.59	4.56e-08	-7.43	8.99e-10	-9.61	2.72e-11	41	39.84
80350	LPAL2	lipoprotein, Lp(a)-like 2, pseudogene	-4.11	2.52e-10	-5.52	6.87e-13	-6.14	1.15e-13	-5.6	9.43e-13	-5.25	2.72e-12	-6.53	5.71e-14	-6.69	2.58e-14	41	39.84
84879	MFSD2A	major facilitator superfamily domain containing 2A	-5.19	8.7e-08	-7.69	4.56e-10	-7.59	5.81e-10	-5.43	5.33e-08	-4.01	2.95e-06	-4.51	6.23e-07	-4.68	2.72e-07	41	39.1
90634	N4BP2L1	NEDD4 binding protein 2-like 1	-6.65	1.87e-12	-7.11	4.29e-13	-5.48	2.86e-11	-4.53	9.36e-10	-4.4	1.48e-09	-5.09	1.28e-10	-5.79	1.19e-11	41	39.05
1942	EFNA1	ephrin-A1	-2.98	1.15e-05	-7.44	8.23e-12	-8.54	1.29e-12	-5.63	5.4e-10	-5.16	1.81e-09	-5.27	1.57e-09	-3.99	6.86e-08	41	39.01
922	CD5L	CD5 molecule-like	-3.17	0.0031	-4.77	4.58e-05	-5.9	4.89e-06	-6.6	1.71e-06	-6.13	3.35e-06	-6.26	2.68e-06	-6.17	2.6e-06	41	39
443	ASPA	aspartoacylase	-6.46	5.93e-05	-4.27	0.0014	-4.13	0.00186	-4.32	0.00137	-5.16	0.000378	-7.03	3.08e-05	-7.59	1.39e-05	41	38.96
84141	EVA1A	eva-1 homolog A (C. elegans)	-6.55	4.7e-15	-8.35	3.37e-17	-7.08	6.44e-16	-5.34	1.24e-13	-4.12	1.94e-11	-3.71	2.55e-10	-3.7	1.38e-10	41	38.85
3484	IGFBP1	insulin-like growth factor binding protein 1	-4.47	0.000872	-7	1.64e-05	-8.02	6.55e-06	-6.06	7.41e-05	-6.59	3.88e-05	-4.24	0.00124	-2.45	0.0405	41	38.83
7412	VCAM1	vascular cell adhesion molecule 1	-2.28	0.648	-3.5	0.398	-5.16	0.269	-5.66	0.24	-6.23	0.218	-7.48	0.183	-8.18	0.141	41	38.49
8547	FCN3	ficolin (collagen/fibrinogen domain containing) 3	-3.24	0.207	-4.6	0.072	-4.98	0.0587	-4.47	0.079	-4.28	0.0919	-7.08	0.0222	-9.84	0.00632	41	38.49
5997	RGS2	regulator of G-protein signaling 2, 24kDa	-3.33	5.07e-06	-5.76	9.8e-10	-7.33	3.61e-11	-7.23	5.56e-11	-6.2	4.7e-10	-5.44	2.75e-09	-3.09	1.37e-05	41	38.38
3117	HLA-DQA1	major histocompatibility complex, class II, DQ alpha 1	-2.3	0.222	-4.15	0.0184	-5.81	0.00357	-6.15	0.00297	-6.48	0.00235	-6.18	0.00288	-7.08	0.00124	41	38.15
1581	CYP7A1	cytochrome P450, family 7, subfamily A, polypeptide 1	-6.59	0.0185	-7.48	0.00877	-5.88	0.0204	-3.27	0.127	-2.43	0.269	-4.91	0.0431	-7.56	0.0078	41	38.12
10157	AASS	aminoadipate-semialdehyde synthase	-6.67	6.02e-08	-6.81	2.29e-08	-4.29	5.69e-06	-3.79	3.54e-05	-4.71	2.68e-06	-5.58	3.52e-07	-6.12	8.54e-08	41	37.97
8309	ACOX2	acyl-CoA oxidase 2, branched chain	-7.56	2.52e-08	-6.41	1.28e-07	-4.81	4.1e-06	-4.36	1.59e-05	-4.14	3.05e-05	-4.88	6.04e-06	-5.74	4.97e-07	41	37.9
3034	HAL	histidine ammonia-lyase	-9.42	1.2e-10	-6.27	8.51e-09	-6.45	6.87e-09	-4.43	1.15e-06	-4.1	3.19e-06	-3.8	8.31e-06	-3.35	3.77e-05	41	37.82
10351	ABCA8	ATP-binding cassette, sub-family A (ABC1), member 8	-12.82	6.61e-11	-5.09	1.81e-06	-3.75	6.86e-05	-3.45	0.000191	-3.59	0.000123	-4.13	2.51e-05	-4.85	3.32e-06	41	37.68
29034	CPS1-IT1	CPS1 intronic transcript 1 (non-protein coding)	-6.18	2.1e-08	-7.23	2.24e-09	-5.02	3.01e-07	-4.6	1.17e-06	-4.08	5.52e-06	-4.56	1.24e-06	-5.79	4.15e-08	41	37.46
140462	ASB9	ankyrin repeat and SOCS box containing 9	-4.09	1.84e-05	-3.21	0.00023	-3.99	2.18e-05	-5	1.63e-06	-6.35	1.02e-07	-7.2	2.32e-08	-7.59	1.04e-08	41	37.43
1036	CDO1	cysteine dioxygenase type 1	-4.47	1.17e-05	-4.43	7.89e-06	-4.73	4.65e-06	-4.54	8.07e-06	-5.38	1.1e-06	-6.27	1.74e-07	-7.51	1.67e-08	41	37.33
6351	CCL4	chemokine (C-C motif) ligand 4	-4.27	0.00192	-5.15	0.000419	-5.13	0.000522	-5.74	0.000237	-5.27	0.00041	-5.4	0.000291	-6.36	8.44e-05	41	37.32
51302	CYP39A1	cytochrome P450, family 39, subfamily A, polypeptide 1	-4.46	1.78e-05	-6.98	6.43e-08	-7.13	5.58e-08	-4.91	5.32e-06	-4.34	2.18e-05	-4.54	1.2e-05	-4.92	4.92e-06	41	37.28
2168	FABP1	fatty acid binding protein 1, liver	-3.6	7.04e-07	-10.51	8.04e-14	-6.11	1.54e-10	-4.42	2.29e-08	-3.58	7.99e-07	-4.07	9.53e-08	-4.95	3.86e-09	41	37.24
2053	EPHX2	epoxide hydrolase 2, cytoplasmic	-5.91	2.66e-07	-6.96	1.94e-08	-5.87	1.5e-07	-4.16	1.37e-05	-3.62	6.31e-05	-4.72	2.7e-06	-5.81	2.34e-07	41	37.05
5091	PC	pyruvate carboxylase	-4	1.04e-07	-6.49	3.28e-11	-5.13	1.14e-09	-4.4	1.54e-08	-5.05	1.68e-09	-5.7	3.33e-10	-6.13	8.96e-11	41	36.9
84735	CNDP1	carnosine dipeptidase 1 (metallopeptidase M20 family)	-2.67	0.00472	-3.46	0.000278	-5.11	4.2e-06	-5.46	2.33e-06	-5.72	1.32e-06	-7.09	1.03e-07	-7.24	6.79e-08	41	36.75
100287628			-2.46	0.000191	-3.71	2.07e-07	-6.14	5.27e-11	-6.87	1.91e-11	-6.09	1.01e-10	-5.84	1.55e-10	-5.54	2.55e-10	41	36.65
1393	CRHBP	corticotropin releasing hormone binding protein	-2.48	0.0907	-4.75	0.00193	-6	0.000372	-5.97	0.000449	-5.62	0.000754	-5.82	0.000569	-5.99	0.000374	41	36.63
5033	P4HA1	prolyl 4-hydroxylase, alpha polypeptide I	-3.89	0.00352	-5.54	0.000163	-5.62	0.00018	-6.58	5.52e-05	-6.56	4.95e-05	-4.77	0.000599	-3.59	0.00404	41	36.55
28984	RGCC	regulator of cell cycle	-4.38	0.0188	-6.19	0.00287	-5.69	0.00416	-5.78	0.00399	-5.4	0.00594	-4.92	0.01	-4.1	0.0204	41	36.46
3080	CFHR2	complement factor H-related 2	-2.47	0.00292	-8.17	7.15e-10	-7.87	1.14e-09	-4.08	7.33e-06	-3.84	1.4e-05	-4.44	2.13e-06	-5.56	9.3e-08	41	36.43
57447	NDRG2	NDRG family member 2	-7.08	1.47e-13	-6.73	1.02e-13	-5.06	1.18e-11	-4.3	3.32e-10	-3.55	1.36e-08	-4.59	9.08e-11	-5.02	1.35e-11	41	36.33
90523	MLIP	muscular LMNA-interacting protein	-9.76	3.1e-08	-7.73	1.5e-07	-4.31	7.88e-05	-3.23	0.00133	-2.72	0.00711	-3.56	0.000625	-4.91	1.9e-05	41	36.22
285386	TPRG1	tumor protein p63 regulated 1	-4.75	1.56e-11	-6.42	4.94e-14	-5.72	3.66e-13	-4.53	3.54e-11	-4.27	1.17e-10	-5.03	4e-12	-5.39	1.01e-12	41	36.11
3250	HPR	haptoglobin-related protein	-2.34	0.0108	-5.4	1.38e-06	-6.2	2.29e-07	-4.73	6.16e-06	-5.25	2.06e-06	-5.59	8.54e-07	-6.58	1.08e-07	41	36.09
3795	KHK	ketohexokinase (fructokinase)	-3.59	5.43e-10	-4.95	5.06e-13	-5.23	1.77e-13	-5.28	1.75e-13	-4.68	1.81e-12	-5.7	4.65e-14	-6.4	4.35e-15	41	35.83
26227	PHGDH	phosphoglycerate dehydrogenase	-2.72	0.000527	-3.24	4.75e-05	-4.02	4.05e-06	-4.68	5.66e-07	-5.32	1.49e-07	-8.15	1.68e-09	-7.43	4.63e-09	41	35.56
114789	SLC25A25	"solute carrier family 25 (mitochondrial carrier; phosphate carrier), member 25"	-5.22	1.8e-11	-5.96	1.25e-12	-5.95	1.37e-12	-5.45	8.61e-12	-5.2	1.87e-11	-4.51	2.78e-10	-3.18	2.22e-07	41	35.47
3123	HLA-DRB1	major histocompatibility complex, class II, DR beta 1	-2.44	0.203	-4.38	0.0206	-5.08	0.0113	-5.32	0.00988	-5.73	0.00711	-6.35	0.00444	-5.99	0.00494	41	35.29
55244	SLC47A1	solute carrier family 47 (multidrug and toxin extrusion), member 1	-4.01	1.99e-10	-4.63	6e-12	-4.76	2.67e-12	-4.92	2.2e-12	-5.36	3.58e-13	-5.62	2.16e-13	-5.97	6.53e-14	41	35.27
4069	LYZ	lysozyme	-3.4	0.225	-5.03	0.0755	-6.68	0.0383	-6.51	0.0397	-5.83	0.0556	-4.29	0.123	-3.29	0.194	41	35.03
1052	CEBPD	CCAAT/enhancer binding protein (C/EBP), delta	-2.07	0.00447	-4.75	1.85e-08	-4.93	1.1e-08	-4.99	1.23e-08	-5.14	7.33e-09	-6.72	1.63e-10	-6.37	2.24e-10	41	34.97
138948	DBH-AS1	DBH antisense RNA 1	-5.4	7.22e-12	-5.91	7.04e-13	-5.22	6.47e-12	-4.3	2.5e-10	-4.17	4.73e-10	-4.68	4.8e-11	-5.14	7.13e-12	41	34.82
9075	CLDN2	claudin 2	-5.15	2.62e-12	-5.5	5.13e-13	-5.31	8.88e-13	-5.61	4.3e-13	-5.08	2.7e-12	-4.36	4.11e-11	-3.76	7.36e-10	41	34.77
5168	ENPP2	ectonucleotide pyrophosphatase/phosphodiesterase 2	-8.9	0.00084	-5.88	0.00395	-4.04	0.0238	-3.57	0.0387	-3.72	0.0328	-4.12	0.0256	-4.5	0.0152	41	34.73
7498	XDH	xanthine dehydrogenase	-3.41	4.6e-06	-5.57	2.09e-09	-6.06	6.34e-10	-5.61	2.75e-09	-5.29	6.52e-09	-4.49	6.76e-08	-4.28	1.17e-07	41	34.71
283375	SLC39A5	solute carrier family 39 (zinc transporter), member 5	-3.39	6.27e-08	-5.08	2.11e-11	-5.82	2.32e-12	-5.4	8.21e-12	-5.17	2.29e-11	-4.82	6.67e-11	-5	2.36e-11	41	34.68
7036	TFR2	transferrin receptor 2	-3.43	0.000312	-5.03	2.57e-06	-6.3	2.09e-07	-5.09	2.83e-06	-4.52	1.13e-05	-4.66	7.38e-06	-5.56	8.17e-07	41	34.59
2822	GPLD1	glycosylphosphatidylinositol specific phospholipase D1	-8.22	9.11e-09	-7.56	1.15e-08	-4.55	5.53e-06	-2.91	0.001	-2.59	0.00328	-3.69	7.97e-05	-5.02	1.62e-06	41	34.54
3083	HGFAC	HGF activator	-4.32	5.31e-11	-4.74	6.6e-12	-4.43	2.36e-11	-4.02	1.99e-10	-4.27	5.97e-11	-5.64	2.71e-13	-7.1	3.98e-15	41	34.52
9077	DIRAS3	DIRAS family, GTP-binding RAS-like 3	-3.09	0.00537	-4.88	7.21e-05	-5.21	4.1e-05	-4.81	9.17e-05	-4.77	0.000106	-6.13	8.6e-06	-5.51	2.3e-05	41	34.4
286256	LCN12	lipocalin 12	-4.05	1.3e-06	-5.26	2.07e-08	-6.21	2.35e-09	-4.04	1.06e-06	-4.81	9.41e-08	-5.57	9.24e-09	-4.43	2.4e-07	41	34.37
2160	F11	coagulation factor XI	-3.47	6.6e-10	-5.11	2.25e-13	-4.88	5.35e-13	-4.45	4.11e-12	-4.89	6.3e-13	-5.48	6.41e-14	-6.03	8.77e-15	41	34.31
10350	ABCA9	ATP-binding cassette, sub-family A (ABC1), member 9	-7.1	1.43e-08	-8.11	2.13e-09	-5.62	2.18e-07	-3.12	0.000341	-2.95	0.000676	-3.56	7.16e-05	-3.76	3.21e-05	41	34.22
55753	OGDHL	oxoglutarate dehydrogenase-like	-6.8	8.25e-09	-7.36	1.77e-09	-5.16	1.67e-07	-3.3	7.04e-05	-3.14	0.000123	-3.65	1.84e-05	-4.56	7.73e-07	41	33.97
3700	ITIH4	inter-alpha-trypsin inhibitor heavy chain family, member 4	-2.92	3.57e-06	-4.7	7.29e-10	-5.28	1.09e-10	-4.33	3.95e-09	-4.29	4.59e-09	-5.55	5.9e-11	-6.79	1.64e-12	41	33.86
10840	ALDH1L1	aldehyde dehydrogenase 1 family, member L1	-3.13	0.00206	-4.69	3.77e-05	-5.59	6.89e-06	-4.14	0.000159	-4.66	5.05e-05	-5.65	6.68e-06	-5.73	4.95e-06	41	33.59
220296	HEPACAM	hepatic and glial cell adhesion molecule	-4.57	1.09e-09	-5.82	1.38e-11	-5.63	2.36e-11	-3.91	1.49e-08	-4.3	2.88e-09	-4.08	6.66e-09	-5.17	8.87e-11	41	33.48
100507008	LINC00844	long intergenic non-protein coding RNA 844	-4.98	7.6e-06	-4	6.52e-05	-3.96	8.01e-05	-4.5	2.41e-05	-4.64	1.55e-05	-4.9	7.45e-06	-6.34	3.91e-07	41	33.32
64081	PBLD	phenazine biosynthesis-like protein domain containing	-8.12	3.04e-11	-4.3	1.37e-07	-2.83	6.55e-05	-3.11	1.94e-05	-3.47	4.01e-06	-4.83	3.03e-08	-6.15	7.11e-10	41	32.81
64231	MS4A6A	membrane-spanning 4-domains, subfamily A, member 6A	-2.51	0.135	-3.73	0.0214	-4.87	0.00554	-4.97	0.00504	-5.12	0.00468	-5.57	0.00286	-6.02	0.00152	41	32.79
199974	CYP4Z1	cytochrome P450, family 4, subfamily Z, polypeptide 1	-4.59	3.95e-06	-5.43	4.81e-07	-4.03	1.77e-05	-4.99	2.55e-06	-4.39	7.51e-06	-4.56	4.72e-06	-4.49	4e-06	41	32.48
100507203	SMLR1	small leucine-rich protein 1	-3.18	1.49e-05	-3.73	1.16e-06	-4.68	4.07e-08	-4.48	1.09e-07	-4.71	5.09e-08	-5.37	7.82e-09	-6.27	5.99e-10	41	32.42
140290	TCP10L	t-complex 10-like	-3.87	1.13e-07	-5.19	8.33e-10	-4.24	2.38e-08	-4.05	6.07e-08	-4.09	5.1e-08	-5.28	7.34e-10	-5.65	2.65e-10	41	32.37
3507	IGHM	immunoglobulin heavy constant mu	-2.69	0.0733	-4.12	0.00616	-5.11	0.0017	-4.89	0.0025	-4.82	0.0026	-5.16	0.00183	-5.09	0.00159	41	31.88
54757	FAM20A	family with sequence similarity 20, member A	-2.48	0.000125	-5.61	1.44e-10	-4.76	2.03e-09	-4.04	3.72e-08	-3.59	2.7e-07	-5.19	6.04e-10	-5.98	6.46e-11	41	31.65
81031	SLC2A10	solute carrier family 2 (facilitated glucose transporter), member 10	-4.59	9.68e-06	-5.55	6.01e-07	-3.41	0.000164	-3.05	0.000618	-3.49	0.000144	-4.77	4.76e-06	-6.71	1e-07	41	31.57
6038	RNASE4	ribonuclease, RNase A family, 4	-5.4	1.34e-05	-5.91	3.69e-06	-4.48	7.07e-05	-3.61	0.000591	-3.39	0.00108	-3.94	0.000251	-4.8	2.97e-05	41	31.53
93058	COQ10A	coenzyme Q10 homolog A (S. cerevisiae)	-3.12	5.89e-10	-3.79	3.47e-12	-4.53	8.77e-14	-5.01	1.96e-14	-5	1.88e-14	-5.26	7.49e-15	-4.76	3.23e-14	41	31.47
80781	COL18A1	collagen, type XVIII, alpha 1	-3.21	8.49e-09	-3.97	4.42e-11	-4.1	2.27e-11	-3.48	9.05e-10	-3.83	1.12e-10	-5.47	1.23e-13	-7.29	6.03e-16	41	31.35
727	C5	complement component 5	-3.68	3.44e-05	-6.93	1.16e-08	-5	6.98e-07	-3.05	0.000348	-3.03	0.00039	-3.91	1.66e-05	-5.71	1.29e-07	41	31.31
1828	DSG1	desmoglein 1	-5.31	2.57e-07	-5.87	6.38e-08	-3.5	4.99e-05	-2.93	0.000474	-3.82	2.11e-05	-4.81	9.72e-07	-5.05	4.16e-07	41	31.29
84699	CREB3L3	cAMP responsive element binding protein 3-like 3	-3.23	1.92e-07	-6	1.91e-12	-5.28	1.34e-11	-4.77	1.05e-10	-3.9	4.43e-09	-4.34	7.22e-10	-3.76	7.75e-09	41	31.28
8743	TNFSF10	tumor necrosis factor (ligand) superfamily, member 10	-2.13	0.00816	-2.87	0.000167	-2.41	0.00155	-2.8	0.000272	-3.71	6.96e-06	-6.33	5.74e-09	-11.02	3.51e-12	41	31.27
6822	SULT2A1	sulfotransferase family, cytosolic, 2A, dehydroepiandrosterone (DHEA)-preferring, member 1	-4.9	2.95e-06	-8.86	2.79e-09	-7.59	1.84e-08	-2.75	0.00182	-2.31	0.0101	-2.42	0.00669	-2.4	0.00607	41	31.23
8424	BBOX1	butyrobetaine (gamma), 2-oxoglutarate dioxygenase (gamma-butyrobetaine hydroxylase) 1	-4.34	0.000879	-3.66	0.00281	-3.25	0.00688	-3.85	0.0022	-5.37	0.00018	-5.55	0.000124	-5.07	0.000237	41	31.09
6580	SLC22A1	solute carrier family 22 (organic cation transporter), member 1	-2.08	0.045	-3.56	0.000363	-5.4	5.24e-06	-4.67	2.72e-05	-4	0.000142	-4.97	1.54e-05	-6.39	8.65e-07	41	31.07
8858	PROZ	protein Z, vitamin K-dependent plasma glycoprotein	-4.33	2.78e-09	-5.22	5.53e-11	-4.67	4.48e-10	-3.57	6.22e-08	-3.71	3.14e-08	-4.36	1.64e-09	-4.91	1.61e-10	41	30.77
162239	ZFP1	ZFP1 zinc finger protein	-4.8	4.3e-10	-5.13	4.07e-11	-4.9	1.13e-10	-3.71	2.5e-08	-3.86	1.24e-08	-4.17	1.89e-09	-4.14	1.79e-09	41	30.71
1071	CETP	cholesteryl ester transfer protein, plasma	-2.43	0.0201	-3.6	0.00052	-4.32	9.85e-05	-5.25	1.94e-05	-4.84	3.45e-05	-4.63	5.48e-05	-5.6	6.49e-06	41	30.67
9962	SLC23A2	solute carrier family 23 (ascorbic acid transporter), member 2	-3.84	1.4e-14	-4.81	2.99e-17	-4.47	1.29e-16	-4.14	1.23e-15	-4.08	1.35e-15	-4.7	5.58e-17	-4.49	1.29e-16	41	30.53
1551	CYP3A7	cytochrome P450, family 3, subfamily A, polypeptide 7	-2.78	0.266	-7.72	0.0119	-6.86	0.0173	-2.59	0.252	-2.58	0.259	-3.38	0.151	-4.61	0.0573	41	30.52
8630	HSD17B6	hydroxysteroid (17-beta) dehydrogenase 6	-2.84	0.000172	-6.56	9.67e-10	-5.29	1.92e-08	-3.22	2.54e-05	-3.19	2.84e-05	-3.78	2.68e-06	-5.53	1.03e-08	41	30.41
1259	CNGA1	cyclic nucleotide gated channel alpha 1	-5.76	7.2e-06	-5.02	1.53e-05	-4.94	1.74e-05	-3.64	0.000454	-3.28	0.00138	-3.7	0.000427	-4.06	0.000151	41	30.4
84460	ZMAT1	zinc finger, matrin-type 1	-2.42	0.00297	-3.51	2.54e-05	-3.99	6.13e-06	-3.33	6.14e-05	-4.88	4.69e-07	-5.27	1.6e-07	-6.92	3.72e-09	41	30.32
55825	PECR	peroxisomal trans-2-enoyl-CoA reductase	-6.16	3.34e-10	-5.33	9.55e-10	-4.39	2e-08	-3.53	9.18e-07	-3.33	2.01e-06	-3.49	9.39e-07	-4.02	7.42e-08	41	30.25
122622	ADSSL1	adenylosuccinate synthase like 1	-2.81	0.000389	-3.64	1.05e-05	-4.48	8.65e-07	-4.85	3.36e-07	-4.99	2.34e-07	-5.19	1.4e-07	-4.23	1.48e-06	41	30.19
2646	GCKR	glucokinase (hexokinase 4) regulator	-2.95	1.72e-08	-4.83	3.85e-13	-4.66	8.07e-13	-4.16	1.04e-11	-4.52	1.87e-12	-4.56	1.55e-12	-4.48	2e-12	41	30.16
622	BDH1	3-hydroxybutyrate dehydrogenase, type 1	-5.86	1.49e-07	-4.77	8.91e-07	-3.49	4.75e-05	-3.04	0.000286	-2.96	0.000449	-4.16	6.26e-06	-5.82	8.63e-08	41	30.1
26238	C6orf123	chromosome 6 open reading frame 123	-2.46	5.6e-05	-4.57	5.98e-10	-4.85	2.55e-10	-4.27	2.51e-09	-4.07	6.22e-09	-4.6	6.63e-10	-5.12	8.92e-11	41	29.94
1593	CYP27A1	cytochrome P450, family 27, subfamily A, polypeptide 1	-3.62	1.88e-09	-5.33	5.51e-13	-5.11	9.73e-13	-4	1.42e-10	-3.77	4.77e-10	-3.87	2.52e-10	-4.07	6.47e-11	41	29.77
90865	IL33	interleukin 33	-2.09	0.0859	-3.94	0.000591	-4.5	0.000186	-4.91	8.93e-05	-4.57	0.000168	-4.89	8.95e-05	-4.8	0.000105	41	29.7
2644	GCHFR	GTP cyclohydrolase I feedback regulator	-4.19	4.85e-08	-4.84	4.62e-09	-4.45	1.66e-08	-3.87	1.5e-07	-3.82	2.02e-07	-4.26	5.16e-08	-4.24	2.7e-08	41	29.67
10400	PEMT	phosphatidylethanolamine N-methyltransferase	-2.7	1.71e-07	-4.04	1.31e-11	-4.48	1.62e-12	-4.68	1.33e-12	-4.42	3.15e-12	-4.75	9.94e-13	-4.47	3.33e-12	41	29.54
341640	FREM2	FRAS1 related extracellular matrix protein 2	-5.21	3.73e-05	-4.27	0.000176	-3.26	0.00204	-2.85	0.00679	-4.18	0.000252	-4.62	9.7e-05	-5.11	3.37e-05	41	29.5
1842	ECM2	extracellular matrix protein 2, female organ and adipocyte specific	-5.67	0.000172	-4.53	0.000646	-4	0.00172	-3.57	0.00404	-3.94	0.00236	-3.82	0.00284	-3.92	0.00193	41	29.45
115330	GPR146	G protein-coupled receptor 146	-4.1	1.95e-10	-4.66	1.01e-11	-5.14	1.52e-12	-3.94	3.18e-10	-3.55	2.48e-09	-4.02	1.84e-10	-3.8	4.89e-10	41	29.21
170392	OIT3	oncoprotein induced transcript 3	-3.22	0.0134	-3.6	0.00488	-3.69	0.00441	-4.11	0.00221	-4.41	0.00125	-4.79	0.000728	-5.37	0.00024	41	29.19
2639	GCDH	glutaryl-CoA dehydrogenase	-3.12	2.57e-09	-4.12	3.38e-12	-4.22	1.95e-12	-4.19	2.67e-12	-4.06	5.74e-12	-4.52	7.54e-13	-4.92	8.16e-14	41	29.15
51179	HAO2	hydroxyacid oxidase 2 (long chain)	-5.77	5.88e-08	-5.06	2.56e-07	-2.96	0.00027	-3.09	0.000178	-2.91	0.000359	-4.06	5.32e-06	-5.27	1.49e-07	41	29.12
10875	FGL2	fibrinogen-like 2	-2.2	0.239	-3.29	0.0451	-4.13	0.0169	-4.67	0.00936	-4.42	0.0127	-5.11	0.0063	-5.29	0.00461	41	29.11
101059957	LOC101059957	-	-4.4	1.58e-10	-4.44	8.99e-11	-3.99	7.57e-10	-3.54	8.54e-09	-4.1	5.84e-10	-4.46	1.12e-10	-4.16	3.06e-10	41	29.09
7367	UGT2B17	UDP glucuronosyltransferase 2 family, polypeptide B17	-3	0.282	-4.06	0.121	-4.37	0.107	-3.64	0.159	-3.36	0.19	-4.41	0.109	-6.22	0.0406	41	29.06
1733	DIO1	deiodinase, iodothyronine, type I	-3.61	9.02e-06	-4.01	1.84e-06	-4.11	1.16e-06	-4.49	3.76e-07	-4.42	4.49e-07	-4.3	6.74e-07	-3.97	1.68e-06	41	28.91
441168	FAM26F	family with sequence similarity 26, member F	-2.76	0.0138	-3.69	0.00116	-4.28	0.000354	-4.41	0.000298	-4.44	0.000297	-4.46	0.000276	-4.85	0.000114	41	28.89
3434	IFIT1	interferon-induced protein with tetratricopeptide repeats 1	-3.57	0.0168	-4.37	0.00338	-4.15	0.00513	-3.45	0.015	-4.52	0.00319	-4.42	0.00385	-4.38	0.00363	41	28.86
79831	KDM8	lysine (K)-specific demethylase 8	-3.1	1.39e-07	-4.33	1.06e-10	-4.11	3.23e-10	-4.44	9.38e-11	-4.18	2.69e-10	-4.14	3.98e-10	-4.54	4.94e-11	41	28.84
144193	AMDHD1	amidohydrolase domain containing 1	-5.82	1.09e-11	-3.83	9.45e-09	-3.62	2.99e-08	-3.6	4.16e-08	-3.63	3.85e-08	-3.79	1.76e-08	-4.47	5.99e-10	41	28.76
4217	MAP3K5	mitogen-activated protein kinase kinase kinase 5	-2.21	1.38e-05	-4.21	1.24e-11	-4.98	3.26e-13	-4.32	7.27e-12	-4.77	9.43e-13	-4.44	4.47e-12	-3.82	8.22e-11	41	28.75
9429	ABCG2	ATP-binding cassette, sub-family G (WHITE), member 2	-2.26	0.00141	-2.31	0.000856	-3.3	5.68e-06	-4.73	4.66e-08	-5.64	2.26e-09	-5.79	1.72e-09	-4.6	3.63e-08	41	28.63
4283	CXCL9	chemokine (C-X-C motif) ligand 9	-2.26	0.00142	-3.31	4.82e-06	-3.74	7.64e-07	-5.17	6.07e-09	-5.03	7.68e-09	-4.27	1.3e-07	-4.82	1.22e-08	41	28.6
8647	ABCB11	ATP-binding cassette, sub-family B (MDR/TAP), member 11	-2.85	0.000368	-6.21	1.18e-08	-5.95	2.22e-08	-4.24	2.23e-06	-3.23	7.73e-05	-3.21	8.76e-05	-2.91	0.000243	41	28.6
101060107	ARL5B-AS1	ARL5B antisense RNA 1	-4.51	1.1e-06	-4.47	7.48e-07	-4.34	1.15e-06	-3.47	2.49e-05	-3.71	1.09e-05	-3.72	1.07e-05	-4.27	1.73e-06	41	28.49
5502	PPP1R1A	protein phosphatase 1, regulatory (inhibitor) subunit 1A	-2.6	0.000749	-4.25	1.2e-06	-4.53	5.92e-07	-4.01	3.22e-06	-3.31	3.47e-05	-4.4	9.52e-07	-5.34	5.27e-08	41	28.44
10864	SLC22A7	solute carrier family 22 (organic anion transporter), member 7	-4.93	2.94e-08	-6.5	3.79e-10	-5.8	2.11e-09	-3.57	3.25e-06	-2.19	0.00276	-2.56	0.000359	-2.84	7.67e-05	41	28.39
866	SERPINA6	serpin peptidase inhibitor, clade A (alpha-1 antiproteinase, antitrypsin), member 6	-2.06	0.00246	-2.76	2.63e-05	-3.29	1.72e-06	-3.96	9.51e-08	-4.5	1.27e-08	-5.58	3.5e-10	-6.22	5.69e-11	41	28.37
1610	DAO	D-amino-acid oxidase	-5.16	1.06e-08	-4.32	1.08e-07	-3.59	1.93e-06	-3.37	5.61e-06	-2.97	3.74e-05	-3.91	5.71e-07	-4.69	3.15e-08	41	28.01
5118	PCOLCE	procollagen C-endopeptidase enhancer	-2.55	0.000184	-3.65	6.06e-07	-4.4	5.7e-08	-4.31	9.2e-08	-4.16	1.57e-07	-4.55	6.08e-08	-4.39	8.1e-08	41	28.01
4594	MUT	methylmalonyl CoA mutase	-4.73	2.47e-09	-5.3	2.45e-10	-4.17	1.3e-08	-3.28	7.63e-07	-3.26	8.81e-07	-3.37	4.71e-07	-3.89	3.98e-08	41	28
58510	PRODH2	proline dehydrogenase (oxidase) 2	-4.23	1.84e-08	-5.2	4.51e-10	-4.31	1.12e-08	-3.64	2.16e-07	-2.95	7.24e-06	-3.48	4.37e-07	-4.16	1.9e-08	41	27.97
714	C1QC	complement component 1, q subcomponent, C chain	-2.57	0.377	-3.5	0.176	-3.95	0.14	-4.41	0.108	-4.37	0.115	-4.45	0.114	-4.69	0.0884	41	27.94
100506627	DCDC5	doublecortin domain containing 5	-4.2	2.04e-05	-4.78	3.24e-06	-3.93	3.59e-05	-3.46	0.000175	-3.49	0.000158	-4.06	2.87e-05	-4.02	2.42e-05	41	27.94
64240	ABCG5	ATP-binding cassette, sub-family G (WHITE), member 5	-3.99	6.24e-05	-4.4	1.6e-05	-3.7	0.000132	-2.93	0.00153	-2.85	0.00209	-3.99	6.18e-05	-6	5.54e-07	41	27.86
10747	MASP2	mannan-binding lectin serine peptidase 2	-2.43	8.08e-05	-3.09	8.73e-07	-3.75	3.07e-08	-4.02	1.06e-08	-4	1.19e-08	-5.04	1.99e-10	-5.47	4.02e-11	41	27.8
3479	IGF1	insulin-like growth factor 1 (somatomedin C)	-4.68	0.000221	-7.08	3.58e-06	-4.28	0.000381	-2.96	0.00781	-2.48	0.0267	-2.79	0.0124	-3.52	0.00187	41	27.79
10991	SLC38A3	solute carrier family 38, member 3	-4.04	8.08e-08	-5.3	6.44e-10	-4.76	4.18e-09	-3.43	1e-06	-2.97	9.36e-06	-3.21	3.24e-06	-4.02	6.09e-08	41	27.73
55374	TMCO6	transmembrane and coiled-coil domains 6	-2.41	6.71e-05	-3.04	1.01e-06	-3.38	1.9e-07	-3.15	8.4e-07	-3.83	3.85e-08	-5.49	1.01e-10	-6.43	8.3e-12	41	27.73
10599	SLCO1B1	solute carrier organic anion transporter family, member 1B1	-4.57	2.85e-05	-4.34	3.97e-05	-3.79	0.000174	-3.57	0.000354	-3.12	0.00136	-3.77	0.00021	-4.41	3.34e-05	41	27.57
6906	SERPINA7	serpin peptidase inhibitor, clade A (alpha-1 antiproteinase, antitrypsin), member 7	-3.64	1.06e-05	-7.36	6.39e-10	-4.91	9.51e-08	-2.43	0.00142	-2.1	0.00752	-2.76	0.000284	-4.34	5.22e-07	41	27.54
4143	MAT1A	methionine adenosyltransferase I, alpha	-2.76	6.41e-06	-5.4	2.91e-11	-4.76	2.39e-10	-3.49	8.54e-08	-3.36	1.77e-07	-3.52	7.68e-08	-4.25	1.96e-09	41	27.54
6653	SORL1	sortilin-related receptor, L(DLR class) A repeats containing	-4.96	6.38e-06	-3.36	0.000238	-3.89	4.51e-05	-3.83	6.99e-05	-3.56	0.000147	-3.77	7.93e-05	-4.11	3.04e-05	41	27.48
23460	ABCA6	ATP-binding cassette, sub-family A (ABC1), member 6	-6.55	4.12e-08	-5.66	1.35e-07	-3.67	3.38e-05	-2.71	0.00122	-2.56	0.00236	-2.84	0.000757	-3.47	6.31e-05	41	27.46
2346	FOLH1	folate hydrolase (prostate-specific membrane antigen) 1	-4.55	3.6e-05	-4.5	1.83e-05	-3.28	0.000681	-2.72	0.00353	-3.08	0.0011	-3.87	0.000134	-5.39	2.91e-06	41	27.39
440184	LINC00238	long intergenic non-protein coding RNA 238	-2.88	1.43e-05	-3.96	5.9e-08	-4.29	1.65e-08	-3.88	1.02e-07	-4.08	4.81e-08	-4.02	5.1e-08	-4.27	1.68e-08	41	27.38
2534	FYN	FYN oncogene related to SRC, FGR, YES	-3.91	4.07e-13	-4.45	1.93e-14	-4.38	2.13e-14	-3.99	2.03e-13	-3.33	1.37e-11	-3.5	3.44e-12	-3.75	5.69e-13	41	27.31
200931	SLC51A	solute carrier family 51, alpha subunit	-5.53	5.13e-08	-6.56	1.31e-09	-5.2	4.27e-08	-3.01	9.07e-05	-2.36	0.0019	-2.23	0.00363	-2.38	0.00141	41	27.27
8740	TNFSF14	tumor necrosis factor (ligand) superfamily, member 14	-4.12	2.49e-05	-4.32	1.39e-05	-3.03	0.000773	-2.56	0.00432	-3.4	0.000255	-4.56	9.16e-06	-5.27	1.26e-06	41	27.26
151126	ZNF385B	zinc finger protein 385B	-5.4	2.1e-05	-4.84	4.23e-05	-3.57	0.000846	-2.87	0.00583	-2.79	0.00743	-3.68	0.000721	-4.03	0.000252	41	27.18
10110	SGK2	serum/glucocorticoid regulated kinase 2	-2.32	0.000245	-3.44	3.16e-07	-3.47	2.8e-07	-4.73	1.86e-09	-4.6	3.07e-09	-4.77	1.32e-09	-3.81	5.13e-08	41	27.14
6799	SULT1A2	sulfotransferase family, cytosolic, 1A, phenol-preferring, member 2	-3.1	4.12e-07	-4.27	9.71e-10	-4.16	1.49e-09	-3.7	1.39e-08	-3.64	1.9e-08	-3.99	3.33e-09	-4.27	7.89e-10	41	27.13
1109	AKR1C4	aldo-keto reductase family 1, member C4	-4.26	3.65e-08	-2.94	1.04e-05	-3.53	7.12e-07	-4.46	1.93e-08	-3.64	4.77e-07	-3.82	2.13e-07	-4.43	1.93e-08	41	27.08
3818	KLKB1	kallikrein B, plasma (Fletcher factor) 1	-5.26	2.43e-05	-4.36	0.000136	-3.04	0.00387	-2.49	0.0176	-2.91	0.00585	-3.56	0.00113	-5.45	1.83e-05	41	27.07
353322	ANKRD37	ankyrin repeat domain 37	-3.24	0.000224	-3.69	3.66e-05	-3.9	1.82e-05	-4.19	8.25e-06	-4.48	4.61e-06	-3.76	3.21e-05	-3.73	3.07e-05	41	26.99
5106	PCK2	phosphoenolpyruvate carboxykinase 2 (mitochondrial)	-2.29	0.000872	-2.94	1.38e-05	-3.81	2.55e-07	-3.61	7.33e-07	-3.84	2.83e-07	-4.9	7.04e-09	-5.59	7.56e-10	41	26.98
3953	LEPR	leptin receptor	-5.2	2.48e-05	-6.72	1.29e-06	-3.75	0.000446	-2.7	0.00797	-2.82	0.0057	-2.99	0.00372	-2.77	0.00581	41	26.95
3131	HLF	hepatic leukemia factor	-4.15	4.64e-07	-4.99	2.06e-08	-4.51	1.09e-07	-3.79	1.53e-06	-2.79	0.00013	-3.28	1.24e-05	-3.37	6.82e-06	41	26.88
339766	MROH2A	maestro heat-like repeat family member 2A	-4.17	0.00205	-4.89	0.000502	-4.59	0.000844	-3.49	0.00646	-3.28	0.0101	-3.41	0.00773	-3.02	0.0141	41	26.85
825	CAPN3	calpain 3, (p94)	-3.54	1.14e-06	-4.03	9.93e-08	-4.36	3.33e-08	-3.27	3.65e-06	-3.51	1.26e-06	-3.71	5.11e-07	-4.42	2.27e-08	41	26.84
491	ATP2B2	ATPase, Ca++ transporting, plasma membrane 2	-3.64	5.92e-10	-4.58	4.17e-12	-4.07	4.35e-11	-3.35	3.09e-09	-3.3	4.39e-09	-3.8	2.31e-10	-4.01	6.1e-11	41	26.75
7447	VSNL1	visinin-like 1	-5.13	2.68e-06	-3.42	0.000101	-2.51	0.00315	-2.69	0.00167	-2.99	0.000625	-4.57	5.92e-06	-5.43	7.2e-07	41	26.74
64850	ETNPPL	ethanolamine-phosphate phospho-lyase	-2.22	0.007	-2.19	0.00637	-2.49	0.00157	-3.52	2.39e-05	-4.24	2.16e-06	-5.51	8.08e-08	-6.44	6.98e-09	41	26.61
148534	TMEM56	transmembrane protein 56	-5.67	3.96e-09	-3.85	7.15e-07	-3.74	1.38e-06	-3.26	1.07e-05	-3.24	1.26e-05	-3.22	1.08e-05	-3.6	1.92e-06	41	26.58
1373	CPS1	carbamoyl-phosphate synthase 1, mitochondrial	-6.25	5.46e-05	-5.75	4.86e-05	-3.72	0.00199	-2.65	0.0215	-2.54	0.03	-2.58	0.0278	-2.99	0.00939	41	26.48
763	CA5A	carbonic anhydrase VA, mitochondrial	-3.93	2.04e-07	-4.7	7.47e-09	-4.22	4.37e-08	-4.26	6.37e-08	-3.17	5.26e-06	-3.15	5.28e-06	-2.92	1.51e-05	41	26.35
5207	PFKFB1	6-phosphofructo-2-kinase/fructose-2,6-biphosphatase 1	-4	1.57e-06	-3.83	2.66e-06	-3.43	1.38e-05	-3.3	2.63e-05	-3.54	9.81e-06	-4.19	9.34e-07	-4.03	1.42e-06	41	26.32
91614	DEPDC7	DEP domain containing 7	-2.55	5.11e-08	-4.24	3.82e-13	-3.67	8.85e-12	-3.57	1.9e-11	-3.55	2.49e-11	-3.93	2.37e-12	-4.58	6.8e-14	41	26.09
54112	GPR88	G protein-coupled receptor 88	-4.05	0.191	-4.41	0.13	-3.31	0.235	-2.73	0.323	-3.22	0.251	-4.08	0.171	-4.24	0.142	41	26.04
79713	IGFLR1	IGF-like family receptor 1	-2.43	1.31e-06	-3.62	1.32e-10	-3.72	8.13e-11	-3.98	2.51e-11	-3.7	1.06e-10	-3.88	4.45e-11	-4.62	8.55e-13	41	25.95
54923	LIME1	Lck interacting transmembrane adaptor 1	-4.11	2.72e-08	-4.32	9.14e-09	-3.63	1.88e-07	-3.24	1.52e-06	-3.12	2.73e-06	-3.4	7.08e-07	-4.09	2.36e-08	41	25.91
166647	GPR125	G protein-coupled receptor 125	-2.71	9.17e-08	-4.11	3.8e-12	-4.47	7.48e-13	-3.78	3.4e-11	-3.17	1.19e-09	-4.05	6.29e-12	-3.58	5.01e-11	41	25.87
130733	TMEM178A	transmembrane protein 178A	-6.41	9.97e-08	-5.64	2.77e-07	-3.89	2.38e-05	-2.02	0.0254	-2.31	0.00801	-2.82	0.001	-2.76	0.00107	41	25.85
2213	FCGR2B	Fc fragment of IgG, low affinity IIb, receptor (CD32)	-2.8	6.48e-05	-3.21	6.15e-06	-3.82	5e-07	-4.33	8.71e-08	-4.19	1.68e-07	-3.69	9.12e-07	-3.68	7.85e-07	41	25.72
10461	MERTK	c-mer proto-oncogene tyrosine kinase	-2.78	0.000565	-3.72	9.63e-06	-3.81	8.64e-06	-3.73	1.19e-05	-3.79	9.38e-06	-4	4.59e-06	-3.88	5.8e-06	41	25.71
285440	CYP4V2	cytochrome P450, family 4, subfamily V, polypeptide 2	-3.74	1.74e-05	-3.9	6.39e-06	-3.73	1.32e-05	-3.08	0.000163	-2.99	0.000246	-3.42	4.42e-05	-4.83	4.21e-07	41	25.69
595	CCND1	cyclin D1	-3.53	1.71e-06	-3.74	3.53e-07	-3.87	2.48e-07	-3.36	2.35e-06	-2.87	2.79e-05	-3.73	5.59e-07	-4.58	1.43e-08	41	25.68
339390	CLEC4G	C-type lectin domain family 4, member G	-2.78	0.0846	-3.11	0.0415	-3.48	0.0264	-4.06	0.0124	-3.84	0.0164	-4.04	0.0126	-4.35	0.00729	41	25.66
5346	PLIN1	perilipin 1	-2.32	2.75e-06	-4.11	4.81e-12	-4.01	6.46e-12	-3.8	2.65e-11	-3.7	4.28e-11	-3.82	2.15e-11	-3.88	1.02e-11	41	25.64
2620	GAS2	growth arrest-specific 2	-3.74	0.000892	-2.6	0.0123	-2.45	0.0204	-3.07	0.00382	-3.85	0.000541	-4.6	0.000128	-5.26	3.12e-05	41	25.57
3304	HSPA1B	heat shock 70kDa protein 1B	-2.62	0.00104	-2.97	0.000179	-4.2	2.19e-06	-5.25	1.31e-07	-4.89	3.51e-07	-2.94	0.000216	-2.65	0.000689	41	25.52
54886	LPPR1	-	-5.11	2.51e-07	-5.25	5.52e-08	-3.17	4.63e-05	-2.64	0.000539	-2.47	0.00127	-3.03	9.53e-05	-3.8	4.15e-06	41	25.47
51733	UPB1	ureidopropionase, beta	-3.27	2.67e-05	-4.1	9.62e-07	-4.79	1.12e-07	-3.6	7.14e-06	-2.94	0.000112	-3.31	2.15e-05	-3.45	1.1e-05	41	25.46
51268	PIPOX	pipecolic acid oxidase	-4.6	1.06e-08	-4.25	2.01e-08	-4.04	5.17e-08	-3.31	1.71e-06	-2.82	2.22e-05	-2.9	1.39e-05	-3.52	4.89e-07	41	25.44
8529	CYP4F2	cytochrome P450, family 4, subfamily F, polypeptide 2	-2.72	0.000279	-5.42	1.69e-08	-4.94	1.08e-07	-2.86	0.000178	-2.76	0.000287	-2.97	0.0001	-3.72	3.87e-06	41	25.39
114926	SMIM19	small integral membrane protein 19	-2.33	4e-05	-2.96	1.84e-07	-3	1.74e-07	-3.44	1.44e-08	-3.93	1.55e-09	-4.52	9.77e-11	-5.2	6.8e-12	41	25.38
27087	B3GAT1	beta-1,3-glucuronyltransferase 1 (glucuronosyltransferase P)	-3.68	6.41e-07	-3.86	3.11e-07	-3.49	1.37e-06	-3.2	5.6e-06	-3.49	1.41e-06	-3.73	6.14e-07	-3.89	2.58e-07	41	25.34
725	C4BPB	complement component 4 binding protein, beta	-3.09	2.24e-07	-4.45	1.45e-10	-3.46	1.85e-08	-3.22	8.75e-08	-3.37	3.87e-08	-3.78	3.86e-09	-3.94	1.48e-09	41	25.31
200132	TCTEX1D1	Tctex1 domain containing 1	-4.01	1.23e-07	-4.84	4.6e-09	-3.68	3.94e-07	-2.96	1.62e-05	-3.1	8.12e-06	-3.13	6.29e-06	-3.57	6.77e-07	41	25.29
1848	DUSP6	dual specificity phosphatase 6	-5.47	3.12e-06	-5.09	4.13e-06	-4.51	1.71e-05	-2.6	0.00484	-2.33	0.0127	-2.57	0.00572	-2.66	0.00365	41	25.23
57561	ARRDC3	arrestin domain containing 3	-2.89	0.00202	-3.52	0.000188	-3.79	7.67e-05	-3.02	0.000932	-2.35	0.00936	-3.04	0.00103	-6.57	1.19e-07	41	25.18
6898	TAT	tyrosine aminotransferase	-3.59	0.00608	-5.37	0.000302	-3.95	0.00311	-2.63	0.0369	-3.26	0.0104	-2.97	0.0185	-3.38	0.00734	41	25.15
10332	CLEC4M	C-type lectin domain family 4, member M	-2.14	0.151	-2.9	0.0295	-3.45	0.0101	-3.81	0.00532	-4.24	0.00285	-3.99	0.00439	-4.59	0.00141	41	25.12
51703	ACSL5	acyl-CoA synthetase long-chain family member 5	-2.17	0.000204	-3.17	1.27e-07	-3.74	6.22e-09	-4.37	4.25e-10	-4.4	3.49e-10	-4.06	1.47e-09	-3.16	1.52e-07	41	25.07
604	BCL6	B-cell CLL/lymphoma 6	-2.89	9.13e-09	-3.78	1.18e-11	-3.99	4.61e-12	-3.72	2.18e-11	-3.74	2.04e-11	-3.83	1.13e-11	-3	2.53e-09	41	24.95
3487	IGFBP4	insulin-like growth factor binding protein 4	-2.27	0.000188	-3.47	7.2e-08	-2.87	2.31e-06	-2.67	9.13e-06	-3.12	6.07e-07	-4.73	5.06e-10	-5.7	2.04e-11	41	24.83
51129	ANGPTL4	angiopoietin-like 4	-3.46	0.000208	-3.31	0.000261	-3.57	0.000119	-4.27	1.64e-05	-3.88	5.33e-05	-3.28	0.000326	-2.96	0.000897	41	24.73
11199	ANXA10	annexin A10	-2.77	0.0146	-2.81	0.0107	-2.54	0.0224	-2.92	0.00906	-3.63	0.00181	-4.58	0.000289	-5.47	4.99e-05	41	24.72
713	C1QB	complement component 1, q subcomponent, B chain	-2.16	0.508	-3.16	0.237	-3.44	0.212	-3.94	0.162	-3.98	0.162	-4	0.167	-3.99	0.148	41	24.67
185	AGTR1	angiotensin II receptor, type 1	-4.45	2.95e-05	-5.72	1.3e-06	-3.74	0.00015	-2.83	0.0027	-2.33	0.0152	-2.56	0.007	-2.92	0.00179	41	24.55
23498	HAAO	3-hydroxyanthranilate 3,4-dioxygenase	-2.85	6.92e-07	-3.18	5.19e-08	-3.39	1.62e-08	-3.3	3.19e-08	-3.5	1.05e-08	-3.55	8.59e-09	-4.73	2.81e-11	41	24.5
414328	IDNK	idnK, gluconokinase homolog (E. coli)	-2.91	6.36e-06	-3.74	5.98e-08	-3.4	2.79e-07	-3.25	8.39e-07	-3.33	7.64e-07	-3.58	1.64e-07	-4.17	9.7e-09	41	24.38
2153	F5	coagulation factor V (proaccelerin, labile factor)	-2.54	0.00361	-3.56	8.84e-05	-3.74	6.21e-05	-3.33	0.00026	-3.37	0.00019	-3.51	0.000116	-4.3	9.76e-06	41	24.35
255043	TMEM86B	transmembrane protein 86B	-2.71	1.39e-07	-3.96	3.42e-11	-3.94	3.36e-11	-3.17	4.36e-09	-3.4	8.59e-10	-3.37	1.14e-09	-3.79	6.75e-11	41	24.34
4886	NPY1R	neuropeptide Y receptor Y1	-3.1	0.00354	-3.08	0.00297	-3.28	0.00181	-3.62	0.000815	-3.69	0.000795	-3.84	0.00052	-3.73	0.000577	41	24.34
590	BCHE	butyrylcholinesterase	-4.58	4.87e-09	-3.91	2.51e-08	-2.76	1.09e-05	-2.44	9.96e-05	-2.65	2.59e-05	-3.32	5.58e-07	-4.67	1.53e-09	41	24.33
100505570	LOC100505570	-	-2.82	0.000235	-4.02	1.64e-06	-3.9	3.19e-06	-3.67	7.79e-06	-2.84	0.000243	-3.22	4.77e-05	-3.85	3.08e-06	41	24.32
117247	SLC16A10	solute carrier family 16 (aromatic amino acid transporter), member 10	-3.14	1.73e-07	-3.37	2.61e-08	-2.96	3.1e-07	-3.31	4.18e-08	-3.22	7.41e-08	-4.26	5.85e-10	-3.7	6.2e-09	41	23.96
5827	PXMP2	peroxisomal membrane protein 2, 22kDa	-2.77	9.09e-07	-3.73	1.77e-09	-3.81	1.22e-09	-3.22	4.1e-08	-3.13	8.21e-08	-3.35	1.78e-08	-3.92	8.34e-10	41	23.93
6480	ST6GAL1	ST6 beta-galactosamide alpha-2,6-sialyltranferase 1	-3.2	3.95e-08	-4.92	6.26e-12	-3.84	8.15e-10	-2.98	1.67e-07	-2.51	5.06e-06	-2.93	2.08e-07	-3.51	4.69e-09	41	23.89
55365	TMEM176A	transmembrane protein 176A	-2.71	0.00328	-4.85	6.93e-06	-4.33	2.27e-05	-3.13	0.000797	-2.69	0.0032	-2.9	0.00168	-3.15	0.000651	41	23.76
137872	ADHFE1	alcohol dehydrogenase, iron containing, 1	-2.94	8.36e-06	-4.95	1.12e-09	-4.05	3.33e-08	-2.81	1.64e-05	-2.68	3.75e-05	-2.81	1.62e-05	-3.4	6.43e-07	41	23.64
151473	SLC16A14	solute carrier family 16, member 14	-2.54	0.000668	-3.98	1.13e-06	-3.3	1.76e-05	-2.69	0.000301	-3.32	1.77e-05	-3.79	3.36e-06	-3.99	1.02e-06	41	23.61
115817	DHRS1	dehydrogenase/reductase (SDR family) member 1	-4.85	5.67e-10	-4.67	6.38e-10	-3.58	6.37e-08	-2.71	1.11e-05	-2.48	5.38e-05	-2.45	6.57e-05	-2.82	3.93e-06	41	23.56
7538	ZFP36	ZFP36 ring finger protein	-3.25	9.36e-10	-4.67	1.06e-13	-4.24	6.83e-13	-3.72	1.59e-11	-3.18	5e-10	-2.46	2.88e-07	-2.02	2.8e-05	41	23.54
6387	CXCL12	chemokine (C-X-C motif) ligand 12	-2.22	0.0956	-3.13	0.0112	-3.5	0.00581	-3.51	0.00587	-3.56	0.00576	-3.69	0.00461	-3.9	0.0026	41	23.51
2215	FCGR3B	Fc fragment of IgG, low affinity IIIb, receptor (CD16b)	-3.08	0.00351	-3.26	0.00203	-3.57	0.000738	-3.1	0.00271	-4.01	0.000278	-3.11	0.0029	-3.31	0.0014	41	23.44
2155	F7	coagulation factor VII (serum prothrombin conversion accelerator)	-2.77	8.03e-06	-3.06	1.19e-06	-3.12	8.65e-07	-3.05	1.5e-06	-3.1	1.12e-06	-3.76	4e-08	-4.56	1.17e-09	41	23.42
25837	RAB26	RAB26, member RAS oncogene family	-3.62	4.25e-06	-4.41	2.09e-07	-3.94	9.26e-07	-2.67	0.000249	-2.36	0.00132	-3.12	3.13e-05	-3.27	1.26e-05	41	23.39
4907	NT5E	5'-nucleotidase, ecto (CD73)	-3.41	1.31e-07	-3.69	1.75e-08	-3.83	9.54e-09	-3.63	3.27e-08	-3.32	1.49e-07	-2.84	2.45e-06	-2.65	8.32e-06	41	23.37
144571	A2M-AS1	A2M antisense RNA 1	-2.57	7.38e-05	-3.26	1.32e-06	-3.31	1.1e-06	-3.03	5.75e-06	-3.59	3.64e-07	-3.65	2.45e-07	-3.95	5.44e-08	41	23.36
548645	DNAJC25	DnaJ (Hsp40) homolog, subfamily C , member 25	-2.1	2.08e-05	-3.03	5.79e-10	-3.65	8.85e-12	-3.6	1.72e-11	-3.98	1.7e-12	-3.57	1.9e-11	-3.41	3.6e-11	41	23.34
8736	MYOM1	myomesin 1	-3.45	0.00891	-3.49	0.00608	-3.23	0.011	-3.04	0.0159	-3.16	0.0136	-3.68	0.00478	-3.29	0.00911	41	23.34
11000	SLC27A3	solute carrier family 27 (fatty acid transporter), member 3	-3.77	0.00142	-3.36	0.00231	-2.68	0.0134	-2.6	0.0172	-3.11	0.00544	-3.75	0.00129	-4.03	0.000665	41	23.3
494470	RNF165	ring finger protein 165	-2.44	3.7e-11	-3.18	6.86e-15	-3.17	7.06e-15	-3.51	5.27e-16	-3.65	1.94e-16	-3.62	2.3e-16	-3.72	1.03e-16	41	23.29
7274	TTPA	tocopherol (alpha) transfer protein	-2.78	0.000522	-3.12	0.000116	-2.06	0.0132	-2.74	0.000646	-2.65	0.00105	-4.32	2.08e-06	-5.54	7.84e-08	41	23.21
2	A2M	alpha-2-macroglobulin	-2.27	0.0102	-4.33	5.5e-06	-4.53	3.08e-06	-2.65	0.00159	-2.54	0.00258	-2.91	0.000592	-3.81	2.23e-05	41	23.04
283537	SLC46A3	solute carrier family 46, member 3	-5.08	2.96e-07	-4.41	7.92e-07	-3.44	2.65e-05	-2.49	0.00159	-2.09	0.0105	-2.51	0.00137	-2.93	0.000192	41	22.95
712	C1QA	complement component 1, q subcomponent, A chain	-2.61	0.264	-3.06	0.148	-3.04	0.156	-3.31	0.123	-3.76	0.0888	-3.4	0.123	-3.68	0.0879	41	22.86
2329	FMO4	flavin containing monooxygenase 4	-3.85	2.2e-06	-4.51	1.36e-07	-3.72	2.39e-06	-2.59	0.000407	-2.17	0.00387	-2.58	0.000455	-3.4	7.9e-06	41	22.82
116255	MOGAT1	monoacylglycerol O-acyltransferase 1	-2.21	4.36e-05	-3	8.23e-08	-3.2	2.6e-08	-3.13	5.85e-08	-2.95	1.6e-07	-3.48	6.6e-09	-4.57	2.04e-11	41	22.54
54855	FAM46C	family with sequence similarity 46, member C	-3.25	1.94e-07	-4.31	8.27e-10	-3.31	9.19e-08	-2.76	3.43e-06	-2.65	6.58e-06	-2.95	1.03e-06	-3.31	8.63e-08	41	22.54
10402	ST3GAL6	ST3 beta-galactoside alpha-2,3-sialyltransferase 6	-3.18	5.12e-09	-3.15	4.1e-09	-3.31	1.49e-09	-3.28	2.53e-09	-3.56	3.67e-10	-3.2	3.63e-09	-2.81	5.58e-08	41	22.49
66002	CYP4F12	cytochrome P450, family 4, subfamily F, polypeptide 12	-3.95	0.000255	-4.3	9.2e-05	-3.24	0.00146	-2.62	0.00904	-2.7	0.0077	-2.64	0.00906	-3.03	0.00252	41	22.48
148	ADRA1A	adrenoceptor alpha 1A	-3.01	5.05e-11	-3.79	1.02e-13	-3.64	2.57e-13	-3.13	1.47e-11	-2.81	2.84e-10	-3.02	4.17e-11	-3.08	1.63e-11	41	22.48
9592	IER2	immediate early response 2	-3.41	5.4e-08	-3.21	6.32e-08	-3.37	2.96e-08	-3.23	7.44e-08	-3.14	1.16e-07	-3.61	7.64e-09	-2.46	1.16e-05	41	22.43
912	CD1D	CD1d molecule	-2.31	0.00231	-4.68	1.61e-07	-4.32	6.16e-07	-2.89	0.000161	-2.62	0.000544	-2.87	0.000184	-2.68	0.000349	41	22.37
563	AZGP1	alpha-2-glycoprotein 1, zinc-binding	-2.11	0.00095	-2.79	7.82e-06	-3.17	9.96e-07	-2.75	1.29e-05	-3.08	1.89e-06	-3.66	9.6e-08	-4.75	8.78e-10	41	22.31
55337	C19orf66	chromosome 19 open reading frame 66	-2.57	7.12e-11	-3.48	4.76e-15	-3.06	1.5e-13	-3.03	2.95e-13	-2.96	4.79e-13	-3.42	8e-15	-3.76	5.64e-16	41	22.28
100506312			-2.97	1.69e-06	-3.36	1.44e-07	-3.54	7.11e-08	-2.99	1.67e-06	-2.76	6.31e-06	-2.97	1.63e-06	-3.62	3.85e-08	41	22.21
51365	PLA1A	phospholipase A1 member A	-2.65	4.05e-05	-4.29	6.87e-09	-3.84	5.69e-08	-3.23	1.1e-06	-3.11	2.12e-06	-2.88	8.43e-06	-2.18	0.000575	41	22.18
91316	GUSBP11	glucuronidase, beta pseudogene 11	-2.12	0.046	-3.4	0.00055	-3.54	0.000399	-3.1	0.00191	-3.38	0.000703	-3.17	0.0014	-3.41	0.000563	41	22.12
55268	ECHDC2	enoyl CoA hydratase domain containing 2	-2.89	3.35e-05	-3.65	2.83e-07	-3.39	1.08e-06	-2.64	6.33e-05	-2.62	7.41e-05	-3.24	2.39e-06	-3.63	3.15e-07	41	22.06
338758	LINC00936	long intergenic non-protein coding RNA 936	-2.41	6.8e-08	-3.01	2.46e-10	-3.14	9.38e-11	-3.25	5.51e-11	-3.55	7.44e-12	-3.35	3.4e-11	-3.3	4.01e-11	41	22.01
28959	TMEM176B	transmembrane protein 176B	-3.05	0.00215	-4.13	8.05e-05	-3.37	0.000713	-2.96	0.00248	-2.46	0.0121	-2.74	0.00516	-3.28	0.000865	41	21.99
197257	LDHD	lactate dehydrogenase D	-3.24	1.03e-07	-4.04	1.39e-09	-3.37	4.86e-08	-2.55	1.06e-05	-2.62	6.31e-06	-2.96	6.21e-07	-3.15	1.56e-07	41	21.93
1154	CISH	cytokine inducible SH2-containing protein	-2.69	3.64e-05	-3.91	5.87e-08	-3.54	3.25e-07	-3.16	2.58e-06	-2.73	2.97e-05	-2.88	1.16e-05	-2.96	6.45e-06	41	21.87
83699	SH3BGRL2	SH3 domain binding glutamic acid-rich protein like 2	-2.83	1.53e-07	-2.6	5.03e-07	-3.03	1.93e-08	-3.12	1.34e-08	-3.25	4.8e-09	-3.64	5.05e-10	-3.39	2.07e-09	41	21.86
9	NAT1	N-acetyltransferase 1 (arylamine N-acetyltransferase)	-5.01	1.14e-11	-3.48	2.16e-09	-3.06	3.53e-08	-2.66	7e-07	-2.47	2.91e-06	-2.58	1.2e-06	-2.59	8.48e-07	41	21.85
8553	BHLHE40	basic helix-loop-helix family, member e40	-3.14	5.9e-07	-3.17	3.92e-07	-3.3	2.04e-07	-3.37	1.49e-07	-3.12	6.58e-07	-3.32	1.95e-07	-2.37	7.08e-05	41	21.79
54996	MARC2	mitochondrial amidoxime reducing component 2	-2.96	1.09e-07	-2.92	8.88e-08	-2.57	1.4e-06	-2.68	7.35e-07	-2.88	1.55e-07	-3.58	1.79e-09	-4.2	5.41e-11	41	21.79
9481	SLC25A27	solute carrier family 25, member 27	-2.84	0.000221	-3.24	2.74e-05	-3.19	3.83e-05	-2.65	0.000495	-2.82	0.000231	-3.43	1.76e-05	-3.56	8.5e-06	41	21.73
432	ASGR1	asialoglycoprotein receptor 1	-3.23	1.2e-08	-4.22	4.02e-11	-3.13	1.86e-08	-2.55	1.71e-06	-2.61	1.09e-06	-2.96	7.24e-08	-2.99	4.88e-08	41	21.69
8991	SELENBP1	selenium binding protein 1	-3.09	0.000616	-2.76	0.00145	-2.38	0.00681	-2.56	0.00344	-2.63	0.00284	-3.8	5.66e-05	-4.44	7.85e-06	41	21.66
379	ARL4D	ADP-ribosylation factor-like 4D	-2.61	3.42e-09	-2.91	1.49e-10	-2.74	8.31e-10	-2.93	1.27e-10	-2.99	8.67e-11	-3.48	4.01e-12	-4	1.71e-13	41	21.66
4522	MTHFD1	methylenetetrahydrofolate dehydrogenase (NADP+ dependent) 1, methenyltetrahydrofolate cyclohydrolase, formyltetrahydrofolate synthetase	-2.72	2.45e-09	-2.78	1.19e-09	-3.01	1.28e-10	-3.02	2.16e-10	-3.11	7.72e-11	-3.3	2.03e-11	-3.7	8.36e-13	41	21.64
22837	COBLL1	cordon-bleu WH2 repeat protein-like 1	-2.94	9.62e-07	-3.4	4.32e-08	-2.8	1.68e-06	-2.94	7.08e-07	-3.02	4.77e-07	-3.23	1.51e-07	-3.28	9.98e-08	41	21.61
51085	MLXIPL	MLX interacting protein-like	-2.63	3.72e-08	-3.69	8.33e-12	-3.23	1.69e-10	-2.48	1.38e-07	-2.76	9.39e-09	-3.09	6.55e-10	-3.66	8.57e-12	41	21.54
7915	ALDH5A1	aldehyde dehydrogenase 5 family, member A1	-3.53	5.87e-06	-3.08	2.55e-05	-2.95	5.32e-05	-2.59	0.000349	-2.76	0.000151	-2.98	5.79e-05	-3.62	2.8e-06	41	21.51
2242	FES	feline sarcoma oncogene	-2.59	1.57e-07	-3.25	7.09e-10	-3.5	1.5e-10	-2.84	2.4e-08	-2.87	1.5e-08	-3.32	5.97e-10	-3.13	1.57e-09	41	21.5
100507288			-2.63	1.01e-06	-3.12	2.28e-08	-2.87	1.4e-07	-2.87	1.94e-07	-3.15	2.61e-08	-3.13	3.2e-08	-3.63	1.15e-09	41	21.4
55876	GSDMB	gasdermin B	-2.97	2.68e-07	-2.83	6.95e-07	-2.89	4.41e-07	-2.49	9.02e-06	-3.16	9.6e-08	-3.29	4.98e-08	-3.77	2.18e-09	41	21.4
6554	SLC10A1	solute carrier family 10 (sodium/bile acid cotransporter), member 1	-4.14	0.000122	-3.98	8.6e-05	-3.21	0.000817	-2.94	0.00182	-2.38	0.0124	-2.23	0.0218	-2.5	0.00719	41	21.38
3119	HLA-DQB1	major histocompatibility complex, class II, DQ beta 1	-2.17	0.0155	-2.77	0.00115	-3.16	0.000296	-3.27	0.000221	-3.41	0.000136	-3.16	0.000319	-3.37	0.000127	41	21.31
100507577	LOC100507577	-	-2.41	1.13e-05	-3.07	5.4e-08	-2.92	1.64e-07	-2.86	2.93e-07	-3.14	4.93e-08	-3.36	1.14e-08	-3.52	3.34e-09	41	21.28
100506974	LOC100506974	-	-2.36	3.4e-07	-2.81	1.95e-09	-3	5.09e-10	-2.87	1.91e-09	-3.45	2.01e-11	-3.24	8.31e-11	-3.52	8.73e-12	41	21.25
79667	FLJ13197	-	-2.82	1.28e-06	-3.1	1.71e-07	-3.09	1.84e-07	-2.78	1.76e-06	-3.11	1.95e-07	-3.16	1.5e-07	-3.17	1.24e-07	41	21.23
7442	TRPV1	transient receptor potential cation channel, subfamily V, member 1	-2.1	0.00125	-2.75	9.78e-06	-3.15	8.12e-07	-2.91	3.78e-06	-2.83	5.71e-06	-3.62	8.29e-08	-3.85	2.36e-08	41	21.21
730	C7	complement component 7	-2.43	1.07e-05	-2.84	3.38e-07	-2.97	1.53e-07	-3.16	5.89e-08	-3.62	3.2e-09	-3.05	1.12e-07	-3.13	4.63e-08	41	21.2
6383	SDC2	syndecan 2	-4.08	7.43e-11	-3.3	3.33e-09	-2.41	2.89e-06	-2.5	1.76e-06	-2.69	3.5e-07	-2.95	5.6e-08	-3.26	4.61e-09	41	21.19
1806	DPYD	dihydropyrimidine dehydrogenase	-3.01	3.15e-13	-2.89	5.29e-13	-2.88	5.84e-13	-2.82	1.38e-12	-2.98	2.92e-13	-3.1	8.03e-14	-3.5	2.1e-15	41	21.18
646282	AZGP1P1	alpha-2-glycoprotein 1, zinc-binding pseudogene 1	-2.07	0.00195	-3.02	3.14e-06	-2.96	3.34e-06	-3.07	2.32e-06	-3.05	2.3e-06	-3.57	1.49e-07	-3.43	3.09e-07	41	21.17
100507376	LOC100507376	-	-2.79	8.56e-08	-3.47	4.61e-10	-3.72	1.53e-10	-2.78	8.17e-08	-2.8	7.06e-08	-2.79	7.01e-08	-2.8	4.5e-08	41	21.15
150094	SIK1	salt-inducible kinase 1	-2.98	1.18e-08	-3.52	2.18e-10	-3.46	3.69e-10	-3.11	4.36e-09	-2.85	3.23e-08	-2.7	1.02e-07	-2.45	8.13e-07	41	21.07
34	ACADM	acyl-CoA dehydrogenase, C-4 to C-12 straight chain	-3.26	2.99e-05	-2.94	5.79e-05	-2.79	0.000136	-2.72	0.000216	-2.89	9.77e-05	-3.12	3.11e-05	-3.29	1.47e-05	41	21.01
3483	IGFALS	insulin-like growth factor binding protein, acid labile subunit	-2.35	0.00134	-2.43	0.000791	-2.19	0.00304	-2.44	0.000862	-3.27	1.61e-05	-3.66	3.35e-06	-4.63	9.09e-08	41	20.97
399959	MIR100HG	mir-100-let-7a-2 cluster host gene (non-protein coding)	-2.59	0.00132	-3.47	3.53e-05	-2.77	0.000569	-2.19	0.00802	-2.45	0.00265	-3.71	1.71e-05	-3.79	1.24e-05	41	20.97
120892	LRRK2	leucine-rich repeat kinase 2	-2.85	3.04e-05	-3.33	2.25e-06	-3.07	8.25e-06	-2.68	8.08e-05	-2.83	3.6e-05	-3.09	8.31e-06	-3.11	7.11e-06	41	20.96
161247	FITM1	fat storage-inducing transmembrane protein 1	-2.41	6.1e-09	-3.1	3.13e-12	-3.18	1.51e-12	-3.13	3.58e-12	-2.97	1.11e-11	-2.97	1.14e-11	-3.18	1.34e-12	41	20.94
100303728	SLC25A5-AS1	SLC25A5 antisense RNA 1	-2.19	1.55e-06	-2.77	3.01e-09	-3.01	3.43e-10	-3.13	1.85e-10	-3.35	3.56e-11	-3.09	2.09e-10	-3.36	1.96e-11	41	20.9
134111	UBE2QL1	ubiquitin-conjugating enzyme E2Q family-like 1	-3.12	5.27e-10	-3.67	1.01e-11	-3.25	1.29e-10	-2.87	2.98e-09	-2.7	1.24e-08	-2.64	2.2e-08	-2.58	3.09e-08	41	20.83
9249	DHRS3	dehydrogenase/reductase (SDR family) member 3	-2.27	2.39e-06	-3.18	7.1e-10	-3.58	4.35e-11	-3.07	2.67e-09	-2.89	8.95e-09	-3.03	2.35e-09	-2.8	1.24e-08	41	20.82
51660	MPC1	mitochondrial pyruvate carrier 1	-2.72	3.63e-10	-2.96	2.76e-11	-2.93	3.67e-11	-2.9	7.79e-11	-2.99	2.92e-11	-3.22	4.16e-12	-3.09	9.32e-12	41	20.81
122773	KLHDC1	kelch domain containing 1	-3.14	2.11e-09	-3.15	1.07e-09	-2.92	7.32e-09	-2.67	7.75e-08	-2.78	3.14e-08	-2.87	1.09e-08	-3.18	8.61e-10	41	20.71
112483	SAT2	spermidine/spermine N1-acetyltransferase family member 2	-4.15	7.22e-15	-4.13	3.41e-15	-3.07	4.84e-12	-2.18	8.55e-08	-2.21	5.09e-08	-2.55	1.14e-09	-2.41	4.24e-09	41	20.7
152831	KLB	klotho beta	-4.59	2.47e-06	-2.98	0.000267	-2.24	0.00631	-2.1	0.0128	-2.39	0.0036	-3.14	0.000167	-3.26	0.000102	41	20.7
80344	DCAF11	DDB1 and CUL4 associated factor 11	-3.5	1.02e-11	-3.01	1.07e-10	-2.75	9.67e-10	-2.76	1.43e-09	-2.73	2.05e-09	-3	1.78e-10	-2.91	3.03e-10	41	20.66
717	C2	complement component 2	-2.26	4.47e-08	-3.06	6.94e-12	-3.18	2.2e-12	-2.92	3.11e-11	-2.72	2.12e-10	-2.92	2.44e-11	-3.52	1.7e-13	41	20.58
58488	PCTP	phosphatidylcholine transfer protein	-2.75	2.25e-07	-3.26	4.26e-09	-2.96	3.83e-08	-2.67	4.53e-07	-2.66	5.45e-07	-2.92	6.76e-08	-3.33	4.43e-09	41	20.55
84693	MCEE	methylmalonyl CoA epimerase	-2.2	0.000135	-2.81	5.96e-07	-2.96	2.72e-07	-2.76	1.04e-06	-2.93	2.92e-07	-3.29	2.98e-08	-3.57	5.05e-09	41	20.52
5648	MASP1	mannan-binding lectin serine peptidase 1 (C4/C2 activating component of Ra-reactive factor)	-2.5	2.56e-06	-2.95	5.87e-08	-3.02	4.22e-08	-2.79	2.65e-07	-2.69	5.66e-07	-3.03	4.74e-08	-3.36	4.55e-09	41	20.34
57544	TXNDC16	thioredoxin domain containing 16	-3.72	4.14e-06	-4.09	4.32e-07	-3.21	1.71e-05	-2.34	0.00124	-2.14	0.00411	-2.39	0.00106	-2.42	0.000736	41	20.31
64241	ABCG8	ATP-binding cassette, sub-family G (WHITE), member 8	-3.35	1.71e-09	-3.09	8.94e-09	-2.45	1.53e-06	-2.64	3.34e-07	-2.36	4.05e-06	-2.9	4.5e-08	-3.46	7.66e-10	41	20.25
54494	C11orf71	chromosome 11 open reading frame 71	-2.01	3.85e-08	-2.23	3.12e-10	-2.66	1.06e-12	-3.27	2.7e-15	-3.38	1.16e-15	-3.46	6.31e-16	-3.22	3.83e-15	41	20.23
64093	SMOC1	SPARC related modular calcium binding 1	-2.54	6.08e-07	-3.07	7.39e-09	-3.22	2.75e-09	-2.71	1.6e-07	-2.88	4e-08	-2.94	2.42e-08	-2.87	3.85e-08	41	20.23
79896	THNSL1	threonine synthase-like 1 (S. cerevisiae)	-2.34	5.23e-05	-2.56	8.3e-06	-3.05	3.93e-07	-2.92	8.8e-07	-2.92	9.43e-07	-2.99	6.15e-07	-3.37	5.29e-08	41	20.15
2308	FOXO1	forkhead box O1	-2.41	8.84e-06	-2.64	1.04e-06	-2.86	2.24e-07	-3.1	7.23e-08	-3.06	6.61e-08	-3.02	8.38e-08	-3.03	6.05e-08	41	20.12
9935	MAFB	v-maf avian musculoaponeurotic fibrosarcoma oncogene homolog B	-2.54	0.00161	-3.62	1.9e-05	-3.47	3.1e-05	-2.65	0.000917	-2.57	0.0012	-2.86	0.000406	-2.4	0.00245	41	20.11
374569	ASPG	asparaginase homolog (S. cerevisiae)	-2.51	3.5e-10	-2.86	3.6e-12	-2.95	1.53e-12	-2.92	2.29e-12	-2.97	1.32e-12	-2.88	2.87e-12	-2.97	8.95e-13	41	20.06
257407	C2orf72	chromosome 2 open reading frame 72	-4.09	8.05e-11	-3.31	1.56e-09	-2.54	5.91e-07	-2.32	4.78e-06	-2.31	5.48e-06	-2.5	1.1e-06	-2.98	1.87e-08	41	20.05
28960	DCPS	decapping enzyme, scavenger	-2.48	1.62e-05	-2.98	2.66e-07	-3.56	1.06e-08	-3.14	1.47e-07	-3	3.18e-07	-2.83	9.25e-07	-2.06	0.000327	41	20.05
3171	FOXA3	forkhead box A3	-4.46	1.53e-06	-2.66	0.000792	-2.13	0.0092	-2.12	0.00998	-2.49	0.00211	-3.22	0.000129	-2.97	0.000275	41	20.05
6567	SLC16A2	solute carrier family 16, member 2 (thyroid hormone transporter)	-2.78	5.7e-06	-3.01	9.74e-07	-2.54	2.45e-05	-2.05	0.000891	-2.18	0.00038	-3.16	7.9e-07	-4.27	3.17e-09	41	19.99
151393	RMDN2	regulator of microtubule dynamics 2	-3.1	2.96e-12	-2.68	1.17e-10	-2.91	1.37e-11	-2.77	7.15e-11	-2.85	3.06e-11	-2.82	3.2e-11	-2.79	3.44e-11	41	19.92
5264	PHYH	phytanoyl-CoA 2-hydroxylase	-2.03	0.0048	-3.27	3.64e-06	-3.26	4.39e-06	-2.91	2.88e-05	-2.87	4.07e-05	-2.67	0.000104	-2.89	2.85e-05	41	19.9
5465	PPARA	peroxisome proliferator-activated receptor alpha	-3.32	1.78e-11	-3.2	1.61e-11	-3.04	5.99e-11	-2.73	1.12e-09	-2.46	1.78e-08	-2.55	5.74e-09	-2.55	4.85e-09	41	19.85
100506815	FOXP1-IT1	FOXP1 intronic transcript 1 (non-protein coding)	-2.22	0.00582	-2.47	0.000871	-2.64	0.000362	-2.45	0.00107	-2.6	0.000519	-3.2	3.09e-05	-4.26	1.6e-06	41	19.84
23493	HEY2	hes-related family bHLH transcription factor with YRPW motif 2	-2.05	0.000297	-3.01	1.78e-07	-3.32	2.84e-08	-2.99	2.94e-07	-2.89	4.92e-07	-3.1	1.34e-07	-2.48	7.55e-06	41	19.84
8800	PEX11A	peroxisomal biogenesis factor 11 alpha	-2.14	4.77e-05	-2.86	7.72e-08	-3.19	7.84e-09	-3.18	1.03e-08	-2.85	1.11e-07	-3.04	2.16e-08	-2.56	8.13e-07	41	19.82
10166	SLC25A15	"solute carrier family 25 (mitochondrial carrier; ornithine transporter) member 15"	-3.01	7.7e-10	-3.78	2.79e-12	-3.07	2.85e-10	-2.67	1.12e-08	-2.52	4.62e-08	-2.37	1.99e-07	-2.37	1.79e-07	41	19.79
120	ADD3	adducin 3 (gamma)	-2.79	3.48e-05	-2.66	3.98e-05	-2.06	0.00204	-2.2	0.000871	-2.47	0.000159	-3.5	6.99e-07	-4.09	3.81e-08	41	19.77
100505985	LOC100505985	-	-2.2	0.0118	-2.48	0.00239	-2.78	0.000692	-2.83	0.000637	-2.95	0.000403	-3.42	6.33e-05	-3.11	0.000174	41	19.77
10178	TENM1	teneurin transmembrane protein 1	-2.96	6.35e-06	-2.81	1.18e-05	-2.66	3.35e-05	-2.27	0.000475	-2.67	3.62e-05	-2.97	5.82e-06	-3.38	5.43e-07	41	19.72
51279	C1RL	complement component 1, r subcomponent-like	-2.39	5.03e-08	-2.79	4.29e-10	-2.62	2.49e-09	-2.44	2.25e-08	-2.66	2.52e-09	-3.17	2.21e-11	-3.64	5.77e-13	41	19.71
55020	TTC38	tetratricopeptide repeat domain 38	-2.45	5.26e-08	-3.16	4.46e-11	-3.03	1.51e-10	-2.64	6.42e-09	-2.6	9.22e-09	-2.9	6.81e-10	-2.89	4.91e-10	41	19.67
4061	LY6E	lymphocyte antigen 6 complex, locus E	-2.75	5.42e-08	-3.36	5.31e-10	-3.12	2.5e-09	-2.77	5.41e-08	-2.55	2.47e-07	-2.54	3.43e-07	-2.53	3.19e-07	41	19.62
83988	NCALD	neurocalcin delta	-3.44	2.42e-08	-2.71	1.44e-06	-2.21	7.6e-05	-2.19	9.36e-05	-2.22	7.85e-05	-3.28	3.98e-08	-3.53	1.2e-08	41	19.58
10615	SPAG5	sperm associated antigen 5	-2.2	1.49e-06	-2.89	2.43e-09	-3.15	3.67e-10	-2.84	3.35e-09	-2.43	1.61e-07	-3.15	5.77e-10	-2.9	1.94e-09	41	19.56
8462	KLF11	Kruppel-like factor 11	-3.04	8.26e-13	-2.8	3.54e-12	-3.15	1.42e-13	-2.87	2.8e-12	-2.66	1.89e-11	-2.64	2.97e-11	-2.26	2.81e-09	41	19.42
23411	SIRT1	sirtuin 1	-2.36	5.51e-05	-2.76	1.03e-06	-2.99	1.44e-07	-3.22	4.72e-08	-3.09	1.26e-07	-2.79	7.22e-07	-2.2	6.65e-05	41	19.41
597	BCL2A1	BCL2-related protein A1	-2.5	0.0588	-3.1	0.014	-2.9	0.0227	-3.22	0.0123	-2.88	0.0263	-2.4	0.0671	-2.38	0.0655	41	19.38
54810	GIPC2	GIPC PDZ domain containing family, member 2	-2.73	2.33e-05	-2.99	2.96e-06	-3.31	7.02e-07	-2.67	2.97e-05	-2.53	4.88e-05	-2.66	2.13e-05	-2.45	8.09e-05	41	19.34
57549	IGSF9	immunoglobulin superfamily, member 9	-2.5	6.44e-06	-2.72	9.26e-07	-2.85	5.36e-07	-2.8	7.13e-07	-2.71	1.46e-06	-2.95	2.28e-07	-2.79	6.24e-07	41	19.32
501	ALDH7A1	aldehyde dehydrogenase 7 family, member A1	-2.49	2.21e-06	-3	2.61e-08	-2.64	5e-07	-2.51	1.67e-06	-2.45	2.94e-06	-2.88	1.08e-07	-3.34	4.05e-09	41	19.31
367	AR	androgen receptor	-3.9	2e-12	-2.44	7.89e-08	-2.19	1.23e-06	-2.37	2.14e-07	-2.38	1.98e-07	-2.74	4.47e-09	-3.29	3.82e-11	41	19.31
107	ADCY1	adenylate cyclase 1 (brain)	-2.32	2.81e-06	-3.06	4.64e-09	-3.07	5.04e-09	-2.76	5.65e-08	-2.54	3.67e-07	-2.56	3.66e-07	-2.96	1.04e-08	41	19.27
81693	AMN	amnion associated transmembrane protein	-2.72	9.25e-05	-2.86	3.71e-05	-2.98	1.87e-05	-3.2	7.47e-06	-2.51	0.000294	-2.43	0.000436	-2.56	0.00023	41	19.26
144363	LYRM5	LYR motif containing 5	-2.97	9.3e-08	-2.82	2e-07	-2.92	9.07e-08	-2.76	3.58e-07	-2.6	1.1e-06	-2.54	1.71e-06	-2.62	6.99e-07	41	19.23
153	ADRB1	adrenoceptor beta 1	-2.5	9.05e-06	-2.77	1.02e-06	-2.83	6.79e-07	-2.64	3.5e-06	-2.82	9.62e-07	-2.93	3.93e-07	-2.71	1.71e-06	41	19.2
3936	LCP1	lymphocyte cytosolic protein 1 (L-plastin)	-2.43	0.0128	-3.01	0.00128	-2.99	0.00146	-2.84	0.00255	-2.47	0.00931	-2.69	0.00433	-2.75	0.00335	41	19.18
6322	SCML1	sex comb on midleg-like 1 (Drosophila)	-2.45	3.25e-09	-3.43	1.81e-13	-3.03	3.79e-12	-2.56	5.69e-10	-2.58	4.27e-10	-2.6	3.9e-10	-2.52	7.97e-10	41	19.17
54988	ACSM5	acyl-CoA synthetase medium-chain family member 5	-2.84	6.39e-05	-3.19	9.79e-06	-2.59	0.000235	-2.17	0.00257	-2.34	0.000962	-2.67	0.000171	-3.33	6.05e-06	41	19.13
404037	HAPLN4	hyaluronan and proteoglycan link protein 4	-2.62	4.96e-08	-2.4	2.3e-07	-2.76	1e-08	-2.83	5.87e-09	-2.51	9.93e-08	-2.83	5.56e-09	-3.15	3.69e-10	41	19.1
10165	SLC25A13	solute carrier family 25 (aspartate/glutamate carrier), member 13	-2.5	2.71e-06	-2.47	2.04e-06	-3.13	1.41e-08	-2.8	1.94e-07	-2.62	7.01e-07	-2.74	2.82e-07	-2.79	1.64e-07	41	19.05
6540	SLC6A13	solute carrier family 6 (neurotransmitter transporter), member 13	-2.51	6.41e-09	-3.01	3.69e-11	-2.99	4.24e-11	-2.7	7.99e-10	-2.65	1.32e-09	-2.53	3.95e-09	-2.66	8.8e-10	41	19.05
5996	RGS1	regulator of G-protein signaling 1	-2.35	0.00716	-2.75	0.00107	-2.88	0.000663	-2.88	0.000726	-2.68	0.00165	-2.78	0.00117	-2.7	0.00136	41	19.02
100506358	LOC100506358	-	-2.62	0.000147	-3.38	2.93e-06	-2.78	6.24e-05	-2.32	0.000837	-2.36	0.000704	-2.77	6.97e-05	-2.78	6.28e-05	41	19.01
5142	PDE4B	phosphodiesterase 4B, cAMP-specific	-2	0.00877	-2.4	0.000811	-2.35	0.00112	-2.92	7.06e-05	-2.84	0.000102	-3.35	9.44e-06	-3.07	3.12e-05	41	18.93
10243	GPHN	gephyrin	-2.26	1.22e-05	-2.56	5e-07	-2.84	5.36e-08	-2.64	3.48e-07	-2.51	9.82e-07	-3.01	1.88e-08	-3.05	1.14e-08	41	18.87
5743	PTGS2	prostaglandin-endoperoxide synthase 2 (prostaglandin G/H synthase and cyclooxygenase)	-2.41	0.0135	-2.77	0.00345	-2.74	0.00392	-2.72	0.00457	-2.73	0.00438	-2.65	0.00578	-2.83	0.00285	41	18.85
3249	HPN	hepsin	-3.43	8.07e-09	-3.46	2.37e-09	-2.86	1.4e-07	-2.28	1.75e-05	-2.13	7.28e-05	-2.19	4.39e-05	-2.49	2.54e-06	41	18.84
389434	IYD	iodotyrosine deiodinase	-4.04	4.98e-08	-2.9	9.28e-06	-2.55	8.18e-05	-2.47	0.000155	-2.32	0.000386	-2.15	0.0012	-2.38	0.00023	41	18.81
163882	CNST	consortin, connexin sorting protein	-2.32	1.76e-14	-2.83	6.11e-18	-2.69	3.02e-17	-2.7	4.1e-17	-2.76	2.03e-17	-2.88	4.07e-18	-2.6	1.03e-16	41	18.78
3075	CFH	complement factor H	-2.01	0.00577	-3.19	6.01e-06	-3.22	5.79e-06	-2.49	0.000266	-2.1	0.00278	-2.4	0.000469	-3.37	2.7e-06	41	18.78
388335	TMEM220	transmembrane protein 220	-2.36	0.000279	-2.63	2.84e-05	-2.58	4.9e-05	-2.61	3.98e-05	-2.68	2.54e-05	-2.78	1.45e-05	-3.1	1.97e-06	41	18.74
6283	S100A12	S100 calcium binding protein A12	-2.27	0.00858	-2.57	0.00175	-2.6	0.00156	-2.83	0.000743	-2.7	0.00126	-2.78	0.000796	-2.98	0.000327	41	18.73
83854	ANGPTL6	angiopoietin-like 6	-2.35	6.7e-06	-2.92	5.96e-08	-2.78	1.79e-07	-2.62	7.37e-07	-2.55	1.32e-06	-2.64	6.9e-07	-2.8	1.66e-07	41	18.66
670	BPHL	biphenyl hydrolase-like (serine hydrolase)	-3.6	0.00171	-3.21	0.0029	-2.79	0.00961	-2.25	0.0404	-2.08	0.0654	-2.17	0.0543	-2.52	0.0177	41	18.62
26007	DAK	dihydroxyacetone kinase 2 homolog (S. cerevisiae)	-2.35	0.000266	-2.61	3.83e-05	-2.92	6.98e-06	-2.88	1.08e-05	-2.61	4.76e-05	-2.74	2.26e-05	-2.51	8.41e-05	41	18.62
5167	ENPP1	ectonucleotide pyrophosphatase/phosphodiesterase 1	-2.67	5.87e-07	-3.02	2.45e-08	-2.47	2e-06	-2.21	2.5e-05	-2.28	1.21e-05	-2.73	2.75e-07	-3.19	9.37e-09	41	18.57
23408	SIRT5	sirtuin 5	-2.45	4.54e-11	-2.82	3.32e-13	-2.73	8.79e-13	-2.45	3.05e-11	-2.5	1.53e-11	-2.74	8.77e-13	-2.87	1.62e-13	41	18.56
7108	TM7SF2	transmembrane 7 superfamily member 2	-2.15	2.32e-05	-3.32	9.8e-10	-3.87	5.04e-11	-2.66	1.34e-07	-2.29	3e-06	-2.19	9.13e-06	-2.07	2.53e-05	41	18.55
55811	ADCY10	adenylate cyclase 10 (soluble)	-2.37	7e-10	-2.83	2.08e-12	-2.79	2.98e-12	-2.61	3.37e-11	-2.68	1.37e-11	-2.73	7.03e-12	-2.52	5.92e-11	41	18.53
3712	IVD	isovaleryl-CoA dehydrogenase	-2.95	4.91e-09	-2.94	3.94e-09	-2.63	5.8e-08	-2.34	1.12e-06	-2.33	1.3e-06	-2.49	3.38e-07	-2.77	1.92e-08	41	18.45
23026	MYO16	myosin XVI	-2.34	1.09e-08	-2.76	6.39e-11	-2.91	1.62e-11	-2.56	7.33e-10	-2.56	6.5e-10	-2.63	3.24e-10	-2.64	2.92e-10	41	18.4
60370	AVPI1	arginine vasopressin-induced 1	-2.09	1.24e-06	-3	1.04e-10	-3.21	2.51e-11	-2.89	2.77e-10	-2.53	1.09e-08	-2.4	4.86e-08	-2.22	2.62e-07	41	18.34
3725	JUN	jun proto-oncogene	-2.56	1.23e-07	-2.54	1.03e-07	-2.77	1.28e-08	-2.86	7.04e-09	-2.94	3.28e-09	-2.46	2.7e-07	-2.17	4.8e-06	41	18.3
1831	TSC22D3	TSC22 domain family, member 3	-2.21	0.000445	-3.26	8e-07	-2.94	3.43e-06	-2.6	3.51e-05	-2.55	4.61e-05	-2.52	5.53e-05	-2.19	0.000465	41	18.27
3394	IRF8	interferon regulatory factor 8	-2.32	0.000337	-2.64	3.89e-05	-2.86	1.15e-05	-2.94	7.57e-06	-2.71	3.06e-05	-2.53	8.17e-05	-2.25	0.000465	41	18.25
7123	CLEC3B	C-type lectin domain family 3, member B	-2.34	0.00178	-2.62	0.000299	-2.75	0.000159	-2.75	0.000191	-2.59	0.000397	-2.45	0.000871	-2.74	0.00016	41	18.24
10020	GNE	glucosamine (UDP-N-acetyl)-2-epimerase/N-acetylmannosamine kinase	-2.16	6.23e-07	-2.44	1.98e-08	-2.58	4.28e-09	-2.48	1.54e-08	-2.7	1.95e-09	-2.81	7.06e-10	-3.04	5.86e-11	41	18.21
100289098	LOC100289098	-	-2.92	4.55e-07	-2.93	4.32e-07	-3.13	1.06e-07	-2.47	1.1e-05	-2.36	2.99e-05	-2.17	0.000131	-2.21	0.000114	41	18.19
10367	MICU1	mitochondrial calcium uptake 1	-2.91	1.07e-09	-3.1	9.13e-11	-2.81	1.3e-09	-2.29	2.75e-07	-2.18	9.3e-07	-2.45	3.98e-08	-2.42	5.48e-08	41	18.16
92960	PEX11G	peroxisomal biogenesis factor 11 gamma	-2.59	6.65e-07	-2.79	9.74e-08	-2.69	2.03e-07	-2.56	7.64e-07	-2.41	2.94e-06	-2.63	4.64e-07	-2.43	2.26e-06	41	18.1
222236	NAPEPLD	N-acyl phosphatidylethanolamine phospholipase D	-2.47	9.44e-06	-2.43	7.77e-06	-2.22	4.82e-05	-2.08	0.000199	-2.61	2.84e-06	-2.79	6.7e-07	-3.45	1.04e-08	41	18.05
23491	CES3	carboxylesterase 3	-2.25	7e-06	-2.69	1.1e-07	-2.61	2.31e-07	-2.48	8.36e-07	-2.45	1.19e-06	-2.65	1.72e-07	-2.91	2.44e-08	41	18.04
157506	RDH10	retinol dehydrogenase 10 (all-trans)	-2.21	0.000635	-2.98	3.58e-06	-3.22	1.08e-06	-2.67	2.73e-05	-2.33	0.000248	-2.44	0.000112	-2.18	0.000574	41	18.03
130589	GALM	galactose mutarotase (aldose 1-epimerase)	-3.38	7.13e-08	-3.07	2.65e-07	-2.79	1.68e-06	-2.27	8.12e-05	-2.12	0.00026	-2.14	0.000231	-2.16	0.000155	41	17.93
686	BTD	biotinidase	-2.62	1.15e-05	-2.89	1.45e-06	-2.46	2.92e-05	-2.18	0.000252	-2.24	0.000165	-2.69	6.66e-06	-2.85	2.15e-06	41	17.93
256236	NAPSB	napsin B aspartic peptidase, pseudogene	-2.05	5.73e-05	-2.6	2.46e-07	-2.57	3.49e-07	-2.57	4.46e-07	-2.8	7.87e-08	-2.65	2.26e-07	-2.68	1.35e-07	41	17.92
8671	SLC4A4	solute carrier family 4 (sodium bicarbonate cotransporter), member 4	-2.11	4.54e-07	-2.2	1.22e-07	-2.39	1.26e-08	-2.64	1.06e-09	-2.8	2.06e-10	-2.92	6.03e-11	-2.82	1.22e-10	41	17.88
[truncated: 16,962 more rows]
