# Supplementary material for: Gene networks and transcription factor motifs defining the differentiation of stem cells into hepatocyte-like cells
Source: J Hepatol. 2015 Oct;63(4):934–42. doi: 10.1016/j.jhep.2015.05.013 (PMC4580233; doi:10.1016/j.jhep.2015.05.013)
Supplement: Supplementary Table 3 [file mmc3.xls]

## Sheet: CS vs FH (sortFoldl)
			CS_D1 vs FH		CS_D2 vs FH		CS_D3 vs FH		CS_D5 vs FH		CS_D7 vs FH		CS_D10 vs FH		CS_D14 vs FH
Entrez-ID	Symbol	Description	Fold	pValue	Fold	pValue	Fold	pValue	Fold	pValue	Fold	pValue	Fold	pValue	Fold	pValue	group	sum
57016	AKR1B10	aldo-keto reductase family 1, member B10 (aldose reductase)	4.72	4.98e-08	12.73	2.09e-13	27.23	2e-17	50.96	2.68e-20	66.96	1.73e-21	73.18	1.11e-21	76.82	8.45e-22	1	312.6
9582	APOBEC3B	apolipoprotein B mRNA editing enzyme, catalytic polypeptide-like 3B	14.06	4.13e-09	27.47	1.69e-11	37.67	1.04e-12	25.28	3.35e-11	25.62	2.39e-11	20.57	1.45e-10	21.86	9.58e-11	1	172.53
388610	TRNP1	TMF1-regulated nuclear protein 1	6.36	3.6e-12	11.11	7.74e-16	14.93	5.66e-18	17.66	4.19e-19	22.77	2.06e-20	23.46	1.36e-20	20.95	4.5e-20	1	117.24
440	ASNS	asparagine synthetase (glutamine-hydrolyzing)	16.44	9.36e-09	19.96	3.24e-09	16.99	1.4e-08	12.56	2.54e-07	15.77	2.61e-08	12.04	2.13e-07	11.28	4.16e-07	1	105.04
857	CAV1	caveolin 1, caveolae protein, 22kDa	14.33	8.23e-08	18.54	1.71e-08	21.76	4.25e-09	11.95	5.92e-07	10.03	2.25e-06	10.66	1.37e-06	11.1	9.37e-07	1	98.37
5154	PDGFA	platelet-derived growth factor alpha polypeptide	4.98	4.83e-05	5.33	2.78e-05	9.81	5.5e-08	18.1	1.07e-10	19.51	5.16e-11	20.16	3.47e-11	17.73	1.1e-10	1	95.62
27063	ANKRD1	ankyrin repeat domain 1 (cardiac muscle)	2.84	0.0371	15.31	1.08e-07	24.9	2.06e-09	8.82	8.9e-06	8.28	1.51e-05	12.53	4.55e-07	22.32	3.03e-09	1	95
3992	FADS1	fatty acid desaturase 1	12.08	6.85e-11	8.26	6.66e-09	11.91	1.12e-10	15.57	5.78e-12	16.81	2.97e-12	15.39	4.94e-12	14.9	8.1e-12	1	94.92
7262	PHLDA2	pleckstrin homology-like domain, family A, member 2	10.7	1.28e-10	7.86	8.8e-09	8.7	2.54e-09	9.74	6.11e-10	12.03	6.1e-11	13.26	1.38e-11	15.52	3.04e-12	1	77.81
83481	EPPK1	epiplakin 1	7.58	1.06e-06	7.27	2.87e-06	7.72	1.42e-06	10.8	4.35e-08	13.9	3.5e-09	13.78	4.32e-09	16.49	6.15e-10	1	77.54
55002	TMCO3	transmembrane and coiled-coil domains 3	6.35	5.28e-15	8.65	3e-17	10.02	2.03e-18	10.45	8.45e-19	11.46	1.35e-19	13.51	1.36e-20	15.56	2.49e-21	1	76
387882	C12orf75	chromosome 12 open reading frame 75	3.47	0.000123	8.02	6.32e-09	14.55	4.97e-12	9.92	4.53e-10	10.16	2.14e-10	10.71	1.54e-10	13.46	1.1e-11	1	70.29
1737	DLAT	dihydrolipoamide S-acetyltransferase	6.88	2.24e-12	6.73	5.16e-12	9.78	2.07e-14	11.14	2.29e-15	12.19	5.07e-16	11.5	1.11e-15	11.25	1.92e-15	1	69.47
2810	SFN	stratifin	12.39	4.68e-11	6.83	6.7e-08	6.53	1.19e-07	8.3	6.14e-09	11.06	1.98e-10	10.94	2.24e-10	10.24	5.05e-10	1	66.29
10158	PDZK1IP1	PDZK1 interacting protein 1	4.29	0.00112	3.47	0.00677	4.13	0.00202	9.62	1.88e-06	13.11	1.38e-07	16.49	2.34e-08	14.95	5e-08	1	66.06
302	ANXA2	annexin A2	8.08	1.27e-20	7.71	4.89e-20	9.31	5.78e-22	9.76	4.87e-22	10.48	1.16e-22	10.47	1.87e-22	9.87	2.78e-22	1	65.68
51330	TNFRSF12A	tumor necrosis factor receptor superfamily, member 12A	8.36	6.5e-12	6.59	3.05e-10	6.74	2.08e-10	8.28	1.14e-11	9.2	2.32e-12	10.67	2.46e-13	10.81	2.21e-13	1	60.65
8605	PLA2G4C	phospholipase A2, group IVC (cytosolic, calcium-independent)	5.99	1.86e-12	5.66	7.83e-12	7.39	1.08e-13	8.79	5.24e-15	9.71	1e-15	10.39	3.46e-16	10.34	3.95e-16	1	58.27
135228	CD109	CD109 molecule	4.35	0.00123	4.8	0.000749	6.18	0.000102	7.21	2.64e-05	9.6	2.25e-06	12.13	3.71e-07	11.12	8.42e-07	1	55.39
11098	PRSS23	protease, serine, 23	2.98	0.00388	5.61	1.17e-05	10.58	1.25e-08	6.01	3.73e-06	7.12	6.22e-07	10.38	1.34e-08	11.55	4.5e-09	1	54.23
84707	BEX2	brain expressed X-linked 2	4.89	3.02e-05	7.7	4.05e-07	5.69	8.24e-06	7.38	4.64e-07	8.17	1.38e-07	9.23	3.97e-08	11.03	4.94e-09	1	54.09
126969	SLC44A3	solute carrier family 44, member 3	2.35	0.00989	4.5	1.09e-05	7.49	3.48e-08	9.43	1.69e-09	10.77	3.34e-10	9.88	1.06e-09	9.03	2.61e-09	1	53.45
650	BMP2	bone morphogenetic protein 2	3.56	3.98e-06	4.78	7.26e-08	6.61	5.94e-10	6.79	4.03e-10	8.42	1.5e-11	10.38	8.67e-13	12.82	4.79e-14	1	53.36
84419	C15orf48	chromosome 15 open reading frame 48	29.39	1.8e-11	4.59	0.000654	3.23	0.00679	4.4	0.000557	4.5	0.000414	3.44	0.00405	3.5	0.00372	1	53.05
4199	ME1	malic enzyme 1, NADP(+)-dependent, cytosolic	6.6	1.02e-06	4.37	9.71e-05	6.22	2.7e-06	10	1.88e-08	11.78	3.42e-09	6.77	1.21e-06	5.72	6.67e-06	1	51.46
3606	IL18	interleukin 18 (interferon-gamma-inducing factor)	5.9	7.27e-05	6.56	5.08e-05	8.47	4.77e-06	5.79	0.000129	7.16	1.65e-05	8.26	6.14e-06	8.31	5.8e-06	1	50.45
6713	SQLE	squalene epoxidase	4.85	2.82e-08	4.83	4.75e-08	5.01	2.53e-08	7.3	1.26e-10	7.87	3.15e-11	9.12	5.68e-12	9.15	6.76e-12	1	48.13
6281	S100A10	S100 calcium binding protein A10	5.87	1.41e-17	6.15	5.14e-18	6.49	1.49e-18	6.85	2.89e-19	7.28	5.93e-20	7.27	6.07e-20	7	1.78e-19	1	46.91
10537	UBD	ubiquitin D	11.79	4.98e-12	6.35	1.6e-08	8.35	5.29e-10	6.96	4.47e-09	6.39	1.29e-08	3.94	8.21e-06	2.69	0.00109	1	46.47
1808	DPYSL2	dihydropyrimidinase-like 2	2.18	0.00677	4.1	5.39e-06	5.56	8.01e-08	7.11	2.77e-09	8.51	1.73e-10	8.61	1.51e-10	10.1	2.01e-11	1	46.17
3157	HMGCS1	3-hydroxy-3-methylglutaryl-CoA synthase 1 (soluble)	4.21	1.28e-08	4.69	4.54e-09	4.91	2.25e-09	7.34	8.62e-12	8.49	5.27e-13	8.02	7.84e-13	8.21	7.96e-13	1	45.87
23433	RHOQ	ras homolog family member Q	6.82	1.71e-10	3.47	5.68e-06	4.07	4.54e-07	5.49	6.05e-09	7.47	6.28e-11	8.59	7.31e-12	9.89	1.06e-12	1	45.8
120224	TMEM45B	transmembrane protein 45B	2.46	0.0375	3.18	0.00756	4.76	0.000317	8.41	2.09e-06	10.32	3.14e-07	8.94	1.16e-06	7.61	5.71e-06	1	45.68
4072	EPCAM	epithelial cell adhesion molecule	3.46	0.00347	3.23	0.00633	4.68	0.000344	5.08	0.000197	6.49	1.04e-05	9.29	4.37e-07	12.21	3.04e-08	1	44.44
10486	CAP2	CAP, adenylate cyclase-associated protein, 2 (yeast)	3.12	9.39e-08	4.2	5.92e-10	5.87	1.41e-12	6.87	6.81e-14	7.62	1.21e-14	7.64	8.97e-15	7.01	4.27e-14	1	42.33
10962	MLLT11	"myeloid/lymphoid or mixed-lineage leukemia (trithorax homolog, Drosophila); translocated to, 11"	5.18	0.0391	4.67	0.0639	5.26	0.0438	7.08	0.0131	8.07	0.0074	6.84	0.0162	5.2	0.0436	1	42.3
6237	RRAS	related RAS viral (r-ras) oncogene homolog	4.42	6.39e-10	5.96	7.64e-12	6.12	4.22e-12	6.66	9.01e-13	6.06	3.41e-12	6.65	9.62e-13	5.31	4.12e-11	1	41.18
3669	ISG20	interferon stimulated exonuclease gene 20kDa	10.56	3.6e-12	5.84	1.11e-08	4.63	2.58e-07	4.59	2.62e-07	4.9	1.03e-07	5.6	1.72e-08	5.04	7.38e-08	1	41.16
26136	TES	testis derived transcript (3 LIM domains)	6.41	2.07e-15	5.23	1.47e-13	5.49	4.19e-14	5.26	1.13e-13	5.83	1.05e-14	6.34	2.03e-15	6.42	1.18e-15	1	40.98
203111	C8orf47	chromosome 8 open reading frame 47	5.83	1.24e-11	5.33	1.07e-10	5.82	2.05e-11	5.58	3.4e-11	6.23	5.22e-12	6.09	6.74e-12	5.65	2.93e-11	1	40.53
26232	FBXO2	F-box protein 2	2.16	0.0157	3.6	7.91e-05	4.34	9.47e-06	7.92	7.99e-09	8.78	1.94e-09	7.13	2.34e-08	5.55	4.53e-07	1	39.48
7280	TUBB2A	tubulin, beta 2A class IIa	3.75	1.46e-13	4.58	3.98e-15	5.76	2.98e-17	5.94	8.1e-18	6.63	1.34e-18	6.35	1.65e-18	6.4	3.24e-18	1	39.41
5355	PLP2	proteolipid protein 2 (colonic epithelium-enriched)	4.66	3.26e-10	5.45	4.17e-11	4.78	3.98e-10	4.58	7.45e-10	5.68	1.54e-11	6.58	1.57e-12	7.4	2.43e-13	1	39.13
3880	KRT19	keratin 19	8.24	4.75e-05	7.52	0.000139	7.15	0.000217	5.3	0.00181	4.19	0.0062	3.99	0.00972	2.42	0.113	1	38.81
9540	TP53I3	tumor protein p53 inducible protein 3	3.41	2.93e-05	6.42	7.49e-09	6.44	6.89e-09	6.64	3.86e-09	6.54	4.97e-09	5.36	7.3e-08	3.84	7.96e-06	1	38.65
55323	LARP6	La ribonucleoprotein domain family, member 6	5.01	2.35e-11	5.16	2.99e-11	4.44	3.43e-10	5.18	1.45e-11	5.93	1.49e-12	6.47	3.01e-13	6.08	9.07e-13	1	38.27
57103	C12orf5	chromosome 12 open reading frame 5	7.61	3.87e-10	4.97	2.63e-07	5.28	1.08e-07	4.61	6.14e-07	4.7	4.27e-07	5.24	1.05e-07	5.72	3.2e-08	1	38.13
47	ACLY	ATP citrate lyase	3.67	1.35e-11	3.65	2.71e-11	3.77	1.58e-11	6.14	5.42e-16	7.35	1.17e-17	6.89	4.63e-17	6.35	2.07e-16	1	37.82
116238	TLCD1	TLC domain containing 1	6.56	2.65e-15	4.29	1.35e-11	3.82	1.04e-10	4.98	4.93e-13	6.21	5.47e-15	5.75	2.49e-14	5.11	2.09e-13	1	36.72
30844	EHD4	EH-domain containing 4	5.2	3.8e-14	4.42	2.1e-12	4.71	2.42e-13	5.17	2.62e-14	5.72	3.04e-15	5.48	6.16e-15	5.31	1.2e-14	1	36.01
57402	S100A14	S100 calcium binding protein A14	4.7	0.00147	3.61	0.0104	4.52	0.00251	5.47	0.000601	5.67	0.000459	6.37	0.000209	5.64	0.000521	1	35.98
7846	TUBA1A	tubulin, alpha 1a	5.52	0.0111	7.39	0.00295	7.47	0.00307	5.94	0.00848	4.31	0.0322	2.52	0.225	2.63	0.205	1	35.78
100507507	LOC100507507	-	4.73	7.02e-10	4.86	9.8e-10	5.5	9.02e-11	4.9	6.48e-10	5.12	2.83e-10	5.05	4.73e-10	4.92	5e-10	1	35.08
7277	TUBA4A	tubulin, alpha 4a	5.18	1.03e-10	5.16	2.17e-10	5.26	1.44e-10	5.38	7.86e-11	5.57	3.47e-11	4.34	2.83e-09	4.1	7.33e-09	1	34.99
84134	TOMM40L	translocase of outer mitochondrial membrane 40 homolog (yeast)-like	4.65	1.99e-15	3.6	1.1e-12	4.14	2.12e-14	4.97	4.17e-16	5.57	1.88e-17	6.05	2.85e-18	6	3.99e-18	1	34.98
1646	AKR1C2	aldo-keto reductase family 1, member C2	6.77	2.03e-11	5.44	9.06e-10	4.87	4.49e-09	4.61	9.51e-09	4.62	7.92e-09	4.09	6.24e-08	3.82	2.16e-07	1	34.22
10981	RAB32	RAB32, member RAS oncogene family	4.53	1.85e-18	4.38	5.14e-18	5.24	4.53e-20	5.32	2.68e-20	5.18	2.75e-20	4.94	8.8e-20	4.57	5.87e-19	1	34.16
2222	FDFT1	farnesyl-diphosphate farnesyltransferase 1	4.07	2.33e-15	3.97	7.41e-15	4.06	2.61e-15	5.27	4.36e-18	5.77	4.53e-19	5.61	9.18e-19	5.4	2.23e-18	1	34.15
9240	PNMA1	paraneoplastic Ma antigen 1	2.73	2.12e-06	2.94	5.62e-07	3.72	4.67e-09	3.78	4.04e-09	5.25	5.92e-12	6.59	1.04e-13	8.27	1.65e-15	1	33.28
389	RHOC	ras homolog family member C	3.52	6.92e-10	3.76	2.36e-10	4.34	1.21e-11	5.18	4.69e-13	5.58	7.68e-14	5.41	1.21e-13	5.46	1.18e-13	1	33.25
10791	VAMP5	vesicle-associated membrane protein 5	4.41	7.12e-12	4.36	1.57e-11	4.84	1.94e-12	5.79	6.36e-14	5.37	2.22e-13	4.6	3.57e-12	3.6	5.93e-10	1	32.97
6372	CXCL6	chemokine (C-X-C motif) ligand 6	4.97	0.0127	5.55	0.00933	7.21	0.00229	4.65	0.0211	4.33	0.029	3.4	0.0838	2.74	0.164	1	32.85
2634	GBP2	guanylate binding protein 2, interferon-inducible	4.77	4.68e-07	4.67	9.43e-07	4.82	6.63e-07	3.96	7.97e-06	4.03	6.42e-06	4.78	7.11e-07	5.79	5.62e-08	1	32.82
22996	TTC39A	tetratricopeptide repeat domain 39A	4.6	4.32e-08	2.75	0.000204	3.06	3.39e-05	4.64	6e-08	5.5	4.42e-09	5.74	2.5e-09	6.25	7.48e-10	1	32.54
2224	FDPS	farnesyl diphosphate synthase	2.31	9.88e-08	3.33	1.82e-11	3.94	4.06e-13	5.34	8.02e-16	6.23	7.04e-17	5.7	1.36e-16	5.33	6.51e-16	1	32.18
9235	IL32	interleukin 32	5.31	6.02e-11	4.63	1.36e-09	4.81	5.05e-10	5.22	8.7e-11	5.2	1.19e-10	3.86	1.59e-08	3.09	8.17e-07	1	32.12
23597	ACOT9	acyl-CoA thioesterase 9	4.34	2.87e-20	4.02	4.02e-19	4.49	1.16e-20	4.39	2.68e-20	5.02	1.34e-21	5.08	8.59e-22	4.68	3.01e-21	1	32.02
5723	PSPH	phosphoserine phosphatase	2.97	1.34e-06	3.68	4.79e-08	5.26	9.02e-11	5.03	1.27e-10	5.47	3.12e-11	4.28	2.89e-09	5.21	8.26e-11	1	31.9
80117	ARL14	ADP-ribosylation factor-like 14	9.54	9.02e-09	6.51	8.69e-07	5.11	1.24e-05	2.28	0.0273	2.13	0.0406	2.96	0.00323	3.28	0.00103	1	31.81
50814	NSDHL	NAD(P) dependent steroid dehydrogenase-like	4.6	7.04e-14	4	2.71e-12	3.97	2.58e-12	4.96	2.89e-14	4.93	2.57e-14	4.5	1.32e-13	4.14	7.09e-13	1	31.1
1192	CLIC1	chloride intracellular channel 1	5.84	1.64e-15	4.94	9.63e-14	4.72	1.59e-13	3.74	2.66e-11	3.92	4.08e-12	3.8	1.03e-11	3.78	7.2e-12	1	30.74
4047	LSS	lanosterol synthase (2,3-oxidosqualene-lanosterol cyclase)	2.14	1.09e-05	3.61	1.73e-10	3.81	4.73e-11	5.28	6.36e-14	5.6	1.74e-14	5.3	4.41e-14	4.97	1.6e-13	1	30.71
304	ANXA2P2	annexin A2 pseudogene 2	3.07	8.38e-07	3.9	2.15e-08	4.15	7.58e-09	4.89	3.79e-10	5.19	1.19e-10	5.09	1.8e-10	4.37	2.64e-09	1	30.66
8974	P4HA2	prolyl 4-hydroxylase, alpha polypeptide II	2.91	1.29e-11	3.6	8.52e-14	4.16	1.39e-15	4.8	1.94e-17	5.27	2.07e-18	4.98	7.13e-18	4.93	8.02e-18	1	30.65
26270	FBXO6	F-box protein 6	3.53	4.38e-07	3.66	4.21e-07	4.9	4.24e-09	5.52	5.38e-10	5.41	5.97e-10	4.05	7.65e-08	3.48	8.48e-07	1	30.55
57761	TRIB3	tribbles pseudokinase 3	4.19	8.02e-10	3.36	7.26e-08	3.22	1.53e-07	4.47	3.49e-10	5.35	1.45e-11	4.99	5.87e-11	4.88	9.87e-11	1	30.46
2195	FAT1	FAT atypical cadherin 1	2.31	1.57e-06	2.81	2.19e-08	3.77	3.22e-11	4.22	2.72e-12	4.93	1.06e-13	5.87	3.55e-15	6.55	4e-16	1	30.46
65985	AACS	acetoacetyl-CoA synthetase	3.5	7.81e-10	3.82	2.28e-10	3.92	1.24e-10	4.46	1.03e-11	5.01	5.49e-13	4.58	4.07e-12	4.49	5.69e-12	1	29.78
6648	SOD2	superoxide dismutase 2, mitochondrial	8.61	6.3e-14	6.81	3.73e-12	4.69	9.41e-10	2.76	7.16e-06	2.57	2.53e-05	2.26	0.000245	2.06	0.00103	1	29.76
84790	TUBA1C	tubulin, alpha 1c	5.6	8.11e-16	4.24	2.65e-13	3.97	5.14e-13	4.08	2.96e-13	4.21	2.14e-13	3.6	5.76e-12	3.65	3.68e-12	1	29.35
23022	PALLD	palladin, cytoskeletal associated protein	6.55	2.21e-05	5.05	0.000305	5.19	0.000234	2.88	0.0193	2.83	0.0211	3.37	0.00658	3.33	0.00712	1	29.2
1616	DAXX	death-domain associated protein	2.79	1.01e-06	2.76	1.88e-06	3.47	1.98e-08	4.54	1.26e-10	5.38	5.19e-12	5.16	1.24e-11	4.62	1.07e-10	1	28.72
7504	XK	X-linked Kx blood group (McLeod syndrome)	4.28	1.85e-07	3	6.7e-05	3.12	3.64e-05	3.68	2.8e-06	4.66	1.38e-07	4.64	8.59e-08	5.23	1.95e-08	1	28.61
3838	KPNA2	karyopherin alpha 2 (RAG cohort 1, importin alpha 1)	5.52	2.4e-16	3.55	3.02e-12	3.83	8.61e-13	3.49	3.16e-12	3.83	1.05e-12	3.75	9.35e-13	4.53	9.31e-15	1	28.5
8407	TAGLN2	transgelin 2	4.34	5.44e-07	4	2.71e-06	3.99	3.04e-06	4.38	6.59e-07	4.61	3.47e-07	3.63	9.43e-06	3.21	5.5e-05	1	28.16
1410	CRYAB	crystallin, alpha B	6.18	1.03e-05	4.85	0.000146	4.59	0.00024	3.12	0.00574	3.19	0.00459	2.92	0.00995	3.17	0.00528	1	28.02
5993	RFX5	regulatory factor X, 5 (influences HLA class II expression)	2.87	6.84e-07	3.19	1.63e-07	4.13	1.46e-09	4.85	7.86e-11	5.1	2.75e-11	4.13	1.13e-09	3.48	2.29e-08	1	27.75
7533	YWHAH	tyrosine 3-monooxygenase/tryptophan 5-monooxygenase activation protein, eta polypeptide	3.65	2.67e-14	3.37	2.82e-13	4.07	2.41e-15	3.91	5.28e-15	3.96	3.15e-15	4.47	1.33e-16	4.3	5.02e-16	1	27.73
84886	C1orf198	chromosome 1 open reading frame 198	3.05	1.7e-09	2.27	3.85e-06	3.15	1.18e-09	4.17	1.33e-12	5.07	1.83e-14	5	2.17e-14	4.89	3.09e-14	1	27.6
25941	TPGS2	tubulin polyglutamylase complex subunit 2	2.93	6.69e-09	3.74	5.32e-11	3.79	3.38e-11	4.24	2.89e-12	4.46	8.98e-13	4.32	1.41e-12	4.1	5.52e-12	1	27.58
643911	CRNDE	colorectal neoplasia differentially expressed (non-protein coding)	2.21	0.0298	2.72	0.00589	3.75	0.000261	3.86	0.000165	3.98	0.000124	5.33	5.68e-06	5.72	2.73e-06	1	27.57
51155	HN1	hematological and neurological expressed 1	5.8	6.52e-14	3.83	4.48e-10	3.55	1.79e-09	3.62	8.23e-10	3.75	3.03e-10	3.67	5.46e-10	3.22	8.89e-09	1	27.44
28982	FLVCR1	feline leukemia virus subgroup C cellular receptor 1	2.6	0.00107	2.14	0.0116	2.36	0.0041	3.56	2.62e-05	4.2	2.55e-06	5.37	9.7e-08	7.17	1.83e-09	1	27.4
283349	RASSF3	Ras association (RalGDS/AF-6) domain family member 3	3.06	3.06e-08	3.23	1.32e-08	4.65	1.08e-11	3.94	1.8e-10	4.23	4.43e-11	4.02	1.44e-10	4.24	3.85e-11	1	27.37
125113	KRT222	keratin 222	2.33	0.0198	4.04	0.000182	6.05	2.92e-06	5.12	1.53e-05	4.11	0.000137	3.27	0.00131	2.44	0.0167	1	27.36
6659	SOX4	SRY (sex determining region Y)-box 4	2.64	2.65e-06	3.11	1.75e-07	4.46	1.35e-10	3.59	9.13e-09	3.44	1.51e-08	4.24	2.56e-10	5.63	1.06e-12	1	27.11
23087	TRIM35	tripartite motif containing 35	3.18	4.89e-06	2.73	8.41e-05	2.62	0.000133	3.75	4.36e-07	4.54	1.98e-08	4.88	6.53e-09	5.4	1.59e-09	1	27.1
29095	ORMDL2	ORM1-like 2 (S. cerevisiae)	3.97	3.02e-17	3.49	7.74e-16	3.65	9.45e-17	4.18	1.89e-18	4.3	6.47e-19	3.92	7.16e-18	3.51	1.86e-16	1	27.02
10950	BTG3	BTG family, member 3	4.32	8.84e-11	2.83	5.44e-07	2.66	2.04e-06	3.21	2.78e-08	3.87	5.23e-10	4.74	9.21e-12	5.32	1.05e-12	1	26.95
9168	TMSB10	thymosin beta 10	3.05	4.44e-10	3.18	3.13e-10	3.85	2.18e-12	4.28	2.41e-13	4.01	8.35e-13	4.46	5.31e-14	3.89	7.39e-13	1	26.72
2495	FTH1	ferritin, heavy polypeptide 1	6.27	6.81e-13	4.03	1.9e-09	2.77	1.98e-06	3.2	1.03e-07	3.51	1.56e-08	3.41	3.03e-08	3.44	2.75e-08	1	26.63
9961	MVP	major vault protein	3.11	5.44e-09	3.48	8.23e-10	3.53	6.19e-10	4.01	3.94e-11	4.26	9.05e-12	4.04	3.53e-11	3.91	5.68e-11	1	26.34
112464	PRKCDBP	protein kinase C, delta binding protein	2.57	0.0284	3.17	0.00766	4.03	0.00112	4.77	0.000248	4.1	0.000962	4.01	0.00122	3.35	0.00523	1	26
8644	AKR1C3	aldo-keto reductase family 1, member C3	4.55	4.6e-10	4.2	3.43e-09	3.96	1.12e-08	3.45	9.86e-08	3.51	6.65e-08	3.14	4.83e-07	3.18	4.19e-07	1	25.99
2167	FABP4	fatty acid binding protein 4, adipocyte	2.38	0.569	2.51	0.564	3.83	0.349	4.27	0.287	3.43	0.386	4.61	0.265	4.84	0.246	1	25.87
90423	ATP6V1E2	ATPase, H+ transporting, lysosomal 31kDa, V1 subunit E2	4.24	9.38e-15	3.26	6.65e-12	3.39	2.18e-12	3.67	3.34e-13	3.66	2.72e-13	3.66	2.69e-13	3.84	6.21e-14	1	25.72
10539	GLRX3	glutaredoxin 3	4.7	7.5e-15	4.06	2.15e-13	3.52	4.14e-12	3.28	1.04e-11	3.28	1.2e-11	3.56	1.25e-12	3.31	7.42e-12	1	25.71
483	ATP1B3	ATPase, Na+/K+ transporting, beta 3 polypeptide	4.37	2.22e-05	4.02	6.9e-05	4.86	8.1e-06	3.68	0.000249	3.09	0.00113	2.61	0.00906	2.86	0.00328	1	25.49
7283	TUBG1	tubulin, gamma 1	4.03	3.12e-13	3.73	3.6e-12	3.45	1.48e-11	3.59	6.1e-12	3.72	1.85e-12	3.5	1.03e-11	3.45	1.11e-11	1	25.47
203427	SLC25A43	solute carrier family 25, member 43	3.13	6.6e-07	2.89	3.77e-06	3.36	2.44e-07	3.32	3.93e-07	4.04	1.2e-08	4.03	1.09e-08	4.65	1.02e-09	1	25.42
8364	HIST1H4C	histone cluster 1, H4c	3.37	7.97e-08	3.85	1.49e-08	4.22	2.63e-09	4.24	1.72e-09	4.05	3.39e-09	3.03	9.03e-07	2.63	1.28e-05	1	25.39
646962	HRCT1	histidine rich carboxyl terminus 1	4.67	2.32e-06	4.39	7.47e-06	4.25	1.09e-05	3.37	0.000154	3.26	0.00022	2.86	0.00105	2.55	0.0034	1	25.35
10092	ARPC5	actin related protein 2/3 complex, subunit 5, 16kDa	3.54	3.04e-14	3.08	1.57e-12	3.56	3.28e-14	3.58	1.81e-14	3.92	1.42e-15	3.97	9.74e-16	3.64	8.26e-15	1	25.29
3654	IRAK1	interleukin-1 receptor-associated kinase 1	4	7.16e-11	3.48	1.9e-09	3.16	1.41e-08	3.78	3.11e-10	4.01	6.83e-11	3.32	4.72e-09	3.53	1.22e-09	1	25.28
53340	SPA17	sperm autoantigenic protein 17	3.81	5.75e-09	4.9	7.03e-11	3.98	2.3e-09	2.9	1.17e-06	3.27	9.46e-08	2.87	1.46e-06	3.53	2.09e-08	1	25.26
81539	SLC38A1	solute carrier family 38, member 1	4.12	7.53e-09	3.18	1.11e-06	3.28	7.33e-07	2.97	3.26e-06	3.32	4.03e-07	3.9	2.22e-08	4.44	2.58e-09	1	25.21
9415	FADS2	fatty acid desaturase 2	3.08	3.82e-06	2.77	3.35e-05	3.44	1.09e-06	4.28	3.56e-08	4.46	1.76e-08	3.82	1.79e-07	3.27	2.27e-06	1	25.12
27246	RNF115	ring finger protein 115	2.96	1.52e-09	2.92	3.34e-09	3.68	1.94e-11	3.59	3.18e-11	3.77	6.39e-12	4.08	1.33e-12	4.02	1.91e-12	1	25.02
3958	LGALS3	lectin, galactoside-binding, soluble, 3	2.5	0.0181	2.93	0.00704	3.42	0.00162	3.83	0.000621	3.98	0.000377	4.14	0.000285	4.14	0.000303	1	24.94
150381	LOC150381	-	4.44	1.29e-11	4.97	3.04e-12	4.1	1e-10	2.88	1.1e-07	2.56	1.51e-06	2.77	2.83e-07	3.06	3.38e-08	1	24.78
7168	TPM1	tropomyosin 1 (alpha)	3.46	5.9e-12	3.6	6.39e-12	4.15	2.42e-13	3.25	5.08e-11	3.3	2.73e-11	3.64	2.7e-12	3.34	3.12e-11	1	24.74
84747	UNC119B	unc-119 homolog B (C. elegans)	3.64	4.83e-13	3.8	4.35e-13	3.7	8.55e-13	3.5	2.7e-12	3.6	8.98e-13	3.32	7.31e-12	3.18	1.87e-11	1	24.74
10653	SPINT2	serine peptidase inhibitor, Kunitz type, 2	3.02	0.0195	2.71	0.0436	3.12	0.0198	3.55	0.0079	4.04	0.00303	4.16	0.00259	4.04	0.00324	1	24.64
6277	S100A6	S100 calcium binding protein A6	2.81	0.000727	3.85	2.35e-05	4.38	4.53e-06	3.59	4.82e-05	3.33	0.000105	3.35	0.000131	3.2	0.000213	1	24.51
58527	ABRACL	ABRA C-terminal like	2.96	3.48e-07	3.65	1.09e-08	3.95	3.03e-09	3.19	1.54e-07	3.31	7.52e-08	3.53	2.21e-08	3.92	2.9e-09	1	24.51
140809	SRXN1	sulfiredoxin 1	5.45	1.12e-08	4.03	1.7e-06	2.92	0.00012	2.55	0.000696	2.79	0.000216	3.13	4.68e-05	3.58	7.27e-06	1	24.45
55855	FAM45B	family with sequence similarity 45, member B (pseudogene)	2.29	3.72e-06	2.67	9.33e-08	3.19	2.49e-09	4.24	4.09e-12	4.16	3.89e-12	3.94	1.24e-11	3.91	1.07e-11	1	24.4
54621	VSIG10	V-set and immunoglobulin domain containing 10	2.84	3.7e-09	2.53	1.06e-07	3.25	2.79e-10	4.04	2.07e-12	3.96	2.78e-12	4.01	1.83e-12	3.75	6.84e-12	1	24.38
1072	CFL1	cofilin 1 (non-muscle)	3.68	6.46e-09	4.13	1.41e-09	3.56	1.91e-08	3.66	1.38e-08	3.51	2.04e-08	3.03	4.79e-07	2.66	5.49e-06	1	24.23
23423	TMED3	transmembrane emp24 protein transport domain containing 3	2.97	4.4e-10	3.7	6.65e-12	3.55	1.27e-11	3.86	2.5e-12	3.76	2.81e-12	3.37	2.59e-11	2.95	8.35e-10	1	24.16
771	CA12	carbonic anhydrase XII	2.63	0.00211	2.53	0.0038	2.16	0.0185	2.97	0.000624	4.1	1.44e-05	4.37	7.66e-06	5.37	6.71e-07	1	24.13
2617	GARS	glycyl-tRNA synthetase	4.69	1.53e-15	3.68	4.35e-13	3.5	1.02e-12	3.06	2.83e-11	3.14	7.87e-12	2.96	4.74e-11	2.86	1.18e-10	1	23.89
10383	TUBB4B	tubulin, beta 4B class IVb	3.2	6.14e-14	3.23	9.07e-14	3.49	6.55e-15	3.58	2.02e-15	3.65	1.02e-15	3.41	6.16e-15	3.24	2.43e-14	1	23.8
858	CAV2	caveolin 2	2.49	6.67e-05	2.8	1.14e-05	3.39	5.19e-07	3.2	1.07e-06	3.33	5.86e-07	4.09	1.88e-08	4.43	5.03e-09	1	23.73
23568	ARL2BP	ADP-ribosylation factor-like 2 binding protein	2.71	7.75e-12	2.92	2.32e-12	3.31	7.07e-14	3.64	5.28e-15	3.52	7.31e-15	3.81	7.25e-16	3.8	8.19e-16	1	23.71
6993	DYNLT1	dynein, light chain, Tctex-type 1	3.56	2.5e-20	2.83	3e-17	2.96	5.24e-18	3.28	4.54e-19	3.55	3.16e-20	3.84	2.26e-21	3.65	1.15e-20	1	23.67
AFFX-HSAC07/X00351_5			5.13	7.96e-05	3.97	0.00104	3.43	0.0032	3.27	0.00444	2.92	0.0101	2.53	0.0313	2.29	0.0579	1	23.54
5025	P2RX4	purinergic receptor P2X, ligand-gated ion channel, 4	2.43	0.000399	2.58	0.000204	3	2.29e-05	3.98	2.79e-07	4.09	1.74e-07	3.73	7.72e-07	3.7	8.58e-07	1	23.51
3855	KRT7	keratin 7	4.47	4.06e-05	3.96	0.000201	3.48	0.000729	3.1	0.00222	3.07	0.00228	3.12	0.002	2.26	0.0321	1	23.46
965	CD58	CD58 molecule	2.81	4.24e-12	2.78	8.4e-12	3.46	2.18e-14	3.16	1.64e-13	3.23	1.07e-13	3.85	7e-16	4.13	1.32e-16	1	23.42
3611	ILK	integrin-linked kinase	3.16	2.12e-11	3.72	1.1e-12	3.7	9.46e-13	3.44	3.2e-12	3.49	2.43e-12	3.08	4.47e-11	2.76	8.87e-10	1	23.35
9200	PTPLA	protein tyrosine phosphatase-like (proline instead of catalytic arginine), member A	2.4	0.00126	3.22	2.47e-05	5.18	2.08e-08	4.21	4.11e-07	3.7	3.72e-06	2.54	0.000773	2.1	0.00918	1	23.35
7296	TXNRD1	thioredoxin reductase 1	5.2	1.14e-09	4	1.28e-07	3.35	1.91e-06	2.43	0.000264	2.67	6.74e-05	2.79	3.29e-05	2.9	1.77e-05	1	23.34
11252	PACSIN2	protein kinase C and casein kinase substrate in neurons 2	2.7	1.19e-06	2.12	0.000224	2.32	3.85e-05	3.43	1.74e-08	3.48	1.18e-08	4.19	3.28e-10	5.04	8.82e-12	1	23.28
64114	TMBIM1	transmembrane BAX inhibitor motif containing 1	2.49	1.1e-06	2.43	2.84e-06	2.92	5.97e-08	3.96	8.75e-11	4.08	5.08e-11	3.88	1.27e-10	3.48	1.16e-09	1	23.24
638	BIK	BCL2-interacting killer (apoptosis-inducing)	2.18	0.000207	2.74	3.46e-06	2.17	0.000239	3.61	1.66e-08	3.9	3.27e-09	4.32	5.35e-10	4.19	1.02e-09	1	23.11
85377	MICALL1	MICAL-like 1	3.96	7.21e-11	3.23	8.21e-09	3.11	1.94e-08	3.07	2.49e-08	3.37	2.51e-09	3.09	1.81e-08	3.19	7.85e-09	1	23.02
25923	ATL3	atlastin GTPase 3	4.55	6.96e-15	3.7	1.39e-12	3.5	2.89e-12	2.98	1.2e-10	2.9	1.82e-10	2.75	7.19e-10	2.51	6.5e-09	1	22.89
5226	PGD	phosphogluconate dehydrogenase	3.56	7.16e-09	2.71	2.58e-06	2.88	7.84e-07	4.04	1.07e-09	4.05	9.7e-10	2.84	9.01e-07	2.79	1.21e-06	1	22.87
55884	WSB2	WD repeat and SOCS box containing 2	2.84	1.61e-11	2.76	4.14e-11	3.14	1.34e-12	3.03	2.42e-12	3.25	3.71e-13	3.72	1.22e-14	4.12	5.12e-16	1	22.86
1978	EIF4EBP1	eukaryotic translation initiation factor 4E binding protein 1	5.19	3.21e-12	3.96	8.73e-10	3.08	8.79e-08	3.02	1.35e-07	2.95	2.35e-07	2.46	8.75e-06	2.13	0.000123	1	22.79
55179	FAIM	Fas apoptotic inhibitory molecule	3.06	7.22e-07	2.65	1.6e-05	3.09	9.07e-07	2.78	6.45e-06	3.13	7.09e-07	3.92	1.47e-08	4.11	4.34e-09	1	22.74
7298	TYMS	thymidylate synthetase	2.35	0.000904	2.91	5.14e-05	2.99	3.54e-05	3.73	1.04e-06	3.61	1.85e-06	3.41	4.25e-06	3.65	1.89e-06	1	22.65
2992	GYG1	glycogenin 1	4.46	1.69e-14	3.39	1.02e-11	3.01	1.21e-10	2.81	6.72e-10	2.86	4.78e-10	2.97	1.59e-10	3.13	3.78e-11	1	22.63
8878	SQSTM1	sequestosome 1	2.78	4.52e-06	2.77	6.91e-06	2.98	2.05e-06	3.21	5.33e-07	3.47	1.21e-07	3.52	9.85e-08	3.71	3.97e-08	1	22.44
7086	TKT	transketolase	4.92	2.25e-11	3.96	1.67e-09	3.01	2.83e-07	2.87	6.55e-07	3.01	2.17e-07	2.35	3.13e-05	2.22	9.48e-05	1	22.34
51493	RTCB	RNA 2',3'-cyclic phosphate and 5'-OH ligase	3.93	6.64e-25	2.82	5.24e-20	3.14	5.78e-22	3.1	1.05e-21	3.23	3.13e-22	3.03	1.48e-21	3.07	8.45e-22	1	22.32
8772	FADD	Fas (TNFRSF6)-associated via death domain	3.47	3.22e-14	2.85	7.58e-12	2.8	1.23e-11	3.24	3.76e-13	3.32	1.03e-13	3.26	1.44e-13	3.26	9.29e-14	1	22.2
4070	TACSTD2	tumor-associated calcium signal transducer 2	2.17	0.0158	2.22	0.0167	2.16	0.022	2.64	0.00277	3.5	0.000105	4.24	1.23e-05	5.21	9.81e-07	1	22.14
4133	MAP2	microtubule-associated protein 2	2.46	0.105	2.57	0.097	2.69	0.0809	2.26	0.161	2.74	0.066	4.33	0.00571	5.01	0.00233	1	22.06
3265	HRAS	Harvey rat sarcoma viral oncogene homolog	2.88	2e-07	3.3	2.35e-08	3.13	8.15e-08	3.34	1.42e-08	3.06	1.01e-07	3.13	5.18e-08	3.03	9.2e-08	1	21.87
80237	ELL3	elongation factor RNA polymerase II-like 3	2.22	4.16e-05	2.04	0.000312	2.28	3.64e-05	3.38	1.48e-08	4.3	1.45e-10	4.04	3.97e-10	3.52	6.14e-09	1	21.78
3600	IL15	interleukin 15	3.16	3.93e-07	2.67	9.91e-06	3.49	8.99e-08	3.09	8.82e-07	3.34	1.89e-07	3.24	3.08e-07	2.71	8.61e-06	1	21.7
23075	SWAP70	SWAP switching B-cell complex 70kDa subunit	2.63	2.08e-07	2.56	5.93e-07	3.26	3.29e-09	3.18	5.64e-09	3.08	1.08e-08	3.35	1.35e-09	3.54	4.92e-10	1	21.6
3422	IDI1	isopentenyl-diphosphate delta isomerase 1	2.21	4.86e-05	2.27	4.03e-05	2.52	6.49e-06	3.18	9.01e-08	3.47	1.5e-08	3.91	1.04e-09	3.99	1.03e-09	1	21.55
10376	TUBA1B	tubulin, alpha 1b	3.4	1.13e-12	3.47	1.47e-12	3.22	5.76e-12	3.07	1.81e-11	3.23	4.12e-12	2.6	1.37e-09	2.46	6.36e-09	1	21.45
221184	CPNE2	copine II	2.63	3.9e-08	2.47	2.22e-07	3.09	1.45e-09	3.24	2.53e-10	3.48	5.24e-11	3.2	3.56e-10	3.32	1.71e-10	1	21.43
10095	ARPC1B	actin related protein 2/3 complex, subunit 1B, 41kDa	3.4	8.53e-10	2.92	3.61e-08	2.99	1.93e-08	3.3	2.38e-09	3.13	6.21e-09	2.77	1.49e-07	2.85	5.26e-08	1	21.36
2764	GMFB	glia maturation factor, beta	2.33	1.82e-09	2.44	8.74e-10	3.05	1.99e-12	2.88	6.96e-12	2.91	3.54e-12	3.64	1.22e-14	4.08	5.06e-16	1	21.33
51621	KLF13	Kruppel-like factor 13	2.22	1.29e-09	3.28	6.74e-14	2.87	1.02e-12	3.13	6.36e-14	3.19	2.6e-14	3.2	2.04e-14	3.35	6.33e-15	1	21.24
158158	RASEF	RAS and EF-hand domain containing	3.53	0.0846	2.58	0.237	2.58	0.238	2.37	0.281	2.62	0.219	3.44	0.0965	3.92	0.0606	1	21.04
80833	APOL3	apolipoprotein L, 3	2.91	3.75e-05	2.74	0.000118	3.01	3.28e-05	3.25	1.02e-05	3.99	4.6e-07	2.72	0.000129	2.32	0.00119	1	20.94
92014	SLC25A51	solute carrier family 25, member 51	3.37	3.22e-14	2.91	3.73e-12	3.16	2.87e-13	3.06	4.75e-13	2.74	1.07e-11	2.94	1.09e-12	2.63	2.86e-11	1	20.81
60	ACTB	actin, beta	4.47	1.05e-06	3.55	3.5e-05	3.03	0.00027	2.81	0.000574	2.56	0.00173	2.25	0.00633	2.05	0.0193	1	20.72
91283	MSANTD3	Myb/SANT-like DNA-binding domain containing 3	4.26	6.34e-12	3.01	1.84e-08	2.98	1.9e-08	2.52	7.62e-07	2.65	2.17e-07	2.72	1.31e-07	2.58	3.99e-07	1	20.72
7436	VLDLR	very low density lipoprotein receptor	3.82	1.28e-06	3.15	3.16e-05	2.54	0.000591	2.13	0.00548	2.5	0.000628	3.04	4.36e-05	3.48	7.07e-06	1	20.66
4141	MARS	methionyl-tRNA synthetase	4.62	9.77e-20	3.41	3.04e-16	2.76	1.31e-13	2.47	4.87e-12	2.55	1.09e-12	2.44	4.5e-12	2.35	1.73e-11	1	20.6
91107	TRIM47	tripartite motif containing 47	2.39	3.14e-07	2.73	2.15e-08	2.88	6.26e-09	3.26	3.02e-10	3.46	6.83e-11	2.97	2.73e-09	2.85	6.7e-09	1	20.54
84306	PDCD2L	programmed cell death 2-like	6.01	4.4e-15	3.27	1.34e-09	2.37	1.78e-06	2.16	1.38e-05	2.06	3.99e-05	2.16	1.51e-05	2.13	2.17e-05	1	20.16
1645	AKR1C1	aldo-keto reductase family 1, member C1	3.65	2.49e-09	2.98	2.2e-07	2.8	7.84e-07	2.73	1.15e-06	2.62	2.34e-06	2.71	1.35e-06	2.6	3.07e-06	1	20.09
25804	LSM4	LSM4 homolog, U6 small nuclear RNA associated (S. cerevisiae)	2.54	1.35e-09	2.81	1.43e-10	2.92	5.98e-11	2.88	6.7e-11	2.91	3.41e-11	2.9	5.68e-11	3.05	1e-11	1	20.01
79778	MICALL2	MICAL-like 2	3.1	3.01e-12	2.43	4e-09	2.66	3.24e-10	2.58	1.02e-09	2.79	7.24e-11	3.24	1.55e-12	3.17	2.34e-12	1	19.97
2314	FLII	flightless I homolog (Drosophila)	3.02	3.18e-13	2.81	4.83e-12	2.66	2.27e-11	2.72	8.45e-12	3.04	3e-13	2.83	2.11e-12	2.85	1.52e-12	1	19.93
10540	DCTN2	dynactin 2 (p50)	2.75	3.9e-16	2.8	2.02e-16	2.89	5.36e-17	2.71	4.15e-16	3	9.27e-18	2.83	8.41e-17	2.88	2.61e-17	1	19.86
51649	MRPS23	mitochondrial ribosomal protein S23	4.42	6.49e-14	3.16	1.44e-10	2.77	4.34e-09	2.34	2.23e-07	2.33	3.02e-07	2.51	3e-08	2.29	4.14e-07	1	19.82
554226	ANKRD30BL	ankyrin repeat domain 30B-like	2.58	9.06e-08	3.02	5.15e-09	2.39	9.14e-07	3.12	3.86e-09	3.09	3.21e-09	2.94	7.32e-09	2.68	5.18e-08	1	19.82
51022	GLRX2	glutaredoxin 2	3.28	8.25e-13	3.08	7.58e-12	2.93	2.57e-11	2.49	1.97e-09	2.39	5.34e-09	2.72	1.56e-10	2.89	3.61e-11	1	19.78
64834	ELOVL1	ELOVL fatty acid elongase 1	3.01	8.37e-05	2.53	0.0011	2.27	0.00381	3.11	7.06e-05	3.09	6.78e-05	2.83	0.00026	2.92	0.00016	1	19.76
88745	RRP36	ribosomal RNA processing 36 homolog (S. cerevisiae)	3.07	1.53e-10	2.63	1.5e-08	2.67	9e-09	2.69	8.4e-09	2.92	6.66e-10	2.79	2.61e-09	2.94	6e-10	1	19.71
10163	WASF2	WAS protein family, member 2	2.8	3.97e-11	2.89	2.39e-11	2.82	5.33e-11	2.86	3.05e-11	2.99	8.52e-12	2.71	1.25e-10	2.59	4.09e-10	1	19.66
10623	POLR3C	polymerase (RNA) III (DNA directed) polypeptide C (62kD)	4.24	1.69e-14	2.91	2.08e-10	2.42	2.77e-08	2.33	6.17e-08	2.49	9.09e-09	2.64	2.89e-09	2.58	3.02e-09	1	19.61
10197	PSME3	"proteasome (prosome, macropain) activator subunit 3 (PA28 gamma; Ki)"	4.34	3.79e-15	3.27	5.06e-12	2.82	1.85e-10	2.3	4.47e-08	2.39	1.35e-08	2.25	8.2e-08	2.18	2.02e-07	1	19.55
10656	KHDRBS3	KH domain containing, RNA binding, signal transduction associated 3	3.76	4.6e-14	2.51	1.87e-09	2.35	1.16e-08	2.37	7.4e-09	2.48	1.83e-09	3.09	4.45e-12	2.96	1.4e-11	1	19.52
23171	GPD1L	glycerol-3-phosphate dehydrogenase 1-like	2.8	8e-07	2.71	2.05e-06	2.21	0.000107	2.37	2.49e-05	2.73	1.62e-06	3.1	1.57e-07	3.6	7.1e-09	1	19.52
284613	CYB561D1	cytochrome b561 family, member D1	2.47	8.87e-11	2.57	4.06e-11	2.51	1.01e-10	2.7	7.98e-12	2.98	4.01e-13	3.02	2.19e-13	3.16	5.6e-14	1	19.41
27166	PRELID1	PRELI domain containing 1	3.04	1.87e-13	2.82	4.87e-12	2.76	5.33e-12	2.75	4.87e-12	2.82	2.42e-12	2.63	1.24e-11	2.55	2.45e-11	1	19.37
2936	GSR	glutathione reductase	2.91	5.63e-15	2.62	2.15e-13	2.64	1.21e-13	2.67	6.65e-14	2.95	1.88e-15	2.68	3.1e-14	2.88	3.83e-15	1	19.35
4478	MSN	moesin	4.33	8.29e-15	2.79	3.48e-10	2.9	1.31e-10	2.07	9.1e-07	2.56	2.81e-09	2.32	4.55e-08	2.38	1.88e-08	1	19.35
55379	LRRC59	leucine rich repeat containing 59	3.5	4.78e-10	2.65	3.12e-07	2.63	5.02e-07	2.45	1.79e-06	2.75	1.33e-07	2.6	5.18e-07	2.76	1.04e-07	1	19.34
6809	STX3	syntaxin 3	2.38	3.21e-07	2	3.01e-05	2.31	1.07e-06	2.68	2.89e-08	2.89	3.84e-09	3.39	1.13e-10	3.69	1.46e-11	1	19.34
10459	MAD2L2	MAD2 mitotic arrest deficient-like 2 (yeast)	2.64	2.41e-08	2.89	4.4e-09	2.85	6.18e-09	3.11	6.89e-10	2.8	7.11e-09	2.65	3.12e-08	2.4	3.67e-07	1	19.34
1174	AP1S1	adaptor-related protein complex 1, sigma 1 subunit	2.06	0.000447	2.38	4.87e-05	2.41	3.97e-05	3.21	2.06e-07	3.36	8.46e-08	2.95	9.79e-07	2.97	8.58e-07	1	19.34
127703	C1orf216	chromosome 1 open reading frame 216	2.67	4.13e-10	2.1	6.59e-07	2.34	2.55e-08	3.08	1.81e-11	3.02	2.42e-11	3.22	3.59e-12	2.87	7.07e-11	1	19.3
56938	ARNTL2	aryl hydrocarbon receptor nuclear translocator-like 2	3.03	9.72e-10	2.64	5.86e-08	3.14	1.08e-09	2.56	9.27e-08	2.46	2.11e-07	2.68	2.98e-08	2.64	3.74e-08	1	19.15
311	ANXA11	annexin A11	2.5	4.17e-11	2.25	2.97e-09	2.57	3.64e-11	2.9	8.14e-13	3.2	3.65e-14	3.01	1.82e-13	2.7	4.92e-12	1	19.13
6884	TAF13	TAF13 RNA polymerase II, TATA box binding protein (TBP)-associated factor, 18kDa	3.19	4.86e-05	2.36	0.00251	2.66	0.000726	2.95	0.000195	2.53	0.00143	2.97	0.000225	2.46	0.00166	1	19.12
11161	C14orf1	chromosome 14 open reading frame 1	2.23	6.61e-07	2.43	1.06e-07	2.32	3.49e-07	3.1	3.15e-10	3.19	1.19e-10	3.02	4.93e-10	2.82	2.17e-09	1	19.11
51375	SNX7	sorting nexin 7	2.09	3.24e-10	2.45	3.31e-12	2.92	1.3e-14	2.78	4.18e-14	2.82	2.35e-14	3.01	3.19e-15	3.03	1.98e-15	1	19.1
9130	FAM50A	family with sequence similarity 50, member A	2.39	1.08e-10	2.72	2.9e-12	2.57	1.27e-11	2.55	1.35e-11	2.7	2.33e-12	3	8.54e-14	3.15	1.87e-14	1	19.08
581	BAX	BCL2-associated X protein	2.99	3.09e-05	2.79	0.000131	2.67	0.000243	3.09	2.5e-05	2.47	0.000576	2.41	0.000947	2.64	0.000268	1	19.06
79697	C14orf169	chromosome 14 open reading frame 169	2.61	8.66e-14	2.28	1.42e-11	2.52	3.08e-13	2.69	2.02e-14	3	6.29e-16	2.79	4.42e-15	3.14	1.67e-16	1	19.03
5737	PTGFR	prostaglandin F receptor (FP)	3.05	0.000166	2.06	0.018	2.87	0.000496	3.49	4.2e-05	2.69	0.000934	2.7	0.000989	2.16	0.0113	1	19.02
146223	CMTM4	CKLF-like MARVEL transmembrane domain containing 4	2.03	1.23e-07	2.33	3.54e-09	2.84	7.56e-12	2.67	3.83e-11	2.88	3.06e-12	3.01	9.3e-13	3.2	1.52e-13	1	18.96
54914	FOCAD	focadhesin	3.37	9.76e-15	2.88	1.54e-12	2.84	2.51e-12	2.65	1.38e-11	2.6	2.01e-11	2.39	3.48e-10	2.15	7.68e-09	1	18.88
39	ACAT2	acetyl-CoA acetyltransferase 2	2.22	1.43e-05	2.52	1.49e-06	2.52	1.63e-06	3.06	2.58e-08	2.8	2.17e-07	2.91	9.82e-08	2.84	1.38e-07	1	18.87
56672	AKIP1	A kinase (PRKA) interacting protein 1	2.65	3.36e-11	2.77	1.35e-11	2.86	5.43e-12	2.94	1.91e-12	2.7	2.23e-11	2.68	2.49e-11	2.27	5.13e-09	1	18.87
29127	RACGAP1	Rac GTPase activating protein 1	3.31	4.77e-08	2.89	1.1e-06	2.68	4e-06	2.65	5.76e-06	2.27	0.000116	2.37	3.46e-05	2.66	5.88e-06	1	18.83
23590	PDSS1	prenyl (decaprenyl) diphosphate synthase, subunit 1	4.32	2.39e-10	2.76	2.16e-06	2.35	4.89e-05	2.26	0.000111	2.32	5.27e-05	2.33	4.72e-05	2.42	2.39e-05	1	18.76
1476	CSTB	cystatin B (stefin B)	2.59	1.27e-10	2.24	1.58e-08	2.43	1.35e-09	2.79	2.23e-11	2.85	1.73e-11	2.92	5.05e-12	2.93	5.57e-12	1	18.75
826	CAPNS1	calpain, small subunit 1	2.04	5.86e-06	2.46	6.93e-08	2.6	1.47e-08	2.9	9.12e-10	3.1	1.82e-10	2.83	1.42e-09	2.73	3.15e-09	1	18.66
51537	MTFP1	mitochondrial fission process 1	3.26	3.49e-09	2.52	1.29e-06	2.35	6.52e-06	2.68	4.88e-07	2.62	5.37e-07	2.58	9.89e-07	2.65	4.53e-07	1	18.66
7353	UFD1L	ubiquitin fusion degradation 1 like (yeast)	3.03	1.51e-13	2.84	1.61e-12	2.51	5.36e-11	2.7	4.93e-12	2.56	1.84e-11	2.65	5.24e-12	2.36	2.23e-10	1	18.65
29097	CNIH4	cornichon family AMPA receptor auxiliary protein 4	3.28	1.86e-12	2.7	3.87e-10	2.49	3.23e-09	2.49	3.21e-09	2.51	2.26e-09	2.62	6e-10	2.5	2.59e-09	1	18.59
10550	ARL6IP5	ADP-ribosylation-like factor 6 interacting protein 5	2.13	2.5e-07	2.49	4.89e-09	2.8	1.77e-10	2.78	1.96e-10	2.88	7.08e-11	2.85	9.15e-11	2.64	1.2e-09	1	18.57
54936	ADPRHL2	ADP-ribosylhydrolase like 2	3.21	6.85e-11	2.5	3.83e-08	2.36	1.65e-07	2.45	4.93e-08	2.76	2.71e-09	2.66	7.92e-09	2.55	1.78e-08	1	18.49
4359	MPZ	myelin protein zero	2.62	3.7e-06	2.26	8.7e-05	2.2	0.000146	2.78	1.59e-06	2.82	1.15e-06	2.74	2.32e-06	2.95	5.37e-07	1	18.37
55957	LIN37	lin-37 homolog (C. elegans)	2.99	5.79e-07	3.14	4.89e-07	2.4	5.5e-05	2.68	7.46e-06	2.55	1.75e-05	2.42	5.66e-05	2.19	0.000258	1	18.37
10652	YKT6	YKT6 v-SNARE homolog (S. cerevisiae)	3.28	4.52e-12	2.51	1.03e-08	2.44	1.52e-08	2.57	3.05e-09	2.58	2.32e-09	2.41	1.52e-08	2.57	2.5e-09	1	18.36
5877	RABIF	RAB interacting factor	2.09	1.13e-10	2.2	2.02e-11	2.63	4.02e-14	2.95	6.33e-16	2.95	5.07e-16	2.82	2.3e-15	2.69	8.33e-15	1	18.33
10226	PLIN3	perilipin 3	2.68	5.44e-09	2.37	1.65e-07	2.48	4.97e-08	2.89	8.76e-10	3.15	9.13e-11	2.46	5.31e-08	2.27	3.78e-07	1	18.3
29070	CCDC113	coiled-coil domain containing 113	3.16	2.99e-06	2.91	1.82e-05	2.46	0.000256	2.09	0.00243	2.34	0.000428	2.82	2.89e-05	2.51	0.00016	1	18.29
83442	SH3BGRL3	SH3 domain binding glutamic acid-rich protein like 3	3.15	3.2e-06	3.03	7.38e-06	2.93	1.12e-05	2.47	0.000209	2.3	0.000453	2.22	0.000926	2.16	0.00132	1	18.26
3267	AGFG1	ArfGAP with FG repeats 1	2.52	3.42e-12	2.01	1.32e-08	2.34	5.33e-11	2.53	4.56e-12	2.76	1.84e-13	2.89	4.51e-14	3.19	1.82e-15	1	18.24
84302	TMEM246	transmembrane protein 246	2.63	2.94e-06	2.15	0.000239	2.5	1.41e-05	2.64	5.73e-06	2.82	1.19e-06	2.81	1.4e-06	2.64	4.56e-06	1	18.19
5652	PRSS8	protease, serine, 8	2.08	0.000902	2.06	0.00119	2.05	0.00144	2.87	4.05e-06	3.47	1.44e-07	2.72	1.11e-05	2.93	2.98e-06	1	18.18
285381	DPH3	diphthamide biosynthesis 3	3.52	2.57e-11	2.57	6.72e-08	2.35	6.67e-07	2.22	2.27e-06	2.27	1.09e-06	2.57	8.79e-08	2.66	2.82e-08	1	18.16
114818	KLHL29	kelch-like family member 29	2.54	0.122	2.3	0.198	2.84	0.0899	2.2	0.235	2.04	0.284	3.03	0.061	3.2	0.0486	1	18.15
7037	TFRC	transferrin receptor	2.88	4.15e-09	2.95	3.71e-09	2.88	6.48e-09	2.4	5.16e-07	2.37	5.4e-07	2.28	1.63e-06	2.38	4.87e-07	1	18.14
165324	UBXN2A	UBX domain protein 2A	2.39	4.24e-05	2.11	0.000813	2.52	2.61e-05	2.73	5.65e-06	2.78	5.49e-06	2.79	3.17e-06	2.76	3.93e-06	1	18.08
90861	HN1L	hematological and neurological expressed 1-like	3.77	4.93e-16	2.57	1.85e-11	2.46	8.59e-11	2.41	1.24e-10	2.42	7.29e-11	2.31	3.51e-10	2.1	8.88e-09	1	18.04
29901	SAC3D1	SAC3 domain containing 1	2.6	1.63e-09	2.63	2.38e-09	2.57	3.1e-09	2.81	2.4e-10	2.77	4.49e-10	2.36	2.55e-08	2.3	5.5e-08	1	18.04
8892	EIF2B2	eukaryotic translation initiation factor 2B, subunit 2 beta, 39kDa	3.23	5.96e-12	2.84	1.84e-10	2.7	7.36e-10	2.47	7.62e-09	2.59	1.55e-09	2.19	1.87e-07	2.02	1.7e-06	1	18.04
637	BID	BH3 interacting domain death agonist	3.11	2.25e-12	2.2	4.09e-08	2.62	3.45e-10	2.72	1.14e-10	2.79	4.6e-11	2.44	2.21e-09	2.11	1.26e-07	1	17.99
9019	MPZL1	myelin protein zero-like 1	3.11	1.52e-15	2.27	3.23e-11	2.19	1.17e-10	2.57	3.88e-13	2.62	2.14e-13	2.59	2.46e-13	2.51	7.39e-13	1	17.86
8797	TNFRSF10A	tumor necrosis factor receptor superfamily, member 10a	3.24	1.15e-08	2.08	0.000122	2.12	7.6e-05	2.43	5.51e-06	2.57	1.66e-06	2.61	1.22e-06	2.79	3.27e-07	1	17.84
118881	COMTD1	catechol-O-methyltransferase domain containing 1	2.55	8.55e-09	2.62	7.61e-09	2.38	7.66e-08	2.64	5.01e-09	2.69	2.96e-09	2.53	1.47e-08	2.41	4.73e-08	1	17.82
140576	S100A16	S100 calcium binding protein A16	2.8	2.48e-11	2.52	1.03e-09	2.62	2.77e-10	2.59	3.47e-10	2.58	2.9e-10	2.48	1.26e-09	2.23	2.79e-08	1	17.82
729970	LOC729970	-	2.12	0.00012	2.95	2.49e-07	2.8	7.84e-07	2.85	5.35e-07	2.48	6.96e-06	2.24	5.33e-05	2.24	5.5e-05	1	17.68
8682	PEA15	phosphoprotein enriched in astrocytes 15	2.74	5.34e-06	2.11	0.000694	2.16	0.000478	2.35	9.38e-05	2.76	5.15e-06	2.75	6.66e-06	2.81	3.47e-06	1	17.68
9703	KIAA0100	KIAA0100	3.09	1.17e-12	2.61	2.21e-10	2.54	3.95e-10	2.66	7.43e-11	2.25	1.09e-08	2.25	1.48e-08	2.27	9.49e-09	1	17.67
10627	MYL12A	myosin, light chain 12A, regulatory, non-sarcomeric	2.14	5.76e-10	2.08	3.88e-09	2.42	3.44e-11	2.54	7.71e-12	2.71	3.39e-13	2.88	4.69e-14	2.87	1.6e-13	1	17.64
9978	RBX1	ring-box 1, E3 ubiquitin protein ligase	2.58	1e-13	2.56	2.65e-13	2.58	1.06e-13	2.55	1.55e-13	2.54	1.97e-13	2.54	1.36e-13	2.27	4.92e-12	1	17.62
84769	MPV17L2	MPV17 mitochondrial membrane protein-like 2	3.27	9.9e-08	2.96	1.14e-06	2.17	0.0003	2.24	0.000155	2.34	6.62e-05	2.36	6.64e-05	2.27	0.000114	1	17.61
9114	ATP6V0D1	ATPase, H+ transporting, lysosomal 38kDa, V0 subunit d1	2.31	5.05e-07	2.54	7.76e-08	2.41	2.71e-07	2.78	9.45e-09	2.92	3.1e-09	2.32	6.74e-07	2.32	6.17e-07	1	17.6
201292	TRIM65	tripartite motif containing 65	2.57	3.6e-05	2.1	0.00119	2.23	0.000576	2.3	0.000348	2.88	1.33e-05	3.15	1.74e-06	2.31	0.000341	1	17.54
65265	C8orf33	chromosome 8 open reading frame 33	3.59	4e-12	2.62	1.18e-08	2.36	2.05e-07	2.26	4.65e-07	2.31	2.17e-07	2.19	1.25e-06	2.21	8.24e-07	1	17.54
400793	C1orf226	chromosome 1 open reading frame 226	2.38	0.0339	2.23	0.0621	2.17	0.0706	2.51	0.0253	2.51	0.0251	2.56	0.0226	3.05	0.00634	1	17.41
9997	SCO2	SCO2 cytochrome c oxidase assembly protein	2.14	2.08e-07	2.27	7.91e-08	2.46	8.73e-09	2.84	1.64e-10	2.78	2.03e-10	2.56	2.03e-09	2.29	4.31e-08	1	17.34
308	ANXA5	annexin A5	3.13	2.7e-10	2.56	5.79e-08	2.58	5.38e-08	2.07	1.02e-05	2.26	9.1e-07	2.34	4.66e-07	2.38	3.38e-07	1	17.32
226	ALDOA	aldolase A, fructose-bisphosphate	2.86	5.2e-07	2.47	1.04e-05	2.17	0.000134	2.47	1.08e-05	2.65	1.96e-06	2.3	4.07e-05	2.37	2.09e-05	1	17.29
3839	KPNA3	karyopherin alpha 3 (importin alpha 4)	2.76	1.33e-12	2.27	1.01e-09	2.42	1.09e-10	2.43	1.06e-10	2.56	1.87e-11	2.48	4.56e-11	2.34	2.48e-10	1	17.26
550643	LOC550643	-	2.02	1.61e-05	2.71	2.38e-08	2.39	3.71e-07	2.38	4.15e-07	2.63	3.43e-08	2.62	4.57e-08	2.42	2.49e-07	1	17.17
9270	ITGB1BP1	integrin beta 1 binding protein 1	2.35	1.76e-05	2.43	1.31e-05	2.51	6.85e-06	2.33	3e-05	2.45	9.51e-06	2.69	1.87e-06	2.41	1.38e-05	1	17.17
29081	METTL5	methyltransferase like 5	2.62	3.21e-12	2.61	5.28e-12	2.42	5.42e-11	2.15	1.86e-09	2.35	1.24e-10	2.49	1.4e-11	2.48	2.74e-11	1	17.12
57228	SMAGP	small cell adhesion glycoprotein	2.84	2.62e-10	2.2	5.27e-07	2.39	4.91e-08	2.52	1.25e-08	2.54	9.5e-09	2.38	5.49e-08	2.25	1.99e-07	1	17.12
9412	MED21	mediator complex subunit 21	2.66	4.22e-09	2.4	8.78e-08	2.74	3.33e-09	2.35	1.36e-07	2.24	4.77e-07	2.38	9.38e-08	2.34	1.46e-07	1	17.11
128866	CHMP4B	charged multivesicular body protein 4B	3.12	6.96e-13	2.2	3e-08	2.1	1.23e-07	2.28	1.28e-08	2.31	3.61e-09	2.47	4.85e-10	2.55	1.93e-10	1	17.03
166379	BBS12	Bardet-Biedl syndrome 12	2.61	0.00034	2.51	0.00101	2.5	0.00092	2.53	0.000662	2.08	0.00785	2.52	0.000695	2.25	0.00282	1	17
55975	KLHL7	kelch-like family member 7	3.25	8.11e-16	2.27	3.92e-11	2.33	9.7e-12	2.21	5.31e-11	2.14	1.51e-10	2.42	2.25e-12	2.38	3.96e-12	1	17
7936	NELFE	negative elongation factor complex member E	2.44	8.49e-08	2.55	3.85e-08	2.46	1.08e-07	2.22	1.23e-06	2.45	1.03e-07	2.39	2.02e-07	2.43	1.78e-07	1	16.94
9245	GCNT3	glucosaminyl (N-acetyl) transferase 3, mucin type	3.41	7.06e-06	2.45	0.00103	2.21	0.00371	2.04	0.00886	2.06	0.00771	2.21	0.00393	2.54	0.000661	1	16.92
10190	TXNDC9	thioredoxin domain containing 9	2.86	1.34e-10	2.32	6.49e-08	2.52	8.48e-09	2.12	8.93e-07	2.2	3.38e-07	2.39	3.67e-08	2.47	1.36e-08	1	16.88
29104	N6AMT1	N-6 adenine-specific DNA methyltransferase 1 (putative)	2.14	4.29e-05	2.18	3.76e-05	2.6	9.15e-07	2.87	9.74e-08	2.39	4.64e-06	2.55	9.5e-07	2.14	4.93e-05	1	16.87
387923	SERP2	stress-associated endoplasmic reticulum protein family member 2	2.06	3.02e-05	2.06	4.95e-05	2.2	9.71e-06	2.64	1.32e-07	2.63	1.38e-07	2.7	8.56e-08	2.57	2.79e-07	1	16.86
63905	MANBAL	mannosidase, beta A, lysosomal-like	2.66	3.67e-13	2.42	8.91e-12	2.21	1.66e-10	2.48	3.82e-12	2.53	1.21e-12	2.41	9.87e-12	2.15	3.39e-10	1	16.86
404093	CUEDC1	CUE domain containing 1	2.25	5.36e-08	2.14	2.87e-07	2.18	2.25e-07	2.66	7.66e-10	2.65	7.76e-10	2.39	1.8e-08	2.55	2.14e-09	1	16.82
7464	CORO2A	coronin, actin binding protein, 2A	3.77	5.55e-08	2.23	0.000645	2.08	0.0017	2.17	0.000883	2.07	0.0015	2.19	0.000715	2.21	0.000588	1	16.72
10488	CREB3	cAMP responsive element binding protein 3	3.1	1.72e-08	2.65	6.98e-07	2.38	6.02e-06	2.22	2.2e-05	2.16	3.79e-05	2.16	4.29e-05	2.01	0.000205	1	16.68
401074	LINC00960	long intergenic non-protein coding RNA 960	2.44	0.193	2.31	0.247	2.96	0.113	2.19	0.274	2.15	0.285	2.29	0.238	2.31	0.232	1	16.65
10213	PSMD14	proteasome (prosome, macropain) 26S subunit, non-ATPase, 14	3.5	1.51e-13	2.56	6.91e-10	2.17	5.97e-08	2.04	3.9e-07	2.06	2.39e-07	2.17	5.2e-08	2.11	1.22e-07	1	16.61
57019	CIAPIN1	cytokine induced apoptosis inhibitor 1	2.79	3.23e-09	2.42	2.17e-07	2.21	2.08e-06	2.19	2.19e-06	2.43	1.59e-07	2.33	4.68e-07	2.24	1.17e-06	1	16.61
64400	AKTIP	AKT interacting protein	2.16	3.01e-06	2.25	1.83e-06	2.33	1.01e-06	2.3	1.43e-06	2.3	1.31e-06	2.57	9e-08	2.7	2.44e-08	1	16.61
8573	CASK	calcium/calmodulin-dependent serine protein kinase (MAGUK family)	2.2	1.18e-06	2.29	4.44e-07	2.43	1.01e-07	2.34	3.12e-07	2.32	2.67e-07	2.45	7.44e-08	2.57	1.98e-08	1	16.6
4893	NRAS	neuroblastoma RAS viral (v-ras) oncogene homolog	2.31	2.27e-11	2.31	3.31e-11	2.4	8.33e-12	2.26	5.31e-11	2.27	3.4e-11	2.28	3.41e-11	2.66	1.5e-13	1	16.49
266655	LINC00094	long intergenic non-protein coding RNA 94	2.21	0.000135	2.77	2.6e-06	2.53	1.55e-05	2.5	1.52e-05	2.19	0.000188	2.08	0.000465	2.15	0.000281	1	16.43
282991	BLOC1S2	biogenesis of lysosomal organelles complex-1, subunit 2	2.79	3.65e-11	2.19	6.3e-08	2.13	1.35e-07	2.08	2.89e-07	2.17	6.61e-08	2.4	4.13e-09	2.63	2.9e-10	1	16.39
90580	C19orf52	chromosome 19 open reading frame 52	2.41	1.14e-09	2.57	3.24e-10	2.37	3.9e-09	2.36	4.61e-09	2.36	3.63e-09	2.14	7.93e-08	2.12	7.13e-08	1	16.33
65080	MRPL44	mitochondrial ribosomal protein L44	2.26	9.44e-12	2.25	1.78e-11	2.45	1.05e-12	2.52	3.31e-13	2.43	1.07e-12	2.22	1.82e-11	2.13	9.44e-11	1	16.26
55255	WDR41	WD repeat domain 41	2.29	6.58e-10	2.28	1.38e-09	2.34	7.65e-10	2.27	1.55e-09	2.42	1.57e-10	2.43	1.41e-10	2.18	4.16e-09	1	16.21
7408	VASP	vasodilator-stimulated phosphoprotein	2.63	2.02e-06	2.33	3.12e-05	2.42	1.56e-05	2.2	0.0001	2.32	2.92e-05	2.19	0.000123	2.05	0.000367	1	16.14
120227	CYP2R1	cytochrome P450, family 2, subfamily R, polypeptide 1	2.77	2.18e-10	2.05	1.5e-06	2.04	1.67e-06	2.15	3.65e-07	2.31	6.27e-08	2.47	7.63e-09	2.31	4.14e-08	1	16.1
10553	HTATIP2	HIV-1 Tat interactive protein 2, 30kDa	2.08	6.43e-08	2.13	4.72e-08	2.13	5.78e-08	2.41	1.6e-09	2.46	6.75e-10	2.42	9.29e-10	2.41	9.52e-10	1	16.04
55017	C14orf119	chromosome 14 open reading frame 119	2.53	4.53e-13	2.31	1.59e-11	2.15	1.66e-10	2.26	2.85e-11	2.24	3.01e-11	2.34	6.79e-12	2.21	5e-11	1	16.04
84262	PSMG3	proteasome (prosome, macropain) assembly chaperone 3	3.16	9.56e-09	2.19	3.29e-05	2.1	7.23e-05	2.14	6.4e-05	2.2	2.38e-05	2.1	7.24e-05	2.11	6.47e-05	1	16
83658	DYNLRB1	dynein, light chain, roadblock-type 1	2.17	5.87e-12	2.34	8.76e-13	2.18	9.5e-12	2.3	1e-12	2.38	3e-13	2.38	2.29e-13	2.24	2.54e-12	1	15.99
10487	CAP1	CAP, adenylate cyclase-associated protein 1 (yeast)	2.75	8.29e-15	2.39	1.97e-12	2.37	1.61e-12	2.02	4.81e-10	2.12	5.25e-11	2.15	4.14e-11	2.15	3.78e-11	1	15.95
728489	DNLZ	DNL-type zinc finger	2.41	2.6e-07	2.02	3.29e-05	2	3.05e-05	2.51	2.12e-07	2.39	4.25e-07	2.42	4.13e-07	2.15	5.1e-06	1	15.9
84079	ANKRD27	ankyrin repeat domain 27 (VPS9 domain)	2.36	8.28e-09	2.01	1.25e-06	2.05	8.21e-07	2.16	1.53e-07	2.11	2.46e-07	2.49	3.52e-09	2.72	2.53e-10	1	15.9
7295	TXN	thioredoxin	2.38	1.74e-18	2.18	4.99e-17	2.17	3.58e-17	2.27	2.8e-18	2.38	2.38e-19	2.24	3.99e-18	2.22	7.12e-18	1	15.84
53918	PELO	pelota homolog (Drosophila)	3.09	1.68e-09	2.41	9.44e-07	2.02	4.74e-05	2.08	2.41e-05	2.1	1.68e-05	2	6.91e-05	2.09	2.12e-05	1	15.79
51451	LCMT1	leucine carboxyl methyltransferase 1	2.3	4.98e-12	2.28	8.85e-12	2.17	6.69e-11	2.2	4.1e-11	2.24	1.82e-11	2.37	2.26e-12	2.13	9.9e-11	1	15.69
60481	ELOVL5	ELOVL fatty acid elongase 5	2.09	1.55e-09	2.18	7.58e-10	2.44	1.15e-11	2.29	7.78e-11	2.26	6.62e-11	2.18	2.56e-10	2.24	7.91e-11	1	15.68
80270	HSD3B7	hydroxy-delta-5-steroid dehydrogenase, 3 beta- and steroid delta-isomerase 7	2.22	7.66e-07	2.2	1.62e-06	2.1	4.28e-06	2.34	2.77e-07	2.54	3.25e-08	2.21	1.15e-06	2.05	7.98e-06	1	15.66
387	RHOA	ras homolog family member A	2.24	1.4e-14	2.25	2.24e-14	2.28	1e-14	2.36	1.94e-15	2.3	4.25e-15	2.16	4.72e-14	2.02	1.17e-12	1	15.61
92675	DTD1	D-tyrosyl-tRNA deacylase 1	2.61	1.16e-15	2.53	3.98e-15	2.18	1.02e-12	2.02	2.85e-11	2.08	4.95e-12	2.14	1.32e-12	2.04	6.67e-12	1	15.6
9158	FIBP	fibroblast growth factor (acidic) intracellular binding protein	2.15	8.22e-09	2.23	3.88e-09	2.13	1.9e-08	2.34	1.04e-09	2.4	4.31e-10	2.13	1.66e-08	2	1.26e-07	1	15.38
23313	KIAA0930	KIAA0930	2.15	1.55e-09	2.07	1.01e-08	2.23	6.86e-10	2.31	2.25e-10	2.35	1e-10	2.09	5.65e-09	2.16	1.5e-09	1	15.36
84300	UQCC2	ubiquinol-cytochrome c reductase complex assembly factor 2	2.39	8.82e-09	2.21	1.47e-07	2.07	7.26e-07	2.22	1.15e-07	2.2	1.3e-07	2.24	8.89e-08	2.03	1.33e-06	1	15.36
10121	ACTR1A	ARP1 actin-related protein 1 homolog A, centractin alpha (yeast)	2.29	1.28e-14	2.04	2.9e-12	2.06	2.18e-12	2.1	5.81e-13	2.38	2.35e-15	2.14	1.42e-13	2.14	1.5e-13	1	15.15
55293	UEVLD	UEV and lactate/malate dehyrogenase domains	2.11	1.89e-08	2.16	1.97e-08	2.25	5.06e-09	2.25	4.76e-09	2.18	8.24e-09	2.07	5.35e-08	2.12	2.56e-08	1	15.14
55670	PEX26	peroxisomal biogenesis factor 26	2.25	3.49e-10	2.03	2.19e-08	2.03	1.7e-08	2.2	1.02e-09	2.09	4.99e-09	2.34	1.43e-10	2.19	1.09e-09	1	15.13
64219	PJA1	praja ring finger 1, E3 ubiquitin protein ligase	2.08	7.59e-09	2	3.4e-08	2.23	1.57e-09	2.25	7.81e-10	2.22	9.98e-10	2.28	3.74e-10	2.06	1.57e-08	1	15.12
4134	MAP4	microtubule-associated protein 4	2.26	1.33e-12	2.08	5e-11	2.12	2.37e-11	2.07	4.74e-11	2.18	5.13e-12	2.27	1.25e-12	2.12	1.7e-11	1	15.1
26071	FAM127B	family with sequence similarity 127, member B	2.12	1.82e-05	2.25	9.35e-06	2.2	1.22e-05	2.22	1.02e-05	2.06	4.33e-05	2.09	3.73e-05	2.14	1.77e-05	1	15.08
10109	ARPC2	actin related protein 2/3 complex, subunit 2, 34kDa	2.3	4.59e-11	2.04	5.9e-09	2.07	3.29e-09	2.07	2.85e-09	2.11	1.87e-09	2.13	1.21e-09	2.13	1.19e-09	1	14.85
54578	UGT1A6	UDP glucuronosyltransferase 1 family, polypeptide A6	3.09	0.000702	3.21	0.000675	2.67	0.00412	3.77	0.000113	4.23	2.84e-05	2.92	0.00174	2	0.0495	2	21.89
83597	RTP3	receptor (chemosensory) transporter protein 3	2.49	0.000193	3.69	7.08e-07	3.77	5.36e-07	3.53	1.29e-06	3.42	1.94e-06	2.38	0.000525	1.82	0.0182	2	21.1
4312	MMP1	matrix metallopeptidase 1 (interstitial collagenase)	3.34	0.282	2.74	0.419	5.12	0.133	3.41	0.279	3.03	0.343	2.09	0.566	1.04	0.98	2	20.77
5214	PFKP	phosphofructokinase, platelet	3.58	5.97e-06	3.32	2.22e-05	3.85	3.27e-06	2.66	0.000547	2.43	0.00136	2.32	0.00314	1.88	0.0293	2	20.04
11082	ESM1	endothelial cell-specific molecule 1	2.62	0.293	2.23	0.43	3.71	0.143	4.1	0.108	3.81	0.133	2.03	0.485	-1.32	0.814	2	19.82
4071	TM4SF1	transmembrane 4 L six family member 1	4.4	0.00548	2.63	0.0955	3.47	0.0259	2.47	0.121	2.3	0.157	2.22	0.185	1.96	0.278	2	19.45
140606	SELM	-	4.02	3.1e-05	4.1	3.24e-05	2.99	0.000979	2.17	0.0241	2.19	0.0251	2.19	0.0221	1.45	0.354	2	19.11
1284	COL4A2	collagen, type IV, alpha 2	2.73	0.00491	2.22	0.0372	2.37	0.0215	3.19	0.00147	3.65	0.000364	2.53	0.0119	1.92	0.094	2	18.61
AFFX-HSAC07/X00351_M			3.78	6.23e-11	3	1.39e-08	2.71	8.77e-08	2.32	2.8e-06	2.32	2.64e-06	2.18	1.34e-05	2	8.6e-05	2	18.31
23624	CBLC	Cbl proto-oncogene C, E3 ubiquitin protein ligase	3.14	2.54e-09	2.77	6.94e-08	2.51	5.83e-07	2.69	1.06e-07	2.47	6.57e-07	2.07	3.48e-05	1.84	0.000445	2	17.49
79023	NUP37	nucleoporin 37kDa	2.94	7.18e-13	2.91	2.1e-12	2.79	4.77e-12	2.24	3.78e-09	2.05	4.57e-08	2.12	1.88e-08	1.94	3.49e-07	2	16.99
29925	GMPPB	GDP-mannose pyrophosphorylase B	3.36	3.81e-05	2.84	0.00042	2.3	0.00402	2.23	0.00548	2.09	0.0104	2.05	0.0145	1.95	0.0228	2	16.82
6628	SNRPB	small nuclear ribonucleoprotein polypeptides B and B1	3.44	2.95e-10	2.7	1.06e-07	2.31	3.41e-06	2.2	8.98e-06	2.11	2.17e-05	2.08	3.35e-05	1.91	0.000205	2	16.75
874	CBR3	carbonyl reductase 3	2.84	0.00387	2.82	0.00527	2.54	0.0129	2.37	0.0209	2.19	0.0359	2	0.0746	1.88	0.106	2	16.64
79651	RHBDF2	rhomboid 5 homolog 2 (Drosophila)	3.07	1.43e-10	2.78	3.65e-09	2.39	1.28e-07	2.08	4.33e-06	2.19	1.02e-06	2.02	8.46e-06	1.79	0.000157	2	16.32
84962	AJUBA	ajuba LIM protein	2.25	2.73e-05	2.13	0.000112	2.59	2.58e-06	2.39	1.27e-05	2.62	1.67e-06	2.18	7.35e-05	1.76	0.00391	2	15.92
11344	TWF2	twinfilin actin-binding protein 2	2.1	1.18e-07	2.49	1.79e-09	2.44	2.9e-09	2.57	7.44e-10	2.32	1.03e-08	2.21	4.59e-08	1.77	2.41e-05	2	15.9
79873	NUDT18	nudix (nucleoside diphosphate linked moiety X)-type motif 18	2.06	2.71e-08	2.28	1.99e-09	2.33	8.8e-10	2.39	3.53e-10	2.56	3.49e-11	2.28	1.51e-09	1.98	1.38e-07	2	15.88
9124	PDLIM1	PDZ and LIM domain 1	2.37	3.24e-12	2.4	3.91e-12	2.51	8.19e-13	2.21	5.07e-11	2.31	7.74e-12	2.03	8.93e-10	1.81	7.25e-08	2	15.64
203	AK1	adenylate kinase 1	2.24	2.1e-10	2.36	1.29e-10	2.34	8.2e-11	2.42	2.66e-11	2.38	4.06e-11	2.05	7e-09	1.84	3.26e-07	2	15.63
84142	FAM175A	family with sequence similarity 175, member A	2.2	0.000117	2.07	0.000503	2.42	3.41e-05	2.34	4.96e-05	2.4	3.02e-05	2.3	6.7e-05	1.83	0.00337	2	15.56
23466	CBX6	chromobox homolog 6	2.56	5.91e-06	2.48	1.67e-05	2.27	8.33e-05	2.05	0.000475	2.25	8.27e-05	2.02	0.000647	1.93	0.00132	2	15.56
64761	PARP12	poly (ADP-ribose) polymerase family, member 12	2.72	8.17e-12	2.11	3.22e-08	2.34	1.18e-09	2.15	1.66e-08	2.24	3.46e-09	2.14	1.67e-08	1.77	7.95e-06	2	15.47
55848	PLGRKT	plasminogen receptor, C-terminal lysine transmembrane protein	2.45	1.13e-08	2.49	1.06e-08	2.29	8.38e-08	2.13	7.51e-07	2.14	6.37e-07	2	2.88e-06	1.88	1.64e-05	2	15.38
58472	SQRDL	sulfide quinone reductase-like (yeast)	3.34	6.78e-13	2.05	5.88e-07	2.04	6.17e-07	2.03	7.94e-07	2	1.08e-06	2.02	8.22e-07	1.82	1.58e-05	2	15.3
205251	LINC00116	long intergenic non-protein coding RNA 116	2.5	8.15e-06	2.37	2.34e-05	2.22	7.37e-05	2.07	0.000278	2.09	0.00022	2	0.000447	1.93	0.000999	2	15.18
10212	DDX39A	DEAD (Asp-Glu-Ala-Asp) box polypeptide 39A	4.48	2.2e-11	3.42	8.06e-09	2.73	7.54e-07	2.32	1.66e-05	2.16	6.9e-05	1.94	0.000532	2.1	0.000132	3	19.15
3015	H2AFZ	H2A histone family, member Z	2.86	2.11e-11	2.51	1.53e-09	2.39	3.88e-09	2.08	1.94e-07	2.11	1.43e-07	1.94	1.94e-06	2.08	1.76e-07	3	15.97
1164	CKS2	CDC28 protein kinase regulatory subunit 2	2.52	1.75e-07	2.1	1.72e-05	2.42	8.35e-07	2.1	1.62e-05	2.06	2.54e-05	1.94	0.000123	2.45	4.83e-07	3	15.59
55313	CPPED1	calcineurin-like phosphoesterase domain containing 1	2.06	9.06e-08	2.41	1.2e-09	2.35	2.74e-09	2.16	2.98e-08	2.09	8.21e-08	1.95	7.68e-07	2.12	5.84e-08	3	15.14
286053	NSMCE2	non-SMC element 2, MMS21 homolog (S. cerevisiae)	2.1	7.09e-07	2.29	1.01e-07	2.5	1.13e-08	2.2	4.14e-07	2.01	5.72e-06	1.92	2.2e-05	2.01	4.24e-06	3	15.03
5704	PSMC4	proteasome (prosome, macropain) 26S subunit, ATPase, 4	4.71	1.89e-12	3.46	1.09e-09	2.57	5.34e-07	2.34	3.73e-06	2.36	2.62e-06	1.95	0.000224	1.89	0.00038	4	19.28
8544	PIR	pirin (iron-binding nuclear protein)	3.54	6.45e-08	2.56	2.74e-05	2.63	1.46e-05	2.87	1.88e-06	2.88	1.93e-06	1.83	0.00528	1.75	0.00941	4	18.06
4830	NME1	NME/NM23 nucleoside diphosphate kinase 1	5.06	4.26e-13	3.33	2.99e-09	2.66	3.53e-07	2.07	8.61e-05	2.12	5.88e-05	1.46	0.0432	1.26	0.249	4	17.96
6275	S100A4	S100 calcium binding protein A4	2.11	0.546	3.43	0.303	3.41	0.291	2.71	0.397	2.39	0.477	1.99	0.587	1.89	0.622	4	17.93
158	ADSL	adenylosuccinate lyase	3.78	1.94e-15	2.88	2.33e-12	2.61	2.75e-11	2.22	3.52e-09	2.23	4.4e-09	1.97	1.54e-07	1.82	1.84e-06	4	17.51
203068	TUBB	tubulin, beta class I	2.65	2.52e-08	2.74	1.85e-08	2.84	8.48e-09	2.35	6.64e-07	2.53	1.02e-07	1.92	7.32e-05	1.87	0.00013	4	16.9
8565	YARS	tyrosyl-tRNA synthetase	3.55	1.36e-12	2.74	9.98e-10	2.2	3.11e-07	2.07	1.59e-06	2.17	3.49e-07	1.86	2.73e-05	1.82	5.28e-05	4	16.41
5216	PFN1	profilin 1	2.51	3.02e-07	2.87	2.35e-08	2.54	1.86e-07	2.47	2.55e-07	2.3	1.06e-06	1.89	0.000125	1.66	0.00214	4	16.24
116461	TSEN15	TSEN15 tRNA splicing endonuclease subunit	2.98	4.83e-11	2.66	2.81e-09	2.59	6.92e-09	2.27	2.21e-07	2.1	9.68e-07	1.96	6.75e-06	1.67	0.000381	4	16.23
9948	WDR1	WD repeat domain 1	3.14	2.95e-11	2.59	6.96e-09	2.48	2.21e-08	2.12	1.32e-06	2.09	1.67e-06	1.93	1.47e-05	1.85	4.32e-05	4	16.2
51008	ASCC1	activating signal cointegrator 1 complex subunit 1	3.1	8.25e-13	2.79	2.22e-11	2.38	2.26e-09	2.14	4.69e-08	2.29	5.53e-09	1.77	1.64e-05	1.67	9.69e-05	4	16.14
3608	ILF2	interleukin enhancer binding factor 2	3.26	4.64e-10	2.54	2e-07	2.23	7.71e-06	2.07	3.78e-05	2.14	1.47e-05	1.84	0.00049	1.85	0.000433	4	15.93
5687	PSMA6	proteasome (prosome, macropain) subunit, alpha type, 6	3.17	1.58e-15	2.48	2.32e-12	2.27	3.93e-11	2.13	2.4e-10	2.08	3.26e-10	1.99	2.5e-09	1.78	1.36e-07	4	15.9
1841	DTYMK	deoxythymidylate kinase (thymidylate kinase)	2.84	8.6e-12	2.58	2.28e-10	2.36	1.99e-09	2.12	4.35e-08	2.15	2.5e-08	1.97	4.31e-07	1.87	1.94e-06	4	15.89
3145	HMBS	hydroxymethylbilane synthase	2.81	1.37e-09	2.48	4.86e-08	2.27	4.88e-07	2.24	6.57e-07	2.21	7.84e-07	1.92	3.4e-05	1.86	6.78e-05	4	15.79
10072	DPP3	dipeptidyl-peptidase 3	2.39	1.46e-10	2.42	2.37e-10	2.17	8.84e-09	2.13	1.41e-08	2.27	1.37e-09	1.96	1.97e-07	1.94	1.91e-07	4	15.28
8668	EIF3I	eukaryotic translation initiation factor 3, subunit I	3.07	1.61e-14	2.37	1.26e-10	2.13	3.34e-09	2.03	1.76e-08	2.06	5.31e-09	1.86	2.91e-07	1.76	1.71e-06	4	15.28
9688	NUP93	nucleoporin 93kDa	3.09	8.33e-14	2.39	1.86e-10	2.18	3.08e-09	2	4.09e-08	2.09	1.18e-08	1.83	1.18e-06	1.7	9.13e-06	4	15.28
55034	MOCOS	molybdenum cofactor sulfurase	2.5	2.11e-08	2.18	1.39e-06	2.27	4.04e-07	2.2	7.55e-07	2.35	1.49e-07	1.96	1.63e-05	1.79	0.000146	4	15.25
6182	MRPL12	mitochondrial ribosomal protein L12	2.47	0.000109	2.17	0.00106	2.17	0.00103	2.48	0.000111	2.13	0.00109	1.89	0.00604	1.7	0.0248	4	15.01
10318	TNIP1	TNFAIP3 interacting protein 1	3	8.16e-16	2.25	1e-11	2.19	2.23e-11	2.14	4.55e-11	2.17	3.13e-11	1.63	1.66e-06	1.51	3.47e-05	4	14.89
374378	GALNT18	UDP-N-acetyl-alpha-D-galactosamine:polypeptide N-acetylgalactosaminyltransferase 18	3.54	4.61e-10	2.21	1.79e-05	2.31	7.18e-06	2.03	0.000115	2.14	3.69e-05	1.3	0.197	1.06	0.844	4	14.59
4282	MIF	macrophage migration inhibitory factor (glycosylation-inhibiting factor)	2.03	0.141	2.28	0.096	2.13	0.127	2.09	0.135	2.14	0.122	1.96	0.177	1.75	0.275	4	14.38
1537	CYC1	cytochrome c-1	2.12	1.97e-07	2.29	3.65e-08	2.21	8.79e-08	2.21	1.06e-07	2.11	3.74e-07	1.74	6.95e-05	1.53	0.00193	4	14.21
5441	POLR2L	polymerase (RNA) II (DNA directed) polypeptide L, 7.6kDa	2.13	1.9e-07	2.28	3.18e-08	2.08	4.62e-07	2.06	6.26e-07	2.02	1.06e-06	1.89	6.57e-06	1.73	6.78e-05	4	14.19
25816	TNFAIP8	tumor necrosis factor, alpha-induced protein 8	4.09	6.3e-08	2.57	0.000176	2.96	2.2e-05	2.22	0.00143	1.84	0.0156	2.54	0.000208	2.94	2.18e-05	5	19.16
9532	BAG2	BCL2-associated athanogene 2	3.2	2.61e-08	2.92	2.87e-07	2.61	2.78e-06	2.01	0.000356	1.96	0.00062	2.01	0.000429	2.11	0.000179	5	16.82
9125	RQCD1	RCD1 required for cell differentiation1 homolog (S. pombe)	3.21	1.45e-09	2.38	1.36e-06	2.54	3.34e-07	2.25	5.48e-06	1.92	0.000207	2.13	1.68e-05	2.28	4.72e-06	5	16.71
10575	CCT4	chaperonin containing TCP1, subunit 4 (delta)	3.14	4.47e-16	2.61	1.96e-13	2.4	2.18e-12	2.01	9.61e-10	1.99	1.2e-09	2.05	4.91e-10	2.03	5.8e-10	5	16.23
57129	MRPL47	mitochondrial ribosomal protein L47	2.94	1.27e-13	2.56	1.5e-11	2.4	9.77e-11	2.02	2.18e-08	2	1.92e-08	2.12	3.27e-09	2.1	3.71e-09	5	16.14
5394	EXOSC10	exosome component 10	2.09	7.6e-08	2.12	8.25e-08	2.17	6.21e-08	2.02	4.22e-07	1.87	3.95e-06	2.06	2.3e-07	2.19	3.49e-08	5	14.52
231	AKR1B1	aldo-keto reductase family 1, member B1 (aldose reductase)	2.53	0.56	2.38	0.613	2.3	0.625	2.99	0.473	1.98	0.679	2.02	0.676	1.25	0.906	6	15.45
54707	GPN2	GPN-loop GTPase 2	2.7	2.6e-07	2.23	2.76e-05	2.15	4.54e-05	2.14	3.81e-05	1.94	0.00028	2.07	7.94e-05	2	0.000179	6	15.23
1047	CLGN	calmegin	4.78	0.00357	3.82	0.0168	2.51	0.122	2.07	0.238	1.92	0.316	1.89	0.325	2.31	0.163	7	19.3
3934	LCN2	lipocalin 2	8.69	0.00138	10.54	0.000627	7.57	0.00333	2.89	0.15	1.76	0.509	-1.09	0.939	-1.15	0.89	8	33.69
11010	GLIPR1	GLI pathogenesis-related 1	8.09	7.49e-08	7.86	1.62e-07	6.03	2.8e-06	2.13	0.0466	1.59	0.266	1.63	0.236	1.65	0.223	8	28.98
4256	MGP	matrix Gla protein	5.7	0.000654	4.83	0.0027	2.78	0.0631	2.01	0.217	-1.08	0.926	-1.47	0.544	-1.79	0.313	8	19.66
441951	ZFAS1	ZNFX1 antisense RNA 1	3.58	1.83e-09	3.92	5.8e-10	2.99	8.6e-08	2.11	8.91e-05	1.9	0.000685	1.99	0.000292	1.99	0.000309	8	18.48
7429	VIL1	villin 1	2.8	0.0161	3.88	0.00186	4.17	0.00102	2.41	0.05	1.98	0.142	1.47	0.472	1.36	0.579	8	18.07
1104	RCC1	regulator of chromosome condensation 1	3.42	1.74e-10	2.61	1.02e-07	2.07	2.41e-05	2.2	4.57e-06	1.86	0.000185	1.74	0.000965	1.82	0.000347	8	15.72
84883	AIFM2	apoptosis-inducing factor, mitochondrion-associated, 2	3.23	3.81e-09	2.51	1.24e-06	2.16	2.74e-05	2.12	3.58e-05	1.99	0.000127	1.79	0.00116	1.64	0.00611	8	15.44
83443	SF3B5	splicing factor 3b, subunit 5, 10kDa	2.65	9.21e-08	2.48	5.55e-07	2.26	3.26e-06	2.04	2.59e-05	1.93	6.84e-05	1.75	0.000736	1.73	0.000837	8	14.84
51501	C11orf73	chromosome 11 open reading frame 73	2.06	2.22e-05	2.6	2.09e-07	2.53	3.43e-07	2.28	3.45e-06	1.95	0.000124	1.78	0.000707	1.56	0.0109	8	14.76
3396	ICT1	immature colon carcinoma transcript 1	2.62	1.82e-11	2.48	1.23e-10	2.19	4.78e-09	2.01	8.38e-08	1.88	5.25e-07	1.79	2.69e-06	1.62	7.23e-05	8	14.59
2787	GNG5	guanine nucleotide binding protein (G protein), gamma 5	2.29	8.81e-07	2.47	1.89e-07	2.23	2.18e-06	2.18	3.45e-06	1.78	0.000439	1.94	5.68e-05	1.69	0.00144	8	14.58
10011	SRA1	steroid receptor RNA activator 1	2.46	8.28e-06	2.09	0.000263	2.08	0.000335	2.04	0.000388	1.97	0.000729	1.77	0.0049	1.72	0.0073	8	14.13
90480	GADD45GIP1	growth arrest and DNA-damage-inducible, gamma interacting protein 1	2.44	1.1e-08	2.25	1.24e-07	2.05	1.7e-06	2.01	2.75e-06	1.89	1.5e-05	1.75	0.000101	1.66	0.000473	8	14.05
1069	CETN2	centrin, EF-hand protein, 2	2.27	1.29e-08	2.16	9.49e-08	2.1	2.17e-07	2.09	2.21e-07	1.92	2.32e-06	1.78	2.54e-05	1.58	0.000689	8	13.9
51264	MRPL27	mitochondrial ribosomal protein L27	2.16	1.61e-08	2.06	1.2e-07	2.04	1.53e-07	2.03	1.85e-07	1.99	3.31e-07	1.78	1.04e-05	1.72	3.04e-05	8	13.78
2766	GMPR	guanosine monophosphate reductase	2.58	8.37e-11	2.1	5.23e-08	2.23	9.46e-09	2.09	5.68e-08	1.82	3.45e-06	1.58	0.000329	1.31	0.0385	8	13.71
25902	MTHFD1L	methylenetetrahydrofolate dehydrogenase (NADP+ dependent) 1-like	8.31	7.4e-13	5.93	2.44e-10	4.22	3.42e-08	1.92	0.00799	2.49	0.000165	2.19	0.00117	2.78	2.74e-05	9	27.84
29902	FAM216A	family with sequence similarity 216, member A	5.09	1.14e-09	3.13	5.17e-06	2.18	0.00145	1.98	0.00514	2	0.00439	2.41	0.000325	2.6	9e-05	9	19.39
1894	ECT2	epithelial cell transforming sequence 2 oncogene	2.66	5.94e-05	2.86	2.58e-05	3.34	2.64e-06	1.99	0.00564	2.1	0.0028	2.38	0.000405	2.74	4.66e-05	9	18.07
908	CCT6A	chaperonin containing TCP1, subunit 6A (zeta 1)	3.34	8.49e-12	2.53	1.04e-08	2.36	7.39e-08	1.89	2.24e-05	2.04	2.75e-06	2.42	3.72e-08	2.67	2.5e-09	9	17.25
8030	CCDC6	coiled-coil domain containing 6	2.89	5.54e-11	2.16	1.82e-07	2.07	4.76e-07	1.97	2.16e-06	2.11	2.45e-07	2.25	5.34e-08	2.29	2.3e-08	9	15.74
705	BYSL	bystin-like	4.58	1.64e-08	2.66	0.000103	2.08	0.00333	1.7	0.0416	2.29	0.000847	2.04	0.00432	1.93	0.0102	10	17.28
10544	PROCR	protein C receptor, endothelial	3.5	1.81e-07	3.11	1.94e-06	2.69	2.54e-05	1.74	0.0165	2.3	0.000253	2.09	0.00146	1.7	0.0253	10	17.13
4627	MYH9	myosin, heavy chain 9, non-muscle	2.99	1.92e-10	2.61	1.01e-08	2.75	2.68e-09	1.97	1.08e-05	2.12	1.51e-06	2.05	3.94e-06	1.93	2.02e-05	10	16.42
6251	RSU1	Ras suppressor protein 1	2.13	1.86e-07	2.48	6.77e-09	2.44	8.14e-09	1.95	3.51e-06	2.09	5.01e-07	1.95	3.82e-06	2.17	1.99e-07	11	15.21
6921	TCEB1	transcription elongation factor B (SIII), polypeptide 1 (15kDa, elongin C)	2.71	1.53e-08	2.27	1.88e-06	2.03	2.06e-05	1.88	0.000137	2.07	1.4e-05	1.98	3.46e-05	2.2	4.19e-06	11	15.14
51645	PPIL1	peptidylprolyl isomerase (cyclophilin)-like 1	4.94	1.36e-08	2.89	5.4e-05	2.3	0.00147	1.85	0.0201	2.06	0.00596	1.98	0.00965	1.97	0.0108	12	17.99
51067	YARS2	tyrosyl-tRNA synthetase 2, mitochondrial	2.7	6e-12	2.25	1.9e-09	2.11	1.97e-08	1.91	3.41e-07	2.18	5.34e-09	1.88	7.96e-07	1.82	2.41e-06	12	14.85
5230	PGK1	phosphoglycerate kinase 1	2.15	2.11e-10	2.14	4.55e-10	2.14	5.06e-10	1.99	6.63e-09	2.08	1.08e-09	1.91	2.46e-08	1.91	2.08e-08	12	14.32
55152	DALRD3	DALR anticodon binding domain containing 3	2.32	4e-09	2.23	2.35e-08	2.07	1.37e-07	1.98	6.15e-07	2.09	1.43e-07	1.75	2.75e-05	1.57	0.000742	12	14.01
6364	CCL20	chemokine (C-C motif) ligand 20	8.51	0.000262	4.62	0.0107	2.58	0.141	1.58	0.544	1.56	0.557	2.01	0.301	2.02	0.299	13	22.88
23212	RRS1	RRS1 ribosome biogenesis regulator homolog (S. cerevisiae)	5.36	2.52e-12	3.22	3.93e-08	2.32	2.75e-05	1.79	0.00304	1.95	0.000631	2.22	6.78e-05	2.51	4.68e-06	13	19.37
221662	RBM24	RNA binding motif protein 24	3.55	0.000217	2.39	0.014	2.9	0.00228	1.94	0.0685	1.79	0.118	2.95	0.00184	3.63	0.000192	13	19.15
9590	AKAP12	A kinase (PRKA) anchor protein 12	3.6	0.0688	2.81	0.18	2.6	0.224	1.11	0.929	-1.07	0.955	2.38	0.28	3.2	0.119	13	16.77
9521	EEF1E1	eukaryotic translation elongation factor 1 epsilon 1	3.57	2.35e-09	2.54	1.54e-06	2.19	6.87e-05	1.54	0.0228	1.76	0.00307	2.36	7.96e-06	2.45	4.84e-06	13	16.41
79081	C11orf48	chromosome 11 open reading frame 48	3.37	1.57e-08	2.48	9.21e-06	2.1	0.000208	1.98	0.000694	1.9	0.00116	2.07	0.000267	2.03	0.000389	13	15.93
121457	IKBIP	IKBKB interacting protein	2.23	0.000395	2.57	5.33e-05	2.24	0.000446	1.76	0.0157	1.85	0.00763	2.37	0.000178	2.42	0.000139	13	15.44
27242	TNFRSF21	tumor necrosis factor receptor superfamily, member 21	2.74	0.000236	2.26	0.00341	2.44	0.0017	1.54	0.166	1.69	0.0764	2.3	0.00284	2.46	0.00125	13	15.43
51260	PBDC1	polysaccharide biosynthesis domain containing 1	2.55	8.46e-11	2.24	8.44e-09	2.02	2.19e-07	1.85	3.25e-06	1.84	3.65e-06	2.39	1.35e-09	2.33	2.43e-09	13	15.22
195827	AAED1	AhpC/TSA antioxidant enzyme domain containing 1	2.86	2.2e-10	2.33	6.82e-08	2.18	4.28e-07	1.94	1.01e-05	1.67	0.000516	2.04	2.69e-06	2.01	3.45e-06	13	15.03
7511	XPNPEP1	X-prolyl aminopeptidase (aminopeptidase P) 1, soluble	2.22	3.21e-12	2.12	2.71e-11	2.01	2.43e-10	1.87	3.29e-09	2	1.98e-10	2.17	7.69e-12	2.27	1.43e-12	13	14.66
5504	PPP1R2	protein phosphatase 1, regulatory (inhibitor) subunit 2	2.23	2.43e-07	2.07	2.55e-06	2.06	2.95e-06	1.83	5.01e-05	1.96	6.27e-06	2.2	3.92e-07	2.3	9.74e-08	13	14.65
355	FAS	Fas cell surface death receptor	2.21	4.86e-05	2.05	0.000293	2.39	1.44e-05	1.89	0.00107	1.79	0.00272	2.02	0.000349	2.16	9.32e-05	13	14.51
6286	S100P	S100 calcium binding protein P	2.43	0.0834	3.4	0.0146	2.72	0.0523	1.94	0.23	1.85	0.266	2.03	0.195	1.85	0.269	14	16.22
10576	CCT2	chaperonin containing TCP1, subunit 2 (beta)	3.27	1.85e-13	2.49	4.48e-10	2.18	2.29e-08	1.81	6.51e-06	1.86	2.46e-06	2.12	5.79e-08	2	3.33e-07	14	15.73
9263	STK17A	serine/threonine kinase 17a	2.96	2.09e-10	2.08	2.95e-06	2.12	1.91e-06	1.75	0.000227	1.91	2.29e-05	2.09	2.4e-06	1.99	8.42e-06	14	14.9
55858	TMEM165	transmembrane protein 165	3.05	1.93e-09	2.11	2.15e-05	2	6.95e-05	1.84	0.000515	1.93	0.000131	2.06	3.47e-05	1.84	0.000398	14	14.83
2632	GBE1	glucan (1,4-alpha-), branching enzyme 1	3.15	1.69e-06	2.81	1.68e-05	2.5	0.00011	1.67	0.0308	1.88	0.0061	2	0.00285	2.16	0.000924	15	16.17
145788	C15orf65	chromosome 15 open reading frame 65	2.95	6.41e-08	2.57	1.76e-06	2.6	1.71e-06	1.79	0.00208	1.64	0.01	1.98	0.000424	2.01	0.000267	15	15.54
55233	MOB1A	MOB kinase activator 1A	2.34	3.17e-09	2.11	1.22e-07	2.3	9.62e-09	1.99	6.64e-07	2	4.29e-07	1.95	9.69e-07	2.01	4.69e-07	15	14.7
3685	ITGAV	integrin, alpha V	2.57	8.97e-05	2.3	0.00068	2.91	1.67e-05	1.35	0.272	1.33	0.311	1.77	0.0209	2.07	0.00322	15	14.3
51249	TMEM69	transmembrane protein 69	2.3	1.53e-08	2.12	3.24e-07	2.17	1.91e-07	1.85	1.53e-05	1.85	1.48e-05	1.75	6.17e-05	2.09	3.65e-07	15	14.13
79035	NABP2	nucleic acid binding protein 2	2.04	1.09e-05	2.39	3.93e-07	2.06	1.04e-05	1.81	0.00022	1.89	6.26e-05	1.82	0.000191	2.09	6.05e-06	15	14.1
6690	SPINK1	serine peptidase inhibitor, Kazal type 1	4.12	0.0122	5.68	0.00248	4.68	0.00795	1.66	0.477	1.24	0.798	1.15	0.88	-1.04	0.967	16	19.57
51491	NOP16	NOP16 nucleolar protein	5.74	3.17e-10	3	1.28e-05	2.09	0.00275	1.64	0.0529	1.69	0.0356	1.81	0.0188	1.9	0.00947	16	17.87
7171	TPM4	tropomyosin 4	3.33	0.0102	3.35	0.0132	4.64	0.0017	1.99	0.188	1.46	0.528	1.35	0.636	1.49	0.504	16	17.61
6723	SRM	spermidine synthase	4.86	4.35e-07	3.36	6.19e-05	2.18	0.00805	1.82	0.0478	1.8	0.052	1.75	0.0694	1.83	0.049	16	17.6
4953	ODC1	ornithine decarboxylase 1	4.88	2.18e-10	3.2	4.45e-07	2.43	6.03e-05	1.63	0.029	1.65	0.0234	1.51	0.0733	1.42	0.135	16	16.72
6632	SNRPD1	small nuclear ribonucleoprotein D1 polypeptide 16kDa	4.09	2.05e-11	2.42	2.19e-06	2.2	1.79e-05	1.8	0.00125	1.92	0.000315	2	0.00013	1.94	0.000268	16	16.37
10436	EMG1	EMG1 N1-specific pseudouridine methyltransferase	4.4	6.27e-13	2.75	3.04e-08	2.1	1.38e-05	1.79	0.000619	1.78	0.000595	1.75	0.000895	1.72	0.0012	16	16.29
10189	ALYREF	Aly/REF export factor	3.82	1.59e-10	2.66	4.32e-07	2.24	1.92e-05	1.97	0.00028	1.88	0.000607	1.67	0.00568	1.6	0.0116	16	15.84
51118	UTP11L	UTP11-like, U3 small nucleolar ribonucleoprotein, (yeast)	3.41	9.81e-12	2.64	1.03e-08	2.13	2.01e-06	1.82	0.000109	1.76	0.000229	1.86	5.49e-05	1.97	1.28e-05	16	15.59
306	ANXA3	annexin A3	2.12	0.278	3.33	0.0668	3.95	0.0325	1.58	0.57	1.57	0.586	1.38	0.716	1.44	0.674	16	15.37
7203	CCT3	chaperonin containing TCP1, subunit 3 (gamma)	2.83	1.53e-15	2.51	6.74e-14	2.31	8.34e-13	1.89	1.74e-09	1.91	1.03e-09	1.92	6.47e-10	1.89	1.31e-09	16	15.26
8727	CTNNAL1	catenin (cadherin-associated protein), alpha-like 1	3.53	6.09e-08	2.65	1.73e-05	2.29	0.000236	1.54	0.0688	1.57	0.0512	1.75	0.0127	1.85	0.00642	16	15.18
55239	OGFOD1	2-oxoglutarate and iron-dependent oxygenase domain containing 1	3.37	3.89e-14	2.37	1.29e-09	2.07	7.53e-08	1.74	1.38e-05	1.83	3.26e-06	1.79	6.87e-06	1.87	1.67e-06	16	15.04
3615	IMPDH2	IMP (inosine 5'-monophosphate) dehydrogenase 2	3.58	1.28e-12	2.34	7.42e-08	2.17	6.05e-07	1.8	7.03e-05	1.82	5.02e-05	1.64	0.000727	1.65	0.000635	16	15
8872	CDC123	cell division cycle 123	3.29	3.22e-15	2.49	2.02e-11	2.01	1.91e-08	1.71	4.11e-06	1.74	2.09e-06	1.83	4.23e-07	1.88	1.47e-07	16	14.95
79074	C2orf49	chromosome 2 open reading frame 49	2.72	2.83e-08	2.62	1.17e-07	2.39	9.5e-07	1.96	0.000114	1.72	0.00167	1.72	0.00144	1.68	0.00272	16	14.81
23480	SEC61G	Sec61 gamma subunit	2.65	6.62e-09	2.32	3.32e-07	2.3	5.66e-07	1.86	6.21e-05	1.71	0.000452	1.91	3.22e-05	1.96	1.89e-05	16	14.71
7347	UCHL3	ubiquitin carboxyl-terminal esterase L3 (ubiquitin thiolesterase)	3.52	6.5e-12	2.5	4.74e-08	2.09	5.14e-06	1.59	0.00269	1.61	0.00204	1.67	0.000921	1.61	0.00205	16	14.59
121053	C12orf45	chromosome 12 open reading frame 45	2.94	2.71e-11	2.34	1.17e-08	2.16	9.08e-08	1.77	2.37e-05	1.77	2.77e-05	1.88	4.24e-06	1.68	9.99e-05	16	14.54
2023	ENO1	enolase 1, (alpha)	2.89	8.44e-10	2.36	2.01e-07	2.06	5.92e-06	1.82	0.000114	1.89	4.43e-05	1.75	0.000322	1.66	0.00115	16	14.43
3376	IARS	isoleucyl-tRNA synthetase	3.28	1.33e-10	2.45	1.51e-07	2.03	1.46e-05	1.53	0.00739	1.65	0.00123	1.72	0.000601	1.75	0.000455	16	14.41
9470	EIF4E2	eukaryotic translation initiation factor 4E family member 2	2.4	1.14e-13	2.36	2.65e-13	2.25	8.19e-13	1.96	2.08e-10	1.96	1.19e-10	1.78	9.95e-09	1.68	9.97e-08	16	14.39
5682	PSMA1	proteasome (prosome, macropain) subunit, alpha type, 1	2.85	2.4e-16	2.26	6.8e-13	2.06	1.69e-11	1.84	1.86e-09	1.88	5.97e-10	1.78	4.74e-09	1.64	1.94e-07	16	14.31
8896	BUD31	BUD31 homolog (S. cerevisiae)	2.71	1.06e-10	2.31	1.35e-08	2.07	3.51e-07	1.85	8.12e-06	1.78	2.68e-05	1.83	1.21e-05	1.76	3.46e-05	16	14.31
6742	SSBP1	single-stranded DNA binding protein 1, mitochondrial	2.94	8.52e-15	2.51	2.76e-12	2.11	7.02e-10	1.67	3.66e-06	1.71	1.16e-06	1.71	1.42e-06	1.64	7.19e-06	16	14.29
6236	RRAD	Ras-related associated with diabetes	2.48	0.00113	2.22	0.00551	2.73	0.000489	1.75	0.0592	1.54	0.164	1.84	0.0381	1.69	0.0803	16	14.25
200916	RPL22L1	ribosomal protein L22-like 1	2.45	3.61e-06	2.44	5.93e-06	2.89	2.36e-07	1.69	0.00595	1.73	0.00396	1.51	0.038	1.51	0.0361	16	14.22
3326	HSP90AB1	heat shock protein 90kDa alpha (cytosolic), class B member 1	2.72	0.000211	2.29	0.00247	2.16	0.0051	1.82	0.0316	1.69	0.0636	1.83	0.0307	1.66	0.0748	16	14.17
57559	STAMBPL1	STAM binding protein-like 1	3.09	4.54e-06	2.31	0.000603	2.26	0.000843	1.81	0.0174	1.55	0.0857	1.83	0.0138	1.31	0.334	16	14.16
2188	FANCF	Fanconi anemia, complementation group F	2.4	2.72e-11	2.15	1.74e-09	2.14	2.37e-09	1.94	5.84e-08	1.8	7.32e-07	1.81	5.99e-07	1.87	1.69e-07	16	14.11
6881	TAF10	TAF10 RNA polymerase II, TATA box binding protein (TBP)-associated factor, 30kDa	2.37	1.12e-09	2.39	1.97e-09	2.09	1.12e-07	1.94	1.09e-06	1.87	3.4e-06	1.78	1.09e-05	1.66	9.57e-05	16	14.1
29089	UBE2T	ubiquitin-conjugating enzyme E2T (putative)	2.44	1.76e-06	2.46	2.38e-06	2.05	0.000106	1.82	0.00125	1.69	0.00446	1.63	0.00871	1.9	0.000538	16	13.99
55013	CCDC109B	coiled-coil domain containing 109B	2.78	1.08e-06	2.01	0.000706	2.1	0.000338	1.72	0.00817	1.83	0.00317	1.69	0.0108	1.86	0.00255	16	13.99
29074	MRPL18	mitochondrial ribosomal protein L18	2.49	3.83e-09	2.31	4.94e-08	2.09	8.19e-07	1.77	8.1e-05	1.66	0.000375	1.86	1.78e-05	1.79	5.29e-05	16	13.97
79091	METTL22	methyltransferase like 22	2.69	1.13e-08	2.49	1.33e-07	2.17	3.46e-06	1.9	9.76e-05	1.86	0.000137	1.47	0.0206	1.31	0.122	16	13.89
22818	COPZ1	coatomer protein complex, subunit zeta 1	2.55	1.02e-10	2.27	5.28e-09	2.09	6.64e-08	1.89	1.31e-06	1.9	9.57e-07	1.64	7.52e-05	1.52	0.000826	16	13.86
1810	DR1	down-regulator of transcription 1, TBP-binding (negative cofactor 2)	2.39	4.66e-08	2.19	7.78e-07	2.05	3.44e-06	1.72	0.000253	1.7	0.000305	1.81	7.04e-05	1.98	6.59e-06	16	13.84
AFFX-HSAC07/X00351_3			2.68	2.01e-10	2.32	1.92e-08	2.1	3.35e-07	1.74	5.27e-05	1.8	1.89e-05	1.6	0.000569	1.6	0.000598	16	13.84
29093	MRPL22	mitochondrial ribosomal protein L22	2.71	1.13e-12	2.3	2.57e-10	2.06	1.37e-08	1.77	1.56e-06	1.74	2.56e-06	1.66	1.4e-05	1.59	7.64e-05	16	13.83
144501	KRT80	keratin 80	2.44	0.00503	2.48	0.00442	2.58	0.00326	1.56	0.213	1.55	0.215	1.55	0.224	1.65	0.151	16	13.81
401466	C8orf59	chromosome 8 open reading frame 59	2.6	8.06e-08	2.63	8.38e-08	2.11	1.51e-05	1.59	0.00554	1.57	0.00665	1.65	0.00302	1.63	0.0038	16	13.78
283237	TTC9C	tetratricopeptide repeat domain 9C	2.39	2.33e-12	2.37	5.49e-12	2.08	5.43e-10	1.99	3.01e-09	1.75	4.08e-07	1.7	1.39e-06	1.49	0.000191	16	13.77
28998	MRPL13	mitochondrial ribosomal protein L13	2.05	1.3e-07	2.33	5.42e-09	2.13	7.16e-08	1.84	5.96e-06	1.83	6.89e-06	1.7	5.38e-05	1.88	3.39e-06	16	13.76
3983	ABLIM1	actin binding LIM protein 1	2.09	2.48e-08	2.04	9.13e-08	2.04	9.81e-08	1.83	3.14e-06	1.87	1.4e-06	1.95	3.99e-07	1.89	1.04e-06	16	13.71
122704	MRPL52	mitochondrial ribosomal protein L52	2.53	3.63e-08	2.44	1.13e-07	2.15	2.72e-06	1.87	6.9e-05	1.7	0.000616	1.61	0.00234	1.41	0.0297	16	13.71
1716	DGUOK	deoxyguanosine kinase	2.86	1.13e-12	2.2	3.87e-09	2.03	4.45e-08	1.78	3.17e-06	1.6	0.000104	1.64	4.89e-05	1.56	0.000208	16	13.67
115098	CCDC124	coiled-coil domain containing 124	2.67	4.07e-07	2.52	2.12e-06	2.09	0.000117	1.56	0.0193	1.73	0.00347	1.51	0.0352	1.54	0.0239	16	13.62
115106	HAUS1	HAUS augmin-like complex, subunit 1	2.09	1.77e-05	2.23	6.21e-06	2.26	4.95e-06	1.85	0.000441	1.56	0.00999	1.81	0.000699	1.75	0.00117	16	13.55
832	CAPZB	capping protein (actin filament) muscle Z-line, beta	2.06	7.5e-07	2.02	2.32e-06	2	2.37e-06	1.93	7.03e-06	1.97	3.31e-06	1.72	0.000159	1.81	3.49e-05	16	13.51
4000	LMNA	lamin A/C	2.04	2.08e-08	2.13	1.04e-08	2.12	1.23e-08	1.95	1.46e-07	1.95	1.33e-07	1.68	1.99e-05	1.58	0.000139	16	13.45
9050	PSTPIP2	proline-serine-threonine phosphatase interacting protein 2	2.31	0.000187	2.04	0.00168	2.18	0.000709	1.83	0.00781	1.71	0.0178	1.6	0.0455	1.72	0.0188	16	13.39
388962	BOLA3	bolA family member 3	2.64	2.67e-06	2.42	2.05e-05	2.05	0.000486	1.72	0.0084	1.6	0.0235	1.53	0.0419	1.43	0.0955	16	13.39
2058	EPRS	glutamyl-prolyl-tRNA synthetase	2.59	5.26e-08	2.15	6.24e-06	2.04	2.6e-05	1.74	0.000908	1.67	0.00199	1.58	0.00539	1.43	0.0343	16	13.2
516	ATP5G1	ATP synthase, H+ transporting, mitochondrial Fo complex, subunit C1 (subunit 9)	2.02	7.78e-07	2.51	5e-09	2.32	3.79e-08	1.86	2.27e-05	1.63	0.000415	1.36	0.0344	1.23	0.175	16	12.93
10096	ACTR3	ARP3 actin-related protein 3 homolog (yeast)	2.38	3.5e-11	2.09	4.68e-09	2.1	3.56e-09	1.52	0.00018	1.53	0.00017	1.52	0.000189	1.64	1.71e-05	16	12.78
51192	CKLF	chemokine-like factor	2.41	3.47e-08	2.06	2.56e-06	2.31	1.79e-07	1.77	0.000133	1.45	0.0134	1.47	0.0103	1.26	0.149	16	12.73
127253	TYW3	tRNA-yW synthesizing protein 3 homolog (S. cerevisiae)	2.54	4.97e-09	2.25	2.52e-07	2.16	6.98e-07	1.44	0.0141	1.32	0.0718	1.36	0.0438	1.37	0.04	16	12.44
51805	COQ3	coenzyme Q3 methyltransferase	2.21	3.96e-08	2.25	4.32e-08	2.09	2.7e-07	1.69	0.000139	1.49	0.00289	1.32	0.046	1.26	0.11	16	12.31
87	ACTN1	actinin, alpha 1	2.28	4.31e-06	2.15	2.07e-05	2.02	7.87e-05	1.53	0.0183	1.52	0.0178	1.42	0.0575	1.33	0.133	16	12.25
10970	CKAP4	cytoskeleton-associated protein 4	2.14	1.74e-06	2.01	1.28e-05	1.93	3.41e-05	2.2	1.17e-06	2.63	1.12e-08	2.86	1.52e-09	2.98	5.8e-10	17	16.75
1026	CDKN1A	cyclin-dependent kinase inhibitor 1A (p21, Cip1)	2.04	0.000602	2.01	0.00105	1.9	0.00271	2.26	0.00013	2.34	7.07e-05	2.45	3.2e-05	2.73	5.26e-06	17	15.73
9325	TRIP4	thyroid hormone receptor interactor 4	2.1	5.01e-10	2.02	3.26e-09	1.95	1.3e-08	2.06	1.73e-09	2.13	4.19e-10	2.39	9.11e-12	2.36	8.72e-12	17	15.01
126789	PUSL1	pseudouridylate synthase-like 1	2.12	1.63e-06	2.05	7.42e-06	1.92	3.7e-05	2.12	2.22e-06	2.2	7.17e-07	2.18	1.16e-06	2.11	2.23e-06	17	14.7
1728	NQO1	NAD(P)H dehydrogenase, quinone 1	2.31	0.0155	2.33	0.0174	1.92	0.081	2.41	0.0118	2.21	0.0255	2.01	0.0541	1.62	0.212	18	14.81
1890	TYMP	thymidine phosphorylase	2.4	0.00148	2.01	0.0132	1.92	0.0215	2.34	0.00218	2.18	0.00509	2.18	0.00524	1.74	0.0585	18	14.77
9442	MED27	mediator complex subunit 27	2.44	2.58e-08	2.17	9.38e-07	1.93	1.88e-05	2.19	7.39e-07	2.15	1.14e-06	1.98	1.01e-05	1.98	9.01e-06	19	14.84
6396	SEC13	SEC13 homolog (S. cerevisiae)	2.32	9.28e-08	2.09	1.72e-06	1.97	7.88e-06	2.07	1.89e-06	2.12	1.08e-06	1.98	5.58e-06	1.89	2.08e-05	19	14.44
8266	UBL4A	ubiquitin-like 4A	2.2	1.74e-08	2.02	3.21e-07	1.92	1.45e-06	2.01	4.15e-07	2.01	3.1e-07	1.96	8.69e-07	1.96	6.57e-07	19	14.08
112812	FDX1L	ferredoxin 1-like	2.09	8.17e-08	2.01	5.01e-07	1.93	1.73e-06	2.16	7.93e-08	2.05	2.73e-07	1.89	3.9e-06	1.81	1.07e-05	19	13.94
51231	VRK3	vaccinia related kinase 3	2.28	4.24e-10	2.03	3.32e-08	1.82	1.13e-06	2.04	2.6e-08	2.11	7.43e-09	1.66	2.57e-05	1.43	0.00216	19	13.37
51647	FAM96B	family with sequence similarity 96, member B	2.38	4.23e-08	2.14	5.79e-07	1.99	3.84e-06	2.01	3.25e-06	1.97	4.59e-06	2.03	2.2e-06	1.93	8.46e-06	20	14.45
26521	TIMM8B	translocase of inner mitochondrial membrane 8 homolog B (yeast)	2.38	1.72e-10	2.02	4.98e-08	1.98	9.2e-08	2.03	4.44e-08	1.93	2.1e-07	1.83	1.47e-06	1.82	1.58e-06	21	13.99
124995	MRPL10	mitochondrial ribosomal protein L10	2.39	6.71e-11	2.15	3.24e-09	1.99	3.57e-08	2.05	1.08e-08	1.94	9.52e-08	1.71	7.3e-06	1.54	0.000193	21	13.77
4728	NDUFS8	NADH dehydrogenase (ubiquinone) Fe-S protein 8, 23kDa (NADH-coenzyme Q reductase)	2.16	3.97e-08	2.1	1.5e-07	1.88	3.54e-06	2.05	2.88e-07	1.98	6.22e-07	1.66	0.000137	1.51	0.00193	21	13.34
79080	CCDC86	coiled-coil domain containing 86	3.53	1.2e-08	2.41	2.55e-05	1.82	0.00396	1.74	0.00738	2.08	0.00032	2.24	8.44e-05	2.31	5.53e-05	22	16.13
339230	CCDC137	coiled-coil domain containing 137	2.63	1.31e-08	2.05	1.1e-05	1.68	0.00128	1.94	4.92e-05	2.06	8.66e-06	2.45	1.36e-07	2.24	1.1e-06	22	15.05
7866	IFRD2	interferon-related developmental regulator 2	2.64	1.62e-07	2.06	5.99e-05	1.74	0.00168	1.91	0.000358	2.16	1.79e-05	2.11	3.65e-05	2.09	5.13e-05	22	14.71
78996	C7orf49	chromosome 7 open reading frame 49	2.99	1.25e-10	2.09	2.78e-06	2	8.43e-06	1.9	4.8e-05	2.03	1.2e-05	2.09	4.36e-06	1.83	0.000125	23	14.93
150223	YDJC	YdjC homolog (bacterial)	2.95	5.98e-08	2.1	8.45e-05	1.7	0.00495	1.83	0.0012	2.1	6.82e-05	2.02	0.000179	1.93	0.000433	23	14.63
968	CD68	CD68 molecule	2.72	0.00426	3.15	0.00129	1.9	0.0855	1.64	0.204	2.13	0.0368	1.77	0.135	2.38	0.0163	24	15.69
10360	NPM3	nucleophosmin/nucleoplasmin 3	3.43	1.1e-05	2.59	0.000774	1.83	0.0364	1.85	0.0333	2.1	0.00894	1.73	0.0616	1.73	0.0606	25	15.26
79077	DCTPP1	dCTP pyrophosphatase 1	3.05	1.03e-14	2.04	6.45e-09	1.97	1.9e-08	1.91	5.2e-08	2.03	5.64e-09	1.88	1.07e-07	1.71	3.01e-06	25	14.59
8890	EIF2B4	eukaryotic translation initiation factor 2B, subunit 4 delta, 67kDa	2.31	2.01e-13	2.04	3.25e-11	1.83	2.68e-09	1.96	1.41e-10	2.04	2.28e-11	1.97	9.15e-11	1.96	1.29e-10	25	14.11
285367	RPUSD3	RNA pseudouridylate synthase domain containing 3	2.27	3.97e-08	2.35	3.39e-08	1.9	9.39e-06	1.99	2.14e-06	2	1.94e-06	1.89	1.37e-05	1.66	0.000381	25	14.06
7718	ZNF165	zinc finger protein 165	3.37	0.000249	2.35	0.0116	1.58	0.224	1.88	0.0723	1.93	0.0589	3.58	0.000125	6.17	2.07e-07	26	20.86
63924	CIDEC	cell death-inducing DFFA-like effector c	3.07	0.00232	2.44	0.0189	1.73	0.188	1.84	0.134	1.82	0.137	2.97	0.00453	4.22	0.000151	26	18.09
4358	MPV17	MpV17 mitochondrial inner membrane protein	2.99	1.42e-09	2.3	1.1e-06	1.81	0.000481	1.94	8.45e-05	1.87	0.000152	2.02	2.86e-05	2.19	3.93e-06	26	15.12
4739	NEDD9	neural precursor cell expressed, developmentally down-regulated 9	2.96	0.0003	2.1	0.0167	1.99	0.0276	1.49	0.246	1.6	0.157	2.07	0.0191	2.45	0.00348	26	14.66
100303755	PET117	PET117 homolog (S. cerevisiae)	2.21	7.66e-09	2.05	1.21e-07	1.84	3.55e-06	1.68	5.89e-05	1.99	3.74e-07	2.12	3.51e-08	2.51	3.09e-10	26	14.4
84246	MED10	mediator complex subunit 10	2.63	1.33e-08	2.01	1.74e-05	1.67	0.00137	1.74	0.000478	1.82	0.000136	2.02	1.25e-05	2.01	1.42e-05	26	13.9
2877	GPX2	glutathione peroxidase 2 (gastrointestinal)	2.88	0.00101	2.09	0.0265	-1.08	0.862	-1.56	0.208	-1.48	0.274	-2.04	0.0304	-2.87	0.00117	27	14
84298	LLPH	LLP homolog, long-term synaptic facilitation (Aplysia)	2.96	1.68e-08	2.17	3.17e-05	2	0.000154	1.78	0.00125	1.67	0.00524	1.99	0.000167	2.03	8.89e-05	28	14.6
64782	AEN	apoptosis enhancing nuclease	2.63	3.9e-05	2.04	0.00266	1.71	0.0292	1.65	0.036	1.69	0.0274	1.74	0.0231	2.01	0.00284	28	13.47
5036	PA2G4	proliferation-associated 2G4, 38kDa	4.81	5.79e-09	2.42	0.000349	1.69	0.0427	1.73	0.0329	1.74	0.0295	1.68	0.043	2	0.00491	29	16.07
51651	PTRH2	peptidyl-tRNA hydrolase 2	3.74	6.24e-14	2.34	1.88e-08	2	1.58e-06	1.8	2.76e-05	1.84	1.3e-05	1.96	3.05e-06	1.93	4.2e-06	29	15.61
6520	SLC3A2	solute carrier family 3 (amino acid transporter heavy chain), member 2	4.65	1.62e-07	2.65	0.000639	1.63	0.106	1.5	0.19	1.71	0.0739	1.59	0.125	1.67	0.0914	29	15.4
1875	E2F5	E2F transcription factor 5, p130-binding	3.92	1.39e-11	2.39	9.9e-07	1.92	0.000142	1.56	0.00987	1.72	0.00135	1.88	0.000238	1.68	0.00217	29	15.07
3692	EIF6	eukaryotic translation initiation factor 6	3.63	1.36e-10	2.37	1.87e-06	1.9	0.000217	1.87	0.000296	1.88	0.000254	1.63	0.00465	1.65	0.00374	29	14.93
56902	PNO1	partner of NOB1 homolog (S. cerevisiae)	4.19	1.25e-10	2.23	5.26e-05	1.78	0.00344	1.44	0.076	1.56	0.0245	1.68	0.00799	1.77	0.00355	29	14.65
54865	GPATCH4	G patch domain containing 4	4.11	2.35e-10	2.41	1.27e-05	1.85	0.002	1.39	0.123	1.39	0.115	1.73	0.00597	1.76	0.00452	29	14.64
79711	IPO4	importin 4	4.22	1.4e-08	2.63	4.89e-05	1.99	0.00375	1.35	0.264	1.71	0.0243	1.36	0.252	1.37	0.232	29	14.63
9040	UBE2M	ubiquitin-conjugating enzyme E2M	2.96	2.05e-06	2.53	8.16e-05	1.9	0.00499	1.86	0.00676	1.85	0.00622	1.76	0.0139	1.71	0.0188	29	14.57
8624	PSMG1	proteasome (prosome, macropain) assembly chaperone 1	3.25	2.12e-11	2.3	1.74e-07	1.85	4.51e-05	1.62	0.00111	1.79	0.00011	1.77	0.00015	1.92	1.65e-05	29	14.5
10328	EMC8	ER membrane protein complex subunit 8	2.76	7.21e-13	2.11	5.62e-09	1.93	1.13e-07	1.89	2.52e-07	1.98	3.6e-08	1.89	2.21e-07	1.87	2.32e-07	29	14.43
10668	CGRRF1	cell growth regulator with ring finger domain 1	2.96	4.37e-13	2.02	7.6e-08	1.91	4.76e-07	1.88	6.26e-07	1.79	3.67e-06	1.87	7.82e-07	1.99	1.26e-07	29	14.42
51406	NOL7	nucleolar protein 7, 27kDa	3.07	8.59e-13	2.44	9.18e-10	2	3.95e-07	1.51	0.00118	1.59	0.000313	1.84	5.1e-06	1.94	8.98e-07	29	14.39
10056	FARSB	phenylalanyl-tRNA synthetase, beta subunit	3.84	6.29e-13	2.39	8.28e-08	1.83	9.67e-05	1.49	0.0105	1.63	0.00128	1.59	0.00235	1.6	0.00216	29	14.37
3276	PRMT1	protein arginine methyltransferase 1	3.63	0.000104	2.32	0.0115	1.85	0.0785	1.7	0.14	1.74	0.119	1.58	0.218	1.49	0.281	29	14.31
11186	RASSF1	Ras association (RalGDS/AF-6) domain family member 1	3.47	1.34e-07	2.34	0.000183	1.8	0.00987	1.53	0.0702	1.62	0.034	1.69	0.0206	1.85	0.00598	29	14.3
5708	PSMD2	proteasome (prosome, macropain) 26S subunit, non-ATPase, 2	3.12	7.33e-13	2.38	2.77e-09	1.95	1.02e-06	1.85	4.96e-06	1.81	7.36e-06	1.61	0.000276	1.56	0.000604	29	14.28
6301	SARS	seryl-tRNA synthetase	3.08	1.08e-09	2.19	4.26e-06	1.83	0.000348	1.75	0.000955	1.81	0.000319	1.81	0.000325	1.76	0.000599	29	14.23
471	ATIC	5-aminoimidazole-4-carboxamide ribonucleotide formyltransferase/IMP cyclohydrolase	2.96	3.38e-12	2.34	3.27e-09	1.99	5.35e-07	1.7	3.97e-05	1.81	5.23e-06	1.7	4.19e-05	1.72	3.01e-05	29	14.22
8487	GEMIN2	gem (nuclear organelle) associated protein 2	3.51	9.3e-11	2.22	5.32e-06	1.81	0.00058	1.66	0.00303	1.5	0.0189	1.81	0.000483	1.66	0.00337	29	14.17
92856	IMP4	IMP4, U3 small nucleolar ribonucleoprotein, homolog (yeast)	3.13	2.33e-10	2.33	3.83e-07	1.87	7.55e-05	1.87	7.42e-05	1.86	7.72e-05	1.59	0.00325	1.52	0.00738	29	14.17
55003	PAK1IP1	PAK1 interacting protein 1	4.38	3.84e-09	2.49	5.97e-05	1.71	0.0211	1.17	0.595	1.2	0.52	1.54	0.068	1.62	0.0401	29	14.11
25879	DCAF13	DDB1 and CUL4 associated factor 13	3.64	3.9e-11	2.32	1.62e-06	1.84	0.00028	1.36	0.0827	1.33	0.105	1.63	0.00363	1.91	0.000139	29	14.03
10419	PRMT5	protein arginine methyltransferase 5	3.71	2.09e-13	2.7	1e-09	1.92	8.52e-06	1.54	0.00259	1.48	0.00522	1.37	0.0284	1.28	0.0953	29	14
92609	TIMM50	translocase of inner mitochondrial membrane 50 homolog (S. cerevisiae)	2.88	1.08e-09	2.32	3.73e-07	1.93	4.12e-05	1.86	0.000103	1.87	7.01e-05	1.63	0.00218	1.49	0.0123	29	13.98
79084	WDR77	WD repeat domain 77	2.83	7.24e-10	2.03	5.39e-06	1.82	9.54e-05	1.81	8.76e-05	1.83	6.74e-05	1.8	0.000107	1.82	7.43e-05	29	13.94
6183	MRPS12	mitochondrial ribosomal protein S12	2.64	2.41e-06	2.13	0.000229	1.91	0.00147	1.97	0.000818	1.87	0.00172	1.72	0.00774	1.68	0.0105	29	13.92
84816	RTN4IP1	reticulon 4 interacting protein 1	2.43	1.44e-10	2.19	5.39e-09	1.99	1.12e-07	1.93	2.82e-07	1.79	2.92e-06	1.8	2.55e-06	1.76	5.37e-06	29	13.89
55720	TSR1	TSR1, 20S rRNA accumulation, homolog (S. cerevisiae)	3.61	1.72e-10	2.3	4.13e-06	1.81	0.000804	1.49	0.0255	1.58	0.0104	1.55	0.0165	1.5	0.0248	29	13.84
5684	PSMA3	proteasome (prosome, macropain) subunit, alpha type, 3	2.84	6.5e-12	2.21	1.18e-08	1.99	2.86e-07	1.71	3.53e-05	1.68	4.33e-05	1.74	1.56e-05	1.67	5.87e-05	29	13.84
91582	RPS19BP1	ribosomal protein S19 binding protein 1	2.36	2.09e-07	2.04	1.16e-05	1.96	3.65e-05	2	1.81e-05	1.81	0.000197	1.88	8.68e-05	1.79	0.000297	29	13.84
5716	PSMD10	proteasome (prosome, macropain) 26S subunit, non-ATPase, 10	2.15	6.37e-11	2.07	5.9e-10	1.96	3.34e-09	1.87	2.77e-08	1.91	7.94e-09	1.96	3.11e-09	1.89	1.06e-08	29	13.81
56005	C19orf10	chromosome 19 open reading frame 10	2.64	3.86e-05	2.15	0.00125	1.85	0.0103	1.89	0.00696	1.75	0.0185	1.79	0.0151	1.73	0.0219	29	13.8
55695	NSUN5	NOP2/Sun domain family, member 5	2.82	1.44e-10	2.29	3.88e-08	1.9	6.5e-06	1.75	5.11e-05	1.7	0.000107	1.73	0.000138	1.59	0.000775	29	13.78
5719	PSMD13	proteasome (prosome, macropain) 26S subunit, non-ATPase, 13	3.1	1.59e-09	2.24	4.25e-06	1.82	0.000484	1.83	0.000335	1.73	0.00113	1.55	0.0102	1.5	0.0182	29	13.77
708	C1QBP	complement component 1, q subcomponent binding protein	3.2	2.86e-13	2.22	1.55e-08	1.96	7.33e-07	1.72	3.02e-05	1.69	4.22e-05	1.5	0.00165	1.46	0.00309	29	13.75
8260	NAA10	N(alpha)-acetyltransferase 10, NatA catalytic subunit	2.82	6.38e-09	2.37	6.3e-07	1.94	5.39e-05	1.84	0.000199	1.75	0.000503	1.62	0.00315	1.41	0.0368	29	13.75
81875	ISG20L2	interferon stimulated exonuclease gene 20kDa-like 2	3.21	1.44e-07	2.15	0.000283	1.78	0.00616	1.72	0.0113	1.59	0.0292	1.57	0.0357	1.72	0.01	29	13.74
7965	AIMP2	aminoacyl tRNA synthetase complex-interacting multifunctional protein 2	2.94	1.3e-12	2.11	3.34e-08	1.81	3.54e-06	1.72	1.82e-05	1.9	6.97e-07	1.68	3.63e-05	1.56	0.000366	29	13.72
8480	RAE1	ribonucleic acid export 1	2.77	1.7e-09	2.13	2.3e-06	1.83	9.19e-05	1.77	0.000193	1.76	0.000218	1.75	0.000288	1.7	0.000555	29	13.71
4839	NOP2	NOP2 nucleolar protein	3.58	6.22e-09	2.23	8.7e-05	1.66	0.015	1.35	0.179	1.52	0.0468	1.61	0.0227	1.75	0.00625	29	13.7
84916	CIRH1A	cirrhosis, autosomal recessive 1A (cirhin)	3.87	3.36e-12	2.28	1.1e-06	1.63	0.00252	1.38	0.0548	1.52	0.00891	1.57	0.00511	1.45	0.0244	29	13.7
54433	GAR1	GAR1 ribonucleoprotein	3.47	1.04e-10	2.33	1.66e-06	1.86	0.000219	1.47	0.0232	1.49	0.0178	1.49	0.0188	1.54	0.0121	29	13.65
79714	CCDC51	coiled-coil domain containing 51	2.59	1.82e-13	2.05	9.02e-10	1.81	9.2e-08	1.99	3.14e-09	1.93	5.05e-09	1.7	9.48e-07	1.58	1.34e-05	29	13.65
64743	WDR13	WD repeat domain 13	2.22	0.00233	2.1	0.00501	1.85	0.022	1.8	0.0276	1.88	0.0183	1.86	0.0204	1.85	0.0222	29	13.56
84138	SLC7A6OS	solute carrier family 7, member 6 opposite strand	3.02	3.07e-10	2.08	5.73e-06	1.84	9.62e-05	1.71	0.000674	1.69	0.000825	1.53	0.00709	1.68	0.000939	29	13.55
57109	REXO4	REX4, RNA exonuclease 4 homolog (S. cerevisiae)	3.51	3.55e-09	2.27	3.44e-05	1.59	0.0194	1.64	0.0121	1.5	0.0413	1.61	0.0161	1.42	0.0954	29	13.54
24140	FTSJ1	FtsJ RNA methyltransferase homolog 1 (E. coli)	2.82	1.38e-07	2.29	1.45e-05	1.69	0.00562	1.64	0.00919	1.62	0.0105	1.66	0.00807	1.8	0.00185	29	13.52
27351	DESI1	desumoylating isopeptidase 1	2.33	3.94e-10	2.05	4.5e-08	1.83	1.42e-06	1.97	1.43e-07	1.98	1.06e-07	1.76	4.68e-06	1.6	0.000104	29	13.52
5052	PRDX1	peroxiredoxin 1	2	2.45e-15	2.01	6.1e-15	1.93	2.03e-14	1.95	8.83e-15	1.98	3.69e-15	1.86	6.21e-14	1.79	3.93e-13	29	13.52
10534	SSSCA1	Sjogren syndrome/scleroderma autoantigen 1	3.6	1.8e-09	2.52	3.16e-06	1.91	0.00083	1.54	0.0296	1.46	0.053	1.32	0.194	1.15	0.575	29	13.5
57128	LYRM4	LYR motif containing 4	2.5	3.97e-11	2.2	4.47e-09	1.97	1.43e-07	1.87	7.6e-07	1.77	3.5e-06	1.64	4.6e-05	1.54	0.000375	29	13.49
3995	FADS3	fatty acid desaturase 3	2.99	1.44e-05	2.59	0.000158	1.95	0.00829	1.55	0.0978	1.51	0.125	1.53	0.108	1.35	0.295	29	13.47
55651	NHP2	NHP2 ribonucleoprotein	2.83	2.84e-10	2.55	5.99e-09	1.97	6.11e-06	1.66	0.000617	1.61	0.000962	1.44	0.0141	1.35	0.0439	29	13.41
10300	KATNB1	katanin p80 (WD repeat containing) subunit B 1	2.4	5.56e-11	2.11	6.61e-09	1.9	2.03e-07	1.78	1.69e-06	1.84	5.79e-07	1.77	2.37e-06	1.59	7.79e-05	29	13.39
10469	TIMM44	translocase of inner mitochondrial membrane 44 homolog (yeast)	2.2	4.3e-09	2.08	4.02e-08	1.81	3.2e-06	1.8	3.41e-06	1.92	4.51e-07	1.82	2.52e-06	1.68	2.91e-05	29	13.31
2193	FARSA	phenylalanyl-tRNA synthetase, alpha subunit	3.01	1.47e-07	2.21	8.09e-05	1.57	0.0277	1.66	0.0118	1.66	0.00983	1.57	0.0282	1.62	0.0167	29	13.3
23643	LY96	lymphocyte antigen 96	2.07	0.386	2.47	0.282	1.97	0.447	1.72	0.557	1.32	0.794	1.82	0.504	1.93	0.448	29	13.3
55831	EMC3	ER membrane protein complex subunit 3	2.14	1.16e-10	2.02	1.2e-09	1.85	3.9e-08	1.94	8.73e-09	1.96	2.62e-09	1.76	1.85e-07	1.62	4.32e-06	29	13.29
138428	PTRH1	peptidyl-tRNA hydrolase 1 homolog (S. cerevisiae)	2.4	4.53e-07	2.02	3.41e-05	1.83	0.000305	1.9	0.000118	1.87	0.000151	1.79	0.000463	1.39	0.0535	29	13.2
219927	MRPL21	mitochondrial ribosomal protein L21	2.6	1.67e-09	2.29	7.13e-08	1.89	1.48e-05	1.74	0.000111	1.62	0.000652	1.57	0.0016	1.47	0.00728	29	13.18
51256	TBC1D7	TBC1 domain family, member 7	2.16	4.58e-07	2.1	1.64e-06	2	5.98e-06	1.94	1.16e-05	1.8	0.000103	1.66	0.000639	1.48	0.00783	29	13.14
11340	EXOSC8	exosome component 8	2.93	1.29e-11	2.29	1.47e-08	1.9	3.32e-06	1.51	0.00194	1.51	0.0022	1.46	0.00498	1.5	0.00251	29	13.1
64978	MRPL38	mitochondrial ribosomal protein L38	2.15	1.06e-06	2.12	1.97e-06	1.65	0.00109	1.92	2.24e-05	1.97	1.21e-05	1.66	0.000953	1.61	0.00178	29	13.08
1212	CLTB	clathrin, light chain B	2.29	6.39e-07	2.02	1.9e-05	1.68	0.00123	1.79	0.000281	1.86	0.000113	1.73	0.000706	1.67	0.00149	29	13.04
10480	EIF3M	eukaryotic translation initiation factor 3, subunit M	2.45	2.3e-11	2.02	2.01e-08	1.92	1.78e-07	1.53	0.000198	1.69	8.19e-06	1.65	1.82e-05	1.76	2.19e-06	29	13.02
27292	DIMT1	DIM1 dimethyladenosine transferase 1 homolog (S. cerevisiae)	2.72	6.08e-11	2.05	3.61e-07	1.81	1.38e-05	1.49	0.00278	1.59	0.000423	1.61	0.000349	1.73	5.2e-05	29	13
28973	MRPS18B	mitochondrial ribosomal protein S18B	2.05	5.84e-10	2.06	8.23e-10	1.89	2.24e-08	1.84	4.71e-08	1.82	6.03e-08	1.71	8.09e-07	1.63	4.28e-06	29	13
114044	MCM3AP-AS1	MCM3AP antisense RNA 1	2.34	0.00093	2.07	0.00568	1.76	0.0395	1.58	0.106	1.86	0.0199	1.65	0.0687	1.72	0.0459	29	12.98
152217	NCBP2-AS2	NCBP2 antisense RNA 2 (head to head)	2.54	1.3e-09	2.03	9.47e-07	1.7	0.000129	1.66	0.000248	1.59	0.00066	1.75	5.53e-05	1.7	0.00011	29	12.97
8607	RUVBL1	RuvB-like AAA ATPase 1	3.19	3.51e-11	2.17	1.28e-06	1.6	0.00194	1.54	0.00423	1.55	0.00347	1.47	0.0138	1.4	0.0306	29	12.92
23753	SDF2L1	stromal cell-derived factor 2-like 1	3.17	0.00452	2.41	0.0382	1.63	0.297	1.66	0.269	1.4	0.516	1.4	0.502	1.24	0.699	29	12.91
144608	C12orf60	chromosome 12 open reading frame 60	3.17	8.95e-10	2.81	2.07e-08	1.84	0.000273	1.42	0.0421	1.09	0.724	1.4	0.0505	1.15	0.488	29	12.88
11321	GPN1	GPN-loop GTPase 1	2.41	7.18e-10	2	3.12e-07	1.83	4.85e-06	1.67	7.93e-05	1.76	1.36e-05	1.58	0.000405	1.62	0.000206	29	12.87
25940	FAM98A	family with sequence similarity 98, member A	2.72	1.13e-12	2.01	3.07e-08	1.75	2.93e-06	1.52	0.000269	1.54	0.000202	1.63	3.35e-05	1.61	5.14e-05	29	12.78
51373	MRPS17	mitochondrial ribosomal protein S17	2.47	5.16e-09	2.13	3.98e-07	1.89	1.31e-05	1.71	0.000206	1.52	0.00309	1.59	0.00108	1.46	0.00873	29	12.77
51142	CHCHD2	coiled-coil-helix-coiled-coil-helix domain containing 2	2.19	1.26e-07	2.08	9.52e-07	1.84	3.24e-05	1.76	0.000138	1.71	0.000246	1.63	0.00069	1.56	0.00179	29	12.77
11316	COPE	coatomer protein complex, subunit epsilon	2.11	0.00132	2.51	0.000138	1.87	0.0101	1.74	0.0262	1.74	0.0223	1.42	0.193	1.37	0.243	29	12.76
60314	C12orf10	chromosome 12 open reading frame 10	2.74	4.98e-07	2.61	1.5e-06	1.96	0.000468	1.69	0.00593	1.44	0.0685	1.17	0.491	1.14	0.58	29	12.75
5709	PSMD3	proteasome (prosome, macropain) 26S subunit, non-ATPase, 3	2.69	1.59e-08	2	2.89e-05	1.77	0.000428	1.67	0.00121	1.62	0.00278	1.49	0.0134	1.46	0.0237	29	12.7
402055	SRRD	SRR1 domain containing	2.59	1.07e-08	2.17	1.39e-06	1.96	1.98e-05	1.64	0.00143	1.48	0.011	1.37	0.0491	1.46	0.0165	29	12.67
5694	PSMB6	proteasome (prosome, macropain) subunit, beta type, 6	2.16	4.71e-08	2.36	6.68e-09	1.99	8.49e-07	1.75	3.54e-05	1.62	0.00028	1.44	0.00741	1.34	0.0303	29	12.66
51154	MRTO4	mRNA turnover 4 homolog (S. cerevisiae)	3.91	1.11e-08	2.21	0.00029	1.54	0.0589	1.24	0.407	1.26	0.364	1.25	0.395	1.23	0.433	29	12.64
5245	PHB	prohibitin	2.26	1.47e-08	2.03	3.96e-07	1.65	0.000155	1.79	1.81e-05	1.92	1.85e-06	1.57	0.000746	1.42	0.00881	29	12.64
6633	SNRPD2	small nuclear ribonucleoprotein D2 polypeptide 16.5kDa	2.5	4.98e-12	2.11	2.05e-09	1.91	6.11e-08	1.66	8.19e-06	1.63	1.29e-05	1.43	0.00122	1.38	0.0037	29	12.62
30834	ZNRD1	zinc ribbon domain containing 1	3.12	4.62e-11	2.16	8.54e-07	1.77	0.000146	1.67	0.000554	1.48	0.00952	1.33	0.0669	1.08	0.71	29	12.61
54512	EXOSC4	exosome component 4	2.68	3.69e-08	2.04	2.16e-05	1.82	0.000317	1.72	0.00102	1.61	0.00407	1.44	0.0325	1.3	0.148	29	12.61
28969	BZW2	basic leucine zipper and W2 domains 2	3.69	1.83e-14	2.19	3.21e-08	1.7	5.05e-05	1.25	0.104	1.25	0.1	1.29	0.0569	1.22	0.156	29	12.59
330	BIRC3	baculoviral IAP repeat containing 3	3.91	1.03e-07	2.32	0.000564	1.62	0.0569	-1.27	0.401	-1.27	0.404	-1.02	0.95	-1.16	0.646	29	12.57
5699	PSMB10	proteasome (prosome, macropain) subunit, beta type, 10	2.5	7.13e-09	2.02	2.72e-06	1.83	3.09e-05	1.85	2.05e-05	1.81	3.59e-05	1.46	0.00808	1.1	0.575	29	12.57
22885	ABLIM3	actin binding LIM protein family, member 3	2.6	0.000219	2.01	0.00786	1.74	0.0411	1.55	0.114	1.48	0.172	1.51	0.142	1.65	0.065	29	12.54
5571	PRKAG1	protein kinase, AMP-activated, gamma 1 non-catalytic subunit	2.07	1.93e-09	2.01	6.39e-09	1.85	1.35e-07	1.76	6.73e-07	1.69	2.35e-06	1.58	3.73e-05	1.58	2.94e-05	29	12.54
51629	SLC25A39	solute carrier family 25, member 39	2.34	6.59e-05	2.06	0.000881	1.59	0.0378	1.84	0.00546	1.53	0.0577	1.61	0.0346	1.54	0.0561	29	12.51
5984	RFC4	replication factor C (activator 1) 4, 37kDa	2.86	1.13e-08	2.26	3.55e-06	1.94	0.000129	1.36	0.0877	1.31	0.149	1.46	0.0333	1.32	0.138	29	12.51
6944	VPS72	vacuolar protein sorting 72 homolog (S. cerevisiae)	2.33	7.38e-11	2.12	2.91e-09	1.76	1.56e-06	1.67	1.14e-05	1.62	3.13e-05	1.58	5.77e-05	1.41	0.00229	29	12.49
51611	DPH5	diphthamide biosynthesis 5	2.63	3.14e-15	2.1	1.67e-11	1.7	9.71e-08	1.61	7.55e-07	1.54	4.6e-06	1.55	3.84e-06	1.29	0.00526	29	12.42
10813	UTP14A	UTP14, U3 small nucleolar ribonucleoprotein, homolog A (yeast)	3.07	1.01e-09	2.02	2.42e-05	1.62	0.0033	1.4	0.0478	1.35	0.0863	1.47	0.0223	1.46	0.0241	29	12.39
54187	NANS	N-acetylneuraminic acid synthase	3.01	5.1e-06	2.19	0.000906	1.62	0.0498	1.47	0.125	1.44	0.154	1.33	0.294	1.33	0.285	29	12.39
51013	EXOSC1	exosome component 1	2.12	1.23e-06	2.17	1.2e-06	1.78	0.000134	1.63	0.00113	1.56	0.00302	1.65	0.000736	1.46	0.0118	29	12.37
2717	GLA	galactosidase, alpha	2.51	2.26e-06	2.34	1.4e-05	1.58	0.0195	1.57	0.0218	1.69	0.00603	1.36	0.134	1.32	0.197	29	12.37
353	APRT	adenine phosphoribosyltransferase	2.11	3.34e-09	2.33	1.82e-10	1.9	1.42e-07	1.76	2.07e-06	1.7	6.27e-06	1.34	0.0107	1.19	0.169	29	12.33
6888	TALDO1	transaldolase 1	2.15	2.33e-12	2.13	7.83e-12	1.8	3.29e-09	1.77	6.05e-09	1.78	2.93e-09	1.45	3.11e-05	1.25	0.0108	29	12.33
54663	WDR74	WD repeat domain 74	2.82	1e-08	2.08	1.58e-05	1.61	0.00492	1.55	0.00875	1.48	0.0177	1.43	0.0371	1.32	0.111	29	12.29
10785	WDR4	WD repeat domain 4	3.34	9.79e-08	2.02	0.000941	1.66	0.0191	1.47	0.0893	1.26	0.363	1.26	0.352	1.28	0.317	29	12.29
4869	NPM1	nucleophosmin (nucleolar phosphoprotein B23, numatrin)	2.41	2.74e-07	2.27	1.99e-06	1.89	0.00013	1.47	0.0232	1.53	0.0091	1.32	0.123	1.39	0.045	29	12.28
1650	DDOST	dolichyl-diphosphooligosaccharide--protein glycosyltransferase subunit (non-catalytic)	2.16	8.1e-05	2.08	0.000249	1.89	0.00137	1.83	0.00267	1.59	0.02	1.32	0.196	1.4	0.106	29	12.27
5691	PSMB3	proteasome (prosome, macropain) subunit, beta type, 3	2.34	4.09e-11	2.26	1.97e-10	1.79	7.16e-07	1.65	1.07e-05	1.64	1.04e-05	1.34	0.00772	1.25	0.0535	29	12.27
58477	SRPRB	signal recognition particle receptor, B subunit	2.8	6.62e-07	2.1	0.000238	1.6	0.0219	1.44	0.0811	1.47	0.0629	1.43	0.0918	1.42	0.0913	29	12.26
57819	LSM2	LSM2 homolog, U6 small nuclear RNA associated (S. cerevisiae)	2.8	1.37e-08	2.33	1.55e-06	1.82	0.000397	1.47	0.025	1.39	0.0579	1.28	0.187	1.13	0.571	29	12.22
7286	TUFT1	tuftelin 1	3.05	1.13e-05	2.26	0.00122	1.81	0.0228	1.19	0.598	1.22	0.562	1.35	0.304	1.34	0.321	29	12.22
81892	SLIRP	SRA stem-loop interacting RNA binding protein	2.43	1.6e-10	2.25	2.08e-09	1.92	2.73e-07	1.48	0.000948	1.4	0.00481	1.38	0.00604	1.33	0.015	29	12.19
8664	EIF3D	eukaryotic translation initiation factor 3, subunit D	2.59	3.75e-12	2.03	1.7e-08	1.75	2.04e-06	1.5	0.000476	1.5	0.00032	1.4	0.00342	1.41	0.0024	29	12.18
4319	MMP10	matrix metallopeptidase 10 (stromelysin 2)	2.98	0.0161	2.25	0.0964	1.79	0.266	1.48	0.481	1.23	0.743	1.31	0.654	1.13	0.858	29	12.17
6626	SNRPA	small nuclear ribonucleoprotein polypeptide A	2.81	8.91e-09	2.3	1.59e-06	1.73	0.00111	1.47	0.0248	1.32	0.133	1.28	0.183	1.24	0.271	29	12.15
7371	UCK2	uridine-cytidine kinase 2	2.5	1.19e-12	2.01	2.07e-09	1.69	1.24e-06	1.44	0.000388	1.54	4.18e-05	1.55	3.68e-05	1.42	0.000829	29	12.15
10528	NOP56	NOP56 ribonucleoprotein	3.32	2.16e-07	2.1	0.000717	1.55	0.0568	1.21	0.478	1.29	0.315	1.35	0.233	1.3	0.306	29	12.12
84319	CMSS1	cms1 ribosomal small subunit homolog (yeast)	3.38	2.11e-10	2.39	1.16e-06	1.52	0.0143	1.18	0.405	1.23	0.285	1.23	0.291	1.17	0.425	29	12.1
6132	RPL8	ribosomal protein L8	2.15	3.28e-06	2.09	1.05e-05	1.84	0.000171	1.58	0.00483	1.56	0.00605	1.39	0.0461	1.45	0.0233	29	12.06
27074	LAMP3	lysosomal-associated membrane protein 3	2.23	0.108	2.66	0.0516	1.61	0.41	1.65	0.372	1.35	0.633	1.28	0.705	1.24	0.748	29	12.02
54606	DDX56	DEAD (Asp-Glu-Ala-Asp) box helicase 56	2.86	3.93e-09	2.05	2.05e-05	1.51	0.013	1.45	0.0259	1.42	0.0359	1.31	0.13	1.34	0.0857	29	11.94
7106	TSPAN4	tetraspanin 4	2.34	0.00568	2.03	0.0248	1.83	0.0642	1.63	0.145	1.43	0.322	1.36	0.411	1.28	0.519	29	11.9
10084	PQBP1	polyglutamine binding protein 1	2.29	1.16e-06	2.05	2.21e-05	1.69	0.00162	1.65	0.0024	1.51	0.0131	1.36	0.0757	1.33	0.108	29	11.88
6273	S100A2	S100 calcium binding protein A2	2.74	1.69e-07	2.07	8.34e-05	1.6	0.0112	1.47	0.047	1.46	0.0456	1.38	0.0969	1.16	0.513	29	11.88
51070	NOSIP	nitric oxide synthase interacting protein	2.34	1.33e-10	2.08	9.63e-09	1.72	4.92e-06	1.66	1.68e-05	1.54	0.000205	1.36	0.00809	1.17	0.219	29	11.87
7737	RNF113A	ring finger protein 113A	2.68	2.09e-09	2.06	3.48e-06	1.64	0.00112	1.47	0.0146	1.39	0.0307	1.32	0.0805	1.26	0.164	29	11.82
157574	FBXO16	F-box protein 16	2.54	7.27e-05	2.18	0.00112	1.57	0.0742	1.43	0.178	1.36	0.25	1.49	0.118	1.24	0.445	29	11.81
112849	L3HYPDH	L-3-hydroxyproline dehydratase (trans-)	2.85	9.32e-09	2.19	5.87e-06	1.64	0.00346	1.27	0.186	1.25	0.218	1.36	0.0826	1.21	0.329	29	11.77
8270	LAGE3	L antigen family, member 3	2.22	1.35e-08	2.01	4.63e-07	1.57	0.0006	1.58	0.000543	1.66	0.000132	1.42	0.008	1.26	0.103	29	11.72
131076	CCDC58	coiled-coil domain containing 58	2.07	1.18e-06	2.02	2.47e-06	1.63	0.000929	1.27	0.122	1.3	0.0856	1.52	0.00395	1.83	4.14e-05	29	11.64
1984	EIF5A	eukaryotic translation initiation factor 5A	2.12	0.00233	2.24	0.00119	1.69	0.0439	1.6	0.0728	1.43	0.191	1.24	0.496	1.31	0.348	29	11.63
27077	B9D1	B9 protein domain 1	2.15	1.61e-06	2.03	1.07e-05	1.75	0.000411	1.69	0.000893	1.51	0.00955	1.29	0.134	1.15	0.463	29	11.57
8666	EIF3G	eukaryotic translation initiation factor 3, subunit G	2.3	3.03e-09	2.09	8.38e-08	1.69	5.29e-05	1.57	0.000481	1.54	0.000697	1.28	0.0584	1.08	0.624	29	11.55
10797	MTHFD2	methylenetetrahydrofolate dehydrogenase (NADP+ dependent) 2, methenyltetrahydrofolate cyclohydrolase	2.39	0.0438	2.18	0.0825	1.88	0.174	1.45	0.473	-1.01	0.993	-1.19	0.775	-1.11	0.869	29	11.21
10856	RUVBL2	RuvB-like AAA ATPase 2	2.51	2.58e-09	2.12	4.99e-07	1.66	0.000383	1.41	0.0158	1.36	0.0298	1.11	0.547	1.03	0.901	29	11.2
384	ARG2	arginase 2	2.09	0.00473	2.28	0.00197	1.69	0.058	1.26	0.478	1.04	0.939	1.05	0.916	1.07	0.868	29	10.48
7031	TFF1	trefoil factor 1	2.66	0.0224	2.2	0.0864	-1.02	0.982	1.03	0.967	-1.03	0.965	1.34	0.593	1.07	0.913	29	10.35
10149	GPR64	G protein-coupled receptor 64	2.71	0.0519	1.85	0.334	2.93	0.0405	5.42	0.000737	6.05	0.000294	8.02	3.86e-05	9.9	7.85e-06	30	36.88
3655	ITGA6	integrin, alpha 6	2.16	0.00034	1.92	0.00319	2.44	5.35e-05	3.95	1.16e-08	4.41	1.25e-09	4.87	2.39e-10	4.87	1.82e-10	30	24.62
824	CAPN2	calpain 2, (m/II) large subunit	2.47	4.75e-10	1.9	1.97e-06	2.23	1.59e-08	2.55	3.13e-10	2.75	3.4e-11	3.38	1.16e-13	3.61	1.7e-14	30	18.89
125476	INO80C	INO80 complex subunit C	2.21	1.43e-10	1.98	1.06e-08	2.01	4.59e-09	2.23	1.24e-10	2.6	1.05e-12	3.31	5.44e-16	4.02	1.74e-18	30	18.36
80127	CCDC176	coiled-coil domain containing 176	2.05	0.00248	1.82	0.0142	2.08	0.00265	2.53	0.000133	2.33	0.000398	3.57	4.98e-07	3.58	4.26e-07	30	17.96
317649	EIF4E3	eukaryotic translation initiation factor 4E family member 3	2.18	3.52e-08	1.93	2.04e-06	2.36	5.52e-09	2.68	1.23e-10	2.64	1.73e-10	2.85	1.87e-11	2.76	4.75e-11	30	17.4
150465	TTL	tubulin tyrosine ligase	3.6	1.16e-09	1.99	0.000368	2.01	0.00033	2.09	0.000161	2.19	5.93e-05	2.66	1.46e-06	2.74	4.86e-07	30	17.28
644	BLVRA	biliverdin reductase A	2.73	5.64e-06	1.94	0.00306	2.41	7.89e-05	2.36	0.000104	2.6	1.6e-05	2.59	1.85e-05	2.38	8.74e-05	30	17.01
7534	YWHAZ	tyrosine 3-monooxygenase/tryptophan 5-monooxygenase activation protein, zeta polypeptide	2.31	4.02e-09	1.97	9.05e-07	2.23	2.08e-08	2.2	4.03e-08	2.45	1.3e-09	2.62	2.93e-10	2.84	2.58e-11	30	16.62
8099	CDK2AP1	cyclin-dependent kinase 2 associated protein 1	2	1.93e-09	1.91	1.66e-08	2.27	3.36e-11	2.3	1.81e-11	2.53	5.49e-13	2.5	8.04e-13	2.59	2.29e-13	30	16.1
6856	SYPL1	synaptophysin-like 1	2.04	1.69e-10	1.81	4.46e-08	2.09	1.39e-10	2.23	1.45e-11	2.43	4.22e-13	2.47	2.29e-13	2.52	9.57e-14	30	15.59
25829	TMEM184B	transmembrane protein 184B	2.2	7.71e-06	1.73	0.00201	2.01	9.16e-05	2.04	5.46e-05	2.34	2.83e-06	2.52	4.61e-07	2.48	6.85e-07	30	15.32
5713	PSMD7	proteasome (prosome, macropain) 26S subunit, non-ATPase, 7	2.56	4.27e-16	2	5.59e-12	2.01	2.67e-12	2.03	2.29e-12	2.2	5.51e-14	2.14	2.04e-13	2.23	3.86e-14	30	15.17
2782	GNB1	guanine nucleotide binding protein (G protein), beta polypeptide 1	2.12	1.97e-13	1.89	6.31e-11	2.11	5.14e-13	2.22	4.31e-14	2.26	2.38e-14	2.26	1.41e-14	2.26	1.35e-14	30	15.12
23326	USP22	ubiquitin specific peptidase 22	2.03	8.89e-12	1.94	1.47e-10	2.15	1.73e-12	2.1	3.16e-12	2.12	2.73e-12	2.06	6.35e-12	2.09	4.11e-12	30	14.49
80196	RNF34	ring finger protein 34, E3 ubiquitin protein ligase	2.26	2.45e-15	1.82	3.68e-11	2.02	2.83e-13	2.14	1.7e-14	2.05	9.58e-14	1.94	1.34e-12	1.88	6.6e-12	31	14.11
6102	RP2	retinitis pigmentosa 2 (X-linked recessive)	2.17	0.000206	1.61	0.0301	2.55	1.26e-05	1.8	0.00579	2.11	0.00042	2.15	0.000354	3.08	4.6e-07	32	15.47
83930	STARD3NL	STARD3 N-terminal like	2.38	2.45e-15	1.89	5.28e-11	2.07	6.21e-13	1.86	4.74e-11	2.09	3.3e-13	2.02	1.25e-12	2.02	9.07e-13	32	14.33
51762	RAB8B	RAB8B, member RAS oncogene family	2.03	0.000108	1.7	0.00361	2	0.000148	1.9	0.000408	1.88	0.000458	2.4	2.77e-06	2.65	2.77e-07	33	14.56
55227	LRRC1	leucine rich repeat containing 1	2.42	0.00483	1.76	0.101	2.03	0.032	1.66	0.145	1.62	0.162	2.43	0.00442	2.35	0.00693	33	14.27
60626	RIC8A	RIC8 guanine nucleotide exchange factor A	2.24	2.01e-08	2	9.82e-07	2.03	6.6e-07	1.81	1.65e-05	1.93	2.37e-06	1.9	3.88e-06	1.94	1.64e-06	34	13.85
3845	KRAS	Kirsten rat sarcoma viral oncogene homolog	2.35	0.00164	1.57	0.143	2.09	0.00923	1.68	0.0784	1.61	0.105	1.81	0.0373	1.75	0.0536	34	12.86
3310	HSPA6	heat shock 70kDa protein 6 (HSP70B')	2.23	0.00204	-1.35	0.325	-2.42	0.000576	-2.74	8.95e-05	-2.61	0.000188	-3.44	3.14e-06	-2.89	4.42e-05	35	17.68
123872	DNAAF1	dynein, axonemal, assembly factor 1	2.11	0.0895	1.9	0.177	1.69	0.289	2.96	0.0116	4.38	0.000554	6.25	2.86e-05	5.12	0.000163	36	24.41
286343	LURAP1L	leucine rich adaptor protein 1-like	2.3	9.55e-08	1.95	1.27e-05	1.9	2.56e-05	2.84	6.48e-10	3.44	4.39e-12	4	1.55e-13	3.9	2.61e-13	36	20.33
26094	DCAF4	DDB1 and CUL4 associated factor 4	2.66	9.85e-08	1.85	0.000463	1.91	0.000311	2.38	2.05e-06	2.73	7.4e-08	2.93	1.77e-08	2.83	3.84e-08	36	17.29
9636	ISG15	ISG15 ubiquitin-like modifier	2.74	6.78e-06	1.94	0.00255	1.77	0.00989	2.24	0.000253	2.79	5.28e-06	2.71	9.94e-06	2.43	6.43e-05	36	16.62
80131	LRRC8E	leucine rich repeat containing 8 family, member E	2.31	5.03e-07	1.89	7.96e-05	1.76	0.000456	2.34	4.29e-07	2.59	3.08e-08	2.52	7.28e-08	2.67	1.78e-08	36	16.08
51399	TRAPPC4	trafficking protein particle complex 4	2.45	8.19e-07	1.93	0.000231	1.71	0.00269	2.03	8.52e-05	2.18	1.57e-05	2.58	4.48e-07	2.61	3.04e-07	36	15.49
10055	SAE1	SUMO1 activating enzyme subunit 1	2.32	4e-11	1.84	2.95e-07	1.95	2.8e-08	2.27	1.01e-10	2.42	1.32e-11	2.39	2.08e-11	2.29	7.07e-11	36	15.48
55829	VIMP	VCP-interacting membrane protein	2.25	1.61e-08	1.99	5.2e-07	1.86	3.65e-06	2.07	1.35e-07	2.27	9.69e-09	2.45	9.47e-10	2.53	2.88e-10	36	15.42
80758	PRR7	proline rich 7 (synaptic)	2.31	1.94e-07	1.93	2.81e-05	1.96	1.67e-05	2.51	3.22e-08	2.29	2.6e-07	2.23	7.58e-07	2.17	1.39e-06	36	15.4
26515	TIMM10B	translocase of inner mitochondrial membrane 10 homolog B (yeast)	2.68	4.52e-12	1.96	1.52e-07	1.81	2.06e-06	2.01	5.66e-08	2.33	3.82e-10	2.25	1.43e-09	2.1	1.31e-08	36	15.14
5279	PIGC	phosphatidylinositol glycan anchor biosynthesis, class C	2.16	2.55e-09	1.85	1.25e-06	1.91	3.48e-07	2.22	1.55e-09	2.35	2.3e-10	2.31	4.99e-10	2.25	1.18e-09	36	15.05
80176	SPSB1	splA/ryanodine receptor domain and SOCS box containing 1	2.03	1.97e-06	1.86	3.29e-05	1.78	0.00011	2.13	8.88e-07	2.39	3.58e-08	2.32	8.36e-08	2.54	7.2e-09	36	15.05
84975	MFSD5	major facilitator superfamily domain containing 5	2.14	6.98e-09	1.99	1.37e-07	1.83	1.82e-06	2.09	2.52e-08	2.33	5.97e-10	2.01	8.47e-08	2.25	1.95e-09	36	14.64
54919	HEATR2	HEAT repeat containing 2	2.24	8.11e-07	1.91	6.57e-05	1.89	7.83e-05	2.01	1.99e-05	2.17	2.78e-06	2.19	2.09e-06	2.07	8.33e-06	36	14.48
6195	RPS6KA1	ribosomal protein S6 kinase, 90kDa, polypeptide 1	2.11	3.81e-07	1.66	0.000374	1.69	0.000217	2.17	2.35e-07	2.36	1.84e-08	2.19	1.63e-07	2.25	8.02e-08	36	14.43
3914	LAMB3	laminin, beta 3	2.04	0.00607	1.95	0.0128	1.74	0.0445	2.01	0.00807	2.35	0.00126	2.19	0.00314	2.1	0.00529	36	14.38
10848	PPP1R13L	protein phosphatase 1, regulatory subunit 13 like	2.03	4.26e-07	1.7	0.000113	1.95	2.87e-06	2.07	4.38e-07	2.29	1.84e-08	2.18	8.44e-08	2.09	3.23e-07	36	14.31
533	ATP6V0B	ATPase, H+ transporting, lysosomal 21kDa, V0 subunit b	2.22	5.82e-06	1.88	0.000299	1.7	0.00205	2.11	2.27e-05	2.18	8.56e-06	2.1	3.03e-05	2.09	2.5e-05	36	14.28
1398	CRK	v-crk avian sarcoma virus CT10 oncogene homolog	2.2	7.2e-08	1.84	2.1e-05	1.98	2.02e-06	2.31	4.17e-08	2.28	3.8e-08	2.02	1.32e-06	1.91	5.86e-06	37	14.54
80271	ITPKC	inositol-trisphosphate 3-kinase C	2.15	3.09e-06	1.64	0.00226	1.74	0.000604	2.04	1.4e-05	2.42	1.82e-07	1.94	4.16e-05	2.1	7.19e-06	38	14.03
4354	MPP1	membrane protein, palmitoylated 1, 55kDa	2	0.000213	1.64	0.00968	1.99	0.00028	2.01	0.000222	2.03	0.000187	1.63	0.00954	1.54	0.0241	39	12.84
10201	NME6	NME/NM23 nucleoside diphosphate kinase 6	2.48	3.3e-05	1.93	0.00291	1.88	0.00443	2.03	0.00117	1.97	0.0019	2.05	0.00115	1.99	0.00173	40	14.33
55330	BLOC1S4	biogenesis of lysosomal organelles complex-1, subunit 4, cappuccino	2.22	1.55e-06	1.83	0.000212	1.96	4.74e-05	2.1	8.58e-06	1.94	5.26e-05	1.91	9.98e-05	2.15	4.6e-06	41	14.11
27095	TRAPPC3	trafficking protein particle complex 3	2.35	1.65e-05	1.91	0.00113	1.81	0.00258	2.14	0.000108	1.94	0.000701	1.87	0.00145	1.87	0.00148	42	13.89
5702	PSMC3	proteasome (prosome, macropain) 26S subunit, ATPase, 3	2.4	0.000145	1.94	0.00461	1.71	0.0236	2.04	0.0022	1.91	0.00485	1.43	0.155	1.34	0.266	42	12.77
4499	MT1M	metallothionein 1M	2.67	0.502	-1.12	0.957	-1.73	0.746	-5.3	0.192	-7.49	0.109	-15.14	0.023	-22.11	0.00925	43	55.56
84560	MT4	metallothionein 4	2.03	0.195	-1.36	0.661	-1.6	0.427	-2.16	0.146	-2.74	0.0479	-3.58	0.0112	-2.93	0.0329	43	16.4
85480	TSLP	thymic stromal lymphopoietin	2.06	0.0664	1.18	0.773	-1.45	0.428	-2.18	0.0481	-2.45	0.0204	-1.88	0.121	-1.94	0.0994	44	13.14
4609	MYC	v-myc avian myelocytomatosis viral oncogene homolog	2.01	0.00309	1.08	0.843	-1.33	0.328	-2.19	0.00149	-1.96	0.00556	-1.67	0.0395	-1.44	0.161	45	11.68
81631	MAP1LC3B	microtubule-associated protein 1 light chain 3 beta	2.15	1.01e-06	1.76	0.000292	1.58	0.00254	1.93	1.87e-05	2.26	3.81e-07	2.69	4.52e-09	3.14	1.09e-10	46	15.51
7873	MANF	mesencephalic astrocyte-derived neurotrophic factor	2.74	0.00717	1.88	0.121	1.67	0.233	1.96	0.0959	2.16	0.0482	2.46	0.0191	2.32	0.029	46	15.19
8560	DEGS1	delta(4)-desaturase, sphingolipid 1	2.53	4.48e-08	1.79	0.000325	1.94	4.67e-05	1.88	0.000108	2.25	1.28e-06	2.23	1.52e-06	2.46	1.69e-07	46	15.08
4864	NPC1	Niemann-Pick disease, type C1	2.03	2.07e-06	1.55	0.00288	1.7	0.000305	1.86	2.68e-05	2.15	4.25e-07	2.52	6.94e-09	2.86	2.11e-10	46	14.67
29914	UBIAD1	UbiA prenyltransferase domain containing 1	2.24	3.76e-10	1.66	1.03e-05	1.46	0.000685	1.96	2.83e-08	2.36	4.17e-11	2.37	4.4e-11	2.52	5.73e-12	46	14.57
79075	DSCC1	DNA replication and sister chromatid cohesion 1	2.35	4.56e-05	1.85	0.00356	1.95	0.00149	1.9	0.00201	2.17	0.00023	2.06	0.000492	2.27	9.79e-05	46	14.55
158586	ZXDB	zinc finger, X-linked, duplicated B	2.33	3.57e-07	1.7	0.000927	1.85	0.000139	1.96	2.8e-05	2.01	1.63e-05	2.15	3.19e-06	2.07	9.32e-06	46	14.07
8525	DGKZ	diacylglycerol kinase, zeta	2.12	0.000249	1.55	0.0493	1.54	0.0606	1.91	0.00214	2.07	0.000558	2.08	0.000484	2.09	0.000561	46	13.36
100126791	EGOT	eosinophil granule ontogeny transcript (non-protein coding)	2.08	0.00196	1.41	0.205	1.49	0.128	1.91	0.00866	2.8	3.1e-05	2.27	0.000806	1.68	0.0357	47	13.64
54509	RHOF	ras homolog family member F (in filopodia)	2.15	9.35e-07	1.77	0.000201	1.61	0.00188	1.76	0.000229	2.14	1.63e-06	2.09	2.97e-06	1.96	1.4e-05	47	13.48
58526	MID1IP1	MID1 interacting protein 1	2.01	5.93e-05	1.56	0.0142	1.77	0.00123	1.86	0.000424	2.27	5.58e-06	2	8.71e-05	2.19	1.17e-05	48	13.66
4809	NHP2L1	NHP2 non-histone chromosome protein 2-like 1 (S. cerevisiae)	2.84	7.44e-13	1.97	9.31e-08	1.81	1.56e-06	1.82	1.26e-06	2.04	2.04e-08	1.92	2.13e-07	1.65	2.86e-05	49	14.05
192111	PGAM5	phosphoglycerate mutase family member 5	2.29	1.08e-09	1.83	1.72e-06	1.94	3.31e-07	1.97	1.57e-07	2.07	2.67e-08	1.84	1.36e-06	1.88	7.02e-07	49	13.82
60673	C12orf44	chromosome 12 open reading frame 44	2.22	1.43e-05	1.87	0.000564	1.78	0.00156	1.91	0.000362	2.05	0.000108	1.9	0.000433	1.93	0.000358	49	13.66
80775	TMEM177	transmembrane protein 177	2.04	2.1e-08	1.72	1.21e-05	1.81	1.83e-06	1.98	6.73e-08	2.11	1.04e-08	1.75	5.1e-06	1.84	8.17e-07	49	13.25
5478	PPIA	peptidylprolyl isomerase A (cyclophilin A)	2	1.4e-08	1.42	0.00245	1.44	0.00131	1.73	4.23e-06	2.08	3.04e-09	1.92	9.23e-08	1.98	2.09e-08	49	12.57
83729	INHBE	inhibin, beta E	2.28	0.00812	1.2	0.681	1.17	0.721	1.84	0.0627	2.5	0.00358	1.94	0.0422	1.59	0.183	49	12.52
840	CASP7	caspase 7, apoptosis-related cysteine peptidase	2.71	8.92e-11	1.75	3.84e-05	1.88	5.39e-06	1.71	7.75e-05	1.91	4.53e-06	2.24	2.78e-08	2.53	1.17e-09	50	14.73
200081	TXLNA	taxilin alpha	2.54	1.45e-08	1.99	1.4e-05	1.84	8.52e-05	1.98	1.25e-05	2	1.21e-05	2.14	2.13e-06	2.05	6.37e-06	50	14.54
5932	RBBP8	retinoblastoma binding protein 8	2.7	1.81e-06	1.86	0.00285	1.88	0.00228	1.57	0.0329	1.63	0.0191	2.07	0.000397	2.77	1.7e-06	50	14.48
57801	HES4	hes family bHLH transcription factor 4	2.26	0.000655	1.86	0.013	1.67	0.0478	1.61	0.0644	1.96	0.00552	2.58	0.000118	2.43	0.000286	50	14.37
9097	USP14	ubiquitin specific peptidase 14 (tRNA-guanine transglycosylase)	2.51	6.84e-16	1.87	9.57e-11	1.86	1.15e-10	1.9	3.35e-11	1.96	7.32e-12	2.05	1.38e-12	2.06	9.35e-13	50	14.21
8881	CDC16	cell division cycle 16	2.26	2.4e-12	1.91	1.45e-09	1.87	3.38e-09	1.82	7.72e-09	1.84	3.46e-09	2.1	2.14e-11	2.22	2.85e-12	50	14.02
51026	GOLT1B	golgi transport 1B	2.15	1.28e-06	1.96	2.37e-05	1.96	2e-05	1.76	0.000221	1.87	5.07e-05	2.05	5.77e-06	2.17	1.22e-06	50	13.92
10059	DNM1L	dynamin 1-like	2.51	1.83e-10	1.85	3.02e-06	1.83	4.36e-06	1.73	2.24e-05	1.71	3.02e-05	2.09	7e-08	2.13	3.49e-08	50	13.85
7319	UBE2A	ubiquitin-conjugating enzyme E2A	2.07	9.6e-11	1.86	1.25e-08	1.84	1.48e-08	1.82	1.64e-08	1.92	1.85e-09	2.08	8.84e-11	2.11	5.46e-11	50	13.7
57718	PPP4R4	protein phosphatase 4, regulatory subunit 4	2.19	0.109	1.45	0.548	1.59	0.419	1.91	0.211	1.71	0.321	2.3	0.0923	2.49	0.0618	50	13.64
55640	FLVCR2	feline leukemia virus subgroup C cellular receptor family, member 2	2.35	9.21e-09	1.7	0.000112	1.44	0.00806	1.66	0.000257	1.78	3.61e-05	2.12	2.82e-07	2.53	1.62e-09	50	13.58
55054	ATG16L1	autophagy related 16-like 1 (S. cerevisiae)	2.2	3.73e-12	1.6	1.81e-06	1.57	3.8e-06	1.79	1.53e-08	1.9	1.1e-09	2.21	2.92e-12	2.19	4.79e-12	50	13.46
51143	DYNC1LI1	dynein, cytoplasmic 1, light intermediate chain 1	2	7.81e-10	1.7	7.02e-07	1.69	7.93e-07	1.82	3.56e-08	1.86	1.46e-08	2.09	1.63e-10	2.26	8.18e-12	50	13.42
23673	STX12	syntaxin 12	2.09	2.81e-11	1.77	3.56e-08	1.85	6.17e-09	1.73	7.52e-08	1.84	5.56e-09	2.02	1.47e-10	2.11	2.45e-11	50	13.41
4200	ME2	malic enzyme 2, NAD(+)-dependent, mitochondrial	2.3	7.76e-08	1.69	0.000378	1.58	0.00202	1.66	0.000591	1.85	3.66e-05	2.13	1.14e-06	2.11	1.16e-06	50	13.32
57538	ALPK3	alpha-kinase 3	2.01	0.00569	1.43	0.237	1.46	0.195	1.58	0.0962	1.77	0.032	2.24	0.00188	2.49	0.000419	50	12.98
80723	SLC35G2	solute carrier family 35, member G2	2.2	1.2e-05	1.41	0.0717	1.39	0.0807	1.51	0.0225	1.72	0.00227	2.05	6.48e-05	2.24	9.58e-06	50	12.52
55505	NOP10	NOP10 ribonucleoprotein	2.17	1.16e-09	1.88	1.96e-07	1.92	7.6e-08	1.98	3.32e-08	1.95	3.16e-08	2.01	1.39e-08	1.9	8.18e-08	51	13.81
60490	PPCDC	phosphopantothenoylcysteine decarboxylase	2.32	3.6e-06	1.96	0.0002	1.77	0.00136	1.82	0.000639	1.8	0.000948	2.04	7.45e-05	1.81	0.00107	51	13.52
84280	BTBD10	BTB (POZ) domain containing 10	2.23	1.37e-05	1.79	0.00166	1.93	0.000411	1.63	0.00986	1.72	0.0034	2.1	7.34e-05	1.92	0.00039	51	13.32
118426	LOH12CR1	loss of heterozygosity, 12, chromosomal region 1	2.41	2.31e-06	1.69	0.00407	1.52	0.0273	1.56	0.0173	1.64	0.00653	2.08	7.97e-05	1.84	0.000841	51	12.74
11266	DUSP12	dual specificity phosphatase 12	2.71	5.27e-10	1.92	8.83e-06	1.79	5.53e-05	1.73	0.000133	1.86	1.6e-05	1.93	5.87e-06	2.24	9.19e-08	52	14.18
23560	GTPBP4	GTP binding protein 4	3.44	5.96e-11	1.99	3.87e-05	1.74	0.000821	1.38	0.0597	1.58	0.00541	1.72	0.000939	2.22	2.7e-06	52	14.07
55207	ARL8B	ADP-ribosylation factor-like 8B	2.1	6.66e-10	1.8	4.28e-07	1.9	4.79e-08	1.8	2.17e-07	1.9	2.74e-08	1.93	1.42e-08	2.05	1.75e-09	52	13.48
8458	TTF2	transcription termination factor, RNA polymerase II	2.19	0.000705	1.74	0.0233	1.84	0.0135	1.55	0.085	1.59	0.0702	1.9	0.00896	2.15	0.00144	52	12.96
79850	FAM57A	family with sequence similarity 57, member A	2.8	4.95e-05	1.32	0.373	1.56	0.116	1.54	0.116	1.49	0.16	1.91	0.0127	2.28	0.00118	52	12.9
122060	SLAIN1	SLAIN motif family, member 1	2.21	3.43e-05	1.43	0.0816	1.77	0.0033	1.62	0.0119	1.85	0.00125	1.72	0.00417	2.17	6.13e-05	52	12.77
9908	G3BP2	GTPase activating protein (SH3 domain) binding protein 2	2.16	4.96e-10	1.67	7.06e-06	1.73	1.77e-06	1.62	2.03e-05	1.7	3.14e-06	1.84	2.09e-07	2.03	6.24e-09	52	12.75
58478	ENOPH1	enolase-phosphatase 1	2.32	1.53e-09	1.6	0.000272	1.43	0.00628	1.4	0.00896	1.57	0.000344	1.87	2.19e-06	2.01	2.48e-07	52	12.2
4023	LPL	lipoprotein lipase	2.04	0.209	1.22	0.807	1.5	0.552	1.75	0.36	1.46	0.573	1.72	0.38	2.1	0.2	52	11.79
7980	TFPI2	tissue factor pathway inhibitor 2	3.57	0.0353	1.89	0.378	1.56	0.571	1.46	0.631	-1.01	0.991	-1.6	0.537	-2.3	0.229	53	13.39
10170	DHRS9	dehydrogenase/reductase (SDR family) member 9	3.83	0.000253	1.92	0.094	1.7	0.19	1.56	0.28	1.53	0.307	1.87	0.103	1.8	0.132	54	14.21
5110	PCMT1	protein-L-isoaspartate (D-aspartate) O-methyltransferase	2.6	1.65e-11	1.96	2.15e-07	1.97	1.51e-07	1.78	3.81e-06	1.85	1.05e-06	1.79	2.93e-06	1.79	2.98e-06	54	13.74
65264	UBE2Z	ubiquitin-conjugating enzyme E2Z	2.26	2.75e-13	1.88	6.39e-10	1.9	3.73e-10	1.85	1.17e-09	1.99	5.53e-11	1.95	1.15e-10	1.79	4.77e-09	54	13.62
7529	YWHAB	tyrosine 3-monooxygenase/tryptophan 5-monooxygenase activation protein, beta polypeptide	2.19	2e-15	1.85	5.54e-12	1.86	3.72e-12	1.82	1.01e-11	1.95	4.5e-13	1.91	6.02e-13	1.92	4.44e-13	54	13.5
29979	UBQLN1	ubiquilin 1	2.31	1.85e-10	1.74	3.2e-06	1.72	3.62e-06	1.88	1.55e-07	2	1.7e-08	1.85	2.43e-07	1.98	2.56e-08	54	13.48
8636	SSNA1	Sjogren syndrome nuclear autoantigen 1	2.31	1.06e-08	1.96	2.32e-06	1.94	3.05e-06	1.88	7.8e-06	1.93	2.56e-06	1.74	5.84e-05	1.66	0.000206	54	13.42
1211	CLTA	clathrin, light chain A	2.09	1.41e-08	1.91	3.96e-07	1.9	5.01e-07	1.88	6.26e-07	1.92	3.02e-07	1.86	8.49e-07	1.85	1.09e-06	54	13.41
440862	FLJ41757	-	2.01	0.000116	1.81	0.00116	1.94	0.000394	1.93	0.000332	1.81	0.00121	1.9	0.000564	2	0.000169	54	13.4
29928	TIMM22	translocase of inner mitochondrial membrane 22 homolog (yeast)	2.18	9.06e-08	1.94	4.4e-06	1.72	0.000122	1.85	1.51e-05	1.92	4.55e-06	1.88	9.5e-06	1.91	6.04e-06	54	13.4
222658	KCTD20	potassium channel tetramerization domain containing 20	2.08	4e-11	1.97	5.21e-10	1.94	9.19e-10	1.91	1.63e-09	1.86	4.21e-09	1.76	5.35e-08	1.85	4.77e-09	54	13.37
1022	CDK7	cyclin-dependent kinase 7	2.48	1.57e-08	1.92	2.81e-05	1.83	6.33e-05	1.72	0.000241	1.66	0.000707	1.93	1.81e-05	1.77	0.000132	54	13.31
5134	PDCD2	programmed cell death 2	2.32	1.12e-09	1.78	8.11e-06	1.73	1.61e-05	1.86	1.65e-06	1.94	5.35e-07	1.91	8.48e-07	1.76	9.68e-06	54	13.3
55173	MRPS10	mitochondrial ribosomal protein S10	2.37	4e-11	1.89	1.39e-07	1.91	8.36e-08	1.91	7.91e-08	1.74	1.96e-06	1.79	7.76e-07	1.69	5.37e-06	54	13.3
7289	TULP3	tubby like protein 3	2.24	1.02e-08	1.82	9.83e-06	1.77	1.86e-05	1.86	2.84e-06	1.94	8.65e-07	1.89	2.59e-06	1.75	1.77e-05	54	13.27
114971	PTPMT1	protein tyrosine phosphatase, mitochondrial 1	2.03	1.44e-09	1.92	1.58e-08	1.78	2.39e-07	1.88	3.44e-08	1.89	2.37e-08	1.83	1.07e-07	1.86	5e-08	54	13.19
751071	METTL12	methyltransferase like 12	3.01	4.79e-08	1.85	0.000941	1.77	0.00219	1.73	0.003	1.78	0.00189	1.63	0.00882	1.42	0.0683	54	13.19
51388	NIP7	NIP7, nucleolar pre-rRNA processing protein	2.96	2.6e-07	1.77	0.00525	1.65	0.0167	1.45	0.0839	1.72	0.00733	1.67	0.0131	1.96	0.000987	54	13.18
79627	OGFRL1	opioid growth factor receptor-like 1	2.42	7.31e-06	1.69	0.00861	1.79	0.00361	1.85	0.00189	1.9	0.00115	1.64	0.0138	1.86	0.0016	54	13.15
51021	MRPS16	mitochondrial ribosomal protein S16	2.12	2.2e-10	1.94	1.18e-08	1.92	1.5e-08	1.93	1.79e-08	1.92	1.19e-08	1.62	9.4e-06	1.66	2.85e-06	54	13.11
79607	FAM118B	family with sequence similarity 118, member B	2.32	3.55e-09	1.9	2.75e-06	1.85	6.76e-06	1.67	0.00012	1.66	0.000147	1.82	1.15e-05	1.84	6.87e-06	54	13.06
7415	VCP	valosin containing protein	2.41	1.12e-14	1.81	1.9e-09	1.64	1.28e-07	1.79	2.61e-09	1.88	2.23e-10	1.75	5.68e-09	1.73	9.78e-09	54	13.01
64897	C12orf43	chromosome 12 open reading frame 43	2.08	2.01e-09	1.7	3.52e-06	1.69	6.72e-06	1.98	2.29e-08	1.89	8.08e-08	1.82	3.6e-07	1.83	3.33e-07	54	12.99
29916	SNX11	sorting nexin 11	2.28	1.07e-10	1.8	4.35e-07	1.69	3.1e-06	1.87	9.45e-08	1.96	1.73e-08	1.7	2.78e-06	1.69	2.98e-06	54	12.99
8027	STAM	signal transducing adaptor molecule (SH3 domain and ITAM motif) 1	2.87	1.03e-12	1.8	2.98e-06	1.74	7.89e-06	1.6	0.000118	1.57	0.000205	1.64	5.1e-05	1.76	5.75e-06	54	12.98
2274	FHL2	four and a half LIM domains 2	2.8	0.00518	1.79	0.158	1.94	0.0977	1.47	0.389	1.54	0.326	1.65	0.239	1.78	0.157	54	12.97
5685	PSMA4	proteasome (prosome, macropain) subunit, alpha type, 4	2.45	6.49e-14	1.98	3.35e-10	1.93	7.57e-10	1.67	2.52e-07	1.66	2.3e-07	1.68	1.58e-07	1.58	2.12e-06	54	12.95
79064	TMEM223	transmembrane protein 223	2.17	1.39e-05	1.88	0.000395	1.82	0.000674	1.87	0.000365	1.9	0.000252	1.7	0.00259	1.6	0.00732	54	12.94
3182	HNRNPAB	heterogeneous nuclear ribonucleoprotein A/B	2.64	4.37e-12	1.84	4.97e-07	1.68	1.14e-05	1.73	4.6e-06	1.76	2.47e-06	1.64	2.39e-05	1.63	2.66e-05	54	12.92
11091	WDR5	WD repeat domain 5	2.1	1.88e-10	1.57	2.35e-05	1.7	1.09e-06	1.83	3.95e-08	2	1.55e-09	1.9	1.09e-08	1.81	6.11e-08	54	12.91
3804	KIR2DL3	killer cell immunoglobulin-like receptor, two domains, long cytoplasmic tail, 3	2.35	0.0138	1.79	0.115	1.79	0.115	1.82	0.0953	1.8	0.101	1.59	0.209	1.76	0.125	54	12.9
55707	NECAP2	NECAP endocytosis associated 2	2.02	2.06e-08	1.92	1.98e-07	1.89	3.36e-07	1.79	1.59e-06	1.99	3.68e-08	1.67	1.82e-05	1.61	4.28e-05	54	12.89
2280	FKBP1A	FK506 binding protein 1A, 12kDa	2.53	6.71e-08	1.56	0.00629	1.81	0.000275	1.85	0.00015	1.8	0.000264	1.75	0.000503	1.57	0.00543	54	12.87
86	ACTL6A	actin-like 6A	2.65	4.89e-08	1.94	0.000103	1.84	0.000311	1.48	0.0197	1.73	0.00132	1.49	0.0195	1.73	0.00116	54	12.86
9589	WTAP	Wilms tumor 1 associated protein	2.68	8.33e-14	1.79	1.45e-07	1.77	1.9e-07	1.61	5.83e-06	1.66	1.91e-06	1.64	3.42e-06	1.71	6.64e-07	54	12.86
5436	POLR2G	polymerase (RNA) II (DNA directed) polypeptide G	2.42	2.24e-08	2	6.6e-06	1.8	8.35e-05	1.78	0.000109	1.63	0.000807	1.66	0.000727	1.56	0.00279	54	12.85
55004	LAMTOR1	late endosomal/lysosomal adaptor, MAPK and MTOR activator 1	2.17	8.17e-08	1.88	1.05e-05	1.88	5.93e-06	1.82	1.21e-05	1.81	1.31e-05	1.63	0.0003	1.64	0.000274	54	12.83
112858	TP53RK	TP53 regulating kinase	2.38	1.08e-08	1.88	1.08e-05	1.61	0.000796	1.77	5.83e-05	1.7	0.000162	1.68	0.000236	1.8	4.08e-05	54	12.82
5878	RAB5C	RAB5C, member RAS oncogene family	2.07	1.19e-05	1.95	6.71e-05	1.75	0.000727	1.85	0.00019	1.9	0.000102	1.66	0.00221	1.64	0.0025	54	12.82
5464	PPA1	pyrophosphatase (inorganic) 1	2.15	4.8e-07	1.74	0.000146	1.88	2.66e-05	1.67	0.000332	1.78	0.00015	1.76	0.000105	1.84	3.62e-05	54	12.82
7187	TRAF3	TNF receptor-associated factor 3	2.04	4.2e-12	1.63	1.17e-07	1.81	1.03e-09	1.87	2e-10	1.72	8.01e-09	1.9	1.08e-10	1.83	4.83e-10	54	12.8
22948	CCT5	chaperonin containing TCP1, subunit 5 (epsilon)	2.33	1.62e-08	1.81	2.74e-05	1.65	0.000377	1.62	0.000557	1.68	0.000221	1.81	2.91e-05	1.89	9.88e-06	54	12.79
65260	SELRC1	Sel1 repeat containing 1	2.3	1.43e-05	1.78	0.00271	1.68	0.00794	1.73	0.00449	1.73	0.00461	1.78	0.00271	1.78	0.00283	54	12.78
1019	CDK4	cyclin-dependent kinase 4	2.7	1.26e-07	1.9	0.000349	1.6	0.00935	1.64	0.00629	1.7	0.00291	1.62	0.00795	1.58	0.0118	54	12.74
10430	TMEM147	transmembrane protein 147	2.21	4.62e-06	1.78	0.00083	1.65	0.00351	1.72	0.00151	1.75	0.000874	1.79	0.00072	1.8	0.00051	54	12.7
5693	PSMB5	proteasome (prosome, macropain) subunit, beta type, 5	2.28	2.48e-10	1.96	6.26e-08	1.84	5e-07	1.67	1.08e-05	1.84	3.94e-07	1.56	0.00011	1.53	0.00022	54	12.68
64963	MRPS11	mitochondrial ribosomal protein S11	2.21	1.14e-09	1.93	1.39e-07	1.8	1.58e-06	1.85	6.24e-07	1.84	7.11e-07	1.62	4.88e-05	1.43	0.0022	54	12.68
23165	NUP205	nucleoporin 205kDa	2.37	1.85e-06	1.78	0.00102	1.66	0.00418	1.7	0.00247	1.61	0.00743	1.79	0.000984	1.75	0.0016	54	12.66
23170	TTLL12	tubulin tyrosine ligase-like family, member 12	2.29	2.59e-06	1.85	0.000393	1.68	0.0027	1.66	0.00319	1.72	0.00153	1.71	0.00187	1.72	0.0016	54	12.63
57085	AGTRAP	angiotensin II receptor-associated protein	2.59	3.4e-06	1.77	0.00474	1.36	0.169	1.57	0.0321	1.81	0.00335	1.77	0.00518	1.76	0.00572	54	12.63
55568	GALNT10	UDP-N-acetyl-alpha-D-galactosamine:polypeptide N-acetylgalactosaminyltransferase 10 (GalNAc-T10)	2.19	2.8e-06	1.84	0.000262	1.87	0.000161	1.75	0.000624	1.75	0.000577	1.59	0.00545	1.63	0.00329	54	12.62
85395	FAM207A	family with sequence similarity 207, member A	2.69	1.91e-05	1.98	0.0024	1.9	0.00461	1.73	0.0178	1.56	0.058	1.42	0.158	1.34	0.241	54	12.62
5696	PSMB8	proteasome (prosome, macropain) subunit, beta type, 8	2.54	6.18e-09	1.96	8.97e-06	1.86	4.43e-05	1.75	0.000165	1.76	0.000129	1.45	0.0127	1.3	0.086	54	12.62
10799	RPP40	ribonuclease P/MRP 40kDa subunit	2.82	2.79e-12	1.95	3.1e-07	1.69	2.59e-05	1.53	0.000507	1.64	6.1e-05	1.54	0.000466	1.43	0.00387	54	12.6
27349	MCAT	malonyl CoA:ACP acyltransferase (mitochondrial)	2.13	1.14e-08	1.86	1.32e-06	1.89	9.87e-07	1.89	8.2e-07	1.77	5.79e-06	1.6	0.000134	1.46	0.00205	54	12.6
51728	POLR3K	polymerase (RNA) III (DNA directed) polypeptide K, 12.3 kDa	2.55	1.62e-09	1.93	5.68e-06	1.58	0.00116	1.79	4.28e-05	1.67	0.000262	1.63	0.000525	1.45	0.00882	54	12.6
401505	TOMM5	translocase of outer mitochondrial membrane 5 homolog (yeast)	2.83	6.42e-10	1.91	2.74e-05	1.64	0.00128	1.51	0.00673	1.48	0.00935	1.58	0.00239	1.61	0.00161	54	12.56
4682	NUBP1	nucleotide binding protein 1	2.07	7.77e-07	1.88	1.41e-05	1.74	0.000103	1.77	6.37e-05	1.7	0.000158	1.72	0.000144	1.67	0.000286	54	12.55
2730	GCLM	glutamate-cysteine ligase, modifier subunit	3.02	1.78e-07	1.83	0.00294	1.87	0.00177	1.39	0.127	1.55	0.0312	1.26	0.324	1.62	0.0181	54	12.54
51042	ZNF593	zinc finger protein 593	2.46	2.52e-07	1.9	0.000162	1.71	0.00166	1.85	0.000268	1.68	0.00174	1.61	0.00465	1.32	0.118	54	12.53
23603	CORO1C	coronin, actin binding protein, 1C	2.16	3.84e-08	1.73	3.91e-05	1.94	1.41e-06	1.61	0.000269	1.58	0.000395	1.76	2.61e-05	1.74	2.74e-05	54	12.52
4676	NAP1L4	nucleosome assembly protein 1-like 4	2.01	1.45e-09	1.8	1.1e-07	1.75	3.91e-07	1.89	2.41e-08	1.77	2.05e-07	1.67	2.31e-06	1.63	4.9e-06	54	12.52
5631	PRPS1	phosphoribosyl pyrophosphate synthetase 1	2.54	4.37e-07	1.81	0.000927	1.66	0.00465	1.77	0.00144	1.77	0.00121	1.58	0.0104	1.38	0.0807	54	12.51
7324	UBE2E1	ubiquitin-conjugating enzyme E2E 1	2.1	3.56e-12	1.74	1.24e-08	1.81	3.53e-09	1.67	1.06e-07	1.78	7.11e-09	1.7	5.18e-08	1.71	5e-08	54	12.51
51335	NGRN	neugrin, neurite outgrowth associated	2.06	3.85e-10	1.76	2.44e-07	1.53	5.3e-05	1.69	9.7e-07	1.76	1.8e-07	1.87	2.73e-08	1.83	5.14e-08	54	12.5
10890	RAB10	RAB10, member RAS oncogene family	2.16	1.64e-06	1.82	0.000151	1.79	0.000229	1.5	0.00906	1.63	0.00152	1.78	0.000248	1.82	0.000122	54	12.5
283951	C16orf91	chromosome 16 open reading frame 91	2.39	1.39e-08	1.8	4.85e-05	1.58	0.00151	1.64	0.000651	1.66	0.000356	1.69	0.000262	1.74	0.000122	54	12.5
5692	PSMB4	proteasome (prosome, macropain) subunit, beta type, 4	2.32	3.18e-14	1.97	2.32e-11	1.78	1.86e-09	1.74	4.05e-09	1.67	2.1e-08	1.58	3.28e-07	1.44	2.08e-05	54	12.5
8721	EDF1	endothelial differentiation-related factor 1	2	4.67e-13	1.82	7.03e-11	1.78	1.59e-10	1.76	2.4e-10	1.75	2.97e-10	1.75	2.45e-10	1.64	7.25e-09	54	12.5
6158	RPL28	ribosomal protein L28	2.17	3.92e-12	1.92	4.92e-10	1.84	2.81e-09	1.78	8.11e-09	1.77	9.72e-09	1.57	1.76e-06	1.44	7.64e-05	54	12.49
54534	MRPL50	mitochondrial ribosomal protein L50	2.52	3.73e-07	1.91	0.000261	1.93	0.000183	1.35	0.106	1.42	0.0507	1.48	0.0298	1.87	0.000361	54	12.48
84967	LSM10	LSM10, U7 small nuclear RNA associated	2.69	5.69e-07	1.96	0.000465	1.65	0.00874	1.62	0.0113	1.56	0.0206	1.54	0.0277	1.46	0.0513	54	12.48
29984	RHOD	ras homolog family member D	2.6	1.22e-07	1.86	0.000331	1.81	0.000591	1.68	0.00252	1.71	0.00154	1.44	0.0373	1.37	0.0792	54	12.47
117283	IP6K3	inositol hexakisphosphate kinase 3	2.52	0.00229	1.49	0.258	1.47	0.279	1.56	0.191	1.96	0.0327	1.57	0.184	1.89	0.0491	54	12.46
79947	DHDDS	dehydrodolichyl diphosphate synthase	2.19	7.46e-10	1.94	7.51e-08	1.75	2.23e-06	1.66	1.28e-05	1.69	5.3e-06	1.63	1.96e-05	1.6	3.57e-05	54	12.46
55573	CDV3	CDV3 homolog (mouse)	2.48	4.88e-08	1.85	7.79e-05	1.65	0.00122	1.6	0.0024	1.52	0.00629	1.62	0.00174	1.72	0.000387	54	12.44
5710	PSMD4	proteasome (prosome, macropain) 26S subunit, non-ATPase, 4	2.26	3.12e-12	1.99	7.65e-10	1.8	2.7e-08	1.72	1.23e-07	1.65	6.94e-07	1.57	5.1e-06	1.44	0.000209	54	12.43
5688	PSMA7	proteasome (prosome, macropain) subunit, alpha type, 7	2.19	3.68e-12	1.94	7.77e-10	1.68	2.08e-07	1.71	9.2e-08	1.64	3.79e-07	1.64	4.55e-07	1.62	7.95e-07	54	12.42
11171	STRAP	serine/threonine kinase receptor associated protein	2.33	5.1e-14	1.8	2.25e-09	1.77	5.4e-09	1.49	1.12e-05	1.59	6.22e-07	1.69	3.3e-08	1.75	1.42e-08	54	12.42
10574	CCT7	chaperonin containing TCP1, subunit 7 (eta)	2.35	2.17e-09	1.99	5.31e-07	1.77	1.8e-05	1.64	0.000143	1.69	6.32e-05	1.51	0.00135	1.46	0.00343	54	12.41
4067	LYN	v-yes-1 Yamaguchi sarcoma viral related oncogene homolog	2.52	2.54e-08	1.67	0.000907	1.73	0.000456	1.54	0.00518	1.63	0.00151	1.62	0.00178	1.67	0.000967	54	12.38
84271	POLDIP3	polymerase (DNA-directed), delta interacting protein 3	2.17	4.57e-09	1.75	5.72e-06	1.57	0.0002	1.79	2.61e-06	1.77	3.55e-06	1.74	6.16e-06	1.59	0.000126	54	12.38
25996	REXO2	RNA exonuclease 2	2.32	2.2e-10	1.99	7.07e-08	1.62	5.77e-05	1.47	0.00105	1.55	0.000178	1.74	4.81e-06	1.69	1.11e-05	54	12.38
55168	MRPS18A	mitochondrial ribosomal protein S18A	2.16	8.58e-09	1.9	8.71e-07	1.8	4.13e-06	1.8	4.43e-06	1.76	9.97e-06	1.56	0.000339	1.39	0.00913	54	12.37
1676	DFFA	DNA fragmentation factor, 45kDa, alpha polypeptide	2.29	9.8e-11	1.86	1.75e-07	1.69	5.72e-06	1.76	1.54e-06	1.64	1.62e-05	1.55	0.000123	1.57	6.43e-05	54	12.36
4794	NFKBIE	nuclear factor of kappa light polypeptide gene enhancer in B-cells inhibitor, epsilon	2.1	4.61e-07	1.84	2.21e-05	1.92	8.67e-06	1.79	5.06e-05	1.79	4.13e-05	1.61	0.000793	1.31	0.0636	54	12.36
5917	RARS	arginyl-tRNA synthetase	2.63	2e-15	1.94	1.98e-10	1.77	8.25e-09	1.47	1.86e-05	1.47	2.1e-05	1.56	1.46e-06	1.51	8.41e-06	54	12.35
5130	PCYT1A	phosphate cytidylyltransferase 1, choline, alpha	2.22	1.79e-06	1.81	0.000316	1.58	0.00573	1.52	0.0106	1.73	0.00072	1.79	0.000429	1.68	0.00158	54	12.33
219541	MED19	mediator complex subunit 19	2.3	3.58e-09	1.86	3.12e-06	1.66	9.57e-05	1.65	0.000121	1.71	3.64e-05	1.6	0.000314	1.55	0.000653	54	12.33
5707	PSMD1	proteasome (prosome, macropain) 26S subunit, non-ATPase, 1	2.42	4.47e-16	1.9	1.02e-11	1.68	2.63e-09	1.63	1.34e-08	1.62	1.45e-08	1.56	1.14e-07	1.52	3.4e-07	54	12.33
201254	STRA13	stimulated by retinoic acid 13	2.13	4.46e-05	1.88	0.000743	1.72	0.00375	2	0.000197	1.78	0.00158	1.5	0.0339	1.31	0.189	54	12.32
53917	RAB24	RAB24, member RAS oncogene family	2.35	8.67e-09	1.75	5.79e-05	1.53	0.0022	1.47	0.00508	1.55	0.00149	1.87	9.58e-06	1.79	2.88e-05	54	12.31
10963	STIP1	stress-induced-phosphoprotein 1	2.48	1.64e-06	1.99	0.000225	1.66	0.00679	1.65	0.00705	1.53	0.0243	1.5	0.0358	1.49	0.037	54	12.3
553115	PEF1	penta-EF-hand domain containing 1	2.39	2.48e-11	1.83	1.54e-07	1.53	0.000122	1.78	6.13e-07	1.75	8.39e-07	1.57	4.41e-05	1.44	0.000873	54	12.29
51003	MED31	mediator complex subunit 31	2.24	4.89e-14	1.83	3.05e-10	1.7	8.83e-09	1.81	4.5e-10	1.68	1.32e-08	1.55	5.31e-07	1.47	8.93e-06	54	12.28
11218	DDX20	DEAD (Asp-Glu-Ala-Asp) box polypeptide 20	2.16	8.39e-10	1.76	1.74e-06	1.75	2.51e-06	1.5	0.000405	1.53	0.000204	1.73	3e-06	1.85	2.84e-07	54	12.28
51194	IPO11	importin 11	2.28	1.34e-10	1.72	3.12e-06	1.65	1.4e-05	1.61	3.3e-05	1.64	1.63e-05	1.7	4.21e-06	1.67	8.22e-06	54	12.27
25813	SAMM50	SAMM50 sorting and assembly machinery component	2.03	0.00362	1.99	0.00559	1.94	0.00896	1.81	0.0199	1.75	0.0275	1.43	0.188	1.31	0.345	54	12.26
476	ATP1A1	ATPase, Na+/K+ transporting, alpha 1 polypeptide	2.04	6.42e-08	1.62	0.000121	1.61	0.000146	1.6	0.000191	1.7	2.96e-05	1.77	7.43e-06	1.9	1.06e-06	54	12.24
3035	HARS	histidyl-tRNA synthetase	2.48	1.06e-08	1.93	1.07e-05	1.75	0.000139	1.71	0.000276	1.66	0.000445	1.38	0.0295	1.32	0.0662	54	12.23
8798	DYRK4	dual-specificity tyrosine-(Y)-phosphorylation regulated kinase 4	2.15	8.84e-08	2	1.05e-06	1.74	5.61e-05	1.64	0.00027	1.52	0.0019	1.67	0.000172	1.51	0.00247	54	12.23
54927	CHCHD3	coiled-coil-helix-coiled-coil-helix domain containing 3	2.16	1.33e-06	1.91	2.26e-05	1.77	0.000191	1.43	0.017	1.64	0.00133	1.61	0.00156	1.7	0.000363	54	12.22
7265	TTC1	tetratricopeptide repeat domain 1	2.23	7.97e-10	1.94	1.34e-07	1.81	1.31e-06	1.63	3.71e-05	1.62	4.09e-05	1.51	0.000423	1.47	0.00089	54	12.21
4733	DRG1	developmentally regulated GTP binding protein 1	2.45	3.43e-09	1.95	2.75e-06	1.79	2.56e-05	1.61	0.000464	1.61	0.000404	1.44	0.00747	1.36	0.0274	54	12.21
80345	ZSCAN16	zinc finger and SCAN domain containing 16	2.01	4.17e-05	1.64	0.00424	1.85	0.000407	1.66	0.00306	1.7	0.0017	1.68	0.00245	1.65	0.00342	54	12.19
790955	C11orf83	chromosome 11 open reading frame 83	2.35	1.6e-09	1.84	3.53e-06	1.74	2.65e-05	1.82	5.21e-06	1.64	0.00012	1.44	0.00409	1.35	0.0239	54	12.18
79050	NOC4L	nucleolar complex associated 4 homolog (S. cerevisiae)	2.55	3.1e-08	1.96	2.44e-05	1.78	0.000256	1.54	0.00807	1.62	0.00209	1.38	0.0454	1.35	0.0654	54	12.18
55322	C5orf22	chromosome 5 open reading frame 22	2.27	2.51e-11	1.69	1.52e-06	1.51	9.19e-05	1.53	6.73e-05	1.64	3.06e-06	1.68	1.53e-06	1.84	5.08e-08	54	12.16
8834	TMEM11	transmembrane protein 11	2.14	1.19e-09	1.82	3.68e-07	1.7	5.02e-06	1.65	8.59e-06	1.69	4.52e-06	1.6	2.75e-05	1.56	6.44e-05	54	12.16
100	ADA	adenosine deaminase	2.48	1.72e-10	1.83	3.4e-06	1.72	2.31e-05	1.82	3.34e-06	1.74	1.24e-05	1.37	0.0122	1.19	0.208	54	12.15
27339	PRPF19	pre-mRNA processing factor 19	3.11	1.12e-09	1.9	0.000146	1.57	0.00745	1.63	0.00324	1.36	0.072	1.26	0.213	1.31	0.126	54	12.14
28991	COMMD5	COMM domain containing 5	2.04	8.46e-10	1.73	7.83e-07	1.69	2.06e-06	1.74	5.85e-07	1.8	1.73e-07	1.62	8.6e-06	1.52	0.000104	54	12.14
26517	TIMM13	translocase of inner mitochondrial membrane 13 homolog (yeast)	2.24	8.43e-09	1.98	5.54e-07	1.74	3.29e-05	1.62	0.000196	1.68	6.55e-05	1.44	0.00523	1.41	0.00885	54	12.11
4828	NMB	neuromedin B	2.28	5.01e-07	1.55	0.00614	1.24	0.241	1.6	0.00401	1.72	0.000599	1.89	9.64e-05	1.83	0.000179	54	12.11
79109	MAPKAP1	mitogen-activated protein kinase associated protein 1	2.09	5.65e-10	1.89	3.27e-08	1.91	1.78e-08	1.66	2.9e-06	1.56	2.85e-05	1.49	0.000151	1.5	0.00012	54	12.1
7165	TPD52L2	tumor protein D52-like 2	2.04	1.54e-05	1.72	0.000932	1.53	0.00951	1.57	0.00567	1.68	0.00121	1.76	0.000401	1.79	0.000286	54	12.09
1478	CSTF2	cleavage stimulation factor, 3' pre-RNA, subunit 2, 64kDa	2.52	6.88e-09	1.99	5.49e-06	1.8	9.2e-05	1.54	0.00363	1.39	0.0348	1.43	0.0215	1.41	0.025	54	12.08
5698	PSMB9	proteasome (prosome, macropain) subunit, beta type, 9	3.5	6.83e-09	1.85	0.00179	1.67	0.0106	1.4	0.111	1.36	0.15	1.09	0.755	-1.2	0.432	54	12.07
28989	NTMT1	N-terminal Xaa-Pro-Lys N-methyltransferase 1	2.18	3.63e-06	1.88	0.000146	1.78	0.000576	1.65	0.00267	1.63	0.00318	1.45	0.031	1.48	0.0222	54	12.05
60493	FASTKD5	FAST kinase domains 5	2.12	1.86e-12	1.61	3.12e-07	1.63	2.2e-07	1.55	1.58e-06	1.59	3.52e-07	1.68	3.39e-08	1.87	3.32e-10	54	12.05
90416	C15orf57	chromosome 15 open reading frame 57	2.57	1.44e-10	1.95	9.44e-07	1.74	2.71e-05	1.51	0.00161	1.46	0.00418	1.49	0.00212	1.32	0.0356	54	12.04
25983	NGDN	neuroguidin, EIF4E binding protein	2.63	4.07e-13	1.98	6.42e-09	1.55	4.48e-05	1.44	0.000687	1.43	0.00077	1.49	0.000189	1.49	0.000178	54	12.01
7307	U2AF1	U2 small nuclear RNA auxiliary factor 1	2.68	1.28e-05	1.77	0.00893	1.58	0.0425	1.63	0.0274	1.36	0.206	1.51	0.0739	1.48	0.0878	54	12.01
51076	CUTC	cutC copper transporter	2.39	8.12e-12	1.88	5.09e-08	1.6	2.03e-05	1.44	0.000849	1.46	0.000369	1.63	1.13e-05	1.6	1.73e-05	54	12
55361	PI4K2A	phosphatidylinositol 4-kinase type 2 alpha	2.11	2.58e-07	1.62	0.00051	1.56	0.00137	1.75	5.35e-05	1.77	3.76e-05	1.64	0.000384	1.54	0.00196	54	11.99
55332	DRAM1	DNA-damage regulated autophagy modulator 1	2.67	2.33e-07	1.84	0.000891	1.64	0.00786	1.49	0.0346	1.37	0.103	1.44	0.0545	1.54	0.0192	54	11.99
65094	JMJD4	jumonji domain containing 4	2.21	4.6e-07	1.78	0.000152	1.49	0.00918	1.73	0.000295	1.68	0.000524	1.64	0.00109	1.45	0.0153	54	11.98
5876	RABGGTB	Rab geranylgeranyltransferase, beta subunit	2.18	3.96e-09	1.65	4.45e-05	1.58	0.000195	1.44	0.00265	1.46	0.00162	1.69	2.13e-05	1.95	2.73e-07	54	11.95
6883	TAF12	TAF12 RNA polymerase II, TATA box binding protein (TBP)-associated factor, 20kDa	2.28	1.73e-08	1.94	2.66e-06	1.6	0.000573	1.6	0.000516	1.52	0.00231	1.55	0.0014	1.42	0.0112	54	11.91
6905	TBCE	tubulin folding cofactor E	2	1.37e-10	1.76	3.79e-08	1.54	8.77e-06	1.59	2.15e-06	1.64	4.83e-07	1.71	1.05e-07	1.67	3.51e-07	54	11.91
9616	RNF7	ring finger protein 7	2.09	3.09e-11	1.84	6.6e-09	1.66	4.3e-07	1.58	2.23e-06	1.56	3.45e-06	1.59	1.67e-06	1.58	2.23e-06	54	11.9
7756	ZNF207	zinc finger protein 207	2.18	1.48e-12	1.7	7.45e-08	1.67	1.33e-07	1.52	8.63e-06	1.56	2.24e-06	1.57	2.09e-06	1.67	1.3e-07	54	11.87
140735	DYNLL2	dynein, light chain, LC8-type 2	2.45	3.61e-06	1.88	0.000882	1.58	0.0164	1.56	0.0224	1.53	0.0281	1.44	0.0693	1.43	0.0734	54	11.87
51678	MPP6	membrane protein, palmitoylated 6 (MAGUK p55 subfamily member 6)	2.11	1.94e-07	1.97	2.29e-06	1.94	3.85e-06	1.54	0.00156	1.25	0.133	1.49	0.00344	1.57	0.00105	54	11.87
201626	PDE12	phosphodiesterase 12	2.25	1.98e-09	1.51	0.000744	1.51	0.000764	1.39	0.00793	1.52	0.000561	1.67	3.36e-05	1.99	1.41e-07	54	11.84
2247	FGF2	fibroblast growth factor 2 (basic)	3.38	0.00169	1.82	0.179	1.62	0.295	1.28	0.64	1.3	0.621	1.3	0.627	1.13	0.832	54	11.83
10519	CIB1	calcium and integrin binding 1 (calmyrin)	2.2	2.95e-11	1.66	1.7e-06	1.57	1.52e-05	1.67	1.1e-06	1.67	1.16e-06	1.57	1.43e-05	1.47	0.000137	54	11.81
79647	AKIRIN1	akirin 1	2.07	1.16e-05	1.59	0.00499	1.64	0.00278	1.6	0.00547	1.57	0.00624	1.62	0.00361	1.72	0.000968	54	11.81
80146	UXS1	UDP-glucuronate decarboxylase 1	2.29	2.32e-05	1.45	0.0768	1.51	0.0444	1.49	0.0541	1.56	0.0253	1.7	0.00774	1.81	0.00257	54	11.81
10483	SEC23B	Sec23 homolog B (S. cerevisiae)	2.55	4.5e-06	1.8	0.00352	1.57	0.0286	1.36	0.159	1.4	0.11	1.49	0.0546	1.63	0.0165	54	11.8
58515	SELK	-	2.57	5.56e-09	1.97	6.14e-06	1.69	0.00028	1.37	0.0289	1.34	0.045	1.44	0.0117	1.42	0.0148	54	11.8
83460	EMC6	ER membrane protein complex subunit 6	2.07	3.75e-07	1.75	6.82e-05	1.66	0.000295	1.7	0.000147	1.53	0.00196	1.59	0.00101	1.5	0.00376	54	11.8
9569	GTF2IRD1	GTF2I repeat domain containing 1	2.55	9.59e-09	1.44	0.0199	1.44	0.0222	1.31	0.0932	1.61	0.0015	1.77	0.000207	1.68	0.000633	54	11.8
10146	G3BP1	GTPase activating protein (SH3 domain) binding protein 1	2.81	3.24e-12	1.73	1.34e-05	1.67	5.35e-05	1.47	0.00181	1.44	0.0029	1.3	0.0417	1.37	0.0122	54	11.79
1736	DKC1	dyskeratosis congenita 1, dyskerin	3.34	3.61e-12	1.88	1.9e-05	1.56	0.0021	1.22	0.211	1.22	0.207	1.33	0.0554	1.24	0.167	54	11.79
339229	OXLD1	oxidoreductase-like domain containing 1	2.03	6.06e-11	1.73	5.01e-08	1.62	9.66e-07	1.72	6.01e-08	1.63	5.08e-07	1.61	1.07e-06	1.45	7.93e-05	54	11.79
56652	C10orf2	chromosome 10 open reading frame 2	2.96	4.63e-10	1.77	0.000239	1.41	0.0312	1.38	0.0475	1.28	0.146	1.38	0.0442	1.59	0.00287	54	11.77
10007	GNPDA1	glucosamine-6-phosphate deaminase 1	2.16	0.0013	1.55	0.0979	1.4	0.231	1.48	0.14	1.48	0.132	1.71	0.0319	1.98	0.0051	54	11.76
378	ARF4	ADP-ribosylation factor 4	2.03	4.59e-07	1.66	0.000179	1.61	0.0004	1.46	0.00456	1.53	0.00109	1.73	4.25e-05	1.74	3.37e-05	54	11.76
55968	NSFL1C	NSFL1 (p97) cofactor (p47)	2.36	3.98e-12	1.69	1.12e-06	1.49	0.000121	1.57	2.01e-05	1.66	1.73e-06	1.54	4.11e-05	1.45	0.000304	54	11.76
27161	AGO2	argonaute RISC catalytic component 2	2.14	9.14e-07	1.67	0.000603	1.5	0.00724	1.46	0.0153	1.61	0.00157	1.58	0.00235	1.79	0.000114	54	11.75
84187	TMEM164	transmembrane protein 164	2.05	2.99e-06	1.79	0.00015	1.51	0.00674	1.68	0.000668	1.58	0.00272	1.55	0.00395	1.59	0.00235	54	11.75
23016	EXOSC7	exosome component 7	2.06	6.98e-09	1.73	4.09e-06	1.56	0.000133	1.49	0.000565	1.53	0.000232	1.61	4.17e-05	1.77	1.93e-06	54	11.75
8533	COPS3	COP9 signalosome subunit 3	2.32	6.75e-11	1.9	7.37e-08	1.67	9.72e-06	1.45	0.00103	1.48	0.000457	1.46	0.000706	1.46	0.000772	54	11.74
129401	NUP35	nucleoporin 35kDa	2.44	1.36e-10	1.84	1.37e-06	1.61	8.47e-05	1.4	0.00503	1.4	0.00492	1.49	0.000935	1.55	0.000286	54	11.73
84817	TXNDC17	thioredoxin domain containing 17	2.14	2.29e-11	1.89	4.94e-09	1.85	9.59e-09	1.61	2.09e-06	1.57	5.14e-06	1.31	0.00567	1.34	0.00254	54	11.71
26520	TIMM9	translocase of inner mitochondrial membrane 9 homolog (yeast)	2.42	1.6e-06	1.99	0.000166	1.66	0.00528	1.38	0.09	1.31	0.186	1.48	0.034	1.46	0.0413	54	11.7
6897	TARS	threonyl-tRNA synthetase	2.36	5.91e-08	1.82	5.96e-05	1.73	0.00026	1.4	0.0258	1.43	0.0175	1.48	0.00859	1.47	0.00899	54	11.69
7818	DAP3	death associated protein 3	2.58	3.42e-14	1.9	3.54e-09	1.58	4.34e-06	1.46	9.22e-05	1.44	0.00016	1.41	0.000376	1.31	0.00529	54	11.68
55048	VPS37C	vacuolar protein sorting 37 homolog C (S. cerevisiae)	2.11	1.29e-11	1.73	5.32e-08	1.58	2.59e-06	1.56	4.29e-06	1.61	1.05e-06	1.48	3.46e-05	1.61	8.69e-07	54	11.68
51073	MRPL4	mitochondrial ribosomal protein L4	2.22	4.35e-07	1.95	2.1e-05	1.59	0.00252	1.59	0.00244	1.48	0.00951	1.48	0.0112	1.35	0.057	54	11.66
100506860	LOC100506860	-	2.47	2.34e-06	1.99	0.00028	1.64	0.00918	1.44	0.0579	1.33	0.157	1.48	0.041	1.3	0.208	54	11.65
4234	METTL1	methyltransferase like 1	2.88	1.5e-05	1.76	0.0214	1.22	0.511	1.25	0.455	1.3	0.353	1.65	0.0493	1.59	0.0693	54	11.65
30968	STOML2	stomatin (EPB72)-like 2	2.4	1.09e-09	1.91	1.33e-06	1.72	3.6e-05	1.59	0.000327	1.51	0.00122	1.28	0.0622	1.24	0.114	54	11.65
5714	PSMD8	proteasome (prosome, macropain) 26S subunit, non-ATPase, 8	2.04	3.41e-06	1.89	2.67e-05	1.64	0.000733	1.62	0.00105	1.61	0.00128	1.44	0.0155	1.41	0.023	54	11.65
6835	SURF2	surfeit 2	2.22	3.21e-06	1.8	0.00054	1.51	0.0182	1.47	0.0292	1.43	0.0373	1.69	0.00232	1.52	0.0137	54	11.64
53981	CPSF2	cleavage and polyadenylation specific factor 2, 100kDa	2.13	1.73e-08	1.84	3.04e-06	1.82	3.63e-06	1.44	0.00346	1.39	0.00868	1.47	0.00229	1.54	0.000591	54	11.63
51116	MRPS2	mitochondrial ribosomal protein S2	2	1.9e-06	1.7	0.000204	1.55	0.00192	1.67	0.000281	1.67	0.00032	1.58	0.00123	1.44	0.0104	54	11.61
51654	CDK5RAP1	CDK5 regulatory subunit associated protein 1	2.23	2.12e-10	1.87	1.67e-07	1.6	4.09e-05	1.52	0.000194	1.54	0.000131	1.45	0.000822	1.4	0.00264	54	11.61
10531	PITRM1	pitrilysin metallopeptidase 1	2.46	8.26e-11	1.75	4.88e-06	1.41	0.00434	1.44	0.00207	1.63	4.81e-05	1.49	0.0009	1.42	0.00299	54	11.6
113675	SDSL	serine dehydratase-like	3.19	1.33e-06	1.71	0.0233	1.04	0.915	-1.06	0.871	-1.17	0.61	-1.51	0.0966	-1.92	0.0047	54	11.6
51371	POMP	proteasome maturation protein	2.26	1.26e-09	1.74	7.87e-06	1.65	5.3e-05	1.41	0.00454	1.46	0.00172	1.44	0.00267	1.63	7.45e-05	54	11.59
9861	PSMD6	proteasome (prosome, macropain) 26S subunit, non-ATPase, 6	2.23	5.95e-14	1.81	6.88e-10	1.62	8.65e-08	1.42	3.78e-05	1.44	2.47e-05	1.52	1.5e-06	1.53	1.18e-06	54	11.57
80135	RPF1	ribosome production factor 1 homolog (S. cerevisiae)	2.25	2.24e-10	1.82	4.91e-07	1.57	7.37e-05	1.33	0.0107	1.39	0.00366	1.57	7.9e-05	1.63	2.32e-05	54	11.56
55319	TMA16	translation machinery associated 16 homolog (S. cerevisiae)	2.35	6.34e-05	1.68	0.0199	1.58	0.0467	1.1	0.748	1.19	0.527	1.7	0.016	1.96	0.00198	54	11.56
54107	POLE3	polymerase (DNA directed), epsilon 3, accessory subunit	2.87	2.88e-08	1.75	0.00162	1.56	0.0142	1.41	0.0624	1.42	0.0597	1.27	0.227	1.27	0.231	54	11.55
81572	PDRG1	p53 and DNA-damage regulated 1	2.17	5.12e-07	1.62	0.00139	1.43	0.0199	1.51	0.0067	1.52	0.00569	1.67	0.000672	1.62	0.00123	54	11.54
55140	ELP3	elongator acetyltransferase complex subunit 3	2.12	6.7e-07	1.73	0.000181	1.47	0.00935	1.52	0.00382	1.59	0.00146	1.52	0.00408	1.56	0.0025	54	11.51
90441	ZNF622	zinc finger protein 622	2.63	2.55e-09	1.92	1.99e-05	1.6	0.00146	1.4	0.0217	1.42	0.0189	1.21	0.25	1.32	0.0684	54	11.5
100188893	TOMM6	translocase of outer mitochondrial membrane 6 homolog (yeast)	2.13	2.41e-08	1.74	1.74e-05	1.61	0.000173	1.48	0.00168	1.4	0.00679	1.52	0.000843	1.61	0.000147	54	11.49
4116	MAGOH	mago-nashi homolog, proliferation-associated (Drosophila)	2.64	3.4e-05	1.79	0.0135	1.57	0.0658	1.49	0.109	1.33	0.281	1.28	0.363	1.38	0.214	54	11.48
54955	C1orf109	chromosome 1 open reading frame 109	2.77	7.76e-08	1.62	0.00789	1.31	0.169	1.14	0.566	1.36	0.102	1.58	0.0112	1.69	0.00337	54	11.47
51526	OSER1	oxidative stress responsive serine-rich 1	2.08	2.55e-09	1.69	5.16e-06	1.56	0.000103	1.67	7.47e-06	1.53	0.000155	1.47	0.000708	1.46	0.000695	54	11.46
56993	TOMM22	translocase of outer mitochondrial membrane 22 homolog (yeast)	2.38	6.76e-09	1.87	9.02e-06	1.59	0.000789	1.52	0.0024	1.45	0.0069	1.34	0.0389	1.31	0.0584	54	11.46
9057	SLC7A6	solute carrier family 7 (amino acid transporter light chain, y+L system), member 6	2.19	3.61e-07	1.67	0.000687	1.42	0.0219	1.29	0.123	1.36	0.0504	1.77	0.000166	1.76	0.000168	54	11.46
55833	UBAP2	ubiquitin associated protein 2	2.07	1.35e-08	1.56	0.000239	1.38	0.00897	1.39	0.00623	1.5	0.000782	1.76	5.4e-06	1.79	3.12e-06	54	11.45
7358	UGDH	UDP-glucose 6-dehydrogenase	2.36	1.55e-09	1.65	9.97e-05	1.62	0.000189	1.28	0.0648	1.38	0.0123	1.46	0.00287	1.7	4.04e-05	54	11.45
84313	VPS25	vacuolar protein sorting 25 homolog (S. cerevisiae)	2.01	1.65e-08	1.76	2.3e-06	1.6	4.97e-05	1.59	8.37e-05	1.65	1.9e-05	1.46	0.000991	1.38	0.00553	54	11.45
9238	TBRG4	transforming growth factor beta regulator 4	2.13	1.34e-07	1.79	2.81e-05	1.55	0.00132	1.49	0.0038	1.56	0.00095	1.45	0.00747	1.48	0.00448	54	11.45
100874032	PRRT3-AS1	PRRT3 antisense RNA 1	2.03	0.00299	1.93	0.00711	1.72	0.0293	1.61	0.0593	1.44	0.169	1.4	0.212	1.31	0.328	54	11.44
84513	PPAPDC1B	phosphatidic acid phosphatase type 2 domain containing 1B	2.48	0.00195	1.91	0.0359	1.51	0.22	1.41	0.315	1.36	0.386	1.43	0.298	1.34	0.399	54	11.44
2289	FKBP5	FK506 binding protein 5	2.11	0.00187	1.64	0.0526	1.62	0.062	1.56	0.088	1.33	0.31	1.49	0.129	1.68	0.0413	54	11.43
10099	TSPAN3	tetraspanin 3	2.1	3.23e-09	1.56	0.000123	1.5	0.000436	1.43	0.00168	1.61	3.99e-05	1.53	0.000236	1.7	6.49e-06	54	11.43
11198	SUPT16H	suppressor of Ty 16 homolog (S. cerevisiae)	2.44	0.0455	1.66	0.329	1.92	0.18	1.45	0.49	1.43	0.515	1.34	0.609	1.17	0.803	54	11.41
51126	NAA20	N(alpha)-acetyltransferase 20, NatB catalytic subunit	2.1	5.95e-09	1.7	1.07e-05	1.47	0.000972	1.44	0.00183	1.48	0.000759	1.61	5.75e-05	1.61	5.11e-05	54	11.41
54732	TMED9	transmembrane emp24 protein transport domain containing 9	2.05	0.000748	1.6	0.036	1.52	0.0608	1.62	0.0263	1.52	0.0571	1.55	0.0475	1.53	0.0535	54	11.39
10694	CCT8	chaperonin containing TCP1, subunit 8 (theta)	2.28	6.75e-12	1.89	1.03e-08	1.64	2.22e-06	1.32	0.00609	1.33	0.00474	1.46	0.00019	1.46	0.000182	54	11.38
80185	TTI2	TELO2 interacting protein 2	2.27	3.59e-10	1.7	8.69e-06	1.44	0.00185	1.6	7.7e-05	1.55	0.000159	1.48	0.000808	1.33	0.0158	54	11.37
9352	TXNL1	thioredoxin-like 1	2.17	1.77e-14	1.73	4.3e-10	1.66	2.81e-09	1.54	1.67e-07	1.5	5.53e-07	1.41	1.13e-05	1.34	0.000184	54	11.35
93082	NEURL3	neuralized homolog 3 (Drosophila) pseudogene	2.48	9.91e-06	1.5	0.0562	1.63	0.0175	1.48	0.0646	1.46	0.0755	1.35	0.171	1.44	0.0897	54	11.34
2618	GART	phosphoribosylglycinamide formyltransferase, phosphoribosylglycinamide synthetase, phosphoribosylaminoimidazole synthetase	2.67	6.24e-12	1.74	6.67e-06	1.48	0.00128	1.37	0.00925	1.37	0.0093	1.39	0.00637	1.31	0.026	54	11.33
5695	PSMB7	proteasome (prosome, macropain) subunit, beta type, 7	2.22	3.34e-14	1.98	7.58e-12	1.61	5.53e-08	1.49	2.39e-06	1.47	5.07e-06	1.3	0.0012	1.26	0.00454	54	11.33
29107	NXT1	NTF2-like export factor 1	2.66	8.59e-07	1.56	0.025	1.38	0.124	1.41	0.102	1.45	0.0678	1.47	0.0602	1.38	0.118	54	11.31
27257	LSM1	LSM1 homolog, U6 small nuclear RNA associated (S. cerevisiae)	2.1	1.35e-10	1.79	9.69e-08	1.58	1.45e-05	1.39	0.00115	1.39	0.00134	1.49	0.000101	1.57	1.37e-05	54	11.31
26003	GORASP2	golgi reassembly stacking protein 2, 55kDa	2.05	7.08e-09	1.68	8.62e-06	1.59	5.18e-05	1.42	0.00206	1.51	0.000239	1.52	0.000218	1.54	0.000132	54	11.31
79155	TNIP2	TNFAIP3 interacting protein 2	2.17	7.04e-08	1.6	0.000543	1.59	0.000782	1.55	0.00148	1.53	0.00197	1.46	0.00629	1.41	0.0127	54	11.31
84100	ARL6	ADP-ribosylation factor-like 6	2.18	3.3e-05	1.99	0.000322	1.6	0.015	1.35	0.142	1.25	0.306	1.56	0.0206	1.38	0.106	54	11.31
84135	UTP15	UTP15, U3 small nucleolar ribonucleoprotein, homolog (S. cerevisiae)	2.68	5.9e-06	1.97	0.00172	1.58	0.0389	1.24	0.392	1.12	0.705	1.36	0.194	1.36	0.198	54	11.31
5705	PSMC5	proteasome (prosome, macropain) 26S subunit, ATPase, 5	2.2	1.88e-11	1.88	1.16e-08	1.61	3.37e-06	1.54	2.35e-05	1.46	0.00012	1.34	0.00355	1.27	0.0165	54	11.3
84844	PHF5A	PHD finger protein 5A	2.34	5.86e-06	1.69	0.00501	1.55	0.0219	1.46	0.0548	1.38	0.113	1.47	0.0487	1.4	0.0914	54	11.29
2010	EMD	emerin	2.21	1.52e-06	1.68	0.00142	1.57	0.00488	1.5	0.0134	1.5	0.0121	1.4	0.0441	1.41	0.0382	54	11.27
51690	LSM7	LSM7 homolog, U6 small nuclear RNA associated (S. cerevisiae)	2.48	1.36e-09	1.76	4.6e-05	1.51	0.00235	1.44	0.00822	1.4	0.012	1.38	0.0193	1.3	0.0607	54	11.27
8818	DPM2	dolichyl-phosphate mannosyltransferase polypeptide 2, regulatory subunit	2.16	6.27e-05	1.76	0.00377	1.45	0.0715	1.52	0.0325	1.5	0.0436	1.5	0.0422	1.37	0.126	54	11.26
6747	SSR3	signal sequence receptor, gamma (translocon-associated protein gamma)	2.24	1.33e-05	1.92	0.000426	1.7	0.00391	1.43	0.0556	1.37	0.109	1.27	0.235	1.31	0.173	54	11.24
29880	ALG5	ALG5, dolichyl-phosphate beta-glucosyltransferase	2.01	6.92e-11	1.81	8.36e-09	1.54	6.69e-06	1.43	0.000115	1.51	1.2e-05	1.48	4.33e-05	1.46	4.01e-05	54	11.24
10884	MRPS30	mitochondrial ribosomal protein S30	2.24	2.84e-08	1.81	1.79e-05	1.59	0.000628	1.39	0.018	1.34	0.032	1.38	0.0192	1.47	0.00438	54	11.22
55278	QRSL1	glutaminyl-tRNA synthase (glutamine-hydrolyzing)-like 1	2.14	3.43e-05	1.78	0.00173	1.65	0.00685	1.47	0.0425	1.28	0.23	1.47	0.0408	1.43	0.0637	54	11.22
80306	MED28	mediator complex subunit 28	2.46	1.93e-09	1.9	5.08e-06	1.75	6.45e-05	1.52	0.00205	1.27	0.102	1.17	0.335	1.15	0.379	54	11.22
64417	C5orf28	chromosome 5 open reading frame 28	2.09	5.17e-05	1.41	0.0736	1.4	0.0828	1.27	0.25	1.46	0.044	1.79	0.00212	1.79	0.00175	54	11.21
9531	BAG3	BCL2-associated athanogene 3	2.24	1.81e-06	1.54	0.0087	1.41	0.0458	1.41	0.0418	1.51	0.0133	1.53	0.0105	1.57	0.00596	54	11.21
261726	TIPRL	TIP41, TOR signaling pathway regulator-like (S. cerevisiae)	2.02	6.14e-07	1.49	0.00346	1.42	0.0118	1.42	0.0102	1.59	0.000567	1.6	0.000558	1.66	0.000221	54	11.2
51182	HSPA14	heat shock 70kDa protein 14	2.45	1.28e-10	1.76	7.47e-06	1.59	0.000211	1.29	0.0465	1.28	0.0556	1.46	0.00198	1.37	0.0116	54	11.2
64127	NOD2	nucleotide-binding oligomerization domain containing 2	2.17	0.00606	1.28	0.502	1.36	0.368	1.52	0.18	1.66	0.0932	1.67	0.0908	1.53	0.176	54	11.19
119559	SFXN4	sideroflexin 4	2.18	1.63e-07	1.86	1.62e-05	1.49	0.00508	1.51	0.00321	1.46	0.00712	1.36	0.0338	1.32	0.0597	54	11.18
79833	GEMIN6	gem (nuclear organelle) associated protein 6	2.32	4.46e-09	1.95	1.56e-06	1.69	8.6e-05	1.45	0.00449	1.35	0.0229	1.27	0.0926	1.15	0.375	54	11.18
80324	PUS1	pseudouridylate synthase 1	2.55	2.1e-08	1.71	0.000597	1.52	0.00857	1.29	0.138	1.33	0.0825	1.37	0.0549	1.41	0.0319	54	11.18
7266	DNAJC7	DnaJ (Hsp40) homolog, subfamily C, member 7	2.05	0.000944	1.81	0.00777	1.6	0.0439	1.52	0.07	1.36	0.222	1.39	0.18	1.44	0.126	54	11.17
284098	PIGW	phosphatidylinositol glycan anchor biosynthesis, class W	2.73	3.74e-05	1.55	0.0864	1.31	0.345	1.02	0.95	1.29	0.361	1.33	0.301	1.93	0.00683	54	11.16
11137	PWP1	PWP1 homolog (S. cerevisiae)	2.44	1.51e-13	1.72	1.13e-07	1.57	4.96e-06	1.38	0.000678	1.35	0.00142	1.37	0.00091	1.32	0.00367	54	11.15
90459	ERI1	exoribonuclease 1	2.44	1.88e-09	1.7	0.000106	1.6	0.000559	1.32	0.0503	1.29	0.0705	1.43	0.00992	1.37	0.0225	54	11.15
3308	HSPA4	heat shock 70kDa protein 4	2.25	1.45e-10	1.72	2.55e-06	1.7	4.57e-06	1.28	0.0352	1.27	0.0363	1.45	0.000941	1.48	0.000484	54	11.15
6636	SNRPF	small nuclear ribonucleoprotein polypeptide F	3.01	3.21e-08	1.88	0.000678	1.6	0.0124	1.27	0.254	1.13	0.618	1.2	0.404	1.06	0.841	54	11.15
100506325	LOC100506325	-	3	2.36e-05	1.97	0.0109	1.37	0.303	1.23	0.534	1.2	0.58	1.23	0.526	1.14	0.716	54	11.14
285958	SNHG15	small nucleolar RNA host gene 15 (non-protein coding)	3.18	4.04e-05	1.86	0.0343	1.16	0.719	1.09	0.837	1.2	0.635	1.33	0.406	1.32	0.411	54	11.14
23642	SNHG1	small nucleolar RNA host gene 1 (non-protein coding)	2.28	0.0023	1.32	0.399	-1.23	0.557	-1.82	0.0414	-1.87	0.0309	-1.26	0.51	-1.35	0.35	54	11.13
3601	IL15RA	interleukin 15 receptor, alpha	2.4	2.5e-07	1.41	0.0396	1.31	0.123	1.48	0.017	1.46	0.0205	1.62	0.00295	1.45	0.024	54	11.13
28987	NOB1	NIN1/RPN12 binding protein 1 homolog (S. cerevisiae)	2.37	8.26e-09	1.93	2.25e-06	1.73	5.56e-05	1.41	0.0108	1.36	0.0235	1.23	0.156	1.08	0.68	54	11.11
2960	GTF2E1	general transcription factor IIE, polypeptide 1, alpha 56kDa	2.09	1.31e-08	1.64	7.34e-05	1.41	0.00495	1.46	0.00201	1.44	0.00275	1.56	0.000281	1.5	0.000876	54	11.1
6597	SMARCA4	SWI/SNF related, matrix associated, actin dependent regulator of chromatin, subfamily a, member 4	2.13	1.73e-10	1.64	4.86e-06	1.5	0.000128	1.39	0.00167	1.41	0.000954	1.48	0.000175	1.53	6.53e-05	54	11.08
10978	CLP1	cleavage and polyadenylation factor I subunit 1	2.02	7.07e-12	1.62	2.29e-07	1.55	2.17e-06	1.49	1.02e-05	1.53	2.08e-06	1.43	5.02e-05	1.43	4.96e-05	54	11.07
5690	PSMB2	proteasome (prosome, macropain) subunit, beta type, 2	2.1	1.16e-09	1.89	9.44e-08	1.6	2.37e-05	1.39	0.00231	1.44	0.000722	1.29	0.0214	1.36	0.00465	54	11.07
9361	LONP1	lon peptidase 1, mitochondrial	2.16	2.2e-07	1.76	8.45e-05	1.47	0.0068	1.45	0.00855	1.58	0.00127	1.34	0.0462	1.31	0.0678	54	11.07
10200	MPHOSPH6	M-phase phosphoprotein 6	2.09	6.96e-07	1.66	0.000485	1.61	0.00122	1.31	0.0849	1.32	0.0662	1.59	0.00145	1.48	0.00844	54	11.06
65005	MRPL9	mitochondrial ribosomal protein L9	2.2	2.09e-10	1.86	1.08e-07	1.65	9.71e-06	1.34	0.00807	1.35	0.00671	1.3	0.0192	1.35	0.00742	54	11.05
5202	PFDN2	prefoldin subunit 2	2.67	2.28e-07	1.77	0.00125	1.35	0.117	1.3	0.182	1.3	0.168	1.41	0.0621	1.25	0.273	54	11.05
5283	PIGH	phosphatidylinositol glycan anchor biosynthesis, class H	2.18	3.54e-07	1.6	0.00123	1.53	0.00525	1.49	0.00783	1.51	0.0056	1.36	0.0471	1.37	0.034	54	11.04
5157	PDGFRL	platelet-derived growth factor receptor-like	2.22	0.00365	1.76	0.0482	1.49	0.2	1.24	0.528	1.56	0.135	1.37	0.328	1.39	0.292	54	11.03
1965	EIF2S1	eukaryotic translation initiation factor 2, subunit 1 alpha, 35kDa	2.42	1.02e-10	1.64	4.63e-05	1.42	0.00327	1.29	0.0388	1.34	0.0143	1.42	0.00336	1.47	0.00128	54	11
55622	TTC27	tetratricopeptide repeat domain 27	2.51	3.68e-08	1.81	0.000185	1.52	0.00847	1.22	0.266	1.24	0.236	1.32	0.0981	1.38	0.0495	54	11
115201	ATG4A	autophagy related 4A, cysteine peptidase	2.01	1.58e-06	1.68	0.000249	1.47	0.00726	1.42	0.0141	1.4	0.0182	1.49	0.0049	1.52	0.00349	54	10.99
3912	LAMB1	laminin, beta 1	2.15	0.0289	1.17	0.768	1.3	0.566	-1.18	0.741	-1.56	0.295	-1.72	0.18	-1.9	0.0969	54	10.98
6731	SRP72	signal recognition particle 72kDa	2.3	3.05e-07	1.79	0.000228	1.59	0.00306	1.3	0.106	1.31	0.0918	1.35	0.0623	1.34	0.0662	54	10.98
1434	CSE1L	CSE1 chromosome segregation 1-like (yeast)	2	2.34e-10	1.75	8.25e-08	1.64	1.5e-06	1.32	0.00385	1.28	0.0104	1.4	0.00054	1.58	4.75e-06	54	10.97
51573	GDE1	glycerophosphodiester phosphodiesterase 1	2.46	1.6e-10	1.76	7.3e-06	1.41	0.00523	1.4	0.00612	1.39	0.00673	1.31	0.034	1.24	0.0994	54	10.97
51692	CPSF3	cleavage and polyadenylation specific factor 3, 73kDa	2.16	3.27e-12	1.77	1.62e-08	1.6	1.58e-06	1.38	0.000576	1.38	0.000391	1.39	0.000454	1.29	0.00634	54	10.97
57552	NCEH1	neutral cholesterol ester hydrolase 1	2.11	0.13	1.94	0.218	1.76	0.304	-1.22	0.772	-1.09	0.914	1.18	0.807	1.67	0.344	54	10.97
54541	DDIT4	DNA-damage-inducible transcript 4	2.48	0.00315	1.65	0.141	1.53	0.22	1.36	0.398	1.34	0.429	-1.17	0.708	-1.43	0.318	54	10.96
5718	PSMD12	proteasome (prosome, macropain) 26S subunit, non-ATPase, 12	2.6	9.51e-10	1.84	2.4e-05	1.53	0.00284	1.21	0.223	1.14	0.454	1.26	0.133	1.37	0.0286	54	10.95
5717	PSMD11	proteasome (prosome, macropain) 26S subunit, non-ATPase, 11	2.12	2.22e-09	1.49	0.000502	1.44	0.00136	1.51	0.000335	1.49	0.000397	1.47	0.000719	1.41	0.00261	54	10.93
11104	KATNA1	katanin p60 (ATPase containing) subunit A 1	2.2	5.08e-10	1.62	3.03e-05	1.53	0.000212	1.41	0.00288	1.32	0.0139	1.48	0.000645	1.37	0.00497	54	10.93
11222	MRPL3	mitochondrial ribosomal protein L3	2.28	8.87e-11	1.77	9.44e-07	1.51	0.000252	1.28	0.0278	1.34	0.0096	1.36	0.00537	1.38	0.00444	54	10.92
55759	WDR12	WD repeat domain 12	2.79	8.34e-12	1.9	1.73e-06	1.45	0.00501	1.15	0.35	1.12	0.454	1.18	0.249	1.32	0.0329	54	10.91
2237	FEN1	flap structure-specific endonuclease 1	2.12	1.96e-05	1.71	0.0024	1.7	0.00224	1.39	0.0737	1.37	0.0821	1.38	0.0741	1.24	0.279	54	10.91
246243	RNASEH1	ribonuclease H1	2.15	7.56e-10	1.73	2.65e-06	1.44	0.00134	1.22	0.0991	1.35	0.00697	1.42	0.00206	1.56	8.05e-05	54	10.87
51504	TRMT112	tRNA methyltransferase 11-2 homolog (S. cerevisiae)	2.03	2.35e-09	1.7	1.76e-06	1.53	9.55e-05	1.44	0.000677	1.44	0.00057	1.36	0.00418	1.35	0.00486	54	10.85
2919	CXCL1	chemokine (C-X-C motif) ligand 1 (melanoma growth stimulating activity, alpha)	2.07	0.187	1.34	0.693	1.12	0.887	-1.47	0.56	-1.33	0.681	-1.69	0.395	-1.8	0.327	54	10.82
51605	TRMT6	tRNA methyltransferase 6 homolog (S. cerevisiae)	2.45	3.95e-07	1.71	0.0021	1.34	0.119	1.08	0.766	1.23	0.302	1.43	0.048	1.57	0.00879	54	10.81
9146	HGS	hepatocyte growth factor-regulated tyrosine kinase substrate	2.31	2.08e-07	1.74	0.000301	1.36	0.059	1.34	0.0663	1.4	0.0303	1.32	0.0837	1.33	0.0726	54	10.8
23125	CAMTA2	calmodulin binding transcription activator 2	2.32	6.65e-08	1.62	0.0011	1.44	0.0141	1.43	0.0166	1.42	0.0188	1.27	0.128	1.29	0.109	54	10.79
8531	YBX3	Y box binding protein 3	2.45	3.99e-06	1.86	0.00151	1.54	0.034	1.26	0.297	1.3	0.227	1.2	0.427	1.18	0.495	54	10.79
10985	GCN1L1	GCN1 general control of amino-acid synthesis 1-like 1 (yeast)	2.13	1.97e-09	1.74	3.78e-06	1.39	0.00454	1.33	0.0155	1.38	0.00514	1.36	0.00834	1.45	0.00113	54	10.78
54442	KCTD5	potassium channel tetramerization domain containing 5	2	3.01e-05	1.49	0.02	1.39	0.0623	1.48	0.0232	1.51	0.0155	1.4	0.0589	1.5	0.0172	54	10.77
79161	TMEM243	transmembrane protein 243, mitochondrial	2.57	1.5e-05	1.69	0.0164	1.26	0.379	1.08	0.815	1.17	0.584	1.57	0.0441	1.43	0.123	54	10.77
9477	MED20	mediator complex subunit 20	2.13	1.03e-12	1.54	1.85e-06	1.43	4.51e-05	1.53	2.38e-06	1.51	4.2e-06	1.45	3.59e-05	1.18	0.0633	54	10.77
9533	POLR1C	polymerase (RNA) I polypeptide C, 30kDa	2.66	1.89e-08	1.71	0.000932	1.44	0.0281	1.23	0.25	1.28	0.161	1.24	0.238	1.18	0.383	54	10.74
10038	PARP2	poly (ADP-ribose) polymerase 2	2.31	1.25e-10	1.91	1.15e-07	1.5	0.000411	1.25	0.0569	1.13	0.357	1.32	0.0154	1.3	0.0243	54	10.72
117246	FTSJ3	FtsJ homolog 3 (E. coli)	2.4	1.07e-08	1.79	5.82e-05	1.5	0.00509	1.27	0.119	1.23	0.187	1.31	0.0751	1.22	0.216	54	10.72
51010	EXOSC3	exosome component 3	2.06	8.87e-11	1.7	2.04e-07	1.54	1.19e-05	1.36	0.00113	1.36	0.00128	1.39	0.000508	1.31	0.00515	54	10.72
84365	NIFK	nucleolar protein interacting with the FHA domain of MKI67	2.59	8.71e-09	1.68	0.000749	1.36	0.0546	1.15	0.45	1.14	0.503	1.37	0.0428	1.41	0.0286	54	10.7
55248	TMEM206	transmembrane protein 206	2.41	5.89e-06	1.69	0.00715	1.42	0.0972	1.23	0.369	1.24	0.353	1.33	0.185	1.37	0.136	54	10.69
5689	PSMB1	proteasome (prosome, macropain) subunit, beta type, 1	2.02	4.63e-14	1.64	1.39e-09	1.52	8.06e-08	1.45	8.72e-07	1.42	2.33e-06	1.34	5.15e-05	1.28	0.0005	54	10.67
129531	MITD1	MIT, microtubule interacting and transport, domain containing 1	2.03	2.47e-06	1.76	0.00018	1.75	0.000214	1.23	0.199	1.17	0.381	1.38	0.0367	1.34	0.0589	54	10.66
3735	KARS	lysyl-tRNA synthetase	2.32	1.16e-09	1.85	1.79e-06	1.57	0.000298	1.26	0.069	1.24	0.0959	1.22	0.139	1.2	0.183	54	10.66
8891	EIF2B3	eukaryotic translation initiation factor 2B, subunit 3 gamma, 58kDa	2.34	6.45e-08	1.83	6.26e-05	1.42	0.0212	1.3	0.0943	1.32	0.0737	1.3	0.0943	1.15	0.425	54	10.66
8662	EIF3B	eukaryotic translation initiation factor 3, subunit B	2.32	1.67e-07	1.82	0.000122	1.49	0.0102	1.2	0.294	1.32	0.0885	1.22	0.257	1.26	0.157	54	10.63
51379	CRLF3	cytokine receptor-like factor 3	2.02	7.17e-06	1.47	0.0173	1.46	0.0188	1.3	0.125	1.29	0.143	1.61	0.00301	1.47	0.0182	54	10.62
84864	MINA	MYC induced nuclear antigen	2.4	2.8e-10	1.61	9.58e-05	1.38	0.00811	1.24	0.0926	1.27	0.0554	1.42	0.00341	1.3	0.0331	54	10.62
84981	MIR22HG	MIR22 host gene (non-protein coding)	2.23	1.82e-05	1.75	0.00287	1.44	0.0662	-1.03	0.917	1.1	0.715	1.39	0.1	1.68	0.00667	54	10.62
29889	GNL2	guanine nucleotide binding protein-like 2 (nucleolar)	2.38	9.15e-08	1.63	0.00144	1.43	0.0236	1.09	0.696	1.14	0.504	1.4	0.0372	1.55	0.00466	54	10.62
100507672			2.28	0.00464	1.68	0.095	1.6	0.139	1.47	0.235	1.16	0.714	1.19	0.655	1.23	0.581	54	10.61
389362	PSMG4	proteasome (prosome, macropain) assembly chaperone 4	2.62	3.71e-10	1.71	9.85e-05	1.57	0.00103	1.27	0.103	1.26	0.106	1.12	0.524	1.04	0.84	54	10.59
55299	BRIX1	BRX1, biogenesis of ribosomes, homolog (S. cerevisiae)	2.42	1.03e-05	1.57	0.027	1.43	0.0932	1.09	0.765	1.11	0.705	1.38	0.125	1.59	0.0198	54	10.59
8882	ZNF259	zinc finger protein 259	2.12	1.88e-06	1.59	0.00255	1.53	0.00607	1.31	0.0984	1.39	0.0373	1.33	0.0836	1.32	0.0921	54	10.59
100128750	RBPMS-AS1	RBPMS antisense RNA 1	2.21	1.24e-05	1.6	0.00877	1.44	0.0489	1.57	0.0125	1.22	0.337	1.3	0.191	1.24	0.294	54	10.58
7052	TGM2	transglutaminase 2	2.58	0.00718	1.36	0.504	1.14	0.81	1.41	0.42	1.68	0.181	1.24	0.641	1.17	0.75	54	10.58
23180	RFTN1	raftlin, lipid raft linker 1	2.05	0.00179	1.44	0.166	1.48	0.13	1.59	0.0582	1.52	0.0935	1.41	0.18	1.08	0.822	54	10.57
126272	EID2B	EP300 interacting inhibitor of differentiation 2B	2.05	7.31e-05	1.77	0.00198	1.33	0.167	1.31	0.191	1.25	0.292	1.36	0.129	1.47	0.043	54	10.54
100293516	ZNF587B	zinc finger protein 587B	2.07	0.000542	1.59	0.0335	1.46	0.106	1.21	0.475	1.47	0.0866	1.3	0.28	1.44	0.111	54	10.54
1992	SERPINB1	serpin peptidase inhibitor, clade B (ovalbumin), member 1	2.01	0.00151	1.33	0.268	1.51	0.0843	1.45	0.127	1.5	0.0871	1.37	0.199	1.37	0.21	54	10.54
5433	POLR2D	polymerase (RNA) II (DNA directed) polypeptide D	2.15	3.41e-09	1.56	0.000164	1.45	0.00175	1.37	0.00722	1.35	0.0094	1.31	0.0261	1.33	0.0161	54	10.52
6233	RPS27A	ribosomal protein S27a	2.26	9.49e-08	1.69	0.000295	1.44	0.012	1.23	0.189	1.44	0.0111	1.2	0.256	1.25	0.147	54	10.51
54962	TIPIN	TIMELESS interacting protein	2.22	0.000272	1.85	0.00723	1.64	0.0325	1.15	0.649	1.14	0.672	1.2	0.526	1.3	0.303	54	10.5
100506661			2.15	0.002	1.58	0.0903	1.32	0.358	1.3	0.387	1.26	0.463	1.7	0.0475	1.19	0.592	54	10.5
100506922	LOC100506922	-	2.19	0.00439	1.66	0.0884	1.66	0.0893	1.11	0.795	-1.08	0.851	-1.44	0.256	-1.35	0.357	54	10.49
51293	CD320	CD320 molecule	2.08	2.01e-07	1.61	0.000514	1.27	0.0939	1.31	0.0499	1.46	0.00433	1.34	0.0349	1.4	0.015	54	10.47
3159	HMGA1	high mobility group AT-hook 1	2.11	0.000163	1.34	0.187	1.42	0.105	1.57	0.0283	1.39	0.126	1.45	0.0857	1.18	0.496	54	10.46
3716	JAK1	Janus kinase 1	2.31	4.44e-08	1.56	0.0019	1.47	0.00707	1.32	0.063	1.31	0.0627	1.3	0.0818	1.18	0.314	54	10.45
7378	UPP1	uridine phosphorylase 1	3.06	0.000268	1.6	0.17	1.3	0.494	1.15	0.75	-1.01	0.984	-1.11	0.817	-1.22	0.607	54	10.45
87178	PNPT1	polyribonucleotide nucleotidyltransferase 1	2.86	7.81e-10	1.59	0.00293	1.23	0.252	1.07	0.761	1.04	0.857	1.3	0.11	1.36	0.0536	54	10.45
145741	C2CD4A	C2 calcium-dependent domain containing 4A	2.29	0.0648	1.15	0.83	1.05	0.937	1.45	0.47	1.26	0.694	1.48	0.445	1.75	0.243	54	10.43
142	PARP1	poly (ADP-ribose) polymerase 1	2.8	9.82e-11	1.87	1.1e-05	1.52	0.0029	1.12	0.516	1.05	0.833	-1.02	0.931	-1.02	0.927	54	10.4
5929	RBBP5	retinoblastoma binding protein 5	2.05	6.55e-06	1.52	0.00896	1.38	0.052	1.5	0.0111	1.4	0.0364	1.19	0.352	1.36	0.0673	54	10.4
84233	TMEM126A	transmembrane protein 126A	2.33	9.6e-09	1.9	5.05e-06	1.63	0.000384	1.23	0.167	1.11	0.525	1.13	0.467	1.06	0.749	54	10.39
81873	ARPC5L	actin related protein 2/3 complex, subunit 5-like	2.05	5.58e-07	1.44	0.00915	1.39	0.0211	1.39	0.0175	1.32	0.0493	1.4	0.0157	1.39	0.0197	54	10.38
114049	WBSCR22	Williams Beuren syndrome chromosome region 22	2.26	2.49e-08	1.84	8.76e-06	1.46	0.00513	1.3	0.0609	1.38	0.0172	1.05	0.823	1.08	0.663	54	10.37
24147	FJX1	four jointed box 1 (Drosophila)	2.51	1.54e-05	1.6	0.0341	1.59	0.0404	1.18	0.547	1.18	0.568	1.17	0.577	1.14	0.637	54	10.37
10237	SLC35B1	solute carrier family 35, member B1	2.2	0.000408	1.73	0.0171	1.41	0.169	1.29	0.338	1.26	0.394	1.25	0.411	1.22	0.474	54	10.36
90411	MCFD2	multiple coagulation factor deficiency 2	2.29	7.03e-08	1.94	8.96e-06	1.56	0.00195	1.15	0.4	1.1	0.612	1.17	0.353	1.15	0.418	54	10.36
92935	MARS2	methionyl-tRNA synthetase 2, mitochondrial	2.23	3.54e-07	1.46	0.0139	1.25	0.181	1.15	0.431	1.26	0.165	1.44	0.0189	1.54	0.00398	54	10.33
63875	MRPL17	mitochondrial ribosomal protein L17	2	5.3e-07	1.48	0.00394	1.38	0.0191	1.43	0.00815	1.45	0.00554	1.35	0.0311	1.21	0.211	54	10.3
10819	OR7E14P	olfactory receptor, family 7, subfamily E, member 14 pseudogene	2.08	0.016	1.65	0.133	1.58	0.17	1.41	0.328	1.3	0.497	1.26	0.545	-1.01	0.991	54	10.29
57117	INTS12	integrator complex subunit 12	2.12	5.57e-08	1.63	0.000212	1.39	0.014	1.22	0.163	1.27	0.0787	1.32	0.0367	1.33	0.0333	54	10.28
90637	ZFAND2A	zinc finger, AN1-type domain 2A	2.44	0.000375	1.64	0.0632	1.3	0.392	1.28	0.41	1.22	0.539	1.24	0.478	1.14	0.709	54	10.26
1802	DPH2	DPH2 homolog (S. cerevisiae)	2.45	2.32e-08	1.65	0.000812	1.27	0.149	1.17	0.375	1.13	0.527	1.31	0.0944	1.28	0.122	54	10.26
10195	ALG3	ALG3, alpha-1,3- mannosyltransferase	2.24	7.04e-07	1.75	0.000455	1.39	0.0489	1.29	0.139	1.33	0.0872	1.14	0.496	1.11	0.611	54	10.25
100506844	LOC100506844	-	2.31	7.6e-07	1.86	0.000189	1.56	0.00694	1.23	0.272	1.19	0.366	1.07	0.762	1	0.998	54	10.22
55290	BRF2	BRF2, RNA polymerase III transcription initiation factor 50 kDa subunit	2.08	3.41e-06	1.55	0.00545	1.22	0.269	1.37	0.0499	1.33	0.0765	1.3	0.113	1.34	0.0739	54	10.19
54984	PINX1	PIN2/TERF1 interacting, telomerase inhibitor 1	2.31	1.41e-07	1.63	0.0011	1.38	0.0351	1.21	0.258	1.23	0.2	1.2	0.279	1.22	0.234	54	10.18
221120	ALKBH3	alkB, alkylation repair homolog 3 (E. coli)	2.09	1.88e-08	1.56	0.000319	1.42	0.00449	1.2	0.169	1.31	0.0318	1.29	0.0444	1.3	0.0416	54	10.17
57050	UTP3	UTP3, small subunit (SSU) processome component, homolog (S. cerevisiae)	2.17	9.15e-11	1.46	0.000286	1.36	0.00303	1.18	0.132	1.18	0.131	1.34	0.00432	1.48	0.000141	54	10.17
56683	C21orf59	chromosome 21 open reading frame 59	2.2	2.13e-11	1.64	1.94e-06	1.34	0.00278	1.2	0.0863	1.21	0.0603	1.31	0.00663	1.26	0.0207	54	10.16
741	ZNHIT2	zinc finger, HIT-type containing 2	2.01	1.01e-06	1.63	0.000372	1.35	0.0301	1.42	0.0103	1.26	0.103	1.25	0.124	1.24	0.14	54	10.16
11047	ADRM1	adhesion regulating molecule 1	2.06	3.92e-07	1.71	9.36e-05	1.32	0.0426	1.36	0.0246	1.41	0.0103	1.17	0.295	1.11	0.515	54	10.14
25896	INTS7	integrator complex subunit 7	2.07	8.62e-10	1.3	0.0152	1.37	0.00334	1.43	0.00079	1.39	0.00183	1.36	0.00437	1.22	0.0787	54	10.14
8683	SRSF9	serine/arginine-rich splicing factor 9	2.02	2.03e-11	1.58	1.12e-06	1.43	6.24e-05	1.3	0.00336	1.27	0.00665	1.26	0.0107	1.26	0.00833	54	10.12
25904	CNOT10	CCR4-NOT transcription complex, subunit 10	2.03	1.84e-06	1.72	0.000203	1.36	0.0414	1.28	0.126	1.27	0.132	1.23	0.208	1.21	0.26	54	10.1
55726	ASUN	asunder spermatogenesis regulator	2.28	9.15e-11	1.69	3.44e-06	1.4	0.0022	1.13	0.316	1.08	0.57	1.29	0.0247	1.21	0.105	54	10.08
26354	GNL3	guanine nucleotide binding protein-like 3 (nucleolar)	2.61	4.35e-07	1.45	0.0486	-1.01	0.977	-1.49	0.0329	-1.44	0.0539	-1.06	0.84	-1.01	0.97	54	10.07
51096	UTP18	UTP18 small subunit (SSU) processome component homolog (yeast)	2.2	9.08e-09	1.55	0.000458	1.44	0.00333	1.11	0.514	1.14	0.351	1.25	0.0898	1.38	0.0105	54	10.07
135293	PM20D2	peptidase M20 domain containing 2	2.39	9.73e-05	1.18	0.581	1.18	0.582	-1.03	0.941	1.1	0.779	1.39	0.183	1.78	0.0117	54	10.05
79693	YRDC	yrdC N(6)-threonylcarbamoyltransferase domain containing	2.14	0.00015	1.51	0.0535	1.23	0.395	1.16	0.56	1.26	0.321	1.29	0.28	1.45	0.0823	54	10.04
494143	CHAC2	ChaC, cation transport regulator homolog 2 (E. coli)	2.71	1.63e-05	1.43	0.162	1.22	0.494	1.11	0.739	1.21	0.501	1.11	0.747	1.22	0.487	54	10.01
83743	GRWD1	glutamate-rich WD repeat containing 1	2.02	3.54e-06	1.49	0.00719	1.24	0.185	1.32	0.075	1.34	0.059	1.26	0.152	1.3	0.0902	54	9.97
51726	DNAJB11	DnaJ (Hsp40) homolog, subfamily B, member 11	2.51	0.000147	1.94	0.00691	1.3	0.372	-1.01	0.98	-1.01	0.99	1.11	0.756	1.09	0.801	54	9.97
9020	MAP3K14	mitogen-activated protein kinase kinase kinase 14	2.05	0.000109	1.74	0.00352	1.23	0.347	-1.14	0.596	-1.18	0.463	-1.36	0.122	-1.27	0.247	54	9.97
5471	PPAT	phosphoribosyl pyrophosphate amidotransferase	2.56	1.19e-07	1.55	0.0093	1.27	0.207	1.09	0.711	1.15	0.527	1.19	0.378	1.15	0.491	54	9.96
6749	SSRP1	structure specific recognition protein 1	2.24	2.57e-11	1.76	2.73e-07	1.52	6.27e-05	1.18	0.14	1.13	0.294	1.08	0.528	1.05	0.736	54	9.96
84310	C7orf50	chromosome 7 open reading frame 50	2.19	1.11e-08	1.77	1.17e-05	1.45	0.00359	1.29	0.0501	1.21	0.174	1.02	0.934	-1.03	0.896	54	9.96
990	CDC6	cell division cycle 6	2.26	0.03	1.84	0.137	1.41	0.457	1.26	0.643	1.05	0.947	1.08	0.894	1.03	0.96	54	9.93
221955	DAGLB	diacylglycerol lipase, beta	2.43	6.39e-07	1.55	0.0114	1.2	0.384	1.18	0.42	1.11	0.66	1.25	0.247	1.18	0.4	54	9.9
9816	URB2	URB2 ribosome biogenesis 2 homolog (S. cerevisiae)	2.42	4.04e-09	1.38	0.021	1.3	0.0773	1.06	0.755	1.17	0.323	1.21	0.207	1.36	0.0271	54	9.9
7414	VCL	vinculin	2.09	7.18e-08	1.45	0.00389	1.52	0.00133	1.11	0.519	1.15	0.363	1.21	0.18	1.33	0.0344	54	9.86
114915	EPB41L4A-AS1	EPB41L4A antisense RNA 1	2.09	4.86e-05	1.97	0.00023	1.42	0.0731	1.06	0.833	-1.09	0.738	-1.07	0.811	-1.16	0.515	54	9.86
6421	SFPQ	splicing factor proline/glutamine-rich	2.02	1.09e-09	1.57	2.68e-05	1.62	5.91e-06	1.19	0.126	1.09	0.505	1.18	0.145	1.18	0.145	54	9.85
727957	MROH1	maestro heat-like repeat family member 1	2.04	0.000976	1.41	0.169	1.18	0.573	1.31	0.298	1.37	0.209	1.29	0.322	1.22	0.458	54	9.82
115908	CTHRC1	collagen triple helix repeat containing 1	2.21	0.0465	1.51	0.393	1.51	0.379	1.28	0.633	1.08	0.907	-1.05	0.936	-1.15	0.808	54	9.79
340542	BEX5	brain expressed, X-linked 5	2.06	0.181	1.52	0.527	1.49	0.544	1.27	0.73	1.17	0.835	1.13	0.872	1.15	0.85	54	9.79
51018	RRP15	ribosomal RNA processing 15 homolog (S. cerevisiae)	2.16	0.00021	1.5	0.0661	1.16	0.591	-1.08	0.796	-1.02	0.957	1.28	0.309	1.59	0.0295	54	9.79
84154	RPF2	ribosome production factor 2 homolog (S. cerevisiae)	2.19	8.87e-06	1.6	0.0061	1.46	0.0307	1.07	0.78	-1	0.988	1.21	0.35	1.24	0.257	54	9.77
9277	WDR46	WD repeat domain 46	2.22	3.35e-07	1.67	0.000603	1.33	0.0683	1.15	0.415	1.21	0.255	1.06	0.792	1.13	0.51	54	9.77
493861	EID3	EP300 interacting inhibitor of differentiation 3	2.34	0.00131	1.83	0.0302	1.37	0.326	1.07	0.866	1	0.999	1.05	0.917	-1.1	0.8	54	9.76
2091	FBL	fibrillarin	2.29	2.38e-06	1.67	0.00208	1.34	0.103	1.1	0.668	-1.06	0.807	-1.09	0.703	-1.19	0.38	54	9.74
55646	LYAR	Ly1 antibody reactive	2.5	9.31e-05	1.39	0.213	1.02	0.961	-1.29	0.374	-1.3	0.353	-1.08	0.832	-1.16	0.632	54	9.74
80273	GRPEL1	GrpE-like 1, mitochondrial (E. coli)	2.1	1.75e-07	1.49	0.00281	1.3	0.0625	1.27	0.0841	1.29	0.0662	1.16	0.324	1.13	0.456	54	9.74
54475	NLE1	notchless homolog 1 (Drosophila)	2.39	1.01e-09	1.56	0.000484	1.35	0.0198	1.19	0.22	1.17	0.272	1.05	0.811	1.02	0.919	54	9.73
197259	MLKL	mixed lineage kinase domain-like	2.36	2.37e-06	1.55	0.0156	1.44	0.0514	1.23	0.313	1.01	0.986	1.13	0.607	1.01	0.985	54	9.73
11260	XPOT	exportin, tRNA	2.06	8.71e-06	1.43	0.0255	1.2	0.329	1.01	0.957	1.21	0.29	1.31	0.116	1.5	0.0119	54	9.72
60561	RINT1	RAD50 interactor 1	2.03	2.81e-06	1.41	0.0221	1.35	0.0505	1.11	0.578	1.15	0.423	1.28	0.122	1.38	0.0355	54	9.71
55661	DDX27	DEAD (Asp-Glu-Ala-Asp) box polypeptide 27	2.03	2.13e-09	1.65	7.43e-06	1.36	0.00515	1.13	0.335	1.09	0.534	1.23	0.0714	1.21	0.0907	54	9.7
8669	EIF3J	eukaryotic translation initiation factor 3, subunit J	2.11	2.23e-07	1.48	0.00491	1.21	0.222	1.07	0.709	1.11	0.568	1.34	0.0383	1.38	0.0216	54	9.7
262	AMD1	adenosylmethionine decarboxylase 1	2.28	4.75e-08	1.45	0.00964	1.45	0.00988	1.12	0.52	1.14	0.459	1.05	0.804	1.18	0.323	54	9.67
11153	FICD	FIC domain containing	2.07	0.00853	1.36	0.353	1.1	0.817	1.12	0.776	1.29	0.445	1.35	0.353	1.38	0.312	54	9.67
10969	EBNA1BP2	EBNA1 binding protein 2	2.08	2.5e-05	1.54	0.0154	1.1	0.689	-1.28	0.197	-1.31	0.149	-1.14	0.551	-1.21	0.338	54	9.66
56915	EXOSC5	exosome component 5	2.4	4.83e-06	1.69	0.00595	1.16	0.54	1.16	0.523	1.15	0.557	1.07	0.804	-1.02	0.959	54	9.65
6782	HSPA13	heat shock protein 70kDa family, member 13	2.14	0.0033	1.67	0.0764	1.21	0.572	-1.09	0.823	-1.11	0.794	1.1	0.798	1.33	0.346	54	9.65
10885	WDR3	WD repeat domain 3	2.44	6.64e-09	1.46	0.00717	1.16	0.371	1.05	0.835	1.12	0.543	1.21	0.225	1.2	0.248	54	9.64
7453	WARS	tryptophanyl-tRNA synthetase	2.28	2.61e-05	1.71	0.00652	1.3	0.243	1.12	0.674	1.08	0.79	1.06	0.838	1.06	0.842	54	9.61
56342	PPAN	peter pan homolog (Drosophila)	2.15	2.27e-06	1.49	0.0124	1.33	0.0829	1.06	0.79	1.21	0.282	1.16	0.453	1.18	0.375	54	9.58
55840	EAF2	ELL associated factor 2	2.07	0.00142	1.87	0.00747	1.35	0.258	1.07	0.854	1.1	0.778	1.08	0.817	-1.03	0.936	54	9.57
116372	LYPD1	LY6/PLAUR domain containing 1	2.73	0.003	1.31	0.542	1.17	0.755	1.09	0.874	1.06	0.917	1.14	0.793	1.04	0.942	54	9.54
10196	PRMT3	protein arginine methyltransferase 3	2.06	2.36e-05	1.47	0.0275	1.21	0.359	-1.1	0.689	-1.01	0.978	1.22	0.324	1.45	0.0325	54	9.52
22919	MAPRE1	microtubule-associated protein, RP/EB family, member 1	2.13	2.14e-06	1.34	0.0859	1.18	0.386	1.05	0.855	1.06	0.799	1.27	0.167	1.46	0.0185	54	9.49
51377	UCHL5	ubiquitin carboxyl-terminal hydrolase L5	2.06	5.92e-07	1.64	0.000372	1.52	0.00295	1.11	0.56	-1.02	0.949	1.06	0.787	1.06	0.769	54	9.47
10272	FSTL3	follistatin-like 3 (secreted glycoprotein)	2.11	0.00059	1.44	0.127	1.37	0.202	1.01	0.982	1.12	0.713	1.18	0.554	1.24	0.409	54	9.47
22916	NCBP2	nuclear cap binding protein subunit 2, 20kDa	2.05	1.73e-08	1.47	0.00131	1.33	0.0198	1.09	0.56	-1.04	0.802	1.22	0.121	1.26	0.057	54	9.46
55621	TRMT1	tRNA methyltransferase 1 homolog (S. cerevisiae)	2.27	1.19e-05	1.65	0.00732	1.21	0.39	1.09	0.729	-1.05	0.858	1.13	0.61	-1.04	0.874	54	9.44
117854	TRIM6	tripartite motif containing 6	2	0.0151	1.45	0.282	1.34	0.419	1.19	0.659	-1.03	0.951	1.33	0.431	1.09	0.833	54	9.43
64318	NOC3L	nucleolar complex associated 3 homolog (S. cerevisiae)	2.13	2.81e-06	1.24	0.247	-1.03	0.909	-1.33	0.0902	-1.41	0.0353	-1.12	0.585	-1.16	0.425	54	9.42
654434	LINC00338	long intergenic non-protein coding RNA 338	2.23	3.74e-05	1.45	0.0682	1.12	0.684	1.02	0.96	1.16	0.55	1.25	0.324	1.18	0.488	54	9.41
80155	NAA15	N(alpha)-acetyltransferase 15, NatA auxiliary subunit	2.36	1.08e-07	1.34	0.0717	1.12	0.57	-1.08	0.722	-1.01	0.964	1.22	0.246	1.27	0.142	54	9.4
22934	RPIA	ribose 5-phosphate isomerase A	2.4	1.1e-06	1.25	0.277	-1.02	0.932	-1.18	0.443	-1.26	0.249	-1.14	0.558	-1.14	0.548	54	9.39
84950	PRPF38A	pre-mRNA processing factor 38A	2.01	5.75e-09	1.59	3.71e-05	1.3	0.0203	1.16	0.24	1.05	0.757	-1.06	0.675	-1.18	0.16	54	9.35
22950	SLC4A1AP	solute carrier family 4 (anion exchanger), member 1, adaptor protein	2.12	4.16e-06	1.6	0.00407	1.18	0.393	1.01	0.972	-1.08	0.745	1.2	0.375	1.15	0.484	54	9.34
84946	LTV1	LTV1 homolog (S. cerevisiae)	2.09	1.07e-06	1.33	0.0639	1.17	0.373	-1.07	0.763	1.03	0.917	1.28	0.117	1.36	0.0386	54	9.33
56647	BCCIP	BRCA2 and CDKN1A interacting protein	2.16	3.09e-08	1.39	0.0121	1.1	0.563	-1.25	0.116	-1.27	0.0903	-1.07	0.687	-1.08	0.681	54	9.32
26872	STEAP1	six transmembrane epithelial antigen of the prostate 1	2.44	0.00208	1.22	0.623	1.29	0.491	1.06	0.901	-1.01	0.98	1.19	0.653	1.11	0.799	54	9.32
10105	PPIF	peptidylprolyl isomerase F	2.02	0.000535	1.44	0.098	1.25	0.365	1.27	0.318	1.26	0.334	1.03	0.918	1.04	0.889	54	9.31
101059922			2.02	1.64e-05	1.28	0.162	1.05	0.842	1.22	0.293	1.14	0.519	1.39	0.0525	1.15	0.474	54	9.25
147015	DHRS13	dehydrogenase/reductase (SDR family) member 13	2.08	0.000616	1.38	0.182	1.28	0.325	1.22	0.449	1.11	0.722	1.16	0.604	1.01	0.985	54	9.24
54517	PUS7	pseudouridylate synthase 7 homolog (S. cerevisiae)	2.31	1.88e-05	1.01	0.969	-1.17	0.526	-1.37	0.133	-1.33	0.192	-1.04	0.906	-1.01	0.976	54	9.24
55226	NAT10	N-acetyltransferase 10 (GCN5-related)	2.39	0.00294	1.39	0.348	1.17	0.711	-1.02	0.966	1.08	0.86	1.06	0.898	1.08	0.85	54	9.19
27340	UTP20	UTP20, small subunit (SSU) processome component, homolog (yeast)	2.11	5.12e-05	1.49	0.0384	1.12	0.678	1.06	0.838	1.06	0.826	1.13	0.623	1.2	0.418	54	9.17
51524	TMEM138	transmembrane protein 138	2.4	1.36e-08	1.28	0.108	-1.07	0.723	-1.08	0.688	-1.07	0.762	-1.07	0.751	-1.19	0.303	54	9.16
9128	PRPF4	pre-mRNA processing factor 4	2.02	1.4e-07	1.37	0.0136	1.26	0.0857	1.22	0.163	1.05	0.78	1.1	0.565	1.12	0.452	54	9.14
23160	WDR43	WD repeat domain 43	2.1	0.000212	1.28	0.311	-1.02	0.948	-1.24	0.365	-1.14	0.638	1.02	0.941	1.26	0.313	54	9.06
9221	NOLC1	nucleolar and coiled-body phosphoprotein 1	2.41	1.71e-07	1.39	0.0499	1.06	0.805	-1.09	0.693	-1.01	0.972	1.04	0.888	1.06	0.817	54	9.06
83732	RIOK1	RIO kinase 1	2.19	3.98e-06	1.26	0.226	-1.06	0.803	-1.29	0.173	-1.17	0.454	-1.01	0.956	1.06	0.811	54	9.04
727910	TLCD2	TLC domain containing 2	2.17	0.000295	1.22	0.458	-1.13	0.691	-1.1	0.767	1.02	0.956	1.26	0.367	1.13	0.668	54	9.03
10514	MYBBP1A	MYB binding protein (P160) 1a	2.02	6.67e-06	1.42	0.0273	1.17	0.396	1.06	0.799	1.12	0.583	1.13	0.53	1.1	0.631	54	9.02
9410	SNRNP40	small nuclear ribonucleoprotein 40kDa (U5)	2.1	2.27e-05	1.43	0.048	1.15	0.534	1.17	0.451	1.08	0.77	1.01	0.977	-1.06	0.829	54	9
837	CASP4	caspase 4, apoptosis-related cysteine peptidase	2.17	4.37e-05	1.4	0.099	1.11	0.691	1.06	0.848	1.04	0.891	-1.03	0.928	-1.15	0.565	54	8.96
84549	MAK16	MAK16 homolog (S. cerevisiae)	2.06	3.23e-06	1.3	0.113	1.02	0.931	-1.1	0.65	-1.1	0.647	1.1	0.631	1.22	0.25	54	8.9
57510	XPO5	exportin 5	2.06	1.2e-07	1.44	0.00506	1.16	0.335	1.07	0.701	-1.02	0.927	1.07	0.692	1.07	0.724	54	8.89
8420	SNHG3	small nucleolar RNA host gene 3 (non-protein coding)	2.09	0.00166	1.36	0.267	1.17	0.641	-1.13	0.711	1	0.993	1.04	0.917	1.07	0.844	54	8.86
9188	DDX21	DEAD (Asp-Glu-Ala-Asp) box helicase 21	2.07	0.000229	1.15	0.613	-1.02	0.946	-1.27	0.301	-1.16	0.567	-1	0.998	1.19	0.466	54	8.86
377677	CA13	carbonic anhydrase XIII	2.22	1.94e-07	1.32	0.0699	1.11	0.585	-1	0.994	-1	0.988	1.09	0.662	1.09	0.662	54	8.83
25929	GEMIN5	gem (nuclear organelle) associated protein 5	2.06	6.74e-06	1.35	0.0748	-1.01	0.97	-1.12	0.58	-1.18	0.388	-1.03	0.919	-1.03	0.89	54	8.78
8886	DDX18	DEAD (Asp-Glu-Ala-Asp) box polypeptide 18	2.01	5.69e-07	1.3	0.0638	1.08	0.672	-1.1	0.594	-1.07	0.714	1.04	0.857	1.06	0.739	54	8.66
23404	EXOSC2	exosome component 2	2	3.55e-05	1.37	0.0776	1.09	0.714	1.01	0.966	-1.02	0.954	1.04	0.88	-1.04	0.87	54	8.57
1581	CYP7A1	cytochrome P450, family 7, subfamily A, polypeptide 1	-3.91	0.0993	3.93	0.106	2.92	0.231	3.91	0.106	5.06	0.0443	5.2	0.0426	4.68	0.06	55	29.61
54112	GPR88	G protein-coupled receptor 88	-2.56	0.432	2.39	0.505	3.76	0.259	3.51	0.28	3.42	0.294	3.49	0.282	3.84	0.24	55	22.97
339766	MROH2A	maestro heat-like repeat family member 2A	-3.37	0.00951	-3.41	0.0105	-2.25	0.112	3.54	0.00925	5.61	0.000364	2.31	0.101	1.31	0.672	56	21.8
4153	MBL2	mannose-binding lectin (protein C) 2, soluble	-7.94	2.52e-06	-7.68	4.76e-06	-18.54	1.96e-09	-124.06	4.41e-16	-229	6.23e-18	-254.98	3.99e-18	-356.82	5.16e-19	57	999.02
57817	HAMP	hepcidin antimicrobial peptide	-10.13	8.28e-10	-50.7	1.86e-16	-141.6	3.75e-20	-127.95	1.11e-19	-137.88	2.75e-20	-129.74	4.27e-20	-90.57	6.66e-19	57	688.57
2353	FOS	FBJ murine osteosarcoma viral oncogene homolog	-29.95	9.32e-11	-67.41	1.32e-12	-78.74	2.71e-13	-101.06	5.74e-14	-107.87	2.89e-14	-65.43	7.8e-13	-53.12	1.84e-12	57	503.58
100506229	LINC01093	long intergenic non-protein coding RNA 1093	-7.07	7.6e-08	-22.25	8.57e-13	-45.9	3.38e-16	-89.19	4.54e-19	-103.71	1.71e-19	-95.87	2.71e-19	-104.46	1.75e-19	57	468.45
283120	H19	H19, imprinted maternally expressed transcript (non-protein coding)	-8.58	8.17e-05	-29.04	1.48e-08	-51.31	2.02e-10	-66.43	3.4e-11	-66.68	3.31e-11	-73.14	1.42e-11	-73.03	1.5e-11	57	368.21
2920	CXCL2	chemokine (C-X-C motif) ligand 2	-2.1	0.0431	-5.61	4.88e-06	-15.16	1.39e-10	-67.54	6.58e-16	-91.69	1.36e-16	-82.61	1.69e-16	-86.54	1.21e-16	57	351.25
3950	LECT2	leukocyte cell-derived chemotaxin 2	-3.09	0.0419	-8.59	0.000122	-8.44	0.000139	-19.16	4.38e-07	-33.75	7.79e-09	-54.71	2.93e-10	-94.84	1.08e-11	57	222.58
1592	CYP26A1	cytochrome P450, family 26, subfamily A, polypeptide 1	-9.82	4.12e-08	-25.88	7.58e-12	-28.95	2.46e-12	-34.06	4.79e-13	-35.46	3.1e-13	-42.24	7.02e-14	-45.24	3.62e-14	57	221.65
1959	EGR2	early growth response 2	-25.62	2.43e-10	-28.48	1.97e-10	-24.81	6.63e-10	-23.71	7.64e-10	-30.4	6.92e-11	-25.03	4.86e-10	-23.92	5.81e-10	57	181.97
284111	SLC13A5	solute carrier family 13 (sodium-dependent citrate transporter), member 5	-7.22	1.01e-07	-9.65	9.09e-09	-20.42	2.62e-12	-24.9	3.46e-13	-25.31	2.75e-13	-39.17	5.34e-15	-35.77	1.29e-14	57	162.44
56892	C8orf4	chromosome 8 open reading frame 4	-3.78	0.00048	-7.76	5.55e-07	-10.64	2.53e-08	-28.53	8.66e-12	-43.51	2.19e-13	-29.03	2.72e-12	-33.58	1.14e-12	57	156.83
3512	IGJ	immunoglobulin J polypeptide, linker protein for immunoglobulin alpha and mu polypeptides	-10.14	0.00212	-15.11	0.000439	-15.39	0.000413	-21.68	5.62e-05	-20.7	5.53e-05	-23.35	3.61e-05	-25.68	2.03e-05	57	132.05
3397	ID1	inhibitor of DNA binding 1, dominant negative helix-loop-helix protein	-3.24	8.32e-05	-11.86	7.03e-11	-19.2	8.34e-13	-26.64	8.23e-14	-32.97	8.83e-15	-18.97	8.74e-13	-13.51	7.49e-12	57	126.39
5105	PCK1	phosphoenolpyruvate carboxykinase 1 (soluble)	-12.56	0.00426	-4.32	0.144	-6.26	0.0515	-18.21	0.00128	-37.53	7.77e-05	-28.88	0.000251	-18.09	0.00147	57	125.85
388503	C3P1	complement component 3 precursor pseudogene	-3.02	0.00456	-2.13	0.0702	-4	0.000514	-9.42	9.44e-08	-16.93	2.34e-10	-34.42	3.01e-13	-52.41	9.31e-15	57	122.33
169355	IDO2	indoleamine 2,3-dioxygenase 2	-7.15	9.21e-09	-13.07	1.42e-11	-10.91	8.58e-11	-14.11	4.65e-12	-22.1	3.04e-14	-27.61	2.69e-15	-26.45	4.6e-15	57	121.4
6446	SGK1	serum/glucocorticoid regulated kinase 1	-5.47	0.000686	-9.38	1.76e-05	-11.77	3.13e-06	-17.04	1.67e-07	-20.17	4.71e-08	-24.39	2.82e-08	-31.17	4.71e-09	57	119.39
4018	LPA	lipoprotein, Lp(a)	-10.47	1.34e-09	-6.96	2.35e-07	-7.76	7.18e-08	-12.37	3.3e-10	-16.08	1.83e-11	-21.13	1.11e-12	-26.11	2.21e-13	57	100.88
387763	C11orf96	chromosome 11 open reading frame 96	-2.12	0.229	-10.72	4.47e-05	-14.99	6.28e-06	-20.77	7.55e-07	-18.08	1.53e-06	-17.54	2.61e-06	-15.41	5.36e-06	57	99.63
3043	HBB	hemoglobin, beta	-3.47	1.75e-05	-6.76	2.13e-09	-10.48	4.14e-12	-15.72	1.71e-14	-18.29	2.07e-15	-18.55	2.13e-15	-19.55	9.84e-16	57	92.82
1958	EGR1	early growth response 1	-17.03	1.03e-06	-17.24	1.85e-06	-13.05	1.08e-05	-12.27	1.3e-05	-13.28	7.31e-06	-10.72	3.47e-05	-8.75	0.00012	57	92.34
1776	DNASE1L3	deoxyribonuclease I-like 3	-6.35	0.000331	-7.19	0.000186	-10.06	1.25e-05	-12.07	3.5e-06	-13.42	1.34e-06	-18.85	1.31e-07	-22.45	3.08e-08	57	90.39
4942	OAT	ornithine aminotransferase	-4.47	6.27e-09	-5.89	1.4e-10	-6.75	1.43e-11	-14.3	6.33e-16	-16.38	2.3e-16	-17.82	8.37e-17	-16.09	1.8e-16	57	81.7
3556	IL1RAP	interleukin 1 receptor accessory protein	-3.69	1.28e-09	-4.54	7.03e-11	-6.64	6.07e-14	-13.79	2.89e-19	-18.16	5.96e-21	-16.92	1.36e-20	-16.38	2.39e-20	57	80.12
64388	GREM2	gremlin 2, DAN family BMP antagonist	-8.24	1.01e-14	-7.21	1.96e-13	-8.52	9.33e-15	-11.7	2.83e-17	-12.81	6.18e-18	-15.46	3.72e-19	-14.09	1.83e-18	57	78.03
5858	PZP	pregnancy-zone protein	-4.64	0.002	-5.17	0.00122	-7.42	9.54e-05	-12.01	2.4e-06	-15.68	3.7e-07	-15.92	3.07e-07	-16.11	2.71e-07	57	76.95
10468	FST	follistatin	-6.44	1.23e-06	-9.16	5.35e-08	-11.19	1.12e-08	-13.12	2.24e-09	-13.12	1.91e-09	-10.55	1.64e-08	-10.95	8.98e-09	57	74.53
4616	GADD45B	growth arrest and DNA-damage-inducible, beta	-2.08	0.0186	-5.61	2.47e-07	-10.3	2.06e-10	-14.08	6.99e-12	-14.91	2.98e-12	-15.31	1.9e-12	-11.59	5.18e-11	57	73.88
10891	PPARGC1A	peroxisome proliferator-activated receptor gamma, coactivator 1 alpha	-9.55	3.24e-12	-6.29	1.17e-09	-7.74	9.3e-11	-10.49	1.98e-12	-14.86	2.64e-14	-12.6	1.82e-13	-8.94	1.11e-11	57	70.47
5552	SRGN	serglycin	-2.67	0.487	-5.29	0.204	-7.02	0.124	-10.03	0.0561	-11.88	0.0372	-17.46	0.015	-15.84	0.02	57	70.19
6401	SELE	selectin E	-6.56	8.31e-07	-5.02	2.22e-05	-7.08	8.97e-07	-11.1	3.86e-09	-12.51	1.04e-09	-14.04	3.51e-10	-13.88	3.28e-10	57	70.19
10912	GADD45G	growth arrest and DNA-damage-inducible, gamma	-7.33	3.21e-12	-7.58	3.73e-12	-10.28	4.01e-14	-10.02	3.86e-14	-10.12	3.19e-14	-10.07	2.78e-14	-10.13	2.43e-14	57	65.53
2354	FOSB	FBJ murine osteosarcoma viral oncogene homolog B	-6.91	1.21e-12	-10.31	1.13e-14	-10.05	1.03e-14	-9.54	1.71e-14	-8.99	2.6e-14	-9.59	8.48e-15	-8.01	1.41e-13	57	63.4
127	ADH4	alcohol dehydrogenase 4 (class II), pi polypeptide	-5.79	5.03e-05	-2.38	0.0556	-3.54	0.00411	-8.24	3.42e-06	-10.78	2.86e-07	-16.85	4.74e-09	-15.69	1.02e-08	57	63.27
8835	SOCS2	suppressor of cytokine signaling 2	-6.75	2.6e-06	-5.98	1.4e-05	-5.72	2.11e-05	-8.92	4.92e-07	-9.39	2.87e-07	-11.78	4.57e-08	-13.81	9.2e-09	57	62.35
6279	S100A8	S100 calcium binding protein A8	-2.03	0.418	-3.33	0.142	-8.03	0.00533	-10.96	0.00116	-12.4	0.000601	-13.09	0.000523	-11.21	0.00121	57	61.05
1557	CYP2C19	cytochrome P450, family 2, subfamily C, polypeptide 19	-4.41	3.94e-05	-3.37	0.000814	-3.34	0.000915	-7.34	3.89e-07	-12.91	2.31e-09	-12.11	5.23e-09	-11.12	1.58e-08	57	54.6
5997	RGS2	regulator of G-protein signaling 2, 24kDa	-3.18	9.94e-06	-4.5	1.01e-07	-6.16	1.64e-09	-9.22	8.16e-12	-11.17	5.49e-13	-10.92	5.79e-13	-8.67	1.25e-11	57	53.82
4929	NR4A2	nuclear receptor subfamily 4, group A, member 2	-6.78	6.14e-14	-7.59	2.46e-14	-7.71	1.36e-14	-8.72	1.01e-15	-7.82	7.15e-15	-7.4	1.4e-14	-6.86	4.65e-14	57	52.88
3113	HLA-DPA1	major histocompatibility complex, class II, DP alpha 1	-2.88	0.293	-4.29	0.139	-4.68	0.113	-7.01	0.0335	-8.06	0.0225	-12.73	0.00512	-12.88	0.00509	57	52.53
260293	CYP4X1	cytochrome P450, family 4, subfamily X, polypeptide 1	-8.5	1.99e-08	-5.52	2.22e-06	-5.63	2.13e-06	-7.02	1.56e-07	-9.76	6e-09	-8.26	3e-08	-7.49	9.97e-08	57	52.18
1555	CYP2B6	cytochrome P450, family 2, subfamily B, polypeptide 6	-2.6	0.0113	-5.63	7.72e-06	-4.97	2.93e-05	-7.32	4.42e-07	-10.1	1.27e-08	-11.14	5.08e-09	-10.09	1.68e-08	57	51.85
80336	PABPC1L	poly(A) binding protein, cytoplasmic 1-like	-6.83	4.56e-09	-7.77	1.32e-09	-9.04	2.99e-10	-7.98	2.41e-09	-7.8	1.8e-09	-5.15	2.3e-07	-6.53	9.82e-09	57	51.1
6539	SLC6A12	solute carrier family 6 (neurotransmitter transporter), member 12	-6.07	5.8e-11	-3.91	2e-07	-5.27	1.04e-09	-7.75	1.54e-12	-9	1.29e-13	-9.34	6.51e-14	-9.66	4.25e-14	57	51
84460	ZMAT1	zinc finger, matrin-type 1	-8.23	8.33e-10	-8.1	1.71e-09	-6.53	2.52e-08	-7.2	7.21e-09	-8	1.66e-09	-5.62	1.59e-07	-6.75	1.23e-08	57	50.43
81494	CFHR5	complement factor H-related 5	-4.05	0.000453	-4.45	0.000247	-5.66	2.83e-05	-7.48	1.65e-06	-9.29	1.76e-07	-9.22	2.58e-07	-10.18	8.18e-08	57	50.33
3781	KCNN2	potassium intermediate/small conductance calcium-activated channel, subfamily N, member 2	-6.32	2.95e-09	-4.2	1.38e-06	-4.37	8.68e-07	-5.76	1.86e-08	-9.04	4.2e-11	-10.02	1.46e-11	-10.41	5.95e-12	57	50.12
51557	LGSN	lengsin, lens protein with glutamine synthetase domain	-14.3	9.17e-11	-4.95	1.09e-05	-5.04	8.98e-06	-6.25	7.82e-07	-6.48	4.25e-07	-7	2.61e-07	-5.05	7.89e-06	57	49.07
55089	SLC38A4	solute carrier family 38, member 4	-7.14	2.9e-06	-3.27	0.00389	-4.58	0.000253	-6.46	9.98e-06	-9.28	3.58e-07	-9.46	3.25e-07	-8.66	7.17e-07	57	48.85
3122	HLA-DRA	major histocompatibility complex, class II, DR alpha	-3.29	0.149	-4	0.101	-4.74	0.0578	-7.48	0.00966	-8.14	0.00689	-9.32	0.00393	-11.77	0.00141	57	48.74
319	APOF	apolipoprotein F	-3.99	0.00271	-8.11	1.44e-05	-7.36	3.62e-05	-6.85	5.45e-05	-7	4.22e-05	-7.24	3.68e-05	-7.3	3.37e-05	57	47.85
22849	CPEB3	cytoplasmic polyadenylation element binding protein 3	-4.92	8.11e-16	-6.16	9.44e-18	-6.48	2.23e-18	-7.21	1.84e-19	-7.99	2.29e-20	-7.89	2.48e-20	-6.87	3.83e-19	57	47.52
130733	TMEM178A	transmembrane protein 178A	-12.91	8.05e-11	-6.04	3.55e-07	-6.61	1.32e-07	-5.67	6.98e-07	-5.26	1.36e-06	-4.63	6.3e-06	-6.16	1.58e-07	57	47.28
731	C8A	complement component 8, alpha polypeptide	-3.61	9.03e-05	-4.29	1.76e-05	-5.06	2.79e-06	-6.42	1.54e-07	-8.06	1.05e-08	-9.38	1.86e-09	-10.25	6.88e-10	57	47.07
5033	P4HA1	prolyl 4-hydroxylase, alpha polypeptide I	-4.84	0.000794	-6.21	0.000151	-7.6	3.09e-05	-8.94	1.03e-05	-8.1	1.51e-05	-5.42	0.000432	-4.05	0.00266	57	45.16
163782	KANK4	KN motif and ankyrin repeat domains 4	-5.37	6.01e-06	-4.86	2.27e-05	-5.82	3.75e-06	-6.32	1.68e-06	-6.42	1.29e-06	-8.12	1.49e-07	-7.93	1.69e-07	57	44.84
3953	LEPR	leptin receptor	-8.14	3.91e-07	-8.18	3.7e-07	-6.85	2.2e-06	-5.56	1.6e-05	-6.53	3.17e-06	-4.7	8.1e-05	-4.29	0.00019	57	44.25
64816	CYP3A43	cytochrome P450, family 3, subfamily A, polypeptide 43	-3.34	0.000107	-5.14	7.91e-07	-6.43	4.9e-08	-7.94	3.46e-09	-7.51	7.03e-09	-6.6	3.39e-08	-7.28	1.02e-08	57	44.24
51380	CSAD	cysteine sulfinic acid decarboxylase	-4.99	1.79e-07	-3.95	5.44e-06	-5.81	2.97e-08	-7.1	3.34e-09	-6.79	3.65e-09	-7.68	1.18e-09	-7.4	1.05e-09	57	43.72
443	ASPA	aspartoacylase	-6.54	5.72e-05	-3.07	0.0193	-4.21	0.00245	-6.12	0.000129	-8.37	9.7e-06	-7.4	2.83e-05	-7.32	3.27e-05	57	43.03
28234	SLCO1B3	solute carrier organic anion transporter family, member 1B3	-7.78	8.96e-08	-6.17	1.76e-06	-5.64	4.7e-06	-6.27	1.32e-06	-5.6	4.33e-06	-5.53	5.53e-06	-5.79	3.46e-06	57	42.78
727	C5	complement component 5	-4.66	2.01e-06	-3.61	6.26e-05	-4.81	2.11e-06	-6.96	2.59e-08	-7.33	1.46e-08	-7.67	8.16e-09	-7.67	9.21e-09	57	42.71
729	C6	complement component 6	-3.27	6.92e-05	-2.36	0.0044	-3.29	8.93e-05	-5.07	2.73e-07	-6.39	1.12e-08	-9.14	1.31e-10	-11.22	1.01e-11	57	40.74
114789	SLC25A25	"solute carrier family 25 (mitochondrial carrier; phosphate carrier), member 25"	-4.41	5.86e-10	-5.08	7.34e-11	-6.48	1.46e-12	-7	4.04e-13	-6.72	5.49e-13	-6.34	2.04e-12	-4.27	1.31e-09	57	40.3
10998	SLC27A5	solute carrier family 27 (fatty acid transporter), member 5	-3.27	4.59e-05	-3.68	1.32e-05	-4.13	3.08e-06	-5.5	4.69e-08	-6.29	7.39e-09	-8.22	2.39e-10	-9.16	5.69e-11	57	40.25
3514	IGKC	immunoglobulin kappa constant	-4.04	0.00176	-4.47	0.00102	-5.21	0.000281	-6	7.4e-05	-6.55	3.24e-05	-6.73	2.98e-05	-6.91	2.38e-05	57	39.91
441024	MTHFD2L	methylenetetrahydrofolate dehydrogenase (NADP+ dependent) 2-like	-3.18	2.34e-05	-3.65	5.21e-06	-5.55	2.11e-08	-6.85	3.86e-09	-8.33	1.15e-10	-6.27	3.79e-09	-5.94	8.37e-09	57	39.77
171483	FAM9B	family with sequence similarity 9, member B	-6.29	1.98e-10	-5.74	2.23e-09	-5.52	3.09e-09	-5.68	1.59e-09	-6.32	2.66e-10	-6.03	8e-10	-4.06	3.21e-07	57	39.64
64332	NFKBIZ	nuclear factor of kappa light polypeptide gene enhancer in B-cells inhibitor, zeta	-2.73	2.47e-05	-3.33	1.57e-06	-5.21	1.76e-09	-7.24	3.4e-11	-7.61	1.71e-11	-6.6	5.25e-11	-6.85	3.22e-11	57	39.57
284702	HNRNPU-AS1	HNRNPU antisense RNA 1	-4.63	5.57e-05	-5.15	2.74e-05	-4.81	3.75e-05	-7.17	1.69e-06	-7.76	3.81e-07	-4.52	8.58e-05	-5.47	1.06e-05	57	39.51
10351	ABCA8	ATP-binding cassette, sub-family A (ABC1), member 8	-12.94	6.49e-11	-3.95	6.4e-05	-4.41	1.98e-05	-4.74	7.03e-06	-5.03	3.2e-06	-4.38	1.91e-05	-3.99	5.78e-05	57	39.44
2220	FCN2	ficolin (collagen/fibrinogen domain containing lectin) 2	-3.43	0.104	-3.82	0.0871	-4.3	0.053	-4.6	0.0404	-4.74	0.0348	-7.03	0.0069	-10.76	0.00103	57	38.68
83875	BCO2	beta-carotene oxygenase 2	-3.17	0.000155	-3.58	5.31e-05	-3.42	8.72e-05	-4.99	8.14e-07	-6.33	5.19e-08	-7.97	4.32e-09	-8.86	1.22e-09	57	38.32
285386	TPRG1	tumor protein p63 regulated 1	-6.27	1.83e-13	-4.32	2.26e-10	-4.74	3.51e-11	-4.58	4.75e-11	-5.8	7.81e-13	-5.65	9.66e-13	-6.2	1.67e-13	57	37.56
552	AVPR1A	arginine vasopressin receptor 1A	-3.85	2.09e-13	-3.6	2.1e-12	-5.44	1.33e-16	-6.1	8.36e-18	-6.65	1.5e-18	-6.32	3.99e-18	-5.46	8.72e-17	57	37.42
10157	AASS	aminoadipate-semialdehyde synthase	-6.06	1.44e-07	-2.64	0.00275	-2.72	0.00194	-5.39	6.59e-07	-7.97	8.34e-09	-7.07	3.72e-08	-5.28	1.13e-06	57	37.13
922	CD5L	CD5 molecule-like	-3.07	0.00423	-4.37	0.000213	-5.44	2.45e-05	-5.35	2.08e-05	-5.99	7.1e-06	-6.23	5.1e-06	-5.94	7.4e-06	57	36.39
55876	GSDMB	gasdermin B	-7.28	1.69e-13	-4.81	9.77e-11	-5.17	3.41e-11	-4.71	1.21e-10	-5.56	5.22e-12	-4.23	7.07e-10	-4.58	1.7e-10	57	36.34
10350	ABCA9	ATP-binding cassette, sub-family A (ABC1), member 9	-8.82	1.31e-09	-4.7	3.73e-06	-4.23	1.35e-05	-4.37	8.77e-06	-5.63	3.57e-07	-4.07	2.13e-05	-3.62	7.57e-05	57	35.44
199974	CYP4Z1	cytochrome P450, family 4, subfamily Z, polypeptide 1	-4.69	4.03e-06	-4.6	5.68e-06	-4.94	2.89e-06	-5.33	9.1e-07	-4.36	1.04e-05	-5.99	3.23e-07	-4.63	5.04e-06	57	34.54
5311	PKD2	polycystic kidney disease 2 (autosomal dominant)	-4.67	1.63e-09	-4.05	1.84e-08	-4.21	8.97e-09	-6.03	4.73e-11	-5.74	1.07e-10	-4.59	1.28e-09	-5.13	2.32e-10	57	34.42
343450	KCNT2	potassium channel, subfamily T, member 2	-4.63	1.78e-06	-3.55	7.47e-05	-3.82	2.83e-05	-6.29	7.1e-08	-5.9	1.64e-07	-4.64	3.08e-06	-5.49	3.16e-07	57	34.32
8740	TNFSF14	tumor necrosis factor (ligand) superfamily, member 14	-4.31	1.49e-05	-4.28	2.59e-05	-4.66	9.71e-06	-4.53	1.27e-05	-4.83	5.48e-06	-5.42	1.65e-06	-6.12	4.37e-07	57	34.15
101059957	LOC101059957	-	-5.51	3.78e-12	-4.55	2e-10	-4.47	2.2e-10	-5.02	3.07e-11	-5.21	1.1e-11	-4.46	2.26e-10	-4.81	4.71e-11	57	34.03
1326	MAP3K8	mitogen-activated protein kinase kinase kinase 8	-2.45	0.000389	-4.24	2.29e-07	-4.76	4.52e-08	-5.41	5.32e-09	-5.77	2.9e-09	-5.69	3.39e-09	-5.61	3.75e-09	57	33.93
9481	SLC25A27	solute carrier family 25, member 27	-5.12	1.02e-07	-4.31	1.36e-06	-4.46	8.09e-07	-5.4	6.4e-08	-5.53	4.07e-08	-4.58	5.56e-07	-4.4	8.33e-07	57	33.8
1842	ECM2	extracellular matrix protein 2, female organ and adipocyte specific	-8.82	4.7e-06	-4.68	0.000882	-4.47	0.00116	-4.94	0.000505	-5.16	0.00037	-3.37	0.009	-2.31	0.0817	57	33.75
9075	CLDN2	claudin 2	-4.21	1.34e-10	-4.73	3.23e-11	-4.73	2.43e-11	-4.82	1.81e-11	-4.88	9.87e-12	-5.17	4.07e-12	-5.1	4.36e-12	57	33.64
51316	PLAC8	placenta-specific 8	-2.66	0.00797	-3.66	0.000483	-5.39	1.06e-05	-5.34	9.89e-06	-4.84	3.21e-05	-5.52	1.13e-05	-5.93	4.44e-06	57	33.34
1356	CP	ceruloplasmin (ferroxidase)	-2.14	0.0174	-3.07	0.000386	-4.57	3.32e-06	-5.59	2.58e-07	-5.91	1.24e-07	-5.63	2.43e-07	-6.38	5.43e-08	57	33.29
6351	CCL4	chemokine (C-C motif) ligand 4	-3.44	0.00977	-3.72	0.00742	-4.21	0.00329	-5.34	0.000478	-5.3	0.000517	-5.99	0.00021	-5.27	0.000589	57	33.27
28968	SLC6A16	solute carrier family 6, member 16	-6.15	1.39e-09	-3.85	1.76e-06	-4.48	2.34e-07	-4.1	6e-07	-5.06	2.78e-08	-5.14	2.77e-08	-4.48	1.64e-07	57	33.26
150094	SIK1	salt-inducible kinase 1	-3.55	2.88e-10	-4.62	5.16e-12	-5.03	1.46e-12	-5.34	3.66e-13	-5.33	2.49e-13	-4.6	2.55e-12	-4.14	1.51e-11	57	32.61
8608	RDH16	retinol dehydrogenase 16 (all-trans)	-3.28	1.2e-06	-2.73	3.49e-05	-3.87	1.28e-07	-4.07	5.16e-08	-4.26	1.89e-08	-5.84	1.34e-10	-8.36	4.72e-13	57	32.41
3700	ITIH4	inter-alpha-trypsin inhibitor heavy chain family, member 4	-3.19	8.19e-07	-3.12	1.84e-06	-3.81	6.44e-08	-4.61	2.38e-09	-5.06	4.44e-10	-5.92	3.53e-11	-6.51	7.62e-12	57	32.22
595	CCND1	cyclin D1	-3.33	2.85e-06	-5.19	1.01e-08	-4.16	2.01e-07	-3.82	6.21e-07	-3.81	6.59e-07	-5.31	5.68e-09	-6.59	3.39e-10	57	32.21
2998	GYS2	glycogen synthase 2 (liver)	-8.31	1.21e-09	-2.55	0.00279	-3.27	0.000202	-3.67	5.52e-05	-4.25	7.58e-06	-4.96	1.19e-06	-4.88	1.45e-06	57	31.89
116519	APOA5	apolipoprotein A-V	-2.89	0.000538	-2.83	0.000858	-4.04	1.26e-05	-5.38	3.04e-07	-5.59	1.68e-07	-5.79	1.18e-07	-5.14	5.29e-07	57	31.66
3990	LIPC	lipase, hepatic	-2.16	0.0197	-2.55	0.00472	-2.85	0.00157	-5.04	2.71e-06	-6.03	3.24e-07	-6.36	1.76e-07	-6.56	1.25e-07	57	31.55
51129	ANGPTL4	angiopoietin-like 4	-2.22	0.0174	-3.49	0.000236	-4.77	7.77e-06	-5.27	2.32e-06	-5.58	1.39e-06	-4.96	5.87e-06	-5.18	2.99e-06	57	31.47
825	CAPN3	calpain 3, (p94)	-5.5	1.59e-09	-4.1	2.19e-07	-3.63	1.29e-06	-4.08	1.89e-07	-5.2	4e-09	-4.26	9.97e-08	-4.53	3.92e-08	57	31.3
3479	IGF1	insulin-like growth factor 1 (somatomedin C)	-5.1	9.32e-05	-4.12	0.000804	-3.58	0.00263	-4.04	0.000931	-3.73	0.00169	-4.95	0.000178	-5.77	4.32e-05	57	31.29
3484	IGFBP1	insulin-like growth factor binding protein 1	-5.27	0.000246	-3.85	0.00328	-4.76	0.000753	-5.27	0.000292	-5.1	0.000372	-3.71	0.00444	-2.77	0.0323	57	30.73
9962	SLC23A2	solute carrier family 23 (ascorbic acid transporter), member 2	-3.72	4.54e-14	-3.89	2.73e-14	-4.58	3.69e-16	-4.85	7.72e-17	-5.02	2.49e-17	-4.41	5.38e-16	-4.23	1.38e-15	57	30.7
23015	GOLGA8A	golgin A8 family, member A	-4.6	0.00113	-4.24	0.00259	-5.57	0.000377	-4.29	0.00236	-5.17	0.000561	-3.2	0.0167	-3.06	0.0219	57	30.13
367	AR	androgen receptor	-4.22	3.42e-13	-3.1	4.92e-10	-3.77	5.43e-12	-4.51	8.83e-14	-4.75	2.57e-14	-4.92	1.35e-14	-4.77	2.29e-14	57	30.04
100130232	LOC100130232	-	-7.62	5.06e-06	-2.27	0.0798	-2.85	0.021	-3.18	0.0091	-3.36	0.00551	-4.72	0.000429	-5.91	6.63e-05	57	29.91
4283	CXCL9	chemokine (C-X-C motif) ligand 9	-3.16	1.31e-05	-3.3	8.64e-06	-3.71	1.51e-06	-4.89	2.35e-08	-4.83	2.45e-08	-4.84	2.72e-08	-5.13	1.06e-08	57	29.86
10560	SLC19A2	solute carrier family 19 (thiamine transporter), member 2	-2.86	1.78e-07	-4.22	1.47e-10	-4.61	3.27e-11	-5.23	2.73e-12	-5.28	2.18e-12	-4.35	7.54e-11	-3.22	2.78e-08	57	29.77
143941	TTC36	tetratricopeptide repeat domain 36	-3.23	0.0007	-2.38	0.0152	-2.63	0.0067	-3.37	0.000581	-4.38	3.43e-05	-6.02	1.16e-06	-7.36	1.22e-07	57	29.37
6296	ACSM3	acyl-CoA synthetase medium-chain family member 3	-4.39	4.53e-05	-2.7	0.00727	-2.53	0.013	-3.41	0.000815	-5.51	5.73e-06	-5.34	8.61e-06	-5.45	6.33e-06	57	29.33
3083	HGFAC	HGF activator	-3.48	3.72e-09	-3.3	1.89e-08	-3.9	8.53e-10	-3.73	1.56e-09	-4.05	2.76e-10	-4.96	5.58e-12	-5.66	5.41e-13	57	29.08
1052	CEBPD	CCAAT/enhancer binding protein (C/EBP), delta	-2.17	0.00246	-3.47	5.13e-06	-4.35	1.74e-07	-4.68	5.25e-08	-5	1.54e-08	-4.97	2.16e-08	-4.3	1.56e-07	57	28.94
29990	PILRB	paired immunoglobin-like type 2 receptor beta	-5.21	2.05e-09	-3.93	2.81e-07	-4.48	3.23e-08	-4.17	1.05e-07	-4.34	4.7e-08	-3.34	2.56e-06	-3.41	1.95e-06	57	28.88
4217	MAP3K5	mitogen-activated protein kinase kinase kinase 5	-2.53	9.29e-07	-3.13	1.16e-08	-3.73	3.73e-10	-4.21	2.85e-11	-4.98	7.96e-13	-5.35	3.06e-13	-4.95	1.06e-12	57	28.88
100506627	DCDC5	doublecortin domain containing 5	-4.05	2.95e-05	-3.45	0.000264	-3.58	0.00019	-4.36	1.76e-05	-4.43	1.32e-05	-4.61	9.53e-06	-4.21	2.45e-05	57	28.69
114770	PGLYRP2	peptidoglycan recognition protein 2	-3.51	7.53e-06	-4.4	4.73e-07	-3.56	9.49e-06	-2.66	0.00042	-2.87	0.000154	-5	7.36e-08	-6.26	2.9e-09	57	28.26
8507	ENC1	ectodermal-neural cortex 1 (with BTB domain)	-3.7	7.37e-07	-3.05	2.16e-05	-2.89	4.33e-05	-3.21	1.16e-05	-4.22	2.2e-07	-4.61	6.4e-08	-6.57	5.8e-10	57	28.25
3726	JUNB	jun B proto-oncogene	-2.42	2.93e-05	-3.92	7.87e-09	-4.34	1.53e-09	-4.29	1.81e-09	-4.5	6.65e-10	-4.22	2.54e-09	-4.42	9.3e-10	57	28.11
7538	ZFP36	ZFP36 ring finger protein	-3.94	6.79e-12	-4.97	2.29e-13	-4.6	8.05e-13	-4.52	8.02e-13	-4.01	6.74e-12	-3.47	1.54e-10	-2.52	2.09e-07	57	28.03
122664	TPPP2	tubulin polymerization-promoting protein family member 2	-3.87	4.91e-10	-2.6	3.09e-06	-2.87	5.67e-07	-3.88	1.22e-09	-4.28	1.19e-10	-4.98	5.05e-12	-5.46	1.08e-12	57	27.94
1556	CYP2B7P1	cytochrome P450, family 2, subfamily B, polypeptide 7 pseudogene 1	-4.7	0.00238	-4.96	0.00209	-4.18	0.00625	-3.06	0.0315	-3.43	0.0159	-3.71	0.011	-3.88	0.00883	57	27.92
494513	DFNB59	deafness, autosomal recessive 59	-4.88	1.87e-09	-3.19	2.16e-06	-3.48	6.08e-07	-4.43	9.11e-09	-4.52	7.36e-09	-3.11	3.15e-06	-4.17	2.75e-08	57	27.78
51166	AADAT	aminoadipate aminotransferase	-6.73	1.82e-09	-2.8	0.000239	-2.31	0.00253	-2.76	0.000238	-4.3	6.37e-07	-4.09	1.35e-06	-4.69	1.67e-07	57	27.68
2710	GK	glycerol kinase	-2.26	5.95e-05	-3.41	3.32e-08	-3.78	4.78e-09	-4.57	1.44e-10	-5.16	1.02e-11	-4.5	1.41e-10	-3.82	2.91e-09	57	27.5
101060107	ARL5B-AS1	ARL5B antisense RNA 1	-6.8	9.01e-09	-3.53	3.02e-05	-3.4	5.44e-05	-3.46	3.7e-05	-3.03	0.00022	-3.43	4.42e-05	-3.67	2.12e-05	57	27.32
80350	LPAL2	lipoprotein, Lp(a)-like 2, pseudogene	-3.87	1.12e-09	-3.29	3.62e-08	-3.5	1.16e-08	-3.73	3.48e-09	-4.25	2.49e-10	-4.49	1.11e-10	-4.14	3.95e-10	57	27.27
283600	SLC25A47	solute carrier family 25, member 47	-4.76	5.16e-09	-3.71	4.63e-07	-5.09	3.35e-09	-3.26	3.32e-06	-3.11	6.18e-06	-3.5	1.09e-06	-3.34	2.41e-06	57	26.77
28984	RGCC	regulator of cell cycle	-4.43	0.0173	-4.21	0.027	-3.6	0.055	-2.79	0.13	-2.73	0.143	-3.7	0.0468	-5.09	0.011	57	26.55
22822	PHLDA1	pleckstrin homology-like domain, family A, member 1	-2.88	0.000349	-3.19	0.000148	-3.26	0.000107	-4.68	1.83e-06	-5.11	7.27e-07	-4.31	5.83e-06	-2.97	0.000471	57	26.4
200132	TCTEX1D1	Tctex1 domain containing 1	-4.19	7.03e-08	-3.81	5.55e-07	-2.74	7.83e-05	-3.6	1.03e-06	-3.86	4.32e-07	-4.09	1.49e-07	-4.04	1.91e-07	57	26.33
732	C8B	complement component 8, beta polypeptide	-2.51	0.0011	-3.02	0.000129	-3.66	1.09e-05	-3.66	9.64e-06	-4.1	2.08e-06	-4.36	8.99e-07	-4.93	1.73e-07	57	26.24
1828	DSG1	desmoglein 1	-5.65	1.26e-07	-3.77	4.35e-05	-2.93	0.000943	-3.28	0.000181	-3.15	0.000296	-3.82	2.39e-05	-3.63	4.86e-05	57	26.23
3034	HAL	histidine ammonia-lyase	-6.08	1.78e-08	-3.15	0.000134	-3.46	4.58e-05	-3.61	2.46e-05	-3.84	1.03e-05	-3.19	0.000121	-2.68	0.001	57	26.01
2328	FMO3	flavin containing monooxygenase 3	-4.13	3.45e-06	-3.06	0.000225	-2.97	0.000344	-3.77	1.67e-05	-3.74	1.61e-05	-4.05	6.75e-06	-4.28	3.43e-06	57	26
604	BCL6	B-cell CLL/lymphoma 6	-2.97	4.31e-09	-3.26	8.33e-10	-3.87	2.07e-11	-3.91	2.03e-11	-4.36	1.62e-12	-3.75	3.41e-11	-3.69	4.41e-11	57	25.81
118491	TTC18	tetratricopeptide repeat domain 18	-4.54	1.7e-10	-3.22	1.14e-07	-3.72	9.62e-09	-3.93	2.62e-09	-3.92	3.02e-09	-3.13	2.05e-07	-3.33	5.62e-08	57	25.79
948	CD36	CD36 molecule (thrombospondin receptor)	-2.73	0.0477	-2.89	0.0418	-2.92	0.0389	-3.92	0.00638	-4.2	0.00384	-4.58	0.00236	-4.51	0.00258	57	25.75
2165	F13B	coagulation factor XIII, B polypeptide	-5.22	5.29e-06	-2.33	0.0197	-2.12	0.0406	-3.07	0.00171	-3.59	0.000283	-4.54	2.86e-05	-4.82	1.49e-05	57	25.69
929	CD14	CD14 molecule	-2.07	0.00631	-3.94	1.57e-06	-4.82	8.81e-08	-3.52	7.12e-06	-3.31	1.55e-05	-4.02	1.07e-06	-3.98	1.31e-06	57	25.66
90865	IL33	interleukin 33	-2.57	0.026	-3.46	0.00306	-3.44	0.00334	-3.77	0.00133	-4.3	0.00042	-3.7	0.0019	-4.41	0.000361	57	25.65
29958	DMGDH	dimethylglycine dehydrogenase	-5.33	2.08e-07	-3.19	0.000186	-2.54	0.00271	-2.95	0.000437	-3.81	2.02e-05	-3.43	7.41e-05	-4.23	5.49e-06	57	25.48
6906	SERPINA7	serpin peptidase inhibitor, clade A (alpha-1 antiproteinase, antitrypsin), member 7	-2.79	0.000269	-2.85	0.00026	-3.05	0.000107	-3.64	9.65e-06	-3.89	3.45e-06	-4.25	1.23e-06	-4.98	1.36e-07	57	25.45
3507	IGHM	immunoglobulin heavy constant mu	-2.26	0.166	-2.96	0.0587	-3.46	0.0271	-4.21	0.00775	-4.01	0.00947	-4.13	0.00899	-4.42	0.00602	57	25.45
1579	CYP4A11	cytochrome P450, family 4, subfamily A, polypeptide 11	-4.19	0.000122	-3.92	0.000328	-3.57	0.000947	-3.59	0.000662	-3.22	0.00177	-3.38	0.00143	-3.57	0.000749	57	25.44
255167	LINC01018	long intergenic non-protein coding RNA 1018	-5.86	1.63e-07	-3.38	0.000182	-3.86	3.55e-05	-2.61	0.00286	-2.67	0.00209	-3.45	0.000131	-3.58	9.01e-05	57	25.41
64651	CSRNP1	cysteine-serine-rich nuclear protein 1	-2.63	1.24e-05	-3.83	2.86e-08	-3.94	1.78e-08	-4	1.25e-08	-3.83	2.04e-08	-3.53	1.18e-07	-3.35	2.3e-07	57	25.11
3931	LCAT	lecithin-cholesterol acyltransferase	-2.81	0.000162	-2.32	0.0028	-2.51	0.00107	-3	9.17e-05	-3.67	5.22e-06	-5.09	6.41e-08	-5.69	1.13e-08	57	25.09
22837	COBLL1	cordon-bleu WH2 repeat protein-like 1	-3.72	1.13e-08	-2.8	3.15e-06	-2.97	1.11e-06	-3.69	1.72e-08	-4.3	1.03e-09	-3.9	7.43e-09	-3.69	1.78e-08	57	25.07
138948	DBH-AS1	DBH antisense RNA 1	-4.97	2.7e-11	-2.75	2.3e-06	-2.98	5.19e-07	-2.83	1.32e-06	-3.81	4.03e-09	-3.66	9.52e-09	-3.92	2.6e-09	57	24.92
3697	ITIH1	inter-alpha-trypsin inhibitor heavy chain 1	-2.53	0.00138	-2.69	0.000852	-3.24	9.16e-05	-3.25	7.98e-05	-3.5	2.93e-05	-4.27	2.36e-06	-5.39	1.14e-07	57	24.87
90634	N4BP2L1	NEDD4 binding protein 2-like 1	-6.65	2.49e-12	-3.35	3.52e-07	-3.04	1.89e-06	-2.85	5.28e-06	-3.28	4.11e-07	-2.94	3.01e-06	-2.75	9.68e-06	57	24.86
148534	TMEM56	transmembrane protein 56	-6.44	5.98e-10	-3.08	3.37e-05	-3.14	2.77e-05	-3.31	1.08e-05	-3.62	2.89e-06	-2.93	7.05e-05	-2.26	0.00223	57	24.78
64231	MS4A6A	membrane-spanning 4-domains, subfamily A, member 6A	-2.52	0.143	-2.48	0.173	-2.91	0.0932	-3.66	0.0331	-3.59	0.035	-4.71	0.00976	-4.89	0.00777	57	24.76
4907	NT5E	5'-nucleotidase, ecto (CD73)	-3.35	1.36e-07	-3.31	2.81e-07	-2.47	4.8e-05	-3.21	4.18e-07	-3.69	3.1e-08	-4.43	1.35e-09	-4.23	3.51e-09	57	24.69
54739	XAF1	XIAP associated factor 1	-2.74	0.0192	-4.12	0.00115	-3.58	0.00346	-3.39	0.00479	-3.43	0.00441	-3.31	0.00612	-3.82	0.00208	57	24.39
7442	TRPV1	transient receptor potential cation channel, subfamily V, member 1	-3.56	1.5e-07	-2.47	9.76e-05	-3.27	8.97e-07	-3.37	5.32e-07	-4.08	1.75e-08	-3.35	6.74e-07	-4.25	9.03e-09	57	24.35
19	ABCA1	ATP-binding cassette, sub-family A (ABC1), member 1	-2.35	4.27e-05	-2.79	2.94e-06	-3.07	5.34e-07	-4.09	2.47e-09	-4.47	5.97e-10	-4.02	3.79e-09	-3.55	3.22e-08	57	24.34
84873	GPR128	G protein-coupled receptor 128	-4.33	0.0002	-3.97	0.000639	-2.9	0.00853	-2.63	0.0185	-3.38	0.00221	-3.42	0.00212	-3.5	0.00193	57	24.13
2308	FOXO1	forkhead box O1	-2.96	1.66e-07	-3.16	7.36e-08	-3.31	3.67e-08	-3.48	1.26e-08	-3.6	7.01e-09	-3.89	1.35e-09	-3.63	4.94e-09	57	24.03
53354	PANK1	pantothenate kinase 1	-6.45	2.03e-11	-2.74	2.01e-05	-2.39	0.000181	-2.73	3.07e-05	-3.11	2.1e-06	-3.34	9.83e-07	-2.93	7.93e-06	57	23.69
173	AFM	afamin	-4.44	0.000136	-5.51	2.4e-05	-2.68	0.0143	-2.26	0.0454	-2.58	0.0171	-2.82	0.00919	-3.23	0.00317	57	23.52
286256	LCN12	lipocalin 12	-3.32	1.91e-05	-3.48	2.17e-05	-3.32	2.39e-05	-2.7	0.000409	-3.99	2.51e-06	-3.18	5.02e-05	-3.44	1.84e-05	57	23.43
115701	ALPK2	alpha-kinase 2	-2.81	0.216	-2.04	0.457	-2.38	0.344	-4.22	0.0786	-5.03	0.039	-3.34	0.15	-3.43	0.133	57	23.25
122773	KLHDC1	kelch domain containing 1	-3.76	4.59e-11	-3.36	6.82e-10	-3.07	4.58e-09	-3.42	4.96e-10	-3.62	1.15e-10	-2.93	1.39e-08	-3.04	4.98e-09	57	23.2
5156	PDGFRA	platelet-derived growth factor receptor, alpha polypeptide	-2.54	0.106	-2.89	0.0706	-3.08	0.0558	-3.48	0.0289	-3.03	0.0543	-3.92	0.0161	-4.21	0.0117	57	23.15
1	A1BG	alpha-1-B glycoprotein	-2.03	0.101	-2.27	0.0607	-2.68	0.0202	-2.8	0.0139	-3.18	0.00487	-4.28	0.000483	-5.86	2.64e-05	57	23.1
5649	RELN	reelin	-2.44	0.0196	-2.91	0.00555	-3.35	0.00157	-3.38	0.0015	-3.84	0.00041	-3.51	0.00129	-3.54	0.00105	57	22.97
100996496			-3.76	2.57e-07	-3.45	1.35e-06	-3.52	6.44e-07	-3.8	2.55e-07	-3.63	4.86e-07	-2.45	0.000229	-2.29	0.000521	57	22.9
1071	CETP	cholesteryl ester transfer protein, plasma	-2.18	0.0441	-2.93	0.00528	-3.13	0.0032	-3.69	0.000716	-3.04	0.00394	-3.74	0.000682	-4.11	0.000275	57	22.82
3096	HIVEP1	human immunodeficiency virus type I enhancer binding protein 1	-3.16	1.12e-08	-2.99	4.78e-08	-3.24	1.41e-08	-3.42	4.65e-09	-3.68	2.3e-09	-3.36	6.41e-09	-2.89	1.18e-07	57	22.74
10461	MERTK	c-mer proto-oncogene tyrosine kinase	-2.6	0.00138	-3	0.000271	-3.37	6.99e-05	-3.29	8.97e-05	-3.81	1.52e-05	-3.33	7.76e-05	-3.27	9.99e-05	57	22.67
185	AGTR1	angiotensin II receptor, type 1	-3.56	0.000306	-3.16	0.00138	-2.86	0.00333	-2.94	0.00248	-3.31	0.000746	-3.48	0.000482	-3.32	0.000787	57	22.63
4069	LYZ	lysozyme	-2.88	0.321	-3.4	0.258	-3.44	0.253	-3.78	0.203	-3.44	0.249	-3.26	0.27	-2.43	0.434	57	22.63
23411	SIRT1	sirtuin 1	-3.24	8.52e-08	-2.91	8.45e-07	-3.06	2.39e-07	-3.87	5.82e-09	-3.42	3.34e-08	-3.32	6.66e-08	-2.78	1.36e-06	57	22.6
80781	COL18A1	collagen, type XVIII, alpha 1	-3.9	1.06e-10	-2.48	2.17e-06	-2.7	3.91e-07	-2.83	1.34e-07	-2.98	3.68e-08	-3.53	1.26e-09	-4.15	3.82e-11	57	22.57
144571	A2M-AS1	A2M antisense RNA 1	-3.64	3.22e-07	-2.44	0.000232	-3.39	1.76e-06	-3.2	3.97e-06	-3.41	1.27e-06	-3.27	3.06e-06	-3.19	3.97e-06	57	22.54
10599	SLCO1B1	solute carrier organic anion transporter family, member 1B1	-4.84	1.44e-05	-3.72	0.000317	-2.95	0.00297	-2.83	0.0042	-2.94	0.00276	-2.71	0.00644	-2.5	0.013	57	22.49
5346	PLIN1	perilipin 1	-2.51	4.45e-07	-3.39	9.79e-10	-3.46	5.05e-10	-3.34	7.66e-10	-3.22	1.83e-09	-3.18	2.06e-09	-3.37	8.09e-10	57	22.47
390	RND3	Rho family GTPase 3	-2.18	0.00224	-3.75	1.26e-06	-4.24	2.21e-07	-4.15	2.83e-07	-3.18	1.06e-05	-2.42	0.000698	-2.5	0.000405	57	22.42
341640	FREM2	FRAS1 related extracellular matrix protein 2	-6.12	7.66e-06	-2.79	0.0118	-2.52	0.0232	-2.6	0.0191	-3.05	0.00597	-2.58	0.0196	-2.74	0.013	57	22.4
1105	CHD1	chromodomain helicase DNA binding protein 1	-2.08	0.000263	-2.91	7.74e-07	-3.42	5.36e-08	-4.14	2.14e-09	-4.16	1.92e-09	-3.15	2.15e-07	-2.52	1.2e-05	57	22.38
8858	PROZ	protein Z, vitamin K-dependent plasma glycoprotein	-4.24	3.28e-09	-2.99	2.27e-06	-2.98	3.05e-06	-2.76	8.95e-06	-3.06	1.59e-06	-3.09	1.22e-06	-3.11	1.08e-06	57	22.23
441168	FAM26F	family with sequence similarity 26, member F	-2.32	0.0493	-2.34	0.0535	-2.72	0.0201	-3.51	0.00265	-3.3	0.00422	-3.71	0.00181	-4.26	0.000587	57	22.16
100506358	LOC100506358	-	-3.3	6.1e-06	-2.7	0.000163	-3.5	4.77e-06	-3.01	3.61e-05	-3.47	5.14e-06	-2.84	7.97e-05	-3.32	1.04e-05	57	22.14
100505570	LOC100505570	-	-3.22	4.15e-05	-3.59	1.67e-05	-3.47	2.3e-05	-2.77	0.00044	-2.58	0.000983	-3.33	4.76e-05	-3.03	0.000156	57	21.99
6514	SLC2A2	solute carrier family 2 (facilitated glucose transporter), member 2	-6.48	3.29e-13	-2.71	2.78e-06	-2.64	5.32e-06	-2.53	1.04e-05	-2.47	1.55e-05	-2.59	6.66e-06	-2.54	1.01e-05	57	21.96
6097	RORC	RAR-related orphan receptor C	-3.46	1e-06	-2.69	7.72e-05	-3.61	8.2e-07	-3.33	2.54e-06	-3.48	1.16e-06	-3.17	6.08e-06	-2.18	0.00174	57	21.92
2153	F5	coagulation factor V (proaccelerin, labile factor)	-3.73	5.79e-05	-3.18	0.000483	-3.18	0.000481	-3.12	0.000533	-3.08	0.000571	-2.86	0.00143	-2.69	0.0028	57	21.84
1060	CENPC	centromere protein C	-4.15	2.43e-07	-2.93	9.71e-05	-2.9	7.04e-05	-3.16	2.62e-05	-3.44	1.57e-05	-2.95	7.74e-05	-2.23	0.00256	57	21.76
10332	CLEC4M	C-type lectin domain family 4, member M	-2.35	0.104	-2.56	0.0828	-3.08	0.0294	-3.19	0.0228	-2.74	0.0524	-3.39	0.0159	-4.37	0.00319	57	21.68
379025	FLJ31306	-	-3.22	1.88e-05	-2.13	0.00557	-2.58	0.000562	-3.62	5.7e-06	-4.29	3.07e-07	-3.05	3.52e-05	-2.75	0.000159	57	21.64
23150	FRMD4B	FERM domain containing 4B	-2.89	2.32e-06	-2.9	4.09e-06	-2.75	1.08e-05	-3.53	1.18e-07	-3.87	2.96e-08	-3.13	7.32e-07	-2.56	3.38e-05	57	21.63
10673	TNFSF13B	tumor necrosis factor (ligand) superfamily, member 13b	-3.03	4.38e-07	-2.54	1.82e-05	-2.88	1.68e-06	-3.22	2.34e-07	-3.62	2.56e-08	-2.97	8.46e-07	-3.35	9.77e-08	57	21.61
2160	F11	coagulation factor XI	-3.7	2.13e-10	-3.33	3.48e-09	-3.22	6.92e-09	-2.67	3.39e-07	-2.92	4.32e-08	-2.71	2.49e-07	-3.06	1.74e-08	57	21.61
10875	FGL2	fibrinogen-like 2	-2.57	0.155	-2.19	0.277	-2.37	0.215	-3.25	0.0682	-3.47	0.0497	-3.69	0.042	-4.06	0.0254	57	21.6
27031	NPHP3	nephronophthisis 3 (adolescent)	-3.72	4.59e-08	-3.29	5.64e-07	-3.65	7.73e-08	-3.24	6.43e-07	-3.23	7.88e-07	-2.32	0.000162	-2.12	0.000676	57	21.57
10142	AKAP9	A kinase (PRKA) anchor protein 9	-5.34	2.02e-09	-2.64	0.000138	-2.67	0.000134	-2.93	2.61e-05	-3.12	1e-05	-2.52	0.000314	-2.34	0.000761	57	21.56
84699	CREB3L3	cAMP responsive element binding protein 3-like 3	-2.59	1.21e-05	-2.42	4.45e-05	-3.1	6.5e-07	-2.92	1.35e-06	-3.94	6.71e-09	-3.32	1.27e-07	-3.24	2.05e-07	57	21.53
83872	HMCN1	hemicentin 1	-3.5	2.93e-06	-2.52	0.000398	-2.47	0.000574	-3.01	3.54e-05	-3.46	5.41e-06	-3.18	1.72e-05	-3.34	8.79e-06	57	21.48
1369	CPN1	carboxypeptidase N, polypeptide 1	-3.59	5.75e-06	-3.34	1.74e-05	-3.02	7.37e-05	-2.4	0.00138	-2.57	0.000533	-2.88	0.000131	-3.67	4.39e-06	57	21.47
57018	CCNL1	cyclin L1	-3.07	2.41e-07	-3.25	1.63e-07	-3.47	3.58e-08	-3.6	2.52e-08	-3.52	2.3e-08	-2.34	4.87e-05	-2.08	0.000375	57	21.33
80853	JHDM1D	jumonji C domain containing histone demethylase 1 homolog D (S. cerevisiae)	-2.38	1.61e-08	-2.83	3.05e-10	-3.03	4.48e-11	-3.3	4.65e-12	-3.74	2.94e-13	-2.96	7.07e-11	-2.89	9.87e-11	57	21.13
11223	MST1L	macrophage stimulating 1-like	-3.63	5.27e-05	-3.36	0.000182	-3.16	0.000386	-3.14	0.000374	-3.16	0.000327	-2.48	0.00479	-2.19	0.0166	57	21.12
10402	ST3GAL6	ST3 beta-galactoside alpha-2,3-sialyltransferase 6	-2.53	8.66e-07	-2.15	3.67e-05	-2.37	4.29e-06	-2.96	3.54e-08	-3.46	1.05e-09	-3.79	2.39e-10	-3.86	1.23e-10	57	21.12
2346	FOLH1	folate hydrolase (prostate-specific membrane antigen) 1	-5.38	3.51e-06	-3.04	0.00173	-2.03	0.0548	-2.11	0.039	-2.52	0.00871	-2.86	0.00313	-3.12	0.00142	57	21.06
120892	LRRK2	leucine-rich repeat kinase 2	-3.92	2.3e-07	-2.89	3.83e-05	-2.63	0.00017	-2.97	2.14e-05	-3.38	2.62e-06	-2.53	0.000256	-2.72	8.72e-05	57	21.04
6322	SCML1	sex comb on midleg-like 1 (Drosophila)	-3.03	8.23e-12	-3.06	1.49e-11	-3.3	1.62e-12	-3.21	4.93e-12	-3.18	3.54e-12	-2.7	3.28e-10	-2.55	8.72e-10	57	21.03
29994	BAZ2B	bromodomain adjacent to zinc finger domain, 2B	-3.45	4.84e-07	-2.77	2.01e-05	-2.93	7.55e-06	-3.39	1.09e-06	-3.4	6.95e-07	-2.69	4.33e-05	-2.21	0.000556	57	20.84
80063	ATF7IP2	activating transcription factor 7 interacting protein 2	-2.86	3.31e-10	-2.46	2.03e-08	-2.67	3.17e-09	-3.01	1.04e-10	-3.35	1.08e-11	-2.98	1.63e-10	-3.43	4.77e-12	57	20.76
4886	NPY1R	neuropeptide Y receptor Y1	-2.5	0.0192	-2.54	0.0227	-3.63	0.00122	-2.9	0.00729	-2.89	0.00722	-2.63	0.0173	-3.64	0.00118	57	20.73
257218	SHPRH	SNF2 histone linker PHD RING helicase, E3 ubiquitin protein ligase	-2.52	0.000146	-2.81	4.55e-05	-2.87	4.74e-05	-3.55	2.75e-06	-4.27	1.6e-07	-2.44	0.000405	-2.23	0.001	57	20.69
144193	AMDHD1	amidohydrolase domain containing 1	-5.02	1.71e-10	-2.65	1.56e-05	-2.32	0.000163	-2.56	2.46e-05	-2.61	1.75e-05	-2.66	1.34e-05	-2.82	5.37e-06	57	20.64
2690	GHR	growth hormone receptor	-4.14	1.86e-06	-3.32	4.06e-05	-3.34	3.67e-05	-3.05	0.000116	-2.4	0.00192	-2.29	0.00394	-2.08	0.011	57	20.62
1374	CPT1A	carnitine palmitoyltransferase 1A (liver)	-3.03	2.65e-07	-3.21	1.59e-07	-3.4	5.64e-08	-3.31	8.1e-08	-3.03	4.22e-07	-2.44	2.82e-05	-2.15	0.000244	57	20.57
3280	HES1	hes family bHLH transcription factor 1	-2.41	8.78e-06	-3.45	1.35e-08	-3.65	3.97e-09	-2.89	3.39e-07	-2.73	8.97e-07	-2.62	2.03e-06	-2.78	6.89e-07	57	20.53
151126	ZNF385B	zinc finger protein 385B	-5.12	3.23e-05	-3.14	0.00375	-2.55	0.0198	-2.42	0.0272	-2.73	0.0115	-2.37	0.0329	-2.18	0.0581	57	20.51
9592	IER2	immediate early response 2	-3.1	1.75e-07	-2.93	8.34e-07	-3	5.02e-07	-2.91	6.67e-07	-2.9	6.22e-07	-3.12	1.79e-07	-2.47	1.74e-05	57	20.43
25957	PNISR	PNN-interacting serine/arginine-rich protein	-2.98	6.57e-07	-2.59	9.92e-06	-2.88	1.37e-06	-3.19	2.7e-07	-3.34	1.13e-07	-2.69	5.75e-06	-2.71	4.68e-06	57	20.38
3625	INHBB	inhibin, beta B	-2.76	0.000379	-3.03	0.000151	-2.94	0.000225	-3.02	0.000149	-3.21	6.05e-05	-2.69	0.000653	-2.71	0.000635	57	20.36
36	ACADSB	acyl-CoA dehydrogenase, short/branched chain	-3.79	3.62e-05	-3.13	0.000419	-2.41	0.00724	-2.67	0.00226	-3.15	0.00041	-2.81	0.00139	-2.39	0.00761	57	20.35
9104	RGN	regucalcin	-3.64	8.85e-07	-2.29	0.00128	-2.24	0.0017	-2.52	0.00034	-2.96	2.67e-05	-3.52	2.38e-06	-3.18	1.1e-05	57	20.35
56204	FAM214A	family with sequence similarity 214, member A	-3.36	2.08e-07	-2.75	1.01e-05	-2.79	6.12e-06	-3.24	4.71e-07	-3.2	4.4e-07	-2.58	1.98e-05	-2.4	6.9e-05	57	20.32
6926	TBX3	T-box 3	-2.56	3.84e-08	-2.46	1.63e-07	-2.88	3.73e-09	-3.09	8.29e-10	-3.16	4.14e-10	-3.1	6.21e-10	-3.06	8.45e-10	57	20.31
55634	KRBOX4	KRAB box domain containing 4	-2.18	8.53e-06	-2.51	4.79e-07	-2.93	2.67e-08	-3.5	6.18e-10	-4.08	6.39e-12	-2.5	5.51e-07	-2.6	2.07e-07	57	20.3
196	AHR	aryl hydrocarbon receptor	-2.42	0.00101	-2.01	0.011	-2.16	0.00501	-3.73	3.49e-06	-3.71	4.5e-06	-3.43	1.06e-05	-2.83	0.000174	57	20.29
5996	RGS1	regulator of G-protein signaling 1	-2.41	0.00597	-2.78	0.00148	-3.02	0.000624	-3.06	0.000439	-2.84	0.000983	-3.04	0.000541	-3.14	0.000344	57	20.29
57134	MAN1C1	mannosidase, alpha, class 1C, member 1	-5.33	0.0127	-2.66	0.182	-2.5	0.212	-2.36	0.243	-2.8	0.141	-2.42	0.227	-2.18	0.295	57	20.25
7367	UGT2B17	UDP glucuronosyltransferase 2 family, polypeptide B17	-2.8	0.33	-3.65	0.231	-2.88	0.346	-2.1	0.525	-2.64	0.385	-2.59	0.391	-3.58	0.219	57	20.24
3398	ID2	inhibitor of DNA binding 2, dominant negative helix-loop-helix protein	-2.65	4.79e-10	-3.03	2.56e-11	-3.47	1.04e-12	-3.26	4.56e-12	-2.91	6.78e-11	-2.78	1.63e-10	-2.11	5.47e-07	57	20.21
81031	SLC2A10	solute carrier family 2 (facilitated glucose transporter), member 10	-3.16	0.000465	-2.41	0.00929	-2.7	0.00307	-2.8	0.00219	-3.02	0.001	-3.04	0.00106	-3.06	0.00095	57	20.19
100506312			-3.5	9.6e-08	-2.92	4.14e-06	-2.98	2.94e-06	-2.75	1.02e-05	-2.59	2.53e-05	-2.7	1.46e-05	-2.74	1.22e-05	57	20.18
3725	JUN	jun proto-oncogene	-3.55	8.07e-11	-3.91	1.59e-11	-3.05	2.87e-09	-2.54	1.99e-07	-2.46	3.06e-07	-2.22	4.33e-06	-2.36	1.06e-06	57	20.09
57035	C1orf63	chromosome 1 open reading frame 63	-2.7	0.00137	-2.58	0.00258	-2.57	0.00309	-2.97	0.000553	-3.53	0.000141	-2.5	0.00428	-3.23	0.000295	57	20.08
57088	PLSCR4	phospholipid scramblase 4	-3.96	1.66e-10	-3	8.23e-08	-2.52	1.98e-06	-2.7	5.11e-07	-2.54	1.73e-06	-2.65	7.45e-07	-2.66	5.86e-07	57	20.03
83699	SH3BGRL2	SH3 domain binding glutamic acid-rich protein like 2	-3.67	5.41e-10	-2.38	6.5e-06	-2.66	1.04e-06	-3.04	5.13e-08	-3.23	9.7e-09	-2.56	1.35e-06	-2.32	9.01e-06	57	19.86
91316	GUSBP11	glucuronidase, beta pseudogene 11	-2.54	0.0111	-2.56	0.0116	-2.84	0.00497	-2.92	0.00422	-3.11	0.00243	-2.98	0.00332	-2.91	0.00385	57	19.86
221078	NSUN6	NOP2/Sun domain family, member 6	-4.05	3.03e-08	-3.08	3.48e-06	-2.94	7.75e-06	-2.69	3.05e-05	-2.45	0.00013	-2.32	0.000325	-2.2	0.000812	57	19.73
100507577	LOC100507577	-	-3.42	1.07e-08	-2.16	0.000111	-2.21	8.04e-05	-2.66	2.06e-06	-3.01	2.35e-07	-3.09	9.96e-08	-3.09	1.19e-07	57	19.64
54103	GSAP	gamma-secretase activating protein	-2.77	2.19e-05	-3.15	3.53e-06	-3.05	6.24e-06	-2.84	1.79e-05	-3.11	3.75e-06	-2.27	0.000654	-2.42	0.00021	57	19.61
80311	KLHL15	kelch-like family member 15	-2.14	5.46e-05	-2.91	1.82e-07	-2.64	1.4e-06	-3.32	1.66e-08	-3.34	1.42e-08	-3.07	7.51e-08	-2.14	8.01e-05	57	19.56
23151	GRAMD4	GRAM domain containing 4	-2.87	2.45e-10	-2.93	4.3e-10	-2.99	1.39e-10	-2.85	2.59e-10	-2.71	1.07e-09	-2.66	1.37e-09	-2.54	4.88e-09	57	19.55
84735	CNDP1	carnosine dipeptidase 1 (metallopeptidase M20 family)	-2.62	0.00557	-2.62	0.00663	-2.48	0.0107	-2.52	0.00882	-2.56	0.00732	-3.25	0.000801	-3.5	0.000382	57	19.55
133686	NADK2	NAD kinase 2, mitochondrial	-4.8	1.87e-11	-2.96	2.68e-07	-2.19	9.61e-05	-2.46	9.75e-06	-2.68	1.79e-06	-2.4	1.49e-05	-2.03	0.00042	57	19.52
2213	FCGR2B	Fc fragment of IgG, low affinity IIb, receptor (CD32)	-2.44	0.000664	-2.69	0.000173	-3.28	1.09e-05	-2.83	9.03e-05	-2.89	5.67e-05	-2.59	0.000275	-2.8	8.22e-05	57	19.52
10964	IFI44L	interferon-induced protein 44-like	-2.22	5.2e-05	-2.67	1.63e-06	-2.75	1.05e-06	-2.92	3.33e-07	-3	1.82e-07	-3.01	1.44e-07	-2.93	2.24e-07	57	19.5
100505696	SH3BP5-AS1	SH3BP5 antisense RNA 1	-2.79	8.67e-09	-2.65	5.23e-08	-3.12	1.42e-09	-2.83	1.08e-08	-3.1	1.15e-09	-2.41	4.79e-07	-2.4	4.6e-07	57	19.3
100287628			-2.21	0.00075	-3.05	8.56e-06	-2.9	1.54e-05	-3.13	5.81e-06	-3.31	1.58e-06	-2.56	0.000109	-2.11	0.0024	57	19.27
79667	FLJ13197	-	-3.33	5.34e-08	-2.77	3.37e-06	-2.45	2.68e-05	-2.63	7.4e-06	-2.72	3.85e-06	-2.81	2.18e-06	-2.54	1.4e-05	57	19.25
100506974	LOC100506974	-	-3.24	1.06e-10	-2.12	4.94e-06	-2.41	2.35e-07	-2.69	1.63e-08	-3.12	4.05e-10	-2.99	9.9e-10	-2.61	2.64e-08	57	19.18
490	ATP2B1	ATPase, Ca++ transporting, plasma membrane 1	-2.48	3.76e-09	-2.55	2.23e-09	-2.49	5.06e-09	-2.97	4.18e-11	-3.35	2.24e-12	-2.78	1.8e-10	-2.55	1.79e-09	57	19.17
54816	ZNF280D	zinc finger protein 280D	-3.37	0.000416	-2.6	0.00728	-2.7	0.00495	-2.8	0.00341	-3.34	0.000503	-2.17	0.032	-2.14	0.033	57	19.12
338758	LINC00936	long intergenic non-protein coding RNA 936	-2.45	5.14e-08	-2.39	1.69e-07	-2.53	4.04e-08	-2.82	3.63e-09	-2.7	8.11e-09	-3.14	1.95e-10	-3.04	4.17e-10	57	19.07
597	BCL2A1	BCL2-related protein A1	-2.55	0.0559	-2.65	0.0534	-2.62	0.058	-2.96	0.0264	-2.95	0.0275	-2.54	0.0632	-2.79	0.0397	57	19.06
5629	PROX1	prospero homeobox 1	-3.41	4.93e-07	-2.89	1.04e-05	-2.55	8.9e-05	-2.72	2.78e-05	-2.65	3.84e-05	-2.62	5.38e-05	-2.2	0.000789	57	19.04
127396	ZNF684	zinc finger protein 684	-3.07	6.9e-08	-3.21	4.15e-08	-3.16	6.26e-08	-2.53	3.93e-06	-2.75	8.71e-07	-2.06	0.000222	-2.25	3.64e-05	57	19.03
11221	DUSP10	dual specificity phosphatase 10	-2.74	1.16e-06	-2.64	3.75e-06	-2.7	2.61e-06	-2.88	7.31e-07	-2.91	5.27e-07	-2.54	8.46e-06	-2.52	9.23e-06	57	18.93
283131	NEAT1	nuclear paraspeckle assembly transcript 1 (non-protein coding)	-2.75	0.0025	-2.25	0.0192	-2.74	0.00322	-3.08	0.000903	-3.3	0.000448	-2.53	0.00629	-2.27	0.0171	57	18.92
57396	CLK4	CDC-like kinase 4	-3.1	1.41e-07	-2.56	7.7e-06	-2.47	1.34e-05	-2.96	4.43e-07	-3.17	1.41e-07	-2.36	3.22e-05	-2.25	7.93e-05	57	18.87
91355	LRP5L	low density lipoprotein receptor-related protein 5-like	-2.33	1.02e-09	-2.48	2.37e-10	-2.72	2.05e-11	-2.7	2.79e-11	-2.96	1.44e-12	-2.78	9.64e-12	-2.89	2.33e-12	57	18.86
134111	UBE2QL1	ubiquitin-conjugating enzyme E2Q family-like 1	-2.54	5.93e-08	-2.91	5.18e-09	-3.06	1.97e-09	-2.51	1.39e-07	-2.62	3.78e-08	-2.77	1.25e-08	-2.42	2.99e-07	57	18.83
5743	PTGS2	prostaglandin-endoperoxide synthase 2 (prostaglandin G/H synthase and cyclooxygenase)	-2.56	0.00828	-2.64	0.00817	-2.75	0.00548	-2.64	0.00795	-2.67	0.00684	-2.75	0.00566	-2.67	0.0075	57	18.68
2215	FCGR3B	Fc fragment of IgG, low affinity IIIb, receptor (CD16b)	-2.61	0.0139	-2.57	0.021	-2.42	0.0311	-2.41	0.0286	-2.67	0.0121	-2.96	0.0056	-3.02	0.0047	57	18.66
5937	RBMS1	RNA binding motif, single stranded interacting protein 1	-3	1.08e-06	-2.41	6.26e-05	-2.36	8.68e-05	-2.69	1.2e-05	-2.84	3.55e-06	-2.77	5.94e-06	-2.59	1.55e-05	57	18.66
730	C7	complement component 7	-2.18	9.73e-05	-2.35	3.17e-05	-2.34	3.65e-05	-2.85	7.26e-07	-2.76	1.17e-06	-2.98	2.61e-07	-3.15	8.04e-08	57	18.61
353322	ANKRD37	ankyrin repeat domain 37	-2.63	0.00234	-2.45	0.00568	-2.49	0.00465	-2.49	0.00422	-2.92	0.000912	-2.89	0.000957	-2.72	0.00178	57	18.59
2028	ENPEP	glutamyl aminopeptidase (aminopeptidase A)	-4.26	2.39e-06	-2.58	0.00157	-2.18	0.0103	-2.46	0.0026	-2.45	0.00256	-2.44	0.00311	-2.2	0.00926	57	18.57
51085	MLXIPL	MLX interacting protein-like	-3.27	2.01e-10	-2.33	9.56e-07	-2.79	1.4e-08	-2.48	2.11e-07	-2.41	3.75e-07	-2.42	3.85e-07	-2.72	2.11e-08	57	18.42
5168	ENPP2	ectonucleotide pyrophosphatase/phosphodiesterase 2	-5.42	0.00848	-2.3	0.254	-2.05	0.335	-2.16	0.279	-2.11	0.297	-2.29	0.237	-2.09	0.3	57	18.42
5142	PDE4B	phosphodiesterase 4B, cAMP-specific	-2.17	0.00369	-2.65	0.000391	-2.5	0.000838	-2.26	0.00283	-2.59	0.000487	-2.98	8.04e-05	-3.26	2.32e-05	57	18.41
4811	NID1	nidogen 1	-3.4	8.87e-11	-2.79	1.7e-08	-2.41	3.28e-07	-2.39	2.83e-07	-2.28	1.06e-06	-2.78	9.73e-09	-2.33	6.34e-07	57	18.38
100505881	MAGI2-AS3	MAGI2 antisense RNA 3	-2.56	7.21e-11	-3.03	2.06e-12	-2.56	1.4e-10	-2.91	3.82e-12	-2.69	2.27e-11	-2.3	2.72e-09	-2.32	1.91e-09	57	18.37
221400	TDRD6	tudor domain containing 6	-2.54	0.00143	-2.52	0.00218	-2.57	0.00174	-3	0.000268	-3.04	0.000249	-2.2	0.00882	-2.47	0.00278	57	18.34
285440	CYP4V2	cytochrome P450, family 4, subfamily V, polypeptide 2	-4.82	5.05e-07	-2.95	0.000377	-2.21	0.00983	-2.03	0.0209	-2.01	0.0229	-2.08	0.0176	-2.2	0.00998	57	18.3
9924	PAN2	PAN2 poly(A) specific ribonuclease subunit homolog (S. cerevisiae)	-3.41	7.75e-12	-2.3	1.83e-07	-2.43	4.19e-08	-2.55	1.64e-08	-2.92	5.84e-10	-2.33	1.33e-07	-2.36	7.42e-08	57	18.3
51455	REV1	REV1, polymerase (DNA directed)	-2.22	8.28e-08	-2.54	4.5e-09	-2.78	3.9e-10	-3.13	2.35e-11	-3.06	4.6e-11	-2.3	5.13e-08	-2.23	8.31e-08	57	18.26
57211	GPR126	G protein-coupled receptor 126	-2.54	7.33e-07	-2.11	4.46e-05	-2.15	2.98e-05	-2.92	6.78e-08	-3.11	9.53e-09	-2.84	8e-08	-2.57	6.72e-07	57	18.24
25788	RAD54B	RAD54 homolog B (S. cerevisiae)	-2.92	9.76e-06	-2.43	0.000256	-2.33	0.000478	-2.56	0.000104	-3.11	4.33e-06	-2.4	0.000292	-2.41	0.000236	57	18.16
7802	DNALI1	dynein, axonemal, light intermediate chain 1	-3.32	3.46e-05	-2.8	0.000408	-2.27	0.00415	-2.35	0.00267	-2.73	0.000441	-2.38	0.0023	-2.27	0.00424	57	18.12
2	A2M	alpha-2-macroglobulin	-2.93	0.000578	-2.65	0.00218	-2.72	0.00178	-2.49	0.00407	-2.57	0.00283	-2.36	0.00737	-2.33	0.00832	57	18.05
6283	S100A12	S100 calcium binding protein A12	-2.48	0.00309	-2.44	0.0049	-2.45	0.00459	-2.44	0.00466	-2.61	0.00201	-2.61	0.00234	-2.98	0.000554	57	18.01
100272228	LINC00894	long intergenic non-protein coding RNA 894	-2.87	2.07e-07	-2.45	7.85e-06	-2.37	1.68e-05	-2.72	9.72e-07	-2.74	7e-07	-2.29	3.18e-05	-2.55	3.5e-06	57	17.99
133746	JMY	junction mediating and regulatory protein, p53 cofactor	-2.1	0.0009	-2.2	0.00051	-2.43	0.000105	-3.33	6.57e-07	-3.06	2.68e-06	-2.75	1.7e-05	-2.1	0.00108	57	17.97
2888	GRB14	growth factor receptor-bound protein 14	-3.7	3.66e-07	-2.11	0.00243	-2.15	0.00198	-2.37	0.000457	-2.57	0.000131	-2.41	0.000435	-2.63	0.000108	57	17.94
338657	CCDC84	coiled-coil domain containing 84	-2.06	1.68e-05	-2.04	2.32e-05	-2.53	2.36e-07	-3.2	1.95e-09	-3.11	2.03e-09	-2.54	2.29e-07	-2.32	1.4e-06	57	17.8
149483	CCDC17	coiled-coil domain containing 17	-2.46	4.17e-11	-2.11	1.01e-08	-2.57	1.89e-11	-2.54	2.33e-11	-2.75	1.9e-12	-2.68	4.45e-12	-2.68	4.84e-12	57	17.79
57188	ADAMTSL3	ADAMTS-like 3	-2.57	8.26e-10	-2.54	2.21e-09	-2.51	3.1e-09	-2.71	3.04e-10	-2.5	2.48e-09	-2.49	2.92e-09	-2.44	5.67e-09	57	17.76
153	ADRB1	adrenoceptor beta 1	-2.55	6.72e-06	-2.65	4.81e-06	-2.56	9.29e-06	-2.35	4.45e-05	-2.72	2.28e-06	-2.39	3.26e-05	-2.53	1.37e-05	57	17.75
64770	CCDC14	coiled-coil domain containing 14	-2.43	0.000219	-2.22	0.00141	-2.23	0.0011	-2.97	2e-05	-3.48	2.35e-06	-2.16	0.00201	-2.21	0.00119	57	17.7
10841	FTCD	formimidoyltransferase cyclodeaminase	-3.73	1.83e-06	-2.73	0.000207	-2.59	0.000416	-2.13	0.00472	-2.11	0.0051	-2.09	0.00612	-2.31	0.00185	57	17.69
5519	PPP2R1B	protein phosphatase 2, regulatory subunit A, beta	-2.61	7.1e-15	-2.56	3.76e-14	-2.59	1.45e-14	-2.51	3.86e-14	-2.29	8.4e-13	-2.52	2.16e-14	-2.61	5.76e-15	57	17.69
8671	SLC4A4	solute carrier family 4 (sodium bicarbonate cotransporter), member 4	-2.57	2.25e-09	-2.44	1.66e-08	-2.38	3.13e-08	-2.49	8.53e-09	-2.64	1.58e-09	-2.67	1.26e-09	-2.45	1.2e-08	57	17.64
10178	TENM1	teneurin transmembrane protein 1	-3.43	6.96e-07	-2.03	0.00317	-2.13	0.00151	-2.19	0.000975	-2.73	3.14e-05	-2.28	0.000609	-2.81	2.13e-05	57	17.6
55811	ADCY10	adenylate cyclase 10 (soluble)	-2.37	7.8e-10	-2.67	3.98e-11	-2.6	9.23e-11	-2.35	1.18e-09	-2.64	3.82e-11	-2.35	1.32e-09	-2.6	5.18e-11	57	17.58
3169	FOXA1	forkhead box A1	-2.55	5.92e-06	-2.15	0.000165	-2.19	9.26e-05	-2.61	3.34e-06	-2.59	4.97e-06	-2.76	1.19e-06	-2.72	2.45e-06	57	17.57
137872	ADHFE1	alcohol dehydrogenase, iron containing, 1	-3.33	1.11e-06	-2.72	4e-05	-2.49	0.000187	-2.11	0.00193	-2.25	0.000707	-2.21	0.00107	-2.43	0.000295	57	17.54
3977	LIFR	leukemia inhibitory factor receptor alpha	-2.08	0.0074	-2.42	0.00153	-2.39	0.00182	-2.36	0.00206	-2.81	0.000214	-2.61	0.000592	-2.68	0.000447	57	17.35
7498	XDH	xanthine dehydrogenase	-2.5	0.000418	-2.02	0.00858	-2.2	0.00316	-2.5	0.000509	-2.96	4.27e-05	-2.8	0.000109	-2.28	0.00182	57	17.26
5167	ENPP1	ectonucleotide pyrophosphatase/phosphodiesterase 1	-2.98	8.19e-08	-2.31	1.45e-05	-2.23	3.09e-05	-2.35	1.02e-05	-2.49	2.99e-06	-2.45	4.19e-06	-2.33	1.27e-05	57	17.14
5514	PPP1R10	protein phosphatase 1, regulatory subunit 10	-2.33	4.39e-09	-2.22	3.26e-08	-2.39	3.91e-09	-2.48	1.07e-09	-2.68	1.2e-10	-2.63	3.23e-10	-2.39	2.6e-09	57	17.12
376940	ZC3H6	zinc finger CCCH-type containing 6	-2.68	3.03e-09	-2.12	1.49e-06	-2.14	1.25e-06	-2.34	9.81e-08	-2.7	2.35e-09	-2.48	2.4e-08	-2.63	4.36e-09	57	17.09
7036	TFR2	transferrin receptor 2	-2.68	0.00317	-2.5	0.00761	-2.79	0.00277	-2.18	0.0249	-2.01	0.0451	-2.32	0.0149	-2.58	0.00571	57	17.06
51365	PLA1A	phospholipase A1 member A	-2.3	0.000305	-2.53	9.9e-05	-3.1	3.3e-06	-2.45	0.000148	-2.43	0.000158	-2.2	0.000898	-2.02	0.00275	57	17.03
4522	MTHFD1	methylenetetrahydrofolate dehydrogenase (NADP+ dependent) 1, methenyltetrahydrofolate cyclohydrolase, formyltetrahydrofolate synthetase	-2.56	1.18e-08	-2.02	1.31e-05	-2.19	1.1e-06	-2.31	2.58e-07	-2.5	3.79e-08	-2.71	7.14e-09	-2.71	6.16e-09	57	17
4040	LRP6	low density lipoprotein receptor-related protein 6	-3.04	1.25e-10	-2.15	1.07e-06	-2.09	2.14e-06	-2.43	5.12e-08	-2.5	2.13e-08	-2.44	3.9e-08	-2.28	1.82e-07	57	16.93
23133	PHF8	PHD finger protein 8	-2.19	2.58e-11	-2.18	5.18e-11	-2.29	9.19e-12	-2.7	2.81e-14	-2.29	9.25e-12	-2.85	5.46e-15	-2.41	1.49e-12	57	16.91
55244	SLC47A1	solute carrier family 47 (multidrug and toxin extrusion), member 1	-2.96	7.99e-08	-2.26	2.93e-05	-2.34	1.4e-05	-2.15	6.43e-05	-2.16	6.54e-05	-2.57	1.93e-06	-2.42	7.29e-06	57	16.86
10180	RBM6	RNA binding motif protein 6	-2.2	5.18e-08	-2.43	4.94e-09	-2.55	1.15e-09	-2.67	3.34e-10	-2.64	3.08e-10	-2.16	1.17e-07	-2.17	7.93e-08	57	16.82
100131434	LINC00893	long intergenic non-protein coding RNA 893	-2.15	0.000117	-2.45	3.75e-06	-2.49	2.93e-06	-2.39	5.27e-06	-2.4	5.29e-06	-2.46	3.84e-06	-2.46	4.56e-06	57	16.8
60675	PROK2	prokineticin 2	-2.32	0.0019	-2.49	0.001	-2.52	0.000933	-2.3	0.00269	-2.39	0.00157	-2.39	0.00174	-2.39	0.00178	57	16.8
283554	GPR137C	G protein-coupled receptor 137C	-2.69	1.59e-06	-2.22	7.46e-05	-2.22	7.49e-05	-2.11	0.000186	-2.76	1.18e-06	-2.39	2.13e-05	-2.39	1.9e-05	57	16.78
254778	C8orf46	chromosome 8 open reading frame 46	-2.79	5.47e-06	-2.23	0.000311	-2.36	0.000126	-2.26	0.000236	-2.24	0.000278	-2.37	0.000117	-2.43	7.36e-05	57	16.68
55728	N4BP2	NEDD4 binding protein 2	-2.8	1.52e-06	-2.21	0.000141	-2.11	0.000317	-2.48	1.66e-05	-2.49	1.83e-05	-2.51	1.29e-05	-2.05	0.000497	57	16.65
5340	PLG	plasminogen	-2.76	0.0509	-2.29	0.145	-2.16	0.175	-2.27	0.137	-2.35	0.115	-2.49	0.0904	-2.31	0.127	57	16.63
55120	FANCL	Fanconi anemia, complementation group L	-2.79	3.73e-07	-2.3	3.44e-05	-2.23	4.97e-05	-2.26	3.9e-05	-2.72	1.19e-06	-2.08	0.000169	-2.23	5.58e-05	57	16.61
8564	KMO	kynurenine 3-monooxygenase (kynurenine 3-hydroxylase)	-3.65	3.53e-13	-2.15	4.2e-07	-2.15	4.26e-07	-2.1	6.65e-07	-2.2	1.79e-07	-2.22	1.48e-07	-2.12	5.51e-07	57	16.59
55701	ARHGEF40	Rho guanine nucleotide exchange factor (GEF) 40	-2.71	3.61e-12	-2.33	3.93e-10	-2.3	5.6e-10	-2.45	6.46e-11	-2.33	2.83e-10	-2.25	6.67e-10	-2.21	1.64e-09	57	16.58
140828	LINC00261	long intergenic non-protein coding RNA 261	-3.23	1.43e-06	-2.38	0.000302	-2.17	0.0011	-2.09	0.00193	-2.22	0.000777	-2.06	0.00257	-2.37	0.000338	57	16.52
163882	CNST	consortin, connexin sorting protein	-2.15	4.03e-13	-2.1	2.06e-12	-2.37	1.95e-14	-2.32	2.86e-14	-2.48	1.54e-15	-2.54	9.26e-16	-2.38	8.27e-15	57	16.34
60468	BACH2	BTB and CNC homology 1, basic leucine zipper transcription factor 2	-2.14	5.54e-06	-2.26	2.19e-06	-2.23	3.24e-06	-2.47	3.07e-07	-2.69	3.79e-08	-2.25	3.07e-06	-2.17	5.8e-06	57	16.21
11001	SLC27A2	solute carrier family 27 (fatty acid transporter), member 2	-2.2	5.41e-05	-2.44	9.51e-06	-2.62	2.82e-06	-2.22	6.56e-05	-2.03	0.000314	-2.43	1.13e-05	-2.24	5.73e-05	57	16.18
6542	SLC7A2	solute carrier family 7 (cationic amino acid transporter, y+ system), member 2	-2.08	0.000843	-2.33	0.000154	-2.27	0.000236	-2.27	0.000222	-2.37	9.44e-05	-2.38	0.00011	-2.39	9.72e-05	57	16.09
4820	NKTR	natural killer-tumor recognition sequence	-2.3	2.68e-07	-2.31	3.21e-07	-2.45	8.76e-08	-2.49	7.03e-08	-2.26	7.8e-07	-2.08	3.67e-06	-2.12	1.81e-06	57	16.01
23014	FBXO21	F-box protein 21	-2.85	4.49e-11	-2.54	1.69e-09	-2.15	1.46e-07	-2.05	8.38e-07	-2.13	2.21e-07	-2.23	5.94e-08	-2.06	5.04e-07	57	16.01
54149	C21orf91	chromosome 21 open reading frame 91	-2.52	9.21e-09	-2.55	9.84e-09	-2.04	2.62e-06	-2.18	4.9e-07	-2.51	9.67e-09	-2.01	3.78e-06	-2.13	8.03e-07	57	15.94
2494	NR5A2	nuclear receptor subfamily 5, group A, member 2	-2.27	2.11e-05	-2.06	0.00019	-2.09	0.000165	-2.33	1.92e-05	-2.53	3.61e-06	-2.26	3.35e-05	-2.36	1.26e-05	57	15.9
3698	ITIH2	inter-alpha-trypsin inhibitor heavy chain 2	-2.24	0.00294	-2.97	9.93e-05	-2.46	0.00119	-2	0.0122	-2.01	0.0113	-2.04	0.0106	-2.13	0.00657	57	15.85
79696	ZC2HC1C	zinc finger, C2HC-type containing 1C	-2.2	2.9e-06	-2.18	5.68e-06	-2.28	2.42e-06	-2.28	1.82e-06	-2.27	2.08e-06	-2.15	6.75e-06	-2.49	2.4e-07	57	15.85
5325	PLAGL1	pleiomorphic adenoma gene-like 1	-2.63	0.0131	-2.24	0.0509	-2.18	0.0574	-2.07	0.0782	-2.24	0.0456	-2.2	0.0508	-2.09	0.0715	57	15.65
6515	SLC2A3	solute carrier family 2 (facilitated glucose transporter), member 3	-2.2	0.00898	-2.39	0.00462	-2.13	0.0157	-2.05	0.0212	-2.15	0.0126	-2.25	0.00876	-2.4	0.00472	57	15.57
4054	LTBP3	latent transforming growth factor beta binding protein 3	-2.22	1.06e-06	-2.09	5.99e-06	-2.48	7.76e-08	-2.37	1.94e-07	-2.06	7.64e-06	-2.02	1.29e-05	-2.19	1.72e-06	57	15.43
23408	SIRT5	sirtuin 5	-2.26	7.53e-10	-2.06	2.19e-08	-2.22	2.06e-09	-2.06	2.14e-08	-2.03	3.06e-08	-2.05	2.13e-08	-2.14	5.26e-09	57	14.82
8736	MYOM1	myomesin 1	-3.98	0.00299	-3.45	0.00969	-3.91	0.00433	-3.45	0.00912	-2.94	0.0253	-2.1	0.151	-1.89	0.234	58	21.72
2330	FMO5	flavin containing monooxygenase 5	-5.8	3.91e-06	-2.87	0.00516	-2.93	0.00458	-2.36	0.0235	-2.24	0.0355	-2.36	0.0245	-1.89	0.112	58	20.45
1195	CLK1	CDC-like kinase 1	-3.7	3.57e-07	-3.15	6.94e-06	-3.12	7.74e-06	-3.21	5.06e-06	-3.03	1.07e-05	-2.2	0.00122	-1.93	0.00911	58	20.34
57544	TXNDC16	thioredoxin domain containing 16	-4.74	1.14e-07	-2.52	0.000797	-2.73	0.000309	-2.68	0.000371	-2.9	0.000125	-2.28	0.00274	-1.82	0.0336	58	19.67
8660	IRS2	insulin receptor substrate 2	-4.21	1.14e-09	-3.03	7.39e-07	-3.18	2.83e-07	-2.53	1.86e-05	-2.61	9.34e-06	-2.36	6.01e-05	-1.56	0.04	58	19.48
8462	KLF11	Kruppel-like factor 11	-2.97	1.36e-12	-3.06	2.06e-12	-2.8	1.31e-11	-2.73	2.46e-11	-2.45	4.58e-10	-2.3	3.61e-09	-1.69	5.93e-05	58	18
54877	ZCCHC2	zinc finger, CCHC domain containing 2	-2.68	2.95e-13	-2.8	2.09e-13	-2.64	5.14e-13	-2.6	4.82e-13	-2.52	1.21e-12	-2.33	1.72e-11	-1.86	5.11e-08	58	17.43
84809	CROCCP2	ciliary rootlet coiled-coil, rootletin pseudogene 2	-2.4	3.94e-07	-2.36	6.53e-07	-2.72	2.97e-08	-2.9	6e-09	-2.72	2.19e-08	-2.21	3.56e-06	-1.93	8.08e-05	58	17.24
84458	LCOR	ligand dependent nuclear receptor corepressor	-2.5	4.59e-07	-2.73	1.08e-07	-2.71	1.43e-07	-2.89	2.91e-08	-2.57	6.85e-07	-2.07	2.91e-05	-1.75	0.00126	58	17.22
3709	ITPR2	inositol 1,4,5-trisphosphate receptor, type 2	-4.21	5.18e-08	-2.31	0.000637	-2.01	0.00406	-2.05	0.00297	-2.26	0.000709	-2.05	0.00317	-1.97	0.00537	58	16.86
255967	PAN3	PAN3 poly(A) specific ribonuclease subunit homolog (S. cerevisiae)	-2.53	2.89e-07	-2.52	5.78e-07	-2.31	2.61e-06	-2.81	3.89e-08	-2.57	2.33e-07	-2.05	3.4e-05	-1.87	0.000264	58	16.66
7422	VEGFA	vascular endothelial growth factor A	-2.1	1.82e-07	-2.53	1.9e-09	-2.66	4.53e-10	-2.51	1.68e-09	-2.51	1.34e-09	-2.18	8.59e-08	-1.97	1.42e-06	58	16.46
3164	NR4A1	nuclear receptor subfamily 4, group A, member 1	-2.07	5.45e-07	-2.09	7.56e-07	-2.22	1.3e-07	-2.21	1.04e-07	-2.18	1.39e-07	-2.06	7.29e-07	-1.93	4.42e-06	58	14.76
94121	SYTL4	synaptotagmin-like 4	-2.96	0.00186	-2.02	0.0585	-2.28	0.0239	-2.33	0.0191	-2.67	0.0056	-1.87	0.0946	-2.02	0.0552	59	16.15
3579	CXCR2	chemokine (C-X-C motif) receptor 2	-2.05	0.00536	-2.32	0.00153	-2.41	0.000933	-2.39	0.00104	-2.46	0.000561	-1.94	0.0131	-2.27	0.00168	59	15.84
25956	SEC31B	SEC31 homolog B (S. cerevisiae)	-2.8	5.83e-10	-2.38	4.24e-08	-2.46	2.02e-08	-2	2.99e-06	-2	3.51e-06	-1.88	1.93e-05	-2.1	8.38e-07	59	15.62
120935	CCDC38	coiled-coil domain containing 38	-2.16	6.31e-07	-2.13	1.25e-06	-2.26	3.16e-07	-2.13	1.09e-06	-2.31	1.23e-07	-1.95	1.06e-05	-2.31	1.34e-07	59	15.25
27332	ZNF638	zinc finger protein 638	-2.05	0.000942	-2.17	0.00051	-2	0.00178	-2.3	0.00019	-2.49	4.28e-05	-1.83	0.00609	-2.02	0.00126	59	14.86
3158	HMGCS2	3-hydroxy-3-methylglutaryl-CoA synthase 2 (mitochondrial)	-10.46	1.01e-06	-3.24	0.0128	-2.61	0.0492	-2.09	0.146	-2.2	0.111	-1.92	0.208	-1.79	0.272	60	24.31
199920	C1orf168	chromosome 1 open reading frame 168	-5.14	1.84e-08	-3.39	9.62e-06	-3	5.23e-05	-2.16	0.00411	-2.01	0.00904	-1.88	0.0202	-1.86	0.0228	60	19.44
23460	ABCA6	ATP-binding cassette, sub-family A (ABC1), member 6	-7.18	1.04e-08	-2.5	0.00409	-2.02	0.0306	-2.04	0.0263	-2.07	0.0234	-1.76	0.0913	-1.59	0.184	60	19.16
100113407	TMEM170B	transmembrane protein 170B	-4.43	5.09e-09	-2.82	1.1e-05	-2.55	5.42e-05	-2.25	0.000445	-2.47	0.000108	-1.7	0.0238	-1.27	0.367	60	17.49
143684	FAM76B	family with sequence similarity 76, member B	-3.68	5.12e-08	-2.35	0.000139	-2.05	0.00106	-2.47	5.7e-05	-2.72	9.46e-06	-1.99	0.00168	-1.73	0.0133	60	16.99
389434	IYD	iodotyrosine deiodinase	-3.63	3.04e-07	-3.18	3.85e-06	-2.18	0.00129	-2.24	0.000819	-2.26	0.000688	-1.84	0.0126	-1.46	0.149	60	16.79
170960	ZNF721	zinc finger protein 721	-2.4	1.1e-05	-2.47	8.66e-06	-2.49	6.93e-06	-2.77	1.23e-06	-2.68	1.75e-06	-1.86	0.00142	-1.68	0.00721	60	16.35
23312	DMXL2	Dmx-like 2	-2.38	0.00214	-2.39	0.00313	-2.4	0.00277	-2.79	0.000509	-2.72	0.000699	-1.79	0.0543	-1.83	0.0437	60	16.3
116984	ARAP2	ArfGAP with RhoGAP domain, ankyrin repeat and PH domain 2	-2.56	5.24e-06	-2.79	1.9e-06	-2.12	0.00033	-2.67	3.59e-06	-2.97	9.98e-07	-1.47	0.0676	-1.41	0.111	60	15.99
55064	SPATA6L	spermatogenesis associated 6-like	-2.32	1.9e-06	-2.5	6.33e-07	-2.39	1.66e-06	-2.15	1.52e-05	-2.39	1.45e-06	-1.84	0.000464	-1.74	0.00148	60	15.33
54495	TMX3	thioredoxin-related transmembrane protein 3	-2.3	0.00216	-2.32	0.00294	-2.13	0.00663	-2.42	0.00183	-2.69	0.000457	-1.68	0.0738	-1.77	0.043	60	15.31
81669	CCNL2	cyclin L2	-2.08	3.43e-08	-2.13	2.81e-08	-2.32	3.03e-09	-2.35	1.34e-09	-2.46	3.18e-10	-1.86	1.45e-06	-2	1.58e-07	60	15.2
57688	ZSWIM6	zinc finger, SWIM-type containing 6	-2.26	6.72e-07	-2.73	1.47e-08	-2.36	3.63e-07	-2.25	1.13e-06	-2.19	2.74e-06	-1.71	0.000764	-1.66	0.00116	60	15.16
84976	DISP1	dispatched homolog 1 (Drosophila)	-3.28	7.33e-09	-2.28	1.72e-05	-2.23	3.54e-05	-2.07	0.000154	-2.25	2.01e-05	-1.61	0.0117	-1.42	0.0731	60	15.14
253959	RALGAPA1	Ral GTPase activating protein, alpha subunit 1 (catalytic)	-2.49	4.68e-07	-2.11	2.6e-05	-2.42	1.58e-06	-2.58	2.79e-07	-2.22	1.06e-05	-1.67	0.0031	-1.4	0.0575	60	14.89
49855	SCAPER	S-phase cyclin A-associated protein in the ER	-2.84	3.21e-09	-2.32	7.44e-07	-2.16	3.27e-06	-2.08	9.37e-06	-2.15	3.39e-06	-1.69	0.000974	-1.65	0.00159	60	14.89
9648	GCC2	GRIP and coiled-coil domain containing 2	-2.3	8.23e-06	-2.1	6.51e-05	-2.04	0.000185	-2.64	9.21e-07	-2.28	1.24e-05	-1.88	0.000656	-1.56	0.0148	60	14.8
23515	MORC3	MORC family CW-type zinc finger 3	-2.29	1.4e-07	-2.07	3.55e-06	-2.14	1.31e-06	-2.4	7.63e-08	-2.11	1.61e-06	-1.87	3.83e-05	-1.59	0.0021	60	14.47
6431	SRSF6	serine/arginine-rich splicing factor 6	-2.08	6.28e-07	-2.08	8.04e-07	-2.33	4.94e-08	-2.26	8.08e-08	-2	2.35e-06	-1.87	1.56e-05	-1.76	9.51e-05	60	14.38
26039	SS18L1	synovial sarcoma translocation gene on chromosome 18-like 1	-2.6	2.91e-10	-2.13	1.15e-07	-2.26	2.8e-08	-2.02	5.92e-07	-2.07	3.6e-07	-1.66	0.000151	-1.59	0.000445	60	14.33
159090	FAM122B	family with sequence similarity 122B	-2.55	6.42e-08	-2.12	7.25e-06	-2.05	1.57e-05	-2.13	6.18e-06	-2.16	3.02e-06	-1.66	0.00136	-1.52	0.00787	60	14.19
286006	LSMEM1	leucine-rich single-pass membrane protein 1	-2.11	1.76e-09	-2.24	4.67e-10	-2.07	7.45e-09	-2.05	8.49e-09	-2.1	3.25e-09	-1.6	3.42e-05	-1.61	2.85e-05	60	13.78
1490	CTGF	connective tissue growth factor	-3.36	6.58e-05	-3.9	1.81e-05	-2.7	0.00166	-2.3	0.0059	-1.91	0.0369	-2.19	0.011	-3.11	0.000236	61	19.47
339390	CLEC4G	C-type lectin domain family 4, member G	-2.87	0.0758	-2.49	0.154	-2.61	0.128	-2.46	0.15	-1.64	0.493	-2.84	0.087	-3.29	0.0472	61	18.2
100506815	FOXP1-IT1	FOXP1 intronic transcript 1 (non-protein coding)	-3.03	7.22e-05	-2.78	0.000257	-2.77	0.000419	-2.26	0.00357	-1.89	0.0285	-2.41	0.00168	-2.39	0.00193	61	17.53
3483	IGFALS	insulin-like growth factor binding protein, acid labile subunit	-2.03	0.00875	-2.55	0.000688	-2.85	0.000157	-2.25	0.00319	-1.9	0.021	-2.49	0.000893	-3.04	6.27e-05	61	17.11
100506897	DAPK1-IT1	DAPK1 intronic transcript 1 (non-protein coding)	-2.91	8.59e-05	-2.16	0.00489	-2.26	0.00308	-2	0.0114	-1.92	0.0172	-2.33	0.0018	-2.55	0.000568	61	16.13
2538	G6PC	glucose-6-phosphatase, catalytic subunit	-9.31	1.48e-07	-2.93	0.00819	-3.25	0.00373	-2.17	0.0658	-1.88	0.145	-2.04	0.0923	-1.25	0.671	62	22.83
8553	BHLHE40	basic helix-loop-helix family, member e40	-2.77	5.87e-06	-3.11	1.1e-06	-3.06	1.58e-06	-2.17	0.000463	-1.88	0.00431	-2.16	0.000561	-1.99	0.00211	62	17.14
100996412	LOC100996412	-	-2.54	2.31e-07	-2.15	1.25e-05	-2.24	5.51e-06	-2.16	9.18e-06	-1.66	0.00276	-2.09	2.63e-05	-1.81	0.000507	62	14.65
3624	INHBA	inhibin, beta A	-2.06	0.00879	-2.34	0.00251	-2.4	0.00189	-2.02	0.0118	-1.74	0.0541	-1.89	0.0282	-2.14	0.00721	63	14.59
23086	EXPH5	exophilin 5	-4.22	3.88e-06	-3.41	8.41e-05	-2.79	0.000721	-2.28	0.00596	-1.89	0.0382	-1.81	0.0576	-1.88	0.0409	64	18.28
84680	ACCS	1-aminocyclopropane-1-carboxylate synthase homolog (Arabidopsis)(non-functional)	-3.08	5.09e-05	-2.12	0.00668	-2.19	0.00456	-2.05	0.00888	-1.88	0.0215	-1.92	0.0174	-1.96	0.0151	64	15.2
37	ACADVL	acyl-CoA dehydrogenase, very long chain	-2.19	6.92e-06	-2.4	1.67e-06	-2.63	1.96e-07	-2.03	5.2e-05	-1.86	0.000325	-1.69	0.00233	-1.71	0.00204	64	14.51
100996629	LINC00849	long intergenic non-protein coding RNA 849	-2.66	4.59e-08	-2.29	1.86e-06	-2.25	2.8e-06	-2.05	1.96e-05	-1.98	4.16e-05	-1.65	0.00289	-1.46	0.0249	64	14.34
9712	USP6NL	USP6 N-terminal like	-2.41	1.97e-07	-2.37	3.9e-07	-2.19	2.16e-06	-2.2	2.37e-06	-1.87	9.09e-05	-1.7	0.000883	-1.45	0.0213	64	14.19
170392	OIT3	oncoprotein induced transcript 3	-3.75	0.00489	-2.34	0.102	-2.1	0.163	-1.9	0.234	-2.34	0.0927	-3.04	0.0213	-4.59	0.00126	65	20.06
4332	MNDA	myeloid cell nuclear differentiation antigen	-2.33	0.00336	-2.16	0.00904	-2.17	0.00847	-1.99	0.0224	-2.41	0.00276	-2.22	0.00768	-2.35	0.00386	65	15.63
753	LDLRAD4	low density lipoprotein receptor class A domain containing 4	-2.47	4.32e-06	-2.16	9e-05	-2.12	0.000122	-1.84	0.00164	-2.12	0.000112	-2.18	6.81e-05	-2.19	5.98e-05	65	15.08
100507376	LOC100507376	-	-2.18	1.94e-05	-2.11	4.84e-05	-2.04	0.000102	-1.88	0.000501	-2.17	2.09e-05	-2.02	0.000125	-2.17	2.41e-05	65	14.57
51302	CYP39A1	cytochrome P450, family 39, subfamily A, polypeptide 1	-4.11	3.95e-05	-2.36	0.0146	-2.02	0.0504	-1.85	0.0934	-2.14	0.0307	-2.2	0.0251	-1.94	0.0669	66	16.62
5166	PDK4	pyruvate dehydrogenase kinase, isozyme 4	-5.23	1.88e-06	-2.09	0.0354	-2.28	0.0167	-1.81	0.1	-2.16	0.0246	-1.98	0.051	-2.17	0.0267	67	17.72
9866	TRIM66	tripartite motif containing 66	-2.67	1.2e-09	-2.04	2.29e-06	-2.05	2.17e-06	-1.8	5.9e-05	-2.04	1.98e-06	-1.91	1.27e-05	-2.16	4.53e-07	67	14.67
4485	MST1	macrophage stimulating 1 (hepatocyte growth factor-like)	-2.35	1.67e-05	-2.1	0.000202	-2.17	0.000117	-1.9	0.0012	-2.04	0.000301	-1.96	0.000797	-2.08	0.000242	67	14.6
5090	PBX3	pre-B-cell leukemia homeobox 3	-3.24	6.76e-11	-2.15	1.28e-06	-2.08	3.56e-06	-1.96	1.69e-05	-2.11	1.73e-06	-1.8	0.000111	-1.97	1.06e-05	68	15.31
54855	FAM46C	family with sequence similarity 46, member C	-2.55	1.52e-05	-2.33	9e-05	-2.17	0.000306	-1.94	0.0019	-2.16	0.000299	-1.97	0.00162	-1.91	0.00261	68	15.03
9737	GPRASP1	G protein-coupled receptor associated sorting protein 1	-2.11	0.000134	-2.35	2.35e-05	-2.45	9.55e-06	-1.91	0.000975	-2.17	0.000101	-1.92	0.00091	-1.87	0.00141	68	14.78
55761	TTC17	tetratricopeptide repeat domain 17	-2.2	1.75e-07	-2.07	1.34e-06	-2.08	1.13e-06	-1.84	2.76e-05	-2.03	1.81e-06	-1.77	7.47e-05	-1.62	0.000798	68	13.61
55758	RCOR3	REST corepressor 3	-2.15	0.000104	-2.09	0.000226	-2.14	0.000137	-1.96	0.000624	-2.01	0.000458	-1.61	0.0187	-1.53	0.0336	68	13.49
7481	WNT11	wingless-type MMTV integration site family, member 11	-2.03	0.000182	-2.19	6.42e-05	-2.04	0.000247	-1.79	0.00269	-2.01	0.000276	-1.42	0.0894	-1.39	0.111	68	12.87
115817	DHRS1	dehydrogenase/reductase (SDR family) member 1	-4.21	8.88e-09	-2.78	9.3e-06	-2.24	0.000369	-1.89	0.00483	-1.84	0.00682	-2.32	0.000244	-2.75	1.16e-05	69	18.03
55753	OGDHL	oxoglutarate dehydrogenase-like	-4.96	3.55e-07	-2.55	0.00196	-2.13	0.0143	-1.85	0.0493	-1.95	0.0308	-2.07	0.0178	-2.29	0.00676	69	17.8
2646	GCKR	glucokinase (hexokinase 4) regulator	-2.89	2.61e-08	-2.4	2.55e-06	-2.76	1.22e-07	-1.84	0.000618	-1.86	0.000504	-2.03	8.93e-05	-2.2	1.54e-05	69	15.98
57549	IGSF9	immunoglobulin superfamily, member 9	-2.75	1.1e-06	-2.78	1.85e-06	-2.41	2.17e-05	-1.71	0.00758	-1.81	0.00326	-2.02	0.00047	-2.12	0.000195	69	15.6
6526	SLC5A3	solute carrier family 5 (sodium/myo-inositol cotransporter), member 3	-2.61	2.78e-08	-2.45	1.63e-07	-2.27	1.03e-06	-1.92	4.84e-05	-1.95	3.1e-05	-2.12	5.53e-06	-2.17	2.8e-06	69	15.49
54757	FAM20A	family with sequence similarity 20, member A	-2.23	0.000622	-2.22	0.000877	-2.49	0.000165	-1.95	0.00515	-1.83	0.0114	-2.17	0.00125	-2.11	0.00175	69	15
4281	MID1	midline 1 (Opitz/BBB syndrome)	-2.34	5.23e-06	-2	0.000182	-2.12	5.42e-05	-1.95	0.000319	-1.98	0.000199	-2.4	3.99e-06	-2.02	0.000125	69	14.81
2203	FBP1	fructose-1,6-bisphosphatase 1	-3.03	4.29e-05	-2.27	0.00279	-2.06	0.00846	-1.84	0.0292	-1.87	0.0246	-2.01	0.0116	-1.96	0.0159	70	15.04
9611	NCOR1	nuclear receptor corepressor 1	-3.34	1.54e-10	-2.61	6.1e-08	-2.42	3.05e-07	-1.8	0.000269	-1.82	0.000201	-1.91	6.86e-05	-2.1	8.26e-06	71	16
404037	HAPLN4	hyaluronan and proteoglycan link protein 4	-2.79	1.42e-08	-2.21	4.06e-06	-2.13	9.81e-06	-1.9	0.000118	-1.81	0.000319	-1.68	0.00182	-2.06	1.77e-05	71	14.58
10628	TXNIP	thioredoxin interacting protein	-5.48	1.34e-07	-4.69	1.34e-06	-3.9	1.13e-05	-1.91	0.0349	-1.64	0.118	-1.36	0.381	-1.45	0.274	72	20.43
1848	DUSP6	dual specificity phosphatase 6	-4.57	2.1e-05	-3.41	0.000564	-2.53	0.00891	-1.96	0.0625	-1.84	0.1	-1.83	0.104	-1.8	0.118	72	17.94
3818	KLKB1	kallikrein B, plasma (Fletcher factor) 1	-6.71	2.98e-06	-2.43	0.0305	-2.08	0.0812	-1.81	0.173	-1.68	0.244	-1.57	0.326	-1.61	0.294	72	17.89
730102	LOC730102	-	-5.12	2.12e-07	-3.45	4.84e-05	-2.14	0.0128	-1.57	0.171	-1.53	0.196	-1.23	0.587	-1.22	0.617	72	16.26
6653	SORL1	sortilin-related receptor, L(DLR class) A repeats containing	-4.85	5.54e-06	-2.37	0.013	-2.31	0.0151	-1.76	0.126	-1.49	0.314	-1.59	0.217	-1.46	0.336	72	15.83
79831	KDM8	lysine (K)-specific demethylase 8	-2.43	1.21e-05	-2.44	1.62e-05	-2.8	1.19e-06	-1.87	0.00189	-1.83	0.00265	-1.8	0.00399	-1.88	0.00175	72	15.05
1102	RCBTB2	regulator of chromosome condensation (RCC1) and BTB (POZ) domain containing protein 2	-3.12	4.97e-09	-2.43	7.2e-07	-2.09	2.02e-05	-1.7	0.00186	-1.97	6.73e-05	-1.88	0.000228	-1.8	0.000487	72	14.99
84141	EVA1A	eva-1 homolog A (C. elegans)	-2.71	1.82e-07	-2.41	3.34e-06	-2.06	9.15e-05	-1.75	0.0022	-1.95	0.000225	-1.99	0.000196	-1.84	0.000873	72	14.71
286097	MICU3	mitochondrial calcium uptake family, member 3	-4.01	2.26e-05	-2.88	0.00107	-2.24	0.012	-1.54	0.21	-1.56	0.201	-1.19	0.676	-1.03	0.957	72	14.45
6383	SDC2	syndecan 2	-3.14	1.4e-08	-2.05	0.000141	-2	0.000247	-1.79	0.00187	-1.74	0.00288	-1.73	0.00334	-1.74	0.00328	72	14.19
100289019	LOC100289019	-	-2.54	1.6e-09	-2.23	1.21e-07	-2.38	1.73e-08	-1.97	3.02e-06	-1.7	0.000158	-1.73	0.00011	-1.53	0.00231	72	14.08
84263	HSDL2	hydroxysteroid dehydrogenase like 2	-2.52	2.6e-11	-2.02	4e-08	-2.07	2.76e-08	-1.98	9.06e-08	-1.86	6.8e-07	-1.96	1.39e-07	-1.64	3.62e-05	72	14.05
10781	ZNF266	zinc finger protein 266	-2.53	1.2e-06	-2.07	0.000147	-2.26	3.03e-05	-1.86	0.000836	-1.81	0.00181	-1.68	0.0051	-1.82	0.00135	72	14.03
201651	LOC201651	-	-2.01	0.0787	-3.44	0.00144	-2.81	0.00846	-1.43	0.439	-1.11	0.853	1.46	0.412	1.65	0.246	72	13.91
4147	MATN2	matrilin 2	-3.17	0.00125	-3.23	0.00139	-2.22	0.0311	-1.3	0.567	-1.21	0.69	-1.25	0.636	-1.25	0.633	72	13.63
2135	EXTL2	exostosin-like glycosyltransferase 2	-2.09	1.74e-05	-2.21	8.44e-06	-2.02	6.77e-05	-1.86	0.000308	-1.86	0.000284	-1.68	0.00243	-1.78	0.000721	72	13.5
23461	ABCA5	ATP-binding cassette, sub-family A (ABC1), member 5	-3.17	2.1e-05	-2.44	0.00117	-2.29	0.00225	-1.58	0.108	-1.36	0.32	-1.14	0.73	-1.24	0.509	72	13.22
375190	FAM228B	family with sequence similarity 228, member B	-2.92	0.000255	-2.36	0.00396	-2.3	0.0054	-1.77	0.0603	-1.6	0.131	-1.12	0.782	-1.14	0.753	72	13.21
84913	ATOH8	atonal homolog 8 (Drosophila)	-2.35	5.86e-05	-2.4	6.23e-05	-2.1	0.000636	-1.66	0.0186	-1.55	0.0436	-1.58	0.0362	-1.48	0.0816	72	13.12
90673	PPP1R3E	protein phosphatase 1, regulatory subunit 3E	-2.48	2.37e-08	-2.08	3.48e-06	-2.05	4.64e-06	-1.7	0.000395	-1.76	0.000194	-1.57	0.00248	-1.43	0.019	72	13.07
3250	HPR	haptoglobin-related protein	-2.02	0.0383	-2.25	0.0188	-2.49	0.00795	-1.84	0.0841	-1.55	0.248	-1.47	0.326	-1.39	0.414	72	13.01
79054	TRPM8	transient receptor potential cation channel, subfamily M, member 8	-2.31	0.000217	-2.52	7.69e-05	-2	0.0027	-1.6	0.0465	-1.37	0.216	-1.44	0.144	-1.62	0.0427	72	12.86
81693	AMN	amnion associated transmembrane protein	-2.06	0.00424	-2.06	0.00538	-2.39	0.00074	-1.44	0.209	-1.64	0.0652	-1.53	0.123	-1.74	0.035	72	12.86
150759	LINC00342	long intergenic non-protein coding RNA 342	-2.12	0.0878	-2.11	0.114	-2.54	0.0334	-1.34	0.585	-1.87	0.173	-1.3	0.632	-1.5	0.429	72	12.78
80323	CCDC68	coiled-coil domain containing 68	-2.51	7.92e-06	-2.55	7.17e-06	-2.04	0.000467	-1.81	0.00316	-1.59	0.0232	-1.03	0.914	1.21	0.418	72	12.74
283383	GPR133	G protein-coupled receptor 133	-2.39	0.187	-2.39	0.209	-2.15	0.276	-1.42	0.663	-1.47	0.632	-1.08	0.937	-1.11	0.915	72	12.01
7071	KLF10	Kruppel-like factor 10	-2.1	0.00974	-2.51	0.00188	-2.01	0.0175	-1.43	0.274	-1.22	0.611	-1.44	0.267	-1.05	0.917	72	11.76
64081	PBLD	phenazine biosynthesis-like protein domain containing	-5.63	3.25e-09	-2.06	0.00706	-1.75	0.0423	-2.41	0.000973	-2.95	5.4e-05	-3.57	4.02e-06	-3.59	3.93e-06	73	21.96
1558	CYP2C8	cytochrome P450, family 2, subfamily C, polypeptide 8	-3.13	0.00841	-2.33	0.0693	-1.85	0.214	-2.86	0.0183	-3.67	0.00303	-4.19	0.00118	-3.37	0.00624	73	21.4
124	ADH1A	alcohol dehydrogenase 1A (class I), alpha polypeptide	-5.24	0.0016	-2.21	0.183	-1.68	0.429	-2.03	0.236	-2.33	0.142	-3.6	0.0203	-4.29	0.00967	73	21.38
4329	ALDH6A1	aldehyde dehydrogenase 6 family, member A1	-2.85	0.00223	-2.08	0.0436	-1.75	0.142	-2.02	0.054	-2.9	0.0024	-3.88	0.000126	-4.15	7.02e-05	73	19.63
54504	CPVL	carboxypeptidase, vitellogenic-like	-2.39	0.2	-2.53	0.183	-1.85	0.406	-3.03	0.0849	-2.85	0.106	-3.22	0.0728	-2.7	0.142	73	18.57
151393	RMDN2	regulator of microtubule dynamics 2	-3.42	5.31e-13	-2.04	8.24e-07	-1.99	1.52e-06	-2.54	1.57e-09	-2.56	8.95e-10	-2.75	1.45e-10	-2.25	3.62e-08	73	17.55
79974	CPED1	cadherin-like and PC-esterase domain containing 1	-3.75	2.84e-09	-2.2	0.000125	-1.96	0.000883	-2.13	0.000205	-2.37	2.62e-05	-2.51	1.02e-05	-2.52	8.93e-06	73	17.44
590	BCHE	butyrylcholinesterase	-3.97	3.22e-08	-2.22	0.000559	-1.86	0.00824	-2.26	0.00044	-2.45	0.000168	-2.49	9.98e-05	-2.17	0.000888	73	17.42
65059	RAPH1	Ras association (RalGDS/AF-6) and pleckstrin homology domains 1	-3.81	5.7e-08	-2.14	0.000823	-1.96	0.00326	-2.12	0.00102	-2.16	0.000756	-2.24	0.000447	-2.16	0.00079	73	16.59
65986	ZBTB10	zinc finger and BTB domain containing 10	-2.37	0.000109	-2.6	3.41e-05	-1.96	0.00249	-2.56	3.88e-05	-2.71	1.25e-05	-2.33	0.000162	-2.06	0.00124	73	16.59
27087	B3GAT1	beta-1,3-glucuronyltransferase 1 (glucuronosyltransferase P)	-2.95	2.15e-05	-2.06	0.00452	-1.88	0.0144	-2.18	0.00198	-2.11	0.00298	-2.53	0.000297	-2.48	0.0004	73	16.19
79633	FAT4	FAT atypical cadherin 4	-3.17	3.7e-06	-2.04	0.00282	-1.97	0.00423	-2.13	0.00128	-2.16	0.00101	-2.4	0.000236	-2.28	0.000535	73	16.15
340252	ZNF680	zinc finger protein 680	-2.21	0.000113	-2.09	0.000394	-1.81	0.00405	-2.49	1.91e-05	-2.51	1.76e-05	-2.21	0.000155	-2.08	0.000399	73	15.4
100506124	LOC100506124	-	-2.09	0.000274	-2.24	0.000115	-2	0.000752	-2.3	5.83e-05	-2.22	0.000113	-2.06	0.000449	-2.04	0.000523	73	14.95
80816	ASXL3	additional sex combs like 3 (Drosophila)	-2.37	2.97e-10	-2.07	3.27e-08	-1.92	3.87e-07	-2.06	3.79e-08	-2.25	1.85e-09	-2.09	2.46e-08	-2.03	5.34e-08	73	14.79
400084	LINC00939	long intergenic non-protein coding RNA 939	-2.05	8.01e-06	-2.01	2.14e-05	-1.85	0.000129	-2.04	1.02e-05	-2.23	1.11e-06	-2.18	2.17e-06	-2.41	1.73e-07	73	14.77
79589	RNF128	ring finger protein 128, E3 ubiquitin protein ligase	-2.76	3.67e-06	-2.03	0.0011	-1.82	0.00622	-2.15	0.000431	-2.1	0.000601	-2.07	0.000827	-1.71	0.0147	74	14.64
5966	REL	v-rel avian reticuloendotheliosis viral oncogene homolog	-2.05	1.04e-06	-2.33	4.97e-08	-1.89	1.39e-05	-2.01	2.23e-06	-2.1	5.79e-07	-2.04	1.35e-06	-1.64	0.000518	74	14.06
280	AMY2B	amylase, alpha 2B (pancreatic)	-2.32	0.0295	-2.09	0.0694	-1.93	0.106	-2.43	0.0227	-2.64	0.0116	-1.78	0.158	-2.34	0.0296	75	15.53
27329	ANGPTL3	angiopoietin-like 3	-3.78	8.68e-06	-2.9	0.000403	-1.87	0.0421	-2.07	0.0145	-2.25	0.00642	-1.8	0.0532	-1.78	0.0629	76	16.45
7072	TIA1	TIA1 cytotoxic granule-associated RNA binding protein	-2.23	3.28e-05	-2.11	0.000125	-1.94	0.000563	-2.11	0.000118	-2.46	5.99e-06	-1.84	0.00155	-1.95	0.000547	76	14.64
34	ACADM	acyl-CoA dehydrogenase, C-4 to C-12 straight chain	-3.28	1.76e-05	-2.12	0.00636	-1.89	0.0229	-2.14	0.00596	-2.03	0.0104	-1.73	0.0545	-1.4	0.277	76	14.59
25945	PVRL3	poliovirus receptor-related 3	-2.28	7.36e-07	-2.01	2.4e-05	-1.78	0.000411	-2.15	4.73e-06	-2.1	8.47e-06	-1.93	6.34e-05	-1.66	0.0019	76	13.91
79780	CCDC82	coiled-coil domain containing 82	-2.04	0.00461	-2.06	0.00521	-1.93	0.0113	-2.16	0.00277	-2.38	0.000784	-1.72	0.0427	-1.58	0.0899	76	13.87
51361	HOOK1	hook microtubule-tethering protein 1	-2.29	1.3e-05	-2.09	0.000113	-1.84	0.00122	-2.07	0.00014	-2.17	4.93e-05	-1.83	0.00123	-1.58	0.0145	76	13.87
5104	SERPINA5	serpin peptidase inhibitor, clade A (alpha-1 antiproteinase, antitrypsin), member 5	-3.86	0.000109	-2.39	0.0151	-1.88	0.0943	-1.93	0.0752	-2.18	0.0294	-3.82	0.000177	-5.16	6.36e-06	77	21.22
4594	MUT	methylmalonyl CoA mutase	-4.3	9.67e-09	-2.17	0.000967	-1.92	0.00539	-1.99	0.003	-2.13	0.00117	-2.08	0.00175	-2.03	0.00263	77	16.62
140733	MACROD2	MACRO domain containing 2	-2.83	2.36e-08	-2	8.77e-05	-1.61	0.00667	-1.81	0.000568	-2.03	5.03e-05	-2.27	5.12e-06	-2.3	4.33e-06	77	14.85
285800	PRR18	proline rich 18	-2.12	0.000134	-2	0.000571	-1.99	0.000628	-1.78	0.00409	-2.05	0.000343	-2.09	0.00022	-1.78	0.00373	78	13.81
115294	PCMTD1	protein-L-isoaspartate (D-aspartate) O-methyltransferase domain containing 1	-4.16	1.92e-07	-2.29	0.00177	-1.84	0.0238	-1.97	0.0099	-2.04	0.00667	-1.7	0.0479	-1.57	0.103	79	15.57
84678	KDM2B	lysine (K)-specific demethylase 2B	-2.38	1.46e-12	-2.4	3.31e-12	-1.95	3.37e-09	-1.77	1.27e-07	-2.07	4.36e-10	-1.9	8.79e-09	-1.71	4.53e-07	79	14.18
6505	SLC1A1	solute carrier family 1 (neuronal/epithelial high affinity glutamate transporter, system Xag), member 1	-2.45	0.000212	-2.04	0.00373	-1.97	0.00554	-1.92	0.00784	-2.04	0.00361	-1.78	0.0206	-1.78	0.0206	79	13.98
7581	ZNF33A	zinc finger protein 33A	-2.28	0.000136	-2.22	0.000319	-1.99	0.0017	-1.62	0.029	-2.17	0.000394	-1.58	0.0463	-1.68	0.0199	79	13.54
55608	ANKRD10	ankyrin repeat domain 10	-2.63	7.23e-07	-2.04	0.000122	-1.69	0.00459	-1.97	0.000238	-2.06	9.68e-05	-1.67	0.00463	-1.45	0.0445	79	13.51
83935	TMEM133	transmembrane protein 133	-2.43	0.000148	-2.05	0.00185	-1.67	0.0322	-1.92	0.00502	-2	0.00195	-1.61	0.0449	-1.21	0.498	79	12.89
653808	ZG16	zymogen granule protein 16	-2.48	0.00177	-2.53	0.00168	-1.85	0.0462	-1.42	0.303	-1.74	0.0725	-3.18	0.000104	-5.13	2.23e-07	80	18.33
1807	DPYS	dihydropyrimidinase	-4.52	5.33e-05	-2.01	0.0788	-1.57	0.298	-1.72	0.191	-1.92	0.101	-2.24	0.037	-2.32	0.0293	80	16.3
220296	HEPACAM	hepatic and glial cell adhesion molecule	-2.78	6.2e-06	-2.36	0.000151	-1.78	0.0114	-1.51	0.0841	-1.85	0.00617	-2.75	1.11e-05	-2.52	5.13e-05	80	15.55
11000	SLC27A3	solute carrier family 27 (fatty acid transporter), member 3	-2.99	0.00707	-2.56	0.0266	-1.55	0.377	-1.39	0.523	-1.84	0.175	-2.14	0.0792	-2.44	0.0365	80	14.91
10216	PRG4	proteoglycan 4	-3.02	0.000247	-2.16	0.0116	-1.9	0.0395	-1.82	0.053	-1.89	0.0414	-2.08	0.0168	-1.95	0.0306	81	14.82
642273	FAM110C	family with sequence similarity 110, member C	-2.92	1.22e-07	-2.28	2.68e-05	-1.96	0.000415	-1.9	0.000762	-1.91	0.000658	-2.03	0.000233	-1.81	0.00184	81	14.81
3053	SERPIND1	serpin peptidase inhibitor, clade D (heparin cofactor), member 1	-3.34	0.00919	-2.59	0.0537	-1.87	0.238	-1.7	0.334	-1.62	0.39	-1.96	0.19	-2.25	0.105	82	15.33
100422737	LOC100422737	-	-3.24	0.138	-2.09	0.429	-1.96	0.479	-1.97	0.455	-1.96	0.463	-1.96	0.461	-2.06	0.416	82	15.24
7915	ALDH5A1	aldehyde dehydrogenase 5 family, member A1	-3.09	3.56e-05	-2.34	0.0019	-1.81	0.035	-1.7	0.0628	-1.88	0.021	-1.95	0.0157	-2.1	0.00694	82	14.87
283375	SLC39A5	solute carrier family 39 (zinc transporter), member 5	-2.44	2.05e-05	-2.16	0.000254	-1.87	0.00277	-1.74	0.00874	-1.9	0.00224	-2	0.00104	-2.09	0.000468	82	14.2
7366	UGT2B15	UDP glucuronosyltransferase 2 family, polypeptide B15	-3.37	0.0138	-2.45	0.0926	-1.28	0.727	-1.32	0.675	-1.33	0.666	-1.56	0.46	-2.12	0.167	82	13.43
11069	RAPGEF4	Rap guanine nucleotide exchange factor (GEF) 4	-5.44	5.18e-05	-2.64	0.0198	-1.63	0.31	-1.23	0.711	1.02	0.981	1.27	0.652	1.81	0.186	83	15.04
153222	CREBRF	CREB3 regulatory factor	-2.88	8.97e-06	-2.15	0.00102	-1.99	0.00307	-1.92	0.00485	-1.9	0.00518	-1.89	0.00586	-1.85	0.00816	83	14.58
202333	CMYA5	cardiomyopathy associated 5	-2.87	2.74e-07	-2.33	2.46e-05	-1.95	0.000674	-1.75	0.00392	-1.96	0.000528	-1.65	0.0104	-1.73	0.00504	83	14.24
2110	ETFDH	electron-transferring-flavoprotein dehydrogenase	-3.6	4.93e-08	-2.07	0.000939	-1.75	0.0124	-1.75	0.0112	-1.86	0.00433	-1.68	0.0205	-1.5	0.0788	83	14.21
3590	IL11RA	interleukin 11 receptor, alpha	-2.99	2.49e-09	-2.42	3.81e-07	-1.95	5.3e-05	-1.68	0.00133	-1.82	0.00022	-1.65	0.002	-1.64	0.00232	83	14.15
5140	PDE3B	phosphodiesterase 3B, cGMP-inhibited	-3.78	6.29e-11	-2.11	1.81e-05	-1.76	0.00083	-1.67	0.00235	-1.64	0.003	-1.58	0.007	-1.34	0.0995	83	13.88
6568	SLC17A1	solute carrier family 17 (organic anion transporter), member 1	-3.22	0.000451	-2.07	0.0365	-1.63	0.194	-1.51	0.293	-1.91	0.0659	-1.67	0.158	-1.56	0.233	83	13.57
5648	MASP1	mannan-binding lectin serine peptidase 1 (C4/C2 activating component of Ra-reactive factor)	-2.57	1.48e-06	-2	0.000302	-1.83	0.00176	-1.74	0.00405	-1.65	0.00965	-1.79	0.00259	-1.9	0.000926	83	13.48
55251	PCMTD2	protein-L-isoaspartate (D-aspartate) O-methyltransferase domain containing 2	-2.76	8.14e-05	-2.04	0.00716	-1.74	0.0413	-1.76	0.0389	-1.73	0.0458	-1.66	0.0619	-1.79	0.027	83	13.48
2332	FMR1	fragile X mental retardation 1	-2.63	1.15e-07	-2.16	1.25e-05	-1.97	0.000109	-1.88	0.0003	-1.78	0.00074	-1.49	0.0206	-1.36	0.0895	83	13.27
348654	GEN1	GEN1 Holliday junction 5' flap endonuclease	-2.82	1.29e-05	-2.5	0.000169	-1.82	0.0116	-1.96	0.00411	-1.75	0.016	-1.26	0.411	-1.12	0.722	83	13.23
79605	PGBD5	piggyBac transposable element derived 5	-2.44	1.08e-06	-2.08	4.37e-05	-1.8	0.000661	-1.43	0.0429	-1.81	0.000475	-1.77	0.000909	-1.89	0.000216	83	13.22
6480	ST6GAL1	ST6 beta-galactosamide alpha-2,6-sialyltranferase 1	-2.66	1.44e-06	-2.05	0.000353	-1.86	0.00252	-1.52	0.0486	-1.46	0.0705	-1.73	0.0056	-1.82	0.00264	83	13.1
55601	DDX60	DEAD (Asp-Glu-Ala-Asp) box polypeptide 60	-2.85	0.000642	-2.67	0.00144	-1.74	0.086	-1.52	0.215	-1.25	0.564	1.44	0.302	1.53	0.205	83	13
2329	FMO4	flavin containing monooxygenase 4	-3.92	1.33e-06	-2.03	0.0109	-1.71	0.0628	-1.36	0.329	-1.23	0.547	-1.27	0.475	-1.37	0.319	83	12.89
65981	CAPRIN2	caprin family member 2	-2.09	2.18e-05	-2.04	4.97e-05	-1.97	9.03e-05	-1.79	0.000635	-1.86	0.0003	-1.46	0.0279	-1.63	0.00373	83	12.84
22941	SHANK2	SH3 and multiple ankyrin repeat domains 2	-3.29	4.75e-08	-2.14	0.000181	-1.69	0.00954	-1.52	0.04	-1.43	0.0861	-1.35	0.169	-1.19	0.474	83	12.61
8495	PPFIBP2	PTPRF interacting protein, binding protein 2 (liprin beta 2)	-2.68	7.46e-07	-2.13	9.51e-05	-1.99	0.000316	-1.55	0.0195	-1.42	0.0713	-1.4	0.0863	-1.41	0.0839	83	12.58
55196	KIAA1551	KIAA1551	-3.39	0.00369	-2.54	0.0377	-1.79	0.222	-1.41	0.511	-1.29	0.656	1.01	0.985	1.1	0.884	83	12.53
256987	SERINC5	serine incorporator 5	-2.53	4.07e-06	-2.06	0.000314	-1.82	0.00311	-1.65	0.013	-1.44	0.0817	-1.48	0.0573	-1.28	0.275	83	12.26
5627	PROS1	protein S (alpha)	-2.67	1.73e-05	-2.17	0.000598	-1.76	0.0129	-1.61	0.0385	-1.43	0.134	-1.39	0.187	-1.2	0.516	83	12.23
10404	CPQ	carboxypeptidase Q	-2.09	3.37e-06	-2.02	1.24e-05	-1.8	0.000202	-1.54	0.0062	-1.48	0.0141	-1.61	0.00226	-1.44	0.0232	83	11.98
3146	HMGB1	high mobility group box 1	-2.74	2.55e-09	-2.02	7.47e-06	-1.66	0.001	-1.68	0.000722	-1.51	0.00712	-1.31	0.091	-1.05	0.843	83	11.97
27324	TOX3	TOX high mobility group box family member 3	-2.23	0.00718	-2.04	0.0204	-1.65	0.13	-1.89	0.0409	-1.71	0.0863	-1.34	0.407	-1.1	0.819	83	11.96
6519	SLC3A1	solute carrier family 3 (amino acid transporter heavy chain), member 1	-3.05	0.0528	-2.36	0.163	-1.94	0.303	-1.06	0.949	1.1	0.917	-1.01	0.99	1.34	0.698	83	11.86
56606	SLC2A9	solute carrier family 2 (facilitated glucose transporter), member 9	-2.02	1.34e-06	-2.1	7.68e-07	-1.88	1.63e-05	-1.44	0.0112	-1.5	0.00446	-1.26	0.124	-1.3	0.0783	83	11.5
5267	SERPINA4	serpin peptidase inhibitor, clade A (alpha-1 antiproteinase, antitrypsin), member 4	-2.71	1.86e-05	-2.04	0.00231	-1.36	0.238	-1.1	0.763	-1.18	0.577	-1.41	0.175	-1.61	0.0486	83	11.41
80315	CPEB4	cytoplasmic polyadenylation element binding protein 4	-2.18	1.62e-05	-2.16	2.99e-05	-1.69	0.00348	-1.46	0.0414	-1.28	0.213	-1.36	0.107	-1.07	0.785	83	11.2
1508	CTSB	cathepsin B	-2.04	0.000417	-2.06	0.000447	-1.91	0.00167	-1.41	0.115	-1.17	0.543	-1.02	0.962	1.09	0.776	83	10.7
55532	SLC30A10	solute carrier family 30, member 10	-2.4	0.000113	-2.1	0.00129	-1.6	0.0506	-1.07	0.847	1.04	0.919	1.04	0.907	1.4	0.183	83	10.65
312	ANXA13	annexin A13	-2.71	0.00889	1.57	0.304	2.53	0.0139	2.96	0.00356	2.6	0.0105	2.52	0.0142	2.19	0.0407	84	17.08
83539	CHST9	carbohydrate (N-acetylgalactosamine 4-0) sulfotransferase 9	-2.06	0.0228	1.57	0.191	2.26	0.00735	1.72	0.0923	1.91	0.0352	2.17	0.0111	2.45	0.00293	85	14.14
6718	AKR1D1	aldo-keto reductase family 1, member D1	-2.78	0.000364	-1.97	0.0247	-3.1	0.000133	-4.83	3.86e-07	-5.66	4.71e-08	-4.75	5.34e-07	-2.76	0.000516	86	25.85
1544	CYP1A2	cytochrome P450, family 1, subfamily A, polypeptide 2	-3.24	0.002	-1.34	0.569	-2.24	0.0467	-3.56	0.00105	-5.47	1.66e-05	-5.24	2.88e-05	-4.48	0.000134	86	25.57
5345	SERPINF2	serpin peptidase inhibitor, clade F (alpha-2 antiplasmin, pigment epithelium derived factor), member 2	-2.01	0.00414	-1.96	0.00814	-2.52	0.000236	-3.47	1.75e-06	-3.78	3.38e-07	-4.93	5.91e-09	-5.32	2.07e-09	86	23.99
5091	PC	pyruvate carboxylase	-2.09	0.00244	-1.93	0.00812	-2.74	5.24e-05	-3.25	3.84e-06	-3.55	8.38e-07	-4.39	4.88e-08	-4.56	2.22e-08	86	22.51
64902	AGXT2	alanine--glyoxylate aminotransferase 2	-3.36	0.000552	-1.72	0.164	-2.13	0.0383	-2.47	0.0104	-3.47	0.000394	-4.14	6.98e-05	-4.56	2.27e-05	86	21.85
93058	COQ10A	coenzyme Q10 homolog A (S. cerevisiae)	-2.17	3.99e-06	-1.61	0.00351	-2.08	1.16e-05	-2.96	2.56e-09	-3.36	1.21e-10	-4.36	5.67e-13	-4.03	3.67e-12	86	20.57
316	AOX1	aldehyde oxidase 1	-2.06	3.12e-05	-1.67	0.00354	-2.28	5.39e-06	-3.28	1.61e-09	-3.5	3.17e-10	-3.53	3.1e-10	-3.42	6.46e-10	86	19.74
79841	AGBL2	ATP/GTP binding protein-like 2	-4.46	1.34e-07	-1.94	0.0139	-2.15	0.00385	-2.4	0.000991	-3.09	2.21e-05	-2.4	0.000902	-2.99	4.36e-05	86	19.43
440184	LINC00238	long intergenic non-protein coding RNA 238	-2.47	0.000224	-1.8	0.0254	-2.35	0.000582	-2.82	3.23e-05	-3.42	1.02e-06	-3.32	2.33e-06	-3.16	5.26e-06	86	19.34
55374	TMCO6	transmembrane and coiled-coil domains 6	-2.99	2.5e-06	-1.93	0.00328	-2.01	0.00199	-2.32	0.000231	-2.77	1.29e-05	-3.04	3.17e-06	-3.45	3.13e-07	86	18.51
55337	C19orf66	chromosome 19 open reading frame 66	-2.28	1.7e-09	-1.91	7.96e-07	-2.4	5.64e-10	-2.49	1.69e-10	-2.49	1.48e-10	-2.84	3.21e-12	-3.1	2.7e-13	86	17.51
148	ADRA1A	adrenoceptor alpha 1A	-2.28	8.01e-08	-1.78	0.000101	-2.42	2.8e-08	-2.6	4.04e-09	-2.8	4.26e-10	-2.71	1.18e-09	-2.66	1.9e-09	86	17.25
51279	C1RL	complement component 1, r subcomponent-like	-2.27	1.89e-07	-1.74	0.000238	-2.1	1.91e-06	-2.68	3.14e-09	-2.58	7.03e-09	-2.75	1.37e-09	-2.74	1.6e-09	86	16.86
9	NAT1	N-acetyltransferase 1 (arylamine N-acetyltransferase)	-3.63	4.01e-09	-1.83	0.00163	-2.06	0.000191	-2.28	2.28e-05	-2.39	8.34e-06	-2.22	3.52e-05	-2.01	0.000266	86	16.42
54996	MARC2	mitochondrial amidoxime reducing component 2	-2.72	5.07e-07	-1.86	0.00131	-2.06	0.000212	-2.13	9.53e-05	-2.26	2.92e-05	-2.44	6.34e-06	-2.77	5.32e-07	86	16.24
4121	MAN1A1	mannosidase, alpha, class 1A, member 1	-2.35	1.36e-06	-2	8.13e-05	-2.02	5.7e-05	-2.63	1.72e-07	-2.67	1.3e-07	-2.42	8.78e-07	-2.07	4.58e-05	86	16.16
7123	CLEC3B	C-type lectin domain family 3, member B	-2.35	0.00151	-1.96	0.0155	-2.45	0.00113	-2.05	0.00942	-2.02	0.0113	-2.26	0.00335	-2.37	0.00163	86	15.46
79896	THNSL1	threonine synthase-like 1 (S. cerevisiae)	-2.6	8.08e-06	-1.94	0.00191	-2.05	0.000845	-2.16	0.000345	-2.51	2.24e-05	-2	0.00118	-2.17	0.000295	86	15.43
4225	MEP1B	meprin A, beta	-2.12	3.06e-06	-1.91	6.79e-05	-2.14	4.14e-06	-2.22	1.43e-06	-2.29	5.58e-07	-2.05	9.69e-06	-2.38	2.68e-07	86	15.11
284904	SEC14L4	SEC14-like 4 (S. cerevisiae)	-2.03	9.39e-05	-1.75	0.00223	-2.09	7.37e-05	-2.19	2.4e-05	-2.03	0.000109	-2.29	1.01e-05	-2.37	4.85e-06	86	14.75
10243	GPHN	gephyrin	-2.1	4.87e-05	-1.68	0.0044	-2	0.000182	-2.23	1.92e-05	-2.36	5.22e-06	-2.3	1e-05	-2.01	0.000151	86	14.68
6506	SLC1A2	solute carrier family 1 (glial high affinity glutamate transporter), member 2	-2.16	1.63e-05	-1.95	0.000202	-2.63	2.7e-07	-2.62	2.78e-07	-2.58	3.21e-07	-2.09	4.11e-05	-1.98	0.000135	87	16.01
440993	LINC00969	long intergenic non-protein coding RNA 969	-2.17	1.1e-06	-1.95	2.69e-05	-2.46	1.03e-07	-2.19	1.71e-06	-2.23	8.38e-07	-2.11	3.87e-06	-1.93	3.27e-05	87	15.04
7767	ZNF224	zinc finger protein 224	-2.3	5.76e-05	-1.99	0.000973	-2.09	0.000419	-2.09	0.000507	-2.32	7.55e-05	-2.03	0.000602	-1.89	0.00212	87	14.71
23126	POGZ	pogo transposable element with ZNF domain	-2.42	1.35e-11	-1.96	1.49e-08	-2.12	1.45e-09	-2.18	5.14e-10	-2.23	3.01e-10	-1.99	9.03e-09	-2.05	2.53e-09	88	14.95
27327	TNRC6A	trinucleotide repeat containing 6A	-2.15	8.96e-08	-1.97	1.5e-06	-2.13	1.28e-07	-2.38	6.51e-09	-2.16	1.04e-07	-1.96	1.52e-06	-2.02	5.4e-07	88	14.77
25961	NUDT13	nudix (nucleoside diphosphate linked moiety X)-type motif 13	-2.96	4.46e-05	-1.89	0.0168	-2.16	0.00358	-2.53	0.000453	-2.6	0.00029	-1.9	0.0166	-1.96	0.0106	89	16
55015	PRPF39	pre-mRNA processing factor 39	-2.09	7.73e-05	-1.97	0.00042	-2.07	0.00013	-2.45	4.98e-06	-2.58	2.01e-06	-1.81	0.00169	-1.54	0.0258	89	14.51
2804	GOLGB1	golgin B1	-2.35	1.85e-08	-1.92	6.94e-06	-2.07	1e-06	-2.35	2.83e-08	-2.24	7.76e-08	-1.8	3.19e-05	-1.77	5.16e-05	89	14.5
23774	BRD1	bromodomain containing 1	-2.22	0.00287	-1.94	0.0157	-2.04	0.00809	-2.09	0.00645	-2.22	0.00303	-1.82	0.0285	-1.49	0.162	89	13.82
23026	MYO16	myosin XVI	-2.44	3.59e-09	-1.93	4.53e-06	-2.14	2.27e-07	-1.79	2.96e-05	-2.07	4.49e-07	-2.13	2.78e-07	-2.31	2.68e-08	90	14.81
80279	CDK5RAP3	CDK5 regulatory subunit associated protein 3	-2.14	9.32e-09	-1.76	6.87e-06	-2.18	9.56e-09	-1.88	1.69e-06	-2.31	1.47e-09	-2.16	1.47e-08	-2.28	2.58e-09	90	14.71
912	CD1D	CD1d molecule	-2.51	0.00117	-1.93	0.0241	-2.02	0.0162	-1.91	0.0264	-2	0.0164	-2.1	0.0101	-2.11	0.00933	90	14.58
339105	PRSS53	protease, serine, 53	-2.08	1.26e-05	-1.88	0.000197	-2.13	1.1e-05	-1.94	9.71e-05	-2.2	4.53e-06	-2.05	2.4e-05	-2	4.71e-05	90	14.28
100506686	IQCH-AS1	IQCH antisense RNA 1	-2.85	6.89e-06	-1.68	0.0286	-2.01	0.00259	-1.97	0.003	-2.01	0.00212	-1.45	0.137	-1.31	0.293	91	13.28
717	C2	complement component 2	-2	1.22e-06	-1.69	0.00019	-2	1.86e-06	-1.9	7.42e-06	-1.85	1.46e-05	-2.06	8.36e-07	-2.19	1.35e-07	92	13.69
57167	SALL4	spalt-like transcription factor 4	-2.08	8.78e-07	-1.84	3.24e-05	-2.11	9.14e-07	-1.93	9.49e-06	-1.67	0.000365	-1.96	6.56e-06	-2.1	9.29e-07	93	13.69
375056	MIA3	melanoma inhibitory activity family, member 3	-2.01	3.57e-08	-1.98	1.06e-07	-2.23	2.3e-09	-2	5.4e-08	-1.92	2.16e-07	-1.92	2.27e-07	-1.73	6.44e-06	94	13.79
84914	ZNF587	zinc finger protein 587	-2.12	9.22e-07	-1.73	0.000238	-2.01	4.33e-06	-1.92	1.67e-05	-1.92	1.48e-05	-1.89	2.46e-05	-1.89	2.41e-05	94	13.48
166647	GPR125	G protein-coupled receptor 125	-2.65	8.76e-08	-1.7	0.0026	-2.21	1.11e-05	-1.78	0.000994	-1.74	0.00151	-1.69	0.00234	-1.57	0.00967	94	13.34
374819	LRRC37A3	leucine rich repeat containing 37, member A3	-2.23	0.0242	-1.69	0.197	-2.06	0.0559	-1.75	0.163	-1.97	0.0719	-1.23	0.668	-1.15	0.785	94	12.08
113277	TMEM106A	transmembrane protein 106A	-2.05	2.87e-05	-1.59	0.00655	-2.02	6.02e-05	-1.69	0.00225	-1.58	0.00764	-1.52	0.0172	-1.63	0.00417	94	12.08
64922	LRRC19	leucine rich repeat containing 19	-2.71	0.142	-1.82	0.456	-2.14	0.319	-1.55	0.598	-1.24	0.819	1.07	0.95	1.43	0.679	94	11.96
80162	ATHL1	ATH1, acid trehalase-like 1 (yeast)	-2.23	8.74e-07	-1.9	5.54e-05	-2.03	1.28e-05	-1.55	0.00487	-1.57	0.00321	-1.25	0.188	-1.33	0.0771	94	11.86
158056	MAMDC4	MAM domain containing 4	-2.08	0.0123	-1.77	0.0684	-1.61	0.14	2.18	0.0112	3.38	8.92e-05	3.48	6.58e-05	2.49	0.00299	95	16.99
5313	PKLR	pyruvate kinase, liver and RBC	-2.62	4.25e-05	1.09	0.821	1.53	0.0963	3.1	5.8e-06	3.44	9.57e-07	2.14	0.0015	2.04	0.00296	95	15.96
100507389	LOC100507389	-	-2.52	0.0576	1.07	0.934	1.53	0.485	2.18	0.13	2.32	0.0964	3	0.0256	3.11	0.0209	95	15.73
3433	IFIT2	interferon-induced protein with tetratricopeptide repeats 2	-2.08	0.0497	-1.14	0.82	1.33	0.552	2.09	0.0522	2.06	0.0583	2.27	0.0293	1.87	0.111	96	12.84
57451	TENM2	teneurin transmembrane protein 2	-9.81	2.46e-08	-1.95	0.0932	-1.95	0.0889	-2.43	0.0166	-3.32	0.00125	-3.4	0.000923	-3.41	0.000951	97	26.27
27232	GNMT	glycine N-methyltransferase	-2.91	0.0174	-1.27	0.716	-1.28	0.691	-2.61	0.0369	-4.55	0.000773	-5.48	0.000172	-5.78	0.000115	97	23.88
130	ADH6	alcohol dehydrogenase 6 (class V)	-6.52	2.38e-09	-1.61	0.125	-1.83	0.0412	-2.23	0.00484	-2.54	0.000981	-3.46	2.02e-05	-3.92	3.59e-06	97	22.11
10249	GLYAT	glycine-N-acyltransferase	-6.31	6.53e-07	-1.48	0.357	-1.6	0.256	-2.1	0.0442	-2.68	0.00569	-3.37	0.000702	-3.61	0.000367	97	21.15
7412	VCAM1	vascular cell adhesion molecule 1	-2.22	0.693	-1.97	0.762	-1.69	0.812	-2.84	0.586	-3.18	0.537	-3.68	0.476	-5.14	0.346	97	20.72
29034	CPS1-IT1	CPS1 intronic transcript 1 (non-protein coding)	-3.8	1.6e-05	-1.51	0.247	-1.76	0.0872	-2.23	0.00919	-2.72	0.00105	-3.25	0.000132	-2.94	0.000438	97	18.21
26227	PHGDH	phosphoglycerate dehydrogenase	-2.03	0.0138	-1.54	0.186	-1.89	0.0347	-2.38	0.0031	-2.74	0.000586	-3.34	6.06e-05	-3.9	9.87e-06	97	17.82
162239	ZFP1	ZFP1 zinc finger protein	-4.54	1.12e-09	-1.89	0.00362	-1.86	0.00423	-2.22	0.000252	-2.73	1.05e-05	-2.32	0.000122	-2.02	0.00129	97	17.58
3426	CFI	complement factor I	-2.08	0.00158	-1.93	0.00536	-1.99	0.00382	-2.27	0.000509	-2.54	8.64e-05	-2.93	8.7e-06	-3.63	2.67e-07	97	17.37
83988	NCALD	neurocalcin delta	-3.08	1.84e-07	-1.59	0.0278	-1.77	0.00551	-2.17	0.000163	-2.42	1.88e-05	-3	4.09e-07	-2.98	5.49e-07	97	17.01
256764	WDR72	WD repeat domain 72	-2.49	0.000136	-1.6	0.0649	-1.6	0.0666	-2.31	0.000486	-2.59	8.28e-05	-3.1	5.33e-06	-3.08	5.96e-06	97	16.77
222236	NAPEPLD	N-acyl phosphatidylethanolamine phospholipase D	-2.49	7.85e-06	-1.93	0.00113	-1.99	0.000635	-2.19	0.000103	-2.66	2.61e-06	-2.43	1.5e-05	-2.58	5.6e-06	97	16.27
1036	CDO1	cysteine dioxygenase type 1	-3.34	0.000248	-1.71	0.147	-1.81	0.0986	-2.13	0.0259	-2.36	0.0106	-2.29	0.0147	-2.26	0.0176	97	15.9
5789	PTPRD	protein tyrosine phosphatase, receptor type, D	-2.03	0.000169	-1.66	0.00762	-1.61	0.0128	-2.02	0.000229	-2.4	7.86e-06	-2.68	9.48e-07	-2.45	5.65e-06	97	14.85
57728	WDR19	WD repeat domain 19	-2.19	8.97e-07	-1.67	0.000853	-1.9	4.17e-05	-2.16	1.8e-06	-2.57	2.1e-08	-2.04	9.53e-06	-2.21	9.29e-07	97	14.74
10788	IQGAP2	IQ motif containing GTPase activating protein 2	-3.43	6.09e-07	-1.95	0.00475	-1.77	0.0152	-2.04	0.00195	-2.12	0.00119	-2.05	0.00202	-1.86	0.0097	98	15.22
5926	ARID4A	AT rich interactive domain 4A (RBP1-like)	-2.48	9.94e-05	-1.99	0.00348	-1.91	0.00547	-2.2	0.00073	-2.31	0.000344	-2.01	0.00257	-1.92	0.00554	98	14.82
9931	HELZ	helicase with zinc finger	-2.29	1.59e-08	-1.98	1.74e-06	-1.99	1.4e-06	-2.26	4.76e-08	-2.16	1.43e-07	-2.09	3.77e-07	-1.85	9.23e-06	98	14.62
55103	RALGPS2	Ral GEF with PH domain and SH3 binding motif 2	-2.24	3.03e-08	-1.94	2.55e-06	-1.74	4.66e-05	-2.06	4.8e-07	-2.27	2.3e-08	-2.06	4.76e-07	-1.81	1.67e-05	98	14.12
54799	MBTD1	mbt domain containing 1	-2.08	0.000927	-1.82	0.00735	-1.75	0.0138	-2.06	0.00125	-2.29	0.000259	-2.16	0.000644	-1.91	0.00356	98	14.07
1763	DNA2	DNA replication helicase/nuclease 2	-2.01	0.00238	-1.84	0.00844	-1.82	0.00969	-2.11	0.00108	-2.54	8.62e-05	-1.95	0.00391	-1.87	0.00682	99	14.14
9877	ZC3H11A	zinc finger CCCH-type containing 11A	-2.1	3.86e-07	-1.9	1.03e-05	-1.72	0.000152	-2.1	6.23e-07	-2.5	1.07e-08	-1.95	4.74e-06	-1.85	1.61e-05	99	14.12
9849	ZNF518A	zinc finger protein 518A	-2.3	0.000268	-1.96	0.00409	-1.86	0.0082	-2.03	0.00248	-2.29	0.000516	-1.85	0.0089	-1.54	0.0684	99	13.83
7095	SEC62	SEC62 homolog (S. cerevisiae)	-2.04	3.2e-09	-1.79	4.89e-07	-1.94	2.45e-08	-2.12	1.05e-09	-2.04	3.33e-09	-1.79	4.09e-07	-1.65	7.72e-06	99	13.37
1657	DMXL1	Dmx-like 1	-2.35	2.55e-05	-1.97	0.000969	-1.94	0.00151	-2.03	0.000538	-2.24	0.000161	-1.47	0.0694	-1.26	0.328	99	13.26
57561	ARRDC3	arrestin domain containing 3	-2.59	0.00487	-1.82	0.11	-1.97	0.0613	-2.22	0.0215	-1.94	0.0641	-2.37	0.0133	-3.05	0.00115	100	15.96
338817	LOC338817	-	-2.26	2.84e-05	-1.85	0.00173	-1.86	0.00165	-2.07	0.00022	-1.86	0.00154	-2.06	0.000251	-2.19	9.5e-05	100	14.15
6594	SMARCA1	SWI/SNF related, matrix associated, actin dependent regulator of chromatin, subfamily a, member 1	-2.68	3.28e-06	-1.9	0.00204	-1.81	0.0046	-2.07	0.000438	-2	0.000849	-1.79	0.00497	-1.72	0.00993	101	13.97
55732	C1orf112	chromosome 1 open reading frame 112	-2.11	2.86e-05	-1.74	0.00124	-1.75	0.00139	-2.24	6.16e-06	-1.91	0.000254	-1.96	0.000129	-1.9	0.000257	101	13.61
1577	CYP3A5	cytochrome P450, family 3, subfamily A, polypeptide 5	-2.36	0.000258	-1.81	0.0142	-1.98	0.00459	-2.1	0.00187	-1.95	0.00525	-1.53	0.0941	-1.23	0.474	101	12.96
23158	TBC1D9	TBC1 domain family, member 9 (with GRAM domain)	-2.22	6.62e-06	-1.73	0.00155	-1.71	0.00207	-2.05	4.83e-05	-1.86	0.000336	-1.61	0.00595	-1.45	0.0353	101	12.63
100506748			-2.12	8.95e-08	-1.92	2.65e-06	-1.81	1.87e-05	-2.01	8.26e-07	-1.9	3.31e-06	-1.47	0.00452	-1.18	0.262	101	12.41
90523	MLIP	muscular LMNA-interacting protein	-6.38	1.7e-06	-1.78	0.168	-1.43	0.448	-1.59	0.28	-2.02	0.0732	-2.56	0.0141	-3.19	0.00218	102	18.95
635	BHMT	betaine--homocysteine S-methyltransferase	-5.19	0.00504	-1.19	0.859	-1.21	0.832	-1.96	0.329	-2.87	0.0954	-3.03	0.0757	-3.31	0.0538	102	18.76
399959	MIR100HG	mir-100-let-7a-2 cluster host gene (non-protein coding)	-3.3	8.59e-05	-1.93	0.0388	-1.67	0.124	-1.92	0.0366	-2.95	0.000405	-2.99	0.000387	-3.07	0.000282	102	17.83
57447	NDRG2	NDRG family member 2	-3.49	1.78e-08	-1.78	0.00607	-1.51	0.0586	-1.62	0.0237	-2.23	0.000128	-2.62	6.14e-06	-2.98	5.75e-07	102	16.23
27165	GLS2	glutaminase 2 (liver, mitochondrial)	-4.57	4.63e-05	-1.14	0.818	-1.17	0.767	-1.47	0.381	-2.1	0.0531	-2.67	0.00934	-3.09	0.00263	102	16.21
120	ADD3	adducin 3 (gamma)	-2.42	0.000234	-1.87	0.0105	-1.68	0.0388	-1.79	0.0186	-2.13	0.00203	-2.81	3.7e-05	-3.1	6.75e-06	102	15.8
2639	GCDH	glutaryl-CoA dehydrogenase	-2.59	1.42e-07	-1.47	0.0286	-1.36	0.0958	-1.83	0.000451	-2.39	1.19e-06	-2.84	2.46e-08	-3.13	3e-09	102	15.61
1373	CPS1	carbamoyl-phosphate synthase 1, mitochondrial	-4.49	0.000497	-1.44	0.52	-1.32	0.64	-1.79	0.238	-2.19	0.09	-2.35	0.0629	-2	0.143	102	15.58
10060	ABCC9	ATP-binding cassette, sub-family C (CFTR/MRP), member 9	-3.2	9.62e-07	-1.49	0.109	-1.61	0.0459	-1.71	0.021	-2.38	0.00016	-2.52	6.95e-05	-2.61	3.82e-05	102	15.52
7447	VSNL1	visinin-like 1	-3.79	5.49e-05	1.25	0.605	1.06	0.908	-1.63	0.163	-2.3	0.0105	-2.47	0.00589	-2.55	0.00376	102	15.05
64093	SMOC1	SPARC related modular calcium binding 1	-2.06	5.78e-05	-1.86	0.000712	-1.91	0.000388	-1.86	0.00057	-2.17	2.33e-05	-2.49	1.39e-06	-2.38	4.06e-06	102	14.73
51179	HAO2	hydroxyacid oxidase 2 (long chain)	-2.39	0.00349	-1.16	0.741	-1.51	0.229	-1.84	0.052	-2.15	0.0126	-2.84	0.000704	-2.81	0.000786	102	14.7
23498	HAAO	3-hydroxyanthranilate 3,4-dioxygenase	-2.36	2.52e-05	-1.59	0.0274	-1.53	0.0484	-1.68	0.0109	-2.25	7.78e-05	-2.36	3.46e-05	-2.84	9.45e-07	102	14.61
55796	MBNL3	muscleblind-like splicing regulator 3	-2.42	0.000196	-1.24	0.482	-1.15	0.677	-1.85	0.0111	-2.05	0.00261	-2.92	1.28e-05	-2.91	1.25e-05	102	14.54
5337	PLD1	phospholipase D1, phosphatidylcholine-specific	-2.12	1.81e-07	-1.72	9.42e-05	-1.68	0.000165	-1.99	1.36e-06	-2.31	1.86e-08	-2.28	2.72e-08	-2.36	9.92e-09	102	14.46
112817	HOGA1	4-hydroxy-2-oxoglutarate aldolase 1	-2.79	0.000105	-1.16	0.712	-1.19	0.63	-1.58	0.113	-2.19	0.00349	-2.68	0.000284	-2.84	0.00013	102	14.43
100303728	SLC25A5-AS1	SLC25A5 antisense RNA 1	-2.3	6.03e-07	-1.87	0.000102	-2	2.61e-05	-1.78	0.000261	-2.05	9.43e-06	-2.13	4.17e-06	-2.26	8.76e-07	102	14.39
255043	TMEM86B	transmembrane protein 86B	-2.02	8.63e-05	-1.56	0.015	-1.48	0.0351	-1.73	0.00227	-2.33	4.97e-06	-2.5	1.29e-06	-2.73	1.76e-07	102	14.35
100507288			-2.34	1.27e-05	-1.58	0.0239	-1.57	0.0253	-1.95	0.000702	-2.31	2.32e-05	-2.18	7.19e-05	-2.36	1.44e-05	102	14.29
1806	DPYD	dihydropyrimidine dehydrogenase	-2.59	2.81e-11	-1.78	5.18e-06	-1.52	0.000587	-1.81	2.84e-06	-2.12	1.47e-08	-2.26	2.05e-09	-2.18	6.16e-09	102	14.26
6783	SULT1E1	sulfotransferase family 1E, estrogen-preferring, member 1	-5.45	0.00139	-1.45	0.605	-1.19	0.825	-1.53	0.516	-2.05	0.226	-2.04	0.227	-1.77	0.351	103	15.48
26035	GLCE	glucuronic acid epimerase	-2.91	1.93e-05	-1.82	0.0175	-1.6	0.0749	-1.98	0.00609	-2.59	0.000218	-2.13	0.00242	-1.91	0.0109	103	14.94
151050	KANSL1L	KAT8 regulatory NSL complex subunit 1-like	-2.68	5.29e-06	-1.84	0.00369	-1.74	0.00938	-1.99	0.000917	-2.25	0.000125	-2.1	0.00039	-1.98	0.00105	103	14.58
1612	DAPK1	death-associated protein kinase 1	-2.04	1.46e-10	-1.93	1.9e-09	-1.66	8.48e-07	-1.81	2.55e-08	-2.01	3.73e-10	-1.87	6.75e-09	-2.07	9.8e-11	104	13.39
54875	CNTLN	centlein, centrosomal protein	-2.73	5.93e-08	-1.77	0.000966	-1.68	0.00288	-1.97	0.00011	-2.01	7.3e-05	-1.91	0.000215	-1.82	0.000635	105	13.89
11168	PSIP1	PC4 and SFRS1 interacting protein 1	-2.02	0.00372	-1.77	0.021	-1.75	0.0235	-1.97	0.00547	-2.33	0.000626	-1.89	0.00923	-1.97	0.0057	105	13.7
284992	CCDC150	coiled-coil domain containing 150	-2.3	3.43e-06	-1.79	0.000886	-1.48	0.0269	-1.66	0.00342	-2.01	6.89e-05	-1.69	0.00238	-1.85	0.000406	105	12.78
29028	ATAD2	ATPase family, AAA domain containing 2	-2.3	4.1e-07	-1.76	0.00034	-1.52	0.00743	-1.67	0.00101	-2.04	1.04e-05	-1.56	0.00453	-1.38	0.0443	105	12.23
11167	FSTL1	follistatin-like 1	-2.83	0.00815	1.03	0.965	1.87	0.119	1.57	0.279	1.72	0.188	2.24	0.033	3.35	0.00102	106	14.61
134548	SOWAHA	sosondowah ankyrin repeat domain family member A	-2.34	0.000818	-1.55	0.112	1.09	0.825	1.51	0.13	1.7	0.0386	2.06	0.0046	2.68	0.00015	106	12.93
8547	FCN3	ficolin (collagen/fibrinogen domain containing) 3	-2.37	0.404	-1.46	0.777	-1.4	0.796	-1.04	0.978	-1.3	0.846	-2.57	0.361	-7.93	0.0203	107	18.07
64240	ABCG5	ATP-binding cassette, sub-family G (WHITE), member 5	-5.45	1.86e-06	-1.6	0.234	-1.5	0.321	-1.74	0.14	-1.96	0.0622	-2.26	0.0203	-2.74	0.00391	107	17.25
8404	SPARCL1	SPARC-like 1 (hevin)	-4.13	0.000268	-1.5	0.393	-1.35	0.555	-1.29	0.62	-1.77	0.182	-2.67	0.0125	-3.47	0.00158	107	16.18
622	BDH1	3-hydroxybutyrate dehydrogenase, type 1	-5.02	8.23e-07	-1.92	0.0477	-1.69	0.13	-1.36	0.422	-1.5	0.261	-2	0.0325	-2.44	0.0048	107	15.93
5244	ABCB4	ATP-binding cassette, sub-family B (MDR/TAP), member 4	-3.26	0.00127	-1.85	0.133	-1.62	0.255	-1.63	0.239	-1.89	0.102	-2.11	0.0517	-2.51	0.0145	107	14.87
140462	ASB9	ankyrin repeat and SOCS box containing 9	-3.89	3.44e-05	-1.72	0.131	-1.49	0.295	-1.36	0.445	-1.68	0.146	-2.17	0.02	-2.47	0.00646	107	14.78
6567	SLC16A2	solute carrier family 16, member 2 (thyroid hormone transporter)	-2.81	5.04e-06	-1.78	0.00932	-1.45	0.117	-1.62	0.035	-1.96	0.00223	-2.53	5.21e-05	-2.56	3.47e-05	107	14.71
6304	SATB1	SATB homeobox 1	-2.93	4.86e-05	-1.9	0.016	-1.85	0.0244	-1.91	0.0151	-1.89	0.0164	-2.11	0.00508	-2.02	0.00754	107	14.61
2534	FYN	FYN oncogene related to SRC, FGR, YES	-3.36	1.79e-11	-1.75	0.000264	-1.38	0.0429	-1.36	0.0513	-1.84	6.19e-05	-2.2	8.32e-07	-2.59	1.14e-08	107	14.48
132158	GLYCTK	glycerate kinase	-3.23	1.97e-06	-1.48	0.141	-1.48	0.141	-1.46	0.151	-1.84	0.0129	-2.28	0.000702	-2.66	6.77e-05	107	14.43
257407	C2orf72	chromosome 2 open reading frame 72	-2.57	5.87e-07	-1.66	0.00566	-1.61	0.0102	-1.82	0.000987	-2	0.000146	-2.15	3.57e-05	-2.18	2.61e-05	107	13.99
440503	PLIN5	perilipin 5	-2.05	6.26e-08	-1.73	2.37e-05	-1.83	3.62e-06	-1.91	8.52e-07	-1.94	5.2e-07	-2.27	3.95e-09	-2.11	3.97e-08	107	13.84
140290	TCP10L	t-complex 10-like	-2.67	4.92e-05	-1.1	0.804	1.12	0.751	-1.48	0.14	-1.81	0.0172	-2.69	6.46e-05	-2.9	1.93e-05	107	13.77
2047	EPHB1	EPH receptor B1	-2.38	6.78e-13	-1.86	1.13e-08	-1.79	4.52e-08	-1.72	2.08e-07	-1.84	1.15e-08	-2.05	1.76e-10	-2.12	5.61e-11	107	13.76
10144	FAM13A	family with sequence similarity 13, member A	-2.48	4.44e-05	-1.65	0.0266	-1.44	0.136	-1.62	0.0327	-1.96	0.00215	-2.11	0.000809	-2.48	5.01e-05	107	13.74
3081	HGD	homogentisate 1,2-dioxygenase	-2.18	0.000261	-1.75	0.0104	-1.71	0.0149	-1.85	0.00454	-1.99	0.00138	-2.1	0.000626	-2.15	0.000432	107	13.73
117247	SLC16A10	solute carrier family 16 (aromatic amino acid transporter), member 10	-2.22	8.14e-05	-1.46	0.082	-1.41	0.122	-1.63	0.0171	-1.96	0.000848	-2.51	1.08e-05	-2.49	1.26e-05	107	13.68
151258	SLC38A11	solute carrier family 38, member 11	-2.54	2.95e-05	-1.5	0.0841	-1.55	0.0569	-1.84	0.00665	-1.69	0.0178	-2.21	0.000439	-2.22	0.000419	107	13.55
10838	ZNF275	zinc finger protein 275	-2.22	1.28e-09	-1.78	2.65e-06	-1.77	3.3e-06	-1.86	5.79e-07	-1.78	2.15e-06	-2.1	1.18e-08	-2.02	3.54e-08	107	13.53
283	ANG	angiogenin, ribonuclease, RNase A family, 5	-2.69	0.00754	-1.53	0.346	-1.48	0.394	-1.59	0.279	-1.7	0.199	-2.03	0.0724	-2.36	0.0251	107	13.38
58510	PRODH2	proline dehydrogenase (oxidase) 2	-2.89	1.01e-05	-1.65	0.0408	-1.41	0.194	-1.37	0.235	-1.54	0.0844	-2.04	0.00281	-2.32	0.000457	107	13.22
84879	MFSD2A	major facilitator superfamily domain containing 2A	-2.37	0.00249	-1.13	0.799	-1.54	0.193	-1.62	0.13	-1.64	0.113	-2.06	0.015	-2.39	0.00312	107	12.75
5169	ENPP3	ectonucleotide pyrophosphatase/phosphodiesterase 3	-2.03	8.52e-05	-1.69	0.00397	-1.41	0.0707	-1.51	0.0244	-1.78	0.00125	-2.06	8.02e-05	-2.11	4.72e-05	107	12.59
26998	FETUB	fetuin B	-2.69	0.0126	-1.21	0.746	-1.17	0.796	-1.36	0.539	-1.5	0.395	-2.12	0.0734	-2.47	0.0278	107	12.52
368	ABCC6	ATP-binding cassette, sub-family C (CFTR/MRP), member 6	-2.11	5.99e-06	-1.29	0.153	-1.45	0.0274	-1.61	0.00351	-1.66	0.00181	-2.07	1.43e-05	-2.26	1.63e-06	107	12.45
1178	CLC	Charcot-Leyden crystal galectin	-2.13	0.00124	-1.94	0.00631	-1.65	0.0446	-1.95	0.00574	-1.78	0.0162	-2.45	0.000209	-1.85	0.00996	108	13.75
54861	SNRK	SNF related kinase	-2.08	3.85e-07	-1.89	8.17e-06	-1.79	4.22e-05	-1.89	9.89e-06	-1.95	4.21e-06	-2	2.15e-06	-1.69	0.000199	108	13.29
112483	SAT2	spermidine/spermine N1-acetyltransferase family member 2	-2.55	1.4e-09	-1.62	0.000491	-1.64	0.000291	-1.58	0.000759	-1.84	1.07e-05	-2.02	9.08e-07	-1.83	1.54e-05	108	13.08
4311	MME	membrane metallo-endopeptidase	-4.34	3.12e-06	-1.58	0.159	-1.42	0.316	-1.62	0.132	-1.83	0.0466	-1.9	0.0371	-2.08	0.0152	109	14.77
2155	F7	coagulation factor VII (serum prothrombin conversion accelerator)	-2.79	7.4e-06	-1.95	0.00322	-1.88	0.00558	-1.84	0.00738	-1.77	0.0124	-1.82	0.00858	-2.07	0.00141	109	14.12
2053	EPHX2	epoxide hydrolase 2, cytoplasmic	-3.8	3.96e-05	-1.97	0.0436	-1.65	0.158	-1.26	0.584	-1.31	0.515	-1.64	0.163	-2.11	0.0255	109	13.74
26238	C6orf123	chromosome 6 open reading frame 123	-2.72	8.16e-06	-1.5	0.0906	-1.64	0.0341	-1.64	0.03	-1.98	0.00228	-1.9	0.00407	-2.29	0.000252	109	13.67
55825	PECR	peroxisomal trans-2-enoyl-CoA reductase	-3	9.76e-06	-1.49	0.145	-1.33	0.33	-1.47	0.158	-1.55	0.0914	-1.97	0.00667	-2.18	0.00177	109	12.99
100507203	SMLR1	small leucine-rich protein 1	-2.3	0.00141	-1.32	0.39	-1.67	0.0693	-1.64	0.0767	-1.8	0.0298	-1.93	0.0145	-2.24	0.00246	109	12.9
414328	IDNK	idnK, gluconokinase homolog (E. coli)	-2.41	0.000152	-1.83	0.00999	-1.51	0.102	-1.56	0.0648	-1.69	0.0245	-1.81	0.0124	-2	0.00296	109	12.81
3764	KCNJ8	potassium inwardly-rectifying channel, subfamily J, member 8	-2.16	0.00154	-1.34	0.301	-1.45	0.171	-1.79	0.0187	-1.81	0.017	-1.94	0.00721	-2.29	0.000763	109	12.78
80726	KIAA1683	KIAA1683	-2.29	5.08e-05	-1.41	0.129	-1.62	0.0218	-1.8	0.0048	-1.72	0.00851	-1.87	0.00265	-2.03	0.000644	109	12.74
189	AGXT	alanine-glyoxylate aminotransferase	-2.43	0.00265	-1.24	0.598	-1.09	0.847	-1.27	0.533	-1.58	0.167	-2	0.0258	-2.47	0.00313	109	12.08
9970	NR1I3	nuclear receptor subfamily 1, group I, member 3	-2.07	0.0858	-1.18	0.8	-1.34	0.592	-1.36	0.551	-1.73	0.236	-1.89	0.152	-2.04	0.102	109	11.61
25837	RAB26	RAB26, member RAS oncogene family	-2.46	0.000867	-1.22	0.59	-1.17	0.678	-1.12	0.782	-1.12	0.78	-1.66	0.0796	-2.05	0.00966	109	10.8
1259	CNGA1	cyclic nucleotide gated channel alpha 1	-5.95	5.71e-06	-1.54	0.338	-1.43	0.439	-1.56	0.299	-1.77	0.158	-1.55	0.302	-1.22	0.697	110	15.02
6822	SULT2A1	sulfotransferase family, cytosolic, 2A, dehydroepiandrosterone (DHEA)-preferring, member 1	-3.72	7.81e-05	-1.67	0.161	-1.94	0.0587	-1.78	0.102	-1.86	0.0746	-1.8	0.0958	-1.46	0.328	110	14.23
6360	CCL16	chemokine (C-C motif) ligand 16	-3.68	0.00099	-1.88	0.157	-1.95	0.131	-1.63	0.291	-1.62	0.298	-1.75	0.214	-1.63	0.286	110	14.14
2822	GPLD1	glycosylphosphatidylinositol specific phospholipase D1	-6.46	1.29e-07	-1.27	0.594	1.08	0.885	1.02	0.967	1.02	0.973	-1.46	0.333	-1.57	0.223	110	13.88
134526	ACOT12	acyl-CoA thioesterase 12	-5.81	1.73e-05	-1.6	0.326	-1.08	0.901	-1.19	0.761	-1.36	0.555	-1.24	0.7	-1.47	0.433	110	13.75
9732	DOCK4	dedicator of cytokinesis 4	-2.48	6.87e-08	-1.78	0.000282	-1.67	0.00111	-1.92	4.28e-05	-1.96	2.61e-05	-1.98	2.04e-05	-1.95	2.83e-05	110	13.74
79895	ATP8B4	ATPase, class I, type 8B, member 4	-2.13	1.67e-06	-1.92	3.62e-05	-1.98	1.74e-05	-1.83	0.000115	-1.92	3.28e-05	-1.89	4.83e-05	-1.98	1.63e-05	110	13.65
83733	SLC25A18	solute carrier family 25 (glutamate carrier), member 18	-3.01	5.65e-07	-1.99	0.00131	-1.89	0.00284	-1.65	0.02	-1.67	0.0168	-1.69	0.0159	-1.61	0.0288	110	13.51
56911	MAP3K7CL	MAP3K7 C-terminal like	-2.44	0.000211	-1.73	0.0291	-1.92	0.00786	-1.93	0.00727	-1.91	0.0094	-1.84	0.0133	-1.71	0.0311	110	13.48
6529	SLC6A1	solute carrier family 6 (neurotransmitter transporter), member 1	-5.57	0.000143	-1.72	0.312	-1.55	0.434	-1.28	0.69	-1.05	0.954	-1.18	0.803	-1.11	0.883	110	13.46
4774	NFIA	nuclear factor I/A	-2.27	2.45e-07	-1.79	0.000164	-1.76	0.000236	-1.93	2.37e-05	-1.83	8.39e-05	-1.98	1.34e-05	-1.84	7.59e-05	110	13.4
3131	HLF	hepatic leukemia factor	-2.75	0.000153	-1.73	0.0526	-1.69	0.067	-1.86	0.0247	-1.7	0.056	-1.87	0.0234	-1.75	0.0454	110	13.35
3080	CFHR2	complement factor H-related 2	-2.14	0.0125	-1.77	0.081	-1.88	0.0481	-2	0.0271	-1.95	0.0337	-1.89	0.0451	-1.7	0.105	110	13.33
57733	GBA3	glucosidase, beta, acid 3	-3.88	0.00102	-1.65	0.31	-1.36	0.58	-1.31	0.623	-1.47	0.45	-1.81	0.195	-1.85	0.183	110	13.33
501	ALDH7A1	aldehyde dehydrogenase 7 family, member A1	-2.34	6.75e-06	-1.94	0.000415	-1.72	0.00404	-1.61	0.0118	-1.88	0.000669	-1.87	0.000808	-1.89	0.000743	110	13.25
54677	CROT	carnitine O-octanoyltransferase	-2.6	4.82e-08	-1.51	0.0122	-1.35	0.0888	-1.83	0.000278	-2	3.31e-05	-1.93	8.37e-05	-1.96	5.91e-05	110	13.18
23235	SIK2	salt-inducible kinase 2	-2.39	5.31e-07	-1.99	4.82e-05	-1.95	8.06e-05	-1.59	0.0055	-1.59	0.00447	-1.8	0.000436	-1.83	0.000264	110	13.14
9256	BZRAP1	benzodiazapine receptor (peripheral) associated protein 1	-2.13	1.39e-07	-2	1.44e-06	-2	1.38e-06	-1.74	7.77e-05	-1.85	8.84e-06	-1.76	3.98e-05	-1.66	0.000196	110	13.14
100288152	LOC100288152	-	-2.14	0.000116	-1.8	0.00293	-1.91	0.00108	-1.91	0.000932	-1.95	0.000623	-1.62	0.0141	-1.8	0.0026	110	13.13
3109	HLA-DMB	major histocompatibility complex, class II, DM beta	-2.08	0.0608	-1.81	0.173	-1.72	0.21	-1.99	0.0917	-1.76	0.176	-1.93	0.106	-1.83	0.143	110	13.12
4035	LRP1	low density lipoprotein receptor-related protein 1	-2.12	5.12e-08	-1.64	0.000141	-1.85	4.35e-06	-1.92	1.36e-06	-1.74	2.3e-05	-1.92	1.23e-06	-1.89	1.84e-06	110	13.08
9788	MTSS1	metastasis suppressor 1	-2.2	8.91e-13	-1.74	1.67e-08	-1.96	1.12e-10	-1.78	7.72e-09	-1.76	9.72e-09	-1.84	1.54e-09	-1.76	8.88e-09	110	13.04
29760	BLNK	B-cell linker	-2.16	0.0061	-1.68	0.0858	-1.86	0.0344	-1.79	0.0457	-1.91	0.0247	-1.86	0.0328	-1.78	0.052	110	13.04
5465	PPARA	peroxisome proliferator-activated receptor alpha	-2.47	1.78e-08	-1.53	0.00472	-1.82	8.02e-05	-1.71	0.000331	-1.87	2.83e-05	-1.82	6.63e-05	-1.8	9.23e-05	110	13.02
54800	KLHL24	kelch-like family member 24	-2.74	0.00176	-1.85	0.076	-1.58	0.203	-1.54	0.233	-1.75	0.101	-1.83	0.0742	-1.73	0.107	110	13.02
84067	FAM160A2	family with sequence similarity 160, member A2	-2.07	6.4e-12	-1.81	2.81e-09	-1.81	2.3e-09	-1.87	5.47e-10	-1.89	3.75e-10	-1.84	1.15e-09	-1.7	3.31e-08	110	12.99
10020	GNE	glucosamine (UDP-N-acetyl)-2-epimerase/N-acetylmannosamine kinase	-2.34	8.31e-08	-1.77	0.000159	-1.66	0.000784	-1.72	0.000358	-1.8	8.92e-05	-1.83	6.65e-05	-1.74	0.00024	110	12.86
7059	THBS3	thrombospondin 3	-2.13	1.05e-06	-1.76	0.000124	-1.95	1.09e-05	-1.72	0.00026	-1.73	0.000209	-1.73	0.000187	-1.79	8.16e-05	110	12.81
118429	ANTXR2	anthrax toxin receptor 2	-2.52	2.3e-09	-1.9	7.62e-06	-1.67	0.000222	-1.68	0.000173	-1.77	4.22e-05	-1.61	0.000585	-1.65	0.000321	110	12.8
145226	RDH12	retinol dehydrogenase 12 (all-trans/9-cis/11-cis)	-3.34	0.000897	-1.98	0.0725	-1.44	0.411	-1.49	0.348	-1.77	0.147	-1.6	0.252	-1.17	0.753	110	12.79
55074	OXR1	oxidation resistance 1	-2.04	1.18e-06	-1.81	4.34e-05	-1.81	4.13e-05	-1.9	1.43e-05	-1.85	2.11e-05	-1.67	0.00037	-1.67	0.000405	110	12.75
9480	ONECUT2	one cut homeobox 2	-2.46	4.29e-05	-1.99	0.00167	-1.84	0.00571	-1.68	0.0187	-1.63	0.0273	-1.61	0.0342	-1.52	0.0687	110	12.73
57715	SEMA4G	sema domain, immunoglobulin domain (Ig), transmembrane domain (TM) and short cytoplasmic domain, (semaphorin) 4G	-3.19	6.54e-07	-1.43	0.125	-1.58	0.0424	-1.48	0.0898	-1.57	0.0425	-1.75	0.0111	-1.67	0.021	110	12.67
100507557	LOC100507557	-	-2.36	0.000236	-1.53	0.0948	-1.66	0.04	-1.53	0.0891	-1.89	0.00813	-1.77	0.0183	-1.91	0.00758	110	12.65
2681	GGTA1P	glycoprotein, alpha-galactosyltransferase 1 pseudogene	-2.07	0.107	-1.71	0.309	-1.52	0.448	-1.72	0.281	-1.72	0.271	-1.91	0.171	-1.99	0.143	110	12.64
56670	SUCNR1	succinate receptor 1	-2.8	3.17e-06	-1.82	0.00644	-1.57	0.0456	-1.71	0.014	-1.85	0.0044	-1.51	0.0698	-1.37	0.189	110	12.63
2158	F9	coagulation factor IX	-2.12	0.000823	-1.99	0.00241	-1.93	0.00375	-1.74	0.0141	-1.67	0.0243	-1.65	0.028	-1.51	0.0806	110	12.61
11188	NISCH	nischarin	-2.02	1.43e-08	-1.81	7.95e-07	-1.93	1.12e-07	-1.68	8.95e-06	-1.59	5.18e-05	-1.76	2.04e-06	-1.8	7.48e-07	110	12.59
548645	DNAJC25	DnaJ (Hsp40) homolog, subfamily C , member 25	-2.1	6.66e-06	-1.68	0.00139	-1.64	0.00245	-1.78	0.000389	-1.97	3.74e-05	-1.74	0.000656	-1.65	0.0021	110	12.56
29974	A1CF	APOBEC1 complementation factor	-2.56	1.21e-05	-1.66	0.0195	-1.51	0.0673	-1.64	0.0211	-1.69	0.0144	-1.81	0.0055	-1.67	0.0182	110	12.54
54014	BRWD1	bromodomain and WD repeat domain containing 1	-2.05	5.24e-05	-1.93	0.000254	-1.8	0.00101	-1.82	0.000849	-1.87	0.000411	-1.53	0.0175	-1.54	0.0172	110	12.54
100131564	LOC100131564	-	-2.32	0.00348	-1.58	0.145	-1.8	0.0524	-1.74	0.0662	-1.64	0.105	-1.52	0.184	-1.9	0.0311	110	12.5
84939	MUM1	melanoma associated antigen (mutated) 1	-2.06	1.6e-08	-1.67	2.24e-05	-1.69	1.55e-05	-1.74	6.12e-06	-1.88	4.68e-07	-1.73	7.23e-06	-1.72	9.6e-06	110	12.49
55107	ANO1	anoctamin 1, calcium activated chloride channel	-2.7	8.53e-05	-1.53	0.124	-1.52	0.136	-1.43	0.205	-1.56	0.103	-1.77	0.0295	-1.97	0.00918	110	12.48
222161	DKFZP586I1420	-	-2.51	0.000113	-1.8	0.0151	-1.57	0.07	-1.64	0.0477	-1.61	0.05	-1.75	0.0211	-1.6	0.0609	110	12.48
66002	CYP4F12	cytochrome P450, family 4, subfamily F, polypeptide 12	-2.96	0.00391	-1.96	0.101	-1.74	0.193	-1.38	0.498	-1.37	0.514	-1.47	0.389	-1.59	0.287	110	12.47
10427	SEC24B	SEC24 family, member B (S. cerevisiae)	-2.02	1.61e-06	-1.97	4.27e-06	-1.94	7.16e-06	-1.75	0.000116	-1.73	0.000168	-1.53	0.00313	-1.47	0.00998	110	12.41
3171	FOXA3	forkhead box A3	-2.12	0.0119	-1.62	0.147	-1.48	0.249	-1.63	0.132	-1.77	0.0689	-1.93	0.0331	-1.86	0.0445	110	12.41
594	BCKDHB	branched chain keto acid dehydrogenase E1, beta polypeptide	-2.5	9.35e-07	-1.5	0.0288	-1.33	0.155	-1.54	0.0211	-1.74	0.00224	-1.82	0.000904	-1.97	0.000204	110	12.4
10140	TOB1	transducer of ERBB2, 1	-2.03	1.37e-05	-1.68	0.00117	-1.69	0.00117	-1.86	0.000114	-1.89	9.92e-05	-1.72	0.000689	-1.43	0.0283	110	12.3
492311	IGIP	IgA-inducing protein	-2.34	1.34e-07	-1.84	6.24e-05	-1.59	0.00207	-1.71	0.000371	-1.9	2.4e-05	-1.4	0.0266	-1.52	0.0056	110	12.3
8621	CDK13	cyclin-dependent kinase 13	-2.26	1.26e-10	-1.8	4.61e-07	-1.8	4.03e-07	-1.8	5.05e-07	-1.68	4.99e-06	-1.54	8.09e-05	-1.42	0.00118	110	12.3
5618	PRLR	prolactin receptor	-2.14	1.64e-05	-1.69	0.0028	-1.71	0.00223	-1.64	0.00483	-1.79	0.000797	-1.7	0.00227	-1.63	0.00512	110	12.3
23506	GLTSCR1L	GLTSCR1-like	-2.33	4.96e-06	-1.78	0.00172	-1.74	0.00284	-1.78	0.00148	-1.75	0.00192	-1.61	0.00875	-1.28	0.214	110	12.27
6540	SLC6A13	solute carrier family 6 (neurotransmitter transporter), member 13	-2.06	1.54e-06	-1.83	4.89e-05	-1.85	3.59e-05	-1.5	0.00561	-1.49	0.00663	-1.68	0.00045	-1.83	6.2e-05	110	12.24
9068	ANGPTL1	angiopoietin-like 1	-2.04	0.00139	-1.24	0.46	-1.64	0.0351	-1.86	0.00651	-1.79	0.0106	-1.81	0.00976	-1.86	0.00649	110	12.24
491	ATP2B2	ATPase, Ca++ transporting, plasma membrane 2	-2.55	1.01e-06	-1.62	0.0117	-1.67	0.0072	-1.42	0.0789	-1.49	0.0393	-1.75	0.00299	-1.73	0.00355	110	12.23
6038	RNASE4	ribonuclease, RNase A family, 4	-3.59	0.000629	-1.46	0.414	-1.36	0.523	-1.46	0.395	-1.48	0.382	-1.48	0.375	-1.39	0.479	110	12.22
23318	ZCCHC11	zinc finger, CCHC domain containing 11	-2.27	9.75e-06	-1.66	0.00565	-1.48	0.0327	-1.78	0.00138	-1.81	0.00127	-1.63	0.00741	-1.59	0.0107	110	12.22
8630	HSD17B6	hydroxysteroid (17-beta) dehydrogenase 6	-2.11	0.00636	-1.88	0.0266	-1.7	0.0695	-1.6	0.115	-1.57	0.133	-1.66	0.0818	-1.7	0.0672	110	12.22
130399	ACVR1C	activin A receptor, type IC	-2.38	1.36e-05	-1.8	0.00293	-1.62	0.0154	-1.56	0.0254	-1.63	0.0134	-1.59	0.0204	-1.63	0.0136	110	12.21
9110	MTMR4	myotubularin related protein 4	-2.17	6.75e-06	-1.37	0.0731	-1.61	0.00522	-1.86	0.000283	-1.91	0.000124	-1.82	0.000435	-1.46	0.0283	110	12.2
1519	CTSO	cathepsin O	-3.37	1.52e-05	-1.85	0.0344	-1.55	0.148	-1.39	0.297	-1.32	0.389	-1.33	0.37	-1.36	0.33	110	12.17
8777	MPDZ	multiple PDZ domain protein	-3.29	1.01e-06	-1.7	0.0259	-1.69	0.0285	-1.4	0.184	-1.44	0.145	-1.35	0.24	-1.26	0.397	110	12.13
64773	PCED1A	PC-esterase domain containing 1A	-2.13	3.22e-09	-1.69	1.04e-05	-1.7	7.07e-06	-1.64	2.3e-05	-1.68	9.93e-06	-1.61	3.48e-05	-1.65	2.04e-05	110	12.1
6430	SRSF5	serine/arginine-rich splicing factor 5	-2.04	1.36e-05	-1.6	0.00411	-1.72	0.000934	-1.82	0.000238	-1.87	0.000131	-1.66	0.00174	-1.35	0.0716	110	12.06
80017	C14orf159	chromosome 14 open reading frame 159	-2.25	6.8e-07	-1.72	0.000462	-1.79	0.000181	-1.61	0.00163	-1.45	0.0146	-1.61	0.002	-1.63	0.00156	110	12.06
51660	MPC1	mitochondrial pyruvate carrier 1	-2.11	4.89e-07	-1.68	0.000347	-1.82	4.94e-05	-1.62	0.000873	-1.48	0.00803	-1.68	0.000327	-1.65	0.000603	110	12.04
23491	CES3	carboxylesterase 3	-2.03	6.1e-05	-1.65	0.00571	-1.58	0.0122	-1.55	0.0145	-1.58	0.0106	-1.74	0.00191	-1.9	0.000357	110	12.03
1184	CLCN5	chloride channel, voltage-sensitive 5	-2.14	0.000247	-1.42	0.122	-1.36	0.184	-1.39	0.136	-1.69	0.0113	-1.98	0.00116	-1.98	0.00116	110	11.96
51439	FAM8A1	family with sequence similarity 8, member A1	-2.62	2.34e-07	-1.63	0.00619	-1.49	0.0291	-1.6	0.0074	-1.61	0.00694	-1.54	0.0151	-1.46	0.039	110	11.95
1756	DMD	dystrophin	-2.1	1.61e-05	-1.51	0.0176	-1.47	0.027	-1.69	0.00196	-1.66	0.00288	-1.76	0.00103	-1.75	0.00103	110	11.94
788	SLC25A20	solute carrier family 25 (carnitine/acylcarnitine translocase), member 20	-2.22	1.18e-06	-1.41	0.0374	-1.66	0.00173	-1.56	0.00578	-1.68	0.00132	-1.66	0.00155	-1.73	0.000768	110	11.92
414	ARSD	arylsulfatase D	-2.17	0.0112	-1.52	0.231	-1.58	0.179	-1.5	0.238	-1.56	0.191	-1.71	0.0997	-1.87	0.049	110	11.91
1573	CYP2J2	cytochrome P450, family 2, subfamily J, polypeptide 2	-2.13	0.00028	-1.85	0.00371	-1.84	0.00408	-1.64	0.0211	-1.58	0.0327	-1.41	0.128	-1.44	0.105	110	11.89
55268	ECHDC2	enoyl CoA hydratase domain containing 2	-2.38	0.000333	-1.58	0.0776	-1.47	0.151	-1.34	0.304	-1.42	0.198	-1.7	0.0338	-1.99	0.0058	110	11.88
8476	CDC42BPA	CDC42 binding protein kinase alpha (DMPK-like)	-2.21	1.18e-07	-1.78	5.85e-05	-1.63	0.000433	-1.72	0.000108	-1.62	0.000513	-1.47	0.00577	-1.44	0.00886	110	11.87
338	APOB	apolipoprotein B	-2.43	2.96e-07	-1.76	0.000687	-1.65	0.0025	-1.55	0.00916	-1.59	0.00471	-1.52	0.0122	-1.36	0.0716	110	11.86
8309	ACOX2	acyl-CoA oxidase 2, branched chain	-3.63	0.000111	-1.41	0.408	-1.47	0.333	-1.29	0.554	-1.25	0.606	-1.35	0.468	-1.46	0.33	110	11.86
92270	ATP6AP1L	ATPase, H+ transporting, lysosomal accessory protein 1-like	-2.14	1.8e-06	-1.41	0.0311	-1.95	3.01e-05	-1.52	0.00833	-1.57	0.00331	-1.56	0.00497	-1.69	0.000682	110	11.84
100653022	PP12719	-	-2.14	1.61e-07	-1.69	0.000163	-1.52	0.00265	-1.55	0.00148	-1.47	0.00573	-1.72	0.000112	-1.74	8.53e-05	110	11.83
11244	ZHX1	zinc fingers and homeoboxes 1	-2.06	2.57e-05	-1.73	0.00141	-1.45	0.034	-1.73	0.00138	-1.73	0.00129	-1.68	0.00262	-1.44	0.0394	110	11.82
284370	ZNF615	zinc finger protein 615	-2.08	0.000915	-1.66	0.0275	-1.67	0.0266	-1.85	0.00747	-1.52	0.076	-1.45	0.128	-1.59	0.0456	110	11.82
6641	SNTB1	syntrophin, beta 1 (dystrophin-associated protein A1, 59kDa, basic component 1)	-2.31	4.95e-07	-1.51	0.0111	-1.62	0.00278	-1.55	0.00595	-1.6	0.00295	-1.65	0.00163	-1.56	0.00553	110	11.8
92292	GLYATL1	glycine-N-acyltransferase-like 1	-3.27	2.98e-06	-1.72	0.0344	-1.43	0.196	-1.17	0.623	-1.24	0.483	-1.35	0.279	-1.58	0.0796	110	11.76
29068	ZBTB44	zinc finger and BTB domain containing 44	-2.1	0.000214	-1.72	0.00743	-1.58	0.0239	-1.67	0.0117	-1.58	0.0236	-1.63	0.0157	-1.46	0.0697	110	11.74
220202	ATOH7	atonal homolog 7 (Drosophila)	-2.08	5.59e-07	-1.57	0.00152	-1.46	0.0087	-1.66	0.000342	-1.55	0.00178	-1.67	0.000336	-1.73	0.000137	110	11.72
3712	IVD	isovaleryl-CoA dehydrogenase	-2.22	4.15e-06	-1.73	0.00141	-1.54	0.0131	-1.33	0.123	-1.48	0.0217	-1.6	0.00627	-1.8	0.000652	110	11.7
1593	CYP27A1	cytochrome P450, family 27, subfamily A, polypeptide 1	-2.44	4.37e-06	-1.78	0.0027	-1.7	0.00542	-1.37	0.123	-1.25	0.303	-1.51	0.0346	-1.65	0.00866	110	11.7
54988	ACSM5	acyl-CoA synthetase medium-chain family member 5	-2.94	4.07e-05	-1.67	0.0628	-1.36	0.319	-1.2	0.595	-1.4	0.261	-1.47	0.183	-1.63	0.0775	110	11.67
114876	OSBPL1A	oxysterol binding protein-like 1A	-2.13	6.39e-05	-1.92	0.000715	-1.57	0.0161	-1.32	0.167	-1.41	0.0755	-1.59	0.0139	-1.73	0.00372	110	11.67
126	ADH1C	alcohol dehydrogenase 1C (class I), gamma polypeptide	-4.43	0.000644	-1.49	0.454	-1.4	0.546	-1.09	0.895	-1.06	0.941	1.02	0.979	1.16	0.809	110	11.65
80318	GKAP1	G kinase anchoring protein 1	-2.1	1.12e-05	-1.74	0.000961	-1.54	0.00991	-1.61	0.00406	-1.74	0.000826	-1.45	0.0258	-1.45	0.0278	110	11.63
23362	PSD3	pleckstrin and Sec7 domain containing 3	-2.78	3.6e-06	-1.6	0.0337	-1.41	0.146	-1.56	0.0499	-1.53	0.0615	-1.5	0.0728	-1.24	0.397	110	11.62
283537	SLC46A3	solute carrier family 46, member 3	-3.63	1.43e-05	-1.34	0.413	-1.17	0.711	-1.22	0.614	-1.25	0.551	-1.51	0.205	-1.47	0.247	110	11.59
9027	NAT8	N-acetyltransferase 8 (GCN5-related, putative)	-2.83	0.000468	-1.63	0.138	1.22	0.628	1.81	0.0561	1.87	0.0414	1.16	0.724	-1.07	0.875	110	11.59
9873	FCHSD2	FCH and double SH3 domains 2	-2.23	6.04e-05	-1.73	0.00494	-1.37	0.135	-1.43	0.0815	-1.6	0.0177	-1.6	0.0207	-1.61	0.0169	110	11.57
152831	KLB	klotho beta	-2.3	0.00757	-1.15	0.761	-1.45	0.3	-1.53	0.213	-1.64	0.135	-1.85	0.0532	-1.63	0.136	110	11.55
85358	SHANK3	SH3 and multiple ankyrin repeat domains 3	-2.57	1.01e-05	-1.67	0.0156	-1.8	0.00477	-1.5	0.0566	-1.4	0.133	-1.27	0.302	-1.34	0.198	110	11.55
30	ACAA1	acetyl-CoA acyltransferase 1	-2.11	0.000111	-1.36	0.156	-1.2	0.446	-1.46	0.0594	-1.67	0.00843	-1.8	0.00255	-1.91	0.00095	110	11.51
84619	ZGPAT	zinc finger, CCCH-type with G patch domain	-3.3	0.000812	1.17	0.783	1.42	0.44	1.25	0.639	-1.05	0.939	-1.54	0.298	-1.78	0.14	110	11.51
26040	SETBP1	SET binding protein 1	-2.2	0.000789	-1.95	0.00505	-1.64	0.0435	-1.62	0.0458	-1.46	0.129	-1.47	0.124	-1.16	0.613	110	11.5
3827	KNG1	kininogen 1	-3.42	0.000406	-1.56	0.277	-1.33	0.526	-1.24	0.651	-1.22	0.678	-1.37	0.456	-1.36	0.469	110	11.5
4698	NDUFA5	NADH dehydrogenase (ubiquinone) 1 alpha subcomplex, 5	-2.33	5.92e-06	-1.6	0.0101	-1.52	0.0337	-1.68	0.00666	-1.62	0.00954	-1.46	0.0477	-1.28	0.239	110	11.49
2242	FES	feline sarcoma oncogene	-2.42	1.19e-06	-1.98	0.000103	-1.63	0.00544	-1.1	0.695	-1.13	0.597	-1.31	0.15	-1.91	0.000214	110	11.48
5295	PIK3R1	phosphoinositide-3-kinase, regulatory subunit 1 (alpha)	-2.1	2.83e-05	-1.59	0.00975	-1.44	0.0489	-1.58	0.0111	-1.62	0.00666	-1.59	0.0105	-1.56	0.0149	110	11.48
23239	PHLPP1	PH domain and leucine rich repeat protein phosphatase 1	-2.32	3.89e-06	-1.45	0.0473	-1.46	0.0408	-1.37	0.0894	-1.67	0.00318	-1.73	0.00174	-1.48	0.0286	110	11.48
4306	NR3C2	nuclear receptor subfamily 3, group C, member 2	-2.56	6.35e-05	-1.56	0.0678	-1.26	0.424	-1.4	0.185	-1.76	0.0163	-1.6	0.0544	-1.33	0.274	110	11.47
10367	MICU1	mitochondrial calcium uptake 1	-2.33	2.15e-07	-1.48	0.0116	-1.56	0.00404	-1.47	0.0129	-1.5	0.00856	-1.58	0.00325	-1.54	0.00528	110	11.46
432	ASGR1	asialoglycoprotein receptor 1	-2.15	5.12e-05	-1.77	0.00272	-1.69	0.00643	-1.42	0.0806	-1.41	0.0903	-1.45	0.0571	-1.54	0.0266	110	11.43
54981	NMRK1	nicotinamide riboside kinase 1	-2.06	1.89e-05	-1.38	0.0727	-1.39	0.0588	-1.51	0.0139	-1.54	0.00928	-1.65	0.00296	-1.9	0.000144	110	11.43
145474	LOC145474	-	-2.08	0.0176	-1.74	0.085	-1.69	0.107	-1.56	0.173	-1.49	0.238	-1.56	0.188	-1.29	0.493	110	11.41
3434	IFIT1	interferon-induced protein with tetratricopeptide repeats 1	-3.74	0.0128	-1.04	0.97	1.24	0.776	1.46	0.573	1.35	0.67	1.32	0.7	1.24	0.769	110	11.39
55526	DHTKD1	dehydrogenase E1 and transketolase domain containing 1	-3.08	1.64e-05	-1.62	0.0772	-1.33	0.355	-1.24	0.499	-1.31	0.379	-1.39	0.258	-1.42	0.23	110	11.39
125	ADH1B	alcohol dehydrogenase 1B (class I), beta polypeptide	-4.55	0.00341	-1.1	0.913	-1.02	0.981	-1.11	0.898	-1.22	0.798	-1.23	0.783	-1.13	0.875	110	11.36
677769	SCARNA17	small Cajal body-specific RNA 17	-2.4	0.000705	-1.7	0.0544	-1.79	0.0295	-1.18	0.628	-1.31	0.389	-1.44	0.205	-1.54	0.123	110	11.36
54762	GRAMD1C	GRAM domain containing 1C	-3.48	9.32e-05	-1.37	0.418	-1.35	0.453	-1.41	0.35	-1.47	0.293	-1.23	0.616	-1	0.997	110	11.31
210	ALAD	aminolevulinate dehydratase	-2.28	2.55e-05	-1.21	0.429	-1.18	0.501	-1.44	0.0753	-1.59	0.0181	-1.78	0.0031	-1.83	0.0019	110	11.31
26084	ARHGEF26	Rho guanine nucleotide exchange factor (GEF) 26	-2.57	9.16e-05	-1.81	0.0152	-1.59	0.0648	-1.43	0.178	-1.45	0.156	-1.3	0.35	-1.15	0.663	110	11.3
340371	NRBP2	nuclear receptor binding protein 2	-3.28	5.54e-06	-1.69	0.0453	-1.55	0.101	-1.33	0.325	-1.31	0.353	-1.03	0.948	1.04	0.919	110	11.23
5763	PTMS	parathymosin	-2.02	0.00151	-1.25	0.42	-1.44	0.137	-1.34	0.241	-1.45	0.124	-1.75	0.0133	-1.97	0.00277	110	11.22
4547	MTTP	microsomal triglyceride transfer protein	-2.79	0.000218	-1.57	0.136	-1.65	0.0955	-1.46	0.219	-1.34	0.368	-1.27	0.487	-1.13	0.762	110	11.21
178	AGL	amylo-alpha-1, 6-glucosidase, 4-alpha-glucanotransferase	-2.16	0.00012	-1.37	0.148	-1.29	0.26	-1.64	0.0152	-1.74	0.00584	-1.62	0.0168	-1.37	0.151	110	11.19
342	APOC1P1	apolipoprotein C-I pseudogene 1	-2.06	0.00228	-1.37	0.255	-1.78	0.0217	-1.33	0.305	-1.37	0.265	-1.57	0.0742	-1.71	0.0321	110	11.19
1629	DBT	dihydrolipoamide branched chain transacylase E2	-2.04	0.000212	-1.37	0.129	-1.27	0.29	-1.41	0.0995	-1.59	0.0184	-1.73	0.00469	-1.74	0.00411	110	11.15
115330	GPR146	G protein-coupled receptor 146	-2.54	2.5e-06	-1.47	0.0588	-1.46	0.0653	-1.28	0.253	-1.32	0.188	-1.51	0.0391	-1.54	0.0297	110	11.12
154043	CNKSR3	CNKSR family member 3	-2.05	1.04e-07	-1.63	0.000159	-1.49	0.00186	-1.47	0.00294	-1.61	0.000235	-1.42	0.00617	-1.44	0.00461	110	11.11
9728	SECISBP2L	SECIS binding protein 2-like	-2.01	0.00145	-1.81	0.00878	-1.6	0.0402	-1.55	0.0569	-1.41	0.158	-1.4	0.163	-1.33	0.249	110	11.11
2620	GAS2	growth arrest-specific 2	-2.79	0.00939	-1.45	0.458	-1.3	0.622	-1.24	0.689	-1.32	0.596	-1.48	0.404	-1.51	0.38	110	11.09
54810	GIPC2	GIPC PDZ domain containing family, member 2	-2.11	0.00123	-1.48	0.116	-1.29	0.348	-1.45	0.136	-1.73	0.0189	-1.62	0.042	-1.41	0.165	110	11.09
54886	LPPR1	-	-3.78	6.27e-06	-1.94	0.0249	-1.21	0.619	-1	0.993	-1.05	0.913	-1.07	0.87	1.04	0.927	110	11.09
1549	CYP2A7	cytochrome P450, family 2, subfamily A, polypeptide 7	-2.58	0.0234	-1.82	0.206	1.17	0.805	1.8	0.228	1.53	0.409	-1.1	0.882	-1.03	0.963	110	11.03
549	AUH	AU RNA binding protein/enoyl-CoA hydratase	-2.43	0.000174	-1.59	0.0689	-1.47	0.146	-1.41	0.197	-1.44	0.163	-1.33	0.289	-1.33	0.301	110	11
65983	GRAMD3	GRAM domain containing 3	-2.05	9.18e-06	-1.46	0.0202	-1.46	0.0202	-1.47	0.0165	-1.62	0.00206	-1.49	0.0145	-1.41	0.0382	110	10.96
145482	PTGR2	prostaglandin reductase 2	-2.09	0.0106	-1.26	0.548	-1.11	0.801	-1.46	0.25	-1.62	0.131	-1.67	0.0917	-1.73	0.0706	110	10.94
11059	WWP1	WW domain containing E3 ubiquitin protein ligase 1	-2.04	5.41e-06	-1.7	0.000532	-1.43	0.0232	-1.6	0.0023	-1.57	0.00361	-1.37	0.0449	-1.21	0.272	110	10.92
51390	AIG1	androgen-induced 1	-2.52	1.5e-05	-1.78	0.00685	-1.42	0.128	-1.29	0.286	-1.21	0.463	-1.35	0.199	-1.34	0.218	110	10.91
200931	SLC51A	solute carrier family 51, alpha subunit	-2.86	0.000171	-1.17	0.699	1.31	0.439	1.53	0.164	1.6	0.121	1.3	0.435	1.09	0.83	110	10.86
114571	SLC22A9	solute carrier family 22 (organic anion transporter), member 9	-2.42	0.00254	-1.59	0.155	-1.51	0.218	-1.28	0.505	-1.45	0.267	-1.28	0.504	-1.33	0.422	110	10.86
8424	BBOX1	butyrobetaine (gamma), 2-oxoglutarate dioxygenase (gamma-butyrobetaine hydroxylase) 1	-2.87	0.0194	-1.05	0.948	1.16	0.827	1.32	0.645	1.41	0.544	1.37	0.584	1.66	0.331	110	10.84
23097	CDK19	cyclin-dependent kinase 19	-2.11	2.73e-06	-1.55	0.00451	-1.34	0.0742	-1.45	0.0163	-1.52	0.00634	-1.45	0.0165	-1.37	0.0463	110	10.79
200010	SLC5A9	solute carrier family 5 (sodium/sugar cotransporter), member 9	-2.24	0.0236	1.03	0.96	1.25	0.619	1.51	0.285	1.72	0.135	1.56	0.238	1.47	0.325	110	10.78
11309	SLCO2B1	solute carrier organic anion transporter family, member 2B1	-2.5	3.68e-07	-1.7	0.00216	-1.61	0.00622	-1.28	0.199	-1.13	0.579	-1.27	0.203	-1.28	0.185	110	10.77
174	AFP	alpha-fetoprotein	-2.05	0.00795	-1.17	0.688	-1.16	0.695	-1.47	0.205	-1.76	0.0459	-1.69	0.0655	-1.47	0.209	110	10.77
55349	CHDH	choline dehydrogenase	-2.66	7.63e-05	-1.75	0.0271	-1.53	0.109	-1.27	0.412	-1.27	0.415	-1.18	0.596	-1.1	0.792	110	10.76
5288	PIK3C2G	phosphatidylinositol-4-phosphate 3-kinase, catalytic subunit type 2 gamma	-2.92	0.00028	-1.51	0.221	-1.45	0.284	-1.32	0.436	-1.41	0.327	-1.11	0.812	-1.04	0.937	110	10.76
5009	OTC	ornithine carbamoyltransferase	-2.69	0.00331	-1.22	0.688	1.25	0.632	1.38	0.428	1.44	0.369	1.36	0.464	1.41	0.398	110	10.75
80344	DCAF11	DDB1 and CUL4 associated factor 11	-2.21	4.06e-07	-1.05	0.849	-1.06	0.782	-1.2	0.303	-1.59	0.00198	-1.79	0.000139	-1.84	6.78e-05	110	10.74
2263	FGFR2	fibroblast growth factor receptor 2	-2.17	0.00831	-1.03	0.953	1.3	0.432	1.62	0.0963	1.59	0.114	1.5	0.18	1.5	0.182	110	10.71
3295	HSD17B4	hydroxysteroid (17-beta) dehydrogenase 4	-2	1.8e-06	-1.34	0.0439	-1.39	0.0226	-1.5	0.00383	-1.59	0.00095	-1.41	0.0151	-1.48	0.0053	110	10.71
[truncated: 16,962 more rows]
