# Supplementary material for: Gene networks and transcription factor motifs defining the differentiation of stem cells into hepatocyte-like cells
Source: J Hepatol. 2015 Oct;63(4):934–42. doi: 10.1016/j.jhep.2015.05.013 (PMC4580233; doi:10.1016/j.jhep.2015.05.013)
Supplement: Supplementary Table 4 [file mmc4.xls]

## Sheet: Euclidean dist ESC, HLC vs FH
Fold=2; #gene=10420
	ESC-UKK1	ESC-UKK2	FH	HLC-UKK islands	ESC-MRC	HLC-MRC-D17	HLC-MRC-D21	hESC-CEL	HLC-CEL-hESC	hiPSC-CEL	HLC-CEL-hiPSC	HLC-UKK total
ESC-UKK1	0	15.6162	212.945	134.802	79.482	132.156	140.429	86.7157	167.794	86.7529	164.938	131.949
ESC-UKK2	15.6162	0	212.478	134.254	78.0459	133.082	141.072	84.5241	168.515	84.5749	165.672	131.512
FH	212.945	212.478	0	178.441	227.148	178.698	171.628	223.863	169.93	223.171	171.318	185.019
HLC-UKK islands	134.802	134.254	178.441	0	161.416	102.578	99.2185	161.435	115.668	160.766	112.876	23.4752
ESC-MRC	79.482	78.0459	227.148	161.416	0	128.473	139.525	62.9	179.611	64.9624	176.272	158.993
HLC-MRC-D17	132.156	133.082	178.698	102.578	128.473	0	27.8098	136.42	107.162	136.867	104.118	102.701
HLC-MRC-D21	140.429	141.072	171.628	99.2185	139.525	27.8098	0	145.841	101.138	146.18	97.5347	100.69
hESC-CEL	86.7157	84.5241	223.863	161.435	62.9	136.42	145.841	0	174.336	27.1183	171.766	159.466
HLC-CEL-hESC	167.794	168.515	169.93	115.668	179.611	107.162	101.138	174.336	0	174.096	38.9242	119.862
hiPSC-CEL	86.7529	84.5749	223.171	160.766	64.9624	136.867	146.18	27.1183	174.096	0	170.123	158.829
HLC-CEL-hiPSC	164.938	165.672	171.318	112.876	176.272	104.118	97.5347	171.766	38.9242	170.123	0	116.329
HLC-UKK total	131.949	131.512	185.019	23.4752	158.993	102.701	100.69	159.466	119.862	158.829	116.329	0
