# Supplementary material for: Gene networks and transcription factor motifs defining the differentiation of stem cells into hepatocyte-like cells
Source: J Hepatol. 2015 Oct;63(4):934–42. doi: 10.1016/j.jhep.2015.05.013 (PMC4580233; doi:10.1016/j.jhep.2015.05.013)
Supplement: Supplementary Table 5 [file mmc5.xls]

## Sheet: Eucl dist CMC, CS vs FH
Euclidean distance, primary hepatocytes in collagen monlayer vs FH and HLC
Fold=2; #gene=13137
	CS_D1	CS_D10	CS_D14	CS_D2	CS_D3	CS_D5	CS_D7	FH	HLC-UKK foci	HLC-MRC-D21	HLC-CEL-hESC	HLC-CEL-hiPSC
CS_D1	0	59.7318	62.1657	37.0775	47.6634	58.0192	60.2105	83.3253	168.987	157.67	154.877	154.366
CS_D10	59.7318	0	16.9778	43.4632	34.6164	24.7037	21.8489	82.5898	171.815	161.469	154.406	155.968
CS_D14	62.1657	16.9778	0	47.7826	39.8453	33.8446	30.0658	83.3641	171.843	160.924	153.339	154.84
CS_D2	37.0775	43.4632	47.7826	0	21.2099	35.7498	41.1056	72.6124	172.484	161.908	157.511	158.446
CS_D3	47.6634	34.6164	39.8453	21.2099	0	24.6077	31.0077	74.5022	171.499	161.298	156.118	157.344
CS_D5	58.0192	24.7037	33.8446	35.7498	24.6077	0	15.677	79.8366	173.573	165.178	158.619	160.294
CS_D7	60.2105	21.8489	30.0658	41.1056	31.0077	15.677	0	83.5245	173.111	165.703	158.332	159.901
FH	83.3253	82.5898	83.3641	72.6124	74.5022	79.8366	83.5245	0	181.084	173.543	171.648	173.178
HLC-UKK islands	168.987	171.815	171.843	172.484	171.499	173.573	173.111	181.084	0	106.536	121.27	118.925
HLC-MRC-D21	157.67	161.469	160.924	161.908	161.298	165.178	165.703	173.543	106.536	0	103.738	100.171
HLC-CEL-hESC	154.877	154.406	153.339	157.511	156.118	158.619	158.332	171.648	121.27	103.738	0	40.3593
HLC-CEL-hiPSC	154.366	155.968	154.84	158.446	157.344	160.294	159.901	173.178	118.925	100.171	40.3593	0
Euclidean distance, primary hepatocytes in collagen sandwich vs FH and HLC
Fold=2; #gene=13384
	CMC_D1	CMC_D10	CMC_D14	CMC_D2	CMC_D3	CMC_D5	CMC_D7	FH	HLC-UKK foci	HLC-MRC-D21	HLC-CEL-hESC	HLC-CEL-hiPSC
CMC_D1	0	64.065	65.6699	39.7224	52.5206	58.8152	61.3667	92.4724	166.857	148.701	148.83	147.509
CMC_D10	64.065	0	18.9199	47.2946	35.926	24.7032	17.9569	102.037	164.052	147.163	139.852	139.52
CMC_D14	65.6699	18.9199	0	50.7054	42.6101	34.6143	29.3018	107.975	164.214	145.888	137.706	136.954
CMC_D2	39.7224	47.2946	50.7054	0	23.5305	37.6898	42.7709	101.311	166.343	146.038	144.388	143.616
CMC_D3	52.5206	35.926	42.6101	23.5305	0	22.2358	29.0073	101.002	165.212	145.818	141.933	141.559
CMC_D5	58.8152	24.7032	34.6143	37.6898	22.2358	0	14.7845	97.6946	165.76	145.93	141.366	141.113
CMC_D7	61.3667	17.9569	29.3018	42.7709	29.0073	14.7845	0	97.4199	165.936	147.204	141.856	141.674
FH	92.4724	102.037	107.975	101.311	101.002	97.6946	97.4199	0	181.468	173.67	171.71	173.221
HLC-UKK islands	166.857	164.052	164.214	166.343	165.212	165.76	165.936	181.468	0	108.717	122.555	120.386
HLC-MRC-D21	148.701	147.163	145.888	146.038	145.818	145.93	147.204	173.67	108.717	0	103.907	100.296
HLC-CEL-hESC	148.83	139.852	137.706	144.388	141.933	141.366	141.856	171.71	122.555	103.907	0	40.4991
HLC-CEL-hiPSC	147.509	139.52	136.954	143.616	141.559	141.113	141.674	173.221	120.386	100.296	40.4991	0
