# Supplementary material for: Gene networks and transcription factor motifs defining the differentiation of stem cells into hepatocyte-like cells
Source: J Hepatol. 2015 Oct;63(4):934–42. doi: 10.1016/j.jhep.2015.05.013 (PMC4580233; doi:10.1016/j.jhep.2015.05.013)
Supplement: Supplementary Table 6 [file mmc6.xls]

## Sheet: Cluster 1
		MRC			CEL				UKK
Symbol	Name	ESC	HLC-D17	HLC-D21	hESC	HLC-hESC	hiPSC	HLC-hiPSC	ESC1	ESC2	HLC-total	HLC-islands
TDP1	tyrosyl-DNA phosphodiesterase 1	4.07	1.93	1.78	3.89	1.21	3.76	1.34	3.21	3.36	1.45	1.36
ZMYND8	zinc finger, MYND-type containing 8	5.37	1.91	1.99	4.2	1.07	4.5	1.32	3.13	3.22	1.34	1.38
DROSHA	drosha, ribonuclease type III	4.32	2.33	2.02	4.31	1.14	4.54	1.4	2.8	3	1.41	1.15
XPO5	exportin 5	4.39	2.1	1.82	3.87	1.16	3.71	1.42	3.08	3	1.21	1.22
NCL	nucleolin	3.78	2.18	1.86	3.96	1.27	3.84	1.5	3.29	3.39	1.2	1.19
IPO11	importin 11	4.7	2.04	1.8	4.02	1.06	4.27	1.2	2.97	3.06	1.16	1.11
CCNF	cyclin F	4.07	1.86	1.55	4.49	1.08	4.36	1.23	3.81	3.63	1.5	1.29
TTF1	transcription termination factor, RNA polymerase I	4.51	2.33	2.09	4.43	1.27	4.29	1.48	2.85	2.92	1.35	1.52
SSRP1	structure specific recognition protein 1	5.13	2.51	2.06	4.09	1.07	3.93	1.27	3.89	3.6	1.46	1.35
WDR75	WD repeat domain 75	4.47	2.05	1.69	4.76	1.06	4.63	1.39	3.52	3.12	1.02	1.05
SLIRP	SRA stem-loop interacting RNA binding protein	3.83	1.78	1.63	4.03	1.27	4.18	1.31	3.86	3.83	1.06	1.21
DIMT1	DIM1 dimethyladenosine transferase 1 homolog (S. cerevisiae)	3.85	1.79	1.7	3.48	1.16	3.91	1.49	3.33	3.2	1.35	1.3
MAK16	MAK16 homolog (S. cerevisiae)	3.76	1.87	1.5	4.45	1.36	4.94	1.48	3.84	3.8	1.2	1.26
KIF1A	kinesin family member 1A	4.87	2.07	1.95	5.45	1.38	5.28	1.11	3.96	3.52	1.13	1.13
ATIC	5-aminoimidazole-4-carboxamide ribonucleotide formyltransferase/IMP cyclohydrolase	5.06	2.32	2	5.69	1.11	5.65	1.4	3.41	3.59	1.11	1.21
CPSF3	cleavage and polyadenylation specific factor 3, 73kDa	5.56	2.63	2.2	4.9	1.18	4.64	1.34	3.67	3.83	1.15	1.19
POLD3	polymerase (DNA-directed), delta 3, accessory subunit	4.83	2.48	2.1	5.05	-1.11	4.33	1.11	2.97	3.27	1.26	1.2
HNRNPC	heterogeneous nuclear ribonucleoprotein C (C1/C2)	4.38	1.94	1.91	4.43	1.45	3.61	1.32	3.35	3.75	-1.01	1.07
DSN1	DSN1, MIS12 kinetochore complex component	3.83	1.78	1.65	4.49	1.28	4.33	1.5	2.77	2.75	1.31	1.1
HENMT1	HEN1 methyltransferase homolog 1 (Arabidopsis)	4.35	1.85	1.88	4.9	1.63	4.32	1.4	2.52	3.02	1.24	1.25
CRLF3	cytokine receptor-like factor 3	4.3	1.79	1.62	4.37	1.52	4.4	1.75	3.83	3.75	1.35	1.14
NUP155	nucleoporin 155kDa	4.78	2.19	1.83	4.6	-1.23	4.63	-1.03	3.35	3.38	1.34	1.35
WDR12	WD repeat domain 12	5.11	2.32	1.91	5.37	-1.07	5.56	1.22	3.93	4.07	1.14	1.15
TK1	thymidine kinase 1, soluble	4.13	1.84	1.56	3.68	1.25	3.72	1.19	4.18	3.99	1.49	1.51
FAM155A	family with sequence similarity 155, member A	4.47	2.48	2.4	5.79	1.36	4.9	1.33	3.63	4.06	1.32	1.26
LSM2	LSM2 homolog, U6 small nuclear RNA associated (S. cerevisiae)	4.48	2.28	2.13	4.18	1.45	4.21	1.64	2.9	2.59	1.34	1.29
MGME1	mitochondrial genome maintenance exonuclease 1	4.5	2.05	1.87	4.74	1.43	4.65	1.85	3.8	4.03	1.17	1.08
PSMC3IP	PSMC3 interacting protein	5.67	2.41	1.9	5.06	1.03	4.18	1.36	4.18	4.03	1.07	1.05
IPO5	importin 5	5.14	2.52	2.18	5.14	-1.08	5.02	1.13	4.03	4.25	1.32	1.34
PAK1	p21 protein (Cdc42/Rac)-activated kinase 1	5.09	1.75	1.65	3.98	1.51	4.25	1.77	3.26	3.81	1.41	1.48
HEATR1	HEAT repeat containing 1	5.68	2.23	1.93	4.64	1.24	5.36	1.51	4.33	4.48	1.36	1.3
CENPN	centromere protein N	4.11	2.06	1.96	3.38	1.07	3.77	1.15	4.05	4.08	1.11	1.05
SNRNP40	small nuclear ribonucleoprotein 40kDa (U5)	4.14	1.96	1.62	3.87	1.03	3.34	1	3.89	3.73	1.45	1.44
MRPL47	mitochondrial ribosomal protein L47	3.59	2.13	1.94	3.59	1.4	3.71	1.46	3.02	2.96	1.11	1.26
C14orf169	chromosome 14 open reading frame 169	4.07	1.62	1.56	3.94	1.26	3.81	1.1	4.23	4.25	1.52	1.33
UBE3D	ubiquitin protein ligase E3D	5.04	2.56	2.44	4.35	1.23	3.45	1.23	3.24	2.96	1.05	1.16
NUDT21	nudix (nucleoside diphosphate linked moiety X)-type motif 21	5.12	2.34	2.18	3.88	1.56	4.02	1.46	3.46	3.34	1.53	1.58
TCF19	transcription factor 19	4.26	2.07	1.84	4.85	1.19	3.92	1.19	4.19	4.01	1.69	1.78
C17orf75	chromosome 17 open reading frame 75	4.87	2.57	2.43	5.07	1.42	4.56	1.23	2.98	3.18	-1.03	1.08
CAD	carbamoyl-phosphate synthetase 2, aspartate transcarbamylase, and dihydroorotase	5.42	1.92	1.59	4.57	-1.13	4.38	-1.01	2.88	2.88	1.16	1.21
GNL3	guanine nucleotide binding protein-like 3 (nucleolar)	4.06	2.11	2.04	3.84	-1.03	3.93	1.4	3.22	2.97	1.56	1.8
XPO1	exportin 1 (CRM1 homolog, yeast)	4.49	2.55	2.21	4.9	-1.01	4.98	1.08	4.34	4.46	1.5	1.25
NUP54	nucleoporin 54kDa	3.75	1.83	1.56	4.29	1.04	3.7	1.08	3.38	3.4	-1	1.05
RNPS1	RNA binding protein S1, serine-rich domain	3.46	2.17	1.87	3.55	1.35	3.52	1.41	3.63	3.79	1.55	1.51
GTF3C2	general transcription factor IIIC, polypeptide 2, beta 110kDa	3.73	1.91	1.77	3.71	1.59	3.62	1.43	3.35	3.4	1.56	1.53
USP10	ubiquitin specific peptidase 10	4.74	2.28	1.85	3.4	1.24	3.71	1.14	4.11	3.63	1.77	1.6
METTL21A	methyltransferase like 21A	4.69	1.81	1.81	5.38	1.58	5.8	1.36	3.08	3.43	-1.08	1.01
SRSF3	serine/arginine-rich splicing factor 3	3.96	1.85	1.65	4.58	1.08	3.55	1.07	3.19	3.35	1.11	-1.13
GGCT	gamma-glutamylcyclotransferase	3.7	2.15	1.9	4.27	1.77	4.33	1.45	2.63	2.93	1.26	1.31
SMARCAD1	SWI/SNF-related, matrix-associated actin-dependent regulator of chromatin, subfamily a, containing DEAD/H box 1	4.45	3.01	2.59	4.88	1.25	4.39	1.31	4.13	3.68	1.19	1.41
RAD51	RAD51 recombinase	3.76	1.85	1.62	4.61	1.21	5.36	1.43	3.46	3.53	1.85	1.77
TMEM178B	transmembrane protein 178B	5.61	1.88	1.68	6.54	1.09	5.74	-1.02	3.48	4.03	1.49	1.48
LOC100289092	uncharacterized LOC100289092	5.24	2.11	1.91	3.97	1.03	3.95	-1.15	2.75	3.02	1.07	1.11
ILF3	interleukin enhancer binding factor 3, 90kDa	5.66	3.01	2.43	5.51	1.17	5.36	1.25	3.64	3.54	1.37	1.22
EXOSC9	exosome component 9	5.48	1.94	1.69	5.29	1.21	5.08	1.24	4.9	5.12	1.22	1.37
CHCHD3	coiled-coil-helix-coiled-coil-helix domain containing 3	4.3	1.79	1.57	3.63	1.12	3.88	1.44	4.07	4.32	-1.01	-1.02
SNRPF	small nuclear ribonucleoprotein polypeptide F	5.35	2.12	1.79	4.85	-1.25	4.81	1.08	4.39	4.39	1.12	1.04
DEK	DEK oncogene	4.73	2.73	2.22	4.49	1.31	4.33	1.27	4.21	4.23	-1.12	1.05
UBLCP1	ubiquitin-like domain containing CTD phosphatase 1	3.53	2.1	2.1	3.52	1.5	3.49	1.5	3.5	3.4	1.09	1.17
AEN	apoptosis enhancing nuclease	3.22	1.62	1.42	5.87	1.13	5.21	1.28	3.42	3.73	1.18	1.07
APEX1	APEX nuclease (multifunctional DNA repair enzyme) 1	3.97	2.08	1.72	3.24	-1	3.37	1.07	3.82	3.82	1.45	1.54
GNL2	guanine nucleotide binding protein-like 2 (nucleolar)	4.47	2.47	2.04	4.93	1.14	5.3	1.33	3.9	4.01	1.58	1.9
NOLC1	nucleolar and coiled-body phosphoprotein 1	4.26	1.75	1.44	4.25	-1.15	4.38	1.07	3.27	2.99	1.03	1.09
PPT1	palmitoyl-protein thioesterase 1	4.47	2.42	2.14	4.49	1.51	4.39	1.86	4.15	4.24	1.35	1.17
MTMR9	myotubularin related protein 9	3.56	1.93	1.79	4.85	1.53	4.67	1.8	2.66	2.86	1.44	1.26
RBBP4	retinoblastoma binding protein 4	4.37	2.26	2.43	6.39	1.46	4.77	1.13	2.65	2.7	1.11	1.14
UBR5	ubiquitin protein ligase E3 component n-recognin 5	4.5	1.92	1.78	5.25	1.08	4.91	1.15	2.23	2.4	1.19	1.13
BYSL	bystin-like	4.24	1.87	1.71	3.49	-1.24	3.33	1.1	3.73	3.61	1.26	1.26
SIX4	SIX homeobox 4	4.17	2.06	1.78	5.27	-1.03	6.01	-1.1	2.84	3.08	1.75	1.61
DDX21	DEAD (Asp-Glu-Ala-Asp) box helicase 21	3.97	1.85	1.55	5.71	-1.15	5.44	1.13	4.55	4.51	1	1.16
TCF3	transcription factor 3	4.4	2.09	1.86	3.91	1.45	3.83	1.54	3.94	4.09	1.82	1.66
ZNF551	zinc finger protein 551	3.71	1.61	1.34	3.7	1.32	3.85	1.21	2.93	3.28	1.17	1.09
CDC123	cell division cycle 123	5.2	2.2	1.97	5.09	1.69	4.6	1.68	4.5	4.36	1.28	1.33
YTHDF2	YTH domain family, member 2	3.63	1.94	1.83	3.37	1.59	3.23	1.39	3.69	3.71	1.29	1.07
QSER1	glutamine and serine rich 1	5.77	2.03	1.83	4.27	1.1	3.84	1.03	2.7	2.74	-1.02	-1.08
DDX20	DEAD (Asp-Glu-Ala-Asp) box polypeptide 20	5.12	2.59	2.37	4.48	1.63	4.36	1.54	4.06	4.16	1.11	-1.07
DTYMK	deoxythymidylate kinase (thymidylate kinase)	5.32	2.72	2.36	4.18	1.4	4.16	1.37	4.69	4.58	1.41	1.25
TGIF1	TGFB-induced factor homeobox 1	3.54	2.21	1.92	3.1	1.36	3.43	1.37	4.27	3.99	1.46	1.12
XPOT	exportin, tRNA	3.53	3.07	2.4	4.1	-1.11	3.82	1.24	3.48	3.38	1.51	1.36
NUP107	nucleoporin 107kDa	5.91	2.65	2.2	5.32	1.08	4.52	1.05	4.33	4.4	-1.12	1.03
PSMD11	proteasome (prosome, macropain) 26S subunit, non-ATPase, 11	3.79	1.72	1.72	3.52	1.3	3.26	1.15	2.83	2.89	1.14	1.25
YARS2	tyrosyl-tRNA synthetase 2, mitochondrial	3.88	2.19	1.95	4.39	1.58	4.32	1.84	2.98	3.03	1.01	-1.07
TCF7L1	transcription factor 7-like 1 (T-cell specific, HMG-box)	5.13	1.48	1.48	4.77	1.07	5.01	1.38	4.34	4.04	1.81	1.73
URB2	URB2 ribosome biogenesis 2 homolog (S. cerevisiae)	4.04	1.52	1.25	4.25	-1.14	4.23	-1.05	3.5	3.77	1.36	1.22
FAXC	failed axon connections homolog (Drosophila)	4.04	2.5	2.28	4.82	1.84	4.44	1.7	2.87	3.14	1.22	1.23
PNO1	partner of NOB1 homolog (S. cerevisiae)	3.92	1.8	1.5	3.77	-1.02	3.93	1.19	3.37	3.4	-1.01	-1.15
R3HDM1	R3H domain containing 1	4.37	1.89	1.8	3.36	-1.04	3.23	1.09	3.28	3.35	1.03	1.01
NME1	NME/NM23 nucleoside diphosphate kinase 1	4.92	2.09	1.65	4.63	-1.08	4.52	1.46	4.15	4.13	-1.17	-1.21
KIAA0020	KIAA0020	3.86	1.91	1.51	4.17	-1.05	3.87	1.08	3.44	3.05	-1.18	1.08
TCERG1	transcription elongation regulator 1	4.3	2.75	2.49	4.03	-1.04	4.02	1.01	3.81	3.78	1.56	1.79
ZNF184	zinc finger protein 184	3.18	2.34	2.21	3.55	1.01	3.83	1.04	3	2.88	1.51	1.37
POLA2	polymerase (DNA directed), alpha 2, accessory subunit	4.58	1.75	1.39	3.4	1.14	2.93	1.05	3.8	3.7	1.47	1.41
MRPL3	mitochondrial ribosomal protein L3	3.56	2.13	1.86	2.93	1.01	3.31	1.11	3.3	3.4	1.23	1.3
ZNF567	zinc finger protein 567	3.27	2.07	2.08	4.86	1.29	5.42	1.19	2.6	2.59	1.52	1.79
RPA1	replication protein A1, 70kDa	3.76	2.11	1.91	3.55	1.36	3.33	1.25	2.81	2.77	1.65	1.49
NOP16	NOP16 nucleolar protein	4.74	1.76	1.49	4	-1.37	4.22	1.07	4.73	4.68	1.17	1.19
ESCO2	establishment of sister chromatid cohesion N-acetyltransferase 2	5.57	1.91	1.65	5.53	1.69	6.99	1.04	4.52	4.37	1.3	1.31
ZNF286A	zinc finger protein 286A	5.43	1.96	1.75	2.84	1.09	3.36	1.04	3.02	3.15	1.55	1.5
MAD2L2	MAD2 mitotic arrest deficient-like 2 (yeast)	5.33	2	1.82	7.45	1.42	7.15	1.4	3.23	2.98	1.38	1.39
SAAL1	serum amyloid A-like 1	5.9	2.11	1.67	5.57	-1.11	5.74	-1.09	4.91	4.98	1.42	1.42
PARP1	poly (ADP-ribose) polymerase 1	5.52	2.17	1.77	6.18	-1.11	6.56	-1.03	3.96	4.29	1.03	-1.15
DNMT3A	DNA (cytosine-5-)-methyltransferase 3 alpha	4.72	2.39	1.94	5.34	1.66	5.27	1.62	4.32	4.66	1.47	1.4
UPF3B	UPF3 regulator of nonsense transcripts homolog B (yeast)	4.76	2.66	2.45	4.62	1.13	4.16	1.35	2.84	2.78	-1.21	-1.09
HSPH1	heat shock 105kDa/110kDa protein 1	4.58	2.44	2.43	3.93	1.89	4.54	1.62	4.29	3.58	1.06	1.09
ANP32A	acidic (leucine-rich) nuclear phosphoprotein 32 family, member A	4.05	2.53	2.21	2.96	1.17	3.06	1.05	3.54	3.51	1.47	1.28
HTATSF1	HIV-1 Tat specific factor 1	4.82	2.76	2.13	3.05	1.33	3.58	1.28	2.82	2.63	1.41	1.3
CCT7	chaperonin containing TCP1, subunit 7 (eta)	4.14	2.45	2.2	3.57	1.32	4	1.53	4.34	4.29	1.72	1.64
C1orf109	chromosome 1 open reading frame 109	4.04	2.21	2.02	4.88	1.1	4.5	1.18	3.7	4.06	2.13	1.93
LRR1	leucine rich repeat protein 1	6.3	1.96	1.87	4.23	1.47	4.98	1.49	4.74	4.84	-1.13	-1.12
CCDC88C	coiled-coil domain containing 88C	3.63	1.67	1.6	3.64	-1.09	3.55	-1.07	3.08	3.25	1.14	1.13
CPVL	carboxypeptidase, vitellogenic-like	3.72	2.39	1.81	3.47	1.16	4.73	2.23	3.08	2.98	1.26	1.31
NAA15	N(alpha)-acetyltransferase 15, NatA auxiliary subunit	6.32	2.3	1.95	6.25	1.07	6.31	1.22	4.3	4.19	-1.21	-1.08
SNN	stannin	3.95	2.3	1.91	3.55	1.48	3.21	1.34	3.4	3.57	1.85	1.64
TRIM28	tripartite motif containing 28	3.85	1.59	1.54	5.11	1.26	5.15	1.28	4.66	4.18	1.88	1.86
STRBP	spermatid perinuclear RNA binding protein	6.04	1.93	1.71	8.26	1.18	6.93	-1.03	3.02	3.42	1.18	1.11
NARS	asparaginyl-tRNA synthetase	3.13	2.67	2.34	3.94	1.39	3.72	1.65	3.19	2.91	1.34	1.35
ACVR2B	activin A receptor, type IIB	4.74	2.21	2.09	4.37	1.02	3.95	1.04	3.14	3.24	2.16	1.93
SRM	spermidine synthase	4.53	1.47	1.34	5.86	-1.08	6.27	1.84	4.46	4.13	1.09	1.17
SNRPB2	small nuclear ribonucleoprotein polypeptide B	3.67	2.6	2.3	3.62	1.53	3.66	1.52	3.49	3.53	1.59	1.64
GTF3C4	general transcription factor IIIC, polypeptide 4, 90kDa	3.63	1.62	1.5	4.33	1.16	4.03	1.17	3.96	4.44	1.98	1.87
HNRNPD	heterogeneous nuclear ribonucleoprotein D (AU-rich element RNA binding protein 1, 37kDa)	5.55	2.11	1.76	6.53	1.12	6.09	1.11	4.35	4.5	-1.16	-1.26
ABI2	abl-interactor 2	4.56	2.12	2.07	3.87	1.06	3.85	1.16	2.77	2.98	2.02	1.94
HNRNPM	heterogeneous nuclear ribonucleoprotein M	4.97	2.1	1.64	5.06	1.12	4.69	1.09	4.08	3.92	-1.29	-1.41
MATR3	matrin 3	5.08	3.19	2.64	3.77	1.48	3.78	1.36	3.26	3.16	1.49	1.41
PDSS1	prenyl (decaprenyl) diphosphate synthase, subunit 1	5.22	2.41	2.02	4.52	1.49	4.24	2.12	4.56	4.29	-1.05	1.18
C10orf137	chromosome 10 open reading frame 137	4.4	2.62	2.41	4.08	1.6	4.17	1.8	3.68	3.81	1.45	1.53
PWWP2A	PWWP domain containing 2A	4.27	2.18	1.88	3.98	1.3	3.71	1.46	2.22	2.27	1.27	1.21
CCT3	chaperonin containing TCP1, subunit 3 (gamma)	4.35	2.25	1.98	4.24	1.94	4.27	1.96	4.07	4.12	1.24	1.27
GRPEL2	GrpE-like 2, mitochondrial (E. coli)	2.87	1.94	1.69	4.08	1.32	3.68	1.44	3.26	3.32	1.76	1.69
SMNDC1	survival motor neuron domain containing 1	3.06	1.91	1.77	3.57	1.52	3.3	1.66	3.49	3.36	1.41	1.27
PRMT5	protein arginine methyltransferase 5	4.22	2.32	2.09	3.67	1.03	3.69	1.34	5.38	5.28	1.55	1.63
FAM213B	family with sequence similarity 213, member B	5.21	2.73	2.99	5.27	1.31	5.02	1.43	2.36	2.62	1.09	1.06
PHIP	pleckstrin homology domain interacting protein	5.05	2.82	2.55	4.32	1.4	4.13	1.68	3.1	2.98	1.35	1.78
WRN	Werner syndrome, RecQ helicase-like	4.42	2.4	1.94	4.31	1.03	4.14	1.17	2.4	2.49	-1.15	-1.08
KNSTRN	kinetochore-localized astrin/SPAG5 binding protein	5.45	2.97	2.6	6.36	-1.08	6.04	-1.16	3.94	3.6	1.48	1.38
NVL	nuclear VCP-like	3.22	1.86	1.63	3.56	-1.11	3.15	1.05	3.14	3.23	1.34	1.5
PHF5A	PHD finger protein 5A	4.51	2.27	1.96	3.1	1.4	2.82	1.27	4.39	4.45	1.54	1.48
CPSF2	cleavage and polyadenylation specific factor 2, 100kDa	5.74	2.78	2.3	5.79	1.73	6.05	1.48	3.89	3.9	1.04	-1.11
GAR1	GAR1 ribonucleoprotein	3.76	1.61	1.52	3.26	-1.02	3.02	1.15	4.34	4.33	1.15	1.13
LSM7	LSM7 homolog, U6 small nuclear RNA associated (S. cerevisiae)	4.56	2.69	2.45	3.15	1.17	3.72	1.36	2.69	2.45	1.29	1.46
NIF3L1	NIF3 NGG1 interacting factor 3-like 1 (S. cerevisiae)	3.86	2.08	1.83	4.02	1.16	3.6	1.02	2.65	2.62	-1.05	-1.08
TMEM35	transmembrane protein 35	3.7	1.41	2.07	5.01	-1.16	4.04	-1.36	3.23	3.48	1.6	1.53
PPAP2C	phosphatidic acid phosphatase type 2C	8.2	1.31	1.4	4.28	1.35	4.42	1.11	4.46	4.41	1.03	1.2
NOP56	NOP56 ribonucleoprotein	5.74	2.4	2.02	6.09	1.03	6.02	1.24	5.89	5.47	1.16	1.18
SAC3D1	SAC3 domain containing 1	3.37	1.9	1.73	4.01	1.29	3.55	1.45	2.39	2.69	1.62	1.39
RNASEH1-AS1	RNASEH1 antisense RNA 1	6.41	2.34	2.06	4.61	-1.35	7.13	1.06	4.11	4.34	-1.11	-1.07
GINS4	GINS complex subunit 4 (Sld5 homolog)	6	1.38	1.17	6.76	1.12	7.3	1.13	3.81	4.13	1.38	1.39
CCDC137	coiled-coil domain containing 137	3.75	1.54	1.51	4.14	1.74	3.59	2.03	3.54	3.5	1.21	1.24
SLC6A15	solute carrier family 6 (neutral amino acid transporter), member 15	6.67	2.36	2.52	3.67	1	4.7	1.01	4.32	4.81	1.69	1.68
PFDN4	prefoldin subunit 4	4.24	2.47	2.34	4.24	1.38	4.02	1.37	3.97	4	1.91	1.86
NDC1	NDC1 transmembrane nucleoporin	5.25	1.89	1.68	5.04	1.43	5.29	1.76	4.68	4.87	-1.24	-1.26
RLN2	relaxin 2	6.99	2.59	2.68	5.91	-1.06	6.77	1.03	2.71	3.27	1.41	1.48
HNRNPDL	heterogeneous nuclear ribonucleoprotein D-like	3.59	2.3	1.85	3.79	1.26	3.76	1.37	2.53	2.55	-1.06	-1.02
ZNF146	zinc finger protein 146	3.46	2.03	1.83	3.49	-1.26	3.47	1.01	3	2.72	1.24	1.25
NIFK	nucleolar protein interacting with the FHA domain of MKI67	3.42	1.89	1.58	3.06	1.01	2.98	1.27	3.94	3.82	1.05	1.14
TAF5	TAF5 RNA polymerase II, TATA box binding protein (TBP)-associated factor, 100kDa	6.27	2.74	2.51	6.95	1.2	6.71	1.68	3.23	3.18	1.11	1.05
CDC45	cell division cycle 45	5.74	2.29	2.02	7.87	1.19	6.89	1.06	4.42	4.8	1.33	1.49
DCAF12L1	DDB1 and CUL4 associated factor 12-like 1	5.98	1.12	1.2	4.68	1.48	4.93	1.33	3.77	4.17	1.44	1.68
RRAS2	related RAS viral (r-ras) oncogene homolog 2	4.17	2.17	1.84	5.29	2.15	5.98	1.8	3.07	2.78	1.09	1.04
LOC100996481	DNA primase large subunit-like	7.16	2.26	1.77	4.98	1.35	6.08	1.51	2.27	2.09	1.3	1.33
TARS	threonyl-tRNA synthetase	4.4	3.15	2.54	5.43	1.61	5.02	1.77	4.07	4.03	1.2	-1.01
AGPAT5	1-acylglycerol-3-phosphate O-acyltransferase 5	6.07	2.1	2.08	5.5	-1.02	4.86	1.25	3.87	3.81	-1.35	-1.54
PRR11	proline rich 11	4.91	2.68	2.32	6.05	-1.05	6.28	-1.1	4.93	4.76	1.77	1.37
FANCG	Fanconi anemia, complementation group G	6.47	2.18	1.7	8.93	1.15	8.26	1.13	3.32	3.44	1.2	1.17
STX6	syntaxin 6	4.27	1.78	1.98	3.49	1.4	4.02	1.92	3.2	3.42	1.96	1.64
HNRNPR	heterogeneous nuclear ribonucleoprotein R	4.41	3.13	2.68	3.43	1.35	3.29	1.39	2.95	2.93	1.46	1.33
NIP7	NIP7, nucleolar pre-rRNA processing protein	3.3	1.68	1.59	3.89	1.67	4.1	1.73	3.4	3.86	1.07	-1.27
PAICS	phosphoribosylaminoimidazole carboxylase, phosphoribosylaminoimidazole succinocarboxamide synthetase	4.57	1.9	1.57	4.55	-1.65	4.35	-1.17	4.2	4.32	1.05	-1.12
ZNF678	zinc finger protein 678	6.48	2.69	2.37	6.44	1.57	6.91	1.51	3.1	3.02	1.22	1.37
RBBP8	retinoblastoma binding protein 8	5.12	2.65	1.98	3.36	1.17	3.7	1.26	3.67	3.37	-1.4	-1.26
NOL7	nucleolar protein 7, 27kDa	3.16	1.86	1.57	3.09	1.5	3.41	1.63	3.38	3.33	1.35	1.3
HAUS6	HAUS augmin-like complex, subunit 6	6.5	2.53	2.08	6.58	-1.04	7.72	1.07	3.28	3.15	-1.24	-1.19
KCMF1	potassium channel modulatory factor 1	3.12	1.71	1.67	3.43	1.29	3.6	1.28	2.6	2.74	1.44	1.36
SART3	squamous cell carcinoma antigen recognized by T cells 3	3.81	1.95	1.72	3.7	1.17	3.68	1.35	2.5	2.44	1.05	-1.1
ZNF721	zinc finger protein 721	3.62	1.33	1.26	5.72	1.07	5.77	1.33	3.44	3.67	-1.34	-1.01
C4orf21	chromosome 4 open reading frame 21	5.83	2.01	1.64	7.87	-1.11	7.16	-1.18	2.91	2.67	-1.05	1.02
PRKD3	protein kinase D3	4.38	1.89	1.71	2.83	-1.2	2.78	1.12	3.94	3.48	1.51	1.46
BRIP1	BRCA1 interacting protein C-terminal helicase 1	7.72	2.99	2.29	6.88	-1.13	5.38	-1.23	3.69	4.1	-1.05	1.01
CHAF1A	chromatin assembly factor 1, subunit A (p150)	7.49	2.25	1.77	6.05	-1.04	6	-1.16	5.6	5.18	1.01	-1.07
ACOT7	acyl-CoA thioesterase 7	4.34	1.79	1.79	4.83	1.14	5.09	1.04	2.43	2.36	-1.16	-1.23
HSPA4	heat shock 70kDa protein 4	5.21	2.37	2.05	4.97	2.14	5.93	1.93	3.8	3.53	1.15	1.2
JADE1	jade family PHD finger 1	6.12	1.94	1.71	7.3	1.81	8.21	1.46	3.17	3.5	1.14	-1.07
INA	internexin neuronal intermediate filament protein, alpha	2.95	1.53	1.9	5.52	1.73	5.44	1.7	3.85	4.06	1.73	1.48
G3BP1	GTPase activating protein (SH3 domain) binding protein 1	4.85	2.04	1.74	3.29	1.3	3.11	1.42	4.07	3.75	-1.12	-1.44
ZNF398	zinc finger protein 398	5.08	1.26	1.31	6.2	-1.12	7.32	-1.2	2.75	3.07	1.49	1.38
TSR1	TSR1, 20S rRNA accumulation, homolog (S. cerevisiae)	6.66	1.73	1.42	5	1.12	4.9	1.31	5.46	5.21	-1.26	-1.35
SUCLA2	succinate-CoA ligase, ADP-forming, beta subunit	2.39	1.78	1.75	4.43	1.57	4.19	1.84	3.77	3.42	1.29	1.36
CSNK1E	casein kinase 1, epsilon	3.71	3.14	2.76	4.82	1.21	4.82	1.33	2.41	2.5	1.64	1.46
ADNP2	ADNP homeobox 2	3.88	1.94	1.78	3.87	1.32	3.8	1.06	2.5	2.78	-1.04	-1.29
LSM4	LSM4 homolog, U6 small nuclear RNA associated (S. cerevisiae)	4.52	2.42	2	4.2	1.67	4.2	1.63	2.37	2.16	1.07	-1.05
USP1	ubiquitin specific peptidase 1	5.9	3.52	2.65	4.81	1.04	4.48	-1.07	5.37	5.15	1.36	1.23
GABBR1	gamma-aminobutyric acid (GABA) B receptor, 1	5.33	1.39	1.42	4.55	-1.19	3.93	-1.17	3.53	3.21	1.87	2.15
TOP2B	topoisomerase (DNA) II beta 180kDa	3.61	2.39	2.2	3.3	-1.06	3.02	-1.35	3.29	3.25	1.22	1.36
RQCD1	RCD1 required for cell differentiation1 homolog (S. pombe)	3.42	2.2	2.18	3.19	1.4	2.92	1.47	3.21	3.21	1.56	1.45
BUB3	BUB3 mitotic checkpoint protein	4.9	2.66	2.27	2.83	1.33	2.98	1.39	2.87	2.84	1.46	1.33
MCM8	minichromosome maintenance complex component 8	4.14	1.96	1.61	4.37	1.75	3.64	1.47	2.61	2.54	-1.14	-1.11
DTD1	D-tyrosyl-tRNA deacylase 1	5.36	2.58	2.21	4.91	-1.23	5.5	1.19	5.63	5.85	-1.2	-1.28
HNRNPAB	heterogeneous nuclear ribonucleoprotein A/B	6.2	2.38	1.99	6.3	1.22	6.04	1.45	6.17	6.11	1.14	1.01
RNF138	ring finger protein 138, E3 ubiquitin protein ligase	4.48	1.51	1.33	5.5	-1.27	5.46	-1.31	5.05	5.68	1.04	-1.08
ASUN	asunder spermatogenesis regulator	4.06	1.46	1.38	4.46	1.06	4.81	1.35	2.87	2.77	-1.21	-1.27
CASC5	cancer susceptibility candidate 5	4.22	2.33	1.82	2.55	1.08	3.59	-1.13	2.96	2.63	1.38	1.31
NUDT1	nudix (nucleoside diphosphate linked moiety X)-type motif 1	7.61	2.17	1.74	7.62	1.21	6.82	-1.02	5.18	4.98	-1.04	-1.18
ZNF589	zinc finger protein 589	5.4	1.19	1.12	5.71	-1.12	5.34	-1.19	2.92	3.05	1.54	1.66
DUT	deoxyuridine triphosphatase	5.53	1.81	1.75	8.3	-1.28	8.04	-1.21	4.67	4.84	1.18	-1.02
---		5.77	1.41	1.38	3.96	-1.36	4.01	-1.44	3.12	3.24	1.3	1.44
DCTPP1	dCTP pyrophosphatase 1	3.89	1.76	1.55	3.02	1.18	3.28	1.21	2.68	2.9	1.02	1.07
MYBL2	v-myb avian myeloblastosis viral oncogene homolog-like 2	4.07	1.2	1.02	5.6	1.62	4.98	1.24	3.64	3.58	-1.06	-1.09
LOC645321	uncharacterized LOC645321	3.01	1.45	1.51	4.3	-1.04	4.07	-1.2	2.96	2.82	1.15	1.24
BRCA1	breast cancer 1, early onset	3.74	1.71	1.48	5.08	1.1	4.53	1.06	2.43	2.52	-1.14	-1.16
ATAD5	ATPase family, AAA domain containing 5	5.76	2.4	1.77	4.29	-1.31	3.88	-1.44	2.83	2.38	1.49	1.74
PRPF38A	pre-mRNA processing factor 38A	4.28	2.14	1.96	3.45	1.3	3.19	1.46	2.61	2.64	-1.05	-1.19
TBC1D31	TBC1 domain family, member 31	7.22	2.76	2.63	6.81	-1.02	7.27	1.05	3.17	2.94	-1.19	-1.26
APITD1	apoptosis-inducing, TAF9-like domain 1	4.26	2.12	1.93	3.6	2.06	4.34	1.62	4.36	4.43	-1.24	-1.31
CARM1	coactivator-associated arginine methyltransferase 1	3.33	2.02	2.06	4.34	1.79	4.14	2.2	2.79	2.99	1.37	1.32
DFFA	DNA fragmentation factor, 45kDa, alpha polypeptide	3.06	1.63	1.45	3.6	1.22	4.24	1.38	2.6	2.64	1.7	1.57
KIF21B	kinesin family member 21B	4.92	1.39	1.61	4.46	-1.23	5.01	-1.03	3.31	3.84	2.36	2.16
PTBP1	polypyrimidine tract binding protein 1	2.99	1.83	1.63	3.09	1.46	3.12	1.55	3.46	3.31	1.23	1.12
QTRTD1	queuine tRNA-ribosyltransferase domain containing 1	4.87	1.88	1.69	5.56	-1.25	4.98	1.2	3.94	4.44	-1.42	-1.68
TOX	thymocyte selection-associated high mobility group box	5.13	1.94	2.21	3.23	1.38	3.34	1.56	2.14	2.73	1.15	-1.02
CCAR1	cell division cycle and apoptosis regulator 1	3.45	2.17	2.02	3.43	1.06	3.39	1.07	3.1	2.99	-1.29	-1.08
DDX39A	DEAD (Asp-Glu-Ala-Asp) box polypeptide 39A	6.49	1.86	1.6	5.93	1.21	6.1	1.22	6.01	5.81	-1.41	-1.22
WDR76	WD repeat domain 76	5.13	2.08	1.79	7.22	1.01	5.93	1.05	1.91	2.16	-1.04	-1.04
MRPS23	mitochondrial ribosomal protein S23	4.02	2.92	2.48	3.18	1.43	3.43	1.67	2.83	2.65	1.16	1.27
FBL	fibrillarin	6.12	2.67	2.32	6.83	-1.18	6.91	-1	4.81	4.88	1.71	1.59
KIAA1586	KIAA1586	4.49	2.46	2.43	4.42	1.57	3.48	1.54	3.83	3.89	1.54	2.09
HMGA1	high mobility group AT-hook 1	4.69	1.93	1.58	3.07	1.58	2.65	1.6	3.06	3.05	1.32	1.32
NAA25	N(alpha)-acetyltransferase 25, NatB auxiliary subunit	3.78	1.95	1.83	3.47	-1.09	3.2	1.04	2.41	2.45	1.3	1.36
CHRNA5	cholinergic receptor, nicotinic, alpha 5 (neuronal)	10.42	1.64	1.68	5.89	-1.18	7.99	-1.11	4.05	4.73	1.25	1.2
LARS	leucyl-tRNA synthetase	6.12	2.76	2.28	8.02	1.27	8.8	1.32	3.85	3.59	1.46	1.19
RFC2	replication factor C (activator 1) 2, 40kDa	4.25	1.65	1.29	5.09	1.24	5.63	1.35	2.7	2.66	-1.26	-1.4
PDCD2L	programmed cell death 2-like	5.75	1.96	1.68	8.95	-1.12	8.67	-1.15	5.01	5.15	1.21	1.3
SPRY1	sprouty homolog 1, antagonist of FGF signaling (Drosophila)	5.86	3.01	3.16	2.93	-1.01	3.42	1.32	4.7	4.6	1.39	-1.07
POLD1	polymerase (DNA directed), delta 1, catalytic subunit	3.58	1.74	1.68	4.18	1.78	3.76	1.4	3.06	3.09	1.98	1.94
RBM15	RNA binding motif protein 15	3.53	1.8	1.64	3.07	1.14	3.27	1.24	2.87	2.95	1.08	-1.12
HMGXB4	HMG box domain containing 4	3.2	1.82	1.74	3.42	1.49	3.23	1.52	2.79	2.79	1.44	1.35
DENR	density-regulated protein	3.82	2.41	2.19	3.77	1.89	3.69	1.93	3.65	3.54	1.56	1.51
ARHGAP11A	Rho GTPase activating protein 11A	6.22	2.02	1.69	8.43	1.09	9.91	-1.02	2.87	2.82	-1.08	-1.17
CDK4	cyclin-dependent kinase 4	4.74	3.15	2.56	3.58	-1.3	3.41	1.11	4.13	3.89	1.84	1.89
CCDC77	coiled-coil domain containing 77	6.81	2.62	2.17	7.07	1.61	6.44	1.79	2.73	2.96	-1.2	-1.27
DRAXIN	dorsal inhibitory axon guidance protein	6.84	1.54	1.48	8.35	1.07	9.16	-1.16	3.22	3.43	-1.11	-1.14
CELSR3	cadherin, EGF LAG seven-pass G-type receptor 3	4.56	1.96	1.88	3.54	1.29	3.54	1.42	2.3	2.61	1.84	1.91
RPRD1A	regulation of nuclear pre-mRNA domain containing 1A	3.92	1.88	1.8	3.92	1.55	3.64	1.55	2.44	2.09	1.08	1.09
TGS1	trimethylguanosine synthase 1	3.33	1.53	1.36	3.62	1.22	3.9	1.08	2.79	2.96	-1.03	-1.06
CEP68	centrosomal protein 68kDa	5.1	3.35	2.95	4.53	1.14	3.21	1.21	2.33	2.53	1.05	-1.1
HMGB3	high mobility group box 3	4.23	1.8	1.42	3.37	-1.1	3.29	1.18	4.26	4.01	-1.19	-1.41
LRRTM4	leucine rich repeat transmembrane neuronal 4	7.25	1.48	1.59	6.11	1.14	7.67	1.04	1.93	2.19	1.39	1.36
SYT6	synaptotagmin VI	4.95	1.46	1.27	10.13	-1.05	8.21	-1.24	3.6	4.18	1.48	1.41
TRIM65	tripartite motif containing 65	5.25	2.01	2.03	7.25	2.01	6.52	1.6	2.75	2.47	1.57	1.4
C1QBP	complement component 1, q subcomponent binding protein	4.31	1.52	1.29	4.4	-1.25	4.5	-1.13	4.14	4	-1.3	-1.34
RRM1	ribonucleotide reductase M1	6.65	3.54	3	5.58	1.33	5.01	1.22	4	3.96	1.54	1.37
SFPQ	splicing factor proline/glutamine-rich	5.45	2.88	2.38	3.22	1.68	3.77	1.37	5.15	4.98	-1.08	-1.43
NUP43	nucleoporin 43kDa	4.31	2.48	2.13	4.22	1.69	4.16	1.76	2.17	2.13	1.28	1.16
TROAP	trophinin associated protein	3.25	1.58	1.34	3.45	1.01	4.13	-1.2	2.94	2.69	1.6	1.65
YLPM1	YLP motif containing 1	3.74	2.31	2.11	3.44	1.63	3.2	1.57	2.5	2.69	1.17	-1.03
GSG2	germ cell associated 2 (haspin)	3.61	1.15	-1.05	4.89	-1.13	5.98	-1.15	3.36	3.34	1.37	1.51
PPRC1	peroxisome proliferator-activated receptor gamma, coactivator-related 1	3.82	1.37	1.23	4.16	-1.13	4.06	-1.09	3.45	3.76	-1.09	-1.25
ALMS1	Alstrom syndrome 1	7.23	2.77	2.27	4.86	-1.19	5.81	-1.08	4.12	4.31	-1.48	-1.65
CTDSPL2	CTD (carboxy-terminal domain, RNA polymerase II, polypeptide A) small phosphatase like 2	5.36	3.38	2.68	4.7	1.5	4.93	1.57	3.18	3.16	1.64	1.56
PSMA4	proteasome (prosome, macropain) subunit, alpha type, 4	3.26	2.23	2.08	2.9	1.45	3.04	1.41	3.21	3.59	1.42	1.74
RUVBL1	RuvB-like AAA ATPase 1	7.69	2.22	2	7.65	1.11	7.98	1.65	5.25	5.38	-1.05	-1.07
NXPE3	neurexophilin and PC-esterase domain family, member 3	4.98	1.38	1.57	3.62	1.93	3.7	1.65	2.73	2.87	1.77	1.52
CEP152	centrosomal protein 152kDa	5.1	3.23	2.65	6.75	1.43	7.09	1.74	2.46	2.34	1.04	1.01
HSPA14	heat shock 70kDa protein 14	4.23	1.68	1.5	3.75	1.18	3.66	1.14	3.11	3.12	-1.4	-1.34
VBP1	von Hippel-Lindau binding protein 1	4.07	2.77	2.41	3.21	1.67	3.02	1.78	3.28	2.97	1.32	1.27
ACACA	acetyl-CoA carboxylase alpha	3.95	1.43	1.45	3.04	1.01	2.91	1.08	3.59	3.79	1.01	-1.07
UNG	uracil-DNA glycosylase	4.85	1.53	1.19	6.89	1.22	6.48	1.04	5.27	5.86	-1.3	-1.47
ZNF260	zinc finger protein 260	4.3	3.07	2.77	5.02	1.52	5.4	2.03	2.87	2.65	1.38	1.37
NRARP	NOTCH-regulated ankyrin repeat protein	4.31	2.42	2.13	4.8	-1.35	4.75	-1.47	2	2.49	1.6	1.47
MED22	mediator complex subunit 22	3.67	1.59	1.33	3.47	1.16	3.12	1.14	2.71	2.87	1.09	1.06
LPL	lipoprotein lipase	6.9	2.15	2.11	3.26	1.2	4.78	-1.01	2.54	2.9	2.13	2.17
TNNI3	troponin I type 3 (cardiac)	7.11	1.39	1.43	5.06	-1.25	7.66	-1.27	2.58	2.63	1.72	1.9
USP28	ubiquitin specific peptidase 28	4.12	1.44	1.3	11.26	1.31	9.02	1.3	3.76	4.03	1.34	1.2
CMSS1	cms1 ribosomal small subunit homolog (yeast)	4.79	2.19	1.62	4.4	-1.45	4.52	-1.13	3.6	3.74	-1.56	-1.41
AQR	aquarius intron-binding spliceosomal factor	3.15	1.68	1.59	3.59	1.24	3.41	1.31	2.55	2.48	1.1	1.21
KIAA0947	KIAA0947	3.26	1.9	1.76	3.26	-1.04	3.19	-1.06	2.72	2.69	1.23	1.14
PSMD14	proteasome (prosome, macropain) 26S subunit, non-ATPase, 14	4.53	2.44	2.2	2.96	1.7	2.96	1.87	3.27	3.07	-1.04	1.05
RFX7	regulatory factor X, 7	7.74	3.18	2.66	5.57	-1.52	6.43	-1.32	4.46	4.16	1.73	1.27
LRRC8B	leucine rich repeat containing 8 family, member B	5.32	1.38	1.36	5.51	-1.12	5.21	1.03	3.05	3.06	-1.45	-1.47
C11orf48	chromosome 11 open reading frame 48	3.87	1.66	1.66	3.35	1.3	3.75	1.53	3.04	2.84	-1.43	-1.11
MTF2	metal response element binding transcription factor 2	5.94	2.78	2.53	6.51	1.28	6.84	1.57	4.43	4.59	1.62	1.43
BRIX1	BRX1, biogenesis of ribosomes, homolog (S. cerevisiae)	5.2	2.03	1.82	5.34	-1.07	5.97	1.02	7.17	7.21	1.58	1.75
PELI1	pellino E3 ubiquitin protein ligase 1	3.02	1.43	1.53	4.15	1.58	3.79	1.35	2.65	2.38	1.27	1.42
RNF44	ring finger protein 44	4.7	2.64	2.58	5.71	1.6	5.32	1.54	4.78	4.95	1.72	1.38
COPS3	COP9 signalosome subunit 3	3.52	1.84	1.59	2.87	1.03	3.06	1.03	2.92	3.02	1.08	1.09
DKC1	dyskeratosis congenita 1, dyskerin	6.66	2.63	2.1	5.8	1.09	6.01	1.3	6.62	6.38	1.43	1.5
DHX15	DEAH (Asp-Glu-Ala-His) box helicase 15	5.08	2.87	2.61	4.46	1.38	4.42	1.4	4.25	4.24	1.84	1.87
MAGOHB	mago-nashi homolog B (Drosophila)	2.81	1.36	1.18	4.05	-1.08	3.46	1.02	2.97	3.6	1.43	1.29
SEMG1	semenogelin I	4.46	-1.09	-1.11	6.71	1.12	7.14	-1.01	4.32	4.39	1.15	1.29
PSME3	"proteasome (prosome, macropain) activator subunit 3 (PA28 gamma; Ki)"	3.34	1.46	1.35	3.26	1.39	3.29	1.62	3.43	3.48	-1.06	-1.1
PTGES3	prostaglandin E synthase 3 (cytosolic)	3.03	1.7	1.6	3.09	1.17	3.15	1.33	2.84	2.91	1.21	1.12
COA1	cytochrome c oxidase assembly factor 1 homolog (S. cerevisiae)	4.04	2.05	1.98	3.35	1.28	3.55	1.27	2.2	2.06	1.22	1.3
RPF2	ribosome production factor 2 homolog (S. cerevisiae)	3.21	1.82	1.46	3.22	-1.04	4.01	1.34	3.01	2.87	-1.28	1.02
CIRH1A	cirrhosis, autosomal recessive 1A (cirhin)	3.93	1.57	1.26	3.76	-1.13	4.23	1.01	2.82	2.74	-1.18	-1.05
BRCA2	breast cancer 2, early onset	11.18	2.91	2.12	7.3	1.18	8.37	1.26	3.31	2.92	1.05	1.1
SH3GL2	SH3-domain GRB2-like 2	4.68	-1.06	-1.1	4.87	1.06	6.37	-1.06	2.75	3.52	1.33	1.28
LYAR	Ly1 antibody reactive	5.71	1.6	1.24	5.52	-1.44	5.53	-1.15	5.21	5.02	-1.47	-1.44
SLC1A5	solute carrier family 1 (neutral amino acid transporter), member 5	3.45	2.3	2.07	3.12	-1.25	3.28	1.22	3.17	2.79	1.91	1.91
FAM161A	family with sequence similarity 161, member A	6.56	2.26	2.11	6.22	-1.76	7.13	-1.58	2.4	2.49	1.21	1.41
E2F3	E2F transcription factor 3	5.14	2.27	2.08	3.79	1.95	4.56	2.16	4.34	4.33	1.51	1.43
SLC10A4	solute carrier family 10, member 4	4.08	1.25	1.32	6.2	1.09	3.88	-1	2.48	2.26	1.02	1.01
EXOSC8	exosome component 8	4.41	2.59	1.94	4.57	1.01	4.35	1.21	3.09	2.9	-1.78	-1.57
GAP43	growth associated protein 43	2.68	1.81	2.22	7.46	-1.08	7.37	1.46	6.38	6.3	1.29	1.21
PPP1R17	protein phosphatase 1, regulatory subunit 17	3.17	1.13	1.16	3.68	-1.2	4.48	-1.26	4.2	5.06	1.62	1.47
KIF26A	kinesin family member 26A	6.49	1.69	1.71	5.24	-1.36	3.55	-1.46	4.74	4.95	2.45	1.88
ANP32E	acidic (leucine-rich) nuclear phosphoprotein 32 family, member E	4.79	1.56	1.48	3.78	-1.42	3.94	-1.01	3.75	3.71	-1.31	-1.49
DNAAF2	dynein, axonemal, assembly factor 2	3.47	1.5	1.42	3.69	1.27	3.97	1.24	3.5	3.42	-1.33	-1.46
ZNF649	zinc finger protein 649	7.24	1.83	1.31	9.01	1.07	9.05	1.54	2.09	2.36	1.1	1.05
ME2	malic enzyme 2, NAD(+)-dependent, mitochondrial	3.99	2.56	2.25	4.44	1.61	4.32	1.63	2.14	1.88	1.15	1.32
MPP6	membrane protein, palmitoylated 6 (MAGUK p55 subfamily member 6)	5.59	2.21	2.2	4.02	2.62	4.19	1.8	4.32	4.23	-1.32	-1.23
BCL2L12	BCL2-like 12 (proline rich)	4.34	1.35	1.18	4.28	1.13	4.46	1.13	2.47	2.52	-1.15	-1.08
TTC9	tetratricopeptide repeat domain 9	5.7	1.51	1.55	4.29	2.18	4.07	2.08	4.74	4.64	1.71	1.37
DDX11	DEAD/H (Asp-Glu-Ala-Asp/His) box helicase 11	3.47	1.65	1.53	3.94	1.1	3.39	-1.22	2.37	2.44	1.45	1.62
ZNF544	zinc finger protein 544	4.3	1.63	1.35	4.58	1.46	4.41	1.22	3.31	3.59	-1.51	-1.79
RAD1	RAD1 homolog (S. pombe)	4.01	1.88	2	3.75	2.05	3.8	1.94	2.7	2.82	1.6	1.5
SAP130	Sin3A-associated protein, 130kDa	4.43	2.1	2.09	3.64	1.8	3.58	1.84	3.28	3.38	1.97	1.75
GNA12	guanine nucleotide binding protein (G protein) alpha 12	4.18	2.04	2.01	3.7	1.59	3.78	1.96	2.75	2.7	1.97	1.68
POP1	processing of precursor 1, ribonuclease P/MRP subunit (S. cerevisiae)	3.43	1.54	1.36	3.32	-1.08	2.97	1.15	2.7	2.95	1.57	1.4
INTS2	integrator complex subunit 2	4.28	2.28	2.21	6.11	1.7	4.99	2.35	2.07	2.27	1.21	1.14
ERCC6L	excision repair cross-complementing rodent repair deficiency, complementation group 6-like	8.76	2.03	1.71	7.36	1.32	7.8	1.14	5.99	6.79	1.24	1.21
PRMT3	protein arginine methyltransferase 3	5.59	3.05	2.7	6.94	1.24	6.69	1.26	6.05	6.36	1.26	1.23
C11orf73	chromosome 11 open reading frame 73	4.73	2.47	2.3	3.03	-1.04	3.48	-1.15	3.89	3.8	2.4	2.18
ST6GAL2	ST6 beta-galactosamide alpha-2,6-sialyltranferase 2	7.98	4.26	3.46	3.78	-1.03	4.88	1.11	3.91	4.48	1.28	1.32
ARHGAP19	Rho GTPase activating protein 19	6.28	3.13	2.68	6.39	1.73	6.61	1.94	4.28	4.23	1.12	-1.06
ZBTB9	zinc finger and BTB domain containing 9	3.9	1.92	1.83	3.4	1.39	3.14	1.44	3.71	3.83	2.3	2.12
WDR77	WD repeat domain 77	3.41	1.97	1.78	2.43	1.31	2.68	1.32	3.64	3.33	1.3	1.26
FBXO45	F-box protein 45	3.53	1.81	1.72	4.6	1.27	4.34	1.24	2.09	2.1	-1.03	-1.21
ZNF35	zinc finger protein 35	3.72	1.79	1.65	2.54	1.4	2.61	1.34	3.26	3.48	1.1	1.14
PGD	phosphogluconate dehydrogenase	7	2.81	2.26	5.18	2.36	4.4	2.17	3.92	3.34	-1.06	-1.03
TAF1A	TATA box binding protein (TBP)-associated factor, RNA polymerase I, A, 48kDa	7.49	3.63	3.24	7.54	-1.19	8.71	1.17	4.31	4.29	-1.01	1.02
CPSF6	cleavage and polyadenylation specific factor 6, 68kDa	6.56	3.28	2.72	5.68	1.35	4.78	1.06	4.4	4.43	1.72	1.89
TMEM108	transmembrane protein 108	4.04	1.49	1.51	6.94	1.37	11.35	1.63	2.35	2.51	1.57	1.65
ALYREF	Aly/REF export factor	7.69	3.04	2.35	6.11	1.6	5.92	1.72	5.77	5.36	1.15	1.07
RIF1	RAP1 interacting factor homolog (yeast)	3.9	1.93	1.56	4.21	-1.1	3.95	-1.08	2.39	2.43	-1.28	-1.09
SHISA9	shisa family member 9	3.17	1.46	1.3	8.6	1.46	6.53	1.78	6.2	5.95	1.44	1.44
SMARCC1	SWI/SNF related, matrix associated, actin dependent regulator of chromatin, subfamily c, member 1	7.6	3.34	2.79	6.15	-1.01	5.62	-1.01	5.45	5.45	1.8	1.41
CCDC138	coiled-coil domain containing 138	9.35	2.48	2.24	8.29	1.07	7.6	-1.01	5.85	5.85	1.12	1.44
HNRNPU	heterogeneous nuclear ribonucleoprotein U (scaffold attachment factor A)	4.56	2.15	1.97	4.17	1.3	3.94	1.2	1.91	1.97	-1.05	-1.18
PPM1G	protein phosphatase, Mg2+/Mn2+ dependent, 1G	4.07	1.63	1.44	3.59	1.32	2.93	1.45	2.74	2.65	-1.17	-1.07
VWDE	von Willebrand factor D and EGF domains	6.45	1.42	1.25	11.23	1.46	7.74	1.01	2.15	2.22	1.15	1.21
HNRNPA3	heterogeneous nuclear ribonucleoprotein A3	3.31	2.2	1.87	3.55	-1.05	3.13	-1.04	2.46	2.43	1.07	1.08
PALD1	phosphatase domain containing, paladin 1	5.11	1.07	1.04	5.67	-1.49	6.63	-1.7	5.19	5.63	1.21	1.17
METTL16	methyltransferase like 16	3.68	1.58	1.39	3.63	1.36	3.8	1.3	2.41	2.28	1.07	-1.08
ACTL6A	actin-like 6A	5.71	3.47	2.9	4.4	1.35	4.36	1.34	5.68	6	1.57	1.27
STK38L	serine/threonine kinase 38 like	3.62	1.99	1.89	4.4	1.61	4.42	2.85	2.42	2.62	1.25	1.16
RNF34	ring finger protein 34, E3 ubiquitin protein ligase	3.29	2.27	2.03	3.14	1.68	2.95	1.75	3.1	2.88	1.21	1.23
YWHAB	tyrosine 3-monooxygenase/tryptophan 5-monooxygenase activation protein, beta polypeptide	3.93	2.8	2.53	3.63	2.1	3.54	2.18	3.42	3.33	1.17	-1.21
ZBTB8A	zinc finger and BTB domain containing 8A	5	2.82	2.79	4.07	-1.04	3.84	1.02	1.95	1.81	1.55	1.39
FEZ1	fasciculation and elongation protein zeta 1 (zygin I)	9.09	2.14	2.32	4.3	-1.64	3.8	-1.21	2.81	2.95	2.18	2.12
TACC3	transforming, acidic coiled-coil containing protein 3	8.15	2.34	1.88	9.77	1.75	10	1.32	4.64	4.34	1.13	-1.03
HES6	hes family bHLH transcription factor 6	5.42	1.58	1.81	2.57	-1.1	2.66	-1.06	7.18	6.9	1.14	1.16
STK33	serine/threonine kinase 33	7.03	3.35	3.09	4.77	-1.08	5.16	-1.16	4.28	4.41	1.84	2.09
TRIB2	tribbles pseudokinase 2	9.81	2.64	2.71	6.12	-2.03	6.11	-1.21	3.07	2.87	1.96	1.47
PA2G4	proliferation-associated 2G4, 38kDa	4.03	1.67	1.59	4.4	-1.38	4.4	-1.42	3.22	3	-1.28	-1.44
PAK1IP1	PAK1 interacting protein 1	5.12	1.54	1.39	6.02	-1.18	5.95	-1.09	4.21	4.36	-1.96	-1.8
ESPL1	extra spindle pole bodies homolog 1 (S. cerevisiae)	3.98	1.57	1.35	4.06	2.59	3.59	2.13	3.34	3.35	1.28	1.22
FAM98B	family with sequence similarity 98, member B	5.23	3.13	2.72	4.49	1.78	4.8	1.61	5.86	5.57	1.45	1.09
POLR3F	polymerase (RNA) III (DNA directed) polypeptide F, 39 kDa	2.85	1.76	1.6	3.24	1.4	3.07	1.41	2.96	3.12	1.63	1.58
CCDC181	coiled-coil domain containing 181	5.93	3.65	3.52	3.17	1.01	3.55	-1.05	2.21	2.51	1.06	1.19
MCM7	minichromosome maintenance complex component 7	8.39	3.13	2.31	8.05	-1.2	7.29	-1.23	6.37	6.54	-1.06	-1.16
CCDC86	coiled-coil domain containing 86	4.66	1.64	1.49	4.49	1.34	4.18	1.69	6.61	6.51	2.02	1.92
FGF13-AS1	FGF13 antisense RNA 1	3.96	-1.13	-1.25	4.57	-1.18	4.91	-1.12	4.81	4.5	1.44	1.39
CAPRIN1	cell cycle associated protein 1	4.76	2.78	2.52	3.26	1.64	3.19	1.76	3.28	3.36	1.8	1.64
IPO4	importin 4	4.35	1.21	1.08	4.24	-1.16	3.42	1.22	4.92	4.69	-1.33	-1.52
KCNS3	potassium voltage-gated channel, delayed-rectifier, subfamily S, member 3	6.09	1.71	2.08	9.54	1.53	8.54	2.18	2.24	2.56	-1.25	-1.19
RIT2	Ras-like without CAAX 2	4.34	-1.19	-1.03	4.77	-1.01	4.97	-1.05	7.53	6.13	1.26	1.27
ZNF594	zinc finger protein 594	4.62	2.63	2.12	3.33	-1.43	3.49	-1.5	2.38	2.8	1.01	-1.06
SLC25A21	solute carrier family 25 (mitochondrial oxoadipate carrier), member 21	7.68	1.22	1.11	10.64	1.08	5.63	1.12	2.04	2.41	-1.06	-1.03
PRPF40A	PRP40 pre-mRNA processing factor 40 homolog A (S. cerevisiae)	3.49	2.07	1.87	3.09	1.37	2.91	1.24	2.68	2.38	1.13	1.45
SALL3	spalt-like transcription factor 3	5.92	1.4	1.41	7.06	-1.21	5.78	-1.16	8.49	8.69	1.5	1.43
BRD7	bromodomain containing 7	5	3.25	2.67	3.92	1.94	3.85	1.91	2.8	2.7	1.43	1.32
METTL8	methyltransferase like 8	4.26	1.49	1.54	5.53	1.26	4.79	1.53	2.17	2.06	-1.31	-1.35
RBMX	RNA binding motif protein, X-linked	6.26	3.42	2.96	6.72	-1.13	6.41	-1.03	5.34	5.51	1.66	1.76
PRKDC	protein kinase, DNA-activated, catalytic polypeptide	7.31	3.02	2.46	7.98	1.73	7.7	1.89	3.92	4.15	1.18	1.02
ITGB3BP	integrin beta 3 binding protein (beta3-endonexin)	3.89	2.97	2.6	4.05	-1.79	3.97	-1.89	2.92	2.78	1.22	1.3
CIAPIN1	cytokine induced apoptosis inhibitor 1	3.83	2.52	2.33	3.83	1.78	3.29	1.87	3.66	3.68	1.8	1.7
CEBPZ	CCAAT/enhancer binding protein (C/EBP), zeta	5	1.45	1.21	6.03	-1.12	5.77	-1.03	2.97	3.05	-2	-1.39
NMRK2	nicotinamide riboside kinase 2	4.45	-1.11	-1.22	6.79	-1.02	8.54	1.09	4.91	4.4	-1.23	-1.1
B3GNT7	UDP-GlcNAc:betaGal beta-1,3-N-acetylglucosaminyltransferase 7	3.93	-1.1	-1.11	5.18	2.34	4.83	1.48	4.57	4.12	1.38	1.3
PTBP2	polypyrimidine tract binding protein 2	7.75	2.31	1.94	5.26	-2.08	5.74	-1.86	3.43	3.29	-1.33	-1.28
TTC27	tetratricopeptide repeat domain 27	3.65	1.61	1.38	3.78	-1.3	3.69	-1.08	2.48	2.73	-1.03	1.05
HPDL	4-hydroxyphenylpyruvate dioxygenase-like	6.32	2.62	1.84	8.48	1.33	7.93	1.04	1.62	1.72	-1.01	1.03
PCNA	proliferating cell nuclear antigen	7.37	3.17	2.47	8.18	1.17	7.5	1.34	6.42	6.79	1.01	-1.25
NUDCD1	NudC domain containing 1	5.65	2.6	2.37	4.97	1.2	6.04	1.58	3.64	3.34	2.03	2.22
ZNF480	zinc finger protein 480	6.3	2.02	1.71	2.24	1.25	4.6	1.3	3.23	2.06	1.92	1.98
NOVA1	neuro-oncological ventral antigen 1	6.55	2.93	3.17	3.07	1	2.97	1.57	4.47	5.32	1.71	1.58
ANK2	ankyrin 2, neuronal	6.33	2.7	2.72	4.97	1.03	4.26	1.5	5.4	5.19	1.88	1.92
SUV39H2	suppressor of variegation 3-9 homolog 2 (Drosophila)	10.11	2.94	2.73	6.7	1.39	6.49	1.35	5.71	5.72	1.16	1.16
MPHOSPH6	M-phase phosphoprotein 6	4.27	2.69	2.37	2.93	1.61	3.54	2.13	3.25	3.11	1.6	1.57
ADSL	adenylosuccinate lyase	6.15	2.67	2.16	5.82	1.14	5.97	1.43	5.62	5.88	1.83	1.95
PPM1E	protein phosphatase, Mg2+/Mn2+ dependent, 1E	5.73	2.07	1.91	6.44	-1.29	5.71	-1.3	1.61	2.01	-1.09	-1.15
FBXL7	F-box and leucine-rich repeat protein 7	6.49	2.41	2.52	7.61	-1.51	7.41	-1.12	4.03	3.78	2.61	1.99
KNOP1	lysine-rich nucleolar protein 1	7.6	3.19	2.72	5.99	1.49	5.45	1.09	5.55	5.79	1.5	1.56
ZNF215	zinc finger protein 215	4.72	2.04	1.85	4.18	1.54	4.11	1.8	4.54	5.02	2.07	2.06
SRSF9	serine/arginine-rich splicing factor 9	3.41	2.17	2.05	2.7	1.32	2.75	1.38	3.26	3.18	1.77	1.57
SRSF2	serine/arginine-rich splicing factor 2	4.39	1.68	1.37	3.19	-1.21	3.35	-1.28	4.18	4.21	-1.43	-1.42
EMG1	EMG1 N1-specific pseudouridine methyltransferase	3.2	1.79	1.49	3.28	1.01	3.12	1.18	3.18	3.06	-1.22	-1.17
CEP78	centrosomal protein 78kDa	7.36	3.43	2.73	7.55	1.18	6.39	1.06	5.53	5.59	1.47	1.59
DNA2	DNA replication helicase/nuclease 2	6.36	1.9	1.51	6.34	-1.44	5.05	-1.37	4.7	5.01	-2.01	-1.82
MEGF10	multiple EGF-like-domains 10	7.89	2.08	2.3	10.16	-1.54	11.06	-1.53	2.29	3.12	-1.08	-1.03
CEP135	centrosomal protein 135kDa	5.32	3.13	2.52	6.25	2.21	5.43	2.36	4.54	3.98	-1.16	-1.07
OLFM1	olfactomedin 1	13.52	1.56	1.73	6.22	-1.5	5.87	-1.2	7.23	6.76	1.17	1.14
MAGEE1	melanoma antigen family E, 1	2.46	1.5	1.66	5.21	1.33	4.67	1.16	2.78	2.82	2.3	2.25
RRS1	RRS1 ribosome biogenesis regulator homolog (S. cerevisiae)	5.62	2.11	1.79	3.96	-1.21	3.83	-1.16	5.89	6.03	-1.6	-2.19
VPS72	vacuolar protein sorting 72 homolog (S. cerevisiae)	3.47	2.27	2.05	3.55	1.73	3.58	1.78	2.46	2.48	1.53	1.39
C2orf69	chromosome 2 open reading frame 69	3.43	1.65	1.59	4.11	1.98	3.92	1.65	2.52	2.75	-1.27	-1.35
NASP	nuclear autoantigenic sperm protein (histone-binding)	7.68	2.01	1.62	9.06	-1.21	7.05	-1.45	4.08	4.3	-1.95	-1.8
DESI2	desumoylating isopeptidase 2	4.03	2.14	2	3.43	1.69	3.47	1.79	3.74	3.49	2.15	1.92
FBXO30	F-box protein 30	6.06	3.71	3.33	4.8	1.35	4.74	1.16	4.28	4.62	1.79	1.51
YARS	tyrosyl-tRNA synthetase	2.78	3	2.68	3.58	1.38	2.93	1.68	3.9	3.5	1.67	1.55
TIGD1	tigger transposable element derived 1	5.01	3.72	3.66	8.04	1.05	6.89	-1	2.21	2.68	1.4	1.81
CBX3	chromobox homolog 3	3.67	2.48	2.28	3.72	1.51	3.75	1.61	4.48	4.6	1.94	2.07
H2AFX	H2A histone family, member X	3.07	1.89	1.75	2.67	1.26	2.29	1.22	3.77	3.78	1.47	1.34
MCM4	minichromosome maintenance complex component 4	9.35	2.7	2.06	7.81	1.08	7.64	1.02	6.96	6.86	1.37	1.31
S100PBP	S100P binding protein	3.15	1.69	1.59	3.59	-1.11	3.35	1.05	2.42	2.34	1.27	1.19
PARG	poly (ADP-ribose) glycohydrolase	3.04	1.79	1.68	3.12	1.26	2.94	1.34	2.85	2.71	1.68	1.4
GTF2E1	general transcription factor IIE, polypeptide 1, alpha 56kDa	7.6	2.37	2.11	6.34	1.53	5.89	1.96	5.75	5.6	1.63	1.28
PRKCQ-AS1	PRKCQ antisense RNA 1	3.99	1.64	1.43	21.21	-1.23	6.37	-1.08	3.39	3.88	1.1	1.16
NTM	neurotrimin	11.25	2.3	2.59	3.76	1.03	4.29	1.13	4.51	4.79	2.2	1.9
CCDC88A	coiled-coil domain containing 88A	7.04	2.05	1.75	6.51	-2.46	7.08	-1.17	2.26	2.32	-1.29	-1.01
WDR35	WD repeat domain 35	5.51	1.55	1.36	4.86	-1.86	4.1	-1.79	2.83	3.25	-1.14	-1.1
RTKN2	rhotekin 2	11.04	2.64	2.43	9.33	1.26	7.52	1.44	5.73	5.34	-1.05	1.01
SNHG4	small nucleolar RNA host gene 4 (non-protein coding)	4.93	1.1	1.02	3.78	-1.03	3.82	1.03	3.31	3.54	2.42	2.47
MASTL	microtubule associated serine/threonine kinase-like	8.65	2.38	2.01	8.52	1.31	8.42	1.51	6.65	7.12	1.1	-1.07
SPATC1L	spermatogenesis and centriole associated 1-like	5.19	2.09	2.11	4.58	2.26	5.52	2.19	2.83	2.65	1.59	1.59
RASSF3	Ras association (RalGDS/AF-6) domain family member 3	3.87	-1.23	-1.1	5.2	-1.01	5.27	1.43	2.91	2.64	1.83	1.55
FAM111B	family with sequence similarity 111, member B	12.85	2.63	1.97	4.89	1.24	4.96	1.23	7.48	5.18	1.54	1.5
SNRPA	small nuclear ribonucleoprotein polypeptide A	6.97	2.74	2.42	8.23	1.45	8.06	1.7	5.07	4.99	1.39	1.38
LOC100506098	uncharacterized LOC100506098	4.08	1.01	1.09	7.16	1.4	5.96	1.42	1.98	2.37	1.7	1.94
U2AF1	U2 small nuclear RNA auxiliary factor 1	3.76	1.59	1.52	3.05	-1.07	1.84	1.05	4.3	4.08	1.47	1.53
ACBD6	acyl-CoA binding domain containing 6	3.88	2.37	2.25	3.84	1.97	4.22	1.99	2.58	2.68	1.63	1.74
ASF1A	anti-silencing function 1A histone chaperone	3.64	1.86	1.77	3.08	-1.58	3.31	-1.1	3.57	3.39	-1.24	-1.33
RFC3	replication factor C (activator 1) 3, 38kDa	8.93	2.97	2.29	8.02	1.01	8.11	1.17	5.78	6	1.59	1.48
HAUS3	HAUS augmin-like complex, subunit 3	3.53	2.49	2.35	3.02	2.05	3.56	2.04	3.14	3.01	1.15	1.43
POLQ	polymerase (DNA directed), theta	6.62	2.59	2.19	7.07	1.2	6.26	-1.01	4.12	4.48	2.37	2.29
CCL26	chemokine (C-C motif) ligand 26	4.04	-1.23	-1.29	8.18	-1.06	7.57	-1.08	2.91	3.01	1.32	1.4
EPHX3	epoxide hydrolase 3	5.43	-1.06	1.07	8.42	2.19	8.78	2.11	3.8	3.96	1.29	1.38
ANKRD32	ankyrin repeat domain 32	9.17	4.13	3.88	6.21	1.19	7.3	1.12	5.32	4.79	-1.09	-1.14
MYO5A	myosin VA (heavy chain 12, myoxin)	4.26	2.42	2.2	7.23	1.88	7.96	2.19	2.03	2	1.33	1.17
ZNF814	zinc finger protein 814	6.21	1.27	1.29	11.61	1.47	10.48	1.54	5.16	6.04	-1.38	-1.45
KARS	lysyl-tRNA synthetase	3.1	2.25	1.91	3	1.3	3.14	1.44	2.77	2.74	1.6	1.66
CSE1L	CSE1 chromosome segregation 1-like (yeast)	8.6	3.01	2.47	7.42	1.17	7.63	1.31	7.12	7.13	1.09	1.2
EIF3M	eukaryotic translation initiation factor 3, subunit M	2.81	2.35	2.19	3.58	1.54	3.78	1.61	3.36	3.4	2.01	2.11
HAS3	hyaluronan synthase 3	6.43	-1.3	-1.5	5.07	-1.29	4.44	-1.01	4.36	5.15	1.17	1.06
RRP15	ribosomal RNA processing 15 homolog (S. cerevisiae)	3.99	1.66	1.45	4.56	-1.72	5.05	1.06	2.91	3.07	-1.7	-1.51
MRPL50	mitochondrial ribosomal protein L50	3.31	2	1.96	3.21	2.31	3.2	2.05	3.24	3.23	1.01	-1
ZNF660	zinc finger protein 660	6.82	4.19	2.86	2.49	-1.03	3.32	1.22	3.2	2.29	1.6	1.54
TIPIN	TIMELESS interacting protein	5.64	1.79	1.41	6.4	-1.38	7.2	-1.03	4.47	4.61	-2.27	-2.26
ZBED5	zinc finger, BED-type containing 5	4.34	3.08	2.74	3.45	1.46	3.33	1.51	3.5	3.43	2.02	1.87
ZNF138	zinc finger protein 138	4.27	1.77	1.42	8.77	1.42	9.52	1.37	2.24	1.79	-1.64	-1.25
CRMP1	collapsin response mediator protein 1	7.82	1.77	1.94	5.03	-1.03	4.39	1.28	8.2	7.93	1.96	1.96
CABYR	calcium binding tyrosine-(Y)-phosphorylation regulated	2.12	1.09	1.18	5.98	1.02	5.47	-1.04	2.67	3.08	1.72	1.98
YWHAH	tyrosine 3-monooxygenase/tryptophan 5-monooxygenase activation protein, eta polypeptide	4.99	2.4	2.17	5.03	2.34	4.88	2.32	4.57	4.3	1.45	1.23
SNHG3	small nucleolar RNA host gene 3 (non-protein coding)	7.6	3.06	2.98	8.51	-1.05	7.98	1.44	4.7	4.56	1.49	1.74
SPRED1	sprouty-related, EVH1 domain containing 1	6.64	2.99	2.64	3.61	1.58	3.97	2.61	2.97	2.76	1.48	1.26
ERH	enhancer of rudimentary homolog (Drosophila)	3.02	2.03	1.97	2.78	1.15	2.66	1.17	2.93	2.94	1.44	1.51
SAPCD2	suppressor APC domain containing 2	3.01	1.17	1.13	4.65	-1.98	6.03	-1.67	3.71	3.52	1.75	1.67
FAM216A	family with sequence similarity 216, member A	7.81	3.54	3.57	6.99	-1.87	6.41	1.1	4.1	4.68	1.82	1.77
SSB	Sjogren syndrome antigen B (autoantigen La)	5.95	2.82	2.57	7.07	1.67	7.1	1.42	5.22	4.98	1.3	1.88
EID2B	EP300 interacting inhibitor of differentiation 2B	5.01	3.36	3.4	4.21	1.02	4	1.21	1.74	1.76	1.25	1.26
FAM117B	family with sequence similarity 117, member B	4.25	2.21	2.12	3.45	1.08	3.77	1.46	5.25	5.71	2.55	2.21
FAM49B	family with sequence similarity 49, member B	5.69	2.59	2.33	6.47	1.96	6.4	1.76	4.36	4.5	1.64	1.44
ZNF304	zinc finger protein 304	3.79	2.4	2.3	4.48	1.82	4.14	1.78	1.81	2.08	1.44	1.12
SKIL	SKI-like oncogene	2.97	1.82	1.75	5.66	2.52	6.42	2.53	2.71	2.82	1.43	1.12
TMEM132D	transmembrane protein 132D	5.37	2.28	2.06	5.92	2.11	4.89	1.17	5.84	5.88	1.84	1.84
KIFC1	kinesin family member C1	2.98	1.65	1.42	2.91	1.03	2.38	1.02	3.68	3.49	1.73	1.59
FAM126A	family with sequence similarity 126, member A	3.14	1.5	1.46	3.3	2.13	3.55	1.77	3.67	3.53	1.72	1.87
ZNF607	zinc finger protein 607	4.44	2.43	2.35	3.81	1.72	3.73	1.81	2.76	2.69	1.97	1.91
---		5.6	2.54	2.14	5.85	-1.15	5.4	-1.35	1.74	1.94	-1.3	-1.55
FANCB	Fanconi anemia, complementation group B	5.33	1.91	1.55	3.21	1.01	3.79	1.02	2.05	1.83	1.05	1.05
AUNIP	aurora kinase A and ninein interacting protein	6.49	1.95	1.54	7.83	1.64	7.63	1.47	5.99	6.03	1.87	1.84
AIF1L	allograft inflammatory factor 1-like	7.68	2.11	1.8	4.73	1.05	4.91	1.12	7.2	7.76	2.27	2.07
MSH6	mutS homolog 6	7.66	3.04	2.59	7.17	1.04	7.23	-1.13	4.7	4.49	2.15	2.14
EXOC2	exocyst complex component 2	3.67	2.13	2.15	5.48	1.81	4.42	1.79	1.75	1.8	1.18	1.1
TM6SF1	transmembrane 6 superfamily member 1	3.23	2.45	2.19	4.53	-1.12	3.83	-1.03	2.05	2.07	2.02	2.15
ZNF669	zinc finger protein 669	4.75	2.31	1.98	4.96	2.23	5.8	1.96	3.27	2.7	1.92	1.58
LRRCC1	leucine rich repeat and coiled-coil centrosomal protein 1	3.68	1.78	1.62	3.16	1.02	5.26	1.57	2.57	2.07	-1.5	-1.18
IQCB1	IQ motif containing B1	3.78	2.41	2.16	3.91	1.25	3.62	1.36	1.93	2.1	1.73	1.83
GDAP1	ganglioside induced differentiation associated protein 1	9.94	3.39	2.79	7.57	1.52	7.97	1.98	4.19	4.76	-1.01	-1
CIB2	calcium and integrin binding family member 2	3.92	1.75	1.71	3.95	1.69	3.89	1.67	2.79	2.9	2.08	2.58
SNHG15	small nucleolar RNA host gene 15 (non-protein coding)	2.97	2.34	2.06	3.02	1.45	3.42	1.32	2.77	2.84	1.63	2
UTP20	UTP20, small subunit (SSU) processome component, homolog (yeast)	5.44	1.36	1.16	5.31	-1.87	4.79	-1.75	5.36	5.24	-1.64	-1.61
TRIM24	tripartite motif containing 24	3.27	1.89	1.68	4.13	1.47	4.5	1.66	2.68	2.7	2.3	2.47
CCDC34	coiled-coil domain containing 34	3.68	2.24	1.99	3.4	1.86	3.32	1.93	2.39	2.51	1.14	1.37
GLI2	GLI family zinc finger 2	3.17	1.46	1.41	3.14	-1.02	3.06	1.08	2.61	2.66	1.43	1.31
SMC2	structural maintenance of chromosomes 2	8.18	3.64	2.94	7.87	1.7	7.29	1.67	5.6	5.19	-1.13	1.02
PGAP1	post-GPI attachment to proteins 1	5.7	3.23	2.75	3.92	1.25	3.6	1.51	1.67	1.82	1.34	1.25
ZIK1	zinc finger protein interacting with K protein 1	6.71	1.58	1.36	9.68	1.06	10.06	1.23	6.09	6.69	1.93	2.06
SUSD5	sushi domain containing 5	5	1.57	1.48	6.13	-1.07	6.73	-1	5.4	5.36	3.52	2.44
AGO2	argonaute RISC catalytic component 2	4.07	2.24	2.4	3.24	1.35	2.79	1.47	2.57	2.46	-1.14	-1.51
RFX5	regulatory factor X, 5 (influences HLA class II expression)	3.88	1.63	1.69	3.19	-1.14	2.88	-1.01	2.28	2.35	1.41	1.54
RAP1GAP2	RAP1 GTPase activating protein 2	2.41	1.42	1.29	4.85	2.16	7.07	1.98	3.68	3.7	1.85	1.86
CDT1	chromatin licensing and DNA replication factor 1	8.46	2.35	2.05	11.45	1.11	9.99	1.15	5.61	5.94	1.49	1.6
UBE2N	ubiquitin-conjugating enzyme E2N	4.11	2.53	2.2	3.62	2.13	3.44	2.08	3.34	3.48	1.69	1.59
ZNF207	zinc finger protein 207	3.95	2.2	2.01	2.68	1.79	2.83	1.76	4.19	4.06	1.84	1.83
NUFIP1	nuclear fragile X mental retardation protein interacting protein 1	3.83	1.64	1.37	3.6	-1.2	4.08	-1.19	2.31	2.45	-1.07	-1.03
PSMD1	proteasome (prosome, macropain) 26S subunit, non-ATPase, 1	3.55	2.14	2.04	2.72	1.77	2.78	1.66	3.14	2.98	1.28	1.4
DIAPH3	diaphanous-related formin 3	3.72	2.31	2.08	4.43	1.53	4.77	1.39	4.06	3.7	2.46	2.39
---		3.17	1.51	1.48	6.42	1.98	4.29	1.23	2.03	1.72	1.25	1.31
ARL6IP6	ADP-ribosylation-like factor 6 interacting protein 6	3.21	2.36	2.12	3.76	1.63	3.76	1.78	3.19	3.17	2.16	2.02
RNFT2	ring finger protein, transmembrane 2	5.2	2.78	2.6	3.67	1.31	4.38	1.65	3.33	3.71	2.12	2.11
GMNN	geminin, DNA replication inhibitor	7.17	2.5	2.27	6.07	1.72	6.07	2.44	6.53	6.7	1.05	1.21
HS3ST3A1	heparan sulfate (glucosamine) 3-O-sulfotransferase 3A1	4.71	1.56	1.63	12.24	1.48	11.79	2.07	5.5	4.41	1.47	1.41
HESX1	HESX homeobox 1	5.59	-1.08	-1.31	4.77	-1.24	4.88	-1.39	2.92	3.02	-1.05	-1.01
---		10.88	2.18	1.96	9.04	1.44	8.79	1.3	5.46	6.63	-2.03	-1.83
LINC00698	long intergenic non-protein coding RNA 698	3.49	-1.22	-1.21	8.05	1.08	12.12	-1.18	3.03	3.07	1.58	1.69
MYB	v-myb avian myeloblastosis viral oncogene homolog	4.25	1.34	1.36	14.3	-1.21	11.3	-1.28	1.86	2.21	1.42	1.45
TMEM47	transmembrane protein 47	3.46	2.98	2.61	3.65	-1.85	2.86	-1.07	2.22	2.59	1.26	1.2
SKA2	spindle and kinetochore associated complex subunit 2	3.12	2.58	2.42	3.21	1.47	2.75	1.18	2.39	2.61	1.15	1.01
OTUD6B	OTU domain containing 6B	6.28	2.01	1.91	6.53	1.42	7.27	1.98	9.61	9.81	-1.14	-1.32
VSIG10	V-set and immunoglobulin domain containing 10	4.27	1.14	1.27	6.42	1.85	5.28	2.14	3.74	4.16	-2.1	-1.93
ARNT2	aryl-hydrocarbon receptor nuclear translocator 2	6.6	4.78	4.1	5.68	1.48	3.15	1.03	2.34	2.71	1.41	1.28
CTSC	cathepsin C	9.08	1.94	2.11	7.28	1.26	9.18	2.01	6.85	6.13	1.42	1.38
DHX9	DEAH (Asp-Glu-Ala-His) box helicase 9	10.03	5.08	3.25	4.98	1.66	6.51	1.64	4.46	3.21	1.02	-1.3
TRERF1	transcriptional regulating factor 1	3.56	1.19	1.22	3.56	-1.07	3.73	-1.03	2.3	2.55	1.94	1.87
CNOT7	CCR4-NOT transcription complex, subunit 7	3.77	2.23	1.96	2.74	2.08	3.05	2.23	3.37	3.18	1.24	1.22
ATP1A2	ATPase, Na+/K+ transporting, alpha 2 polypeptide	12.9	2.82	2.96	3.61	1.72	4.59	1.53	1.78	2.35	1.19	1.24
LOC286467	family with sequence similarity 195, member A pseudogene	11.52	3	2.37	3.17	1.13	3.73	1.24	2.58	2.63	2.05	2.17
CRLF1	cytokine receptor-like factor 1	2.08	-1.09	1.08	7.97	1.11	8.7	1.46	2.6	3.05	1.74	1.53
RBP1	retinol binding protein 1, cellular	3.92	3.15	2.78	2.73	-1.04	2.3	1.78	4.38	3.59	1.99	1.38
ZFP37	ZFP37 zinc finger protein	3.68	2.39	2.35	2.73	-1.36	3	-1.09	2.43	2.51	1.66	1.89
ZSCAN10	zinc finger and SCAN domain containing 10	4.42	-1.5	-1.5	6.23	-1.27	5.53	-1.25	3.79	3.82	1.5	1.57
KCND2	potassium voltage-gated channel, Shal-related subfamily, member 2	13.09	1	1.1	8.7	-1.04	9.91	1.21	6.44	6.41	1.65	1.36
PUS7	pseudouridylate synthase 7 homolog (S. cerevisiae)	6.88	1.74	1.3	5.26	-1.99	5.69	-1.3	5.24	5.26	-2.24	-2.12
BEND3	BEN domain containing 3	9.13	2.44	2.07	8.05	1.25	7.11	1.19	8.36	8.68	1.34	1.35
GPR63	G protein-coupled receptor 63	5.78	1.37	1.32	3.11	-1.1	2.85	-1.05	2.32	2.34	1.27	1.17
RIMS3	regulating synaptic membrane exocytosis 3	3.29	1.9	1.77	2.71	1.16	3.09	1.12	2.5	2.54	1.62	1.52
SYT14	synaptotagmin XIV	4.41	1.1	-1.02	2.82	1.06	5.09	1.13	2.31	2.55	1.13	1.26
SLC4A7	solute carrier family 4, sodium bicarbonate cotransporter, member 7	6.25	2.21	2.18	4.57	1.92	4.73	2.44	2.63	2.51	1.72	1.67
EIF4A3	eukaryotic translation initiation factor 4A3	3.08	1.77	1.53	3.07	1.01	2.74	1.26	2.77	2.76	1.07	1.07
LINGO1	leucine rich repeat and Ig domain containing 1	11.32	1.58	1.56	13.1	-1.42	10.65	-1.06	5.1	7.88	1.18	1.3
DHX36	DEAH (Asp-Glu-Ala-His) box polypeptide 36	3.54	2.11	1.89	3.18	-1.01	3.18	1.08	2.34	2.25	-1.09	-1.02
FANCF	Fanconi anemia, complementation group F	4.39	2.33	2.09	2.88	1.31	2.64	1.24	2.31	2.2	1.12	-1.01
SMC4	structural maintenance of chromosomes 4	7.31	3.89	3.43	6.58	-1.19	6.63	-1.03	4.81	4.57	1.76	2.22
ZNF101	zinc finger protein 101	3.33	1.14	1.09	4.23	1.68	4.62	2.13	2.38	2.31	1.14	1.19
DDIT4L	DNA-damage-inducible transcript 4-like	3.8	1.5	1.28	3.86	1.46	3.31	2.47	3.12	3.22	2.17	1.97
ARID2	AT rich interactive domain 2 (ARID, RFX-like)	3.28	2.16	2.13	3.31	1.06	2.74	-1.11	2.21	2.38	1.48	1.47
ETF1	eukaryotic translation termination factor 1	2.86	1.8	1.72	2.83	1.32	2.66	1.38	3.06	3.03	1.45	1.35
ADNP	activity-dependent neuroprotector homeobox	3.34	2.81	2.53	3.03	1.33	2.77	1.49	3.08	3.13	2.14	1.57
KHDRBS1	KH domain containing, RNA binding, signal transduction associated 1	4.62	2.8	2.55	4.65	1.54	4.53	1.68	4.28	4.35	2.03	1.79
LOXL1-AS1	LOXL1 antisense RNA 1	3.47	2.03	2.14	3.84	1.34	7.15	2.05	1.83	2.02	1.96	1.64
GART	phosphoribosylglycinamide formyltransferase, phosphoribosylglycinamide synthetase, phosphoribosylaminoimidazole synthetase	3.8	1.38	1.31	4.53	-1.31	4	-1.26	2.74	2.71	-1.34	-1.37
LINC00545	long intergenic non-protein coding RNA 545	8.12	-1.34	-1.43	8.38	-1.5	8.25	-1.34	5.03	7.81	1.52	1.5
SEPW1	selenoprotein W, 1	3.8	1.61	1.53	3.6	1.22	3.9	1.71	2.98	2.86	2.61	2.68
PCDHB16	protocadherin beta 16	4.26	2.3	2.97	5.1	1.67	1.74	-1.23	2.37	4.03	1.76	1.71
NUDT10	nudix (nucleoside diphosphate linked moiety X)-type motif 10	2.73	1.35	1.35	2.83	-1.2	2.71	-1.31	4.2	3.61	1.59	1.66
MEX3B	mex-3 RNA binding family member B	7.58	3.53	2.83	2.53	1.01	2.62	1.08	2.33	2.01	1.22	1.12
FDFT1	farnesyl-diphosphate farnesyltransferase 1	5.72	1.13	1.42	2.92	2.12	3.1	1.98	7.41	7.1	1.44	1.63
CPT1C	carnitine palmitoyltransferase 1C	6.4	1.96	1.85	5.27	-1.24	4.76	-1.08	1.24	1.62	1.07	1.11
POPDC3	popeye domain containing 3	2.78	1.21	1.28	4.66	1	4.86	1.57	4.62	5.02	2.59	3.16
AMD1	adenosylmethionine decarboxylase 1	4.49	2.78	2.26	3.92	2.14	3.69	2.36	4.27	4.55	1.36	1.53
ZNF74	zinc finger protein 74	4.03	1.72	1.62	2.34	-1.15	2.66	-1.06	2.81	2.72	1.47	1.48
NAT10	N-acetyltransferase 10 (GCN5-related)	3.62	1.52	1.33	3.42	-1.63	3.07	-1.19	2.99	3.18	-1.09	1.01
BBS9	Bardet-Biedl syndrome 9	2.62	1.27	1.36	12.04	1.91	12.13	2.23	2.65	3.33	1.34	1.19
CA14	carbonic anhydrase XIV	5.9	1.96	1.67	3.46	-2.59	3.67	-2.72	4.22	4.66	1.91	2.02
ZNF107	zinc finger protein 107	3.96	1.89	1.65	4.62	2.19	4.47	2.31	2.37	1.63	1.07	-1.02
TRMT6	tRNA methyltransferase 6 homolog (S. cerevisiae)	3.76	1.86	1.53	3.25	1.56	3.23	1.65	2.42	2.49	-1.31	-1.25
CDC25C	cell division cycle 25C	7.49	3.41	2.46	7.24	1.79	7.68	1.11	4.81	4.6	1.75	1.65
G3BP2	GTPase activating protein (SH3 domain) binding protein 2	4.65	2.35	2.25	4.92	2.63	4.55	2.58	3.92	3.89	1.39	1.24
CDCA8	cell division cycle associated 8	7.16	2.82	2.46	6.89	1.21	5.55	1.26	7.09	7.1	2.13	1.62
NOP2	NOP2 nucleolar protein	2.68	1.33	1.16	3.13	-1.19	2.99	1.07	3.36	3.34	1.15	1.28
JAKMIP2-AS1	JAKMIP2 antisense RNA 1	7.93	-1.3	-1.26	16.72	-1.25	8.36	-1.54	2.72	4.12	1.09	1.23
PRKCQ	protein kinase C, theta	5.23	1.96	1.69	16.06	-1.24	6.61	-1.31	5.41	5.98	2.35	2.53
SSBP1	single-stranded DNA binding protein 1, mitochondrial	3.81	1.9	1.56	3.36	1.12	3.58	1.2	2.65	2.57	-1.5	-1.6
MITD1	MIT, microtubule interacting and transport, domain containing 1	4.09	2.81	2.5	4.95	2.45	5.13	2.5	2.13	2.12	1.08	1.07
ZFP69B	ZFP69 zinc finger protein B	9.61	2.93	2.26	12.51	-1.04	12.81	1.3	6.08	5.6	1.07	1.03
PARP8	poly (ADP-ribose) polymerase family, member 8	3.09	2.09	2.02	3.41	-1.22	3.28	-1.22	2.24	2.25	1.84	2.06
ZNF331	zinc finger protein 331	3.25	1.94	1.66	4.02	1.13	4.59	1.02	1.71	1.73	1.58	1.74
CHST6	carbohydrate (N-acetylglucosamine 6-O) sulfotransferase 6	3.79	-1.33	-1.35	6.43	-1.38	5.89	-1.3	2.7	2.71	1.29	1.32
C2orf40	chromosome 2 open reading frame 40	2.76	1.16	1.18	7.35	-1.1	5.43	-1.06	2.44	2.85	2.57	3.13
IPO7	importin 7	3.09	2	2	3.6	1.39	3.68	2.1	2.21	2.16	1.14	1.22
KDM1A	lysine (K)-specific demethylase 1A	5.77	2.95	2.59	6.21	1.35	4.77	1.12	4.93	5.26	2.06	2.39
CLDN11	claudin 11	2.96	1.5	1.36	2.89	-1.13	2.07	1.21	7.5	5.81	2.38	1.22
KDELC1	KDEL (Lys-Asp-Glu-Leu) containing 1	3.69	3.33	3.2	3.83	1.28	4.07	1.45	2.71	2.75	2.11	2.04
NPM1	nucleophosmin (nucleolar phosphoprotein B23, numatrin)	5.13	2.41	2.2	6.53	1.96	6.27	2.21	4.55	4.64	1.53	1.58
PRIM1	primase, DNA, polypeptide 1 (49kDa)	6.74	1.95	1.56	9.23	-2.34	7.74	-3.06	3.37	4.55	-1.71	-1.49
FAM124A	family with sequence similarity 124A	3.33	-1.18	-1.21	4.56	-1.31	4.39	-1.43	2.99	3.26	1.34	1.32
FLT1	fms-related tyrosine kinase 1	4.49	1.47	1.45	5.4	1.68	6.55	1.67	4.96	4.95	2.75	2.39
LSM5	LSM5 homolog, U6 small nuclear RNA associated (S. cerevisiae)	3.38	1.94	1.59	2.86	-1.2	2.97	1.03	2.79	2.98	-1.1	-1.2
MED27	mediator complex subunit 27	3.36	2.32	2.21	3.26	1.67	2.9	1.55	4.04	4.12	2.12	2.24
METAP1	methionyl aminopeptidase 1	2.82	1.97	1.88	3.09	1.22	3.09	1.3	2.38	2.45	1.3	1.27
POLE2	polymerase (DNA directed), epsilon 2, accessory subunit	5.93	1.71	1.33	7	-3.2	6.92	-2.62	3.95	4.14	-1.47	-1.43
ZNF354A	zinc finger protein 354A	4.34	2.62	2.57	4.64	1.62	3.6	1.37	2.46	2.27	2.1	2.39
CSNK2A1	casein kinase 2, alpha 1 polypeptide	3.71	1.99	1.87	2.75	1.64	2.89	1.97	3.15	2.95	1.7	1.53
LCK	lymphocyte-specific protein tyrosine kinase	9.36	-1.67	-1.71	7.53	-1.38	8.81	-1.54	3.64	4.46	1.25	1.3
UCK2	uridine-cytidine kinase 2	3.22	1.72	1.52	2.81	1.06	2.86	1.11	2.69	2.59	1.19	1.13
THUMPD1	THUMP domain containing 1	2.95	1.88	1.78	2.81	1.26	2.64	1.19	2.88	2.75	1.12	-1.01
DNMT1	DNA (cytosine-5-)-methyltransferase 1	8.23	2.92	2.56	7.18	1.15	7.16	1.29	6.6	6.88	1.93	1.7
ZNF347	zinc finger protein 347	4.3	2.78	2.44	3.77	2.18	4.71	1.92	2.28	2.22	1.75	1.48
FAM200A	family with sequence similarity 200, member A	3.44	2.37	2.55	4.25	1.68	3.75	1.93	2.07	2.09	1.62	1.34
DCAF13	DDB1 and CUL4 associated factor 13	7.06	3.22	2.72	6.58	1.28	7.11	1.7	4.7	5.01	1.57	1.87
IRAK1BP1	interleukin-1 receptor-associated kinase 1 binding protein 1	7.78	5.74	4.82	7.61	-1.31	7.13	-1.35	2.64	3.42	1.58	1.56
CSTF2	cleavage stimulation factor, 3' pre-RNA, subunit 2, 64kDa	4.46	2.43	2.12	4.74	1.95	4.4	2.32	4.88	4.9	1.63	1.62
DCK	deoxycytidine kinase	5.58	3.73	3.23	6.12	1.52	6.06	1.72	3.3	3.27	1.77	1.41
SP4	Sp4 transcription factor	3.16	1.32	1.32	4.19	-1.25	3.55	-1.25	2.54	2.64	-1	1.02
MKI67	marker of proliferation Ki-67	7.18	3.52	2.86	5.69	1.47	6.15	1.31	5.63	4.81	1.81	1.65
NPFFR2	neuropeptide FF receptor 2	8.54	1.57	1.34	3.83	1.38	8.71	1.84	8.8	6.58	2.33	1.68
SCML2	sex comb on midleg-like 2 (Drosophila)	4.08	2.03	1.75	2.11	-1.45	2.32	-1.94	4.21	4.03	1.32	1.53
TRIML2	tripartite motif family-like 2	3.48	1.02	-1.25	6.52	1.18	5.92	-1.03	2.04	2.07	1.02	1.03
PACRGL	PARK2 co-regulated-like	3.96	3.4	3.34	2.98	1.55	3.92	1.66	2.84	2.76	1.89	1.55
ZNF280C	zinc finger protein 280C	10.44	5.99	5.35	6	1.21	5.61	1.32	3.02	2.81	-1.05	-1.17
CDK2AP1	cyclin-dependent kinase 2 associated protein 1	6.16	2.4	2.25	5.31	2	4.81	2.28	5.53	5.84	1.59	1.36
GEMIN5	gem (nuclear organelle) associated protein 5	3.81	1.32	1.13	3.9	-1.5	3.54	-1.29	2.94	2.99	-1.19	-1.2
UTP15	UTP15, U3 small nucleolar ribonucleoprotein, homolog (S. cerevisiae)	3.79	1.58	1.42	3.56	-1.34	3.71	-1.15	2.96	3.15	-1.65	-1.57
SNHG12	small nucleolar RNA host gene 12 (non-protein coding)	3.85	2.08	2.25	4.73	2.38	4.5	2.49	2.5	2.19	-1.05	2.01
PPP4R1	protein phosphatase 4, regulatory subunit 1	3.02	2.53	2.11	2.98	2.19	3.03	2.09	3.27	3.14	1.25	1.12
ZRANB2	zinc finger, RAN-binding domain containing 2	3.68	2.91	2.61	2.85	1.12	2.64	1.18	2.75	2.7	1.8	2.15
SLITRK5	SLIT and NTRK-like family, member 5	7.79	3.92	4.07	2.36	-1.01	2.17	-1.12	2.94	2.88	1.48	1.5
HEATR2	HEAT repeat containing 2	3.77	1.72	1.41	2.99	1.04	3.2	1.07	2.72	2.45	-1.06	-1.25
KNTC1	kinetochore associated 1	7.96	3.59	2.81	9.92	1.21	8.58	1.09	4.25	4.37	1.82	2.02
SRSF7	serine/arginine-rich splicing factor 7	3.89	1.86	1.51	3.8	-1.57	3.39	-1.4	2.29	2.74	-1.03	-1.33
SNORA64	small nucleolar RNA, H/ACA box 64	6.49	2.28	1.98	1.72	-1.43	1.98	-1.29	4.03	3.77	1.75	1.75
PVT1	Pvt1 oncogene (non-protein coding)	2.4	1.06	1.18	4.2	1.2	3.6	1.53	3.26	3.58	2.26	2.56
FOXH1	forkhead box H1	5.88	-1.29	-1.38	10.99	-1.22	11.04	-1.36	9.86	8.56	-1.05	-1.05
TTLL12	tubulin tyrosine ligase-like family, member 12	3.04	1.17	1.16	3.27	1.07	2.97	1.01	3.16	3.08	1.08	1.07
EXOSC2	exosome component 2	4.35	1.61	1.37	4.19	-1.65	4.25	-1.45	2.39	2.35	-1.29	-1.31
MRE11A	MRE11 meiotic recombination 11 homolog A (S. cerevisiae)	3.51	2.3	1.78	3.95	1.11	4.44	-1.02	1.92	1.68	-1.17	-1.18
NUP160	nucleoporin 160kDa	3.51	1.46	1.21	3.32	1.01	3.01	1.02	2.63	2.71	1.07	-1.03
C21orf59	chromosome 21 open reading frame 59	3.72	1.79	1.67	3.61	1.4	3.41	1.46	2.24	2.23	-1.39	-1.37
TRDMT1	tRNA aspartic acid methyltransferase 1	7.07	3.37	2.7	10.5	1.53	9.86	1.61	4.76	5.63	1.37	1.41
GNAS-AS1	GNAS antisense RNA 1	5.57	1.11	1.2	6.42	-1.27	6.03	-1.52	1.65	1.91	-1.23	-1.18
TBCB	tubulin folding cofactor B	3.4	2.53	2.27	3.31	1.88	3.37	1.96	2.44	2.16	1.09	1.04
MRAP2	melanocortin 2 receptor accessory protein 2	4.32	1.08	1.08	7.9	-1.14	8.41	-1.02	3.15	4.11	3.94	3.31
RAB39B	RAB39B, member RAS oncogene family	15.96	3.45	2.92	10.08	1.12	10.8	1.1	4.96	4.71	1.19	1.12
P2RY1	purinergic receptor P2Y, G-protein coupled, 1	4.97	-1.05	-1.12	1.98	1.31	3.84	1.05	3.9	2.92	1.12	1.18
IVNS1ABP	influenza virus NS1A binding protein	3.23	1.96	1.73	3.89	1.43	3.66	1.24	2.21	2.37	2.63	2.06
DIAPH2	diaphanous-related formin 2	5.06	1.21	1.23	6.85	-2.41	7.5	-2.3	8.42	9.08	-1.8	-1.61
MCM5	minichromosome maintenance complex component 5	7.16	1.44	1.11	8.91	-1.71	7.64	-2.22	6.56	6.9	-2.34	-2.38
CECR1	cat eye syndrome chromosome region, candidate 1	2.93	3.09	3.19	3.61	-1.13	3.43	-1	2.01	2.16	1.91	1.67
SNX16	sorting nexin 16	2.94	1.97	2.11	3.75	1.73	3.74	2.36	2.81	2.31	1.51	1.47
NUAK1	NUAK family, SNF1-like kinase, 1	1.81	2.31	2	2.81	1.36	3.12	1.33	4.19	3.71	2.12	1.22
FBN3	fibrillin 3	2.54	1.33	1.03	3.46	-1.09	3.45	-1.16	2.73	2.88	1.7	1.75
ZNF134	zinc finger protein 134	2.48	1.15	1.02	3.86	1.13	3.4	1.16	2.78	3.11	1.27	1.04
ZNF253	zinc finger protein 253	2.11	1.03	-1.05	4.17	-1.06	3.86	1.11	3.03	3.15	1.57	1.96
DDX25	DEAD (Asp-Glu-Ala-Asp) box helicase 25	4.9	-1.16	-1.28	6.88	-1.76	5.73	-1.94	2.34	2.94	-1.05	-1
C10orf2	chromosome 10 open reading frame 2	3.73	1.76	1.49	3.77	-1.4	3.38	-1.49	2.64	2.89	-1.3	-1.39
DANCR	differentiation antagonizing non-protein coding RNA	8.57	2.3	2.18	5.45	2.92	5.62	2.44	7.79	7.9	-1.11	-1.25
RBM12B	RNA binding motif protein 12B	5.08	3.42	3.26	4.4	1.61	4.22	1.35	2.37	2.68	2.29	1.73
SNAPC1	small nuclear RNA activating complex, polypeptide 1, 43kDa	3.17	2.4	2	4.06	-1.03	5.21	1.56	1.63	1.56	-1	-1.07
KIF20B	kinesin family member 20B	7.71	2.17	2.06	10.11	1.39	10.91	1.56	7.38	6.85	1.46	1.75
CHAMP1	chromosome alignment maintaining phosphoprotein 1	3.04	1.78	1.54	2.67	1.27	2.48	1.07	2.99	3.23	1.15	-1.17
IDO1	indoleamine 2,3-dioxygenase 1	6.72	-1.63	-1.62	10.47	-1.13	11.85	-1.28	3.23	4.69	2.09	2.28
GPATCH4	G patch domain containing 4	5.15	1.47	1.25	3.03	-1.65	3.49	-1.4	5.13	4.47	-2.09	-2.06
PCYT1B	phosphate cytidylyltransferase 1, choline, beta	5.38	1.01	1.03	2.35	1.37	2.08	1.54	3.63	3.9	1.26	1.25
ZNF135	zinc finger protein 135	1.61	1.43	1.33	3.64	1.42	6.93	2.13	2.69	2.94	1.49	1.42
PRIMA1	proline rich membrane anchor 1	2.28	1.11	1	4.5	1.11	4.36	1.42	3.14	2.85	2.53	2.44
GINS3	GINS complex subunit 3 (Psf3 homolog)	10.43	3.76	2.97	5.95	1.45	6.8	1.47	8.34	8.75	1.12	1.03
TMX1	thioredoxin-related transmembrane protein 1	4.08	2.15	1.83	3.46	1.9	3.49	2.07	2.03	1.98	-1.01	-1.1
TMEFF2	transmembrane protein with EGF-like and two follistatin-like domains 2	5.42	2.77	2.66	1.7	-1	3.51	-1.09	2.23	2.22	1.28	1
C17orf104	chromosome 17 open reading frame 104	10.92	1.11	1.16	5.21	2.04	5.11	1.68	1.45	1.55	1.07	1.09
ZNF300	zinc finger protein 300	8.44	3.75	3.45	4.95	-1.48	16.62	1.36	1.45	1.56	1.08	1.12
FARSB	phenylalanyl-tRNA synthetase, beta subunit	3.04	1.49	1.26	3.02	-1.56	3.22	-1.16	2.69	2.75	1.36	1.52
ADAMTS19	ADAM metallopeptidase with thrombospondin type 1 motif, 19	9.25	2.52	1.63	8.21	-1.08	7.12	-1.09	6.87	7.11	3.17	2.24
STIP1	stress-induced-phosphoprotein 1	4.81	1.96	1.66	3.99	1.4	3.76	1.44	2.04	1.57	-1.39	-1.45
TTL	tubulin tyrosine ligase	3.93	2.45	2.01	3.57	2.45	3.59	2.74	2.56	2.32	-1.31	-1.35
TPR	translocated promoter region, nuclear basket protein	3.81	2.89	2.33	3.75	1.75	4.16	1.56	1.83	1.61	1.04	1.44
PPAT	phosphoribosyl pyrophosphate amidotransferase	9.64	2.92	2.63	7.96	-1.21	8.22	1.13	8.16	8.31	1.77	1.78
TIMP4	TIMP metallopeptidase inhibitor 4	7.12	1.32	2.11	7.98	1.64	7.18	1.56	6.95	6.29	2.21	2.25
TRBC2	T cell receptor beta constant 2	7.14	1.02	-1.37	2.25	1.44	4.02	2.02	2.76	3.4	1.97	1.88
CDC25A	cell division cycle 25A	10.07	2.47	2.24	11.02	1.39	9.29	1.37	7.93	8.91	1.2	1.16
PFAS	phosphoribosylformylglycinamidine synthase	10.32	2.2	1.69	13.56	-1.64	13.49	-1.39	7.64	8.61	-1.59	-1.98
SKA3	spindle and kinetochore associated complex subunit 3	8.21	2.14	1.79	7.55	1.17	9.09	1.1	7.34	8.77	2.31	2.25
RPRM	reprimo, TP53 dependent G2 arrest mediator candidate	6.36	2.12	2.01	12.72	1.08	16.38	1.29	8.21	5.08	1.74	1.58
SLITRK4	SLIT and NTRK-like family, member 4	4.2	2.81	3.38	3.81	1.36	3.4	1.63	2.1	1.95	1.63	1.93
LRAT	lecithin retinol acyltransferase (phosphatidylcholine--retinol O-acyltransferase)	18.52	1.55	1.38	19.77	1.78	11.12	1.54	2.21	2.44	1.02	1.04
CIT	citron (rho-interacting, serine/threonine kinase 21)	3.34	1.58	1.44	2.52	-1.63	2.91	-1.64	2.97	3.13	2.06	1.82
NAP1L2	nucleosome assembly protein 1-like 2	15.46	3.2	2.77	10.66	-1.7	10.63	-1.75	6.8	7.41	1.02	-1.14
PMS1	PMS1 postmeiotic segregation increased 1 (S. cerevisiae)	4.44	2.08	1.77	4.35	-1.83	4.25	-1.61	2.02	1.93	-1.57	-1.05
ZNF587B	zinc finger protein 587B	4.03	1.22	1.11	5.92	1.45	5.43	1.14	2.62	2.93	-2.42	-2.62
GTSE1	G-2 and S-phase expressed 1	9.7	3.8	3.11	9.42	1.22	8.94	1.02	7.27	6.16	1.66	1.32
POU5F1P4	POU class 5 homeobox 1 pseudogene 4	5.61	-1	-1.1	14.21	1.06	11.83	-1.1	11.4	10.37	-1.85	-1.68
POLA1	polymerase (DNA directed), alpha 1, catalytic subunit	14.3	4.32	3.8	5.42	-1.06	5.29	-1.16	7.69	8.1	1.4	1.41
ACD	adrenocortical dysplasia homolog (mouse)	2.93	1.77	1.55	3.18	1.25	3.08	1.32	2.32	2.33	1.42	1.4
RRP36	ribosomal RNA processing 36 homolog (S. cerevisiae)	3.32	1.52	1.54	2.51	2.12	2.15	2.09	4.67	4.54	1.31	1.5
METTL3	methyltransferase like 3	3.27	2.05	1.84	4.25	1.05	4.37	1.21	1.78	1.61	-1.17	-1.11
TRIM45	tripartite motif containing 45	3.5	2.86	2.4	3.28	1.07	3.8	-1.08	2.47	2.83	2.99	2.95
ADD2	adducin 2 (beta)	4.35	-1.43	-1.32	3.3	-1.72	3.05	-1.66	4.99	5.43	1.16	1.2
CPXM1	carboxypeptidase X (M14 family), member 1	4.63	2.44	2.64	2.65	-1.41	2.77	1.14	4.82	4.41	3.01	3.2
RGS5	regulator of G-protein signaling 5	2.13	1.55	1.28	4.84	-1	5.18	-1.28	6.11	5.64	3.8	3.32
THY1	Thy-1 cell surface antigen	14.48	-1.04	-1.07	7.14	-1.3	6.74	1.13	7.55	7.97	3.07	2.56
DAZL	deleted in azoospermia-like	4.63	-1.27	-1.34	5.06	-1.14	6.49	-1.05	1.68	1.98	1.43	1.42
C16orf59	chromosome 16 open reading frame 59	2.72	1.2	1.07	3.13	1.23	2.81	1.09	3.09	2.92	1.44	1.44
CCDC160	coiled-coil domain containing 160	9.13	5	3.03	1.75	-1.01	2.02	-1.09	3.49	2.51	1.08	1.13
ITGB5	integrin, beta 5	2.1	1.45	1.43	2.23	1.68	2.76	1.8	5.23	4.8	1.38	1.14
MIAT	myocardial infarction associated transcript (non-protein coding)	11.64	3.6	5.14	5.52	-1.41	4.55	-1.35	1.26	1.48	1.16	1.22
PTPRG	protein tyrosine phosphatase, receptor type, G	4.49	2.68	2.08	2.91	1.84	2.9	1.28	3.67	3.75	-2.14	-3.15
TCERG1L	transcription elongation regulator 1-like	6.84	1.31	1.13	5.67	-1.08	-1.03	-1.11	3.88	3.65	1.75	1.67
STOX2	storkhead box 2	7.23	1.89	1.93	1.99	-1.66	2.86	-1.81	11.38	12.57	-1.47	-1.6
MGC57346	uncharacterized LOC401884	3.47	1.99	2.07	3.87	1.33	3.74	1.28	3.32	3.51	3.19	3.11
LOC100506392	uncharacterized LOC100506392	3.8	1.57	1.36	5.22	-1.11	5.82	-1.25	1.44	1.46	1.1	1.13
NPTX2	neuronal pentraxin II	14.66	4.5	3.72	10.58	-1.12	10.41	1.14	3.3	5.24	1.27	1.43
FGD1	FYVE, RhoGEF and PH domain containing 1	3.6	1.99	2.03	3.56	1.4	3.79	1.53	2.99	3.27	3.1	2.67
JPH3	junctophilin 3	3.26	1.61	1.53	3.25	1.25	2.7	1.01	2.76	2.63	2.54	2.27
TLCD1	TLC domain containing 1	5.76	1.27	1.37	3.54	3.01	3.6	3.53	4.68	4.35	1.39	1.63
GTF2F2	general transcription factor IIF, polypeptide 2, 30kDa	2.63	1.47	1.43	3.43	1.51	3.16	1.53	2.52	2.44	1.15	1.16
INSM1	insulinoma-associated 1	1.56	2.4	4.75	7.79	-1.08	10.6	-1.06	1.66	2.12	1.43	1.43
PRMT6	protein arginine methyltransferase 6	4.27	2.03	1.71	3.81	-1.2	3.59	-1.39	3.35	3.19	-2.1	-3.11
GAS2L3	growth arrest-specific 2 like 3	4.28	3.77	3.64	2.27	1.23	2.78	1.05	2.62	2.24	1.67	1.42
NTPCR	nucleoside-triphosphatase, cancer-related	2.61	1.58	1.46	3.41	1.1	3	1.11	2.36	2.43	1.53	1.54
TEX9	testis expressed 9	10.75	8.03	6.62	7.09	-1.16	8	-1.17	4.24	3.8	-1.09	-1.1
KIAA1244	KIAA1244	3.62	1.3	1.33	5.45	1.19	5.51	1.49	1.5	1.59	-1.18	-1.16
FAM189A2	family with sequence similarity 189, member A2	1.98	-1.5	-1.59	3.82	1.22	5	1.24	5.05	4.34	1.69	1.63
PRPS1	phosphoribosyl pyrophosphate synthetase 1	5.23	1.68	1.54	3.07	-2.68	2.68	-1.92	2.96	2.73	1.09	-1
ZNF426	zinc finger protein 426	3.37	1.95	1.96	6.96	3.02	6.73	2.81	2.07	2.16	1.58	1.27
DYRK2	dual-specificity tyrosine-(Y)-phosphorylation regulated kinase 2	4.26	2.89	2.94	3.5	2.91	3.58	2.51	3.08	3.23	1.39	1.04
PIF1	PIF1 5'-to-3' DNA helicase	9.47	1.95	1.59	21.52	-1.06	22.42	-1.04	5.15	4.8	1.37	1.35
LRRC34	leucine rich repeat containing 34	7.45	2.48	2.29	16.57	1.1	12.73	-1.04	1.07	1.08	-1.25	-1.2
VRTN	vertebrae development associated	4.65	-1.44	-1.57	5.66	-1.19	5.3	-1.31	3.41	3.56	-1.93	-1.81
FHOD3	formin homology 2 domain containing 3	6.85	2.41	1.76	3.01	-1.19	2.66	1.16	1.64	1.93	2.4	2.1
PLA2G3	phospholipase A2, group III	8.44	-1.43	-1.45	2.32	-1.37	2.28	-1.3	7.95	8.55	1.01	1.04
TMEM132B	transmembrane protein 132B	38.88	1.14	-1.08	12.26	-1.09	9.75	-1.26	3.34	4.14	2.05	1.35
DLAT	dihydrolipoamide S-acetyltransferase	3.73	2.48	1.93	2.98	2.6	3.14	2.67	3.6	3.31	1.41	1.48
TMEM69	transmembrane protein 69	3.28	2	2.03	3.56	2.38	3.94	2.29	2.72	2.88	1.84	1.67
SFR1	SWI5-dependent recombination repair 1	4.11	2.51	2.25	4.82	2.03	4.56	3.29	1.99	1.97	1.39	1.39
COL9A3	collagen, type IX, alpha 3	3.64	-1.47	-1.55	18.15	-1.98	12.35	-1.39	4.02	3.91	2.58	2.43
CNIH3	cornichon family AMPA receptor auxiliary protein 3	1.88	1	-1.11	3.37	1.12	3.74	1.12	3.54	3.45	1.41	1.13
THBS2	thrombospondin 2	12.72	1.08	1.15	7.82	-1.16	8.7	1.23	11.74	13.82	2.23	1.28
NUDT15	nudix (nucleoside diphosphate linked moiety X)-type motif 15	4.81	2.27	1.89	8.61	2.12	9.91	2.39	12.65	11.67	-1.06	-1.31
RABGAP1L	RAB GTPase activating protein 1-like	4.59	-1.17	-1.06	5.28	2.21	5.74	3.12	2.04	2.32	-1.59	-1.49
---		4.24	2.5	1.68	3.98	3.12	4.15	2.66	2.1	1.95	-1.32	-1.51
CHODL	chondrolectin	1.67	1.03	-1.01	4.3	-1.22	2.85	-1.32	4.44	3.79	1.8	1.78
LOC100505946	uncharacterized LOC100505946	7	2.8	3.06	4.63	1.86	1.48	-1.07	2.83	3.19	2.3	2.16
CHRDL1	chordin-like 1	18.96	4.09	4.08	8.28	-1	8.95	1.05	4.76	6.24	1.28	1.34
PIM2	pim-2 oncogene	4.22	-1.58	-1.64	5.73	-1.61	5.38	-1.23	3.04	3.32	-1.45	-1.57
TDRP	testis development related protein	2.27	1.19	1.29	3.57	-1.04	3.23	1.06	2.42	2.77	1.9	1.76
GNPTAB	N-acetylglucosamine-1-phosphate transferase, alpha and beta subunits	2.36	1.77	1.69	5.07	2.27	6.82	2.79	1.72	1.88	1.01	-1.12
PDCL	phosducin-like	3.74	2.66	2.64	3.54	2	3.37	2.14	2.78	2.85	1.84	1.72
G6PC3	glucose 6 phosphatase, catalytic, 3	2.41	1.13	1.22	2.78	1.09	2.74	1.16	3.47	3.66	2.22	2.14
ACTA1	actin, alpha 1, skeletal muscle	3.15	2.52	-1.05	10.61	1.71	7.05	1.19	16.68	13.95	1.65	1.28
LDB2	LIM domain binding 2	11.37	-1.02	1.02	10.07	-4.58	8.29	-3.74	8.63	8.32	1.36	1.07
HNRNPL	heterogeneous nuclear ribonucleoprotein L	2.82	1.38	1.29	2.12	1.16	2.22	1.21	3.86	3.86	1.3	1.16
CXCL6	chemokine (C-X-C motif) ligand 6	4.95	-1.19	3.73	5.7	1.06	7.23	2.59	1.3	1.67	-1.51	-1.46
CCNA1	cyclin A1	1.22	1.08	1.27	12.03	1.01	12.3	1.25	1.85	2.08	1.32	1.42
CDKN2AIPNL	CDKN2A interacting protein N-terminal like	2.38	1.19	1.14	2.73	1.79	2.59	1.33	3.95	3.49	1.56	1.34
OGFOD1	2-oxoglutarate and iron-dependent oxygenase domain containing 1	2.73	1.58	1.5	2.87	1.18	2.8	1.21	2.55	2.69	1.26	1.25
ZCCHC3	zinc finger, CCHC domain containing 3	4.73	2.49	2.38	1.78	1.24	1.94	1.38	4.14	4.09	2.42	1.87
UST	uronyl-2-sulfotransferase	10.01	2.02	1.98	11.3	-1.4	13.05	1.07	7.16	6.39	2.76	2.48
PCDHB15	protocadherin beta 15	2.07	1.37	1.29	5.33	1.02	4.59	-1.05	1.7	1.94	1.68	1.92
LOC100506691	uncharacterized LOC100506691	7.82	2.48	2.32	2.5	-1.19	2.85	-1.05	1.42	1.65	1.71	1.64
NLGN1	neuroligin 1	11.41	4.25	4.02	16.17	1.15	11.37	1.19	4.42	4.12	1.27	1.35
CCDC14	coiled-coil domain containing 14	3.28	2.52	2.16	3.06	-1.44	2.93	-1.09	1.96	1.85	1.36	1.58
SNORA61	small nucleolar RNA, H/ACA box 61	6.59	3.3	3.4	4.76	2.67	4.47	3.2	2.29	1.79	-1.46	1.37
NEFH	neurofilament, heavy polypeptide	3.44	2.35	2.19	14.94	3.26	12.33	2.7	1.74	2.19	1.1	1.13
CDH13	cadherin 13	1.44	1.48	1.23	12.09	-1.55	13.49	-1.17	1.61	1.77	2.43	1.45
PIGW	phosphatidylinositol glycan anchor biosynthesis, class W	4.18	1.27	1.05	3.44	-1.31	2.97	-1.13	5.69	5.98	-2.88	-3.37
CYB5R2	cytochrome b5 reductase 2	3.9	1.39	1.54	4.4	1	4.17	1.45	2.05	2.25	3.67	3.61
UNC5A	unc-5 homolog A (C. elegans)	2.62	1.17	1.15	3.25	1.05	2.41	1	2.82	3.34	2.18	2.24
GLT8D2	glycosyltransferase 8 domain containing 2	3.28	1.59	2.08	4.77	-1.13	7.64	1.16	1.53	1.96	3.54	3.71
DYX1C1	dyslexia susceptibility 1 candidate 1	3.17	3.9	3.42	5.14	1.81	4.3	1.56	1.44	1.4	1.06	1.11
MAGOH	mago-nashi homolog, proliferation-associated (Drosophila)	1.93	1.27	1.21	3.45	1.55	3.29	1.44	2.95	2.82	1.21	1.25
RFXAP	regulatory factor X-associated protein	3.28	3.02	2.39	3.39	1.04	3.32	1.06	1.67	1.6	1.16	1.1
RBBP7	retinoblastoma binding protein 7	5.14	3.63	3.38	2.44	1.33	2.41	1.16	2.55	3.06	2.29	2.26
FAM162B	family with sequence similarity 162, member B	1.75	1.06	2.38	6.79	-1.24	8.94	-1.42	1.34	1.75	2.07	2.09
GPR19	G protein-coupled receptor 19	14.81	3.38	3.05	10.92	-1.5	12.15	-1.34	6.5	8.25	1.47	1.58
MNS1	meiosis-specific nuclear structural 1	17.49	7.08	5.79	11.93	-1.27	15.82	-1.23	2.28	2.11	-1.13	-1.06
IFITM1	interferon induced transmembrane protein 1	2.45	1.01	1.69	5.35	-3.28	5.58	-1.54	9.81	8.13	3.69	4.23
NRK	Nik related kinase	2.27	1.85	1.65	7.67	2.82	16.84	1.7	1.58	1.85	1.95	1.9
CTTNBP2	cortactin binding protein 2	5.9	2.02	2.03	5.3	-1.52	4.7	-1.33	1.28	1.57	3.92	3.66
LOXL3	lysyl oxidase-like 3	3.21	1.37	1.55	2.48	-1.47	1.87	1.1	3.26	3.48	2.15	2.28
LOC100996301	homeotic protein female sterile-like	12.13	-1.7	-2.14	18.01	-1.01	18.73	-1.39	6.83	6.17	-2.75	-2.77
HIP1	huntingtin interacting protein 1	4.93	1.34	1.32	3.6	-3.72	3.5	-2.82	2.31	2.29	2.04	1.52
WIF1	WNT inhibitory factor 1	5.95	2.88	2.18	22.38	2.41	27.88	2.53	1.67	2.25	-1.11	-1.13
MGC24103	uncharacterized MGC24103	6.88	2.59	2.42	12.81	1.08	13.38	-1.01	1.21	1.29	2.75	3.62
CHD7	chromodomain helicase DNA binding protein 7	4.96	2.5	2.08	1.72	-1.11	1.47	-1.09	3.19	3.07	1.21	1.19
FGFR2	fibroblast growth factor receptor 2	3.04	1.88	1.54	3.71	-1.48	3.38	-2.07	1.95	2.17	3.71	2.86
LINC00664	long intergenic non-protein coding RNA 664	19.33	2.66	2.06	12.99	3.19	28.36	1.07	1.51	1.39	1.21	1.24
ST6GALNAC5	ST6 (alpha-N-acetyl-neuraminyl-2,3-beta-galactosyl-1,3)-N-acetylgalactosaminide alpha-2,6-sialyltransferase 5	32.02	4.81	4.85	2.34	1.05	1.86	1.09	3.91	3.25	1.72	1.66
IRX1	iroquois homeobox 1	4.04	4.38	3.16	6.2	-1.22	3.72	-1.35	1.02	1.02	1.24	1.05
RGMA	RGM domain family, member A	1.94	1.29	1.21	2.79	-1.11	2.52	-1.27	3.41	3.75	2.18	2.32
GLB1L3	galactosidase, beta 1-like 3	14.26	-1.16	-1.23	28.1	-1.02	25.16	-1.07	8.42	9.89	-1.11	-1.08
CALCB	calcitonin-related polypeptide beta	-1.2	-1.28	-1.37	7.9	2.5	8.22	2.64	3.38	4.07	1.3	1.3
NODAL	nodal growth differentiation factor	1.16	-1.46	-1.48	2.62	-1.13	4.65	-1.07	15.52	14.81	1.5	1.49
GDF3	growth differentiation factor 3	2.49	-1.36	-1.35	14.97	-1.06	9.78	-1.19	31.41	22.98	1.58	1.73
ABHD12B	abhydrolase domain containing 12B	1.11	-1.18	-1.18	21.09	-1.08	79.35	-1.16	4.09	4.15	-1.17	-1.15

## Sheet: Cluster 2
		MRC			CEL				UKK
Symbol	Name	ESC	HLC-D17	HLC-D21	hESC	HLC-hESC	hiPSC	HLC-hiPSC	ESC1	ESC2	HLC-total	HLC-islands
RPL10L	ribosomal protein L10-like	-1.05	-1.1	-1.02	-1.07	-1.03	-1.09	-1.1	1.68	1.72	1.95	2.04
SLC12A5	solute carrier family 12 (potassium/chloride transporter), member 5	-1.01	-1.14	-1.04	-1.07	-1.04	-1.14	1.02	1.79	1.9	2.19	2.11
C14orf178	chromosome 14 open reading frame 178	1.04	-1.03	-1.01	-1.05	1.06	-1.03	-1.01	1.91	1.9	1.99	2.03
KRT27	keratin 27	-1.11	-1.16	-1.2	-1.1	-1.01	-1.07	1.03	1.76	2.06	2.06	2.14
OR51B5	olfactory receptor, family 51, subfamily B, member 5	-1.16	-1.24	-1.15	-1.22	-1.03	-1.11	-1	1.87	2.05	1.99	2.16
LOC285847	uncharacterized LOC285847	-1.16	-1.27	-1.31	-1.02	1.01	-1.05	1.03	1.8	1.97	1.94	2.15
OR52D1	olfactory receptor, family 52, subfamily D, member 1	-1.09	-1.29	-1.2	-1.05	1.05	-1.12	-1.03	1.9	1.94	1.93	2.09
APOBEC4	apolipoprotein B mRNA editing enzyme, catalytic polypeptide-like 4 (putative)	-1.14	-1.22	-1.17	1.04	-1.19	-1.06	-1.14	1.77	2.04	2.19	2.28
MC3R	melanocortin 3 receptor	-1.26	-1.2	-1.26	-1.17	1.03	-1.06	-1.11	1.71	1.97	2.16	2.24
LINC00626	long intergenic non-protein coding RNA 626	-1.13	-1.25	-1.17	-1.11	-1.08	-1.12	-1.11	1.85	2.04	1.9	2
ADAM18	ADAM metallopeptidase domain 18	-1.21	-1.15	-1.18	-1.04	1.13	-1.08	1.18	1.57	1.64	2.07	2.28
OR10A5	olfactory receptor, family 10, subfamily A, member 5	-1.2	-1.28	-1.27	-1.15	-1.01	-1.06	-1.11	1.74	1.98	2.35	2.02
KRTAP7-1	keratin associated protein 7-1 (gene/pseudogene)	-1.18	-1.16	-1.26	-1.05	1.06	-1.07	-1.06	2.07	2.19	2.11	2.04
C10orf113	chromosome 10 open reading frame 113	-1.27	-1.11	-1.09	-1.22	1.05	-1.06	-1.13	1.73	1.85	1.8	2.01
SCN10A	sodium channel, voltage-gated, type X, alpha subunit	-1.08	-1.15	-1.22	-1.1	-1.01	-1.07	-1.13	2.09	2.19	2	2.16
PRRG3	proline rich Gla (G-carboxyglutamic acid) 3 (transmembrane)	-1.11	-1.29	-1.29	-1.03	-1.08	1.05	-1.1	1.9	2.16	2.05	2.26
PMFBP1	polyamine modulated factor 1 binding protein 1	1.09	-1.03	-1.13	-1.1	1.01	1.01	-1.02	2.08	2.05	2.31	2.51
NAA11	N(alpha)-acetyltransferase 11, NatA catalytic subunit	-1.17	-1.28	-1.34	-1.08	-1	-1.02	-1.11	1.88	2	1.98	2.17
TAAR2	trace amine associated receptor 2	-1.06	-1.17	-1.11	1	-1.06	-1	1.06	1.92	2.08	2.61	2.64
LOC100505547	uncharacterized LOC100505547	-1.17	1.04	1.14	-1.12	1.09	-1.1	1.16	1.72	1.95	2.12	2.24
LINC00277	long intergenic non-protein coding RNA 277	-1.15	-1.23	-1.21	-1.12	1.02	-1.05	1.01	1.96	2.09	2.73	2.45
TMEM235	transmembrane protein 235	-1.22	-1.22	-1.16	-1.19	-1.05	-1.13	1.02	1.68	1.75	2.43	2.74
BPIFA4P	BPI fold containing family A, member 4, pseudogene	-1.3	-1.43	-1.01	1.03	1.07	-1.1	-1.03	1.71	1.87	2.02	2.07
SMIM22	small integral membrane protein 22	-1.08	-1.11	-1.23	1.04	1.17	-1.03	1.11	2	2.04	2	1.89
MMEL1	membrane metallo-endopeptidase-like 1	-1.14	-1.3	-1.21	1.11	-1.08	-1.02	-1.11	1.97	2.16	1.95	2.07
KRTAP4-9	keratin associated protein 4-9	-1.14	-1.22	-1.18	1.01	-1.03	-1.04	-1.12	2.21	2.24	2.09	2.04
SLC25A48	solute carrier family 25, member 48	-1.21	-1.33	-1.24	-1.01	1.05	-1.13	1.02	1.96	2.02	2.52	2.49
LGALS13	lectin, galactoside-binding, soluble, 13	-1.21	-1.24	-1.27	-1.11	-1.08	-1.2	-1.18	1.78	1.82	2.04	1.86
KCNK3	potassium channel, subfamily K, member 3	-1.06	-1.08	-1.1	-1.01	1.13	1.02	1.27	1.49	1.6	2.2	1.96
LINC00865	long intergenic non-protein coding RNA 865	-1.18	-1.28	-1.24	-1.1	1.13	-1.03	1.14	1.52	1.56	2.02	2.09
CDH24	cadherin 24, type 2	-1.04	-1.22	-1.25	1.13	-1.14	1.02	-1.01	1.96	2.09	1.91	1.94
BVES	blood vessel epicardial substance	1.11	-1.06	-1.03	1.02	-1.14	-1.04	-1.1	1.42	1.5	2.02	1.99
PRAF2	PRA1 domain family, member 2	-1.19	-1.1	-1.11	-1.08	1.05	-1.1	1.24	1.41	1.58	1.99	2.24
CA5B	carbonic anhydrase VB, mitochondrial	-1.08	-1.46	-1.37	-1.07	1.07	-1.03	-1.09	1.77	1.67	2.2	2.2
MED12L	mediator complex subunit 12-like	-1.08	-1.37	-1.38	1.05	-1.12	1.1	-1.07	1.81	1.94	2.03	2.08
ASB14	ankyrin repeat and SOCS box containing 14	-1.3	-1.33	-1.33	-1.12	-1.06	-1.06	-1.09	1.87	1.86	1.93	2.02
KRT5	keratin 5	-1.23	-1.39	-1.28	-1.12	-1.01	-1.17	-1.13	1.91	1.98	2.23	2.33
C5orf46	chromosome 5 open reading frame 46	-1.28	-1.03	-1.16	1.12	1.17	1.08	-1.17	1.57	1.6	2.12	2.19
PRKAG3	protein kinase, AMP-activated, gamma 3 non-catalytic subunit	1.05	-1.1	-1.12	-1.14	-1.18	-1.07	-1.13	1.96	2.22	1.9	1.93
CCDC54	coiled-coil domain containing 54	-1.03	-1.18	-1.06	-1.01	1.13	1.06	1.11	2.05	2.1	1.78	1.98
SIGLEC6	sialic acid binding Ig-like lectin 6	-1.35	-1.29	-1.26	-1.19	-1.07	-1.17	-1.1	1.82	1.88	1.97	2.11
OR10A3	olfactory receptor, family 10, subfamily A, member 3	-1.32	-1.2	-1.24	-1.08	1.17	-1.19	-1.02	1.61	1.77	1.87	2.04
GPR12	G protein-coupled receptor 12	-1.24	-1.37	-1.31	-1.09	-1.09	-1.08	-1.18	1.8	1.91	1.88	2.03
NKPD1	NTPase, KAP family P-loop domain containing 1	-1.02	-1.2	-1.3	1.07	-1.13	1.05	-1.16	2.13	2.19	2.1	2.24
TRAV10	T cell receptor alpha variable 10	-1.16	-1.3	-1.27	-1.07	1.08	1.06	1.02	2.11	2.14	1.91	2
MC4R	melanocortin 4 receptor	-1.03	-1.23	-1.26	-1.09	-1.1	1	-1.17	1.82	2.13	1.84	1.8
ACSBG2	acyl-CoA synthetase bubblegum family member 2	-1.04	-1.22	-1.21	1.01	-1.04	-1.01	1.13	1.85	2.07	1.65	1.94
RAPGEF4-AS1	RAPGEF4 antisense RNA 1	1.1	-1.04	-1.05	1.11	1.09	1.16	1.11	2.02	2.03	2	2.1
PP2672	uncharacterized LOC100130249	-1.06	-1.28	-1.2	-1.1	-1.27	-1.17	-1.13	2.03	2.02	1.91	1.95
LOC100134368	uncharacterized LOC100134368	-1.15	-1.24	-1.2	-1.15	-1.24	-1.04	-1.25	1.82	1.89	1.79	2.02
LRRN4CL	LRRN4 C-terminal like	-1.19	-1.31	-1.3	1.04	-1.14	-1.06	-1.29	1.79	1.97	1.94	2.02
GPR78	G protein-coupled receptor 78	-1.3	-1.31	-1.35	-1.13	-1.05	-1.21	-1.06	1.94	2.04	2.15	2.38
RGSL1	regulator of G-protein signaling like 1	1.02	-1.22	-1.3	1.08	-1.13	-1.12	-1.26	1.79	2	1.89	1.98
---		-1.1	-1.21	-1.26	1.04	-1.04	-1.02	-1.05	1.89	2.04	1.68	1.75
GPSM1	G-protein signaling modulator 1	1.16	1.13	1.08	1.02	-1.22	-1.02	-1.02	1.64	1.62	2.2	2.22
MC5R	melanocortin 5 receptor	-1.08	-1.28	-1.23	1.17	1.04	1.07	1.05	2.04	2.34	2.23	2.47
TAS2R1	taste receptor, type 2, member 1	1.05	-1.06	-1.05	1.17	1.03	1.06	1.04	2.21	2.3	2.26	2.22
PIRT	phosphoinositide-interacting regulator of transient receptor potential channels	-1.1	-1.31	-1.24	-1.09	-1.12	1.07	-1.24	1.85	2.08	1.79	1.95
ADAMTS12	ADAM metallopeptidase with thrombospondin type 1 motif, 12	-1.21	-1.34	-1.33	-1.06	-1.22	-1.15	-1.1	2.02	2.11	2.2	2.31
GOLGA6L2	golgin A6 family-like 2	-1.03	-1.17	-1.27	-1.13	-1.08	-1.24	-1.05	1.99	2.1	1.86	1.77
HPYR1	Helicobacter pylori responsive 1 (non-protein coding)	-1.14	-1.35	-1.28	1.03	-1.14	-1.1	-1.28	2.01	2.14	2.05	2.32
OR5P3	olfactory receptor, family 5, subfamily P, member 3	-1.1	-1.3	-1.33	1.01	-1.22	-1.06	-1.06	2.05	2.22	1.87	1.99
KRTAP8-1	keratin associated protein 8-1	-1.08	-1.28	-1.31	-1.01	-1.04	1	-1.06	2.1	2.22	1.72	1.95
MCHR2	melanin-concentrating hormone receptor 2	-1.07	-1.08	-1.13	1.02	1.29	1.19	1.22	1.81	1.87	2.01	1.97
CNTNAP1	contactin associated protein 1	-1.07	-1.15	-1.08	-1.21	1.07	-1.22	1.27	1.45	1.63	2.35	2.49
B3GALT5	UDP-Gal:betaGlcNAc beta 1,3-galactosyltransferase, polypeptide 5	1.1	-1.03	-1.13	1.02	1.07	1.02	1.38	1.68	1.87	1.88	2.01
CEACAM4	carcinoembryonic antigen-related cell adhesion molecule 4	-1.31	-1.39	-1.4	-1.24	-1.01	-1.12	-1.15	1.9	1.97	2.15	2.13
ADCY5	adenylate cyclase 5	-1.15	-1.54	-1.31	-1.09	-1.17	-1.08	-1.16	1.67	1.82	1.89	2.13
CCR7	chemokine (C-C motif) receptor 7	-1.11	-1.17	-1.21	-1.13	1.26	1.03	1.04	2.32	1.97	1.86	2.04
LOC283856	uncharacterized LOC283856	-1.18	-1.35	-1.4	1	-1.06	-1.05	-1.06	2	2.19	1.81	1.94
SCGB2B2	secretoglobin, family 2B, member 2	-1.31	-1.36	-1.31	-1.07	1.1	-1.12	1.2	1.88	2.1	1.92	2.03
GSTM5	glutathione S-transferase mu 5	-1.24	-1.42	-1.36	-1.22	-1.01	1.17	-1.11	1.96	1.96	2.27	2.44
CCDC105	coiled-coil domain containing 105	-1.19	-1.31	-1.32	-1.21	-1.16	-1.15	-1.16	1.67	1.62	1.76	2.03
SPATA19	spermatogenesis associated 19	-1.21	-1.32	-1.41	-1.05	1.32	-1.13	-1.08	1.77	1.94	2.16	2.39
CHDC2	calponin homology domain containing 2	-1.37	-1.34	-1.31	-1.18	-1.04	-1.21	-1.27	1.85	1.96	2.25	2.13
LOC550113	uncharacterized LOC550113	-1.16	-1.45	-1.37	-1.02	-1.02	-1.09	-1.13	2.23	2.11	1.99	2.22
SLC8A3	solute carrier family 8 (sodium/calcium exchanger), member 3	-1.19	-1.25	-1.2	1.09	-1.36	1.14	-1.26	1.72	1.84	1.93	2.01
LINC01101	long intergenic non-protein coding RNA 1101	-1.3	-1.36	-1.38	1.08	1.18	-1.02	1.02	2	2.19	2.12	2.27
PITRM1-AS1	PITRM1 antisense RNA 1	-1.05	-1.02	-1.11	-1.01	1.3	-1.02	1.15	2.11	2.34	2.32	2.45
CHRM4	cholinergic receptor, muscarinic 4	-1.13	-1.34	-1.31	-1.05	-1.22	-1.01	-1.29	1.99	2.14	1.91	1.99
TPRXL	tetra-peptide repeat homeobox-like	-1.28	-1.37	-1.22	-1.1	-1.1	-1.12	-1.17	2	2.06	2.6	2.84
MGC2889	uncharacterized protein MGC2889	-1.22	-1.43	-1.36	-1.13	-1.04	-1.02	-1.05	1.9	2.28	1.93	1.88
CBLN2	cerebellin 2 precursor	-1.32	-1.27	-1.14	-1.38	-1.02	-1.16	-1.18	1.64	1.7	2.09	1.8
SH3BP1	SH3-domain binding protein 1	1.24	-1.02	-1.05	1.08	-1.16	1.04	-1.28	1.64	1.76	1.86	2
LINC00929	long intergenic non-protein coding RNA 929	1.09	-1.23	-1.21	1.21	-1.08	1.18	-1.06	1.94	2.21	1.9	1.95
LINC00842	long intergenic non-protein coding RNA 842	-1.36	-1.15	-1.04	-1.16	1.24	-1.29	1.2	1.65	1.7	2.15	2.1
KRTAP4-8	keratin associated protein 4-8	-1.02	-1.18	-1.22	1.19	1.06	1.19	-1.02	1.84	2.05	1.74	1.78
LINC00563	long intergenic non-protein coding RNA 563	-1.2	-1.3	-1.47	-1.18	-1.06	-1.21	-1.15	2.06	2.23	2.06	2.13
LAMB2P1	laminin, beta 2 pseudogene 1	-1.22	-1.21	-1.09	-1.16	1.13	-1.23	1.25	1.41	1.51	2.17	2.27
FRRS1L	ferric-chelate reductase 1-like	-1.12	-1.42	-1.41	-1.16	1.14	-1.31	-1.15	1.8	1.98	2.08	2.16
OR51I2	olfactory receptor, family 51, subfamily I, member 2	-1.01	-1.25	-1.33	-1.09	-1.28	-1.08	-1.11	1.98	2.27	2.63	2.75
SMCP	sperm mitochondria-associated cysteine-rich protein	-1.18	-1.38	-1.38	-1.03	-1.08	1.13	-1.2	2.12	2.27	2.05	2.11
PTGIS	prostaglandin I2 (prostacyclin) synthase	1.28	-1.15	-1.06	1.19	-1.2	1.18	-1.17	1.74	1.82	2.17	2.21
SRRM2-AS1	SRRM2 antisense RNA 1	-1.4	-1.39	-1.39	-1.27	1.05	-1.22	-1.04	1.84	1.91	2.09	2.32
C20orf203	chromosome 20 open reading frame 203	-1.26	-1.34	-1.38	-1.13	-1.29	-1.09	-1.17	2.06	2.17	2.03	2.08
GLDN	gliomedin	1.03	-1.1	-1.09	1.14	1.13	-1.07	-1.06	1.31	1.43	1.92	2.01
OR51B6	olfactory receptor, family 51, subfamily B, member 6	-1.01	-1.29	-1.19	1.12	1.04	1.1	1.08	2.02	2.11	1.72	1.72
SPINK6	serine peptidase inhibitor, Kazal type 6	-1.3	-1.36	-1.38	-1.09	-1.25	-1.15	-1.26	1.83	1.89	1.92	2.07
LINC00934	long intergenic non-protein coding RNA 934	-1.13	-1.31	-1.31	-1.09	-1.19	1.14	-1.24	2.2	2.34	2.34	2.35
LMOD1	leiomodin 1 (smooth muscle)	-1.01	1.08	1.19	-1.1	-1.1	-1.12	-1.07	1.42	1.45	2.42	2.56
HOXD1	homeobox D1	-1.37	-1.37	-1.4	-1.2	-1.15	-1.23	-1.18	1.87	1.98	2.02	2.14
OR51M1	olfactory receptor, family 51, subfamily M, member 1	-1.28	-1.44	-1.33	-1.16	1.23	-1.15	1.09	1.74	1.86	1.83	2.03
ZNF319	zinc finger protein 319	-1	1.13	1.18	-1.15	1.01	-1.26	-1.08	1.62	1.66	2.43	1.79
LOC730227	uncharacterized LOC730227	-1.33	-1.47	-1.42	-1.23	1	-1.18	-1.01	1.7	1.95	1.93	2.13
DSCR8	Down syndrome critical region gene 8	-1.13	-1.3	-1.26	-1.18	1.05	-1.17	-1.04	2.25	2.39	2.68	2.53
ARHGEF15	Rho guanine nucleotide exchange factor (GEF) 15	-1.23	-1.39	-1.37	-1.16	-1.14	-1.04	-1.11	1.96	2.18	1.78	1.85
KCTD16	potassium channel tetramerization domain containing 16	-1.01	1.11	1.12	-1.05	1.25	-1.07	1.14	1.46	1.62	2.27	2.11
GJA10	gap junction protein, alpha 10, 62kDa	-1.31	-1.45	-1.36	-1.07	1.06	-1.06	-1.16	2.26	2.26	2.17	2.21
CLEC4F	C-type lectin domain family 4, member F	-1.08	-1.19	-1.21	1.07	1.02	1.04	1.14	2.35	2.58	2.51	2.43
FMO2	flavin containing monooxygenase 2 (non-functional)	-1.39	-1.16	-1.05	-1.16	-1.13	-1.17	-1.13	1.52	1.6	1.58	2.05
ZIM2	zinc finger, imprinted 2	-1.22	-1.42	-1.4	-1.03	-1.06	-1.06	-1.21	2.24	2.27	1.97	2.09
LINC00879	long intergenic non-protein coding RNA 879	-1.26	-1.43	-1.38	-1.09	-1.1	-1.19	-1.27	1.96	2.12	1.99	1.96
CSNK1G2-AS1	CSNK1G2 antisense RNA 1	-1.15	-1.28	-1.35	-1.14	-1.29	-1.24	-1.29	2.08	2.23	2.3	2.33
LOC400794	uncharacterized LOC400794	-1.29	-1.39	-1.4	-1.01	-1.21	-1.09	-1.01	2.22	2.29	2.48	2.31
EDA2R	ectodysplasin A2 receptor	-1.32	-1.38	-1.44	-1.3	-1.14	-1.14	-1.22	1.75	1.84	1.98	2.24
ASCL3	achaete-scute family bHLH transcription factor 3	-1.37	-1.39	-1.38	-1	-1.16	-1.1	-1.08	2.27	2.25	2.24	2.49
DISC1	disrupted in schizophrenia 1	-1.21	-1.34	-1.44	-1.16	-1.21	-1.28	-1.2	2.1	2.19	2.17	2.22
VN1R2	vomeronasal 1 receptor 2	-1.42	-1.4	-1.34	-1.18	-1.26	-1.26	-1.03	1.68	1.7	1.94	2.1
HOXC11	homeobox C11	-1.39	-1.42	-1.34	1.01	-1.05	-1.07	-1.15	2.12	2.34	2.07	1.9
PSKH2	protein serine kinase H2	-1.01	-1.18	-1.28	1.04	1.08	1.04	-1.15	2.31	2.37	1.86	1.8
WSCD2	WSC domain containing 2	-1.13	-1.11	-1.18	-1.03	-1.36	-1.23	-1.11	2.18	2.29	1.87	1.81
BOD1L2	biorientation of chromosomes in cell division 1-like 2	1.13	-1.2	-1.22	-1.03	1.02	1.07	-1.12	2.33	2.61	2.17	2.04
ERVFRD-1	endogenous retrovirus group FRD, member 1	-1.26	-1.27	-1.36	-1.16	-1.16	-1.15	-1.23	1.57	1.61	1.63	2.04
PLXDC1	plexin domain containing 1	-1.12	-1.16	-1.11	-1.05	-1.03	-1.08	-1.19	1.4	1.38	2.48	3.19
CBR3-AS1	CBR3 antisense RNA 1	-1.34	-1.39	-1.4	-1.25	1.02	-1.4	1.05	1.76	1.89	2.02	2.06
OR5K1	olfactory receptor, family 5, subfamily K, member 1	-1.05	-1.28	-1.1	1.44	-1.02	1.27	1.02	2.08	2.02	2.23	2.54
NPAS4	neuronal PAS domain protein 4	-1.09	-1.28	-1.3	-1.24	-1.19	-1.01	-1.29	1.76	2.01	1.6	1.85
GRM6	glutamate receptor, metabotropic 6	-1.37	-1.4	-1.33	-1.03	-1.02	-1.03	-1.06	2.25	2.49	2.46	2.66
NPHP3-AS1	NPHP3 antisense RNA 1	-1.17	-1.41	-1.28	-1.12	-1.13	-1.12	-1.21	2.26	2.63	2.13	2.24
GRHL3	grainyhead-like 3 (Drosophila)	-1.46	-1.19	-1.28	1.18	-1.03	1.09	1.39	1.65	1.71	2.1	2.02
NPHS2	nephrosis 2, idiopathic, steroid-resistant (podocin)	-1.16	-1.27	-1.36	-1.13	1.03	-1.06	-1.09	2.45	2.52	2.36	2.66
ENDOU	endonuclease, polyU-specific	-1.27	-1.22	-1.21	-1.22	1.06	-1.13	-1.11	1.32	1.38	1.8	2.12
GRB7	growth factor receptor-bound protein 7	-1.03	-1.44	-1.29	1.08	-1.36	1.04	-1.42	1.62	1.67	2.01	2.3
SCN3B	sodium channel, voltage-gated, type III, beta subunit	-1.04	-1.12	-1.03	1.12	1.28	1.12	1.41	1.9	1.94	2.49	2.46
LRRN2	leucine rich repeat neuronal 2	1.09	1.04	1	-1.42	1.13	-1.34	-1.09	2.11	2.16	2.46	2.34
C11orf53	chromosome 11 open reading frame 53	-1.39	-1.53	-1.46	-1.19	-1.14	-1.25	-1.1	1.84	2.02	2	2.17
LOC100130331	POTE ankyrin domain family, member F pseudogene	-1.25	-1.45	-1.41	-1.22	-1.17	-1.1	-1.26	1.46	1.5	2.41	2.19
LOC100507513	uncharacterized LOC100507513	-1.11	-1.36	-1.48	-1.16	-1.08	-1.27	-1.2	1.77	2.15	1.69	1.96
C20orf201	chromosome 20 open reading frame 201	-1.32	-1.5	-1.52	-1.19	-1.17	-1.21	-1.16	1.94	1.99	1.95	2.18
TDRG1	testis development related 1 (non-protein coding)	1	-1.51	-1.52	-1.01	-1.2	1.14	1.01	1.99	2.14	1.95	1.92
MAPKBP1	mitogen-activated protein kinase binding protein 1	-1.03	1	1.02	-1.24	1.12	-1.17	1.13	1.33	1.39	2.06	1.93
TINCR	tissue differentiation-inducing non-protein coding RNA	-1.22	1.04	-1.07	-1.13	-1.21	-1.29	-1.24	1.33	1.39	2.17	1.98
MOXD1	monooxygenase, DBH-like 1	1.23	1.15	1.2	-1.21	1.02	-1.08	1.19	1.78	1.86	2.08	1.98
LOC283887	uncharacterized LOC283887	1.12	-1.03	-1.08	1.1	-1.07	1.29	-1.06	2.29	2.5	2.28	2.25
SH2D6	SH2 domain containing 6	-1.37	-1.51	-1.46	-1.22	-1.05	-1.28	-1.11	1.56	1.82	1.96	2.14
KCNJ6	potassium inwardly-rectifying channel, subfamily J, member 6	-1.14	-1.19	-1.17	-1.01	1.26	-1.03	1.41	1.49	1.5	2.04	1.96
PCOLCE-AS1	PCOLCE antisense RNA 1	-1.35	-1.42	-1.44	-1.11	-1.14	-1.15	-1.45	1.84	1.97	1.96	2.14
GPRC6A	G protein-coupled receptor, family C, group 6, member A	-1.24	-1.44	-1.37	-1.22	-1.18	-1.33	-1.36	1.97	2.06	2.07	2.15
TRAV8-6	T cell receptor alpha variable 8-6	-1.38	-1.56	-1.57	-1.11	-1.2	-1.1	-1.21	1.82	1.91	2.3	2.33
FLI1-AS1	FLI1 antisense RNA 1	-1.46	-1.47	-1.42	-1.26	-1.07	-1.17	-1.21	1.6	1.66	1.97	2.23
C2orf61	chromosome 2 open reading frame 61	1.08	-1.13	-1.12	1.2	-1.03	1.25	-1.13	2.37	2.5	2.23	2.32
IFNA10	interferon, alpha 10	1.04	-1.37	-1.26	1.1	-1.01	-1.03	1.26	2.28	2.45	2.46	2.74
WFDC1	WAP four-disulfide core domain 1	1.02	-1.15	1.07	1.04	-1.17	1.01	1.3	1.98	2.07	3.15	2.88
REG1B	regenerating islet-derived 1 beta	-1.24	-1.27	-1.3	-1.04	1.36	-1.14	-1.08	1.82	2.05	1.68	1.73
FAM81A	family with sequence similarity 81, member A	1.17	-1.08	-1.18	1.43	1.03	1.05	-1.03	2.08	2.29	2.02	2.09
---		-1.29	-1.52	-1.46	-1.23	-1.21	-1.3	-1.09	1.63	1.7	1.96	2.03
NEGR1-IT1	NEGR1 intronic transcript 1 (non-protein coding)	-1.16	-1.37	-1.25	1.01	-1.17	1.09	-1.11	2.01	2.01	1.72	1.5
AFAP1L1	actin filament associated protein 1-like 1	-1.08	1.04	-1.04	1.15	-1.24	1.23	-1.04	1.29	1.38	2.08	2.02
CASP14	caspase 14, apoptosis-related cysteine peptidase	-1.46	-1.45	-1.37	-1.27	-1.08	-1.26	-1.09	1.71	1.97	1.77	2
ZC3H13	zinc finger CCCH-type containing 13	-1.37	-1.57	-1.49	-1.15	-1.1	-1.2	-1.3	1.67	1.83	2.12	2.07
CLDN17	claudin 17	-1.25	-1.49	-1.45	-1.41	-1.02	-1.23	-1.24	1.99	2.15	2.05	2.21
HBG2	hemoglobin, gamma G	-1.4	-1.41	-1.25	-1.22	-1.42	-1.33	-1.28	1.73	1.85	2.39	2.35
PIP5K1A	phosphatidylinositol-4-phosphate 5-kinase, type I, alpha	1.03	-1.21	-1.15	1.18	1.29	1.36	1.22	1.87	1.75	2.05	2
POMK	protein-O-mannose kinase	-1.2	-1.27	-1.33	-1.17	1.06	-1.21	-1.02	2.47	2.65	2.56	2.61
NOD1	nucleotide-binding oligomerization domain containing 1	-1.25	-1.08	-1.09	1.02	-1.11	1.02	-1.04	1.22	1.2	2.12	2.11
KRT2	keratin 2	-1.37	-1.53	-1.54	-1.21	-1.17	-1.24	-1.08	1.92	2.16	2	2.11
LINC00930	long intergenic non-protein coding RNA 930	-1.38	-1.43	-1.3	-1.37	-1.05	-1.39	1.11	1.54	1.6	1.98	2.38
LINC00668	long intergenic non-protein coding RNA 668	-1.43	-1.63	-1.48	-1.24	1.08	-1.11	1.02	1.83	1.93	1.9	2.04
NTRK2	neurotrophic tyrosine kinase, receptor, type 2	-1.18	1.1	1.08	-1.14	1.02	-1.19	-1.06	1.28	1.27	2.43	2.36
BTN1A1	butyrophilin, subfamily 1, member A1	-1.24	-1.4	-1.42	-1.11	1.44	-1.24	1.14	1.63	1.82	1.97	2.26
LGALS12	lectin, galactoside-binding, soluble, 12	-1.16	-1.12	-1.15	1.17	-1.16	1.31	-1.13	2.44	1.88	1.7	1.88
KCNU1	potassium channel, subfamily U, member 1	-1.4	-1.59	-1.47	-1.24	-1.11	-1.1	-1.21	1.68	1.68	1.86	2.07
VIT	vitrin	-1.24	1.24	1.01	-1.2	-1.27	-1.31	-1.27	1.9	2.05	2.78	2.74
WFDC12	WAP four-disulfide core domain 12	-1.33	-1.36	-1.46	-1.22	-1.19	-1.31	-1.18	2.01	2.01	1.89	1.77
KIF17	kinesin family member 17	-1.04	-1.4	-1.38	1.2	-1.1	1.4	-1.26	1.93	2.03	1.99	1.99
MAP3K19	mitogen-activated protein kinase kinase kinase 19	1.13	1.01	1.05	1.15	1.18	1.21	1.02	2.15	2.46	2.04	2
RNF39	ring finger protein 39	-1.56	-1.53	-1.52	-1.29	-1.11	-1.15	-1.11	1.87	1.98	2.24	2.36
DLX2	distal-less homeobox 2	-1.19	-1.01	-1.09	-1.25	-1.12	-1.24	-1.17	1.31	1.34	2.45	1.73
EPHB3	EPH receptor B3	-1.13	-1.02	1.02	-1.41	-1.11	-1.49	-1.13	1.52	1.42	1.97	2.02
C20orf166-AS1	C20orf166 antisense RNA 1	-1.36	-1.32	-1.28	1.23	1.03	1.4	-1.15	1.59	1.78	2.47	3.01
SIGLEC17P	sialic acid binding Ig-like lectin 17, pseudogene	-1.39	-1.54	-1.51	-1.25	-1.03	-1.17	-1.29	2.02	2.07	2.01	2.03
SPATA31D1	SPATA31 subfamily D, member 1	-1.62	-1.51	-1.5	-1.13	1.2	-1.01	1.08	1.95	1.94	2.19	2.28
LOC100133612	uncharacterized LOC100133612	-1.26	-1.54	-1.49	-1.22	-1.23	-1.33	-1.23	2.06	2.19	2.38	2.48
CPA4	carboxypeptidase A4	-1.17	-1.26	-1.15	-1.02	-1.07	-1.11	1.04	2.17	2.35	3.46	3.15
RENBP	renin binding protein	-1.2	-1.47	-1.42	1.08	-1.26	1.17	-1.34	2.26	2.29	2.38	2.48
ACKR2	atypical chemokine receptor 2	-1.35	-1.47	-1.45	1.01	1.33	1.14	1.21	2	2.04	2.57	2.52
NLRP13	NLR family, pyrin domain containing 13	-1.55	-1.46	-1.57	-1.2	-1.03	-1.27	-1.19	1.66	1.7	2.23	2.19
GLIS1	GLIS family zinc finger 1	-1	-1.13	-1.09	1.05	1.05	1.3	-1.09	2.47	2.31	2.68	3.07
RBMY2FP	RNA binding motif protein, Y-linked, family 2, member F pseudogene	1.13	-1.02	-1.13	1.08	1.07	1.04	-1.01	2.53	2.79	2.18	2.39
HOXB4	homeobox B4	-1.11	1.21	1.2	1.03	-1.07	-1.1	1	1.41	1.41	2.84	2.62
STAU2-AS1	STAU2 antisense RNA 1	-1.37	-1.48	-1.32	-1.09	1.18	-1.17	1.03	2.45	2.57	2.38	2.48
DEFB123	defensin, beta 123	-1.38	-1.55	-1.58	1.03	-1.16	-1.17	-1.31	1.8	1.9	1.89	2.07
CXCL17	chemokine (C-X-C motif) ligand 17	-1.26	-1.13	1.05	-1.14	1.09	-1.05	1.53	1.87	2	2.44	3.21
ATOH1	atonal homolog 1 (Drosophila)	-1.38	-1.52	-1.56	-1.18	-1.25	-1.25	-1.17	1.55	1.68	1.97	2.34
SERPINB7	serpin peptidase inhibitor, clade B (ovalbumin), member 7	-1.32	-1.29	-1.18	-1.15	1.36	-1.19	1.12	1.38	1.41	2.02	1.97
EGFLAM-AS4	EGFLAM antisense RNA 4	1	-1.14	-1.2	1.09	-1.06	1.03	-1.1	2.1	1.81	1.48	1.53
CNR1	cannabinoid receptor 1 (brain)	-1.21	-1.18	-1.1	1.31	1.31	1.17	1.23	1.63	1.47	2.2	1.87
NAV2-AS4	NAV2 antisense RNA 4	-1.57	-1.46	-1.38	-1.31	-1.18	-1.32	-1.15	1.83	1.88	2.03	1.97
CNR2	cannabinoid receptor 2 (macrophage)	-1.28	-1.46	-1.31	-1.23	-1.02	-1.14	-1.05	2.39	2.6	2.83	2.83
GAB4	GRB2-associated binding protein family, member 4	-1.21	-1.52	-1.55	-1.15	-1.17	-1.18	-1.41	1.98	2.05	1.93	1.94
C20orf173	chromosome 20 open reading frame 173	-1.17	-1.38	-1.33	-1.15	-1.11	-1.2	-1.16	1.86	2	1.5	1.61
MEDAG	mesenteric estrogen-dependent adipogenesis	1.19	-1.47	-1.54	-1.02	-1.14	1.01	-1.09	2.02	2.35	1.83	1.88
ASB16	ankyrin repeat and SOCS box containing 16	-1.42	-1.54	-1.5	-1.32	-1.27	-1.31	1.01	2.01	2.03	2.35	2.33
C1orf194	chromosome 1 open reading frame 194	-1.29	-1.23	-1.17	-1.45	-1.16	-1.11	-1.52	2.35	2.1	2.39	2.87
TMEM95	transmembrane protein 95	-1.36	-1.46	-1.49	-1.28	-1.22	-1.2	-1.28	2.17	2.26	2.09	2.02
IL36G	interleukin 36, gamma	-1.41	1.11	1.07	-1.05	1.38	-1.14	1.33	1.8	1.74	2.1	2.35
ADAP1	ArfGAP with dual PH domains 1	-1.09	1.23	1.25	-1.14	1.29	-1.12	1.14	1.6	1.65	2.03	2.23
OR2C1	olfactory receptor, family 2, subfamily C, member 1	-1.39	-1.5	-1.5	-1.17	-1.18	-1.15	-1.26	1.89	2.23	1.83	1.84
LOC644794	uncharacterized LOC644794	-1.4	-1.48	-1.45	-1.25	-1.2	-1.46	-1.23	1.77	1.96	2.05	1.99
PMCHL2	pro-melanin-concentrating hormone-like 2, pseudogene	-1.43	-1.48	-1.41	-1.31	-1.15	-1.48	-1.17	1.72	1.88	2.21	1.92
FAM182B	family with sequence similarity 182, member B	-1.12	-1.21	-1.21	1.47	-1.4	-1.16	-1.05	2.28	2.3	2.65	2.7
GLIS3-AS1	GLIS3 antisense RNA 1	-1.44	-1.41	-1.32	-1.14	-1.31	-1.12	-1.21	2.52	2.34	2.52	2.86
CHRNA3	cholinergic receptor, nicotinic, alpha 3 (neuronal)	1.22	-1.04	-1.02	1.3	-1.23	1.43	-1.16	1.65	1.74	2.31	2.49
TUBB4A	tubulin, beta 4A class IVa	-1.41	-1.42	-1.4	-1.03	-1.35	1.12	-1.3	1.42	1.47	1.9	2.18
SYNPR	synaptoporin	1.22	1.12	1.35	1.15	1.03	1.12	1.01	1.91	1.98	2.26	1.95
CAPNS2	calpain, small subunit 2	-1.11	-1.48	-1.41	-1.35	-1.22	-1.28	-1.2	2.26	2.65	2.08	2.39
HVCN1	hydrogen voltage-gated channel 1	-1.18	-1.61	-1.53	-1.2	-1.46	-1.06	-1.32	1.65	1.74	2.09	2.35
OR1G1	olfactory receptor, family 1, subfamily G, member 1	-1.28	-1.7	-1.52	-1.2	-1.3	-1.22	-1.24	1.88	2	2	2.03
CASQ2	calsequestrin 2 (cardiac muscle)	-1.5	-1.46	-1.48	-1.41	-1.24	-1.28	-1.13	1.66	1.63	2.08	2.27
LOC100507156	uncharacterized LOC100507156	-1.37	-1.47	-1.47	-1.3	-1.44	-1.18	-1.31	1.97	2.16	2.12	2.11
NLRP9	NLR family, pyrin domain containing 9	-1.37	-1.3	-1.28	-1.13	1.09	-1.2	-1.1	2.54	2.67	2.9	2.85
IVL	involucrin	-1.48	-1.51	-1.49	-1.17	-1.23	-1.28	-1.12	2.34	2.43	2.26	2.3
MYOC	myocilin, trabecular meshwork inducible glucocorticoid response	-1.13	-1.28	-1.24	-1.06	-1.08	-1.05	-1.13	2.51	2.63	2.93	3.36
ABCC8	ATP-binding cassette, sub-family C (CFTR/MRP), member 8	1.01	-1.15	-1.2	1.24	-1.15	1.19	-1.13	2.61	2.66	2.47	2.63
C8orf31	chromosome 8 open reading frame 31	-1.02	1.13	1.18	1	1.25	1.01	1.12	2.39	2.58	2.19	2.38
PGLYRP4	peptidoglycan recognition protein 4	-1.45	-1.45	-1.6	-1.28	1.18	-1.39	-1.21	1.89	2.05	2.14	2.46
---		-1.41	-1.55	-1.48	-1.14	-1.34	-1.26	-1.33	2.01	2.06	2.04	2.01
TRAV27	T cell receptor alpha variable 27	-1.27	-1.57	-1.44	-1.31	1.04	1.1	-1.17	2.4	2.3	2.66	3
UCN3	urocortin 3	-1.47	-1.7	-1.67	-1.18	1.11	-1.09	1.07	1.87	2.06	1.92	2.27
DLK2	delta-like 2 homolog (Drosophila)	-1.35	-1.21	-1.23	-1.04	1.41	1.07	1.38	1.48	1.49	2.05	2.12
LOC100505515	uncharacterized LOC100505515	-1.49	-1.48	-1.56	-1.12	-1.34	-1.15	-1.38	2.04	2.09	2.1	2.09
LRRC52	leucine rich repeat containing 52	-1.48	-1.7	-1.63	-1.22	-1.2	-1.21	-1.21	1.91	1.93	2.28	2.37
ENTPD3	ectonucleoside triphosphate diphosphohydrolase 3	-1.21	-1.16	-1.11	1.07	1.39	1.22	1.56	1.8	2.03	2.35	2.43
---		-1.37	-1.66	-1.5	-1.12	-1.29	-1.27	-1.18	1.6	1.59	1.91	2.03
ZSCAN1	zinc finger and SCAN domain containing 1	-1.45	-1.53	-1.57	-1.33	-1.27	-1.22	-1.29	1.91	1.97	2.02	2.03
C14orf183	chromosome 14 open reading frame 183	-1.4	-1.66	-1.44	-1.23	-1.33	-1.19	-1.37	2.12	2.21	2.19	2.16
KRTAP11-1	keratin associated protein 11-1	-1.29	-1.41	-1.43	-1.11	-1.07	-1.26	-1.06	2.63	2.87	2.52	2.64
PPP1R14D	protein phosphatase 1, regulatory (inhibitor) subunit 14D	-1.42	-1.57	-1.5	-1.15	-1.4	-1.19	-1.24	1.83	2.05	1.85	1.89
OR5P2	olfactory receptor, family 5, subfamily P, member 2	-1.19	-1.19	-1.21	1.01	-1.01	-1.05	-1.02	2.76	2.82	2.74	3.19
PRR3	proline rich 3	1.25	1.08	1.14	-1.14	-1.62	-1.26	-1.3	1.86	1.89	2.03	2.06
IFLTD1	intermediate filament tail domain containing 1	-1.36	-1.5	-1.44	-1.15	-1.07	-1.32	-1.17	2.44	2.65	2.63	2.87
SP6	Sp6 transcription factor	-1.09	1.25	1.12	-1.26	-1.14	-1.33	-1.13	1.29	1.35	2.58	2.31
KRBA1	KRAB-A domain containing 1	1.23	1.06	1.01	1.23	-1.08	1.2	-1.09	2.5	2.48	2.27	2.33
TRABD2A	TraB domain containing 2A	-1.18	-1.49	-1.52	1.05	-1.21	1.06	-1.3	1.27	1.39	1.94	2.13
TSNARE1	t-SNARE domain containing 1	-1.36	-1.38	-1.44	-1.24	-1.12	-1.2	-1.16	2.34	2.63	3.06	3.02
RNASE3	ribonuclease, RNase A family, 3	-1.27	-1.63	-1.62	-1.21	-1.35	-1.18	-1.37	1.56	1.67	2.07	2.26
SAG	"S-antigen; retina and pineal gland (arrestin)"	-1.31	-1.54	-1.57	-1.28	-1.29	-1.04	-1.33	1.66	1.76	1.7	2.01
LOC285627	uncharacterized LOC285627	-1.3	-1.62	-1.68	-1.22	-1.21	-1.11	-1.39	2.03	2.16	1.89	2.07
HIST1H3G	histone cluster 1, H3g	1.47	1.08	1.05	-1.11	-1.05	1.04	-1.12	2.36	2.08	1.93	1.82
PPY	pancreatic polypeptide	-1.08	-1.22	-1.25	1.34	1.18	1.28	1.19	2.19	2.62	1.92	2.07
CD1B	CD1b molecule	-1.57	-1.71	-1.51	-1.31	-1.34	-1.22	-1.08	1.91	2.09	2.12	2.31
C1orf127	chromosome 1 open reading frame 127	-1.17	-1.5	-1.54	-1.14	-1.49	-1.17	-1.44	2.07	2.1	1.89	1.95
PCDHB1	protocadherin beta 1	-1.28	-1.49	-1.54	-1.21	-1.23	-1.12	-1.28	1.9	2.04	1.61	1.68
SRCIN1	SRC kinase signaling inhibitor 1	-1.5	-1.58	-1.45	-1.35	-1.26	-1.29	-1.34	1.67	1.81	1.99	2.08
TAS2R38	taste receptor, type 2, member 38	-1.35	-1.61	-1.47	-1.27	-1.38	-1.36	-1.38	2.11	2.29	2.32	2.23
OR1J2	olfactory receptor, family 1, subfamily J, member 2	-1.41	-1.78	-1.64	-1.06	1.06	-1.06	1.03	2.31	2.63	2.44	2.49
RNF112	ring finger protein 112	1.1	-1.1	1.17	1.17	-1.03	1.16	1.12	1.26	1.31	2.89	2.66
METTL21EP	methyltransferase like 21E, pseudogene	-1.29	-1.43	-1.21	-1.2	-1.26	-1.05	-1.08	2.64	2.98	2.82	3.05
AMBN	ameloblastin (enamel matrix protein)	-1.53	-1.51	-1.52	-1.29	-1.33	-1.36	-1.19	1.68	1.74	1.88	2.01
LOC101059976	arf-GAP with GTPase, ANK repeat and PH domain-containing protein 2-like	-1.2	-1.41	-1.34	1.28	1.26	1.62	1.05	2.01	2.1	2.14	2.22
FMNL3	formin-like 3	1.08	-1.18	-1.2	-1.07	-1.23	-1	-1.33	1.96	2.01	1.46	1.46
SPRR4	small proline-rich protein 4	-1.31	-1.46	-1.51	-1.37	-1.42	-1.35	-1.42	2.06	2.22	2.44	2.85
KCNMB1	potassium large conductance calcium-activated channel, subfamily M, beta member 1	-1.38	-1.64	-1.59	-1.31	-1.27	-1.19	-1.26	2.17	2.21	1.91	1.9
MAP3K9	mitogen-activated protein kinase kinase kinase 9	1.06	-1.3	-1.27	1.42	1.24	1.18	1.1	2.38	2.55	2.21	2.14
GPRC5D	G protein-coupled receptor, family C, group 5, member D	-1.45	-1.64	-1.57	-1.4	-1.17	-1.45	-1.17	1.97	1.97	2.01	2.15
FAM90A1	family with sequence similarity 90, member A1	-1.13	-1.49	-1.48	1.08	-1.08	1.29	1.09	2.87	2.55	2.52	2.5
WNT2	wingless-type MMTV integration site family member 2	-1.33	-1.05	-1.03	-1.27	-1.06	-1.33	1.44	1.3	1.38	2.73	2.66
PVRL4	poliovirus receptor-related 4	-1.29	1.04	1.02	-1.13	-1.02	-1.04	-1.12	1.21	1.19	3.15	2.89
HPCAL4	hippocalcin like 4	-1.08	-1.01	-1.04	-1.08	-1.1	-1.16	-1.12	1.26	1.3	3.78	2.99
RSPH9	radial spoke head 9 homolog (Chlamydomonas)	1.01	1.24	1.29	-1.09	1.05	-1.13	1.09	1.28	1.34	2.11	2.14
ADIRF-AS1	ADIRF antisense RNA 1	-1.14	-1.21	-1.2	1.14	-1.21	1.07	-1.01	2.65	3.01	3.34	2.75
SGPP2	sphingosine-1-phosphate phosphatase 2	-1.43	-1.41	-1.17	-1.37	1.17	-1.37	1.58	1.83	2.26	2.58	2.85
DNAAF3	dynein, axonemal, assembly factor 3	1.32	-1.09	-1.08	1.21	-1.03	1.46	1.03	2.2	2.29	1.96	2.05
RPL32P3	ribosomal protein L32 pseudogene 3	-1.03	1.17	1.21	-1	1.08	-1.03	1.27	1.27	1.36	2.07	2.18
MPP3	membrane protein, palmitoylated 3 (MAGUK p55 subfamily member 3)	1.05	-1.21	-1.18	1.36	1.26	1.26	1.37	2.24	2.43	2.38	2.46
---		-1.02	-1.55	-1.27	1.01	-1.46	1.21	-1.51	1.97	2.18	1.71	1.77
SYNPO2	synaptopodin 2	1.31	1.14	1.12	1.04	-1.19	1.11	-1.22	1.25	1.36	2.86	2.3
NCAM1	neural cell adhesion molecule 1	1.4	1.32	1.33	-1.07	-1.04	-1.02	1.08	1.82	1.87	2.17	2.13
LINC00705	long intergenic non-protein coding RNA 705	-1.49	-1.77	-1.58	-1.38	-1.15	-1.49	-1.16	1.92	2.11	2.13	2.42
LINC00293	long intergenic non-protein coding RNA 293	-1.48	-1.65	-1.62	-1.26	-1.13	-1.12	-1.53	2.13	2.12	2.03	1.95
SNAP25	synaptosomal-associated protein, 25kDa	-1.15	1.22	1.4	1.03	-1.05	-1.01	1.11	1.31	1.33	2.12	2.3
AAR2	AAR2 splicing factor homolog (S. cerevisiae)	1.24	1.09	1.06	-1.06	-1.09	1.02	-1.1	1.97	2	1.53	1.44
LOC645638	WDNM1-like pseudogene	-1.04	-1.3	-1.27	1.11	1.02	1.38	1.78	1.75	2.02	2.4	2.71
SERPINA9	serpin peptidase inhibitor, clade A (alpha-1 antiproteinase, antitrypsin), member 9	-1.55	-1.68	-1.71	-1.24	-1.23	-1.32	-1.28	2.16	2.43	2.39	2.36
WNT6	wingless-type MMTV integration site family, member 6	-1.2	1.05	1.01	-1.17	1.09	-1.12	-1.02	1.18	1.16	3.23	2.6
DKFZp451B082	uncharacterized LOC401282	-1.53	-1.64	-1.56	-1.24	-1.47	-1.14	-1.41	1.67	1.8	2.03	2.01
PRELP	proline/arginine-rich end leucine-rich repeat protein	-1.45	-1.35	-1.12	-1.45	-1.34	-1.4	-1.36	1.36	1.37	2.15	2.11
ATP10B	ATPase, class V, type 10B	-1.68	-1.35	-1.18	-1.71	-1.03	-1.62	-1.15	1.95	2.03	2.01	2.2
ANGPTL2	angiopoietin-like 2	1.49	1.22	1.08	-1.06	-1.18	1.02	-1.01	1.49	1.51	3.2	2.61
ZNF491	zinc finger protein 491	-1.58	-1.64	-1.5	-1.17	-1.53	-1.28	-1.41	1.81	1.86	1.96	2.25
RIMBP2	RIMS binding protein 2	1.49	1.14	1.25	-1.05	-1.14	-1.08	-1.04	1.7	1.7	3.42	2.69
PRPH	peripherin	-1.17	-1.25	-1.12	1.06	1.23	1.15	-1.04	2.23	2.36	3.57	3.97
CARNS1	carnosine synthase 1	-1.44	-1.66	-1.47	-1.38	-1.41	-1.45	-1.43	1.76	1.84	2.35	2.72
TRH	thyrotropin-releasing hormone	-1.12	1.02	1.18	1	1.21	1.08	1.75	2.06	2.23	2.11	2.34
RP9P	retinitis pigmentosa 9 pseudogene	-1.09	1.23	1.29	1.05	1.14	-1.05	1.32	2.19	2.07	1.9	1.63
LOC100996618	uncharacterized LOC100996618	-1.55	-1.79	-1.67	-1.42	-1.23	-1.33	-1.11	1.9	1.9	1.97	2.11
CCDC3	coiled-coil domain containing 3	-1.83	1.08	1.05	-1.43	-1.7	-1.26	-1.13	1.87	1.58	2.65	2.42
PTPRT	protein tyrosine phosphatase, receptor type, T	-1.44	-1.51	-1.57	-1.58	-1.02	-1.48	-1.37	1.55	1.67	2.02	2.4
DNAJC9-AS1	DNAJC9 antisense RNA 1	-1.48	-1.66	-1.62	-1.3	-1.38	-1.41	-1.48	2.01	2.12	2.23	2.4
NYNRIN	NYN domain and retroviral integrase containing	1.22	-1.06	1.16	-1.04	-1.24	-1.02	1.11	1.09	1.25	2.09	2.04
CHI3L2	chitinase 3-like 2	-1.59	-1.4	-1.06	-1.48	-1.25	-1.25	1.08	1.35	1.41	1.61	2.18
CD248	CD248 molecule, endosialin	1.02	1.21	1.28	-1.24	-1.77	-1.24	-1.18	1.37	1.49	2.62	2.45
STX1A	syntaxin 1A (brain)	1.09	1.08	1.05	1.14	1.37	1.15	1.56	1.95	2.05	2.35	2.58
PSAPL1	prosaposin-like 1 (gene/pseudogene)	-1.56	-1.28	-1.17	-1.57	1.41	-1.44	1.36	1.66	1.69	2.4	2.54
ZBED2	zinc finger, BED-type containing 2	-1.52	1.04	1.52	-1.16	1.22	-1.35	1.14	1.44	1.68	2.56	2.49
LINC00896	long intergenic non-protein coding RNA 896	-1.52	-1.69	-1.67	-1.12	-1.25	-1.05	-1.18	1.87	2.03	1.63	1.66
GNG3	guanine nucleotide binding protein (G protein), gamma 3	1.58	-1.05	1.04	1.17	1.01	1.21	-1.1	2.4	2.38	2.11	2.33
C17orf103	chromosome 17 open reading frame 103	-1.3	1.11	1.11	1.13	-1.02	1.05	-1.1	2.56	1.97	1.53	1.44
FRMD5	FERM domain containing 5	1.26	-1.15	-1.34	1.25	-1.12	1.37	1.16	1.97	2.11	1.71	1.67
GALR3	galanin receptor 3	-1.36	-1.62	-1.58	-1.09	-1.32	-1.09	-1.23	2.75	3	2.83	2.77
KLK7	kallikrein-related peptidase 7	-1.07	-1.33	-1.25	1.06	-1.1	1.29	1.91	1.59	1.67	2.88	2.69
STK32B	serine/threonine kinase 32B	1.58	-1.14	-1.2	1.29	-1.19	1.16	-1.15	2.14	2.36	1.94	1.92
PSG4	pregnancy specific beta-1-glycoprotein 4	-1.33	-1.49	-1.4	1.07	1.54	-1.19	1.45	2.11	2.05	1.64	2.04
TMPRSS11D	transmembrane protease, serine 11D	-1.28	-1.55	-1.44	-1.16	-1.36	-1.17	-1.25	2.83	3.02	3.14	2.87
PYGM	phosphorylase, glycogen, muscle	1	-1.39	-1.37	1.13	-1.54	1.41	-1.7	1.91	1.93	2.9	3.16
TRIOBP	TRIO and F-actin binding protein	1.35	1.17	1.16	-1.12	1.13	-1.13	1.26	1.45	1.32	2.28	2.08
RNF214	ring finger protein 214	1.05	-1.02	1.07	1.24	1.01	1.11	-1.02	1.88	1.96	3.62	4.27
P2RY4	pyrimidinergic receptor P2Y, G-protein coupled, 4	-1.58	-1.71	-1.61	-1.5	-1.37	-1.45	-1.22	2.05	2.11	2.16	2.1
CPA3	carboxypeptidase A3 (mast cell)	-1.52	-1.67	-1.67	-1.41	-1.43	-1.35	-1.45	2.12	2.27	2.34	2.21
CILP2	cartilage intermediate layer protein 2	1.11	-1.16	-1.17	1.3	1.21	1.43	1.42	1.47	1.55	2.85	2.77
CD3EAP	CD3e molecule, epsilon associated protein	1.24	-1.14	-1.21	1.03	-1.59	1.1	-1.42	2.9	2.85	2.4	2.3
SCUBE3	signal peptide, CUB domain, EGF-like 3	-1.01	1.31	1.07	-1.42	-1.38	-1.48	-1.24	1.26	1.3	2.29	2.2
LINC00312	long intergenic non-protein coding RNA 312	-1.47	-1.19	-1.03	1.04	1.37	-1.02	1.15	1.16	1.22	2.86	2.93
MIR205	microRNA 205	-1.4	-1.42	-1.53	1.33	-1.27	1.64	-1.32	1.57	1.7	1.81	2.03
SH2D2A	SH2 domain containing 2A	1.09	-1.59	-1.58	1.23	-1.37	1.21	-1.39	1.88	2.11	1.66	1.69
DACT3	dishevelled-binding antagonist of beta-catenin 3	-1.06	1.22	1.31	1.05	-1.17	-1.03	1.07	1.71	1.85	4.05	3.67
ADAM12	ADAM metallopeptidase domain 12	-1.16	1.01	1.05	-1.26	-1.01	-1.3	1.1	1.06	1.12	2.92	2.44
ATP12A	ATPase, H+/K+ transporting, nongastric, alpha polypeptide	-1.31	-1.47	-1.67	-1.31	-1.66	-1.33	-1.3	2.05	2.2	1.78	1.7
EHD2	EH-domain containing 2	-1.29	-1.23	-1.05	-1.17	1.17	-1.17	1.87	1.38	1.44	2.81	2.6
TMEM31	transmembrane protein 31	1.29	1.33	1.42	-1.01	-1.11	-1.13	-1.18	1.93	2.02	3.03	3.58
C20orf166	chromosome 20 open reading frame 166	-1.37	-1.41	-1.48	-1.57	-1.36	-1.46	-1.59	1.58	1.64	1.83	2.12
BDKRB1	bradykinin receptor B1	-1.21	1.12	1.14	-1.08	1.09	-1.16	1.91	1.84	1.94	2.87	3.06
TLN2	talin 2	1.14	1.53	1.02	1.1	1.21	1.1	-1.43	1.47	1.38	2.21	2.01
DOCK9	dedicator of cytokinesis 9	-1.08	-1.08	-1.12	1.3	1.17	1.27	1.08	1.14	1.16	2.22	1.87
LOC148709	actin pseudogene	1.01	-1.37	-1.19	1.14	-1.05	1.33	1.06	3.03	3.43	2.57	2.43
EHMT1-IT1	EHMT1 intronic transcript 1	-1.5	-1.69	-1.72	-1.54	-1.27	-1.57	-1.22	1.92	2.18	1.91	2.08
GALNT15	UDP-N-acetyl-alpha-D-galactosamine:polypeptide N-acetylgalactosaminyltransferase 15	-1.41	-1.14	1.76	-1.35	-1.28	-1.37	-1.34	1.41	1.42	2.66	2.47
USH1G	Usher syndrome 1G (autosomal recessive)	-1.48	-1.6	-1.53	-1.45	-1.37	-1.45	-1.52	1.63	1.74	1.82	2.03
LOC286149	uncharacterized LOC286149	-1.38	-1.62	-1.45	-1.38	-1.78	-1.45	-1.45	1.87	2.06	2.07	1.9
TH	tyrosine hydroxylase	1.15	-1.02	1.05	1.25	1.11	1.47	1.04	2.08	2.41	1.71	1.68
C22orf42	chromosome 22 open reading frame 42	-1.31	-1.52	-1.48	-1.31	1.15	-1.12	-1.15	3.01	2.86	3.49	3.56
KLRG1	killer cell lectin-like receptor subfamily G, member 1	1.4	-1.42	-1.55	1.23	-1.36	-1.03	-1.72	2	2.05	1.83	1.9
OR51E1	olfactory receptor, family 51, subfamily E, member 1	-1.09	-1	1.23	1.1	-1.27	1.03	-1.18	2.85	3.22	3.16	3.34
LAMC3	laminin, gamma 3	1.34	1.04	1.62	-1.05	-1.66	-1.13	-1.19	2.33	2.23	2.57	2.61
CMIP	c-Maf inducing protein	1.25	1.18	1.2	1.15	1.27	1.18	1.39	1.72	1.71	2.25	1.98
TCF21	transcription factor 21	-1.32	-1.02	1.07	-1.29	-1.26	-1.24	1.06	1.07	1.11	3.11	3.04
PLCD4	phospholipase C, delta 4	-1.53	-1.78	-1.73	-1.43	-1.27	-1.3	-1.29	1.64	1.75	1.69	2.05
HMGCLL1	3-hydroxymethyl-3-methylglutaryl-CoA lyase-like 1	-1.27	-1	1.11	-1.17	1.09	-1.29	-1.05	1.05	1.04	2.31	2.65
CDHR1	cadherin-related family member 1	1.1	-1.43	-1.43	1.07	-1.26	-1.07	-1.22	2.5	2.49	1.37	1.51
PKNOX2	PBX/knotted 1 homeobox 2	1.42	1.44	1.48	-1.12	-1.13	-1.15	-1.09	1.47	1.58	2.4	2.26
AVPR1B	arginine vasopressin receptor 1B	-1.58	-1.77	-1.72	-1.65	-1.12	-1.55	-1.31	2.1	2.11	2.06	2.14
RERG	RAS-like, estrogen-regulated, growth inhibitor	-1.12	-1.03	1.11	1.01	-1.11	1.1	-1.08	1.02	1.06	3.28	2.98
LOC284023	uncharacterized LOC284023	1.06	1.4	1.8	-1.06	-1.15	-1.14	-1.01	2.19	2.15	2.77	2.94
FGF4	fibroblast growth factor 4	-1.12	-1.25	-1.32	1.66	1.15	1.6	1.09	2.17	2.18	1.85	1.9
ANKRD26P3	ankyrin repeat domain 26 pseudogene 3	-1.08	-1.3	-1.25	1.06	-1.03	1.12	1	3.23	3.5	3.36	3.39
ACPP	acid phosphatase, prostate	-1.13	-1.31	-1.24	-1.07	1.82	1.01	1.18	1.53	1.57	3.71	3.61
DDR2	discoidin domain receptor tyrosine kinase 2	-1.6	1.01	1.13	1.17	-1.52	1.67	-1.31	1.29	1.35	2.69	2.21
LINC01114	long intergenic non-protein coding RNA 1114	-1.04	-1.16	-1.17	1.12	1.09	1.07	-1	3.17	3.46	3.5	3.58
PAGE4	P antigen family, member 4 (prostate associated)	-1.3	1.12	1.15	1.11	1.02	1.26	-1.25	1.04	1.06	2.46	2.4
ZNF526	zinc finger protein 526	1.43	-1	1.06	1.24	-1.13	1.18	-1.05	2.02	2.06	1.54	1.54
PROK1	prokineticin 1	-1.13	1.1	1.85	-1.09	-1.29	-1.17	-1.37	1.8	1.91	4.19	3.11
CHST14	carbohydrate (N-acetylgalactosamine 4-0) sulfotransferase 14	1.45	1.19	1.17	1.27	-1.35	1.01	-1.47	2.02	1.91	1.79	1.71
PCNXL3	pecanex-like 3 (Drosophila)	1.17	-1.16	-1.03	1.04	1.61	1.06	1.6	1.99	2.04	1.71	1.8
TCL1B	T-cell leukemia/lymphoma 1B	1.66	-1.46	-1.54	1.19	-1.41	-1.01	-1.39	2.12	2.19	1.75	1.74
PLAC1	placenta-specific 1	1.05	-1.05	1.02	1.61	1.05	1.63	1.09	2.4	2.39	2.82	2.96
KRT34	keratin 34	-1.26	-1.2	1.01	-1.1	1.27	-1.15	2.09	1.66	1.7	1.83	1.94
KRT14	keratin 14	-1.3	-1.67	-1.82	-1.35	-1.45	-1.4	-1.58	2.03	2.11	1.56	1.85
FHL3	four and a half LIM domains 3	1.35	1.18	1.25	1.29	-1.12	1.38	1.17	2.47	2.31	2.68	2.73
CREB3L1	cAMP responsive element binding protein 3-like 1	-1.1	1.06	1.16	1.05	1.42	1.16	1.7	1.5	1.53	2.56	2.64
ITPKB	inositol-trisphosphate 3-kinase B	1.34	1.19	1.32	1.26	-1.1	1.32	1.29	2.14	2.1	3.16	2.76
GPR20	G protein-coupled receptor 20	1.73	1.32	1.47	-1.16	-1.04	-1.15	-1.04	1.71	1.56	2.18	2.11
TREML4	triggering receptor expressed on myeloid cells-like 4	1.23	1	1.04	1.1	1.07	1.42	1.02	3.13	3.25	2.4	2.36
HOXA1	homeobox A1	-1.29	1.3	1.08	-1.19	1.42	-1.41	-1.18	2.08	2.59	4.44	3.76
CCDC81	coiled-coil domain containing 81	-1.04	-1.04	-1.05	-1.08	-1.07	-1.04	-1.23	3.18	1.86	1.26	1.34
FBXL21	F-box and leucine-rich repeat protein 21 (gene/pseudogene)	-1.06	1.22	-1.17	1.69	-1.27	1.56	-1.22	1.24	1.36	2.41	2.81
LOC100507194	uncharacterized LOC100507194	-1.02	1.23	1.77	1.11	-1.29	1.31	-1.25	1.54	1.58	1.74	2
DIRAS2	DIRAS family, GTP-binding RAS-like 2	-1.26	1.05	1.39	-1.05	-1.09	1.12	-1.06	1.07	1.02	1.96	2.12
SULT1C4	sulfotransferase family, cytosolic, 1C, member 4	1.06	1.47	1.56	-1.21	1.02	-1.19	1.11	1.31	1.35	2.81	2.62
BPIFA1	BPI fold containing family A, member 1	-1.99	-1.26	-1.39	-2.01	-1.32	-1.69	-1.49	1.69	1.75	2.64	2.66
PDZRN4	PDZ domain containing ring finger 4	-1.08	1.28	1.79	-1.04	-1.05	-1.04	1.14	1.44	1.36	2.73	1.82
BEAN1	brain expressed, associated with NEDD4, 1	-1.39	1.04	1.16	-1.26	1.23	-1.32	1.65	1.27	1.3	2.57	2.27
AXIN1	axin 1	1.26	1.01	-1.01	1.46	1.38	1.46	1.18	1.81	1.8	1.8	2.01
UNC79	unc-79 homolog (C. elegans)	1.31	-1.22	-1.19	1.2	-1.15	1.14	-1.18	3.53	2.7	1.66	1.71
SPINK2	serine peptidase inhibitor, Kazal type 2 (acrosin-trypsin inhibitor)	1.12	-1.37	-1.37	1.66	-1.18	1.74	-1.19	2.38	2.66	2.33	2.08
GJA5	gap junction protein, alpha 5, 40kDa	1.13	1.26	1.42	-1.24	-1.1	-1.21	-1.44	1.11	1.07	2.72	2.57
CST4	cystatin S	-1.22	1.14	-1.06	-1.68	1.08	-1.67	-1.03	1.17	1.06	2.27	2.26
ZNF835	zinc finger protein 835	-1.52	-1.58	-1.46	-1	-1.18	1.56	1.01	3.4	3.81	2.59	2.65
CALB2	calbindin 2	-1.05	1.11	1.22	1.43	-1.01	1.6	1.01	2.07	2.28	3.65	3.84
PTPN9	protein tyrosine phosphatase, non-receptor type 9	1.33	1.05	1.13	1.3	1.33	1.23	1.27	2.02	2.22	1.68	1.83
OBFC1	oligonucleotide/oligosaccharide-binding fold containing 1	1.12	1.19	1.25	1.15	1.08	-1.07	1.19	1.13	1.18	2.08	1.88
KIAA1199	KIAA1199	-1.22	-1.23	-1.15	1.1	1.33	1.32	2.07	2.02	2.15	3.79	3.09
LINC00520	long intergenic non-protein coding RNA 520	-1.82	-1.82	-1.65	-1.69	-1.36	-1.91	-1.23	1.75	1.86	2.23	2.21
CLDN19	claudin 19	1.19	-1.02	-1.07	1.16	1.75	1.14	1.62	1.97	2.01	1.96	2.03
PRKCH	protein kinase C, eta	1.18	1.25	1.17	1.19	-1.22	1.17	-1.18	1.11	1.04	3.27	3.09
FIBIN	fin bud initiation factor homolog (zebrafish)	-1.51	1.36	1.44	-1.46	-1.37	-1.41	1.19	1.16	1.27	2.71	2.49
MFAP4	microfibrillar-associated protein 4	-1.28	1.13	1.31	1.04	-1.21	1.02	1.17	2.38	2.04	5.2	4.5
HAPLN3	hyaluronan and proteoglycan link protein 3	1.67	1.13	-1.02	1.12	1.25	1.44	1.19	1.77	1.89	1.87	2.14
HOXC8	homeobox C8	-1.48	-1.1	-1.24	-1.4	-1.18	-1.19	-1.2	-1.02	-1.03	2.13	1.88
SLC24A2	solute carrier family 24 (sodium/potassium/calcium exchanger), member 2	1.51	-1.17	-1.18	1.58	1	1.68	-1.05	2.09	2.3	2.1	2.28
GBGT1	globoside alpha-1,3-N-acetylgalactosaminyltransferase 1	1.61	1.16	1.3	1.32	1.13	1.14	1.19	1.55	1.48	2.24	2.34
TBX22	T-box 22	1.11	-1.04	-1.07	1.05	1.02	1.04	1.03	2.24	2.4	1.21	1.23
BCAR4	breast cancer anti-estrogen resistance 4 (non-protein coding)	-1.11	1.13	1.62	-1.02	1.08	-1.03	1.04	1.6	1.69	4.43	4.61
LOC100506405	uncharacterized LOC100506405	1.71	-1.44	-1.45	1.25	-1.23	1.11	-1.41	2.24	2.54	1.68	1.63
HLA-F-AS1	HLA-F antisense RNA 1	1.3	-1.47	-1.29	1.02	-1.12	1.12	-1.16	3.49	3.64	3.77	3.91
FBXL13	F-box and leucine-rich repeat protein 13	1.25	-1.18	-1.24	-1.02	-1.18	1.12	-1.24	2.43	2.69	1.24	1.32
RASL10A	RAS-like, family 10, member A	-1.68	-1.98	-1.88	-1.32	-1.69	1	-1.5	1.5	1.53	1.92	2.04
COL6A1	collagen, type VI, alpha 1	1.11	1.21	1.22	1.33	1.36	1.33	1.41	1.9	1.64	3.13	3.23
LOC388942	uncharacterized LOC388942	-1.15	-1.2	-1.1	-1.05	1.32	-1.03	1.11	3.6	4.14	3.62	3.66
TEK	TEK tyrosine kinase, endothelial	1.27	-1.16	-1.15	1.53	-1.73	1.5	-1.35	2.47	2.93	2.47	1.93
ACVR2B-AS1	ACVR2B antisense RNA 1	1.06	-1.43	-1.41	-1.2	-1.16	-1.94	-1.82	2.03	2.06	1.37	1.51
TMPRSS11E	transmembrane protease, serine 11E	-1.15	-1.66	-1.59	1.04	-1.08	-1.01	-1.19	2.57	2.28	1.18	1.24
LOC100128653	uncharacterized LOC100128653	-1.89	-1.8	-1.93	-1.58	-1.17	-1.41	-1.26	1.54	1.53	1.71	2.06
PRSS12	protease, serine, 12 (neurotrypsin, motopsin)	-1.1	-1.12	-1.21	1.01	1.31	1.05	1.48	-1	1.02	2.56	2.23
MPP2	membrane protein, palmitoylated 2 (MAGUK p55 subfamily member 2)	1.66	-1.41	-1.35	1.25	-1.15	1.32	-1.26	1.94	2.05	1.51	1.54
RAB39A	RAB39A, member RAS oncogene family	1.32	-1.29	-1.24	1.62	-1.11	1.8	-1.07	2.1	2.09	1.81	1.91
PTGES	prostaglandin E synthase	-1.14	1.38	1.3	-1.27	1.15	-1.33	-1.06	1.02	1.06	2.49	2.57
SYN2	synapsin II	1.37	-1.14	-1.17	1.68	-1.02	1.62	-1.06	1.92	2.08	1.78	1.85
ZNF750	zinc finger protein 750	-1.2	1.24	1.19	-1.06	-1.03	-1.09	-1.09	-1.07	-1.08	2.66	2.06
SEMA5B	sema domain, seven thrombospondin repeats (type 1 and type 1-like), transmembrane domain (TM) and short cytoplasmic domain, (semaphorin) 5B	1.89	1.08	1.05	1.51	-1.28	1.22	-1.26	1.76	1.88	2.01	2.11
TNFSF15	tumor necrosis factor (ligand) superfamily, member 15	-1.25	1.29	1.28	-1.04	1.57	-1.01	1.47	1.38	1.57	3.09	3.48
WNT3	wingless-type MMTV integration site family, member 3	-1.68	-1.09	1.02	-1.09	-1.52	-1.13	-1.37	3.14	2.67	1.27	1.28
ARSI	arylsulfatase family, member I	-1.11	1.45	-1.05	1.25	1.07	1.16	1.12	1.17	1.13	4.26	3.51
OR52A1	olfactory receptor, family 52, subfamily A, member 1	1.3	-1.43	-1.32	1.45	-1.18	-1.16	-1.13	3.45	2.66	1.48	1.45
SSUH2	ssu-2 homolog (C. elegans)	-1.47	-1.32	-1.21	-1.36	1.92	-1.35	1.6	1.4	1.4	2.06	1.92
CLEC1A	C-type lectin domain family 1, member A	-1.69	-1.92	-1.75	-1.64	-1.58	-1.53	-1.46	1.43	1.63	2.07	1.98
GJB6	gap junction protein, beta 6, 30kDa	-1.06	1.53	1.59	-1.1	-1.13	-1.14	-1.12	1.33	1.41	4.26	4.5
RALYL	RALY RNA binding protein-like	-1.37	-1.2	1.07	2.43	-1	1.27	-1.01	1.69	1.83	4.16	3.87
LOC729173	uncharacterized LOC729173	-1.82	-1.9	-1.71	-1.71	-1.69	-1.72	-1.55	1.75	1.88	2.06	2.2
SEMA4C	sema domain, immunoglobulin domain (Ig), transmembrane domain (TM) and short cytoplasmic domain, (semaphorin) 4C	1.38	1.15	1.13	1.89	1.04	1.37	1.12	1.85	1.79	2.93	2.4
SMPX	small muscle protein, X-linked	-1.78	-1.14	-1.1	-1.49	-1.35	-1.18	-1.22	1.05	1.01	4.15	4.57
XKR4	XK, Kell blood group complex subunit-related family, member 4	1.04	1.12	1.14	-1.04	-1.16	1.87	-1.23	1.09	1.1	2.06	1.82
ZYX	zyxin	1.16	-1.23	-1.15	1.41	1.18	1.39	1.23	2.1	2.03	1.4	1.39
OR1Q1	olfactory receptor, family 1, subfamily Q, member 1	-1.7	-1.74	-1.79	-1.58	-1.4	-1.68	-1.63	1.47	1.62	1.86	2
VGLL1	vestigial like 1 (Drosophila)	-1.39	1.23	1.02	-1.35	1.18	-1.39	-1.15	-1.1	-1.07	2.63	2.66
SMARCD3	SWI/SNF related, matrix associated, actin dependent regulator of chromatin, subfamily d, member 3	-1.03	1.7	1.95	-1.41	-1.15	-1.29	1	1.74	1.34	3.25	3.18
EPHB2	EPH receptor B2	1.74	1.38	1.31	1.23	-1.21	1.18	-1.04	1.54	1.5	2.01	1.98
EYA1	eyes absent homolog 1 (Drosophila)	1.14	1.78	1.36	1.18	-1.09	1.03	-1.01	2.03	1.87	4.27	4.28
PLA2G5	phospholipase A2, group V	-1.46	1.03	1.69	-1.41	-1.17	-1.33	1.22	1.27	1.27	4.28	4.55
ATAT1	alpha tubulin acetyltransferase 1	1.39	1.25	1.29	1.28	-1.02	1.25	1.24	2.08	1.99	1.63	1.7
DEFB124	defensin, beta 124	-1.83	-1.99	-1.82	-1.61	-1.81	-1.91	-1.71	1.89	2.03	2.84	2.4
CILP	cartilage intermediate layer protein, nucleotide pyrophosphohydrolase	-1.48	-1.44	1.46	-1.38	-1.3	-1.29	1.21	1.87	2.05	6.56	5.19
IL6	interleukin 6 (interferon, beta 2)	-1.17	-1.42	-1.55	1.39	-1.27	1.87	1.2	1.97	2.05	1.47	1.4
PLEKHG2	pleckstrin homology domain containing, family G (with RhoGef domain) member 2	1.39	1.06	1.01	1.33	1.28	1.16	1.45	2.04	1.97	1.57	1.58
MYL4	"myosin, light chain 4, alkali; atrial, embryonic"	1.09	1.79	1.35	-1.02	1.18	1.11	1.11	2.01	2.03	4.46	3.8
RAC2	ras-related C3 botulinum toxin substrate 2 (rho family, small GTP binding protein Rac2)	-1.41	-1.59	-1.24	-1.86	-1.57	-1.61	-1.31	1.05	1.04	2.46	2.63
SEC24D	SEC24 family, member D (S. cerevisiae)	1.09	-1.55	-1.2	-1.25	-1.09	-1.28	1.29	-1.15	1.01	2.32	1.59
HOXA5	homeobox A5	-1.45	2.04	1.89	-1.25	1.14	-1.08	-1.14	1.84	2.04	2.02	2.11
CDON	cell adhesion associated, oncogene regulated	1.42	1.36	1.45	1.42	-1.26	1.46	-1.09	1.43	1.55	2.35	2.2
PKMYT1	protein kinase, membrane associated tyrosine/threonine 1	1.42	-1.14	-1.24	1.55	-1.26	1.64	-1.21	2.71	2.69	1.79	1.93
OR6A2	olfactory receptor, family 6, subfamily A, member 2	-1.03	-1.17	-1.27	1.21	1.2	1.39	1.06	3.76	4.17	3.65	4.15
FAM84B	family with sequence similarity 84, member B	1.12	1.52	1.42	1.46	-1.12	1.54	-1.11	1.45	1.33	2.57	2.17
PP14571	uncharacterized LOC100130449	-1.02	1.12	1.12	1.09	1.46	-1.01	1.12	1.01	1.02	2.94	2.19
MARCH3	membrane-associated ring finger (C3HC4) 3, E3 ubiquitin protein ligase	1.29	-1.02	1.14	1.74	-1.07	1.73	1.2	1.36	1.44	2.36	2.29
ADCYAP1R1	adenylate cyclase activating polypeptide 1 (pituitary) receptor type I	1.74	-1.12	-1.09	1.33	-1.43	1.44	-1.38	1.97	2.29	1.65	1.74
SNAP91	synaptosomal-associated protein, 91kDa	1.17	1.23	1.55	1.31	-1.07	1.26	-1.08	1.87	2.02	1.53	1.49
HBE1	hemoglobin, epsilon 1	-1.09	-1.01	1.24	2	1.2	1	-1.11	2.12	2.21	4.05	5.72
KCNH2	potassium voltage-gated channel, subfamily H (eag-related), member 2	1.44	1.11	1.2	1.45	-1.39	1.67	-1.36	1.29	1.47	2.02	2.12
KLK6	kallikrein-related peptidase 6	-1	1.05	1.12	-1.1	1.38	1.01	1.54	1.48	1.55	5.58	4.77
GRIN2A	glutamate receptor, ionotropic, N-methyl D-aspartate 2A	1.75	1.07	1.1	1.65	1.26	1.25	1.22	1.68	1.78	2.55	2.56
CYP24A1	cytochrome P450, family 24, subfamily A, polypeptide 1	-1.19	-1.19	-1.27	-1.1	-1.04	-1.06	-1.08	-1.09	-1.01	2.3	1.19
SYN3	synapsin III	1.46	-1.24	-1.27	1.7	-1.06	1.97	-1.31	1.6	1.79	2.03	2.04
RGS16	regulator of G-protein signaling 16	1.69	1.38	1.02	1.4	-1.53	1.59	-1.45	1.8	1.76	3.82	3.44
GSC	goosecoid homeobox	-1.4	-1.52	-1.65	-1.52	-1.34	-1.42	-1.49	3.03	2.34	1.16	1.27
PLD3	phospholipase D family, member 3	-1.01	1.12	1.33	1.33	1.19	1.38	1.4	1.36	1.23	4.01	3.97
ADAMTS5	ADAM metallopeptidase with thrombospondin type 1 motif, 5	1.29	1	1.1	1.34	-1.13	1.2	1.23	2.09	1.62	1.42	1.28
BDKRB2	bradykinin receptor B2	-1.24	1.29	1.52	-1.43	1.68	-1.5	1.47	2.47	1.88	3.79	4.39
PDLIM3	PDZ and LIM domain 3	-1.12	1.08	1.11	1.05	1.53	1.11	2.09	1.45	1.53	3.06	3.11
MFAP5	microfibrillar associated protein 5	-1.11	1.28	1.3	1.06	1.27	1.05	1.05	1.05	1.11	4.13	1.74
LOC147646	uncharacterized LOC147646	-1.62	-2.2	-1.97	-1.33	-1.66	-1.11	-1.54	1.45	1.56	1.62	1.82
HOXB7	homeobox B7	-1.44	1.5	1.86	-1.34	-1.11	-1.39	-1.07	1.17	1.24	4.24	3.95
TULP2	tubby like protein 2	-1.23	-1.43	-1.37	1.06	2.8	1.1	-1.08	1.55	1.57	1.58	1.74
CYMP	chymosin pseudogene	-1.08	1.19	1.49	-1.25	-1.14	-1.23	-1.17	-1.05	-1.09	1.8	2.09
UNC5C	unc-5 homolog C (C. elegans)	1.43	1.76	1.79	-1.1	-1	-1.06	1.07	1.44	1.51	2.9	2.62
EFNB3	ephrin-B3	1.43	1.39	1.36	1.47	-1.14	1.57	-1.18	2.1	2.18	3.67	3.61
PCDH17	protocadherin 17	1.12	1.99	1.98	-1.42	-1.25	-1.6	-1.28	2.08	1.57	3.69	3.6
HOTAIRM1	HOXA transcript antisense RNA, myeloid-specific 1	-1.19	1.87	1.92	-1.29	1.4	-1.23	-1.05	1.87	2.02	3.33	4.05
CPZ	carboxypeptidase Z	-1.03	1.09	1.23	1.65	-1.55	1.46	-1.21	1.94	1.49	5.25	5.41
HTR1E	5-hydroxytryptamine (serotonin) receptor 1E, G protein-coupled	-1.12	1.83	1.66	-1.1	1.29	-1.14	1.19	1.55	1.39	2.56	2.4
PKHD1L1	polycystic kidney and hepatic disease 1 (autosomal recessive)-like 1	-1.39	-1.46	-1.25	-1.43	-1.32	-1.26	-1.05	-1.15	-1.15	1.9	2.19
MMP12	matrix metallopeptidase 12 (macrophage elastase)	-1.2	1.37	1	-1.03	1.72	-1.07	2.01	1.83	1.96	3.37	1.89
MYH6	myosin, heavy chain 6, cardiac muscle, alpha	-1.17	1.42	1.59	-1.21	-1.08	-1.07	-1.2	1	1.05	2.15	1.62
NLRP8	NLR family, pyrin domain containing 8	-2	-2.05	-1.91	-1.58	-1.28	-1.6	-1.51	1.5	1.66	1.78	1.84
SCN4B	sodium channel, voltage-gated, type IV, beta subunit	1.82	-1.16	-1.16	1.9	1.08	1.32	1.14	1.43	1.55	2.22	2.06
PPP1R36	protein phosphatase 1, regulatory subunit 36	-1.13	-1.07	-1.03	1.6	1.63	1.31	1.89	1.82	1.98	1.79	2.02
PWRN1	Prader-Willi region non-protein coding RNA 1	1.16	1.41	1.49	1.34	1.47	1.14	1.28	1.87	1.87	1.98	2.1
GPR83	G protein-coupled receptor 83	-1.15	-1.31	-1.27	1.04	-1.4	-1.19	-1.29	2.95	2.35	1.04	1.05
CCDC163P	coiled-coil domain containing 163, pseudogene	-1.04	1.17	1.22	1.45	1.58	1.46	1.71	2.07	2.21	2.95	3.24
CEP85L	centrosomal protein 85kDa-like	1.21	1.36	1.45	1.72	-1.26	1.49	-1.59	1.18	1.33	2.68	3.17
KLC2	kinesin light chain 2	1.35	1.16	1.2	1.27	1.62	1.48	1.14	2.08	2.06	1.77	2
NME4	NME/NM23 nucleoside diphosphate kinase 4	2.1	1.46	1.57	1.05	-1.26	-1.18	-1.17	1.65	1.44	2.13	1.96
APOBEC3G	apolipoprotein B mRNA editing enzyme, catalytic polypeptide-like 3G	-1.02	-1.09	-1.07	1.59	-1.02	1.54	-1.32	5.16	3.09	3.7	2.75
MAMSTR	MEF2 activating motif and SAP domain containing transcriptional regulator	1.12	-1.29	-1.17	1.16	-1.1	-1.02	-1.37	3.76	4.28	5.43	5.98
ITIH5	inter-alpha-trypsin inhibitor heavy chain family, member 5	1.02	-1.04	1.02	1.66	1.15	1.64	1.07	1.07	1.06	2.28	1.83
ADAMTS2	ADAM metallopeptidase with thrombospondin type 1 motif, 2	-1.08	1.31	1.75	1.28	1.01	1.24	1.17	1.39	1.43	4.48	4.81
MAPK10	mitogen-activated protein kinase 10	1.79	1.48	1.56	1.04	-1.09	-1	-1.19	2.17	1.9	1.67	1.75
MIR503HG	MIR503 host gene (non-protein coding)	-1.28	1.09	1.59	-1.06	1.08	-1.16	-1.01	-1.12	-1.14	2.31	2.57
POMGNT2	protein O-linked mannose N-acetylglucosaminyltransferase 2 (beta 1,4-)	1.59	1.22	1.26	1.31	1.04	1.31	1.18	1.23	1.17	2.21	2.2
FGFBP1	fibroblast growth factor binding protein 1	-1.37	-1.6	-1.46	-1.41	1.93	-1.34	2.32	2.05	1.87	1.65	1.7
PSG2	pregnancy specific beta-1-glycoprotein 2	-1.18	-1.29	-1.29	-1.01	1.16	-1.08	3.69	2.16	2.25	2.23	2.61
OPRK1	opioid receptor, kappa 1	1.12	1.55	1.71	1.11	1.34	1.35	-1.19	2.42	1.86	4.12	4.25
CLIC3	chloride intracellular channel 3	-1.04	-1.04	1.23	1.04	1.6	1.18	1.06	1.01	-1.04	4.13	3.96
GLIPR1L1	GLI pathogenesis-related 1 like 1	1.38	-1.08	-1.12	1.09	-1.22	-1.21	-1.22	2.81	2.92	1.14	1.15
PPP1R1B	protein phosphatase 1, regulatory (inhibitor) subunit 1B	-1.55	-1.83	-1.45	-1.4	-1.64	-1.32	-1.59	-1.01	1.09	1.92	2.21
REN	renin	-1.4	1.09	1.34	-1.3	-1.15	-1.34	-1.13	1.35	1.48	6.59	7.78
FAM65C	family with sequence similarity 65, member C	-1.19	-1.01	-1.04	1.65	-1.47	1.58	-1.57	-1.15	-1.08	2.35	2.2
ZNF641	zinc finger protein 641	-1.38	1.29	1.28	-1.7	-1.15	-1.73	-1.13	-1.07	-1.12	4.28	3.34
SYNDIG1	synapse differentiation inducing 1	1.79	-1.31	-1.25	1.97	-1.19	1.82	-1.44	1.97	1.85	2.37	2.52
DNAH2	dynein, axonemal, heavy chain 2	-1.77	1.34	1.4	-1.51	-1.48	-1.74	-1.51	-1.04	-1.08	2.99	2.89
XKR6	XK, Kell blood group complex subunit-related family, member 6	1.71	1.19	1.26	1.35	1.26	1.3	1.19	2.12	2.3	2.01	2.02
OR7E12P	olfactory receptor, family 7, subfamily E, member 12 pseudogene	-1.68	-2.04	-2.13	-1.16	-1.37	-1.39	-1.24	1.42	1.6	1.44	1.46
PRDM6	PR domain containing 6	-1.63	1.57	1.77	-1.39	-1.2	-1.44	1.17	1.54	1.55	5.96	5.26
NPY	neuropeptide Y	1.11	-1.13	-1.2	1.98	1.17	2.07	1.46	1.54	1.92	3.94	2.96
ECSCR	endothelial cell surface expressed chemotaxis and apoptosis regulator	1.07	-1.65	-1.73	-1.38	-1.93	-1.12	-2.02	1.55	1.71	1.26	1.56
SLC22A14	solute carrier family 22, member 14	-2	-1.95	-1.56	-1.83	-1.4	-1.81	-1.64	1.42	1.52	1.74	2.08
GAS7	growth arrest-specific 7	1.05	1.11	1.16	1.61	1.5	1.75	1.54	2.24	2.05	3.23	2.86
C16orf89	chromosome 16 open reading frame 89	1.77	-1.47	-1.55	1.02	-1.16	1.11	-1.2	2.43	2.49	1.15	1.23
CLSTN2	calsyntenin 2	-1.04	1.93	2.13	1.19	-1.07	1.05	1.14	1.67	1.6	3.32	2.33
IFNL2	interferon, lambda 2	-1.92	-2.03	-1.93	-1.88	-1.4	-1.77	-1.63	1.58	1.71	1.83	1.8
LGR6	leucine-rich repeat containing G protein-coupled receptor 6	-1.19	1.63	1.36	1.08	1.19	1.17	1.25	1.17	1.22	2.03	2.03
ADCY7	adenylate cyclase 7	-1.34	1.17	1.08	1.13	1.13	1.31	1.23	-1.13	-1.1	2.5	1.86
RHBDF1	rhomboid 5 homolog 1 (Drosophila)	1.06	1.16	1.19	1.5	1.57	1.46	1.57	2.02	1.82	1.82	2.14
GRP	gastrin-releasing peptide	-1.27	1.16	1.11	-1.23	-1.23	-1.27	-1.04	4.27	1.62	1.11	1.05
TDH	L-threonine dehydrogenase (pseudogene)	-1.14	-1.33	-1.33	-1.04	1.77	1.13	2.12	1.47	1.52	1.53	1.65
SLAMF6	SLAM family member 6	-1.9	-2.06	-2.03	-1.7	-1.66	-1.64	-1.66	1.55	1.72	1.78	1.87
---		-1.14	-1.26	-1.27	-1.03	1.12	1.04	1.1	6.37	4.45	1.49	1.61
GABRB2	gamma-aminobutyric acid (GABA) A receptor, beta 2	1.11	-1.07	-1.07	-1	-1.11	-1.03	-1.14	5.39	4.08	1.36	1.38
T	T, brachyury homolog (mouse)	-1.03	-1.39	-1.48	1.05	-1.13	-1.01	-1.27	6.24	6.06	1.75	2.08
KCNS1	potassium voltage-gated channel, delayed-rectifier, subfamily S, member 1	-1.53	-2.03	-1.87	-1.42	-1.61	-1.32	-1.55	1.41	1.57	1.5	1.43
SEMA5A	sema domain, seven thrombospondin repeats (type 1 and type 1-like), transmembrane domain (TM) and short cytoplasmic domain, (semaphorin) 5A	-1.08	1.18	1.33	-1.44	1.23	-1.82	1.19	1.1	-1.31	3.61	2.68
SLC28A3	solute carrier family 28 (concentrative nucleoside transporter), member 3	-1.31	1.11	2.57	-1.22	1.05	-1.19	1.41	1.21	1.23	3.52	3.32
COL23A1	collagen, type XXIII, alpha 1	2.11	1.19	1.14	1.48	-1.25	1.78	-1.16	1.92	1.79	2.99	3.03
ST8SIA3	ST8 alpha-N-acetyl-neuraminide alpha-2,8-sialyltransferase 3	1.49	-1.25	-1.25	1.45	-1.13	1.17	-1.22	2.16	2.2	1.2	1.25
SPRR2A	small proline-rich protein 2A	1.12	-1.06	1.01	1.04	2.28	1.16	1.95	3.12	3.12	3.15	3.18
GUCY1A3	guanylate cyclase 1, soluble, alpha 3	-1.42	1.74	1.72	-1.42	-1.28	-1.42	1.15	-1	-1.01	4.28	3.57
ZNF630	zinc finger protein 630	-1.1	-1.12	-1	1.04	1.16	1.27	2.01	1.28	1.34	1.52	1.48
RYR2	ryanodine receptor 2 (cardiac)	1.61	-1	-1	1.75	-1.12	1.8	1.04	2.75	2.41	2.11	2.35
TINAGL1	tubulointerstitial nephritis antigen-like 1	-1.63	1.35	1.41	-1.27	1.24	-1.22	-1.05	-1.17	-1.1	2.62	2.25
SAMD1	sterile alpha motif domain containing 1	1.5	-1.13	-1.18	1.48	-1.29	2	1.05	2.03	1.92	1.62	1.72
SH3TC1	SH3 domain and tetratricopeptide repeats 1	-2.32	-1.28	-1.11	-2.18	-1.45	-2.02	-1.28	1.41	1.44	1.65	1.82
MUC19	mucin 19, oligomeric	1.06	-1.08	-1.16	2.78	-1.18	1.89	-1.19	2.16	2.16	2.18	2.38
ANO4	anoctamin 4	1.26	1.1	1.33	1.76	-1.1	1.63	1.27	2.1	2.18	2.07	1.76
RHOH	ras homolog family member H	2.93	-1.6	-1.45	-1.62	-1.42	-1.35	-1.56	1.63	1.84	1.46	1.64
SERPINB2	serpin peptidase inhibitor, clade B (ovalbumin), member 2	-1.6	1.2	1.58	-1.58	-1.17	-1.38	2.04	1.07	1.13	3.79	2.49
PTGDS	prostaglandin D2 synthase 21kDa (brain)	-1.51	-1.01	1.68	-1.07	-1.2	-1.14	1.24	1.3	1.33	6.85	8.12
LINC00880	long intergenic non-protein coding RNA 880	1.15	1.2	1.27	1.22	1.6	1.05	1.62	1.59	1.61	1.72	2.02
NKX2-3	NK2 homeobox 3	-1.5	1.43	2.08	-1.3	-1.22	-1.26	-1.28	-1.16	-1.13	3.05	2.88
GUCY1B3	guanylate cyclase 1, soluble, beta 3	1.18	1.22	1.52	-1.35	-1.6	1.85	-1.2	-1.14	-1.11	2.39	2.43
PLN	phospholamban	-1.02	1.53	1.37	-1.07	-1.02	-1.1	1.27	1.05	1.08	2.18	1.53
CCND3	cyclin D3	1.22	1.22	1.69	1.28	1.28	1.31	1.29	1.24	1.19	2.82	2.88
PHLDA3	pleckstrin homology-like domain, family A, member 3	1.13	1.38	1.32	1.84	1.13	1.72	1.19	2.03	1.98	2.59	2.33
C7orf31	chromosome 7 open reading frame 31	-1.01	1.45	1.53	1.03	1.48	1.02	1.05	1.14	1.13	2.2	2.24
MCOLN2	mucolipin 2	1.45	-1.11	-1.16	1.87	1.14	2.02	1.13	1.91	2.25	2.12	1.99
CSH1	chorionic somatomammotropin hormone 1 (placental lactogen)	1.11	-1.07	1.12	1.28	1.09	2.16	1.15	3.66	4.16	3.62	3.76
MZT2A	mitotic spindle organizing protein 2A	1.23	1.61	1.72	-1.03	1.19	-1	1.16	1.3	1.29	1.91	2.18
FUBP3	far upstream element (FUSE) binding protein 3	1.22	-1.12	-1.12	1.3	-1.02	1.19	-1.1	1.95	2.03	1.19	-1
CHRNA1	cholinergic receptor, nicotinic, alpha 1 (muscle)	-1.36	-1.38	-1.26	-1.23	2.32	-1.26	1.73	1.72	1.79	1.3	1.34
BANCR	BRAF-activated non-protein coding RNA	1.05	-1.32	-1.34	1.33	1.07	2.33	1.04	2.13	2.27	1.29	1.45
SEMA4F	sema domain, immunoglobulin domain (Ig), transmembrane domain (TM) and short cytoplasmic domain, (semaphorin) 4F	1.2	1.25	1.42	1.23	1.6	1.16	1.63	1.71	1.8	2.13	2.01
HIST1H1D	histone cluster 1, H1d	2.27	1.37	-1.03	1.16	-1.29	1.04	-1.21	2.06	1.63	1.52	1.61
CPXM2	carboxypeptidase X (M14 family), member 2	-1.12	1.2	1.16	1.09	1.93	-1.12	1.41	1.25	1.3	2.11	2.27
SLC34A2	solute carrier family 34 (type II sodium/phosphate contransporter), member 2	-1.23	1.55	1.84	1.08	1.74	1.04	1.43	1.66	1.62	3.26	3.13
SLC39A2	solute carrier family 39 (zinc transporter), member 2	-1.25	1.51	1.05	-1.09	1.99	-1.35	1.88	1.72	1.86	5.55	4.87
HTR1B	5-hydroxytryptamine (serotonin) receptor 1B, G protein-coupled	-1.85	-1.88	-2.01	-1.63	-1.33	-1.47	-1.44	1.4	1.49	1.46	1.57
TAC3	tachykinin 3	2.18	-1.39	-1.29	1.49	1.26	1.59	1.11	2.22	2.68	4.68	5.76
MTUS2	microtubule associated tumor suppressor candidate 2	-1.71	-1.48	-1.51	-1.83	-1.47	-1.66	-1.59	-1.2	-1.23	4.87	5.12
ZFP57	ZFP57 zinc finger protein	-1.21	-1.5	-1.57	-1.03	-1.01	3.47	-1.03	1.77	1.83	1.38	1.6
SYNM	synemin, intermediate filament protein	1.25	1.53	2.43	-1.21	-1.17	-1.4	1.14	1.94	1.34	6.07	4.59
TRAV8-3	T cell receptor alpha variable 8-3	-1.84	-1.88	-2	-1.84	-2.24	-1.74	-2.95	2.32	2.75	1.84	2.01
IGFBP5	insulin-like growth factor binding protein 5	1.57	1.38	1.57	-1.4	-1.03	-1.43	1.25	1.15	1.27	5.36	6.57
WDR86	WD repeat domain 86	1.76	1.55	1.51	1.6	-1.12	1.4	-1.18	1.67	1.6	2.7	2.57
PDZK1IP1	PDZK1 interacting protein 1	-1.28	-1.26	-1.22	-1.32	2.26	-1.37	1.33	1.32	1.44	1.3	1.38
HS3ST1	heparan sulfate (glucosamine) 3-O-sulfotransferase 1	1.36	1.98	1.84	-1	-1.04	1.11	1.08	1.71	1.21	2.31	2.01
MYLK3	myosin light chain kinase 3	-1.18	2.17	2.32	-1.17	-1.21	-1.14	-1.3	1.09	1.08	3.68	2.61
EGFLAM	EGF-like, fibronectin type III and laminin G domains	-1.23	1.3	1.51	-1.02	1.61	1.02	1.6	2.03	1.89	6.19	6.76
PHACTR3	phosphatase and actin regulator 3	1.14	1.23	2.14	-1.09	1.01	1.06	-1.17	1.08	1.14	1.53	1.77
NR2E1	nuclear receptor subfamily 2, group E, member 1	-1.44	2.04	2.28	-1.23	-1.18	-1.29	-1.35	1.35	1.47	1.53	1.6
CBLN1	cerebellin 1 precursor	1.25	-1.35	-1.26	1.31	-1.38	1.08	-1.52	2.9	2.67	1.07	1.04
MCTP2	multiple C2 domains, transmembrane 2	-1.53	-1.08	1.14	-1.03	1.68	-1.12	2.18	1.33	1.37	2.03	2.11
SIPA1L2	signal-induced proliferation-associated 1 like 2	1.27	2.17	1.97	1.13	-1.11	1.3	1.03	2.43	2.34	3.58	3.01
KIAA1024	KIAA1024	1.42	1.39	1.55	1.18	1.26	1.12	1.36	1.12	1.16	3.57	4.13
CDC42BPG	CDC42 binding protein kinase gamma (DMPK-like)	-1.76	-1.94	-2.03	-1.36	-1.34	-1.46	-1.64	1.53	1.61	1.35	1.35
CD3G	CD3g molecule, gamma (CD3-TCR complex)	-1.7	-1.45	-1.24	-2.07	-1.32	-1.82	-1.22	1.12	1.14	1.56	1.74
SOX15	SRY (sex determining region Y)-box 15	1.07	-1.43	-1.52	1.63	-1.12	2.17	-1.37	1.36	1.67	1.33	1.49
IL2RG	interleukin 2 receptor, gamma	-1.6	-1.68	-1.45	-1.38	2.49	-1.42	2.49	1.54	1.63	1.8	2
BATF3	basic leucine zipper transcription factor, ATF-like 3	-1.04	1.35	1.04	1.41	1.62	1.41	1.71	1.64	1.65	1.73	2.14
ASB5	ankyrin repeat and SOCS box containing 5	-1.07	-1.11	-1.12	-1.07	-1.13	-1.06	-1.05	5.92	2.68	1.02	1.03
DAB1	Dab, reelin signal transducer, homolog 1 (Drosophila)	1.28	1.2	1.08	1	1.66	1.13	1.9	2.68	2.4	1.49	1.56
ZNF571-AS1	ZNF571 antisense RNA 1	-1.04	-1.14	-1.06	1.7	1.51	2.16	2.03	2.2	2.37	2.33	2.72
CSF3R	colony stimulating factor 3 receptor (granulocyte)	-1.81	1.1	1.09	-1.94	-1.18	-2.03	-1.22	-1.05	-1.03	1.77	1.99
SLC6A20	solute carrier family 6 (proline IMINO transporter), member 20	-1.1	-1.15	-1.19	-1.08	1.61	-1.09	2.56	1.43	1.41	1.72	1.77
HS3ST2	heparan sulfate (glucosamine) 3-O-sulfotransferase 2	1.03	-1.64	-1.39	1.7	1.81	1.59	2.22	2.11	2.24	1.7	1.74
TOX2	TOX high mobility group box family member 2	1.34	-1.09	1.75	1.25	-1.89	1.13	-1.6	-1.21	-1.14	2.06	1.94
KCNE4	potassium voltage-gated channel, Isk-related family, member 4	-1.29	1.48	2.13	-1.25	-1.24	-1.29	1.4	1.35	1.47	7.95	6.44
PSG9	pregnancy specific beta-1-glycoprotein 9	1.04	-1.46	-1.38	1.18	2.96	1.43	2.04	2.21	2.32	1.91	2.04
FZD8	frizzled family receptor 8	1.48	1.48	1.39	1.38	1.03	1.11	-1.05	2.21	1.58	1.66	1.29
C17orf76-AS1	C17orf76 antisense RNA 1	1.23	1.47	1.51	1.27	1.61	1.17	1.82	2.52	2.46	2.79	2.92
LTBP2	latent transforming growth factor beta binding protein 2	-1.5	-1.34	-1.03	-1.42	2.38	-1.42	2.42	1.44	1.54	2.28	1.94
PYGB	"phosphorylase, glycogen; brain"	1.16	1.34	1.38	1.22	1.77	1.19	1.75	2	2.02	1.97	2.2
HAND2	heart and neural crest derivatives expressed 2	-1.22	1.19	1.35	-1	-1	-1.1	1.25	-1.37	-1.38	2.78	2.31
ARHGAP6	Rho GTPase activating protein 6	1.04	1.57	1.73	-1.26	1.99	-1.23	1.46	1.42	1.47	3.81	3.91
DPP6	dipeptidyl-peptidase 6	1.84	-1.07	-1.02	2	-1.03	1.49	-1.06	1.83	2.22	1.84	1.79
JMJD1C-AS1	JMJD1C antisense RNA 1	-1.18	-1.21	-1.2	1.18	2.38	1.07	1.87	1.56	1.31	1.82	1.79
OCA2	oculocutaneous albinism II	-1.19	1.84	2.84	-1.33	1.45	-1.05	1	1.43	1.41	3.92	3.64
SPIB	Spi-B transcription factor (Spi-1/PU.1 related)	1.59	-1.23	-1.07	1.39	1.7	1.52	-1.15	2.03	2.15	1.35	1.41
---		2.22	2.28	2.04	-1.86	-1.13	-1.96	-1.6	1.62	1.55	3.02	2.17
PEAR1	platelet endothelial aggregation receptor 1	-1.18	1.71	1.88	-1.4	-1.67	-1.42	-1.13	-1.24	-1.22	5.73	5.22
MARCH11	membrane-associated ring finger (C3HC4) 11	1.22	1.38	1.1	1.88	-1.05	1.1	1.05	2.55	1.96	1.34	1.4
KCNJ2	potassium inwardly-rectifying channel, subfamily J, member 2	-1.26	2.09	1.84	-1.27	-1.91	-1.82	-1.73	-1.1	-1.13	5.79	4.92
GABBR2	gamma-aminobutyric acid (GABA) B receptor, 2	1.2	-1.2	-1.33	1.63	-1.09	1.49	-1.06	2.05	1.84	1.14	1.21
CD244	CD244 molecule, natural killer cell receptor 2B4	-1.87	1.02	2.03	-1.59	2.42	-1.65	1.48	1.29	1.46	3.2	3.98
SLC39A1	solute carrier family 39 (zinc transporter), member 1	1.42	-1.09	1.12	1.47	2.02	-1.06	1.98	2.79	2.74	1.94	1.74
KLK8	kallikrein-related peptidase 8	-1.03	1.06	1.14	1.28	-1.01	1.46	2.79	1.09	1.11	4.75	4.3
MMP9	matrix metallopeptidase 9 (gelatinase B, 92kDa gelatinase, 92kDa type IV collagenase)	1.21	1.41	-1.31	1.69	-1.29	1.66	-1.63	2.06	2.57	9.93	8.67
SF3B4	splicing factor 3b, subunit 4, 49kDa	1.42	-1.38	-1.28	1.55	1.05	1.62	1.1	2.05	2.13	1.36	1.17
CDH12	cadherin 12, type 2 (N-cadherin 2)	-1.09	1.16	1.35	-1.07	1.68	-1	1.49	1.31	1.17	7.48	8.49
ADAMTS15	ADAM metallopeptidase with thrombospondin type 1 motif, 15	1.44	1.24	1.31	1.52	1.68	1.46	1.53	1.62	1.64	3.06	2.86
LINC00176	long intergenic non-protein coding RNA 176	-1.3	1.2	1.12	-1.31	1.17	-1.31	1.02	-1.23	-1.24	1.34	2.14
ITPRIP	inositol 1,4,5-trisphosphate receptor interacting protein	1.88	1.05	-1.02	-1.04	-2.77	1.07	-2.17	1.83	1.84	1.39	1.24
FGF18	fibroblast growth factor 18	1.51	2.46	2.5	-1.04	-1.16	1.12	-1.21	1.6	1.8	3.43	3.45
LOXL2	lysyl oxidase-like 2	1.71	1.29	1.19	1.37	1.46	1.52	1.72	1.56	1.65	3.71	3.31
HOXB6	homeobox B6	-1.58	1.81	1.81	-1.41	1.06	-1.46	1.08	-1.2	-1.24	3.98	2.88
LINC00523	long intergenic non-protein coding RNA 523	-1.65	-2.05	-1.98	-1.59	-1.75	-1.53	-1.81	1.46	1.49	1.43	1.52
ASF1B	anti-silencing function 1B histone chaperone	1.97	1.06	-1.08	1.72	-1.2	1.58	-1.23	2.22	2.32	1.69	1.82
CST6	cystatin E/M	-1.16	1.05	-1.15	1.88	1.99	1.65	1.02	1.43	1.48	8.66	7.07
VEGFC	vascular endothelial growth factor C	1.25	1.74	1.88	1.26	-1.16	1.3	1.61	1.25	1.48	5.8	4.15
ALDOC	aldolase C, fructose-bisphosphate	-1.11	-1.74	-1.46	-1.2	2.31	-1.15	2.15	-1.09	1	1.99	3.01
ST20	suppressor of tumorigenicity 20	1.52	1.26	1.42	1.29	-1.55	-1.62	-2.05	1.07	1.03	1.47	1.41
---		1.6	1.56	1.46	-1.6	-1.92	-1.59	-2.53	1.02	1.08	2.06	1.48
CPA2	carboxypeptidase A2 (pancreatic)	-1.02	1.31	1.37	1.19	1.81	1.32	2.11	2.22	2.36	1.97	2.19
ADAMTS18	ADAM metallopeptidase with thrombospondin type 1 motif, 18	-1.26	2.38	2.11	1.04	1.08	1.01	1.01	2.34	2.07	7.64	6.71
TAS2R30	taste receptor, type 2, member 30	1.34	1.1	1.16	1.72	1.76	1.56	1.17	3.95	3.81	3.9	3.72
SCD	stearoyl-CoA desaturase (delta-9-desaturase)	1.95	-1.98	-1.39	-1.5	1.08	-1.39	1.15	2.72	2.49	-1.25	1.04
PDE8B	phosphodiesterase 8B	-1.07	1.53	2.73	-1.04	-1.06	-1.08	-1	1.44	1.46	7.96	7.93
RBM20	RNA binding motif protein 20	-1.03	1.59	1.83	1.29	1.23	1.99	1.24	1.48	1.37	2.33	3.07
APLNR	apelin receptor	-1.78	-1.4	-1.6	-2.46	-2.02	-2.7	-1.53	3.09	2.15	1.3	1.21
MYRF	myelin regulatory factor	-1.57	1.17	1.31	-1.67	1.39	-1.58	1.43	-1.19	-1.15	2.26	2.4
ART3	ADP-ribosyltransferase 3	-1.32	-1.04	2.01	1.36	-1.24	1.83	-1.27	1.31	1.48	8.99	10.27
ADAM19	ADAM metallopeptidase domain 19	-1.01	1.69	1.21	-1.63	2.05	-1.25	2.56	3.38	2.4	2.53	1.96
MEIS3	Meis homeobox 3	1.9	1.2	1.21	1.45	-1.09	1.62	1.07	2.6	2.05	1.83	1.83
SLC9A1	solute carrier family 9, subfamily A (NHE1, cation proton antiporter 1), member 1	1.36	1.08	1.17	1.2	1.61	1.36	2.12	2.07	2.15	1.81	1.79
GDF10	growth differentiation factor 10	-1.04	2.04	2.06	-1.11	-1.08	-1.07	-1.07	1.31	1.34	1.41	1.47
NAV2	neuron navigator 2	1.08	1.03	1.05	-1.2	-3.07	-1.26	-3.2	1.2	1.23	1.89	1.36
GRPR	gastrin-releasing peptide receptor	-1.44	-2.12	-2.14	-1.11	-1.81	-1.15	-1.87	1.32	1.38	1.32	1.4
ENOX1	ecto-NOX disulfide-thiol exchanger 1	1.43	1.57	1.68	1.05	1.23	1.13	1.68	1.18	1.25	4.13	3.03
LRRC32	leucine rich repeat containing 32	-2.12	-1.02	1.47	-2.39	-1.79	-2.26	-1.09	-1.28	-1.32	5.46	3.91
PENK	proenkephalin	1.12	1.75	1.99	1.19	-1.04	1.4	1.93	1.83	1.83	3.48	2.58
SCRG1	stimulator of chondrogenesis 1	1.63	2.63	2.84	-1.37	-1.4	-1.33	-1.17	1.46	1.56	4.36	4.7
CYP51A1	cytochrome P450, family 51, subfamily A, polypeptide 1	1.27	-1.77	-1.24	-1.51	2.32	-1.45	2.11	4.61	4.76	1.2	1.38
HBBP1	hemoglobin, beta pseudogene 1	-2.15	-2.22	-2.13	-1.54	-1.58	-1.71	-1.56	1.54	1.59	1.41	1.54
COL8A2	collagen, type VIII, alpha 2	1.01	1.41	1.87	1.32	-1.2	1.38	-1.28	1.24	1.38	10.32	8.75
PCDH9	protocadherin 9	-1.31	1.56	2.14	-1.61	-1.58	-1.64	-1.53	1.1	-1.01	1.43	1.55
FKBP7	FK506 binding protein 7	1.07	1.48	1.86	-1.52	-1.46	-1.36	1.08	-1.51	-1.43	2.88	3.17
SLC5A12	solute carrier family 5 (sodium/monocarboxylate cotransporter), member 12	1.03	-1.04	-1.1	-1.09	1.34	-1.14	-1.28	-1.57	-1.6	1.97	2.18
PLS3	plastin 3	1.61	1.71	1.72	1.55	-1.03	1.43	-1.21	1.96	2.04	2.14	2.07
TNMD	tenomodulin	1.54	-1.48	-1.5	1.02	1.83	-1.15	1.91	3.43	3.2	1.04	1.14
ITPRIPL1	inositol 1,4,5-trisphosphate receptor interacting protein-like 1	1.95	-1.03	-1.03	1.95	-1.13	2.01	-1.06	3.3	3.25	2.7	2.97
COLGALT2	collagen beta(1-O)galactosyltransferase 2	1.95	1.48	1.27	1.23	-1.43	1.36	-1.54	2.36	2.52	1.64	1.44
TNFAIP6	tumor necrosis factor, alpha-induced protein 6	-1.65	-2.01	-1.92	1.99	-1.71	2.75	1.15	1.41	2.06	1.26	1.39
FOXF2	forkhead box F2	-1.04	2.54	2.95	-1.21	-1.22	-1.21	-1.17	1.35	1.36	2.04	1.9
DIRC3	disrupted in renal carcinoma 3	-1.22	1.53	2.28	-1.08	1.34	-1.05	1.16	1.24	1.2	6.26	9.67
CD19	CD19 molecule	-1.45	-2.11	-1.99	1.54	-1.58	1.25	-1.78	1.23	1.25	1.21	1.27
LOC150051	uncharacterized LOC150051	1.94	-1.18	-1.15	2	-1.28	1.73	-1.38	2.9	2.97	1.86	1.8
HOXB3	homeobox B3	-1.53	2.48	2.01	-1.62	-1.38	-1.66	-1.2	-1.26	-1.17	2.77	2.76
CYB5D1	cytochrome b5 domain containing 1	-1.19	1.26	1.23	-1.17	-2.18	-1.25	-1.93	-1.27	-1.28	2.1	1.46
PGM5-AS1	PGM5 antisense RNA 1	-1	1.34	1.55	1.15	1.83	1.43	2.12	3.25	3.75	4.02	3.94
MRC2	mannose receptor, C type 2	1.16	1.5	1.48	1.63	1.24	1.5	1.89	1.55	1.28	4.61	4.08
SFTPD	surfactant protein D	-1.83	-1.33	1.48	1.25	-1.37	1.09	-1.44	-1.36	-1.27	10.87	10.74
KIAA1644	KIAA1644	2.57	-1.25	-1.16	1.28	-1.3	1.14	-1.34	3.41	3.14	1.41	1.29
SGCG	sarcoglycan, gamma (35kDa dystrophin-associated glycoprotein)	-1.12	2.55	2.35	1.03	1.18	-1.09	1	1.56	1.57	1.99	1.93
GALNT14	UDP-N-acetyl-alpha-D-galactosamine:polypeptide N-acetylgalactosaminyltransferase 14 (GalNAc-T14)	2.63	-1.57	-1.35	2.03	-1.17	2.45	-1.2	2.35	2.57	3.2	3.14
NXPH2	neurexophilin 2	2.42	1.53	1.29	1.78	-1.11	1.33	-1.02	2.26	2.66	3.09	3.06
SLC4A8	solute carrier family 4, sodium bicarbonate cotransporter, member 8	1.56	1.39	1.37	1.8	1.4	1.64	1.38	2.04	2.11	5.3	5.02
PDGFRB	platelet-derived growth factor receptor, beta polypeptide	-1.13	1.23	1.34	-2.23	-2.05	-1.92	-1.2	-1.51	-1.35	2.68	2.29
TMEM178A	transmembrane protein 178A	2.72	1.54	1.97	-1.06	-2.53	1.06	-2.18	1.11	1.19	6.72	6.45
LRRC55	leucine rich repeat containing 55	2.02	-1.02	-1.02	-1.03	-1.1	-1.03	-1.06	1.33	1.41	1.09	1.08
KCNE1L	KCNE1-like	2.07	1.22	1.37	1.55	1.06	1.46	-1.01	2.64	2.93	1.97	2.14
FAM167A	family with sequence similarity 167, member A	1.46	2.26	2.19	1.23	-1.34	1.16	-1.12	3.36	2.67	2.12	2
SLC7A4	solute carrier family 7, member 4	-1.24	1.54	2.14	-1.28	-1.11	-1.24	-1.29	1.48	1.61	13.14	13.83
ITGA8	integrin, alpha 8	-1.19	1.99	3.46	-1.16	-1.2	-1.22	1.36	1.35	1.43	7.33	5.64
TEAD3	TEA domain family member 3	1.22	1.46	1.53	1.65	1.38	1.46	1.4	1.47	1.41	2.7	2.12
SSPN	sarcospan	1.81	1.94	2.23	1.03	1.19	-1.02	1.22	1.33	1.41	3.23	2.89
DKK2	dickkopf WNT signaling pathway inhibitor 2	1.28	1.72	3.56	-1.01	-1.06	-1.02	1.12	1.62	1.64	8.35	4.63
CCDC177	coiled-coil domain containing 177	3.44	1.23	1.25	-1.05	-1.28	-1.24	-1.31	4.26	4.75	1.76	1.89
PSG5	pregnancy specific beta-1-glycoprotein 5	-1.08	-1.08	-1.27	-1.21	-1.02	-1.25	2.02	1.25	1.29	-1.05	1.02
AFAP1L2	actin filament associated protein 1-like 2	-1.03	1.86	1.59	1.66	1.27	1.54	1.22	1.1	1.14	7.02	6.02
HOXB2	homeobox B2	-1.35	2.61	2.48	1.22	-1.23	1.19	-1.19	1.59	1.83	8.67	8.86
RPS23	ribosomal protein S23	2.33	2.33	2.16	1.23	1.55	-1.92	-1.95	2.05	1.82	2.49	2.37
HOXB-AS3	HOXB cluster antisense RNA 3	-1.4	2.32	1.42	-1.45	-1.17	-1.31	-1.14	-1.36	-1.31	1.85	2.19
SPRR3	small proline-rich protein 3	1.02	-1.08	-1.19	1.13	2.72	1.05	3.8	2.4	2.71	2.51	2.54
IER3	immediate early response 3	1.15	-1.33	-1.09	-2.51	2.33	-2.9	1.9	4.09	3.05	1.37	-1.2
C1orf105	chromosome 1 open reading frame 105	-2.33	-1.82	-1.64	-1.92	3.61	-1.91	1.83	1.22	1.37	1.85	1.9
S100A1	S100 calcium binding protein A1	-2	-1.18	-1.18	-1.55	1.42	-1.7	1.46	-1.31	-1.3	1.8	2.18
CAPN6	calpain 6	1.74	1.41	2.48	1.67	-1.12	1.8	-1.28	1.84	2.12	5.81	4.08
C1orf61	chromosome 1 open reading frame 61	1.66	1.48	2.09	1.3	1.1	1.26	-1.08	4.43	4.13	2.39	2.48
TSPAN15	tetraspanin 15	1.17	1.36	1.62	-1.22	1.8	-1.19	1.7	-1	1.03	7.21	7.71
CYTL1	cytokine-like 1	2.63	-1.14	1.03	1.2	-1.29	2.14	-1.26	3.22	3.84	1.89	2.11
FAM89B	family with sequence similarity 89, member B	-1.26	1.18	1.13	-2.11	1.2	-1.87	1.3	1.06	1.02	1.38	1.24
ZNF467	zinc finger protein 467	-2.09	-1.76	-1.5	-2.13	-1.21	-2.15	-1.34	-1.27	-1.22	2.37	2.45
CCDC151	coiled-coil domain containing 151	1.22	-1.23	1.35	2.41	-1.32	2.82	-1.01	1.04	1.04	2.4	2.54
DSC3	desmocollin 3	1.31	2	2.24	1.02	-1.02	1.12	1.03	1.23	1.4	11.49	7.46
OLFML2A	olfactomedin-like 2A	3.1	1.08	-1.06	1.59	-1.02	1.88	1.28	2.52	2.59	4.83	4.24
PNMT	phenylethanolamine N-methyltransferase	1.15	1.8	3.87	1.17	-1.01	1.09	-1.06	1.11	1.09	3.81	4.04
BAALC	brain and acute leukemia, cytoplasmic	1.34	2.12	2.13	-1.04	-1.39	-1.04	-1.32	1.25	1.4	1.26	1.36
BMP1	bone morphogenetic protein 1	-2.21	-1.36	-1.21	-2.05	1.11	-1.95	1.21	-1.02	-1.03	1.56	1.54
DKK4	dickkopf WNT signaling pathway inhibitor 4	-1.18	-1.41	-1.41	-1.07	2.47	-1.18	3.42	5.06	3.85	1.15	1.24
LOC151760	uncharacterized LOC151760	1.33	2.53	2.24	1.16	1.47	-1.12	-1.24	5.18	4.42	4.07	3.11
ZFPM2	zinc finger protein, FOG family member 2	-1.12	2.26	3.36	-1.08	-1.28	-1.12	1.26	1.3	1.17	8.87	6.81
PHLDB2	pleckstrin homology-like domain, family B, member 2	1.42	2.29	1.63	-2.8	-1.22	-2.27	-1.26	1.29	-1.07	1.89	1.29
MID2	midline 2	-1.71	1.17	1.54	-2.2	-1.05	-2.1	1.07	1.07	1.04	1.26	1.4
IDI1	isopentenyl-diphosphate delta isomerase 1	2.07	-1.68	-1.11	-1.24	1.88	-1.27	1.71	3.11	2.92	-1.37	1.14
EDNRA	endothelin receptor type A	1.62	1.87	1.68	1.66	1.35	1.59	1.08	1.87	2.05	7.94	5.65
ZSWIM5	zinc finger, SWIM-type containing 5	1.88	1.84	1.81	-1.3	1.75	-1.32	1.76	4.83	3.7	2.35	2.22
MSRB3	methionine sulfoxide reductase B3	1.45	2.94	2.6	-1.1	-1	1.02	1.28	1.43	1.36	5.8	4.84
LOC440981	phospholipid scramblase-like	-1.26	-1.3	-1.43	-1.34	-1.31	-1.32	-1.3	16.81	7.32	1.01	1
BMP5	bone morphogenetic protein 5	-1.09	2.49	3.39	-1.3	-1.16	-1.39	1.05	1.48	1.62	9.1	11.58
MYL7	myosin, light chain 7, regulatory	1.01	2.59	1.95	-1.26	1.2	-1.21	1	3.11	2.22	14.1	11.23
SULF1	sulfatase 1	2.2	3.83	3.81	-1.45	-1.83	-1.72	-1.55	1.74	1.93	4.83	4.19
TMEM52	transmembrane protein 52	1.06	-2.19	-2.22	1.71	-1.23	1.75	-1.33	1.25	1.34	1.01	1.07
ZNF558	zinc finger protein 558	1.19	1.82	1.81	-1.72	-3.15	-1.13	-1.42	-1.32	-1.32	1.64	1.78
NCCRP1	non-specific cytotoxic cell receptor protein 1 homolog (zebrafish)	1.32	-1.09	1.16	2.31	1.98	2.24	1.36	1.88	2.12	8.25	8.98
KCNMA1	potassium large conductance calcium-activated channel, subfamily M, alpha member 1	-1.98	1.3	1.44	-1.46	-1.84	-1.47	-2.24	-1.88	-1.76	2.91	2.58
LEFTY2	left-right determination factor 2	1.99	1.12	-1.12	1.85	-1.03	2.14	-1.16	4.74	4.6	2.73	2.27

## Sheet: Cluster 3
		MRC			CEL				UKK
Symbol	Name	ESC	HLC-D17	HLC-D21	hESC	HLC-hESC	hiPSC	HLC-hiPSC	ESC1	ESC2	HLC-total	HLC-islands
EMC3	ER membrane protein complex subunit 3	-1.83	-1.14	-1.06	-2.1	1.24	-2.03	1.26	-2.32	-2.38	-1.6	-1.52
MED8	mediator complex subunit 8	-2.11	-1.01	1	-1.85	1.03	-2.19	1.06	-2.52	-2.63	-1.22	-1.13
C6orf89	chromosome 6 open reading frame 89	-2.37	-1.19	-1.07	-2.42	1.37	-2.6	1.41	-2.54	-2.61	-1.08	-1.17
TM9SF1	transmembrane 9 superfamily member 1	-1.82	-1.11	-1.1	-2.28	1.16	-2.3	1.35	-2.33	-2.36	-1.66	-1.72
SLC12A7	solute carrier family 12 (potassium/chloride transporter), member 7	-1.84	-1.15	-1.18	-2.13	1.08	-2.17	-1.01	-2.86	-2.95	-1.29	-1.5
TMED4	transmembrane emp24 protein transport domain containing 4	-2.29	-1.18	1	-2.5	1.33	-2.47	1.13	-2.97	-3.13	-1.12	-1.1
SNX14	sorting nexin 14	-2.87	-1.14	-1.03	-2.48	1.36	-2.33	1.4	-3.02	-2.98	-1.16	-1.14
QPRT	quinolinate phosphoribosyltransferase	-2.24	-1.48	-1.23	-2.37	1.36	-2.1	1.16	-2.46	-2.81	-1.17	-1.15
ZNF654	zinc finger protein 654	-2.07	-1.18	-1.06	-1.92	-1.12	-2.19	1.17	-2.65	-2.83	-1.51	-1.61
TMEM9B	TMEM9 domain family, member B	-2.02	1.09	1.17	-1.83	1.41	-1.75	1.52	-2.28	-2.38	-1.5	-1.5
GUK1	guanylate kinase 1	-1.84	1.01	1.06	-1.86	1.57	-1.89	1.54	-2.38	-2.62	-1.14	-1.15
RIOK3	RIO kinase 3	-2.15	-1.07	-1.18	-1.9	1.47	-1.86	1.41	-1.99	-2.04	-1.42	-1.44
MPPE1	metallophosphoesterase 1	-3.42	-1.07	1.04	-2.23	1.38	-2.1	1.21	-2.86	-2.88	-1.38	-1.21
RRBP1	ribosome binding protein 1	-2.21	-1.51	-1.31	-2.08	1.17	-1.95	1.34	-2.12	-2.65	-1.36	-1.31
DNALI1	dynein, axonemal, light intermediate chain 1	-1.96	-1.07	1.16	-1.93	1.16	-1.94	1.53	-3.06	-2.82	-1.23	1.01
DNAJC1	DnaJ (Hsp40) homolog, subfamily C, member 1	-2.16	1.07	1.07	-3	1.15	-2.83	1.26	-2.33	-2.84	-1.28	-1.24
KLHL8	kelch-like family member 8	-1.64	-1.03	1.11	-1.86	1.14	-2.01	1.26	-3.29	-3.17	-1.56	-1.66
SPRYD7	SPRY domain containing 7	-2.79	-1.41	-1.32	-1.99	1.1	-2.04	1.36	-2.75	-2.71	-1.14	-1.3
FBXL17	F-box and leucine-rich repeat protein 17	-2.22	-1.37	-1.22	-2.53	1.4	-2.4	1.09	-2.03	-2.26	-1.36	-1.6
TPST1	tyrosylprotein sulfotransferase 1	-2.49	1.38	1.25	-2.45	1.48	-2.26	1.29	-2.9	-3.12	-1.31	-1.36
LYSMD3	LysM, putative peptidoglycan-binding, domain containing 3	-1.88	-1.16	-1.04	-2.08	1.01	-1.67	1.22	-2.39	-2.52	-1.14	-1.02
FOXP1	forkhead box P1	-1.86	-1.03	-1.01	-2.5	1.06	-2.57	-1.12	-2.64	-2.38	-1.42	-1.38
HLA-C	major histocompatibility complex, class I, C	-2.49	1.21	1.36	-2.61	1.17	-2.4	1.06	-2.71	-3	-1.27	-1.27
---		-1.9	1.25	1.45	-2.26	1.51	-2.1	1.09	-2.59	-2.49	-1.41	-1.34
GOLGA5	golgin A5	-1.86	-1.17	-1.06	-1.85	1	-1.83	1.07	-2.6	-2.67	-1.19	-1.01
FAM134A	family with sequence similarity 134, member A	-1.84	-1.24	-1.16	-2.11	1.21	-2.33	1.14	-2.53	-2.66	-1.75	-1.98
PNPLA8	patatin-like phospholipase domain containing 8	-2.23	-1	1.12	-1.93	1.26	-1.96	1.22	-3.55	-3.81	-1.77	-1.42
ITFG1	integrin alpha FG-GAP repeat containing 1	-2.95	-1.15	1.11	-2.45	1.42	-2.44	1.34	-3.44	-3.74	-1.38	-1.4
TNFAIP1	tumor necrosis factor, alpha-induced protein 1 (endothelial)	-2.75	-1.17	-1.15	-2.9	1.28	-2.93	1.41	-2.54	-2.62	-1.07	-1.26
TAB3	TGF-beta activated kinase 1/MAP3K7 binding protein 3	-1.97	-1.45	-1.16	-1.89	1.43	-1.96	1.08	-2.48	-2.54	-1.82	-1.73
KIAA1715	KIAA1715	-2.47	-1.09	1.06	-2.06	1.05	-2.4	1.08	-3.61	-3.49	-1.19	-1.1
DNAJC3	DnaJ (Hsp40) homolog, subfamily C, member 3	-2.15	-1.42	-1.23	-2.01	1.51	-1.85	1.53	-2.45	-2.5	-1.87	-1.7
PSAP	prosaposin	-2.23	-1.16	-1.1	-2.12	-1.12	-2.22	-1.11	-2.71	-2.99	-1.3	-1.25
TMCC1	transmembrane and coiled-coil domain family 1	-1.63	-1.27	-1.15	-1.98	-1.13	-2.34	1.39	-2.7	-2.71	-1.42	-1.65
SDF4	stromal cell derived factor 4	-2.02	-1.14	1.04	-1.96	1.82	-2.05	1.67	-2.83	-3.09	-1.73	-1.93
REEP5	receptor accessory protein 5	-2.25	-1.4	-1.24	-1.64	1.27	-1.71	1.16	-2.68	-2.65	-1.77	-1.62
CMPK1	cytidine monophosphate (UMP-CMP) kinase 1, cytosolic	-2.36	-1.25	-1.16	-2.42	1.1	-2.09	1.09	-2.51	-2.77	1.01	1.06
RAB2A	RAB2A, member RAS oncogene family	-1.78	-1.18	-1.14	-1.8	1.03	-1.58	1.11	-2.32	-2.55	-1.14	-1.19
TPRG1L	tumor protein p63 regulated 1-like	-3.19	-1.25	-1.14	-2.46	1.27	-2.75	1.32	-2.46	-2.53	-1.68	-1.72
CHIC2	cysteine-rich hydrophobic domain 2	-2.06	1.15	1.32	-1.88	1.15	-2	1.04	-2.13	-2.23	1	-1.28
CRELD1	cysteine-rich with EGF-like domains 1	-3.12	-1.37	-1.2	-2.04	1.5	-2.24	1.56	-2.52	-2.46	-1.13	1.04
ASXL1	additional sex combs like 1 (Drosophila)	-1.86	1.11	1.09	-2.73	1.03	-2.74	1.01	-2.11	-2.22	-1.4	-1.47
BLZF1	basic leucine zipper nuclear factor 1	-1.91	1.05	1.09	-1.54	1.5	-1.65	1.88	-2.55	-2.54	-1.73	-1.36
PPCS	phosphopantothenoylcysteine synthetase	-2.29	-1.25	-1.16	-1.85	1.47	-1.97	1.29	-3.41	-3.62	-1.86	-1.89
NDEL1	nudE neurodevelopment protein 1-like 1	-1.54	-1.03	-1.04	-1.76	1.21	-1.7	1.51	-2.01	-2.17	-1.13	-1.22
GATC	glutamyl-tRNA(Gln) amidotransferase, subunit C	-1.89	-1.02	1.13	-1.86	1.03	-2	1.19	-3.47	-3.52	-1.84	-1.81
ZFHX3	zinc finger homeobox 3	-2.47	1.01	1.06	-1.81	1.14	-2.07	-1.02	-1.92	-1.88	-1.17	-1.18
KLF3	Kruppel-like factor 3 (basic)	-1.71	-1.09	-1.04	-3.12	1.19	-2.95	1.27	-2.87	-2.71	-1.78	-1.78
HSD17B14	hydroxysteroid (17-beta) dehydrogenase 14	-1.74	-1.39	-1.5	-2.48	1.54	-2.44	1.21	-2.15	-2.27	-1.36	-1.12
KIF13B	kinesin family member 13B	-3.07	-1.04	1.22	-2.2	1.4	-2.55	1.55	-3.8	-3.79	-1.61	-1.69
NHLRC3	NHL repeat containing 3	-2.25	-1.36	-1.15	-2.06	1.13	-2.28	1.28	-3.65	-3.64	-1.89	-1.71
SCYL1	SCY1-like 1 (S. cerevisiae)	-1.84	-1.4	-1.26	-1.71	-1.03	-1.72	1.07	-3	-3.21	-1.26	-1.22
EGLN1	egl-9 family hypoxia-inducible factor 1	-2.54	-1.19	-1.06	-2.88	1.31	-3.56	1.57	-3.19	-3.55	-1.11	-1.34
PLEKHA1	pleckstrin homology domain containing, family A (phosphoinositide binding specific) member 1	-1.54	-1.08	1.07	-1.51	1.48	-1.47	1.55	-2.49	-2.59	-1.18	-1.23
EVI5	ecotropic viral integration site 5	-1.79	1.32	1.24	-2.18	1.5	-1.65	1.47	-3.47	-3.82	-1.13	-1.16
EDEM3	ER degradation enhancer, mannosidase alpha-like 3	-1.53	1.09	1.1	-2.92	-1.06	-2.63	1.15	-2.82	-3.31	-1.52	-1.61
ZMYM6NB	ZMYM6 neighbor	-1.65	-1.12	-1.13	-2.42	1.49	-2.36	1.57	-1.76	-1.8	-1.45	-1.49
ZNF148	zinc finger protein 148	-1.5	-1.05	1.05	-1.78	-1.01	-1.91	1.02	-2.55	-2.63	-1.81	-1.57
USP38	ubiquitin specific peptidase 38	-1.71	1.04	1.12	-1.95	1.26	-2.08	1.12	-2.58	-2.72	-1.81	-2.31
C11orf24	chromosome 11 open reading frame 24	-1.87	-1.31	-1.21	-1.67	1.74	-1.73	1.78	-2.11	-2.08	-1.47	-1.47
DUSP3	dual specificity phosphatase 3	-2.98	-1.45	-1.37	-2.56	1.54	-2.35	1.85	-2.1	-2.27	-1.54	-1.42
ALCAM	activated leukocyte cell adhesion molecule	-2.2	-1.29	-1.07	-1.39	1.25	-1.4	1.39	-3.27	-3.36	-1.53	-1.47
DENND1B	DENN/MADD domain containing 1B	-2.5	-1.15	-1.07	-3.22	1.23	-3.35	1.03	-2.84	-2.83	-1.65	-1.54
EXT1	exostosin glycosyltransferase 1	-2.12	1.23	1.11	-2.2	1.04	-1.92	1.07	-1.9	-1.92	-1.07	-1.2
TMEM256	transmembrane protein 256	-1.91	-1.37	-1.31	-1.73	1.04	-2.12	-1.11	-2.57	-2.32	-1.39	-1.29
GPR39	G protein-coupled receptor 39	-2.23	-1.18	-1.19	-2.07	1.99	-1.99	1.56	-1.75	-1.88	-1.45	-1.37
DNAJB2	DnaJ (Hsp40) homolog, subfamily B, member 2	-1.64	-1.33	-1.37	-2.09	1.06	-2.04	1.17	-2.4	-2.56	-1.76	-1.81
RAB14	RAB14, member RAS oncogene family	-1.7	-1.17	-1.15	-1.99	-1.07	-2.04	-1.03	-2.44	-2.64	-1.61	-1.91
DOPEY2	dopey family member 2	-2.75	-1.43	-1.34	-1.8	1.08	-2.08	1.25	-3.45	-3.1	-1.61	-1.85
SCO2	SCO2 cytochrome c oxidase assembly protein	-1.76	-1.32	-1.15	-1.46	1.07	-1.5	1.06	-2.52	-3.01	-1.28	-1.27
TMUB2	transmembrane and ubiquitin-like domain containing 2	-1.43	-1.17	-1.11	-1.58	1.42	-1.7	1.39	-2.12	-2.05	-1.28	-1.16
DCAF10	DDB1 and CUL4 associated factor 10	-1.44	1.09	1.15	-1.7	1.06	-1.98	1.04	-2.59	-2.76	1.02	-1.04
REEP3	receptor accessory protein 3	-1.77	-1.06	-1.03	-1.74	2.08	-1.82	2.08	-2.31	-2.22	-1.28	-1.39
BAD	BCL2-associated agonist of cell death	-1.68	-1.41	-1.17	-1.81	-1.05	-1.75	1.02	-2.44	-2.5	-1.26	-1.12
RNF103	ring finger protein 103	-2.97	-1.26	-1.16	-2.77	1.1	-2.86	-1.14	-2.62	-2.66	-1.19	-1.12
ERMAP	erythroblast membrane-associated protein (Scianna blood group)	-2.28	-1.43	-1.35	-2.98	1.32	-2.68	1.29	-2.38	-2.66	-1.89	-1.83
IFNAR2	interferon (alpha, beta and omega) receptor 2	-1.86	-1.38	-1.08	-2.28	1.8	-2.14	1.73	-3.07	-2.96	-2.17	-1.96
ATP7A	ATPase, Cu++ transporting, alpha polypeptide	-1.75	1.12	1.35	-1.65	1.55	-2.08	1.39	-2.17	-2.02	1.02	-1.04
HGSNAT	heparan-alpha-glucosaminide N-acetyltransferase	-2.78	-1.1	-1.09	-3.41	1.24	-3.41	1.2	-2.08	-2.13	-1.23	-1.3
FOXO3	forkhead box O3	-1.98	-1.24	-1.11	-1.94	-1.14	-1.86	1.04	-2.38	-2.05	-1.55	-1.74
APPBP2	amyloid beta precursor protein (cytoplasmic tail) binding protein 2	-1.51	1.28	1.38	-1.95	1.35	-2.19	1.43	-3.22	-3.22	1.15	-1.07
CYB5R1	cytochrome b5 reductase 1	-3.3	-1.29	-1.07	-3	1.52	-2.93	1.34	-3.11	-3.46	-1.83	-1.66
DST	dystonin	-1.44	1.03	1.05	-1.55	1.61	-1.47	1.44	-2.29	-2.53	-1.52	-1.12
CAPN7	calpain 7	-1.53	1.29	1.31	-1.96	1.23	-2.23	1.12	-2.34	-2.59	1.04	1.09
PLA2G15	phospholipase A2, group XV	-1.79	-1.41	-1.23	-2.09	1.08	-2.22	1.11	-2.17	-2.3	-1.88	-1.88
LEPROT	leptin receptor overlapping transcript	-2.77	1.46	1.54	-2.43	1.79	-2.89	1.46	-3.38	-3.57	-1.2	-1.21
GOLGB1	golgin B1	-1.82	-1.15	-1.08	-1.69	-1.03	-1.76	-1.07	-3.1	-3.03	-2	-1.33
TBC1D2	TBC1 domain family, member 2	-3.33	-1.38	-1.01	-2.19	1.72	-2.05	1.36	-2.48	-2.79	-2.18	-1.98
SCAPER	S-phase cyclin A-associated protein in the ER	-2.88	-1.19	-1.15	-2.56	1.46	-1.76	1.1	-4.66	-3.86	-1.63	-1.25
SNX4	sorting nexin 4	-1.52	-1.05	-1.12	-1.83	1.04	-1.68	1.06	-2.64	-3.06	-2.01	-1.65
TPRA1	transmembrane protein, adipocyte asscociated 1	-1.72	-1.07	1.05	-1.38	1.2	-1.39	1.08	-2.39	-2.39	-1.46	-1.37
DIP2C	DIP2 disco-interacting protein 2 homolog C (Drosophila)	-2.11	-1.44	-1.39	-1.83	-1	-2	-1.1	-2.54	-2.54	-1.45	-1.58
TPK1	thiamin pyrophosphokinase 1	-2.33	-1.34	-1.37	-2.69	2.33	-2.63	2.1	-3.14	-3.19	-1.41	-1.45
MOV10	Mov10, Moloney leukemia virus 10, homolog (mouse)	-1.85	-1.28	-1.27	-1.56	1.11	-1.69	1.09	-2.02	-2.05	-1.38	-1.39
CEPT1	choline/ethanolamine phosphotransferase 1	-2.17	-1.27	-1.27	-2.01	1.03	-2.05	1.05	-2.89	-3.14	-1.85	-2.16
SORCS2	sortilin-related VPS10 domain containing receptor 2	-1.87	1.21	1.27	-1.99	1.23	-1.63	-1.09	-2.31	-2.31	-1.75	-1.93
CASC4	cancer susceptibility candidate 4	-1.49	1.18	1.33	-1.56	1.43	-1.37	1.35	-2.96	-3.12	-1.15	-1.18
SGPP1	sphingosine-1-phosphate phosphatase 1	-2.3	1.06	-1	-1.9	1.91	-2.18	1.38	-3.03	-2.95	1.27	1.28
WBP1L	WW domain binding protein 1-like	-2.28	-1.56	-1.43	-2.17	-1.01	-2.29	1.17	-2.1	-2.2	-1.11	-1.34
NCOA4	nuclear receptor coactivator 4	-2.37	-1.06	-1.03	-2.16	-1.11	-2.25	-1.19	-2.02	-2.22	-1.55	-1.67
RAB21	RAB21, member RAS oncogene family	-1.35	1.03	1.03	-1.99	-1	-2.08	1.13	-2.49	-2.29	-1.66	-2.04
GINM1	glycoprotein integral membrane 1	-1.69	-1.15	-1.01	-1.31	1.64	-1.29	1.25	-3.19	-3.17	-1.39	-1.35
LY6E	lymphocyte antigen 6 complex, locus E	-4	1	1.16	-3.18	1.22	-3.01	1.17	-3.39	-3.36	-1.42	-1.41
TMEM219	transmembrane protein 219	-2.07	-1.58	-1.39	-2.42	1.02	-1.93	-1.02	-2.41	-2.65	-1.17	-1.04
CDK19	cyclin-dependent kinase 19	-1.48	1.06	1.06	-2.11	1.1	-2.18	1.14	-1.8	-1.75	-1.1	-1.31
ABCG1	ATP-binding cassette, sub-family G (WHITE), member 1	-1.47	-1.32	1.19	-2.43	1.32	-2.58	1.55	-2.2	-2.1	-1.13	1.28
CLCN5	chloride channel, voltage-sensitive 5	-2.76	-1.41	-1.21	-2.65	1.49	-3.25	1.66	-4.12	-4.07	-1.37	-1.52
ERAP1	endoplasmic reticulum aminopeptidase 1	-2.78	1.06	1.19	-2.8	1.3	-3.69	-1.09	-3.69	-3.6	-1.37	-1.53
DENND5B	DENN/MADD domain containing 5B	-1.91	-1.42	-1.37	-1.47	2	-1.44	1.5	-2.85	-2.87	-1.51	-1.64
KLHDC10	kelch domain containing 10	-1.59	-1.12	-1.13	-2.03	-1.25	-2.26	-1.14	-2.62	-2.53	-1.3	-1.4
ETHE1	ethylmalonic encephalopathy 1	-3.11	-1.36	-1.41	-2.85	1.12	-2.92	1.06	-3.22	-3.09	-1.1	-1.07
RNPEPL1	arginyl aminopeptidase (aminopeptidase B)-like 1	-1.73	-1.18	-1.13	-1.95	1.33	-2.12	1.21	-1.62	-1.7	-1.15	-1.16
TMEM187	transmembrane protein 187	-1.73	1.12	1.29	-2.14	1.07	-2.48	-1.21	-3.62	-3.66	-1.7	-1.77
SLC35B3	solute carrier family 35 (adenosine 3'-phospho 5'-phosphosulfate transporter), member B3	-1.8	1.11	1.2	-3.32	1.13	-3.27	1.16	-2.81	-2.92	1.15	1.1
ITPRIPL2	inositol 1,4,5-trisphosphate receptor interacting protein-like 2	-2	1.53	1.61	-2.44	1.23	-2.26	1.44	-1.99	-2.29	1.13	-1.27
IL22RA1	interleukin 22 receptor, alpha 1	-3.06	-1.58	-1.08	-2.66	1.3	-2.64	1.51	-2.23	-2.39	-2.12	-1.91
FAM134C	family with sequence similarity 134, member C	-2.27	-1.57	-1.27	-2.29	1.04	-3.52	1.16	-2.81	-2.86	-1.54	-1.81
MAFF	v-maf avian musculoaponeurotic fibrosarcoma oncogene homolog F	-2.21	1.64	1.69	-2.69	1.79	-2.74	1.51	-2.42	-2.26	-1.05	-1.54
ATF6	activating transcription factor 6	-2.31	-1.19	-1.06	-2.32	-1.29	-2.09	-1.16	-3.56	-3.35	-1.45	-1.43
FLJ20021	uncharacterized LOC90024	-1.44	-1.17	-1.2	-1.54	1.37	-1.54	1.14	-2.02	-2.23	-1.41	-1.46
VAMP7	vesicle-associated membrane protein 7	-1.63	1.02	1.02	-1.41	1.35	-1.41	1.31	-2.02	-2.1	-1.17	-1.18
LINC00674	long intergenic non-protein coding RNA 674	-2.13	-1.33	-1.26	-2.25	-1.11	-2.51	-1.27	-2.7	-2.71	-1.39	-1.54
ATG4A	autophagy related 4A, cysteine peptidase	-2.65	-1.07	1.13	-3.28	-1.06	-3.58	-1.01	-2.6	-2.61	-1.66	-1.52
HEXA	hexosaminidase A (alpha polypeptide)	-2.27	1.04	1.07	-1.43	2.18	-1.6	1.88	-2.32	-2.53	-1.12	-1
FAM73A	family with sequence similarity 73, member A	-2.68	-1.15	1.05	-1.59	1.93	-1.62	1.9	-3.81	-3.78	1.07	1.04
TMEM50B	transmembrane protein 50B	-2.47	1.51	1.71	-1.77	1.06	-2.15	-1.07	-3.53	-3.81	-1.4	-1.29
PLEKHA7	pleckstrin homology domain containing, family A member 7	-2.23	-1.3	-1.05	-2.03	2.24	-1.7	2.23	-4.12	-3.59	-1.4	-1.85
FBXL3	F-box and leucine-rich repeat protein 3	-2.84	-1.28	-1.16	-2.49	-1.14	-2.6	-1.24	-2.88	-3.01	-1.29	-1.37
PSME1	proteasome (prosome, macropain) activator subunit 1 (PA28 alpha)	-2.6	1.01	1.05	-1.83	-1.06	-1.85	-1.35	-3.87	-3.69	-1.23	-1.21
ZBTB38	zinc finger and BTB domain containing 38	-2.16	-1.27	-1.2	-2.86	1.38	-2.59	1.56	-1.59	-1.66	-1.6	-1.65
DNAH5	dynein, axonemal, heavy chain 5	-2.31	-1.04	-1.12	-2.35	1.22	-2.3	1.04	-2.08	-2.04	-2.17	-2.22
IER5L	immediate early response 5-like	-1.4	1.28	1.26	-2.44	-1.1	-2.71	1.25	-2.2	-2.3	1.07	-1.03
PRKAB2	protein kinase, AMP-activated, beta 2 non-catalytic subunit	-2.04	1.11	1.08	-1.41	1.27	-1.49	1.1	-2.18	-2.11	1.05	1.03
IFI35	interferon-induced protein 35	-3.99	-1.13	-1.17	-2.88	1.35	-2.77	1.37	-2.98	-2.78	-2.1	-1.84
TAPBP	TAP binding protein (tapasin)	-2.19	-1.18	-1.03	-2.3	1.01	-2.39	-1.05	-1.75	-1.75	-1.16	-1.14
SLC1A4	solute carrier family 1 (glutamate/neutral amino acid transporter), member 4	-2.97	1.53	1.3	-3.07	-1.05	-3.42	1.58	-2.48	-2.63	-1.7	-1.75
CBX4	chromobox homolog 4	-3.79	-1.21	-1.12	-2.46	1.03	-2.33	1.15	-2.17	-2.05	1.12	-1.02
FAM174A	family with sequence similarity 174, member A	-3.93	-1.37	-1.22	-2	1.39	-2.04	1.56	-4.28	-4.41	-1.04	-1.13
POLK	polymerase (DNA directed) kappa	-1.84	-1.14	-1.02	-1.29	-1	-1.55	-1.03	-3.37	-3.81	-1.54	-1.24
TRIQK	triple QxxK/R motif containing	-1.93	-1.22	-1.03	-1.67	-1.03	-1.72	1.16	-3.44	-3.55	1.18	1.25
JAK1	Janus kinase 1	-3.12	1.07	1.24	-2.52	-1.04	-2.7	-1.08	-4.12	-4.5	-1.25	-1.36
PCMTD1	protein-L-isoaspartate (D-aspartate) O-methyltransferase domain containing 1	-1.8	1.02	1.24	-1.44	1.12	-1.71	-1.13	-4.16	-4.4	-1.36	-1.29
SOCS3	suppressor of cytokine signaling 3	-2.01	-1.01	-1.07	-2.56	1.06	-2.31	1.06	-1.74	-1.94	1.22	-1.04
TET2	tet methylcytosine dioxygenase 2	-1.48	1.39	1.22	-2.13	1.16	-2.09	1.16	-1.82	-1.84	-1.01	-1.15
GALE	UDP-galactose-4-epimerase	-2.62	-1.46	-1.48	-2.7	-1.01	-2.39	1.04	-2.84	-3.07	-1.86	-1.55
MAGI3	membrane associated guanylate kinase, WW and PDZ domain containing 3	-1.88	-1.27	-1.29	-2.6	1.28	-2.77	1.25	-1.51	-1.72	-1.33	-1.41
EBF4	early B-cell factor 4	-1.99	-1.62	-1.57	-1.76	1.89	-1.71	1.88	-2.11	-2.07	-1.5	-1.58
TESK1	testis-specific kinase 1	-1.23	-1.01	-1	-1.66	1.45	-1.56	1.44	-1.96	-2	-1.33	-1.28
ACO2	aconitase 2, mitochondrial	-1.75	-1.57	-1.57	-2.14	1.01	-2.22	1.1	-2.1	-2.41	-1.51	-1.38
ABHD5	abhydrolase domain containing 5	-1.44	-1.22	-1.14	-2.05	2.17	-1.77	1.9	-1.89	-2.05	-1.74	-1.57
ZDHHC9	zinc finger, DHHC-type containing 9	-1.21	1.34	1.42	-1.9	1.46	-2.02	1.38	-2.51	-2.54	-1.91	-1.95
LOC728431	uncharacterized LOC728431	-2.24	-1.8	-1.5	-2.44	2.15	-2.07	2	-2.21	-2.15	-1.77	-1.47
MAN1A2	mannosidase, alpha, class 1A, member 2	-1.55	1.14	1.03	-2.04	1.47	-1.77	1.47	-1.51	-1.67	-1.38	-1.35
HEBP1	heme binding protein 1	-1.68	-1.15	-1.03	-1.95	1.7	-2.42	1.28	-5.83	-5.06	-1.27	-1.36
HNF1B	HNF1 homeobox B	-3.85	-1.07	-1.07	-3.39	1.28	-3.47	1.11	-1.94	-2.09	-1.4	-1.25
RER1	retention in endoplasmic reticulum sorting receptor 1	-2.04	-1.5	-1.47	-2	1.05	-2.09	-1.01	-2.33	-2.37	-1.81	-1.78
LIG4	ligase IV, DNA, ATP-dependent	-2.02	-1.15	-1.03	-1.96	1.14	-2.2	-1.03	-3.39	-4.1	-2.3	-2.03
PPP3CC	protein phosphatase 3, catalytic subunit, gamma isozyme	-2.93	1.12	1.17	-2.05	1.48	-2.24	1.54	-2.71	-3.05	1.4	1.51
CLDN3	claudin 3	-2.29	-1.94	-1.59	-1.98	1.65	-2.14	1.29	-2.44	-2.33	-1.89	-1.69
FAM177A1	family with sequence similarity 177, member A1	-1.86	1.02	1.11	-1.43	1.92	-1.52	1.82	-2.12	-2.01	-1.1	-1.06
TMEM59	transmembrane protein 59	-3.04	-1.25	1.02	-2.8	1	-2.84	-1.06	-4.25	-4.18	-1.06	-1.03
KIAA0247	KIAA0247	-2.63	1.59	1.75	-2.39	2.21	-2.44	2.23	-3.2	-3.5	-1.32	-1.6
ANKRA2	ankyrin repeat, family A (RFXANK-like), 2	-1.92	1.19	1.29	-1.3	1.09	-1.79	-1	-3.57	-3.83	1.14	1.05
RAB32	RAB32, member RAS oncogene family	-2.84	1.31	1.71	-3.33	1.67	-3.54	1.5	-1.77	-2	-1.28	-1.3
LMO7	LIM domain 7	-2.79	-1.72	-1.49	-1.7	1.81	-1.81	1.52	-2.19	-2.03	-1.76	-1.81
OSTF1	osteoclast stimulating factor 1	-3.18	-1.54	-1.52	-1.67	1.04	-1.47	1.21	-2.41	-2.85	-1.43	-1.61
PDXDC1	pyridoxal-dependent decarboxylase domain containing 1	-1.92	-1.43	-1.27	-1.43	1.08	-1.49	1.18	-2.1	-2.12	-1.11	-1.14
USP47	ubiquitin specific peptidase 47	-1.36	1.24	1.32	-2.32	-1.23	-2.56	-1.19	-2.47	-2.69	-1.54	-1.36
SGMS1	sphingomyelin synthase 1	-2.42	-1.12	1.05	-1.88	2.63	-1.75	2.61	-2.53	-2.56	1.02	-1.19
LMNA	lamin A/C	-2.43	-1.64	-1.51	-1.83	1.07	-1.85	1.17	-1.93	-2.12	-1.42	-1.38
CEP104	centrosomal protein 104kDa	-1.43	-1.04	-1.08	-1.61	1.16	-1.61	1.01	-2.24	-2.22	-1.42	-2.02
ERBB2IP	erbb2 interacting protein	-1.41	1.28	1.33	-1.45	1.88	-1.52	1.55	-3.02	-2.79	-1.87	-1.79
C19orf10	chromosome 19 open reading frame 10	-2.2	-1.65	-1.39	-1.49	1.54	-1.45	1.52	-2.79	-3.19	-1.9	-2.04
SLC35A1	solute carrier family 35 (CMP-sialic acid transporter), member A1	-1.99	-1.2	-1.18	-2.63	-1.18	-1.89	-1.23	-2.98	-3.44	-1.63	-1.74
ANAPC16	anaphase promoting complex subunit 16	-1.53	-1.02	-1.04	-1.77	-1.19	-1.86	-1.28	-2.6	-2.55	-1.41	-1.54
CACNA1D	calcium channel, voltage-dependent, L type, alpha 1D subunit	-2.57	-1.58	-1.4	-2.45	1.34	-2.55	1.04	-2.03	-1.98	-1.92	-1.72
TMEM106A	transmembrane protein 106A	-2.29	-1.28	-1.19	-1.84	2.88	-1.84	2.58	-2.49	-2.49	-1.66	-1.63
KRBOX4	KRAB box domain containing 4	-1.46	-1.39	-1.39	-1.54	-1.02	-1.64	1.19	-3.51	-3.02	-1.62	-1.67
YPEL3	yippee-like 3 (Drosophila)	-2.73	-1.66	-1.37	-1.59	1.38	-1.58	-1.26	-2.7	-2.7	-1.41	-1.39
LAMB2	laminin, beta 2 (laminin S)	-3.52	-1.73	-1.3	-2.06	1.86	-2.29	1.69	-4.6	-4.16	-1.7	-1.44
STAM2	signal transducing adaptor molecule (SH3 domain and ITAM motif) 2	-1.72	1.09	1.09	-1.61	1.52	-1.19	1.7	-1.85	-2.07	-1.61	-1.56
NUCB2	nucleobindin 2	-1.63	-1.08	1.04	-1.94	1.91	-1.9	2.24	-4.04	-5.54	-1.35	1.23
NADSYN1	NAD synthetase 1	-1.8	-1.23	-1.14	-1.33	1.28	-1.53	1.19	-2.44	-2.52	-2.05	-2
RND3	Rho family GTPase 3	-1.4	1.01	1.12	-2.55	1.25	-2.17	1.19	-1.74	-1.78	1.2	-1
EPS8L2	EPS8-like 2	-3.58	-1.38	-1.23	-1.78	-1.15	-1.65	-1.14	-2.99	-2.86	-1.29	-1.2
LCOR	ligand dependent nuclear receptor corepressor	-1.67	1.48	1.62	-2.34	2.29	-2.55	2.55	-3.69	-3.69	-1.49	-1.45
OS9	osteosarcoma amplified 9, endoplasmic reticulum lectin	-2.8	-1.82	-1.8	-2.39	1.23	-2.45	1.2	-2.22	-2.39	-1.37	-1.52
FNDC3A	fibronectin type III domain containing 3A	-1.73	-1.19	-1.26	-2.08	-1.17	-2.02	-1.05	-1.98	-2.07	-1.5	-1.54
DCTN3	dynactin 3 (p22)	-2.04	1.02	1.07	-2.18	-1.07	-2.33	-1.13	-1.96	-1.97	1.12	1.16
DUSP28	dual specificity phosphatase 28	-1.7	-1.02	1.06	-2.07	1.11	-2.3	1.01	-1.67	-1.61	1.01	-1.01
LOC100507557	uncharacterized LOC100507557	-1.88	1.08	1.19	-2.89	-1.47	-2.86	-1.15	-3.25	-3.06	1.05	-1.1
FCHO2	FCH domain only 2	-1.95	1.05	1.05	-1.31	1.26	-1.25	1.13	-2.66	-2.86	-2.02	-1.81
CTSL	cathepsin L	-4.14	-1.14	1.13	-3.68	1.25	-3.15	1.2	-4.22	-4.46	-1.24	-1.18
ELF1	E74-like factor 1 (ets domain transcription factor)	-3.74	1.58	1.64	-2.2	2.01	-2.27	1.94	-3.12	-3.67	1.12	1.1
SIDT2	SID1 transmembrane family, member 2	-2.33	1.09	1.28	-3.05	1.91	-3.63	1.96	-2.11	-2.04	1.25	1.19
FBXL4	F-box and leucine-rich repeat protein 4	-1.65	-1.02	1.05	-1.99	-1.29	-1.62	-1.29	-3.12	-3.39	-1.49	-1.64
STX17	syntaxin 17	-1.86	-1.14	-1.12	-1.57	-1.12	-1.9	-1.22	-2.4	-2.38	-1.75	-1.74
LETMD1	LETM1 domain containing 1	-2.19	-1.36	-1.27	-1.22	-1.04	-1.4	1	-3.15	-2.99	-1.16	-1.04
FAM213A	family with sequence similarity 213, member A	-1.63	-1.26	-1.08	-3.71	1.17	-2.91	1.64	-1.59	-1.72	-1.61	-1.61
RNH1	ribonuclease/angiogenin inhibitor 1	-1.74	-1.26	-1.16	-1.9	-1.27	-2.18	-1.28	-2.49	-2.54	-1.33	-1.43
TMPRSS2	transmembrane protease, serine 2	-4.41	-1.37	1.05	-2.99	2.17	-3.34	1.71	-2.96	-2.87	-2.05	-1.91
AMICA1	adhesion molecule, interacts with CXADR antigen 1	-2.14	-1.47	-1.33	-1.64	2.15	-1.86	2.55	-2.41	-2.49	-2.09	-2.04
ZNF800	zinc finger protein 800	-1.57	1.03	-1.05	-2.11	-1.17	-1.95	-1.34	-2.22	-2.44	-1.55	-1.62
MIEN1	migration and invasion enhancer 1	-1.39	-1.14	-1.07	-1.44	1.04	-1.46	-1.03	-2.4	-2.47	-1.45	-1.47
STS	steroid sulfatase (microsomal), isozyme S	-1.52	1.27	1.11	-2.98	1.16	-2.97	1.01	-1.62	-1.67	-1.5	-1.59
AOAH	acyloxyacyl hydrolase (neutrophil)	-2.2	-1.75	-1.56	-2.44	1.69	-2.17	1.44	-1.72	-1.67	-1.56	-1.61
IRF2BP2	interferon regulatory factor 2 binding protein 2	-2.3	-1.06	-1.05	-1.68	-1.35	-1.72	-1.23	-2.94	-2.66	-1.53	-1.78
IL32	interleukin 32	-4.04	-1.65	-1.33	-2.38	2.74	-2.84	1.99	-3.35	-3.84	-1.6	-1.29
MBTPS2	membrane-bound transcription factor peptidase, site 2	-2.1	-1.35	-1.32	-2.5	-1.24	-2.32	-1.23	-2.69	-2.5	-1.43	-1.5
CD164	CD164 molecule, sialomucin	-2.18	1.2	1.4	-2.99	1.47	-2.86	1.44	-2.23	-2.48	1.52	1.45
CADM1	cell adhesion molecule 1	-1.48	1.53	1.38	-1.76	-1.11	-1.88	-1.11	-2.21	-2.49	1.11	-1.32
TRIM38	tripartite motif containing 38	-4.02	1.35	1.38	-3.45	2.21	-3.05	2.28	-2.86	-2.78	1.05	1.07
HIPK3	homeodomain interacting protein kinase 3	-2.02	-1.15	-1.03	-1.92	1.28	-1.84	1.22	-1.49	-1.44	-1.09	-1.06
ZNF823	zinc finger protein 823	-1.38	1.44	1.34	-2.03	1.4	-1.99	1.57	-1.6	-2.18	1.11	-1.12
DHRS7	dehydrogenase/reductase (SDR family) member 7	-2.59	-1.19	1.07	-4.06	1.67	-4.31	1.35	-4.03	-3.49	-1.93	-1.75
GABARAP	GABA(A) receptor-associated protein	-1.5	1.04	1.07	-1.64	-1.01	-1.75	-1.01	-2.04	-2.28	1.2	1.14
MLLT6	"myeloid/lymphoid or mixed-lineage leukemia (trithorax homolog, Drosophila); translocated to, 6"	-2.14	-1.04	-1.02	-2.12	-1.05	-2.26	-1.25	-1.67	-1.83	-1.43	-1.36
GLRX	glutaredoxin (thioltransferase)	-3.33	-1.38	-1.17	-4.78	1.88	-3.96	1.69	-2.94	-3.51	-1.07	1.04
BNIP3	BCL2/adenovirus E1B 19kDa interacting protein 3	-3.42	-1.13	-1.19	-2.59	-1.07	-3.08	1.01	-4.04	-5.01	-1.22	-1.6
FAM107B	family with sequence similarity 107, member B	-3.28	1.11	-1.03	-3.61	-1.32	-3.31	-1.04	-3.26	-3.37	-1.42	-1.36
CLN5	ceroid-lipofuscinosis, neuronal 5	-2.79	-1.09	-1.03	-3.1	1.37	-3.39	1.22	-4.25	-4.7	-2.11	-2.03
SLC46A1	solute carrier family 46 (folate transporter), member 1	-3.46	-1.47	-1.37	-3.85	1.87	-3.85	1.47	-1.99	-1.99	-1.52	-1.52
TAP1	transporter 1, ATP-binding cassette, sub-family B (MDR/TAP)	-1.88	-1.22	-1.18	-1.37	1.18	-1.21	1.24	-2.16	-1.97	-1.48	-1.58
TRADD	TNFRSF1A-associated via death domain	-3.46	-1.47	-1.4	-3.86	1.17	-3.52	1.08	-2.4	-2.43	-1.37	-1.48
MKNK1	MAP kinase interacting serine/threonine kinase 1	-2.39	-1.71	-1.67	-1.83	-1.07	-1.94	1.06	-2.37	-2.56	-1.39	-1.51
RHBG	Rh family, B glycoprotein (gene/pseudogene)	-2.45	-1.37	-1.29	-2.08	-1.01	-2.03	-1.13	-1.93	-1.84	-1.32	-1.16
PERP	PERP, TP53 apoptosis effector	-2.76	-1.11	1.06	-1.99	1.7	-2.46	1.9	-1.34	-1.73	1.14	1.08
---		-2.86	-1.16	1.1	-1.94	2.79	-2.16	2.31	-4.71	-5.74	-1.55	-1.89
IAH1	isoamyl acetate-hydrolyzing esterase 1 homolog (S. cerevisiae)	-3.03	-1.13	-1.1	-2.23	-1.55	-2.07	-1.05	-4.21	-4.05	-1.13	-1.03
CITED2	Cbp/p300-interacting transactivator, with Glu/Asp-rich carboxy-terminal domain, 2	-2.76	-1.42	-1.19	-3.85	1.22	-3.23	1.33	-3.07	-3.16	1.61	1.29
CAMTA2	calmodulin binding transcription activator 2	-2.58	-1.22	-1.24	-1.55	1.06	-1.55	1.17	-1.76	-1.71	-1.03	-1.04
AFTPH	aftiphilin	-1.94	-1.51	-1.32	-1.63	1.08	-1.8	-1.05	-2.26	-2.34	-1.89	-2
C1orf85	chromosome 1 open reading frame 85	-1.87	-1.39	-1.21	-1.5	1.28	-1.43	1.63	-2.18	-2.27	-2.17	-2.17
NDUFC2	NADH dehydrogenase (ubiquinone) 1, subcomplex unknown, 2, 14.5kDa	-1.67	-1.12	-1.09	-1.99	-1.04	-2.03	-1.05	-1.65	-1.74	-1.49	-1.52
PEX11B	peroxisomal biogenesis factor 11 beta	-2.42	-1.22	-1.12	-2.1	-1.17	-2.12	-1.1	-4.79	-4.93	-1.56	-1.7
KIFAP3	kinesin-associated protein 3	-3.03	1.57	1.36	-3.04	1.43	-3.65	1.75	-3.74	-3.84	1.45	1.46
NEDD4	neural precursor cell expressed, developmentally down-regulated 4, E3 ubiquitin protein ligase	-4.15	-1.06	1.29	-3.49	1.83	-3.52	1.49	-4.8	-5.61	-1.14	-1.05
AKTIP	AKT interacting protein	-1.44	1.25	1.24	-1.38	1.52	-1.49	1.24	-1.89	-2.01	-1.01	-1.07
SLC35D2	solute carrier family 35 (UDP-GlcNAc/UDP-glucose transporter), member D2	-4.52	1.29	1.39	-2.54	2.56	-2.64	2.32	-4.37	-4.79	-1.09	1.03
DDIT3	DNA-damage-inducible transcript 3	-3.71	1.17	-1.09	-3.54	-1.15	-3.56	-1.17	-3.08	-3.43	-1.28	1.11
KDELR2	KDEL (Lys-Asp-Glu-Leu) endoplasmic reticulum protein retention receptor 2	-2.2	1.14	1.33	-2.4	1.46	-2.21	1.62	-2.39	-2.43	1.64	1.67
IFT20	intraflagellar transport 20 homolog (Chlamydomonas)	-1.97	1.31	1.33	-1.79	1.16	-1.77	1.14	-3.3	-3.34	1.55	1.64
NEK7	NIMA-related kinase 7	-2.93	1.21	1.35	-2.12	1.72	-2.29	1.71	-2.5	-3.08	1.76	1.55
ERBB3	v-erb-b2 avian erythroblastic leukemia viral oncogene homolog 3	-3.16	-1.5	-1.27	-1.78	1.16	-2.06	1.07	-4.04	-3.39	-2.26	-2.09
CHURC1	churchill domain containing 1	-1.86	-1.31	-1.18	-1.98	1.1	-1.07	2.76	-2.31	-2.25	-1.77	-1.67
RNF149	ring finger protein 149	-2.39	1.14	1.24	-2.09	1.27	-2.17	1.51	-6.51	-6.84	-1.64	-1.84
NUCB1	nucleobindin 1	-2.49	-2	-1.89	-2.39	1.28	-2.47	1.14	-2.43	-2.42	-1.64	-1.53
MERTK	c-mer proto-oncogene tyrosine kinase	-4.24	1.18	1.07	-3.69	1.87	-3.07	1.2	-2.32	-3.14	1.3	1.62
RAPGEF5	Rap guanine nucleotide exchange factor (GEF) 5	-1.3	1.04	1.09	-1.63	1.01	-1.83	1.18	-2.55	-2.75	-2.57	-1.93
TERF2IP	telomeric repeat binding factor 2, interacting protein	-2.27	1.09	1.24	-2.15	-1.68	-2.36	-1.33	-2.99	-2.78	1.06	-1.09
NMT2	N-myristoyltransferase 2	-2.65	-1.64	-1.39	-1.86	1.05	-1.77	-1.01	-3.45	-3.16	-1.97	-2.06
PLOD1	procollagen-lysine, 2-oxoglutarate 5-dioxygenase 1	-2.38	-1.23	1.02	-2.68	1.29	-2.73	1.45	-3.06	-3.04	1.88	1.79
HECA	headcase homolog (Drosophila)	-2.66	-1.29	1.02	-1.52	1.19	-1.72	-1.18	-5.79	-5.24	-1.47	-1.62
RASSF4	Ras association (RalGDS/AF-6) domain family member 4	-2.22	1.67	1.64	-1.96	1.39	-1.49	1.36	-2.26	-2.16	1.22	1.27
REV3L	REV3-like, polymerase (DNA directed), zeta, catalytic subunit	-2.08	1.42	1.33	-1.75	-1.04	-1.81	-1.1	-3.95	-4.39	-2.25	-2.25
ZFYVE16	zinc finger, FYVE domain containing 16	-1.15	1.55	1.49	-1.5	1.02	-1.43	1.1	-2.87	-3.18	-1.55	-1.26
ZBTB42	zinc finger and BTB domain containing 42	-2.06	-1.12	-1.11	-1.07	1.7	-1.22	1.73	-1.96	-2.08	-1.5	-1.57
BRI3	brain protein I3	-2.54	-1.25	-1.36	-2.14	-1.21	-1.93	-1.17	-3.07	-3.38	-1.85	-1.93
DERA	deoxyribose-phosphate aldolase (putative)	-2.44	1.11	-1.01	-4.45	1.75	-5.64	1.44	-4.1	-4.16	-1.62	-1.45
FAM91A1	family with sequence similarity 91, member A1	-1.53	-1.05	1.05	-1.34	1.01	-1.34	1.14	-2.1	-2.11	-1.49	-1.5
BTG1	B-cell translocation gene 1, anti-proliferative	-3.49	-1.59	-1.43	-2.42	1.78	-2.68	1.24	-4.68	-4.24	-2.03	-1.98
UFL1	UFM1-specific ligase 1	-1.74	1.13	1.15	-1.26	1.23	-1.36	1.31	-2.24	-2.35	1.14	1.34
TNRC18	trinucleotide repeat containing 18	-2.16	1.03	-1.11	-2.1	-1.28	-2.41	-1.49	-2.08	-2.53	1.02	-1.17
CD47	CD47 molecule	-1.84	-1.04	-1.04	-2.14	-1.53	-1.87	-1.42	-3.16	-2.91	-1.11	-1.05
HINT3	histidine triad nucleotide binding protein 3	-1.44	1.03	-1.08	-1.74	1.16	-1.7	1.11	-3.36	-3.62	-2.4	-2.64
SPATA18	spermatogenesis associated 18	-2.45	-1.58	-1.49	-1.63	1.03	-1.98	1.19	-2.08	-2	1.26	1.08
C6orf120	chromosome 6 open reading frame 120	-1.41	-1.21	-1.2	-1.7	-1.01	-1.93	-1.05	-2.54	-2.58	-2.07	-2.16
MTM1	myotubularin 1	-2.65	-1.81	-1.51	-2.21	1.27	-1.97	1.21	-2.28	-2.32	-2.2	-2.23
P4HB	prolyl 4-hydroxylase, beta polypeptide	-2.74	-1.4	-1.27	-3.48	-1.19	-3.52	-1.09	-3.56	-4.13	-1.08	-1.13
SPAG1	sperm associated antigen 1	-3.62	1.44	1.9	-3.55	2.62	-2.99	2.56	-2.42	-2.88	-2.14	-1.87
FBXL15	F-box and leucine-rich repeat protein 15	-1.31	1.01	1.14	-1.31	1.01	-1.34	1.04	-2.31	-2.5	-1.52	-1.15
CLN3	ceroid-lipofuscinosis, neuronal 3	-1.26	1.62	1.7	-2.01	1.31	-1.99	1.2	-1.67	-1.83	-1.26	-1.21
SERPINB1	serpin peptidase inhibitor, clade B (ovalbumin), member 1	-3	2.15	2.11	-2.67	2.34	-2.41	2.03	-2.25	-2.74	-1.03	-1.09
SERTAD2	SERTA domain containing 2	-3.23	1.09	1.18	-4.49	1.96	-4.43	2.28	-4.28	-4.84	-1.47	-1.71
TTC14	tetratricopeptide repeat domain 14	-1.33	1.31	1.32	-1.38	1.15	-1.49	1.28	-2.49	-2.71	-2.26	-1.8
NINJ1	ninjurin 1	-2.32	-1.4	-1.22	-2.22	-1.08	-2.44	-1.32	-2.2	-1.99	-1.62	-1.46
RPS27L	ribosomal protein S27-like	-2.39	-1.53	-1.39	-1.32	1.42	-1.54	1.12	-1.99	-2.06	-1.89	-1.92
ZBTB41	zinc finger and BTB domain containing 41	-1.44	1.35	1.63	-1.07	1.13	-1.34	1.34	-3.08	-3.03	-1.48	-1.01
CRTC3	CREB regulated transcription coactivator 3	-2.48	1.19	1.25	-4.86	1.08	-5.55	1.21	-2.68	-2.54	1.16	1.11
DGAT1	diacylglycerol O-acyltransferase 1	-3.22	-1.21	1.1	-2.83	2.72	-2.92	2.15	-6.09	-6.03	-1.26	1.12
RAB7L1	RAB7, member RAS oncogene family-like 1	-2.13	-1.57	-1.11	-2.06	3.37	-1.97	2.13	-5.26	-5.17	-2.01	-1.73
ADCY6	adenylate cyclase 6	-1.76	-1.2	-1.08	-2.22	1.84	-2.77	1.66	-1.61	-1.58	1.31	1.27
NPHP3	nephronophthisis 3 (adolescent)	-1.48	-1.21	-1.24	-1.63	-1.31	-1.38	-1.03	-2.79	-3.04	-1.58	-1.53
RFK	riboflavin kinase	-1.38	1.34	1.29	-1.46	1.83	-1.33	1.8	-1.95	-2.16	-1.16	-1.23
NRIP1	nuclear receptor interacting protein 1	-1.67	1.32	1.09	-3.1	1.19	-3.45	-1.34	-2.43	-3.1	-2.2	-2.41
ACOT13	acyl-CoA thioesterase 13	-2.34	-1.33	-1.19	-1.65	1.26	-1.28	1.14	-5.15	-4.73	-2.37	-1.77
TMEM139	transmembrane protein 139	-2.92	-1.61	-1.14	-2.5	1.2	-2.7	-1.17	-2.1	-2.04	-2.07	-2
NBR2	neighbor of BRCA1 gene 2 (non-protein coding)	-1.46	1.1	-1.05	-1.66	1.01	-1.56	1.08	-2.14	-2.14	-2.05	-1.94
DENND4C	DENN/MADD domain containing 4C	-1.44	1.02	1.03	1	1.22	-1.15	1.36	-2.92	-2.88	-1.26	-1.49
RAB4A	RAB4A, member RAS oncogene family	-1.32	-1.01	-1.04	-1.84	-1.01	-1.82	1	-2.03	-2.12	-1.94	-1.99
AP1M1	adaptor-related protein complex 1, mu 1 subunit	-1.64	-1.22	-1.22	-1.91	-1.39	-2.1	-1.08	-2.16	-2.18	-1.46	-1.52
DAP	death-associated protein	-2.11	1.31	1.47	-2.8	1.27	-2.71	1.12	-1.69	-1.69	1.34	1.39
CAMK2D	calcium/calmodulin-dependent protein kinase II delta	-2.12	1.62	1.43	-3.12	1.9	-3.63	1.89	-2.67	-3.07	1.57	1.54
TMEM106B	transmembrane protein 106B	-1.5	1.9	1.71	-1.59	1.56	-1.5	1.5	-2.36	-2.27	-1.15	1.03
STIM1	stromal interaction molecule 1	-2.57	-1.48	-1.49	-3.03	-1.06	-2.96	-1.02	-2.31	-2.25	-1.84	-1.67
CAMSAP3	calmodulin regulated spectrin-associated protein family, member 3	-1.75	-1.5	-1.39	-1.9	1.01	-2.19	-1.01	-2.38	-2.29	-2.17	-2.09
CD151	CD151 molecule (Raph blood group)	-2.4	-1.62	-1.32	-1.3	2.41	-1.78	1.12	-1.72	-1.87	1.03	-1
CAST	calpastatin	-2.65	1.18	1.33	-4.2	1.49	-4.13	1.57	-4.38	-4.54	1.52	1.51
FAM162A	family with sequence similarity 162, member A	-1.32	-1.32	-1.27	-1.22	1.11	-1.38	1.01	-2.83	-2.54	-1.21	1.09
SCARB2	scavenger receptor class B, member 2	-2.99	1.22	1.37	-2.84	2	-2.84	1.93	-6.65	-6.6	-1.79	-1.86
IPP	intracisternal A particle-promoted polypeptide	-1.37	1.37	1.35	-1.23	1.61	-1.54	1.43	-2.04	-1.98	-1.03	-1.2
LSMD1	LSM domain containing 1	-1.5	-1.15	-1.06	-2.42	-1.29	-2.65	-1.3	-1.95	-2.27	-1.18	-1.12
NUMB	numb homolog (Drosophila)	-2.08	-1.64	-1.44	-1.59	1.02	-1.67	-1.02	-2.06	-2.18	-1.51	-1.66
TIPARP	TCDD-inducible poly(ADP-ribose) polymerase	-3.18	1.24	1.44	-4.4	2.71	-4.27	3.18	-3.35	-4.3	-1.37	-1.46
TLCD2	TLC domain containing 2	-3.43	-1.34	1.08	-2.09	3.74	-1.97	3.69	-3.9	-4.14	-1.47	-1.43
CPPED1	calcineurin-like phosphoesterase domain containing 1	-3.89	-1.02	1.03	-2.89	1.58	-3	1.86	-3.33	-3.55	-2.84	-3.01
RAB22A	RAB22A, member RAS oncogene family	-1.5	1.17	1.29	-1.54	2.52	-1.59	2.58	-2.03	-2.07	-1.32	-1.41
TCF25	transcription factor 25 (basic helix-loop-helix)	-1.31	1.02	1.03	-1.64	-1.24	-1.75	-1.29	-2.3	-2.49	-1.45	-1.43
TMBIM1	transmembrane BAX inhibitor motif containing 1	-4.2	-1.44	-1.1	-2.53	2.65	-2.67	2.94	-5.51	-5.08	-1.09	1.04
OSBPL2	oxysterol binding protein-like 2	-1.44	-1.05	1.05	-1.13	1.23	-1.22	1.17	-2.13	-2.24	-1.1	-1.16
IGF2R	insulin-like growth factor 2 receptor	-1.42	1.2	1.16	-1.7	1.44	-1.57	1.34	-2.19	-2.37	-2.43	-2.68
LMAN2	lectin, mannose-binding 2	-1.65	-1.3	-1.26	-1.37	1.23	-1.37	1.19	-2.45	-2.56	-2.16	-2.06
MGAT4B	mannosyl (alpha-1,3-)-glycoprotein beta-1,4-N-acetylglucosaminyltransferase, isozyme B	-2.27	-1.42	-1.36	-2.2	-1.06	-2.08	-1.06	-3.75	-3.76	-1.96	-2.24
LOC728730	uncharacterized LOC728730	-3.17	-1.65	-1.2	-1.63	1.14	-1.6	1.02	-3.97	-3.7	1.29	1.77
PIGH	phosphatidylinositol glycan anchor biosynthesis, class H	-2.67	-1.15	1.04	-4.17	1.69	-3.99	1.99	-3.35	-3.78	1.74	1.68
SIAE	sialic acid acetylesterase	-4.77	-1.2	-1.2	-4.62	1.91	-5.15	1.41	-3.27	-3.54	-1.2	-1.14
CASP8	caspase 8, apoptosis-related cysteine peptidase	-2.02	1	1	-1.61	1.03	-1.17	1.35	-1.67	-1.68	-1.52	-1.57
TNS3	tensin 3	-3.81	1.16	1.29	-1.47	1.12	-1.62	1.12	-5.24	-4.38	-1.77	-2.8
DISP1	dispatched homolog 1 (Drosophila)	-1.81	-1.74	-1.74	-4.02	1.15	-3.45	1.21	-2.42	-2.25	-1.41	-1.65
HMOX1	heme oxygenase (decycling) 1	-3.69	1.21	-1.21	-5.02	2.66	-4.54	1.49	-2.17	-1.9	-1.56	-1.87
DLC1	deleted in liver cancer 1	-4.16	-1.22	-1.24	-3.44	-1.12	-3.15	-1.13	-1.87	-2.4	-1.13	-1.36
FEM1C	fem-1 homolog c (C. elegans)	-1.4	-1.35	-1.28	-1.65	1.38	-1.76	1.32	-2.42	-2.13	-2.25	-2.55
SLC35F5	solute carrier family 35, member F5	-2.32	1.4	1.47	-2.82	2.71	-2.04	3.17	-3.38	-3.9	1.37	1.2
ZNF846	zinc finger protein 846	-1.7	-1.34	-1.12	-2	1.48	-1.76	1.8	-1.7	-1.69	1.32	1.34
HIGD1A	HIG1 hypoxia inducible domain family, member 1A	-2.38	-1.41	-1.2	-1.88	2.6	-2.09	2.35	-1.48	-1.61	-2.06	-2.22
GOLGA2	golgin A2	-1.59	-1.21	-1.15	-1.27	-1.01	-1.21	1.14	-2.08	-2.31	1.09	-1.13
ERGIC1	endoplasmic reticulum-golgi intermediate compartment (ERGIC) 1	-1.75	-1.42	-1.23	-3.43	-1.08	-4.33	-1.03	-2.73	-2.67	-1.74	-1.83
HIST1H2BI	histone cluster 1, H2bi	-1.65	-2.01	-1.62	-2.59	1.73	-2.2	1.86	-1.65	-1.91	-2.09	-1.92
TSPAN31	tetraspanin 31	-2	-1.16	-1.12	-2.52	-1.46	-2.57	-1.51	-3.14	-2.76	-1.35	-1.5
CTSA	cathepsin A	-3.43	-1.45	-1.1	-2.38	3.47	-2.29	2.99	-3.64	-3.78	-2.48	-2.33
ZC3H12C	zinc finger CCCH-type containing 12C	-1.24	1.8	1.91	-1.82	2.57	-2.73	2.08	-3.46	-3.25	1.04	-1.03
KBTBD3	kelch repeat and BTB (POZ) domain containing 3	-1.75	-1.44	-1.14	-1.56	-1.13	-1.33	-1.17	-2.55	-2.48	-1.68	-1.41
MYO5B	myosin VB	-3.9	-1.13	-1.21	-2.62	3.87	-3.08	3.27	-4.36	-4.24	-1.02	-1.03
MARCH2	membrane-associated ring finger (C3HC4) 2, E3 ubiquitin protein ligase	-2.14	-1.27	-1.08	-1.8	-1.13	-1.77	-1.52	-2.45	-2.29	-1.68	-1.69
TNFRSF10D	tumor necrosis factor receptor superfamily, member 10d, decoy with truncated death domain	-1.41	-1.11	-1.05	-1.53	1.82	-1.89	2.19	-1.53	-1.44	-1.36	-1.56
SPOP	speckle-type POZ protein	-1.52	-1.15	-1.09	-2.41	-1.38	-2.4	-1.27	-2.26	-2.48	-1.66	-1.83
LTB	lymphotoxin beta (TNF superfamily, member 3)	-1.4	-1.35	-1.49	-1.63	3.4	-1.63	2.83	-2.39	-2.51	-1.83	-1.5
FPGT	fucose-1-phosphate guanylyltransferase	-1.68	-1.04	1.04	-1.6	-1.16	-1.47	-1.23	-2.5	-2.55	-1.91	-1.92
ENPP4	ectonucleotide pyrophosphatase/phosphodiesterase 4 (putative)	-1.55	-1.46	-1.2	-1.36	1.89	-2.07	3.2	-3.05	-3.13	-2.9	-2.24
EMP2	epithelial membrane protein 2	-2.38	1.14	1.24	-3.21	-1.17	-3.16	-1.43	-3.32	-3.13	1.66	1.51
LMBRD2	LMBR1 domain containing 2	-2.65	-1.8	-1.88	-3.11	1.61	-2.87	1.34	-2.66	-2.62	-2.24	-2.27
YPEL5	yippee-like 5 (Drosophila)	-1.75	1.36	1.59	-2.12	1.64	-2.36	1.37	-1.81	-2.29	1.58	1.5
PECAM1	platelet/endothelial cell adhesion molecule 1	-2.64	-2.03	-1.91	-2.39	1.67	-2.3	1.48	-1.67	-1.67	-1.16	1.07
ZNF395	zinc finger protein 395	-2.6	-1.29	1.01	-2.75	1.04	-2.99	1.64	-3.93	-4.04	2.07	1.97
PPP1R11	protein phosphatase 1, regulatory (inhibitor) subunit 11	-1.73	-1.45	-1.48	-2.04	1.21	-1.78	1.24	-1.47	-1.6	-1.42	-1.6
NCOA1	nuclear receptor coactivator 1	-1.58	-1.07	1.09	-1.55	-1.08	-1.55	-1.15	-1.91	-2.11	1.16	1.22
PLEKHM3	pleckstrin homology domain containing, family M, member 3	-1.91	1.75	1.88	-1.47	1.23	-1.18	1.2	-2.09	-2.19	-1.39	-2.01
OPTN	optineurin	-4.65	-1.05	1.07	-4.05	1.73	-3.81	2.03	-3.42	-4.18	1.7	1.64
SMYD2	SET and MYND domain containing 2	-2.33	1.38	1.2	-4.85	1.06	-4.26	1.2	-1.37	-1.55	-1.23	-1.28
PITRM1	pitrilysin metallopeptidase 1	-1.61	-1.23	-1.07	-1.47	-1.26	-1.64	1.04	-1.88	-2.04	-1.51	-1.44
ALG9	ALG9, alpha-1,2-mannosyltransferase	-1.29	1.16	1.1	-1.46	-1.21	-1.62	-1.07	-2.14	-2.14	-1.35	-1.48
HIPK2	homeodomain interacting protein kinase 2	-1.38	1.17	1.18	-1.96	-1.16	-2.01	-1.31	-1.94	-1.92	-1.53	-1.81
MPZL2	myelin protein zero-like 2	-4.11	1.13	1.26	-4.2	2.74	-4.13	4.42	-3.13	-3	-1.19	-1.14
BTBD6	BTB (POZ) domain containing 6	-1.75	-1.27	-1.33	-2.6	1.03	-2.62	1.05	-1.52	-1.52	-1.5	-1.5
PMM1	phosphomannomutase 1	-4.6	-1.57	-1.44	-3.95	1.17	-3.61	1.15	-4.15	-4.28	-1.29	-1.09
CD59	CD59 molecule, complement regulatory protein	-2.35	1.5	1.87	-2.35	3.26	-2.51	3.15	-3.72	-3.76	1.19	1.18
ZNF224	zinc finger protein 224	-1.96	-1.29	-1.25	-1.48	-1.26	-1.34	-1	-3.2	-3.14	-2.16	-1.83
ECE1	endothelin converting enzyme 1	-1.8	-1.48	-1.43	-2.14	-1.06	-2.28	-1.31	-2.21	-2.23	-1.47	-1.54
RPS6KA3	ribosomal protein S6 kinase, 90kDa, polypeptide 3	-2.87	1.66	2.08	-3.64	2.89	-3.93	2.58	-5.19	-5.54	-1.27	-1.02
MICALL2	MICAL-like 2	-2.07	-1.29	1.03	-1.06	1.96	-1.11	1.72	-1.88	-1.83	-1.39	-1.18
FGFR3	fibroblast growth factor receptor 3	-2.3	-1.22	-1.21	-1.3	1	-1.38	-1.25	-1.9	-2.24	-1.34	-1.38
SGMS2	sphingomyelin synthase 2	-4.49	-1.59	-1.37	-3.72	3.4	-4.04	3.46	-3.09	-2.91	-1.12	-1.17
RNASE1	ribonuclease, RNase A family, 1 (pancreatic)	-2.79	-1.28	-1.39	-2.84	1.05	-2.82	-1.01	-1.58	-1.54	-1.1	1.07
SNX1	sorting nexin 1	-1.38	-1.32	-1.3	-1.57	-1.06	-1.76	-1.07	-2.01	-2.19	-1.58	-1.57
CHID1	chitinase domain containing 1	-1.59	-1.51	-1.48	-1.49	-1.09	-1.48	-1.06	-3.52	-3.85	-1.85	-1.82
BPNT1	3'(2'), 5'-bisphosphate nucleotidase 1	-2.43	-2.22	-1.77	-1.58	1.24	-1.67	1.16	-2.93	-2.59	-1.87	-1.92
LOC286437	uncharacterized LOC286437	-1.48	1.21	1.17	-2.17	-1.09	-2.1	-1.11	-2.96	-3.05	-2.73	-2.76
IRF6	interferon regulatory factor 6	-2.57	-1.85	-1.85	-2.07	1.18	-1.87	1.56	-1.64	-1.64	-1.13	-1.16
PIEZO2	piezo-type mechanosensitive ion channel component 2	-1.15	1.6	2.05	-3.51	1.54	-3.3	1.31	-1.43	-1.71	-1.59	-1.48
DOCK8	dedicator of cytokinesis 8	-2.51	1.47	1.4	-2.7	4.14	-2.64	3.74	-2.22	-2.31	-1.25	-1.58
SHANK2	SH3 and multiple ankyrin repeat domains 2	1.08	-1.03	1.19	-1.34	1.2	-1.27	1.31	-2.7	-2.29	-1.19	-1.41
FBXO17	F-box protein 17	-3.09	-1.51	-1.42	-2.83	-1.02	-3.19	-1.27	-4.46	-4.46	-1.51	-1.28
NUDT19	nudix (nucleoside diphosphate linked moiety X)-type motif 19	-3.25	1.08	1.02	-3.05	-1.11	-3.26	-1.35	-3.79	-3.93	-1.77	-2.3
ISG20	interferon stimulated exonuclease gene 20kDa	-2.59	1.45	1.52	-1.83	2.17	-1.6	3.82	-2.62	-2.63	-1.03	1.29
KRT222	keratin 222	-1.54	-1.65	-1.39	-2.29	-1.05	-1.92	-1.02	-2.06	-2.02	-1.87	-1.65
MBNL1	muscleblind-like splicing regulator 1	-2.39	-1.26	-1.17	-3.14	1.12	-3.31	1.44	-5.42	-4.85	-2.36	-2.44
H1F0	H1 histone family, member 0	-1.68	-1.01	-1.08	-1.3	-1.19	-1.43	-1.02	-4.64	-4.23	-2.07	-2.13
SPSB1	splA/ryanodine receptor domain and SOCS box containing 1	-3.06	1.15	1.35	-2.31	3.33	-2.28	2.13	-1.95	-1.89	1.45	1.26
BCDIN3D	BCDIN3 domain containing	-1.35	-1.18	-1.11	-2.68	-1.05	-2.65	-1.04	-1.54	-1.57	-1.47	-1.45
LAMTOR5	late endosomal/lysosomal adaptor, MAPK and MTOR activator 5	-1.08	1.54	1.49	-1.81	-1.12	-1.32	1.17	-2.18	-2.14	-1.43	-1.33
LRCH1	leucine-rich repeats and calponin homology (CH) domain containing 1	-1.49	-1.28	-1.27	-1.38	-1.11	-1.36	-1.09	-2.45	-2.38	-1.51	-1.42
PIGB	phosphatidylinositol glycan anchor biosynthesis, class B	-1.09	1.06	1.04	-1.16	1.16	-1.17	1.17	-3.11	-2.75	-1.56	-1.41
MAF	v-maf avian musculoaponeurotic fibrosarcoma oncogene homolog	-3.24	-1.32	-1.05	-6.07	1.82	-4.73	1.28	-4.83	-4.75	-1.37	-1.39
APOBEC3F	apolipoprotein B mRNA editing enzyme, catalytic polypeptide-like 3F	-1.36	-1.06	-1.17	-1.63	1.79	-1.39	2.05	-1.46	-1.55	-1.55	-1.49
MAB21L3	mab-21-like 3 (C. elegans)	-1.7	-1.31	-1.32	-1.77	2.7	-1.73	3.6	-1.67	-1.7	-1.62	-1.57
C12orf23	chromosome 12 open reading frame 23	-3.44	-1.02	1.23	-3.57	1.37	-3.03	1.8	-4.27	-4.66	2.38	1.96
PTER	phosphotriesterase related	-1.76	-1.25	-1.26	-1.5	1.42	-1.56	1.54	-3.87	-3.78	-3.28	-2.93
MAP3K2	mitogen-activated protein kinase kinase kinase 2	-2.1	-1.37	-1.37	-1.91	-1.14	-2.01	-1.16	-3.31	-3.67	-2.3	-2.07
ATP9A	ATPase, class II, type 9A	-1.86	1.7	1.76	-1.93	3.72	-2.07	3.93	-4.76	-3.74	-1.42	-1.31
TCAIM	T cell activation inhibitor, mitochondrial	-3.71	-1.27	-1.18	-3.8	1.79	-4.43	1.71	-5.2	-5.32	-2.19	-1.83
SOAT1	sterol O-acyltransferase 1	-2.45	-1.06	1.03	-5.68	1.1	-5.97	1.31	-2.89	-3.09	-1.89	-2.14
PLEKHF2	pleckstrin homology domain containing, family F (with FYVE domain) member 2	-1.68	1.15	1.08	-1.08	1.11	-1.16	-1.03	-2.36	-2.2	-1.2	-1.67
ADCY9	adenylate cyclase 9	-2.59	-1.81	-1.68	-1.64	1.01	-1.68	-1.25	-3.18	-3.22	-1.55	-1.72
TRIM56	tripartite motif containing 56	-1.12	1.44	1.36	-1.17	1.52	-1.14	1.66	-2.57	-2.6	-1.39	-1.77
PCYOX1	prenylcysteine oxidase 1	-2.44	-1.48	-1.15	-2.27	1.15	-2.12	-1.07	-5.93	-5.98	-1.89	-2.26
CGN	cingulin	-2.86	-1.3	-1.23	-2.33	1.38	-2.16	1.39	-4.3	-4.13	-3.28	-3.06
HBP1	HMG-box transcription factor 1	-2.52	-1.48	-1.31	-1.95	-1.42	-2.15	-1.45	-3.48	-3.43	-1.38	-1.42
CLIP1	CAP-GLY domain containing linker protein 1	-1.62	2.21	1.74	-1.87	1.57	-1.66	1.38	-1.71	-2.17	1.03	1.09
SLC22A5	solute carrier family 22 (organic cation/carnitine transporter), member 5	-2.45	1.77	1.9	-3.17	2.95	-3.35	2.23	-3.71	-3.64	1.73	1.51
CHMP2A	charged multivesicular body protein 2A	-1.42	-1.16	-1.2	-1.23	-1.19	-1.3	-1.2	-4.32	-4.31	-1.62	-1.46
GOLGA4	golgin A4	-1.63	1.12	1.15	1.09	1.59	1.14	1.56	-2.77	-3.22	-1.8	-1.1
MICAL2	microtubule associated monooxygenase, calponin and LIM domain containing 2	-3.13	1.2	1.35	-2.68	1.9	-2.42	1.91	-1.78	-1.77	1.83	1.61
KBTBD11	kelch repeat and BTB (POZ) domain containing 11	-1.55	-1.09	-1.15	-2.72	1.81	-4.03	1.29	-4	-3.65	-3.45	-3.02
IRF1	interferon regulatory factor 1	-4.76	1.22	1.04	-5	1.39	-4.87	-1.19	-2.57	-2.52	-1.74	-1.99
TRPV6	transient receptor potential cation channel, subfamily V, member 6	-1.35	1.97	1.51	-1.48	1.21	-1.55	-1.13	-2.2	-2.29	-1.9	-1.91
TMBIM6	transmembrane BAX inhibitor motif containing 6	-2.7	-1.65	-1.55	-2.82	1.05	-2.85	-1.07	-1.8	-1.92	-1.65	-1.58
RRAD	Ras-related associated with diabetes	-1.87	-1.56	-1.47	-1.7	3.35	-1.62	4.14	-2.09	-2.04	-1.49	-1.51
CALCOCO2	calcium binding and coiled-coil domain 2	-4.15	-1.28	-1.29	-3.16	-1.05	-3.28	-1.09	-5.47	-5.66	-1.28	-1.33
LIMCH1	LIM and calponin homology domains 1	-1.86	-1.1	1.17	-2.15	2.49	-1.42	2.86	-1.9	-2.04	1.18	1.28
CARD6	caspase recruitment domain family, member 6	-2.77	-2.46	-1.81	-2.02	1.21	-1.83	1.63	-1.88	-1.68	-1.41	-1.32
NUDT16	nudix (nucleoside diphosphate linked moiety X)-type motif 16	-1.49	-1.3	-1.34	-1.69	-1.04	-1.82	-1.3	-2.18	-2.11	-1.62	-1.58
KLF10	Kruppel-like factor 10	-2.97	-1.4	-1.31	-2.93	-1.34	-3.35	-1.17	-2.48	-2.26	1.61	1.06
FZD4	frizzled family receptor 4	-2.1	1.68	1.74	-2.19	1.27	-2.01	1.23	-1.34	-1.41	1.1	1.08
C8orf47	chromosome 8 open reading frame 47	-2.27	-1.7	-1.34	-1.12	2.04	-1.26	1.06	-2.61	-2.48	-1.94	-2.61
PPA2	pyrophosphatase (inorganic) 2	-1.27	1.03	1.07	-1.84	-1.12	-1.81	-1.3	-2	-2.09	-1.75	-1.76
SSR4	signal sequence receptor, delta	-1.33	1.02	1.19	-1.68	-1.16	-1.54	-1.04	-1.77	-2.13	1.29	1.26
PHC2	polyhomeotic homolog 2 (Drosophila)	-1.99	1.03	1.03	-4.37	-1.19	-4.82	-1.05	-2.03	-1.97	1.51	1.4
VPS54	vacuolar protein sorting 54 homolog (S. cerevisiae)	-1.36	1.07	1.18	1.01	1.47	-1.12	1.55	-2.24	-2.28	-1.01	-1.05
MVP	major vault protein	-5.35	1.16	1.61	-5.09	2.52	-5.35	3.49	-4.23	-4	-1.07	-1.15
LINC00894	long intergenic non-protein coding RNA 894	-2.73	-1.16	-1.07	-2.12	-1.25	-2.13	-1.61	-2.51	-2.36	-2.16	-1.6
FAM13C	family with sequence similarity 13, member C	-1.45	1.28	1.45	-2.55	-1.21	-2.48	-1.06	-1.92	-1.8	-2.53	-2.39
HBEGF	heparin-binding EGF-like growth factor	-2.2	-1.87	-1.92	-1.85	2.08	-1.97	2.25	-1.36	-1.4	-1.16	-1.36
MANSC1	MANSC domain containing 1	-2.55	1.44	2.01	-1.6	2.29	-1.21	2.55	-4	-3.57	-2.7	-3.63
MRPS36	mitochondrial ribosomal protein S36	-1.42	1.04	1.12	-1.28	1.39	-1.22	1.23	-1.88	-2.01	-1.92	-1.64
PLOD2	procollagen-lysine, 2-oxoglutarate 5-dioxygenase 2	-4.41	-1.47	-1.22	-2	1.83	-2.62	2.63	-7.09	-8.15	-1.51	-1.93
RNF43	ring finger protein 43	-3.98	-1.3	-1.15	-3.84	-1.16	-3.37	1.06	-3.13	-2.98	-2.04	-2.12
PJA2	praja ring finger 2, E3 ubiquitin protein ligase	-1.48	1.06	1.23	-1.22	1.09	-1.23	1.18	-2.53	-2.42	1.43	1.48
PDIA5	protein disulfide isomerase family A, member 5	-5.37	-1.33	1.05	-3.35	1.36	-3.28	1.47	-6.56	-6.93	-1.53	-1.25
C4orf3	chromosome 4 open reading frame 3	-2.02	-1.26	-1.28	-2.39	-1.16	-2.76	-1.22	-3.89	-3.69	-1.96	-2.4
MXD1	MAX dimerization protein 1	-4.49	-1.47	-1.35	-4.15	3.28	-3.54	4.39	-3.37	-3.25	-2.13	-1.97
NCF2	neutrophil cytosolic factor 2	-3.03	-2.55	-2.16	-2.52	1.74	-2.59	2.14	-1.68	-1.66	-1.59	-1.58
RNF19A	ring finger protein 19A, RBR E3 ubiquitin protein ligase	-3.28	-1.38	-1.37	-3.35	1.01	-3.1	-1.3	-1.76	-2.22	-1.66	-1.66
IFNGR1	interferon gamma receptor 1	-2.03	1.57	1.67	-2.31	3.49	-2.14	3.59	-2.44	-2.9	1.02	1.21
KIF16B	kinesin family member 16B	-2.08	-1.83	-1.61	-1.44	1.06	-1.21	1.24	-2.41	-2.41	-1.91	-1.86
MBD6	methyl-CpG binding domain protein 6	-1.94	-1.55	-1.46	-1.68	-1.06	-1.69	-1.06	-2.35	-2.39	-2.03	-2.2
KLHL28	kelch-like family member 28	-1.28	1.22	1.43	-1.15	1.58	-1.26	1.65	-1.83	-2.07	-1.28	-1.18
CDKN1A	cyclin-dependent kinase inhibitor 1A (p21, Cip1)	-4.39	1.3	1.64	-1.81	2.38	-1.81	3.1	-3.49	-2.88	1.78	1.53
IDS	iduronate 2-sulfatase	-1.41	1.15	1.22	-1.62	2.41	-1.66	2.73	-1.76	-1.69	-1.06	-1.34
LRMP	lymphoid-restricted membrane protein	-2.18	-1.19	-1.28	-2.12	1.81	-1.95	-1.02	-1.22	-1.2	-1.15	-1.02
SERINC1	serine incorporator 1	-3.7	-1.21	-1.08	-3.69	1.05	-3.79	1.02	-4.9	-5.51	-1.69	-2.01
PCED1A	PC-esterase domain containing 1A	-1.81	-1.09	-1.01	-2.1	-1.55	-2.25	-1.39	-3.71	-3.89	-2.13	-1.82
C1orf63	chromosome 1 open reading frame 63	-1.37	1.32	1.39	-1.23	-1.47	-1.56	-1.1	-3.61	-3.59	-1	1.78
NDFIP1	Nedd4 family interacting protein 1	-2.27	-1.62	-1.6	-2.65	-1.34	-2.73	-1.19	-2.79	-2.8	-1.4	-1.5
ARHGDIB	Rho GDP dissociation inhibitor (GDI) beta	-2.92	1.07	1.17	-2.6	-1.12	-2.47	-1.48	-1.98	-1.89	1.6	1.63
TMEM123	transmembrane protein 123	-1.96	1.04	1.02	-3.41	-1.23	-4.01	-1.02	-1.38	-1.69	1.24	1.23
GALNT2	UDP-N-acetyl-alpha-D-galactosamine:polypeptide N-acetylgalactosaminyltransferase 2 (GalNAc-T2)	-2.1	-1.66	-1.45	-2.56	1.04	-2.31	1.22	-1.67	-1.94	-2.18	-2.51
ASAH1	N-acylsphingosine amidohydrolase (acid ceramidase) 1	-1.82	1.6	2.02	-1.55	2.31	-1.23	2.2	-2.43	-2.66	1.1	-1.04
TGM2	transglutaminase 2	-4.58	1.77	2.56	-4.59	-1.26	-4.56	-1.27	-2.97	-2.81	1.02	-1.1
STAT4	signal transducer and activator of transcription 4	-3.62	-1.19	1.15	-3.11	1.16	-3.23	-1.07	-1.37	-1.42	1.22	1.51
ADK	adenosine kinase	-2.9	-1.68	-1.54	-2.69	-1.17	-2.76	-1.09	-2.97	-3.19	-1.83	-1.68
AES	amino-terminal enhancer of split	-1.59	-1.24	-1.28	-1.36	1.21	-1.29	-1.03	-2.14	-2.37	-1.93	-1.9
SMIM1	small integral membrane protein 1	-2.39	-1.3	1.03	-2.47	-1.39	-2.83	-1.39	-3.55	-3.87	1.72	2.03
TRIM63	tripartite motif containing 63, E3 ubiquitin protein ligase	-1.79	-1.08	2.05	-1.85	3.98	-1.81	1.77	-1.91	-1.94	-1.4	1.22
LACTB	lactamase, beta	-2.13	-1.86	-1.46	-1.03	1.21	-1.23	-1.07	-2.85	-3.2	-1.75	-1.69
SERINC2	serine incorporator 2	-2.73	-1.88	-1.67	-3.04	1.23	-2.83	1.35	-2.88	-2.95	-2.45	-2.56
ATP1B1	ATPase, Na+/K+ transporting, beta 1 polypeptide	-3.22	1.3	1.49	-2.75	1.92	-2.45	2.29	-2.33	-2.76	2.35	1.91
ACVR1B	activin A receptor, type IB	-1.5	1.88	1.76	-1.87	-1.12	-2.01	-1.32	-1.67	-1.65	-1.29	-1.38
LRRC31	leucine rich repeat containing 31	-3.49	1.11	-1.49	-3.25	-1.05	-3.31	-1.44	-1.94	-1.92	-1.62	-1.65
SUMF1	sulfatase modifying factor 1	-2	-1.27	-1.27	-1.83	-1.05	-2.02	-1.16	-3.39	-3.01	-2.33	-2.93
RAP1A	RAP1A, member of RAS oncogene family	-3.86	-1.85	-1.71	-3.76	-1.06	-3.63	1.03	-3.22	-3.11	-1.38	-1.31
VPS13C	vacuolar protein sorting 13 homolog C (S. cerevisiae)	-1.64	1.29	1.23	-1.31	-1.2	-1.24	-1.22	-3.1	-3.52	-2.11	-2.07
VRK3	vaccinia related kinase 3	-1.68	-1.68	-1.67	-2.19	-1.08	-1.78	1.17	-2.36	-2.34	-2.19	-2.25
NCKAP5	NCK-associated protein 5	-2.36	-1.71	-1.26	-3.53	2.31	-3.41	2.7	-3.92	-3.79	-3.23	-3.38
COG1	component of oligomeric golgi complex 1	-1.54	-1.19	-1.2	-1.68	-1.42	-1.7	-1.21	-2.16	-2.43	-1.67	-1.43
UBXN4	UBX domain protein 4	-1.11	1.74	1.54	-1.41	1.27	-1.37	1.13	-1.87	-2.11	-1.26	-1.12
AAMDC	adipogenesis associated, Mth938 domain containing	-2.02	-1.69	-1.61	-1.58	-1.11	-1.87	-1.17	-3.62	-3.7	-1.96	-1.85
PARP16	poly (ADP-ribose) polymerase family, member 16	-2.04	-1.52	-1.33	-2.7	-1.34	-2.78	-1.31	-2.28	-2.27	-1.09	-1.11
GNS	glucosamine (N-acetyl)-6-sulfatase	-1.98	1.75	2.12	-1.95	4.87	-2.07	1.81	-2.84	-3.02	1.07	1.14
SPAG5-AS1	SPAG5 antisense RNA 1	-2	1.32	1.12	-2.1	1.24	-1.95	1.02	-1.32	-1.29	1.12	1.32
XPNPEP2	X-prolyl aminopeptidase (aminopeptidase P) 2, membrane-bound	-2.88	-1.34	1.12	-2.98	5.44	-2.83	4.48	-1.97	-1.95	-1.38	-1.18
TP53I13	tumor protein p53 inducible protein 13	-2.25	-1.57	-1.66	-1.75	-1.05	-1.94	-1.09	-3.3	-3.37	-2.34	-2
WNT11	wingless-type MMTV integration site family, member 11	-3.45	-1.26	-1.54	-3.56	-1.02	-3.72	-1.64	-2.44	-2.41	1.01	-1.08
RSL1D1	ribosomal L1 domain containing 1	-1.45	-1.24	-1.13	-2.23	-1.47	-2.65	-1.06	-1.9	-1.97	-1.75	-1.78
OSMR	oncostatin M receptor	-4.16	1.4	1.57	-3.84	3.99	-2.98	6.04	-2.78	-2.78	-1.17	-1.29
APLP2	amyloid beta (A4) precursor-like protein 2	-1.72	1.04	1.03	-1.5	2.18	-1.62	2.1	-1.55	-1.81	1.2	1.21
ENPP7	ectonucleotide pyrophosphatase/phosphodiesterase 7	-2.72	-2.07	-1.86	-1.66	1.98	-1.81	1.34	-1.43	-1.42	-1.28	-1.35
GSTM4	glutathione S-transferase mu 4	-2.14	-1.6	-1.21	-1.93	4.81	-1.63	4.23	-2.01	-2.01	-1.73	-1.49
YIPF4	Yip1 domain family, member 4	-3.47	-1.68	-1.48	-3.02	-1.35	-3	-1.38	-3.92	-3.67	1.18	-1.06
SLC25A44	solute carrier family 25, member 44	-1.76	-1.59	-1.35	-1.42	2.02	-1.3	1.33	-1.86	-1.87	-2.6	-2.11
LPGAT1	lysophosphatidylglycerol acyltransferase 1	-4.16	-1.06	1.05	-4.62	2.92	-5.49	2.67	-5.32	-6.3	-1.9	-1.56
IRS1	insulin receptor substrate 1	-1.95	1.04	1.14	-2.73	-1.29	-2.88	-1.14	-4.1	-3.6	-2.25	-3.31
LOC100506713	uncharacterized LOC100506713	-1.79	-1.62	-1.67	-1.82	-1.2	-1.78	1.18	-2.05	-2.08	-1.77	-1.8
PEX12	peroxisomal biogenesis factor 12	-1.96	-1.45	-1.34	-1.72	-1.48	-1.77	-1.1	-2.1	-2.42	-1.15	-1.2
TMEM117	transmembrane protein 117	-2.99	1.87	2.25	-2.75	4.28	-2.7	4.21	-2.9	-2.48	-1.15	-1.17
TOR1B	torsin family 1, member B (torsin B)	-1.57	-1.34	-1.13	1	2.58	-1.13	2.47	-2.05	-1.98	-1.42	-1.48
ABHD16A	abhydrolase domain containing 16A	-1.68	-1.24	-1.37	-1.75	-1.01	-1.71	-1	-1.94	-2.15	-2.3	-2.31
SULF2	sulfatase 2	-2.04	2.07	1.66	-2.56	1.95	-2.41	2.86	-1.31	-1.99	1.11	-1
RNASEL	ribonuclease L (2',5'-oligoisoadenylate synthetase-dependent)	-1.85	1.01	1.17	-1.91	3.22	-1.77	3.11	-1.75	-1.84	1.18	-1.03
PRLR	prolactin receptor	-2.6	-1.77	-1.47	-2.56	-1.11	-2.56	-1.16	-1.99	-2.01	-1.09	-1.19
CASP7	caspase 7, apoptosis-related cysteine peptidase	-3.14	-1.01	1.07	-2.72	1.67	-2.55	1.82	-7.45	-7.82	-2.51	-3
EPDR1	ependymin related 1	-1.38	-1.15	1.43	-2.7	3.08	-2.04	3.91	-1.59	-1.47	-1.94	-1.95
HIST2H2BE	histone cluster 2, H2be	-3.36	-2.26	-1.59	-4.25	1.49	-5.19	2.22	-2.03	-2.25	-2.1	-2.12
PURA	purine-rich element binding protein A	-3.88	-1.24	-1.11	-2	-1.05	-2.5	-1.04	-5.26	-6.1	-2.1	-2.35
TP53INP2	tumor protein p53 inducible nuclear protein 2	-6.05	1.46	1.25	-4.55	-1.15	-4.98	-1.1	-2.68	-3.38	-1.63	-1.92
SMIM6	small integral membrane protein 6	-3.64	-2.41	-2.18	-3.25	1.46	-3.04	1.67	-2.52	-2.18	-2.05	-1.96
SLC35A3	solute carrier family 35 (UDP-N-acetylglucosamine (UDP-GlcNAc) transporter), member A3	-3.42	-2.08	-1.96	-1.81	2.23	-2.03	2.21	-2.93	-3.08	-3.41	-2.85
FLVCR2	feline leukemia virus subgroup C cellular receptor family, member 2	-3.55	-2.52	-2.06	-2.45	1.47	-2.04	1.35	-2.43	-2.41	-2.17	-2.01
DCBLD1	discoidin, CUB and LCCL domain containing 1	-1.33	1.28	1.02	-1.75	2.18	-1.4	1.83	-1.36	-1.61	-2.14	-2.23
ATP10D	ATPase, class V, type 10D	-2.66	1.19	1.54	-2.96	-1.27	-1.9	1.1	-4.09	-3.58	3.01	1.95
PSTPIP2	proline-serine-threonine phosphatase interacting protein 2	-3.2	1.88	1.99	-3.11	3.31	-3.18	3.16	-3.48	-3.45	1.63	1.71
SCARB1	scavenger receptor class B, member 1	-4.72	-1.71	-1.2	-4.09	1.51	-3.77	1.02	-3.8	-3.76	-2.25	-1.98
GLRX2	glutaredoxin 2	-1.19	1.24	1.21	-2.08	2.02	-1.63	2.34	-1.4	-1.66	-2.61	-2.49
SSFA2	sperm specific antigen 2	-4.6	1.23	1.08	-6.45	1.66	-6.48	1.59	-5.05	-5.45	1.4	1.12
KLF4	Kruppel-like factor 4 (gut)	-4.34	-1.62	-1.78	-1.06	1.72	-1.17	1.4	-2.71	-3.09	-2.29	-2.66
PDE4DIP	phosphodiesterase 4D interacting protein	-2.26	-2.2	-2.13	-2.76	1.14	-2.47	1.07	-2.46	-2.51	-1.77	-1.68
NOSTRIN	nitric oxide synthase trafficking	-2.22	1.5	1.37	-2.39	2.5	-1.8	3.39	-1.75	-1.66	-1.05	1.26
HERPUD2	HERPUD family member 2	-1.14	1.25	1.23	-1.29	1.74	-1.38	1.84	-2.32	-2.12	1.28	1.08
SOAT2	sterol O-acyltransferase 2	-2.54	1.36	1.47	-2.97	3.78	-2.39	2.55	-1.98	-1.8	1.35	1.51
HECTD4	HECT domain containing E3 ubiquitin protein ligase 4	-1.65	-1.16	-1.03	-1.12	-1	-1.34	-1.15	-2.5	-2.49	-1.75	-1.86
GRHL1	grainyhead-like 1 (Drosophila)	-5.18	-1.05	-1.23	-2.63	-1.15	-2.58	-1.82	-4.27	-4.02	-1.26	-1.44
AMPD2	adenosine monophosphate deaminase 2	-1.38	-1.11	1.06	-1.6	-1.5	-1.47	-1.18	-2.18	-2.01	1.03	-1
IRAK4	interleukin-1 receptor-associated kinase 4	-2.43	-1.96	-1.78	-1.75	1.02	-1.2	1.35	-1.93	-1.98	-1.65	-1.62
MICALCL	MICAL C-terminal like	-1.4	-1.08	1.1	-1.43	2.21	-1.32	1.66	-1.52	-1.38	-1.31	-1.23
ISG15	ISG15 ubiquitin-like modifier	-1.38	-1.1	-1.14	-1.17	1.36	-1.46	1.23	-2.75	-2.81	-2.94	-2.51
DPP7	dipeptidyl-peptidase 7	-5.76	-1.1	1.16	-3.76	-1.23	-4.3	-1.17	-4.59	-4.55	-1.51	-1.32
PLA2G12A	phospholipase A2, group XIIA	-2.26	-1.77	-1.55	-1.67	-1.04	-1.79	-1.16	-3.77	-3.76	-2.13	-2.05
GOLIM4	golgi integral membrane protein 4	-1.23	1.37	1.1	-1.54	1.57	-1.48	1.09	-1.91	-2.19	-2.27	-2.71
XPA	xeroderma pigmentosum, complementation group A	-2.35	-1.09	-1.06	-3.05	-1.16	-3.76	-1.34	-2.3	-2.66	-2.51	-2.22
UBE2B	ubiquitin-conjugating enzyme E2B	-2.53	-1.35	-1.32	-2.28	-1.17	-2.58	-1.07	-2.78	-2.8	-2.37	-2.63
NRTN	neurturin	-2.04	-1.18	-1.04	-2.36	-1.84	-2.27	-1.7	-3.15	-2.68	-1.03	-1
BTG2	BTG family, member 2	-2.37	1.03	1.07	-2.37	1.25	-2.01	1.04	-1.2	-1.35	1.37	1.44
HLA-J	major histocompatibility complex, class I, J (pseudogene)	-1.78	-1.2	-1.17	-1.63	-1.14	-1.64	-1.67	-2.21	-2.41	-1.63	-1.42
PON2	paraoxonase 2	-3.58	1.89	2.21	-5.71	3.8	-4.5	3.39	-5.61	-6.12	-1.21	-1.13
LCP1	lymphocyte cytosolic protein 1 (L-plastin)	-7.45	1.64	1.24	-7.32	1.24	-6.33	1.91	-2.57	-2.49	-1.05	1.14
KIAA1598	KIAA1598	-2.76	-1.01	-1.14	-2.62	-1.41	-2.37	-1.57	-4.57	-4.35	-1.87	-1.79
ETFA	electron-transfer-flavoprotein, alpha polypeptide	-2.6	-1.32	-1.39	-2.56	-1.37	-2.41	-1.55	-2.97	-2.78	-1.59	-1.51
ANKS4B	ankyrin repeat and sterile alpha motif domain containing 4B	-3.73	-2.53	-1.99	-3.87	1.4	-3.1	1.59	-2.36	-2.23	-2.08	-1.83
NDFIP2	Nedd4 family interacting protein 2	-2.09	1.55	1.67	-1.86	3.47	-1.82	3.43	-2.5	-2.66	1.17	1.27
MIA2	melanoma inhibitory activity 2	-4.6	-1.03	1.07	-3.86	7.55	-4.39	3.76	-2.55	-2.5	-2	-1.57
GLT8D1	glycosyltransferase 8 domain containing 1	-2.05	-1.36	-1.27	-1.92	-1.8	-2.06	-1.55	-3.27	-3.44	-1.03	-1.09
ZNF277	zinc finger protein 277	-1.08	1.08	1.19	-1.12	1.27	-1.02	1.05	-2.85	-2.91	-1.83	-1.38
SOX6	SRY (sex determining region Y)-box 6	-4.38	-1.55	-1.42	-4.78	1.05	-4.3	-1.28	-2.18	-2.08	1.26	1.14
MIR22HG	MIR22 host gene (non-protein coding)	-5.43	1.37	1.68	-5.92	3.87	-5.47	2.84	-2.97	-3.96	1.64	1.24
TRMT10A	tRNA methyltransferase 10 homolog A (S. cerevisiae)	-1.5	-1.07	-1.24	-1.37	1.32	-1.53	1.33	-1.68	-1.66	-1.99	-2.11
TRAM2	translocation associated membrane protein 2	-1.8	-1.17	-1.07	-2.06	2.04	-2.01	1.83	-1.01	-1.1	-1.13	-1.26
NAGPA	N-acetylglucosamine-1-phosphodiester alpha-N-acetylglucosaminidase	-1.44	1.19	1.22	-1.15	2.41	-1.29	1.79	-1.63	-1.64	-1.75	-1.5
CCDC92	coiled-coil domain containing 92	-4.73	-1.1	-1.03	-8.62	1.53	-7.06	1.35	-2.86	-3.51	-1.17	-1.25
ADCK2	aarF domain containing kinase 2	-2.36	-1.03	-1.12	-1.31	-1.2	-1.52	-1.46	-1.98	-1.94	1.07	1.04
ARFGAP3	ADP-ribosylation factor GTPase activating protein 3	-2.53	1.37	1.51	-1.53	2.93	-1.41	3	-4.2	-4.18	1.74	1.79
PCP4L1	Purkinje cell protein 4 like 1	-2.49	-1.57	-1.53	-2.14	3.6	-1.9	5.06	-1.6	-1.69	-1.28	-1.04
LOC100507291	uncharacterized LOC100507291	-1.57	-1.22	-1.13	-2.29	-1.06	-2.2	-1.4	-1.67	-1.7	1.02	1.14
RAMP1	receptor (G protein-coupled) activity modifying protein 1	-7.04	1.17	1.64	-5.79	3.38	-5.75	2.09	-5.4	-4.6	-1.07	1.18
CYB561A3	cytochrome b561 family, member A3	-1.32	-1.3	-1.07	-1.93	1.43	-2.15	1.2	-1.17	-1.16	-1.23	-1.23
DYNLT3	dynein, light chain, Tctex-type 3	-4.3	1.51	1.53	-5.02	1.38	-5.11	1.23	-6.29	-6.26	-2.08	-1.49
EDEM2	ER degradation enhancer, mannosidase alpha-like 2	-1.92	-1.32	-1.16	1.01	1.3	1.1	1.3	-2.25	-2.26	-1.74	-1.59
TIFA	TRAF-interacting protein with forkhead-associated domain	-4.25	-1.44	-1.01	-4.94	5.41	-5.07	3.05	-5.22	-5.61	-1.6	-1.46
RASGRP3	RAS guanyl releasing protein 3 (calcium and DAG-regulated)	-2.25	-1.4	-1.28	-2.07	-1.1	-1.92	1.27	-1.3	-1.33	-1.27	-1.14
FNIP1	folliculin interacting protein 1	-1.87	-1.18	-1.24	-1.34	-1.23	-1.87	-1.56	-2.37	-2.47	-1.67	-1.61
SRPR	signal recognition particle receptor (docking protein)	-1.75	-1.57	-1.49	-1.69	-1.25	-1.93	-1.25	-2.46	-2.55	-1.7	-1.78
AGO4	argonaute RISC catalytic component 4	-1.34	1	-1.04	-1.39	1.06	-1.33	-1.3	-2.21	-2.12	-1.53	-1.56
TIMP3	TIMP metallopeptidase inhibitor 3	-7.33	1.02	-1.02	-5.54	2.33	-4.27	3.63	-3.32	-3.32	2.11	1.59
TPP1	tripeptidyl peptidase I	-4.03	-1.68	-1.5	-2.94	1.21	-3.42	1.35	-4.49	-4.62	-2.47	-2.38
TCEAL1	transcription elongation factor A (SII)-like 1	-1.62	1.67	2.38	-2.52	2.58	-2.6	1.51	-4.99	-5.03	2.02	2.41
KIFC3	kinesin family member C3	-2.04	-1.21	-1.34	-2.29	-1.26	-2.5	-1.31	-2.42	-2.63	-2.21	-2.29
AHNAK	AHNAK nucleoprotein	-5.09	-1.32	-1.31	-4.14	-1.04	-4.81	-1.3	-3.98	-4.44	-1.21	-1.21
VAMP8	vesicle-associated membrane protein 8	-3.34	-1.22	-1.11	-2.23	1.04	-2.01	-1.01	-1.02	-1.65	-2.03	-2.03
MARVELD2	MARVEL domain containing 2	-1.18	1.12	1.08	-1.66	1.74	-1.5	1.22	-2.02	-2.29	-3.07	-3.07
CXCL1	chemokine (C-X-C motif) ligand 1 (melanoma growth stimulating activity, alpha)	-3.47	-2.45	-1.72	-2.36	1.29	-1.62	2.17	-2.97	-2.88	-3.11	-2.87
PHF11	PHD finger protein 11	-2.69	-1.07	-1.18	-2.36	-1.3	-2.52	-1.16	-3.76	-4.01	-2.53	-2.55
DNAJB4	DnaJ (Hsp40) homolog, subfamily B, member 4	-1.32	-1.38	-1.33	-1.31	-1.28	-1.81	-1.19	-3.1	-2.98	-1.95	-1.91
CHD9	chromodomain helicase DNA binding protein 9	1.17	1.48	1.36	-1.5	-1.37	-1.39	-1.18	-2.88	-2.58	-1.05	1.13
PLEKHA6	pleckstrin homology domain containing, family A member 6	-2.55	-1.79	-1.39	-3.06	-1.17	-3.1	-1.44	-3.15	-3.32	-1.47	-1.58
WDR13	WD repeat domain 13	-3.81	-1.47	-1.41	-3.78	-1.26	-3.91	-1.11	-4.32	-4.28	-1.52	-1.48
C5orf24	chromosome 5 open reading frame 24	-1.35	2.47	2.02	-1.68	1.65	-1.55	1.55	-2.11	-2.35	1.28	-1.02
P4HTM	prolyl 4-hydroxylase, transmembrane (endoplasmic reticulum)	-1.66	1.05	1.39	-1.56	1.08	-2.01	1.2	-1.44	-1.33	1.22	1.41
LINC01003	long intergenic non-protein coding RNA 1003	-2.74	1.22	1.24	-3.63	-2.2	-2.28	-1.28	-4.19	-5.02	-1.9	-1.75
BBIP1	BBSome interacting protein 1	-1.05	1.24	1.31	1.06	1.37	-1.02	1.53	-2.84	-3.08	-1.92	-1.82
MEF2C	myocyte enhancer factor 2C	-1.6	1.2	1.13	-2.03	2.06	-1.74	2.01	-1.45	-1.39	1.26	1.16
SPPL2A	signal peptide peptidase like 2A	-2.97	-1.84	-1.72	-4.39	1.26	-3.31	1.42	-2.22	-2.77	-2.77	-2.46
TBRG1	transforming growth factor beta regulator 1	-1.41	1.86	2.07	-1.39	2.34	-1.51	2.36	-1.82	-1.98	-1.75	-1.32
CAPN12	calpain 12	-3.57	-3.51	-2.64	-2.36	2.03	-2.36	1.15	-3.93	-3.88	-1.8	1.05
TDRD7	tudor domain containing 7	-4.91	2.02	2.15	-2.93	3.54	-2.52	4.01	-1.59	-2.37	1.05	1.15
MAGT1	magnesium transporter 1	-1.67	-1.45	-1.38	-1.52	1.25	-1.44	1.31	-1.59	-1.59	-1.85	-2.1
RHBDD2	rhomboid domain containing 2	-1.42	-1.09	1.1	-1.92	1.35	-2.01	1.34	-1.28	-1.16	1.12	1.25
OTUD1	OTU domain containing 1	-1.52	1.95	2.21	-1.17	1.76	-1.14	1.46	-2.28	-2.38	1.01	-1.19
---		1.12	1.58	1.68	-1.8	-1.04	-1.36	-1.04	-1.91	-2.09	-1.43	-1.55
ARRDC4	arrestin domain containing 4	-3.49	1.28	1.54	-1.51	2.14	-2.87	3.45	-7.17	-6.25	2.76	1.99
CYSTM1	cysteine-rich transmembrane module containing 1	-1.63	-1.13	1.12	-1.5	3.57	-1.37	3.42	-2.19	-2.18	-1.06	1.26
RFTN1	raftlin, lipid raft linker 1	-5.45	1.28	1.45	-2.94	-2.29	-2.81	-1.6	-2.92	-2.81	-1.12	-1.5
LNX1	ligand of numb-protein X 1, E3 ubiquitin protein ligase	-1.53	1.81	1.48	1.3	1.99	1.15	1.44	-7.77	-5.22	-2.02	-2
C4orf33	chromosome 4 open reading frame 33	-2.06	-1.39	-1.24	1.17	1.5	1.26	1.57	-2.17	-2.19	-1.6	-1.37
SLC19A3	solute carrier family 19 (thiamine transporter), member 3	-4.77	3.06	3.07	-3.57	4.43	-2.26	4.13	-5.25	-4.69	-1.58	-1.82
TRIM14	tripartite motif containing 14	-1.9	-1.45	-1.44	-1.34	1.13	-1.44	1.23	-2.04	-1.82	-2.23	-2.29
---		-1.7	-1.26	-1.09	-1.66	1.07	-1.69	-1.02	-2.14	-2.06	-2.92	-2.75
PAPSS2	3'-phosphoadenosine 5'-phosphosulfate synthase 2	-4.48	-1.59	-1.2	-3.49	1.19	-3.35	1.2	-4.93	-4.64	-2.69	-2.25
SYNPO	synaptopodin	-2.75	-1.69	-1.58	-2.57	-1.21	-2.48	-1.26	-2.33	-2.31	-1.42	-1.74
PLK2	polo-like kinase 2	-7	1.03	-1.04	-2.69	1.01	-1.91	-1.07	-1.11	-1.32	1.15	-1.38
PDLIM5	PDZ and LIM domain 5	-2.65	-1.44	-1.47	-1.75	-1.02	-1.81	-1.21	-1.9	-1.98	-2.07	-2.2
NEK6	NIMA-related kinase 6	-4.28	-1.62	-1.69	-5.19	1.03	-5.31	1.7	-4.23	-4.62	-1.52	-1.6
INHBA	inhibin, beta A	-3.88	-1.36	-1.51	-1.6	-1.67	-1.93	-1.47	-2.83	-2.98	1.08	1.11
KHNYN	KH and NYN domain containing	-1.85	1.43	1.62	-2.08	2.03	-2.45	2.55	-1.48	-1.64	1.44	1.29
ACSS3	acyl-CoA synthetase short-chain family member 3	-1.93	1.58	1.41	-1.66	1.32	-1.79	1.06	-1.03	-1.51	-2.32	-2.21
CXCL16	chemokine (C-X-C motif) ligand 16	-6.24	-1.53	1.18	-2.49	5.61	-3.55	6.26	-2.84	-2.71	1.07	1.44
AGA	aspartylglucosaminidase	-1.93	1.16	1.08	-1.53	1.63	-1.44	1.58	-4.11	-4.48	-4.92	-4.68
LGALS3BP	lectin, galactoside-binding, soluble, 3 binding protein	-1.85	1.11	1.55	-4.53	-2.28	-4.72	-1.69	-3.26	-2.99	1.24	1.22
NOL3	nucleolar protein 3 (apoptosis repressor with CARD domain)	-3.13	-2.19	-1.87	-3.2	-1.17	-2.99	1.07	-2.32	-2.4	-1.45	-1.47
SECISBP2L	SECIS binding protein 2-like	-1.13	1.35	1.38	-1.07	1.54	-1.21	1.38	-1.76	-2.09	-1.07	-1.27
CAPN5	calpain 5	-2.17	-2.17	-2.12	-2.16	1.38	-2.03	-1.04	-1.99	-1.95	-1.9	-1.77
CLDN23	claudin 23	-3.02	-1.37	-1.23	-2.05	1.13	-1.73	1.16	-2.5	-2.96	-3.38	-4.07
TOM1	target of myb1 (chicken)	-2.34	-1.72	-1.67	-2.57	-1.15	-2.45	-1.1	-2.35	-2.52	-2.13	-1.85
FAM114A1	family with sequence similarity 114, member A1	-7.29	1.27	1.4	-5.23	1.93	-4.85	1.83	-8.08	-7.36	1.68	1.52
CALML4	calmodulin-like 4	-1.66	1.4	1.62	-1.87	5.68	-2.26	5.18	-3.73	-3.6	1.01	1.22
LOC100505812	uncharacterized LOC100505812	-1.53	-1.25	-1.25	-1.67	1.06	-1.43	4.26	-1.37	-1.33	-1.38	-1.37
RNASET2	ribonuclease T2	-2.26	1.12	1.6	1.36	1.36	1.27	1.25	-4.12	-3.9	1.51	1.53
NEDD9	neural precursor cell expressed, developmentally down-regulated 9	-2.71	1.21	1.24	-3.11	-1.41	-2.77	-1.17	-1.53	-1.59	2	1.76
PDGFC	platelet derived growth factor C	-8.14	1.23	1.17	-4.93	1.19	-4.36	1.29	-4.72	-5.16	-1.58	-2.21
PLLP	plasmolipin	-1.06	-2.54	-1.99	-2.33	1.2	-2.1	-1.04	-2.42	-2.33	1.2	1.42
FN1	fibronectin 1	-10.48	1.37	1.35	-5.84	1.12	-6.07	1.28	-3.76	-4.08	1.8	1.6
TRAK2	trafficking protein, kinesin binding 2	-1.22	1.29	1.21	1.05	2.46	-1.02	1.8	-2.06	-2.14	-1.87	-1.67
DAZAP2	DAZ associated protein 2	-4.86	-1.24	1.01	-4.92	1.47	-5.1	1.41	-6.98	-6.77	-1.51	-1.52
ZFAND2A	zinc finger, AN1-type domain 2A	-6.39	-1.22	-1.23	-3.47	1.67	-3.95	1.82	-6.58	-6.47	-2.34	-1.88
USP3	ubiquitin specific peptidase 3	1.44	1.44	1.47	-3.39	1.18	-3.6	1.27	-1.24	-1.39	-1.1	1.01
NPTXR	neuronal pentraxin receptor	-1.91	-1.64	-1.48	-1.74	-1.06	-1.68	-1.09	-2.69	-2.19	-2.38	-2.56
FRK	fyn-related kinase	-5.19	-1.14	1.01	-5.35	2.58	-5.31	2.9	-4.39	-4.49	-3.38	-2.79
ERO1L	ERO1-like (S. cerevisiae)	-1.78	-1.12	1.12	-1.28	4.17	-1.32	5.66	-2.49	-2.4	-1.19	-1.25
NUDT14	nudix (nucleoside diphosphate linked moiety X)-type motif 14	-1.67	-1.56	-1.57	-1.46	1.32	-1.53	1.22	-1.53	-1.62	-1.88	-2.06
ZAK	sterile alpha motif and leucine zipper containing kinase AZK	-1.61	-1.09	1.1	-2.15	-1.46	-1.75	-1.32	-3.11	-3.26	-2.53	-3.09
AGPAT3	1-acylglycerol-3-phosphate O-acyltransferase 3	-7.14	-1.17	-1.09	-4.82	1.53	-5.35	1.23	-4.07	-4.76	-1.84	-2.03
LOC100507311	uncharacterized LOC100507311	-1.49	1.72	2.11	-1.5	-1.15	-1.5	-1.04	-1.53	-1.5	-1.14	-1.04
KDM6B	lysine (K)-specific demethylase 6B	-2.04	1.09	1.05	-2.32	-1.06	-2.43	-1.16	-1.11	-1.24	1.33	1.13
PLA2G1B	phospholipase A2, group IB (pancreas)	-1.55	-1.51	-1.43	-1.4	2.66	-1.46	1.62	-1.25	-1.25	-1.19	-1.12
TTC3	tetratricopeptide repeat domain 3	-1.14	2.16	2.27	-3.35	1.45	-2.32	1.57	-2.8	-3.43	2.22	2.31
PHYHIPL	phytanoyl-CoA 2-hydroxylase interacting protein-like	-1.81	-1.02	1.35	-2.04	2.19	-2.15	2.02	-1.06	-1.04	-1.05	1
HIST1H2AE	histone cluster 1, H2ae	-1.63	-2.36	-1.98	-2.2	1.5	-1.77	2.25	-1.28	-1.65	-2.52	-2.36
SPATA2L	spermatogenesis associated 2-like	-1.96	-1.7	-1.63	-1.71	-1.06	-2	-1.04	-2.29	-2.46	-2.24	-2.69
NHSL1	NHS-like 1	-2.11	-1.31	-1.39	-1.53	-1.09	-1.59	-1.11	-1.79	-1.92	-1.93	-2.2
NRP1	neuropilin 1	-4.97	1.05	-1	-3.56	-1.92	-3.64	-1.61	-4.12	-5.08	-1.08	-1.45
SLC33A1	solute carrier family 33 (acetyl-CoA transporter), member 1	-1.77	-1.48	-1.38	-1.65	-1.02	-1.72	1.13	-2.8	-3.05	-3.56	-3.12
LMBRD1	LMBR1 domain containing 1	-3.52	-1.39	-1.31	-5.38	-1.06	-5.04	1.02	-4.25	-4.86	-1.8	-1.88
ILVBL	ilvB (bacterial acetolactate synthase)-like	-2.16	-2.1	-2.04	-1.65	-1.02	-1.57	1.09	-2.8	-2.96	-2.3	-2.16
NCOA7	nuclear receptor coactivator 7	-3.79	-1.04	-1.09	-2.87	2.94	-3.12	1.59	-10.56	-10.32	-2.06	-3.02
SLC5A9	solute carrier family 5 (sodium/sugar cotransporter), member 9	-5.39	-2.12	-1.39	-5.04	1.7	-5.14	1.62	-3.16	-3.43	-2.85	-2.09
EMP1	epithelial membrane protein 1	-2.87	1.5	1.81	-3.71	7.01	-3.74	8.38	-2.75	-2.52	-1.08	-1.32
SAT1	spermidine/spermine N1-acetyltransferase 1	-6.11	2	2.04	-7.69	1.16	-7.53	1.13	-5.58	-5.46	1.57	1.78
LOC730101	uncharacterized LOC730101	-1.3	1.89	1.46	-1.73	-1.05	-3.21	-3.23	-2.36	-2.57	-1.65	-1.76
CCL5	chemokine (C-C motif) ligand 5	-1.86	-1.93	-1.95	-1.76	1.09	-1.74	2.94	-1.2	-1.23	-1.1	-1.05
AKAP13	A kinase (PRKA) anchor protein 13	-1.57	-1.33	-1.33	-1.94	-1.13	-1.71	-1.19	-1.79	-2.06	-1.9	-2.19
ABHD3	abhydrolase domain containing 3	-4.17	-1.29	-1.23	-2.28	1.51	-2.37	1.38	-8.12	-9.54	-2.94	-2.57
PPAPDC2	phosphatidic acid phosphatase type 2 domain containing 2	-1.73	-1.32	-1.26	-2	-1.08	-2.29	-1.45	-2.32	-2.42	-2.49	-2.63
SLC9A3R1	solute carrier family 9, subfamily A (NHE3, cation proton antiporter 3), member 3 regulator 1	-1.84	-1.17	-1.01	-2.15	1.58	-2.12	1.5	-1.41	-1.52	2.14	1.83
GSTO1	glutathione S-transferase omega 1	-3.82	-1.16	-1.1	-4.14	-1.16	-3.18	-1.3	-1.47	-1.62	-2.33	-2.1
COLEC11	collectin sub-family member 11	-4.41	-1.26	1.31	-3.29	-3.59	-2.38	-1.06	-2.76	-2.77	1.59	1.16
PROSER2	proline and serine-rich protein 2	-5.23	1.14	1.13	-5.14	1.41	-4.06	1.1	-6.05	-6.87	-1.84	-2.53
TM4SF20	transmembrane 4 L six family member 20	-1.25	-1.31	-1.24	-1.47	5.59	-1.55	1.05	-1.45	-1.47	-1.41	-1.33
CFLAR	CASP8 and FADD-like apoptosis regulator	-6.05	-2.12	-1.72	-3.56	1.5	-3.83	1.21	-3.57	-3.75	-2.25	-2.19
KLHL5	kelch-like family member 5	-1.36	2.02	2.01	-1.49	1.34	-1.68	-1.02	-4.07	-4.16	-4.93	-4.51
CMPK2	cytidine monophosphate (UMP-CMP) kinase 2, mitochondrial	-3.54	1.86	1.76	-4.54	2.43	-4.89	1.41	-5.3	-5.42	-4.4	-4.28
MORC4	MORC family CW-type zinc finger 4	-3.13	5.41	4.47	-3.69	1.34	-5.23	1.39	-8.45	-7.34	1.3	1.2
SH3BP5	SH3-domain binding protein 5 (BTK-associated)	-2.35	1.32	1.38	-1.22	-1.43	-1.54	-2.41	-3.3	-3.47	2.17	1.83
SPTLC3	serine palmitoyltransferase, long chain base subunit 3	-7.18	2.42	2.03	-7.23	1.32	-7.27	-1.56	-5.06	-4.46	1.14	-1.04
IFI16	interferon, gamma-inducible protein 16	-2.59	4.45	4.03	-5.02	1.29	-4.89	1.8	-3.5	-4.23	1.87	2.13
LSR	lipolysis stimulated lipoprotein receptor	-1.65	-1.8	-1.56	-1.88	1.22	-1.79	1.29	-1.67	-1.75	-2.88	-2.73
CHMP4C	charged multivesicular body protein 4C	-2.62	1.91	2.01	-1.68	3.23	-1.62	3.27	-1.2	-1.42	-1.62	-1.89
LOC728613	programmed cell death 6 pseudogene	-1.05	1.16	1.06	-2.18	-1	-1.55	-1.04	-1.3	-1.33	-1.28	-1.37
ITM2B	integral membrane protein 2B	-2.14	-1.06	1.11	-1.2	1.63	-1.15	1.39	-1.4	-1.37	1.19	1.16
TMEM37	transmembrane protein 37	-5.33	-1.63	-1.71	-5.74	1.6	-5.84	1.3	-3.32	-3.24	-2.17	-2.14
TBX3	T-box 3	-7.52	-1.51	-1.61	-4.05	1.37	-5.32	1.21	-4.06	-5.55	-1.48	-1.66
FAM228B	family with sequence similarity 228, member B	-1.6	2.56	2.83	-1.86	1.34	-2.34	1.16	-2.99	-2.86	2	2.6
P2RX4	purinergic receptor P2X, ligand-gated ion channel, 4	-2.76	1.18	1.52	-2.42	5.94	-2.53	5.64	-1.87	-1.82	1.08	1.32
MGAT4A	mannosyl (alpha-1,3-)-glycoprotein beta-1,4-N-acetylglucosaminyltransferase, isozyme A	-3.14	1.77	2.9	-2.58	7.93	-2.33	6.13	-3.35	-3.26	-1.06	1.1
SCML4	sex comb on midleg-like 4 (Drosophila)	-2.09	-1.74	-1.42	-2.11	4.4	-2.14	2.43	-1.59	-1.61	1.81	1.91
HIST1H2BK	histone cluster 1, H2bk	-4.66	-2.03	-1.43	-9.02	2.07	-8.79	2.35	-1.09	-2.11	-1.94	-1.86
BACE1	beta-site APP-cleaving enzyme 1	-3.14	-1.38	-1.24	-4.65	-1.87	-5.14	-1.72	-2.8	-3	1.81	1.92
LOC100506358	uncharacterized LOC100506358	-5.53	2.39	1.54	-6.67	1.21	-5.65	1.95	-5.97	-5.97	-3.17	-1.95
MBNL2	muscleblind-like splicing regulator 2	-5.89	1.04	-1.03	-6.13	-1.31	-6.25	-1.12	-4.87	-4.78	-1.16	-1.26
SOCS6	suppressor of cytokine signaling 6	-1.61	-1.27	-1.35	-1.78	-1.01	-2.06	-1.09	-1.54	-1.67	-2.01	-2.51
TXNIP	thioredoxin interacting protein	-7.35	1.42	1.79	-3.92	-1.02	-5.49	1.3	-10.7	-10.48	1.39	1.62
MPP1	membrane protein, palmitoylated 1, 55kDa	-2.49	-1.46	-1.33	-1.84	3.75	-1.32	4.68	-1.21	-1.26	-1.3	-1.2
APOLD1	apolipoprotein L domain containing 1	-1.17	1.37	1.78	-2.07	-1.84	-2.55	-1.82	-2.04	-2.12	-1.76	-2.21
S100A16	S100 calcium binding protein A16	-4.04	2.68	2.6	-5.09	4.33	-4.29	3.59	-2.59	-2.36	1.85	2.05
LOC145474	uncharacterized LOC145474	-1.48	-1.37	-1.48	-1.65	-1.3	-1.84	-1.36	-2.66	-2.96	-2.33	-2.06
RAB24	RAB24, member RAS oncogene family	-1.17	-1.13	1.05	1.11	1.36	-1.08	1.27	-2.26	-2.19	1.37	1.47
ABCG2	ATP-binding cassette, sub-family G (WHITE), member 2	-25.06	-1	1.06	-5.46	3.67	-4.94	3.63	-2.54	-3.18	-1.01	-1.13
PLEKHG1	pleckstrin homology domain containing, family G (with RhoGef domain) member 1	-1.9	1.4	1.25	-3.19	-2.41	-3.24	-2	-2.7	-2.42	-1.68	-1.72
TNFAIP3	tumor necrosis factor, alpha-induced protein 3	-6.97	-1.22	-1.08	-5.92	1.3	-5.96	1.32	-7.94	-7.38	2.82	2.34
SORBS1	sorbin and SH3 domain containing 1	-2.23	-1.92	-1.91	-1.38	-1.06	-1.58	1.32	-2.11	-2.05	-2.5	-2.43
SOWAHA	sosondowah ankyrin repeat domain family member A	-7.23	1.25	2.08	-4.78	5.37	-4.7	4.81	-3.28	-3.07	2.41	2.39
MME	membrane metallo-endopeptidase	-3.99	-2.54	-1.37	-1.2	-1.15	-1.18	-1.06	-3.24	-2.94	2.48	2.39
MGAM	maltase-glucoamylase (alpha-glucosidase)	-1.68	1.46	3.12	-1.66	-1.47	-1.51	-1.49	-1.52	-1.53	-1.52	-1.42
NR2F2	nuclear receptor subfamily 2, group F, member 2	-5.64	1.96	2.1	-9.63	1.36	-9.75	1.26	-6.76	-6.75	1.63	1.21
HIST1H2BF	histone cluster 1, H2bf	-1.76	-2.52	-1.98	-2.51	2.63	-2.7	2.54	1.28	-1.05	-1.38	-1.37
ABHD12	abhydrolase domain containing 12	-1.19	1.26	1.42	-1.27	2.02	-1.22	1.47	-1.38	-1.42	-1.47	-1.51
MORN1	MORN repeat containing 1	-1.51	-1.41	-1.56	-1.65	-1.19	-1.68	-1.29	-2.56	-2.72	-2.43	-2.17
P4HA1	prolyl 4-hydroxylase, alpha polypeptide I	-3.5	1.19	1.24	-3.07	2.3	-3.04	3.96	-2.73	-2.85	3.88	3.47
FAM89A	family with sequence similarity 89, member A	-5.29	1.65	2.19	-3.57	1.56	-4.16	1.71	-1.19	-2.26	3.39	2.5
CD99	CD99 molecule	-2.41	2.43	2.33	-2.84	2.92	-3.78	2.39	-2.72	-3.15	3.05	2.89
LIPA	lipase A, lysosomal acid, cholesterol esterase	-2.48	-3.99	-2.67	-5.39	3.64	-3.05	2.58	-1.94	-2.1	-3.5	-3.06
FAM151A	family with sequence similarity 151, member A	-5.84	-2.85	-2.87	-5.75	8.26	-5.6	4.5	-2.24	-2.1	1.45	1.34
SYTL5	synaptotagmin-like 5	-1.82	1.71	1.43	-1.96	1.12	-2.13	-1.07	-1.34	-1.25	1.68	1.6
ANXA4	annexin A4	-10.17	2.16	2.22	-3.47	3.17	-3.07	3.94	-12.94	-14.13	-1.7	-1.8
OR7E14P	olfactory receptor, family 7, subfamily E, member 14 pseudogene	-1.09	-1.6	-1.32	-1.72	3.4	-1.47	4.26	-1.39	-1.1	-1.85	-1.92
ATP7B	ATPase, Cu++ transporting, beta polypeptide	-4.11	1.63	1.81	-5.74	-1.01	-5.91	-1.4	-4.66	-4.96	4.87	3.68
RHOU	ras homolog family member U	-6.66	-1.49	-1.28	-4.91	-1.12	-5.46	-1.15	-6.92	-7.39	2.73	2.7
GATA6-AS1	GATA6 antisense RNA 1 (head to head)	-10.37	1.02	1.49	-9.7	1.51	-9.44	1.16	-1.8	-3.61	2.46	2.86
RHOBTB3	Rho-related BTB domain containing 3	-3.63	2.48	2.35	-10.26	2.83	-12.63	2.37	-1.84	-3.93	2.83	2.23
MIR100HG	mir-100-let-7a-2 cluster host gene (non-protein coding)	-2.37	2.31	4.17	-3.62	-3.51	-3.44	-2.19	-2.35	-2.49	-1.26	-1.67
COX7A1	cytochrome c oxidase subunit VIIa polypeptide 1 (muscle)	-2.29	-2.38	-2.78	1.47	2.4	1.15	2.62	-2.46	-2.67	-2.83	-2.73
TMEM45B	transmembrane protein 45B	-5.23	-2.83	1.65	-4.8	13.18	-4.69	11.89	-3.65	-3.59	-2.28	-1.85
WNK4	WNK lysine deficient protein kinase 4	-1.58	-1.41	-1.31	-1.34	1.42	-1.32	2.31	-1.16	-1.11	-1.11	1.03
TSPAN1	tetraspanin 1	-2.84	-2.61	-1.92	-2.5	5.8	-2.5	6.52	-1.19	-1.15	-1.01	1.19

## Sheet: Cluster 4
					MRC			CEL				UKK
Cluster	Memberchip Degree	ProbeSet	Symbol	Name	ESC	HLC-D17	HLC-D21	hESC	HLC-hESC	hiPSC	HLC-hiPSC	ESC1	ESC2	HLC-total	HLC-islands
4	0.999	55355	HJURP	Holliday junction recognition protein	20.36	7.14	5.32	19.83	1.73	19.17	1.96	15.43	15.69	3.75	3.13
4	0.998	201725	C4orf46	chromosome 4 open reading frame 46	20.72	8.87	6.85	21.98	2.03	19.75	2.47	13.45	13.82	2.83	1.99
4	0.997	9319	TRIP13	thyroid hormone receptor interactor 13	29.91	8.07	5.85	27.74	2.45	22.03	2.1	21.07	21.92	3.05	2.8
4	0.994	3653	IPW	imprinted in Prader-Willi syndrome (non-protein coding)	19.91	4.86	4.8	22.34	2.86	22.7	2.73	13.92	15.04	2.31	2.07
4	0.993	641	BLM	Bloom syndrome, RecQ helicase-like	28.09	7.03	5.38	22.58	1.18	21.66	1.35	18.43	19.19	3.05	3.31
4	0.992	1111	CHEK1	checkpoint kinase 1	30.26	7.15	5.35	26.88	2.35	26.93	3.11	21.88	22.73	2.43	2.15
4	0.991	387103	CENPW	centromere protein W	25.72	10.21	7.75	23.92	2.6	23.42	2.46	20.73	20.07	4.02	3.32
4	0.99	55635	DEPDC1	DEP domain containing 1	27.63	9.78	7.88	23.99	2.02	24.14	1.22	16.21	15.08	3.95	3.21
4	0.989	51203	NUSAP1	nucleolar and spindle associated protein 1	24.9	12.47	9.82	22.58	1.98	25.53	2.02	15.88	14.12	3.22	2.44
4	0.987	332	BIRC5	baculoviral IAP repeat containing 5	22.4	5.53	4.53	14.1	1.62	14.92	1.35	15.65	14.9	3.68	3.06
4	0.986	6491	STIL	SCL/TAL1 interrupting locus	16.62	5.27	4.13	17.23	2.15	20.34	2.38	23.52	23.86	2.18	1.78
4	0.985	116028	RMI2	RecQ mediated genome instability 2	25.19	7.58	5.76	33	1.29	22.78	1.01	15.76	16.83	2.48	2.29
4	0.984	55055	ZWILCH	zwilch kinetochore protein	21.98	5.37	4.07	18.83	1.88	20.66	2.24	11.48	11.48	1.88	1.86
4	0.981	4436	MSH2	mutS homolog 2	34.16	6.29	5.1	33.94	1.4	31.83	1.22	19.88	21.27	2.09	2.25
4	0.981	9768	KIAA0101	KIAA0101	24.82	7.2	5.94	10.9	2.22	13.22	1.87	14.34	15.11	2.4	2.04
4	0.981	9928	KIF14	kinesin family member 14	28.21	8.17	6.83	27.74	1.47	28.45	1.17	15.06	14.71	1.8	1.69
4	0.98	1058	CENPA	centromere protein A	14.76	9.08	6.37	15.62	1.85	17.13	1.86	11.97	11.52	4.13	3.04
4	0.978	5613	PRKX	protein kinase, X-linked	31.19	10.53	10.09	23.78	2.22	15.36	2.84	13.83	12.48	2.81	1.96
4	0.977	55215	FANCI	Fanconi anemia, complementation group I	17.89	6.37	4.84	15.13	2.1	14.55	2.27	10.14	10.58	2.8	2.62
4	0.976	55165	CEP55	centrosomal protein 55kDa	30.33	11.65	9.83	27.95	2.2	29.72	2.4	28.08	21.73	2.85	2.12
4	0.976	84722	PSRC1	proline/serine-rich coiled-coil 1	17.74	6.15	5.52	14.08	1.17	13.94	2.18	15	14.95	4.04	3.54
4	0.975	699	BUB1	BUB1 mitotic checkpoint serine/threonine kinase	24.27	4.5	3.84	17.52	1.7	17.97	1.44	11.76	11.01	2.36	2.01
4	0.971	1062	CENPE	centromere protein E, 312kDa	37.37	13.53	11.08	23.27	2.1	26.52	2.06	19.59	14.62	2.48	3.39
4	0.971	10926	DBF4	DBF4 homolog (S. cerevisiae)	16.41	5.19	4.38	14.22	1.73	14.12	2.03	22.16	22.81	1.79	1.9
4	0.971	9456	HOMER1	homer homolog 1 (Drosophila)	20.76	6.66	6.04	21.28	2.97	21.89	4.12	19.53	20.24	4.33	3.98
4	0.97	55010	PARPBP	PARP1 binding protein	26.84	5.81	4.53	22.04	1.8	21.08	1.62	16.82	16.26	1.35	1.27
4	0.966	3800	KIF5C	kinesin family member 5C	31.46	11.07	13.03	27	2.4	22.93	2.84	14	13.36	2.07	2.21
4	0.966	5019	OXCT1	3-oxoacid CoA transferase 1	24.99	12.7	9.38	24.21	3.45	21.33	2.88	13.26	14.99	3.58	3.09
4	0.965	2146	EZH2	enhancer of zeste homolog 2 (Drosophila)	24.31	10.33	7.89	14.88	1.68	14.25	1.14	17.54	18.78	1.73	1.73
4	0.965	26271	FBXO5	F-box protein 5	16.06	5.85	4.84	15.4	1.77	14.56	1.88	11.65	11.18	1.97	1.76
4	0.964	990	CDC6	cell division cycle 6	36.25	4.92	3.58	26.5	2.2	25.35	2.79	25.82	24.27	1.68	1.57
4	0.962	11169	WDHD1	WD repeat and HMG-box DNA binding protein 1	22.18	6.37	4.9	39.72	1.6	37.44	1.73	10.56	11.06	1.78	1.82
4	0.962	55920	RCC2	regulator of chromosome condensation 2	31.82	7.32	6.01	28.44	2.16	25.54	2.47	37.22	37.39	3.67	3.1
4	0.958	10052	GJC1	gap junction protein, gamma 1, 45kDa	22.35	5.55	4.83	16.04	1.18	12.61	1.4	15.96	15.72	4.98	4.05
4	0.955	55320	MIS18BP1	MIS18 binding protein 1	20.68	7.85	5.79	19.87	2.26	22.31	2.11	10.44	8.7	1.4	1.77
4	0.953	1063	CENPF	centromere protein F, 350/400kDa	36.75	15.55	11.71	29.5	1.53	27.79	1.2	19.13	19.93	2.7	2.64
4	0.951	11339	OIP5	Opa interacting protein 5	34.51	10.78	8.22	28.97	2.96	31.37	2.25	33.95	33.66	3.44	2.53
4	0.951	7443	VRK1	vaccinia related kinase 1	17.9	6.67	5.3	16.35	2.16	16.93	2.2	10.9	11.2	1.5	1.46
4	0.95	153733	CCDC112	coiled-coil domain containing 112	13.09	5.34	5.25	18.53	2.82	17.02	2.66	9.52	10.68	2.57	2.91
4	0.95	22974	TPX2	TPX2, microtubule-associated	19.99	7.37	5.69	12.55	1.42	12.87	1.25	11.86	10.64	2.96	2.09
4	0.95	79075	DSCC1	DNA replication and sister chromatid cohesion 1	22.04	4.07	3.04	27.39	1.4	28.66	1.67	15.14	15.12	1.62	1.45
4	0.949	51514	DTL	denticleless E3 ubiquitin protein ligase homolog (Drosophila)	40.6	10.94	7.8	39.69	2.08	36.05	1.73	29.61	34.56	2.43	2.42
4	0.949	55388	MCM10	minichromosome maintenance complex component 10	21.79	4.85	4.02	22.53	1.15	20.87	1.06	16.19	17.43	1.58	1.48
4	0.948	65997	RASL11B	RAS-like, family 11, member B	14.64	3.35	2.72	24.86	2.75	25.89	2.09	13.65	14.67	3.2	2.59
4	0.944	4345	CD200	CD200 molecule	32.56	4.83	5.49	22.34	1.11	21.73	1.18	24.1	19.9	5.54	5.44
4	0.943	8458	TTF2	transcription termination factor, RNA polymerase II	20.4	7.25	5.7	23.22	3.45	22.42	5.65	24.02	25.13	3.42	2.7
4	0.941	84057	MND1	meiotic nuclear divisions 1 homolog (S. cerevisiae)	36.29	10	8.11	35.57	2.05	36	1.46	16.31	15.86	1.31	1.23
4	0.937	79801	SHCBP1	SHC SH2-domain binding protein 1	15.28	7.99	6.69	23.39	4.19	24.26	4.28	11.72	13.72	2.51	1.96
4	0.936	57405	SPC25	SPC25, NDC80 kinetochore complex component	40.51	8.22	6.41	33.99	1.25	33.71	-1.04	27.12	26.06	1.68	1.44
4	0.928	56992	KIF15	kinesin family member 15	20.32	9.08	7.55	20.26	-1.08	17.38	-1.08	14.6	15.36	1.49	1.64
4	0.924	153572	IRX2	iroquois homeobox 2	16.56	10.54	8.65	51.98	1.81	42.81	1.19	16.74	19.55	5.21	3.9
4	0.922	7804	LRP8	low density lipoprotein receptor-related protein 8, apolipoprotein e receptor	29.71	2.68	3.19	20.89	1.28	16.82	1.92	23.98	19.74	1.64	1.7
4	0.917	259266	ASPM	asp (abnormal spindle) homolog, microcephaly associated (Drosophila)	36.15	16.79	11.26	27.97	1.69	32.23	1.12	13.92	12.35	1.71	1.53
4	0.91	6657	SOX2	SRY (sex determining region Y)-box 2	18.44	5.8	5.98	16.34	-1.01	16.09	-1.15	15.59	14.05	1.65	1.48
4	0.909	23090	ZNF423	zinc finger protein 423	38.67	11.89	11.49	22.41	-1.36	20.81	1.09	23.57	25.74	4.38	3.7
4	0.907	3720	JARID2	jumonji, AT rich interactive domain 2	14.51	3.34	2.93	24.04	1.6	22.79	1.82	10.74	11.85	2.11	1.62
4	0.907	57216	VANGL2	VANGL planar cell polarity protein 2	20.43	11.33	10.37	13.19	2.25	13.84	2.05	12.02	10.66	4.41	4.16
4	0.906	54908	SPDL1	spindle apparatus coiled-coil protein 1	19.55	8.34	6.7	17.68	3.94	16.53	4.54	16.77	15.93	4.03	4.4
4	0.906	79866	BORA	bora, aurora kinase A activator	13.64	6.11	4.91	15.55	2.88	15.95	3.32	9.89	9.49	3.21	2.79
4	0.902	53335	BCL11A	B-cell CLL/lymphoma 11A (zinc finger protein)	15.65	3.16	4.66	17.67	-1.18	17.54	1.05	18.92	20.7	4.02	4.03
4	0.899	54756	IL17RD	interleukin 17 receptor D	18.18	5.52	4.59	12.48	1.67	9.9	1.79	14.33	14.58	1.56	1.52
4	0.893	3070	HELLS	helicase, lymphoid-specific	52.87	8.88	6.57	40.92	1.78	57.2	2.24	37.71	37.52	1.76	1.73
4	0.892	221687	RNF182	ring finger protein 182	19.85	11.71	12.87	16.77	1.21	16.44	1.45	8.31	9.62	3.08	2.08
4	0.891	11004	KIF2C	kinesin family member 2C	11.73	4.85	4.1	15.18	1.68	15.03	1.4	10.19	9.79	3.07	2.59
4	0.891	11168	PSIP1	PC4 and SFRS1 interacting protein 1	20.68	4.58	3.86	19.03	1.01	17.29	-1.05	12.56	12.69	1.55	1.59
4	0.891	26586	CKAP2	cytoskeleton associated protein 2	24.58	13.69	11.57	15.87	3.04	16.4	2.98	17.74	15.57	4.84	4.62
4	0.889	10403	NDC80	NDC80 kinetochore complex component	39.04	16.78	13.22	39.55	3.03	40.65	2.27	28.16	27.01	2.23	1.7
4	0.889	4753	NELL2	NEL-like 2 (chicken)	31.94	19.38	20.72	27.86	1.41	22.7	1.64	14.66	15.71	2.26	1.85
4	0.886	3148	HMGB2	high mobility group box 2	17.97	15.65	12.37	15.8	1.12	16.63	1.18	19.01	18.24	5.82	3.95
4	0.885	11198	SUPT16H	suppressor of Ty 16 homolog (S. cerevisiae)	18.42	8.4	4.54	11.15	2.24	13.56	2.24	10.16	7.88	3.37	2.65
4	0.882	4291	MLF1	myeloid leukemia factor 1	18.33	10.1	10.84	27.5	1.9	28.7	2.9	8.78	10.05	4.94	5.23
4	0.88	2177	FANCD2	Fanconi anemia, complementation group D2	15.92	3.4	2.88	16.44	1.46	16.09	1.27	10.81	11.85	2.51	2.36
4	0.873	4741	NEFM	neurofilament, medium polypeptide	24.83	17.05	17.81	19.37	1.81	14.72	3.01	21.41	11.93	1.85	1.57
4	0.872	26960	NBEA	neurobeachin	24.53	6.91	6.92	10.79	2.72	10.88	2.3	9.57	8.7	2.74	2.43
4	0.871	10635	RAD51AP1	RAD51 associated protein 1	37.93	15.11	10.97	42.21	2.28	38.86	2.14	33.91	36.23	4.38	3.86
4	0.86	116159	CYYR1	cysteine/tyrosine-rich 1	22.81	7.48	5.58	12.68	-1.63	15.75	-1.56	21.37	19.71	3.85	2.88
4	0.857	26255	PTTG3P	pituitary tumor-transforming 3, pseudogene	9.49	4.81	4.79	11.9	1.75	11.21	1.8	15.38	17.52	4.69	3.51
4	0.856	55190	NUDT11	nudix (nucleoside diphosphate linked moiety X)-type motif 11	35.37	12.96	11.45	30.76	-1.23	30.29	1.16	21.75	22.61	6.49	6.36
4	0.852	7013	TERF1	telomeric repeat binding factor (NIMA-interacting) 1	23.85	2.35	2.2	27.72	1.25	28.92	1.08	14.61	15.86	1.8	1.86
4	0.851	57556	SEMA6A	sema domain, transmembrane domain (TM), and cytoplasmic domain, (semaphorin) 6A	9.68	4.94	4.21	17.04	5.18	14.83	2.59	15.31	13.95	2.8	2.59
4	0.85	4001	LMNB1	lamin B1	10.96	4.31	4.43	16.74	1.77	14.43	1.69	61.12	41.09	3	1.94
4	0.848	132625	ZFP42	ZFP42 zinc finger protein	32.55	3.22	2.33	44.47	3.55	35.5	2.58	25.99	26.45	5.9	4.61
4	0.846	54069	MIS18A	MIS18 kinetochore protein homolog A (S. pombe)	13.27	3.64	2.82	16.2	2.16	15.21	2.44	11.62	11.46	1.85	1.81
4	0.839	57494	RIMKLB	ribosomal modification protein rimK-like family member B	16.64	3.51	2.8	13.56	2.16	15.38	1.89	11.12	10.55	1.87	1.94
4	0.838	1164	CKS2	CDC28 protein kinase regulatory subunit 2	12.96	4.95	4.53	10.34	1.68	11.66	2.01	11.48	11.04	2.55	1.95
4	0.838	83540	NUF2	NUF2, NDC80 kinetochore complex component	37.13	20.89	16.95	44.49	2.01	40.92	1.5	29.06	25.82	4.07	3.51
4	0.835	9232	PTTG1	pituitary tumor-transforming 1	30.59	12.99	11.65	32.59	2.37	33.53	2.66	26.11	27.28	7.53	5.8
4	0.834	9212	AURKB	aurora kinase B	50.68	13.03	10.22	53.2	2.52	57.49	2.63	36.75	33.23	3.79	3.03
4	0.833	9688	NUP93	nucleoporin 93kDa	12.39	4.59	3.68	13.87	1.8	13.04	1.74	9.74	9.45	2.57	2.8
4	0.832	9918	NCAPD2	non-SMC condensin I complex, subunit D2	13.14	5.63	4.64	22.44	4.61	27.1	4.4	10.05	9.29	3.38	2.73
4	0.83	286827	TRIM59	tripartite motif containing 59	32.39	12.47	11.34	30.31	3.95	30.95	3.49	28.27	25.23	5.78	4.77
4	0.828	2305	FOXM1	forkhead box M1	16.52	3.98	3.07	13.88	1.24	12.59	1.02	12.11	11.64	2.27	2.18
4	0.828	6790	AURKA	aurora kinase A	23.21	8.46	7	28.53	5.29	27.75	6.13	23.47	23.32	4.9	3.71
4	0.826	24137	KIF4A	kinesin family member 4A	41.39	15.9	11.89	30.12	3.34	30.57	2.58	39.48	37.68	4.94	3.5
4	0.825	146909	KIF18B	kinesin family member 18B	12.76	5.23	3.91	12.1	1.4	11.56	1.33	10.93	11.49	2.32	1.94
4	0.822	57687	VAT1L	vesicle amine transport 1-like	22.45	4.39	4.28	11.88	-1.5	12.85	-1.29	27.38	28.63	4.66	3.47
4	0.821	3161	HMMR	hyaluronan-mediated motility receptor (RHAMM)	53.76	13.82	11.55	55.46	2.37	52.35	1.79	41.9	41.11	3.23	2.98
4	0.819	1690	COCH	cochlin	9.01	4.37	4.08	24.62	3.32	18.04	2.41	12.71	9.38	1.55	1.62
4	0.819	6857	SYT1	synaptotagmin I	29.77	4.69	5.28	52.49	6.39	51	3.7	20.13	18.92	4.94	3.87
4	0.817	50804	MYEF2	myelin expression factor 2	34.69	16.06	15.65	29.29	3.36	27.99	2.73	23.91	26.4	5.23	5.08
4	0.814	113130	CDCA5	cell division cycle associated 5	13.95	3.28	2.88	13.81	1.32	12.93	1.6	12.18	12.28	2.31	2.14
4	0.813	83695	RHNO1	RAD9-HUS1-RAD1 interacting nuclear orphan 1	11.83	4.4	4.24	15.61	2.73	13.74	2.92	9.84	9.93	4.11	3.38
4	0.805	793	CALB1	calbindin 1, 28kDa	27.92	2.29	3.59	48.11	1.58	36.31	1.67	50.39	37.71	1.15	1.19
4	0.803	29089	UBE2T	ubiquitin-conjugating enzyme E2T (putative)	28.52	10.05	8.58	28.68	3.98	30.01	4.48	7.32	6.86	1.78	1.71
4	0.798	5015	OTX2	orthodenticle homeobox 2	27.89	15.55	14.27	15.44	1.1	12.71	1.41	64.2	50.05	2.25	1.89
4	0.798	81831	NETO2	neuropilin (NRP) and tolloid (TLL)-like 2	21.24	17.21	14.18	21.26	3.19	15.57	6.61	22.34	19.99	2.84	2.56
4	0.796	57502	NLGN4X	neuroligin 4, X-linked	116.73	15.13	13.2	40.93	1.16	26.15	1.12	34.12	32.98	3.99	3.19
4	0.796	84889	SLC7A3	solute carrier family 7 (cationic amino acid transporter, y+ system), member 3	31.71	9.54	5.99	88.09	-1.25	81.09	-1.29	35.75	38.32	2.82	2.57
4	0.795	11130	ZWINT	ZW10 interacting kinetochore protein	35.92	14.04	10.65	28.37	4.53	26.56	5.07	35.35	35.81	3.95	3.01
4	0.787	25907	TMEM158	transmembrane protein 158 (gene/pseudogene)	7.75	2.83	3	22.38	2.18	19.67	3.62	22.06	16.02	4.87	3.91
4	0.784	115572	FAM46B	family with sequence similarity 46, member B	17.86	2.42	2.71	31.54	3.29	28.83	3.21	11.31	12.84	5.47	5.41
4	0.782	9156	EXO1	exonuclease 1	15.77	4	2.94	15.85	1.03	13.01	1.04	10.06	11.6	2.06	2.16
4	0.78	388507	ZNF788	zinc finger family member 788	15.42	2.78	2.18	27.96	1.2	26.1	1.87	8.64	9.52	2.23	1.93
4	0.774	1033	CDKN3	cyclin-dependent kinase inhibitor 3	43.5	15.5	13.3	29.72	3.58	40.14	2.95	43.45	37.24	4.65	3.63
4	0.768	151246	SGOL2	shugoshin-like 2 (S. pombe)	42.47	16.68	13.96	33.47	5.19	41.09	5.15	24.76	22.28	2.33	2.9
4	0.766	8317	CDC7	cell division cycle 7	56.85	16.17	12.78	47.88	2.05	47.53	3.6	33.01	34.18	4.16	4.32
4	0.765	7547	ZIC3	Zic family member 3	40.65	19.73	20.56	58.82	-1.26	51.45	-1.21	19.86	18.49	1.54	1.36
4	0.756	54478	FAM64A	family with sequence similarity 64, member A	19.88	5.73	4.45	17.75	-1.22	17.52	-1.22	12.48	13.19	1.13	-1.1
4	0.755	120114	FAT3	FAT atypical cadherin 3	26.97	6.75	6.4	8.24	-1.08	7.48	-1.12	15.7	15.14	2.31	1.67
4	0.755	140597	TCEAL2	transcription elongation factor A (SII)-like 2	23.27	5.92	6.36	13.45	1.02	13.4	-1.14	6.83	11.4	1.4	1.68
4	0.755	2247	FGF2	fibroblast growth factor 2 (basic)	14.47	3.94	3.86	42.57	5.85	47.23	6.23	13.21	15.37	1.59	1.66
4	0.749	10535	RNASEH2A	ribonuclease H2, subunit A	14.83	4.6	3.71	13.15	1.27	14.27	1.34	8.37	8.34	2.16	1.98
4	0.74	143282	FGFBP3	fibroblast growth factor binding protein 3	152.61	7.71	7.89	17.11	1.05	18.21	-1.04	40.13	40.77	1.12	1.14
4	0.74	55536	CDCA7L	cell division cycle associated 7-like	24.43	4.64	3.56	27.01	-1.61	26.6	-1.2	12.04	15.19	1.07	-1.17
4	0.739	220042	C11orf82	chromosome 11 open reading frame 82	16	3.33	2.37	17.55	1.17	14.73	1.1	13.32	12.04	1.41	1.48
4	0.731	1993	ELAVL2	ELAV like neuron-specific RNA binding protein 2	15.54	5	5.83	11.54	1.11	11.17	1.14	7.52	10.87	2.28	1.86
4	0.73	4919	ROR1	receptor tyrosine kinase-like orphan receptor 1	19.55	3.13	3.02	11.43	2.16	10.53	1.9	10.71	11.35	4.05	4.58
4	0.73	9833	MELK	maternal embryonic leucine zipper kinase	26.57	12.08	8.86	21.94	5.69	22.31	5.5	20.76	19.1	5.15	5.19
4	0.723	5354	PLP1	proteolipid protein 1	134.28	13.68	11.36	66.77	-1.03	49.22	1.04	36.9	56.89	1.76	1.59
4	0.722	100127983	LOC100127983	uncharacterized LOC100127983	18.05	2.58	3.14	17.19	-1.06	17.57	1.18	10.93	11.57	6.27	6.19
4	0.722	580	BARD1	BRCA1 associated RING domain 1	17.66	13.8	8.94	12.72	3.45	11.05	1.91	7.83	8.47	3.24	3.52
4	0.715	3730	KAL1	Kallmann syndrome 1 sequence	111.37	14.84	11.36	27.79	3.55	29.08	4.96	47.35	42.3	1.75	1.48
4	0.715	51659	GINS2	GINS complex subunit 2 (Psf2 homolog)	16.08	6	4.39	12.4	1.01	11.65	-1.02	12.26	12.55	1.21	1.15
4	0.711	10793	ZNF273	zinc finger protein 273	11.92	3	2.64	21.18	2.87	22.38	3.58	9.15	8.42	1.88	2.5
4	0.706	6297	SALL2	spalt-like transcription factor 2	57.3	11.26	10.07	52.07	2.23	55.99	2.64	45.72	49.71	6.02	5.21
4	0.699	7188	TRAF5	TNF receptor-associated factor 5	15.73	4.49	4.3	17.43	1.16	17.13	2.2	6.41	5.73	3.1	3.26
4	0.695	4172	MCM3	minichromosome maintenance complex component 3	16.68	4.39	3.45	12.64	1.35	11.16	1.39	11.37	11.65	1.24	1.17
4	0.694	701	BUB1B	BUB1 mitotic checkpoint serine/threonine kinase B	58.94	16.43	12.65	60.4	2.81	60.39	2.34	48.47	49.37	4.54	3.02
4	0.691	3832	KIF11	kinesin family member 11	51.62	17.1	14.12	60.75	2.35	56.9	1.77	48.78	49.8	5.22	3.88
4	0.682	29106	SCG3	secretogranin III	37.98	1.66	1.63	46.3	1.01	42.08	-1.03	30.21	30.22	1.13	1.09
4	0.677	57167	SALL4	spalt-like transcription factor 4	11.44	3.26	2.56	12.09	1.39	11.36	1.19	14.65	13.97	1.82	1.93
4	0.674	81610	FAM83D	family with sequence similarity 83, member D	13.84	3.97	3.19	16.32	-1.25	15.69	-1.55	14.04	14.26	1.52	1.15
4	0.667	115106	HAUS1	HAUS augmin-like complex, subunit 1	11.81	5.76	5.39	12.36	2.91	11.85	2.65	8.25	8.46	3.41	3.76
4	0.665	55159	RFWD3	ring finger and WD repeat domain 3	12.65	3.12	2.51	17.5	2.49	16.12	2.29	9.29	9	1.82	1.44
4	0.663	4171	MCM2	minichromosome maintenance complex component 2	13.05	5.13	3.65	15.45	1.01	13.81	-1	9.62	9.91	1.35	1.31
4	0.661	56849	TCEAL7	transcription elongation factor A (SII)-like 7	40.16	28.79	31.31	32.76	1.13	31.47	1.29	7.13	13.43	4.8	4.7
4	0.657	8123	PWAR5	Prader Willi/Angelman region RNA 5	30.26	4.4	3.59	22.8	2.86	23.95	1.79	5.71	6.31	1.06	1.03
4	0.656	5577	PRKAR2B	protein kinase, cAMP-dependent, regulatory, type II, beta	42.86	12.18	17.87	101.61	-1.44	78.02	1.24	22.33	30.31	8.54	5.55
4	0.653	5984	RFC4	replication factor C (activator 1) 4, 37kDa	13.68	5.55	4.28	11.92	1.58	11.69	1.76	7.45	7.42	2.27	2.55
4	0.651	375444	C5orf34	chromosome 5 open reading frame 34	15.49	6.48	4.56	18.7	1.83	17.3	2.49	5.23	5.05	2.4	2.75
4	0.651	4277	MICB	MHC class I polypeptide-related sequence B	16.25	1.42	1.54	30.87	1.52	30.83	3.12	17.53	16.84	1.11	1.62
4	0.65	84823	LMNB2	lamin B2	12.98	4.67	4.37	8.52	2.29	9.07	2.7	11.62	10.86	3.03	2.53
4	0.649	2824	GPM6B	glycoprotein M6B	98.32	29.18	34.26	49.44	-1.08	47.81	1.21	31.61	40.77	2.24	2.21
4	0.634	1875	E2F5	E2F transcription factor 5, p130-binding	21.36	10.26	9.83	13.66	4.72	11.95	5.35	18.16	14.96	4.9	4.76
4	0.632	1488	CTBP2	C-terminal binding protein 2	29.51	10.89	9.9	35.47	5.59	33.86	4.88	24.5	25.24	6.94	6.87
4	0.629	56952	PRTFDC1	phosphoribosyl transferase domain containing 1	22.98	20.97	16.85	15.47	4.59	17.02	7.44	12.85	14.99	2.11	2.01
4	0.626	387914	SHISA2	shisa family member 2	38.91	9.29	8.02	10.08	1.97	17.18	2.8	23.41	17.92	15.57	8.37
4	0.624	1381	CRABP1	cellular retinoic acid binding protein 1	15.5	5.64	5.77	11.16	-1.02	17.06	1	7.57	7.06	1.48	1.59
4	0.62	57685	CACHD1	cache domain containing 1	20.35	13.23	12.12	13.42	9.05	16.46	6.2	19.86	19.47	2.59	2.13
4	0.619	64105	CENPK	centromere protein K	49.52	21.42	17.43	61.06	3.85	51.58	2.66	35.28	34.66	4.6	4.17
4	0.615	3015	H2AFZ	H2A histone family, member Z	11.09	6.46	5.87	8.99	3.24	9.12	3.65	12.81	12.82	3.78	3.42
4	0.614	10874	NMU	neuromedin U	38.48	25.59	18.24	88.43	4.03	95.59	4.79	19.27	18.06	2.06	1.96
4	0.609	2239	GPC4	glypican 4	55.64	13.51	13.09	45.76	1.86	43.23	2.21	68.23	66.25	7.38	5.76
4	0.602	55975	KLHL7	kelch-like family member 7	13.19	3.96	3.51	12.72	3.43	14	3.68	8.22	8.71	1.94	2.31
4	0.598	4175	MCM6	minichromosome maintenance complex component 6	8.7	4.14	3.33	13.69	1.86	12.59	1.57	8.98	9.99	1.91	2.06
4	0.598	6423	SFRP2	secreted frizzled-related protein 2	97.5	13.66	9.79	34.73	1.1	37.33	-1.29	59.18	63.81	11.62	7.54
4	0.595	79805	VASH2	vasohibin 2	84.78	3.46	3.14	146.89	1.8	143.81	1.83	78.7	80.16	1.59	1.53
4	0.594	9452	ITM2A	integral membrane protein 2A	9.94	2.46	2.84	16.19	4.34	16.82	1.91	10.66	14.09	5.12	6
4	0.59	81930	KIF18A	kinesin family member 18A	16.1	7.25	5.45	11.65	1.36	10.79	1.25	7.63	6.64	1.43	1.65
4	0.588	79733	E2F8	E2F transcription factor 8	16.64	12.56	18.65	16.48	6.58	19.56	8.49	15.52	15.77	1.7	1.59
4	0.587	407975	MIR17HG	miR-17-92 cluster host gene (non-protein coding)	20.09	5.39	3.9	15.7	-1.38	17.02	-1.44	8.36	7.8	1.38	1.07
4	0.579	55789	DEPDC1B	DEP domain containing 1B	70.83	22.45	18.55	60.88	2.79	66.61	2.33	60.79	65.07	3.62	2.62
4	0.574	1627	DBN1	drebrin 1	12.85	5.77	4.92	11.92	4.4	11.45	4.51	11.94	11.53	4.4	4.11
4	0.573	2562	GABRB3	gamma-aminobutyric acid (GABA) A receptor, beta 3	38.22	1.25	1.35	30.39	3.5	30.38	3.24	32.65	26.61	-1.23	-1.35
4	0.573	348093	RBPMS2	RNA binding protein with multiple splicing 2	14.78	1.58	1.45	14.68	-1.05	13.49	1.07	20.33	20.8	2.26	2.24
4	0.572	83461	CDCA3	cell division cycle associated 3	11.16	5.37	4.21	9.65	3.76	10.5	3.3	10.47	10.1	2.82	2.4
4	0.57	389206	BEND4	BEN domain containing 4	52.22	1.46	1.36	90.29	-1.06	86.42	-1.05	13.5	19.52	1.09	1.1
4	0.568	64151	NCAPG	non-SMC condensin I complex, subunit G	60.68	22.46	17.63	59.57	4.94	65.56	4.72	35.9	30.66	3.02	2.54
4	0.564	3838	KPNA2	karyopherin alpha 2 (RAG cohort 1, importin alpha 1)	14.65	8.75	8.15	15.21	4.3	17.55	4.81	16.68	17.33	8	6.47
4	0.564	890	CCNA2	cyclin A2	51.62	17.6	14.26	42.53	3.24	41.51	2.82	56.5	53.01	7.03	4.82
4	0.554	138255	C9orf135	chromosome 9 open reading frame 135	35.77	1.08	1.29	38.32	1.29	59.8	-1.1	58.42	47.8	-1.12	-1.05
4	0.554	1789	DNMT3B	DNA (cytosine-5-)-methyltransferase 3 beta	113.2	4.1	2.95	154	1.42	156.36	1.97	87.44	100.68	2.73	2.4
4	0.545	1123	CHN1	chimerin 1	15.11	5.09	4.72	12.4	-1.28	14.6	1.5	12.19	12.07	12.6	11.79
4	0.538	81539	SLC38A1	solute carrier family 38, member 1	21.45	15.38	12.5	18.05	4.19	15.62	5.37	16.29	14.96	6.73	6.17
4	0.529	256691	MAMDC2	MAM domain containing 2	11.51	2.2	2.28	31.1	2.87	33.09	2.33	5.3	6.65	4.25	1.98
4	0.528	5521	PPP2R2B	protein phosphatase 2, regulatory subunit B, beta	24.46	1.66	1.77	8.77	1.33	9.15	1.42	14.88	17.03	3.42	2.34
4	0.526	84101	USP44	ubiquitin specific peptidase 44	171.74	1.83	1.55	121.57	-1.13	103.27	-1.21	59.3	69.45	1.23	1.13
4	0.519	11061	LECT1	leukocyte cell derived chemotaxin 1	39.21	1.55	1.39	44.89	-1.48	28.89	-1.38	8.87	13.67	1.14	1.17
4	0.518	3815	KIT	v-kit Hardy-Zuckerman 4 feline sarcoma viral oncogene homolog	13.1	11.3	5.98	23.53	9.96	19.09	3.8	9.23	6.76	3.2	2.53
4	0.513	4747	NEFL	neurofilament, light polypeptide	8.82	6.18	7.78	18.34	1.78	8	2.32	10.62	6.97	1.24	1.17
4	0.51	157313	CDCA2	cell division cycle associated 2	18.68	5.22	3.68	16.22	6.81	18.18	12.72	14.9	12.91	3.08	2.89
4	0.506	5087	PBX1	pre-B-cell leukemia homeobox 1	11.81	4.92	5.06	10.57	2.19	9.79	1.43	8.46	8.93	6.29	5.5
4	0.506	54596	L1TD1	LINE-1 type transposase domain containing 1	149.76	2.66	2.09	148.01	1.25	122.88	-1.04	129.02	128.61	2.59	2.9
4	0.506	84541	KBTBD8	kelch repeat and BTB (POZ) domain containing 8	9.89	2.2	2.11	12.82	1	15.48	1.41	13.66	14.23	1.53	1.39
4	0.506	9201	DCLK1	doublecortin-like kinase 1	7.75	2.52	3.09	14.87	1.26	14.64	1.66	14.75	12.61	1.11	1.1
4	0.505	2237	FEN1	flap structure-specific endonuclease 1	14.1	4.08	3.11	11	1.26	10.12	1.46	10.42	9.76	1.33	1.18
4	0.503	54892	NCAPG2	non-SMC condensin II complex, subunit G2	11.8	2.62	2.42	18.01	1.69	14.41	1.91	7.92	8.53	1.63	1.49
4	0.501	64946	CENPH	centromere protein H	48.73	20.33	15.68	65.47	4.85	55.17	4.61	25.81	28.49	5.61	4.32
4	0.498	9945	GFPT2	glutamine-fructose-6-phosphate transaminase 2	20.31	1.28	1.68	19.02	2.65	22.74	5.74	14.31	13.85	7.47	6.71
4	0.496	220134	SKA1	spindle and kinetochore associated complex subunit 1	18.33	6.74	4.55	14.04	6.44	14.17	6.43	9.2	7.05	1.31	1.2
4	0.491	6422	SFRP1	secreted frizzled-related protein 1	92.45	8.86	5.73	6.77	2.16	9.22	2.07	22.82	19.47	15.64	10.48
4	0.49	26047	CNTNAP2	contactin associated protein-like 2	11.14	6.95	6.29	6.65	4.2	5.32	4.82	30.05	20.59	1.7	1.63
4	0.489	642559	POU5F1P3	POU class 5 homeobox 1 pseudogene 3	43.48	1.08	-1.12	123.45	1.14	101.23	1.06	94.83	89.47	1.46	1.35
4	0.481	9493	KIF23	kinesin family member 23	59.33	18.63	13.83	70.08	3.17	72.11	3.17	65.1	64.96	6.33	3.63
4	0.477	9055	PRC1	protein regulator of cytokinesis 1	34.68	21.2	18.54	38.58	4.8	40.35	4.2	21.63	20.46	7.91	6.07
4	0.476	1122	CHML	choroideremia-like (Rab escort protein 2)	9.82	4.97	4.06	11.8	2.54	13.95	2.19	6.66	7.37	2.82	3.54
4	0.476	2846	LPAR4	lysophosphatidic acid receptor 4	24.77	3.71	3.88	14.8	-1.16	17.92	-1.16	5.08	7.41	1.13	1.21
4	0.475	388228	SBK1	SH3 domain binding kinase 1	11.38	3.89	3.54	9.47	1.39	8.99	1.23	9.32	9.93	3.13	2.38
4	0.465	148203	ZNF738	zinc finger protein 738	40.66	14.62	12.35	37.88	6.25	35.04	6.02	23.49	26.24	7.19	6.1
4	0.463	4922	NTS	neurotensin	28.67	1.02	2.14	79.8	1.3	98.19	1.17	252.33	173.69	1.36	1.39
4	0.454	148213	ZNF681	zinc finger protein 681	13	6.03	5.52	13.67	2.3	23.47	5.38	4.8	5.01	1.94	2.62
4	0.449	54619	CCNJ	cyclin J	14.15	8.71	7.51	14.45	5.3	11.03	5.97	11.57	11.43	4.37	3.58
4	0.439	11065	UBE2C	ubiquitin-conjugating enzyme E2C	50.26	17.22	13.68	53.12	3.14	59.74	3.28	48.61	43.49	9.19	6.67
4	0.435	169834	ZNF883	zinc finger protein 883	17.09	4.01	3.71	25.66	1.54	37.78	2.48	3.21	3.41	1.76	1.89
4	0.434	11013	TMSB15A	thymosin beta 15a	130.87	77.83	70.69	40.77	-1.41	32.69	-1.23	43.97	55.28	4.14	3.16
4	0.43	55211	DPPA4	developmental pluripotency associated 4	153.43	7.98	7.27	188.24	1.4	191.3	3	82.17	90.28	5.34	5.38
4	0.427	100507428	LINC00458	long intergenic non-protein coding RNA 458	88.35	-1.25	-1.33	103.96	-1.06	140.65	-1.22	147.3	89	1.38	1.42
4	0.417	23284	LPHN3	latrophilin 3	8.01	10.61	10.47	8.63	1.59	8.87	1.56	7.85	7.6	2.73	2.22
4	0.416	55711	FAR2	fatty acyl CoA reductase 2	10.25	12.73	8.78	4.6	2.94	6.5	2.92	17.66	13.67	2.86	3.14
4	0.407	8898	MTMR2	myotubularin related protein 2	11.46	6.32	5.64	10.71	4.32	9.75	4.22	9.77	9.66	4.1	3.81
4	0.406	6696	SPP1	secreted phosphoprotein 1	8.01	15.8	9.84	30.14	-2.06	126.09	-1.75	11.38	12.65	27.89	12.35
4	0.394	51083	GAL	galanin/GMAP prepropeptide	15.35	2.78	2.26	123.3	7.23	87.26	7.75	184.47	132.03	4.47	3.12
4	0.392	10371	SEMA3A	sema domain, immunoglobulin domain (Ig), short basic domain, secreted, (semaphorin) 3A	15.9	5.18	4.94	5.39	2.28	6.13	1.53	11.44	10.01	3.13	2.49
4	0.392	22929	SEPHS1	selenophosphate synthetase 1	18.34	2.04	1.71	16.74	-1.32	14.9	-1.39	16.16	17.81	-1.42	-1.7
4	0.39	22873	DZIP1	DAZ interacting zinc finger protein 1	19	10.94	12.3	8.8	1.24	6.38	1.74	9.84	8.83	9.99	8.7
4	0.387	4998	ORC1	origin recognition complex, subunit 1	12.9	2.09	1.55	14.52	1.4	11.85	1.43	11.18	12.57	1.18	1.24
4	0.371	51339	DACT1	dishevelled-binding antagonist of beta-catenin 1	7.23	6.29	4.97	11.74	3.35	11.06	3.14	27.74	32.11	14.78	11.89
4	0.356	231	AKR1B1	aldo-keto reductase family 1, member B1 (aldose reductase)	26.07	15.3	16.48	19.41	2.57	23.27	2.57	23.27	21.9	18.82	20.55
4	0.355	10622	POLR3G	polymerase (RNA) III (DNA directed) polypeptide G (32kD)	37.9	-1	-1.2	20.6	1.18	24.37	1.24	16.02	15.4	-1.69	-1.72
4	0.351	4673	NAP1L1	nucleosome assembly protein 1-like 1	9.15	6.12	5.87	11.18	2.76	10.35	2.84	7.18	7.15	4.27	4.02
4	0.349	79682	MLF1IP	MLF1 interacting protein	13.2	3.39	2.43	14.94	-1.19	10.07	-1.56	9.87	10.24	1.06	1.11
4	0.347	100507043	LINC00617	long intergenic non-protein coding RNA 617	14.19	-1.08	-1.06	25.19	-1.09	23.29	-1.15	13.21	10.68	1.44	1.48
4	0.346	23397	NCAPH	non-SMC condensin I complex, subunit H	12	3.17	2.79	9.14	1.38	8.4	1.07	9.51	9.8	2.23	2.16
4	0.344	63978	PRDM14	PR domain containing 14	14.19	-1.43	-1.4	32.09	1.31	35.42	1.03	10.53	10.81	1.94	1.93
4	0.338	342892	ZNF850	zinc finger protein 850	5.91	1.45	1.45	24.9	1.05	34.48	1.66	7.6	9.06	2.49	1.46
4	0.336	2173	FABP7	fatty acid binding protein 7, brain	48.02	7.92	9.33	3.05	1.43	3.34	1.12	12.59	13.49	1.32	1.31
4	0.32	6875	TAF4B	TAF4b RNA polymerase II, TATA box binding protein (TBP)-associated factor, 105kDa	12.58	2.71	2.26	13.15	1.24	14.6	1.11	6.88	6.62	1.82	1.76
4	0.319	57650	KIAA1524	KIAA1524	11.95	3.45	2.68	9.85	1.3	9.55	1.21	9.61	8.76	1.42	1.41
4	0.315	3037	HAS2	hyaluronan synthase 2	5.98	5.73	5.13	3.97	1.01	4.33	2.42	79.44	31.32	10.09	6.16
4	0.304	1620	BRINP1	bone morphogenetic protein/retinoic acid inducible neural-specific 1	16.44	1.1	1.11	8.07	1.77	10.92	2.59	13.89	17.31	1.89	1.54
4	0.303	359845	FAM101B	family with sequence similarity 101, member B	8.53	3.23	4.44	11.95	-1.8	14.82	-1.25	5.7	7.24	8.73	7.53
4	0.299	790952	ESRG	embryonic stem cell related (non-protein coding)	284.86	-1.34	-1.31	642.31	-1.1	606.88	-1.26	287.72	303.39	1.34	1.33
4	0.297	100288413	ERVMER34-1	endogenous retrovirus group MER34, member 1	18.42	2.43	2.22	14.55	13.1	14.31	9.13	8.42	9.11	1.54	1.67
4	0.297	117156	SCGB3A2	secretoglobin, family 3A, member 2	15.38	-1.46	-1.5	19.3	-1.56	16.51	-1.55	14.73	15.61	3.74	3.75
4	0.295	100131138	LOC100131138	uncharacterized LOC100131138	9.09	-1.02	-1.4	23.96	-1.28	30.16	-1.26	9.75	9.97	3.96	2.75
4	0.295	100996702	LOC100996702	uncharacterized LOC100996702	2.26	2.74	3.46	14.08	5.02	17.66	3.41	23.71	15.39	6.49	5.29
4	0.288	5569	PKIA	protein kinase (cAMP-dependent, catalytic) inhibitor alpha	15.15	8.48	8.08	6.77	1.28	7.04	1.41	6.97	7.18	10.09	8.01
4	0.274	256435	ST6GALNAC3	ST6 (alpha-N-acetyl-neuraminyl-2,3-beta-galactosyl-1,3)-N-acetylgalactosaminide alpha-2,6-sialyltransferase 3	16.44	10.37	9.8	7.17	-1.23	7.84	-1.02	5.67	6.84	14.12	11.23
4	0.261	10637	LEFTY1	left-right determination factor 1	9.51	-1.36	-1.51	5.55	-1.49	17.34	-1.52	81.51	75.24	1.17	1.25
4	0.259	145581	LRFN5	leucine rich repeat and fibronectin type III domain containing 5	1.43	3.07	2.66	17.65	-1.01	18.65	1.31	15.51	11.36	5	4.73

## Sheet: Cluster 5
		MRC			CEL				UKK
Symbol	Name	ESC	HLC-D17	HLC-D21	hESC	HLC-hESC	hiPSC	HLC-hiPSC	ESC1	ESC2	HLC-total	HLC-islands
DIO1	deiodinase, iodothyronine, type I	-192.48	-5.87	-3.13	-172.7	-4.3	-181.85	-4.77	-156.35	-152.72	-10.17	-6.41
RNASE4	ribonuclease, RNase A family, 4	-193.94	-6.54	-4.23	-174.93	-3.9	-148.93	-3.36	-252.12	-247.27	-9.75	-7.29
SERPINA3	serpin peptidase inhibitor, clade A (alpha-1 antiproteinase, antitrypsin), member 3	-454.51	-6.97	-3.03	-336.75	-2.46	-340.13	-3.8	-133.54	-139.13	-12.96	-9.44
NNMT	nicotinamide N-methyltransferase	-298.95	-3.45	-2.24	-253.53	-2.14	-273.91	-2.69	-207.2	-197.79	-11.65	-15.31
HGD	homogentisate 1,2-dioxygenase	-160.04	-2.93	-2.54	-168.32	-2.07	-187.26	-2.27	-126.37	-110.45	-14.62	-8.84
GHR	growth hormone receptor	-265.19	-8.58	-6.41	-234.16	-4.73	-191.75	-8.94	-125.42	-169.27	-10.42	-8.42
AGT	angiotensinogen (serpin peptidase inhibitor, clade A, member 8)	-262.12	-3.12	-2.01	-198.54	-1.78	-200.56	-1.48	-100.77	-95.13	-13.82	-7.65
HSD17B2	hydroxysteroid (17-beta) dehydrogenase 2	-182.41	-3.27	-2.78	-144.09	-5.39	-178.53	-3.74	-105.21	-100.92	-21.84	-20.93
AHSG	alpha-2-HS-glycoprotein	-452.04	-3.44	-2.78	-350.59	-5.15	-433.2	-2.34	-258.04	-233.95	-9.15	-3.6
VTN	vitronectin	-196.47	-7.37	-5.03	-222.11	-1.51	-185.94	-1.26	-126.58	-126.48	-7.57	-4.73
C5	complement component 5	-261.67	-4.34	-4.08	-444.05	-5.3	-492.5	-5.67	-280.19	-248.01	-33.66	-15.25
TNFSF10	tumor necrosis factor (ligand) superfamily, member 10	-127.56	-3.49	-2.04	-115.36	-4.49	-121.59	-6.69	-115.55	-113.62	-6.79	-5.22
CFI	complement factor I	-341.74	-5.59	-4.09	-372.15	-3.46	-339.21	-3.12	-260.7	-248.39	-57.9	-23.94
ALDH1A1	aldehyde dehydrogenase 1 family, member A1	-391.71	-4.74	-4.28	-358.57	-2.65	-335.57	-4.44	-391.66	-374.89	-3.85	-2.62
A1CF	APOBEC1 complementation factor	-186.41	-5.86	-5.11	-179.8	-4.08	-183.46	-3.8	-110.22	-103.65	-43.98	-27.9
SERPINA1	serpin peptidase inhibitor, clade A (alpha-1 antiproteinase, antitrypsin), member 1	-647.77	-4.7	-2.43	-577.92	-1.45	-591.66	-1.19	-305.6	-291.7	-13.35	-7.22
CFB	complement factor B	-477.84	-9.21	-5.15	-514.51	-2.44	-441.36	-2.87	-374.78	-369.23	-34.86	-19.57
FABP1	fatty acid binding protein 1, liver	-538.52	-6.85	-6.13	-559.74	-1.28	-568.66	-1.5	-585.43	-565.42	-9.08	-8.88
MTTP	microsomal triglyceride transfer protein	-131.07	-4.2	-4.05	-276.68	1.22	-246.46	-1.03	-235.86	-221.13	-4.64	-3.21
A2M	alpha-2-macroglobulin	-548.9	-5.51	-3.11	-402.85	1.62	-443.11	-1.17	-284.87	-352.99	-7.35	-3.02
ASGR2	asialoglycoprotein receptor 2	-130.72	-6.15	-4.93	-123.07	-7.96	-111.75	-5.33	-77.99	-79.75	-19.94	-14.2
ACMSD	aminocarboxymuconate semialdehyde decarboxylase	-129.68	-6.33	-6.53	-129.91	-2.43	-121.95	-2.13	-87.32	-87.31	-38.72	-23.78
AKR1D1	aldo-keto reductase family 1, member D1	-443.6	-13.87	-11.32	-424.85	-4.06	-446.99	-4.68	-417.07	-417.55	-22.99	-22.51
PLG	plasminogen	-348.01	-11.57	-8.16	-282.31	-3.15	-333.1	-6.51	-337.51	-340.76	-51.4	-26.98
TM4SF4	transmembrane 4 L six family member 4	-191.22	-3.7	-1.75	-191.96	-14.14	-193.43	-12.95	-104.11	-92.88	-13.68	-7.65
LEAP2	liver expressed antimicrobial peptide 2	-87.31	-10.02	-6.53	-83.21	-4.24	-83.38	-5.71	-116.44	-104.01	-11.38	-9.41
RBP4	retinol binding protein 4, plasma	-605.72	-2.19	-2.09	-435.22	-2.59	-395.61	-2.06	-415.33	-438.86	-2.49	-1.71
HPX	hemopexin	-232.64	-14.52	-12.85	-209.7	-3.96	-226.33	-4.93	-77.35	-74.01	-30.25	-17.88
F2	coagulation factor II (thrombin)	-169.98	-6.61	-6.38	-152.88	-5.58	-138.57	-6.66	-76.8	-63.58	-30.71	-23.29
CXCL2	chemokine (C-X-C motif) ligand 2	-338.38	-8.1	-6.65	-282.85	-3.09	-198.73	-2.72	-406.47	-376.15	-77.89	-48.89
GSTA1	glutathione S-transferase alpha 1	-429.39	-1.11	-1.27	-535.14	-1.46	-516.43	-3.93	-371.9	-368.84	-2.82	-2.25
SULT2A1	sulfotransferase family, cytosolic, 2A, dehydroepiandrosterone (DHEA)-preferring, member 1	-302.65	-18.63	-14.64	-281.34	-3.64	-265.33	-7.41	-203.02	-196.58	-37.86	-25.94
FGL1	fibrinogen-like 1	-258.08	-4.45	-2.22	-246.65	-16.65	-245.43	-14.18	-130.01	-125.67	-45.52	-13.97
SLC40A1	solute carrier family 40 (iron-regulated transporter), member 1	-440.8	-3.42	-2.34	-431.49	-1.65	-384.78	-1.73	-144.58	-267.3	-1.31	-1.57
MBL2	mannose-binding lectin (protein C) 2, soluble	-404.93	-2.86	-2.89	-319.29	-8.4	-352.59	-17.82	-308.4	-285.25	-39.52	-38.76
AMBP	alpha-1-microglobulin/bikunin precursor	-300.82	-6.01	-4.23	-366.93	-12.92	-255.48	-12.82	-315.21	-302.77	-55.25	-22.52
TF	transferrin	-976.44	-10.16	-7.62	-841.37	-2.65	-799.24	1.02	-532.61	-523.15	-94.37	-14.16
APOA1	apolipoprotein A-I	-319.14	-2.1	-1.94	-272.24	1.26	-393.71	1.22	-283.06	-338.24	-1.92	-1.42
APOC3	apolipoprotein C-III	-1133.37	-2.54	-1.97	-786.28	1.05	-1204.72	1.09	-501.76	-464.75	-3.05	-1.8
SLC10A1	solute carrier family 10 (sodium/bile acid cotransporter), member 1	-119.09	-6.92	-4.63	-111.66	-3.55	-107.52	-5.55	-42.46	-41.19	-17.36	-10.04
RNF128	ring finger protein 128, E3 ubiquitin protein ligase	-128.21	-1.21	-1.05	-95.07	1.12	-83.66	1.03	-223.43	-205	-6.75	-4.46
GBA3	glucosidase, beta, acid 3	-142.05	-23.43	-16.75	-130.68	-2.76	-126.34	-7.23	-101.73	-94.98	-14.87	-9.02
FGA	fibrinogen alpha chain	-948.86	-1.49	-1.25	-943.14	-1.85	-984.19	-1.7	-693.72	-655.96	-2.07	-1.51
APOA2	apolipoprotein A-II	-1119.79	-1.37	-1.42	-1256.61	-1.62	-1103.6	-1.9	-313.34	-794.54	-1.93	-1.76
C3	complement component 3	-225.98	-15.98	-6.85	-211.37	-9.93	-158.29	-10.28	-131.65	-143.51	-42.21	-27.2
RGN	regucalcin	-145.46	-7.25	-6.51	-43.61	-2.2	-74.21	-9.37	-76.61	-71.01	-10.43	-8.07
CPS1	carbamoyl-phosphate synthase 1, mitochondrial	-74.13	-9.47	-4.78	-105.69	-12.69	-69.41	-9.31	-155.09	-116.37	-10.28	-10.72
GBP1	guanylate binding protein 1, interferon-inducible	-110.84	-6.02	-6.91	-97.93	-6.31	-98.24	-6.93	-110.61	-108.78	-31.16	-44.59
C8orf4	chromosome 8 open reading frame 4	-129.1	-5.14	-5.58	-158.28	-11.45	-154.31	-14.29	-169.97	-161.45	-1.28	-1.92
SERPIND1	serpin peptidase inhibitor, clade D (heparin cofactor), member 1	-406.22	-21.56	-13.15	-375.69	-8.86	-400.16	-6.14	-242.23	-246.72	-57.47	-36.95
FGG	fibrinogen gamma chain	-929.05	-1.05	1.03	-905.91	-1.31	-745.49	-1.39	-747.82	-786.61	-1.21	-1
ASGR1	asialoglycoprotein receptor 1	-67.16	-6.52	-4.34	-38.25	-2.54	-50.55	-2.18	-97.49	-90.45	-14.74	-9.04
TTR	transthyretin	-271.88	-1.06	-1.09	-219	-1.34	-229.05	-1.35	-160.91	-152.49	-1.09	1.06
FGB	fibrinogen beta chain	-1011.33	-1.04	1.03	-1059.39	-1.1	-1005.13	-1.24	-886.36	-866.58	-1.2	-1.03
PROS1	protein S (alpha)	-62.12	-1.69	-1.54	-78.75	1.2	-81.2	1.19	-107.2	-120.68	-4.75	-4
SERPINA5	serpin peptidase inhibitor, clade A (alpha-1 antiproteinase, antitrypsin), member 5	-82.32	-9.85	-6.47	-99.73	-5.84	-95.28	-7.52	-62.73	-62.83	-25.33	-19.02
CLRN3	clarin 3	-99.95	-11.46	-5.26	-85.15	1.86	-91.35	2.2	-63.31	-56.18	-10.39	-7.44
AKR1C3	aldo-keto reductase family 1, member C3	-71.46	-3.15	-2.11	-41.07	-2.35	-62.99	-2.2	-62.37	-63.58	-10.2	-5.54
LIPC	lipase, hepatic	-182.51	-1.7	-2.08	-204.4	-35.94	-167.33	-29.14	-97.13	-94.46	-23.72	-15.04
ANG	angiogenin, ribonuclease, RNase A family, 5	-254.64	-24.18	-16.93	-155.13	-11.93	-127.29	-8.48	-188.07	-171.82	-33.1	-21.22
APOB	apolipoprotein B	-85.34	-1.99	-1.85	-82.89	-1.09	-74.37	-1.08	-49.47	-48.9	-4.9	-3.21
AKR1C1	aldo-keto reductase family 1, member C1	-110.75	-24.22	-16.23	-80.52	-8.77	-135.01	-12.32	-192.68	-163.09	-23.84	-9.07
ALDOB	aldolase B, fructose-bisphosphate	-516.18	-56.48	-18.22	-520.77	-5.33	-503.9	-15.86	-398.8	-411.64	-49.12	-21.89
GJB2	gap junction protein, beta 2, 26kDa	-57.06	-2.54	-2.2	-57.82	-4.26	-54.08	-4.67	-52.34	-49.24	-9.59	-9.76
ANPEP	alanyl (membrane) aminopeptidase	-71.97	-2.57	-2.25	-53.88	1.74	-58.28	1.13	-78.05	-64.1	-4.93	-3.64
H19	H19, imprinted maternally expressed transcript (non-protein coding)	-81.06	1.4	1.94	-60.64	-4.12	-76.8	-5.83	-48.9	-47.23	-32.44	-28.54
FMO5	flavin containing monooxygenase 5	-63.52	-11.74	-7.55	-50.67	-1.9	-58.73	-3.1	-47.97	-45.37	-13.99	-8.87
SLC46A3	solute carrier family 46, member 3	-108.71	-16.22	-8.22	-70.97	-4.02	-78.44	-7.25	-35.48	-53.26	-16.55	-16.01
TMEM56	transmembrane protein 56	-59.49	-7.53	-5.76	-36.96	-2.85	-29.05	-2.72	-76.94	-74.2	-17.63	-14.89
ACSL5	acyl-CoA synthetase long-chain family member 5	-64.7	-7.81	-5.21	-59.31	-1.52	-59.1	-1.32	-34.63	-33.82	-11.56	-12.44
C8B	complement component 8, beta polypeptide	-317.49	-13.39	-8.87	-316.42	-52.64	-243.63	-48.9	-178.44	-161.31	-16.76	-10.52
LBP	lipopolysaccharide binding protein	-67.05	-6.06	-2.49	-67.25	-7.7	-62.9	-1.31	-29.95	-26.69	-17.98	-7.69
TMEM176B	transmembrane protein 176B	-63.26	-7.27	-4.74	-72.28	-5.99	-62.18	-7.79	-48.02	-49.09	-32.06	-27.06

## Sheet: Cluster 6
		MRC			CEL				UKK
Symbol	Name	ESC	HLC-D17	HLC-D21	hESC	HLC-hESC	hiPSC	HLC-hiPSC	ESC1	ESC2	HLC-total	HLC-islands
PPFIBP2	PTPRF interacting protein, binding protein 2 (liprin beta 2)	-11.4	-2.16	-2.07	-11.37	-1.96	-8.59	-1.62	-9.3	-12.44	-4.44	-4.18
INPP1	inositol polyphosphate-1-phosphatase	-8.8	-1.97	-1.8	-6.42	-1.94	-6.92	-1.43	-8.38	-8.48	-3.51	-3.41
KLF6	Kruppel-like factor 6	-10.48	-1.99	-2.55	-8.23	-1.6	-7.89	-1.65	-7.28	-8.84	-2.37	-3.36
SLCO2B1	solute carrier organic anion transporter family, member 2B1	-12.02	-2.08	-2.11	-10.66	-1.42	-10.29	-1.44	-7.03	-6.62	-3.22	-2.98
MPC2	mitochondrial pyruvate carrier 2	-11.96	-2.51	-2.36	-8.8	-1.17	-9.24	-1.35	-15.67	-15.33	-4.85	-3.78
FUCA1	fucosidase, alpha-L- 1, tissue	-9.15	-3.18	-2.43	-7.14	-1.1	-6.68	-1.22	-13.02	-14.11	-4.28	-3.98
ABHD15	abhydrolase domain containing 15	-10.78	-1.76	-1.59	-8.41	1.02	-10.38	-1.24	-7.95	-7.55	-3.32	-3.94
GSTK1	glutathione S-transferase kappa 1	-10.09	-1.98	-1.73	-14.15	-1.36	-12.07	-1.46	-13.79	-15.08	-3.94	-3.58
ACYP2	acylphosphatase 2, muscle type	-10.39	-3.46	-2.88	-9.54	-1.18	-8.59	-1.32	-7.48	-8.99	-4.58	-4.2
HDHD3	haloacid dehalogenase-like hydrolase domain containing 3	-6.06	-2.32	-2.15	-6.79	-1.13	-6.94	-1.22	-9.05	-9.21	-4.73	-4.2
PCGF5	polycomb group ring finger 5	-6.54	-1.8	-1.61	-11.43	1.05	-10.59	1.04	-9.79	-9.58	-4.09	-3.27
DTX3L	deltex 3-like (Drosophila)	-9	-1.78	-1.72	-5.68	-1.27	-6	-1.22	-15.1	-13.16	-4.06	-4.92
APOE	apolipoprotein E	-7.28	-1.98	-2.38	-6.02	-1.62	-5.23	-1.79	-12.21	-13.76	-3.88	-2.99
C10orf32	chromosome 10 open reading frame 32	-5.75	-1.68	-1.63	-7.74	-1.51	-7.96	-1.78	-8.05	-8.11	-3.71	-4.4
PTGR1	prostaglandin reductase 1	-7.13	-1.42	-1.58	-6.83	-1.55	-5.64	-1.55	-10.83	-15.02	-2.88	-2.8
CTBS	chitobiase, di-N-acetyl-	-11.82	-2.95	-2.41	-10.62	-1.52	-11.41	-1.16	-14.75	-17.46	-2.39	-1.98
C4orf32	chromosome 4 open reading frame 32	-16.63	-2.25	-2.43	-9.64	-1.22	-7.49	-1.14	-13.03	-11.64	-5.89	-5.97
SETD7	SET domain containing (lysine methyltransferase) 7	-13.01	-1.22	-1.21	-10.43	-1.35	-12.43	-1.07	-8.03	-10.73	-3.07	-3.72
SLC22A18	solute carrier family 22, member 18	-17.29	-1.89	-1.49	-11.2	1.02	-13.49	-1.02	-10.74	-11.12	-2.66	-2.29
MEGF9	multiple EGF-like-domains 9	-8.97	-2.06	-1.8	-11.7	1.02	-9.45	-1.14	-10.2	-10.52	-6.69	-6.31
SLC23A1	solute carrier family 23 (ascorbic acid transporter), member 1	-17.66	-1.73	-1.56	-15.05	-1.08	-15.24	-1.44	-10.45	-9.56	-3.47	-2.74
YPEL2	yippee-like 2 (Drosophila)	-11.85	-3.65	-2.63	-14.11	-1.64	-14.63	-2.13	-10.52	-10.79	-2.79	-2.8
C2orf72	chromosome 2 open reading frame 72	-8.78	-1.29	-1.15	-11.8	1.04	-10.63	-1.46	-10.19	-10.53	-2.61	-2.45
RAB27A	RAB27A, member RAS oncogene family	-7.62	-2.35	-1.88	-6.39	-1.39	-6.15	-1.01	-6.19	-7.63	-3.44	-2.92
REEP6	receptor accessory protein 6	-15.97	-2.18	-1.78	-13.2	-1	-12.45	-1.26	-17.5	-17.3	-2.81	-2.4
COMMD3	COMM domain containing 3	-9.48	-1.15	-1.15	-8.17	-1.6	-8.5	-1.52	-14.98	-15.78	-2.56	-2.8
IL6R	interleukin 6 receptor	-25.5	-2.19	-2.04	-11.19	-1.64	-9.23	-1.31	-16.27	-15.62	-3.58	-3.88
CPQ	carboxypeptidase Q	-15.14	-2.94	-2.24	-12.96	1.05	-12.04	-1.08	-16.03	-15.47	-6.06	-5.38
AQP11	aquaporin 11	-7.68	-2.85	-2.1	-10.89	1.19	-8.5	1.08	-6.31	-6	-3.59	-3.33
MST1	macrophage stimulating 1 (hepatocyte growth factor-like)	-20.22	-3.05	-2.42	-15.57	-1.62	-13.82	-1.69	-12.47	-11.67	-5.48	-3.63
TSHZ1	teashirt zinc finger homeobox 1	-20.98	-2.09	-1.65	-12.75	-1.12	-13.02	-2.15	-17.47	-17.62	-2.63	-3.43
PXDC1	PX domain containing 1	-17.51	-2.66	-2.82	-15.43	-1.65	-15.39	-1.63	-16.95	-18.11	-3.24	-3.43
LURAP1L	leucine rich adaptor protein 1-like	-16.13	-5.02	-2.98	-12.35	-1.68	-12.42	-1.03	-9.74	-8.94	-3.54	-4.42
TMEM120A	transmembrane protein 120A	-7.16	-3.06	-2.77	-6.35	1.21	-6.77	1.05	-11.48	-12.28	-2.34	-1.89
ACAA1	acetyl-CoA acyltransferase 1	-12.93	-2.43	-2.46	-9.62	-1.62	-10.04	-1.85	-15.24	-15.27	-7.89	-6.35
FAM8A1	family with sequence similarity 8, member A1	-7.02	-2.48	-2.14	-4.5	-1.48	-5.35	-2	-9.99	-10.47	-2.67	-2.45
MGST2	microsomal glutathione S-transferase 2	-13.58	-2.35	-2.09	-20.87	-1.79	-15.47	-1.95	-6.79	-9.23	-4.2	-4.63
C1orf115	chromosome 1 open reading frame 115	-9.95	-1.13	-1.12	-10.67	1.17	-14.19	1.06	-18.46	-16.22	-3.51	-3.34
IFIT3	interferon-induced protein with tetratricopeptide repeats 3	-12.75	-1.26	-1.62	-13.26	-2.35	-10.28	-2.42	-7.64	-8.06	-4.76	-4.39
CPEB4	cytoplasmic polyadenylation element binding protein 4	-4.44	-2.43	-2.01	-5.3	-1.18	-5.45	-1.4	-11.15	-9.6	-2.97	-2.95
IL10RB	interleukin 10 receptor, beta	-9.49	-2.62	-2.1	-4.17	1.1	-5.18	1.19	-9.74	-10.97	-2.55	-2.91
LAMP2	lysosomal-associated membrane protein 2	-6.6	-1.46	-1.29	-8.53	1.09	-6.79	1.22	-8.16	-8.46	-2.68	-2.38
ZHX1	zinc fingers and homeoboxes 1	-12.97	-2.21	-2.01	-16.01	-1.39	-16.33	-1.88	-24.57	-24.27	-3.04	-2.69
PID1	phosphotyrosine interaction domain containing 1	-9.26	-2.41	-2.05	-5.87	-1.77	-5.7	-1.6	-6.69	-6.49	-5.05	-4.74
HMGCL	3-hydroxymethyl-3-methylglutaryl-CoA lyase	-10.81	-3.85	-3.27	-8.49	-2.66	-8.49	-2.43	-12.66	-12.83	-4.08	-3.77
APOL6	apolipoprotein L, 6	-7.26	-2.39	-2.23	-7.87	-1.82	-7.71	-1.71	-6.23	-6.1	-4.92	-5.17
HSDL2	hydroxysteroid dehydrogenase like 2	-6.47	-2.54	-2.47	-4.06	-1.36	-4.57	-1.38	-14.85	-15.05	-2.97	-3.31
RCAN1	regulator of calcineurin 1	-12.28	-4.39	-4.17	-12.2	-1.88	-12.63	-1.89	-15.13	-15.38	-3.85	-4
TMEM140	transmembrane protein 140	-17.18	-3.41	-2.78	-18.21	-1.69	-16.74	-1.9	-7.42	-6.74	-3.55	-2.83
NFIL3	nuclear factor, interleukin 3 regulated	-6.95	-2.94	-2.75	-6.49	-2.36	-7	-2.63	-9.63	-10.55	-3.14	-3.35
MXI1	MAX interactor 1, dimerization protein	-5.66	-2.08	-1.95	-5.78	-1.97	-4.53	-1.65	-11.05	-12.6	-2.17	-2.45
SLC9B2	solute carrier family 9, subfamily B (NHA2, cation proton antiporter 2), member 2	-7.54	-2.4	-2.06	-9.3	-1.61	-9.38	-1.41	-4.93	-4.77	-3.16	-2.76
CAMK2N1	calcium/calmodulin-dependent protein kinase II inhibitor 1	-9.45	-1.38	-1.17	-15.18	1.26	-17.57	1.24	-19.83	-18.88	-2.62	-2.84
CTSZ	cathepsin Z	-10.36	-5.15	-4.07	-7.01	1.31	-10.89	1.06	-8.31	-9.89	-4.66	-4.88
SAT2	spermidine/spermine N1-acetyltransferase family member 2	-6.08	-3.37	-2.79	-5.42	-1.81	-5.33	-1.99	-10.29	-10.82	-4.23	-3.36
ABCC3	ATP-binding cassette, sub-family C (CFTR/MRP), member 3	-13.62	-3.94	-3.65	-12.13	-1.35	-12.42	-1.37	-7.63	-7.36	-6.7	-6.01
PRRG4	proline rich Gla (G-carboxyglutamic acid) 4 (transmembrane)	-17.7	-3.04	-2.18	-5.17	1.32	-6.54	1.26	-21.3	-20.32	-2.11	-2.48
C4orf19	chromosome 4 open reading frame 19	-16.03	-2.05	-1.72	-18.58	-1.33	-19.37	-1.87	-12.07	-11.72	-7.09	-7.21
FAXDC2	fatty acid hydroxylase domain containing 2	-10.31	-4.88	-3.8	-8.91	-1.01	-8.73	1.07	-6.64	-6.45	-2.42	-2.5
STOM	stomatin	-14.59	-1.87	-1.59	-3.51	-1.01	-4.13	-1.06	-17.36	-17.76	-3.03	-2.94
NFKBIA	nuclear factor of kappa light polypeptide gene enhancer in B-cells inhibitor, alpha	-6.52	-2.93	-2.8	-7.94	-1.48	-7.35	-1.67	-4.64	-6.64	-3.15	-2.93
SERPINE1	serpin peptidase inhibitor, clade E (nexin, plasminogen activator inhibitor type 1), member 1	-16.91	-1.66	-1.53	-23.83	-2.26	-19.36	-1.33	-6.71	-6.65	-2.41	-3.62
FAM134B	family with sequence similarity 134, member B	-20.72	-3.14	-2.95	-14.41	-1.34	-14.96	-1.56	-19.94	-17.66	-7.16	-5.47
DEPDC7	DEP domain containing 7	-12.11	-1.35	-1.3	-10.95	-1	-9.9	-1.24	-33.59	-37.49	-3.35	-2.67
SLC35D1	solute carrier family 35 (UDP-GlcA/UDP-GalNAc transporter), member D1	-15.3	-3.93	-3.4	-19.61	-1.28	-17.96	-1.03	-15.85	-15.49	-5.54	-6.36
MAN1A1	mannosidase, alpha, class 1A, member 1	-30.6	-2.32	-1.95	-18.75	1.12	-14.43	1.2	-15.76	-23.27	-1.85	-2.4
DNAJB9	DnaJ (Hsp40) homolog, subfamily B, member 9	-6.1	-2.32	-1.96	-7.4	-1.27	-7.43	-1.18	-7.51	-8.11	-1.64	-1.42
C1RL	complement component 1, r subcomponent-like	-8.12	-3.24	-2.99	-8.56	-2.43	-8.82	-2.89	-11.42	-10.82	-5.54	-5.01
HSD17B11	hydroxysteroid (17-beta) dehydrogenase 11	-15.18	-2.12	-1.72	-11.23	1.95	-11.16	1.65	-29.22	-29.03	-4.43	-3.41
PPARA	peroxisome proliferator-activated receptor alpha	-14.96	-4.92	-3.85	-13.03	-1.81	-12.97	-2.25	-13.84	-13.46	-5.06	-5.32
C11orf54	chromosome 11 open reading frame 54	-10.44	-2.27	-1.69	-5.44	-1.18	-4.97	-1.39	-35.21	-35.99	-4.52	-3.4
INSIG2	insulin induced gene 2	-3.98	-2.48	-2.08	-4.12	-1.33	-5.06	1.17	-15.16	-14.69	-3.04	-3.21
ATP8B1	ATPase, aminophospholipid transporter, class I, type 8B, member 1	-17.77	-1.34	1.07	-5.12	1.47	-9.08	1.7	-11.09	-13.82	-2.21	-2.45
ETFB	electron-transfer-flavoprotein, beta polypeptide	-8.21	-1.11	-1.51	-6.8	-2.65	-6.34	-3.08	-8.17	-10.14	-4.02	-4.55
AIG1	androgen-induced 1	-8.47	-3.12	-2.46	-5.53	-1.37	-4.16	-1.39	-13.5	-10.22	-7.74	-7.17
EPS8	epidermal growth factor receptor pathway substrate 8	-5.62	-1.54	-1.12	-5.68	-1.13	-5.55	-1.2	-10.73	-12.51	-1.68	-1.96
SLC31A2	solute carrier family 31 (copper transporter), member 2	-8.87	-2.72	-2.08	-9.99	1.89	-8.3	2	-6.52	-6.73	-2.77	-2.49
AGPAT9	1-acylglycerol-3-phosphate O-acyltransferase 9	-16.61	1.08	-1.08	-8.1	-1.36	-5.59	1.82	-12	-10.98	-7	-6.8
PNRC1	proline-rich nuclear receptor coactivator 1	-6.91	-2.09	-1.9	-5.62	-1.68	-6.63	-1.39	-7.14	-8.09	-1.51	-1.63
C1orf53	chromosome 1 open reading frame 53	-6.77	-2.7	-3.02	-9.02	-1.75	-8.26	-1.85	-5.36	-5.6	-4.4	-4.75
MAN2B2	mannosidase, alpha, class 2B, member 2	-6.35	-1.41	-1.23	-4.68	1.19	-5.29	1.09	-7.78	-9	-2.59	-2.88
TBC1D8B	TBC1 domain family, member 8B (with GRAM domain)	-6.35	1.01	1.57	-8.7	1.39	-9.55	1.67	-14.58	-14.58	-3.4	-3.13
B2M	beta-2-microglobulin	-7.68	-1.17	1	-5.81	1.08	-5.7	1	-12.09	-12.09	-1.78	-1.66
CTSH	cathepsin H	-7.41	-2.77	-1.65	-8.23	-1.64	-7.61	-1.57	-11.74	-10.19	-1.38	1.11
CREG1	cellular repressor of E1A-stimulated genes 1	-7.04	-2.75	-2.07	-6.34	-2.04	-5.26	-2.2	-8.08	-8.14	-1.73	-1.83
DGAT2	diacylglycerol O-acyltransferase 2	-19.49	-4.61	-3.75	-20.12	-1.66	-22.35	-1.52	-11.43	-11.67	-5.93	-4.16
PPP1R16A	protein phosphatase 1, regulatory subunit 16A	-8.22	-4.33	-3.06	-4.75	-1.1	-4.62	-1.48	-7.88	-8.69	-5.77	-4.59
PLA2G12B	phospholipase A2, group XIIB	-32.11	-1.69	-1.71	-27.9	1.46	-27.8	1.38	-13.86	-14	-3.19	-2.09
ST3GAL1	ST3 beta-galactoside alpha-2,3-sialyltransferase 1	-9.44	-2.05	-2.05	-8.93	-3.32	-7.65	-3.2	-7.79	-7.43	-1.94	-2.48
IRF9	interferon regulatory factor 9	-9.4	-3.04	-2.63	-6.71	-1.95	-7.02	-1.75	-5.27	-4.91	-2.53	-2.68
ARSD	arylsulfatase D	-6.47	-2.17	-2.13	-6.73	-2.45	-7.24	-2.29	-6.12	-6.29	-3.17	-3.52
SCML1	sex comb on midleg-like 1 (Drosophila)	-10.21	-3.49	-3.3	-19.41	-2.8	-12.39	-2.29	-17.79	-17.31	-6.43	-4.15
AQP3	aquaporin 3 (Gill blood group)	-13.85	-1.71	-1.72	-13.63	2.43	-11.62	1.39	-6.75	-6.76	-1.73	-1.8
EFHD1	EF-hand domain family, member D1	-13.52	-1.98	-2.41	-6.64	-2.26	-6.46	-3.07	-7.89	-7.11	-1.64	-1.73
ARAP2	ArfGAP with RhoGAP domain, ankyrin repeat and PH domain 2	-8.31	-1.35	-1.1	-10.2	-1.04	-10.62	-1.19	-6.82	-6.51	-1.67	-1.21
MAST4	microtubule associated serine/threonine kinase family member 4	-5.67	-1.67	-1.56	-6.34	-1.14	-6.23	-1.17	-5.5	-5.35	-2.75	-2.63
NFKBIZ	nuclear factor of kappa light polypeptide gene enhancer in B-cells inhibitor, zeta	-10.46	-5.09	-2.78	-9.82	-1.75	-9.93	-2.4	-16.31	-14.61	-7.37	-7.88
CASP4	caspase 4, apoptosis-related cysteine peptidase	-16.18	-1.56	1.11	-15.3	-1.03	-15.22	1.03	-16.84	-16.5	-11.69	-10.96
---		-12.79	-2.85	-2.52	-12.99	-2.85	-11.99	-4.03	-8.17	-8.22	-4.24	-4.67
PLIN2	perilipin 2	-6.29	-1.73	-2.13	-5.21	-2.89	-5.43	-2.67	-14.74	-12.1	-1.76	-2.33
RNFT1	ring finger protein, transmembrane 1	-5.63	-1.95	-2	-5.68	-1.97	-4.98	-1.98	-7.23	-7.56	-4.74	-4.78
SLC39A5	solute carrier family 39 (zinc transporter), member 5	-16.73	-3.47	-3.37	-14.09	-2.77	-15.25	-2.59	-6.3	-6.27	-3.94	-3.3
DHRS3	dehydrogenase/reductase (SDR family) member 3	-14.38	-3.98	-3.9	-5.11	-2.64	-7.1	-2.7	-13.63	-11.98	-3.58	-4.15
CRAT	carnitine O-acetyltransferase	-5.54	-2.76	-2.65	-5.52	-1.71	-4.65	-1.87	-7.18	-7.78	-3.73	-3.48
IL1R2	interleukin 1 receptor, type II	-9.32	-3.22	2.29	-8.34	-2.15	-8.56	-2.37	-8.81	-8.94	-3.08	-1.7
ZFP36	ZFP36 ring finger protein	-18.1	-5.12	-4.86	-13.2	-2.69	-10.7	-2.12	-10.82	-10.95	-3.89	-4.01
BCL6	B-cell CLL/lymphoma 6	-17.08	-4.32	-3.04	-11.86	-3.08	-11.71	-2.9	-15.76	-15.48	-4.72	-4.37
GIPC2	GIPC PDZ domain containing family, member 2	-25.27	-1.52	-1.1	-16.54	1.11	-15.09	1.15	-31.79	-30.29	-7.12	-7.9
JUNB	jun B proto-oncogene	-8.02	-4.46	-4.12	-8.14	-2.43	-7.41	-2.06	-9.41	-9.23	-3.57	-5.22
RBKS	ribokinase	-9.46	-3.75	-4.28	-12.35	-2.01	-12.81	-2.26	-12.46	-11.91	-7.68	-6.97
SLC2A10	solute carrier family 2 (facilitated glucose transporter), member 10	-5	-1.65	-1.31	-5.99	-2.89	-6.51	-2.95	-13.01	-12.16	-1.84	-2.09
GDF15	growth differentiation factor 15	-31.36	1.19	-1.12	-7.54	-2.03	-3.47	-1.87	-25.28	-24.31	-3.66	-3.53
LTBP3	latent transforming growth factor beta binding protein 3	-5.61	-2.34	-1.66	-4.5	-2.07	-4.02	-1.76	-8.46	-8.39	-3.59	-3.65
SLC25A20	solute carrier family 25 (carnitine/acylcarnitine translocase), member 20	-18.25	-4.45	-4.14	-9.99	-2.17	-9.32	-2.9	-10.12	-10.38	-5.64	-4.95
FRMD4B	FERM domain containing 4B	-8.47	-2.8	-3.02	-14.65	-3.18	-15.38	-3.28	-26.33	-23.43	-1.99	-2.16
RND1	Rho family GTPase 1	-4.23	-3.88	-3.58	-4.9	1.54	-6.88	1.09	-9.48	-8.53	-5.5	-5.16
IFNAR1	interferon (alpha, beta and omega) receptor 1	-7.97	-4.02	-3.4	-10.48	-2.56	-10.04	-2.35	-7.61	-7.29	-4.41	-5.09
KCNJ8	potassium inwardly-rectifying channel, subfamily J, member 8	-34.49	-3.53	-3.23	-26.75	1.1	-25.36	-1.07	-17.35	-16.99	-6.32	-3.9
TMEM27	transmembrane protein 27	-21.53	-5.83	-5.4	-18.99	1.01	-20.5	-1.25	-15.09	-29.44	-2.97	-2.13
HLA-E	major histocompatibility complex, class I, E	-7.29	-1.99	-1.44	-6.3	1.12	-5.38	1.15	-7.08	-7.28	-1.66	-1.58
NRBP2	nuclear receptor binding protein 2	-12.52	-3.94	-2.87	-3.75	-1.84	-3.86	-1.5	-22.03	-20.22	-7.94	-4.84
SUN2	Sad1 and UNC84 domain containing 2	-6.73	-2.46	-2.56	-7.29	-2.55	-7.44	-3.04	-8.04	-7.58	-3.93	-4.28
SNTB1	syntrophin, beta 1 (dystrophin-associated protein A1, 59kDa, basic component 1)	-5.99	-2.76	-2.83	-6.26	-1.28	-6.26	-1.2	-5.85	-5.65	-6.71	-6.09
ZBTB16	zinc finger and BTB domain containing 16	-10.13	-2.34	-1.7	-15.85	-4.02	-14.11	-4.74	-9.33	-9.77	-2.26	-2.35
CTSB	cathepsin B	-35.3	-2.31	-2.04	-17.83	1.21	-19.87	-1.09	-37.29	-39.3	-2.02	-2.25
RETSAT	retinol saturase (all-trans-retinol 13,14-reductase)	-9.47	-6.25	-4.95	-6.59	-1.3	-7.49	-1.38	-11.52	-11.4	-7.23	-7.17
CPM	carboxypeptidase M	-8.72	-1.1	1.38	-8.68	-2.93	-7.99	-2.87	-6.46	-6.38	-3.35	-3.36
MBNL3	muscleblind-like splicing regulator 3	-7.57	1.61	1.96	-25.26	-1.25	-25.86	-1.08	-11.53	-12.01	-3.23	-3.07
IFIH1	interferon induced with helicase C domain 1	-14.78	-2.13	-2.07	-14.84	-1.99	-12.47	-1.65	-28.67	-27.84	-9.41	-10.11
PARP9	poly (ADP-ribose) polymerase family, member 9	-6.5	-1.78	-1.88	-4.94	-1.29	-5.44	-1.54	-5.4	-5.15	-3.33	-2.98
SCP2	sterol carrier protein 2	-5.45	-2.85	-2.75	-5.3	-1.85	-5.03	-2.19	-8.78	-8.57	-4.48	-4.27
GPX3	glutathione peroxidase 3 (plasma)	-8.08	-6.07	-3.73	-8.92	1.57	-6.55	1.68	-5.63	-6.58	-5.85	-4.63
SHC2	SHC (Src homology 2 domain containing) transforming protein 2	-6.61	-2.18	-2.08	-5.89	-1.54	-4.29	-1.39	-6	-5.91	-2.41	-2.09
STARD10	StAR-related lipid transfer (START) domain containing 10	-24.17	-4.91	-3.25	-17.15	-1.76	-16.07	-1.83	-21.63	-23.16	-5.84	-5.32
SLC7A9	solute carrier family 7 (amino acid transporter light chain, bo,+ system), member 9	-19.16	-5.1	-5.84	-17.36	1.9	-20.1	-1.78	-8.34	-7.7	-6.06	-5.13
LGSN	lengsin, lens protein with glutamine synthetase domain	-16.24	1.08	1.69	-16.92	2.63	-18.18	1.17	-12.07	-11.4	-8.37	-7.8
FAS	Fas cell surface death receptor	-6.89	-2.62	-2.84	-4.09	-1.91	-4.85	-1.01	-9.74	-9.29	-6.8	-8.41
BHLHE40	basic helix-loop-helix family, member e40	-18.1	-4.88	-4.61	-14.87	-2.17	-16.46	-2.19	-5.67	-6.91	-3.41	-4.58
SMPDL3A	sphingomyelin phosphodiesterase, acid-like 3A	-21.7	-1.97	-1.27	-29.04	1.74	-23.63	1.07	-33.85	-40.13	-5.1	-4.39
IFI6	interferon, alpha-inducible protein 6	-10.52	-8.1	-5.36	-8.26	-1.91	-7.14	-2.31	-14.27	-14.39	-2.25	-2.14
AKAP9	A kinase (PRKA) anchor protein 9	-4.08	-1.93	-1.84	-4	-1.55	-4.32	-2.03	-10.49	-13.34	-6.94	-4.16
ID2	inhibitor of DNA binding 2, dominant negative helix-loop-helix protein	-6.89	-2.44	-2.34	-15.97	-1.72	-29.22	-1.9	-3.43	-5.4	-2.24	-2.66
ACADVL	acyl-CoA dehydrogenase, very long chain	-12.57	-5.02	-4.85	-9.62	-2.52	-8.68	-2.92	-16.22	-16.32	-4.85	-4.18
ABHD2	abhydrolase domain containing 2	-7.55	-4.07	-3.91	-9.09	-2.2	-7.51	-2.16	-8.36	-8.49	-5.56	-5.99
IL8	interleukin 8	-7.53	-1.78	1.25	-6.75	-2.16	-5.76	1.23	-5.42	-5.23	-5.64	-5.58
ERRFI1	ERBB receptor feedback inhibitor 1	-7.58	-1.03	-1.13	-6.86	-2.58	-7.51	-2.6	-9.29	-10.14	-1.21	-1.5
DENND4A	DENN/MADD domain containing 4A	-6.57	-2.9	-2.32	-5.86	-2.41	-4.69	-2.3	-10.29	-10.55	-6.32	-5.88
SMLR1	small leucine-rich protein 1	-26.95	-3.59	-3.24	-23.91	-1.71	-24.59	-1.76	-17.74	-17.4	-7.09	-5.47
TP53TG1	TP53 target 1 (non-protein coding)	-4.11	-2.79	-2.28	-4.22	-1.65	-5.17	-1.98	-9.03	-8.82	-2.36	-2.4
CEACAM1	carcinoembryonic antigen-related cell adhesion molecule 1 (biliary glycoprotein)	-9.01	-4.45	-3.38	-8.51	1.88	-7.73	2.6	-5.21	-5.01	-3.98	-3.42
ACOT4	acyl-CoA thioesterase 4	-7.06	-3.45	-3.76	-6.67	-1.5	-6.99	-1.53	-9.8	-9.1	-10.46	-9.82
TOB1	transducer of ERBB2, 1	-7.06	-4.28	-3.54	-4.43	-1.69	-3.86	-1.83	-10.39	-10.28	-3.58	-4.54
FAM69A	family with sequence similarity 69, member A	-7.55	-6.16	-3.73	-4.32	-1.78	-4.44	-1.08	-11.85	-11.61	-6.5	-4.93
FNIP2	folliculin interacting protein 2	-4.28	-2.03	-2.05	-4.71	-1.72	-4.93	-1.68	-8.38	-8.39	-6.27	-6.12
EDEM1	ER degradation enhancer, mannosidase alpha-like 1	-4.81	-1.57	-1.52	-4.47	-1.18	-5.06	-1.03	-6.31	-6.96	-2.89	-2.59
LGALS8	lectin, galactoside-binding, soluble, 8	-4.38	-1	-1.02	-4.97	-1.39	-5.21	-1.31	-7.32	-7.3	-3.74	-3.43
TFPI	tissue factor pathway inhibitor (lipoprotein-associated coagulation inhibitor)	-11.62	-1.21	-1.01	-35.86	1.05	-43.88	-1.11	-32.9	-24.15	-1.68	-1.39
HERPUD1	homocysteine-inducible, endoplasmic reticulum stress-inducible, ubiquitin-like domain member 1	-5.87	-1.03	-1.22	-4.85	-1.82	-4.98	-1.68	-6.95	-7.88	-2.02	-2.6
RGCC	regulator of cell cycle	-10.76	1.4	2.25	-11.45	-2.58	-11.37	-3.1	-7.55	-8.26	-2.14	-2.24
LINC00849	long intergenic non-protein coding RNA 849	-13.44	-3.26	-3.42	-4.15	-2.12	-4.79	-2.17	-20.28	-18.35	-8.38	-8.22
SMIM14	small integral membrane protein 14	-8.12	-3.3	-2.68	-3.86	-1.89	-4.16	-2.4	-12.65	-11.12	-5.54	-6.37
MT2A	metallothionein 2A	-5.08	-1.47	-1.4	-4.15	-5.56	-6.99	-2.42	-18.04	-20.19	-3.45	-2.89
GDA	guanine deaminase	-48.25	-3.79	-2.6	-16.46	1.36	-11.02	1.19	-49.16	-46.56	-4.68	-3.71
HSBP1L1	heat shock factor binding protein 1-like 1	-33.24	-2.74	-1.81	-24.06	1.1	-21.74	-1.32	-35.53	-39.24	-1.29	1.07
TST	thiosulfate sulfurtransferase (rhodanese)	-10.88	-4.5	-3.64	-19.95	-2.5	-17.88	-2.23	-12.58	-14.08	-7.74	-6.14
GPR126	G protein-coupled receptor 126	-56.51	-2.58	-1.91	-20.11	1.02	-22.12	-1.42	-44.58	-35.01	-3.55	-4.24
KLB	klotho beta	-41.69	-2.14	-1.63	-33.51	2.6	-32.79	2	-26.05	-25.47	-2.74	-2.05
AGMAT	agmatine ureohydrolase (agmatinase)	-9.68	-3.18	-3.03	-11.56	-2.61	-11.21	-2.24	-13.73	-11.6	-11.82	-9.7
CNKSR3	CNKSR family member 3	-5.68	-3.31	-3.63	-9.5	-2.16	-10.32	-2.87	-6.5	-7.42	-4.24	-4.33
ABCA1	ATP-binding cassette, sub-family A (ABC1), member 1	-10.23	1.65	1.92	-11.78	1.62	-10.46	1.52	-21.35	-19.4	-1.58	-1.18
PTPN3	protein tyrosine phosphatase, non-receptor type 3	-10.89	-3.96	-3.32	-11.19	-3.24	-10.04	-2.82	-8.96	-9.03	-6.48	-6.26
PIK3R1	phosphoinositide-3-kinase, regulatory subunit 1 (alpha)	-6.16	-2.63	-2.24	-19.95	-2.32	-11.67	-2.2	-3.62	-4.35	-2.28	-2.44
CREB3L3	cAMP responsive element binding protein 3-like 3	-5.91	-4.16	-4.08	-5.87	1.26	-5.48	-1.37	-5.6	-5.67	-4.61	-4.95
MGLL	monoglyceride lipase	-27.04	-2.29	-2.14	-28.59	-2.65	-26.84	-3	-15.29	-14.17	-5.59	-6.3
SLC15A1	solute carrier family 15 (oligopeptide transporter), member 1	-14.83	-5.29	-2.67	-6.86	4.17	-7.03	3.79	-9.94	-8.66	-4.64	-3.28
COBLL1	cordon-bleu WH2 repeat protein-like 1	-18.21	-3.49	-3.01	-14.63	-3.74	-16.48	-4.98	-10.13	-10.98	-1.46	-1.37
THRB	thyroid hormone receptor, beta	-11.94	-1.03	1.12	-4.94	1.32	-4.21	1.26	-9.96	-9.87	-1.46	-1.59
IRF8	interferon regulatory factor 8	-6.05	-1.73	-2.15	-9.05	-2.49	-7.92	-4.23	-6.58	-6.22	-3.24	-3.56
GPR128	G protein-coupled receptor 128	-33.95	-1.75	1.07	-33.91	3.33	-30.71	-1.25	-24.2	-22.64	-7.65	-6.76
TMEM14A	transmembrane protein 14A	-4.48	-1.62	-1.55	-4.92	-1.08	-4.62	-1.48	-7.11	-7.73	-2.01	-1.95
ELF3	E74-like factor 3 (ets domain transcription factor, epithelial-specific )	-7.24	-2.68	-2.22	-4.27	-1.2	-3.51	-1.42	-5.93	-5.77	-3.62	-4.23
PPARG	peroxisome proliferator-activated receptor gamma	-6.97	-2.86	-1.92	-6.95	-1.34	-7.83	1	-4.68	-4.59	-1.7	-1.4
MTUS1	microtubule associated tumor suppressor 1	-10.61	1.4	1.45	-5.72	1.32	-4.54	1.41	-8.49	-10.08	-2.39	-1.92
BIRC3	baculoviral IAP repeat containing 3	-6.53	-4.5	-3.42	-6.42	1.81	-6.35	1.46	-4.99	-4.71	-3.23	-2.65
FBXO8	F-box protein 8	-5.33	-2.45	-2.25	-5	-2.53	-5.17	-2.66	-7.9	-8.67	-2.6	-2.98
IL13RA1	interleukin 13 receptor, alpha 1	-3.91	1.99	1.82	-21.1	1.09	-17.98	-1.02	-6.27	-8	-3.44	-4
TNFSF13B	tumor necrosis factor (ligand) superfamily, member 13b	-6.31	-2.59	-2.24	-5.81	-1.45	-5.63	-1.62	-4.56	-4.57	-3.45	-2.73
G0S2	G0/G1switch 2	-33.08	-1.18	1.4	-17.91	1.49	-23.93	2.48	-36.59	-38.03	-2.6	1.11
CEBPA	CCAAT/enhancer binding protein (C/EBP), alpha	-32.9	-1.86	-1.97	-23.58	-3.04	-26.48	-3.31	-17.94	-14.78	-5.98	-6.14
DCAF6	DDB1 and CUL4 associated factor 6	-5.75	-1.7	-1.6	-4.53	1.01	-4.39	-1.32	-6.37	-7.02	-2.08	-1.83
NR1H3	nuclear receptor subfamily 1, group H, member 3	-4.15	-3.29	-3.15	-5.18	-1.56	-5.25	-1.57	-7.52	-7.23	-5.25	-3.93
MTCH2	mitochondrial carrier 2	-4.14	-2.14	-2.21	-3.78	-1.87	-5.43	-1.86	-8.34	-7.61	-4.45	-4.38
POLD4	polymerase (DNA-directed), delta 4, accessory subunit	-5.57	-2.8	-2.33	-4.29	-1.13	-4.15	-1.17	-5.72	-5.92	-3.61	-3.05
IL1R1	interleukin 1 receptor, type I	-9.25	-1.05	1.21	-9.64	-1.62	-8.9	-1.13	-7.99	-7.74	1.18	1.02
RDH10	retinol dehydrogenase 10 (all-trans)	-6.54	-1.75	-1.81	-4.91	-1.43	-5.43	-1.61	-4.46	-5.01	-2.9	-3.07
HPGD	hydroxyprostaglandin dehydrogenase 15-(NAD)	-80.23	-3.62	-3.06	-5.7	1.95	-10.29	1.25	-35.63	-38.49	-9	-5.43
GCHFR	GTP cyclohydrolase I feedback regulator	-5.11	-2.61	-2.25	-6.24	-1.95	-5.3	-2.41	-7.3	-7.5	-5.68	-5.17
GADD45A	growth arrest and DNA-damage-inducible, alpha	-6.19	-1.67	-1.88	-5.19	-1.13	-4.76	-1.42	-5.11	-5.34	-2.09	-2.57
NNT	nicotinamide nucleotide transhydrogenase	-6.86	-3.05	-2.87	-8.3	-3.97	-6.76	-4.75	-11.91	-13.22	-2.48	-2.8
POLR3GL	polymerase (RNA) III (DNA directed) polypeptide G (32kD)-like	-6.7	-2.86	-2.32	-4.86	-2.77	-4.75	-2.66	-8.04	-8.74	-2.63	-3.03
DNAJC22	DnaJ (Hsp40) homolog, subfamily C, member 22	-34.28	-3.99	-3.3	-25.86	-1.32	-26.3	-1.64	-13.23	-12.86	-10.17	-9.25
ZG16	zymogen granule protein 16	-18.11	2	3.6	-15.02	2.78	-15.8	1.49	-17.53	-15.45	-3.29	-1.58
GBP2	guanylate binding protein 2, interferon-inducible	-13.77	-1.12	1.18	-14.84	2.46	-14.15	1.65	-15.88	-16.11	1.23	1.54
DHRS1	dehydrogenase/reductase (SDR family) member 1	-10.94	-5.55	-4.67	-9.92	-2.93	-9.13	-2.19	-12.91	-11.71	-7.57	-6.42
PARP14	poly (ADP-ribose) polymerase family, member 14	-4.95	-1.48	-1.46	-3.4	-1.21	-3.61	-1.22	-7.28	-7.71	-3.67	-3.41
TPD52L1	tumor protein D52-like 1	-7.87	1.45	1.8	-4.21	-1.72	-4.28	-1.95	-12.14	-11.32	-2.01	-1.79
DDX60L	DEAD (Asp-Glu-Ala-Asp) box polypeptide 60-like	-13.91	-6.82	-6.08	-7.15	-2.21	-6.71	-1.16	-10.27	-10.02	-8.6	-7.89
DMD	dystrophin	-5.27	-2.38	-2.57	-6.63	-1.82	-6.15	-1.82	-4.86	-5.72	-5.43	-4.88
PLD1	phospholipase D1, phosphatidylcholine-specific	-6.39	-2.39	-1.76	-6.21	1.16	-5.49	-1.1	-4.71	-4.49	-1.95	-1.95
IDNK	idnK, gluconokinase homolog (E. coli)	-13.89	-6.73	-5.92	-14.86	-2.09	-15.8	-2.23	-9.37	-8.97	-5.77	-5.93
DDC	dopa decarboxylase (aromatic L-amino acid decarboxylase)	-7.97	1.22	1.18	-9.16	1.95	-8.22	-1.05	-5.87	-6.11	-1.79	-1.31
FAM46A	family with sequence similarity 46, member A	-8.37	-1.46	-1.07	-7.76	1.72	-6.49	1.59	-15.56	-16	1.33	1.34
CTAGE5	CTAGE family, member 5	-4.45	-2.17	-2.05	-5.23	-1.05	-5.04	1.17	-4.91	-5.07	-3.81	-3.09
OXSM	3-oxoacyl-ACP synthase, mitochondrial	-4.34	-1.32	-1.29	-5.17	-1.91	-3.76	-1.34	-6.31	-6.97	-3.44	-3.16
NAAA	N-acylethanolamine acid amidase	-13.01	-10.23	-7.37	-5.21	1.23	-6.27	-1.17	-8.11	-7.57	-6.55	-6.11
FLJ22763	uncharacterized LOC401081	-33.44	-6.17	-2.82	-32.68	3.78	-32.74	4.74	-24.89	-24.88	-2.16	-1.9
RASD1	RAS, dexamethasone-induced 1	-9.72	-3.78	-3.54	-5.19	-2.85	-5.24	-2.3	-7.64	-7.64	-1.74	-1.16
IL6ST	interleukin 6 signal transducer (gp130, oncostatin M receptor)	-12.22	1.5	1.44	-17.94	2.11	-13.5	1.35	-14.75	-17.2	1.42	1.32
KYNU	kynureninase	-17	-2.45	-2.39	-18.05	-3.64	-17.83	-3.25	-14.01	-13.81	-9.79	-7.92
TMEM45A	transmembrane protein 45A	-5.1	-2.65	-2.5	-7.5	-3.91	-7.09	-3.43	-9.31	-8.49	-1.43	-1.75
F10	coagulation factor X	-21.14	-3.65	-2.91	-41.17	-1.96	-33.18	-1.44	-32.5	-32.62	-7.05	-5.19
DUSP1	dual specificity phosphatase 1	-14.35	-4.43	-4.31	-13.11	-4.03	-12.39	-3.18	-13.63	-13.41	-4.6	-5.08
EPAS1	endothelial PAS domain protein 1	-20.26	1.06	-1.07	-14.53	1.04	-9.86	-1.02	-10.84	-9.55	1.94	1.75
CST3	cystatin C	-9.22	-1.36	-1.14	-8.84	1.03	-8.82	-1.04	-6.43	-7.92	1.28	1.4
SQRDL	sulfide quinone reductase-like (yeast)	-55.8	-1.42	-1.25	-49.6	1.43	-56.69	1.85	-25.14	-21.06	-6.43	-5.69
CMTM8	CKLF-like MARVEL transmembrane domain containing 8	-4.52	-2.98	-2.7	-3.55	-1.24	-3.13	1.01	-7.63	-7.93	-4.87	-4.83
SH3BGRL2	SH3 domain binding glutamic acid-rich protein like 2	-4.71	-2.37	-2.31	-4.34	-1.25	-4.83	-1.52	-6.06	-5.69	-2.64	-2.5
ANKRD37	ankyrin repeat domain 37	-10.16	-6.24	-6.75	-5.9	-2.49	-7.18	-1.45	-13.52	-11.67	-6.16	-9.12
CHI3L1	chitinase 3-like 1 (cartilage glycoprotein-39)	-20.89	-2.6	-3.11	-21.78	-4	-20.35	-3.91	-17.11	-17.57	-4.41	-5.74
ZADH2	zinc binding alcohol dehydrogenase domain containing 2	-5.54	-1.77	-1.7	-4.6	-2.18	-4.95	-3.42	-6.88	-7.18	-2.81	-3.4
TRIM4	tripartite motif containing 4	-12.32	-6.06	-4.54	-5.07	-1.81	-3.34	1.04	-16.69	-15.61	-13.13	-12.34
TBC1D9	TBC1 domain family, member 9 (with GRAM domain)	-5.09	-1.51	-1.31	-14.13	-1.35	-11.84	-1.41	-3.07	-3.72	-1.54	-1.97
NBEAL1	neurobeachin-like 1	-3.65	-1.7	-1.6	-3.77	-1.09	-3.26	-1.16	-7.56	-7.81	-5.18	-4.95
IFIT5	interferon-induced protein with tetratricopeptide repeats 5	-4.87	-1.42	-1.42	-5.73	-2.69	-5.01	-2.78	-6.43	-6.2	-2.95	-3.35
NDRG1	N-myc downstream regulated 1	-15.75	-1.03	-1.05	-14.06	3.51	-12.63	2.86	-10.73	-12.44	1.37	1.15
MST1L	macrophage stimulating 1-like	-13.87	-7.09	-6.78	-9.28	-2.13	-10.01	-1.94	-6.42	-6.51	-5.95	-4.66
GALM	galactose mutarotase (aldose 1-epimerase)	-4.45	-2.56	-2.05	-4.2	1.19	-3.94	-1.26	-5.83	-5.93	-3.48	-3.45
SLC2A9	solute carrier family 2 (facilitated glucose transporter), member 9	-10.14	-4.62	-3.63	-8.35	-1.75	-6.76	-1.15	-3.56	-3.11	-3.15	-2.46
PLA2G2A	phospholipase A2, group IIA (platelets, synovial fluid)	-11.87	-5.65	-2.32	-11.5	-2.32	-17.27	-7.13	-9.43	-9.54	1.07	1.43
KIAA0895	KIAA0895	-6.11	1.25	1.45	-9.45	-1.05	-7.9	1.13	-8.21	-9.51	1.09	1.02
GBP3	guanylate binding protein 3	-43.67	-1.34	-1.18	-43.8	4.19	-40.51	2.98	-40.45	-39.73	-5.56	-4.63
FOXA2	forkhead box A2	-12.81	-2.22	-2.32	-12.45	-1.65	-12.36	-1.76	-1.89	-2.56	-4.1	-3.65
UNC5CL	unc-5 homolog C (C. elegans)-like	-7.04	-1.98	-1.19	-5.04	2.23	-5.47	1.91	-5.84	-5.3	-2.35	-2.15
CRYL1	crystallin, lambda 1	-53.27	-2.51	-2.12	-25.18	-2.58	-33.81	-3.16	-23.19	-22.83	-6.79	-5.19
SIL1	SIL1 nucleotide exchange factor	-5.2	-2.47	-2.05	-4.48	-1.26	-4.43	-1.18	-5.29	-5.27	-2.72	-2.54
CNGA1	cyclic nucleotide gated channel alpha 1	-17.69	-8.64	-4.96	-16.25	-1.54	-14.76	-2.63	-9.45	-8.96	-7.24	-7.26
LIPG	lipase, endothelial	-5.63	-2.45	-3.51	-38.2	-3.36	-24.24	-3.06	-4.34	-6.18	-5.09	-6.74
MPC1	mitochondrial pyruvate carrier 1	-11.1	-3.31	-3.44	-10.6	-4.36	-11.66	-5.09	-13.47	-12.69	-5.64	-4.55
NR3C1	nuclear receptor subfamily 3, group C, member 1 (glucocorticoid receptor)	-4.67	-1.9	-1.72	-7.45	-1.61	-7.41	-1.62	-4	-4.96	-1.53	-1.73
LYRM1	LYR motif containing 1	-3.05	-2.04	-2.02	-3.74	-1.25	-4.1	-1.37	-7.73	-7.09	-4.87	-4.55
ARRDC3	arrestin domain containing 3	-7.74	-1.28	-1.67	-6.92	-9.99	-6.42	-4.34	-18.76	-17.24	-1.02	-1.43
SGK1	serum/glucocorticoid regulated kinase 1	-6.48	1.15	1.27	-2.92	1.93	-3.23	1.55	-14.59	-11.54	-2.38	-2.74
FBXO6	F-box protein 6	-12.26	-1.27	-1.02	-12.09	2.96	-8.75	3.49	-6.52	-6.3	-1.32	-1.04
CHST13	carbohydrate (chondroitin 4) sulfotransferase 13	-9.09	-3.73	-3.35	-8.78	-2.89	-10.56	-3.4	-10.98	-9.91	-10.5	-8.95
ST3GAL6	ST3 beta-galactoside alpha-2,3-sialyltransferase 6	-8.99	-3.51	-3.22	-9.1	-4.96	-13.4	-5.74	-16.44	-17.14	-4.18	-4.01
CIDEB	cell death-inducing DFFA-like effector b	-23.41	-9.99	-9.05	-17.66	-1.85	-14.09	-1.59	-9.43	-8.59	-5.83	-4.7
CREBRF	CREB3 regulatory factor	-5.89	-1.85	-1.48	-2.93	-1.71	-3.8	-2.04	-7.08	-7.22	-2.96	-2.55
CD68	CD68 molecule	-4.71	-3.31	-2.68	-4.3	1.8	-5.31	1.4	-4.96	-5.03	-3.04	-2.77
SLC51A	solute carrier family 51, alpha subunit	-38.1	-7.76	-4.91	-45.02	-1.02	-41.27	1.02	-25.29	-22.52	-6.75	-4.56
CCDC68	coiled-coil domain containing 68	-13.44	-13.55	-13.32	-5.14	1.81	-3.57	2.43	-10.99	-11.36	-5.13	-5.13
DEPTOR	DEP domain containing MTOR-interacting protein	-15.76	1.15	1.29	-2.31	1.34	-2.28	1.72	-11.98	-12.74	-2.05	-2.68
LPIN2	lipin 2	-7.76	-3.79	-3.76	-16.27	-3.98	-11.84	-3.58	-10.45	-11.76	-6.13	-7.11
HIST1H2BD	histone cluster 1, H2bd	-4	-5.79	-3.65	-11.31	2.05	-11.8	2.35	-3.13	-3.71	-3.15	-3.69
EFNA1	ephrin-A1	-43.24	-3.37	-3.35	-36.06	-3.2	-39.05	-2.68	-27.9	-26.83	-3.53	-2.92
FOXA1	forkhead box A1	-65.73	1.6	1.64	-69.57	1.05	-73.77	1.04	-20.11	-25.51	-5.24	-4.81
CIB1	calcium and integrin binding 1 (calmyrin)	-3.89	-1.69	-1.41	-5.49	-1.01	-4.98	1.12	-5.5	-5.79	-2.32	-1.97
VCAM1	vascular cell adhesion molecule 1	-14.09	2.48	2.96	-16.26	-11.86	-16.78	-4.16	-16.43	-16.84	-7.65	-4.51
ACP2	acid phosphatase 2, lysosomal	-4.14	-2.04	-1.77	-4.8	1.3	-5.73	1.33	-4.32	-4.26	-4.46	-4.35
S100A9	S100 calcium binding protein A9	-6.81	1.78	2.63	-6.62	-1.07	-5.94	-2.73	-6.07	-5.56	-2.59	-2.71
ATXN1	ataxin 1	-12.34	1.2	1.25	-4.96	1.44	-3.59	1.89	-8.25	-8.81	-1.23	-1.46
SEPP1	selenoprotein P, plasma, 1	-47.13	-1.11	1	-47.1	1.37	-70.75	1.03	-55.4	-59.08	-1.16	-1.02
GPR137B	G protein-coupled receptor 137B	-4.2	-1.58	-1.37	-2.63	-2.76	-3.24	-1.65	-11.66	-8.5	-3.7	-4.2
CEBPD	CCAAT/enhancer binding protein (C/EBP), delta	-59.11	-2.35	-1.76	-35.67	-2.04	-40.25	-1.45	-68.4	-61.31	-1.07	-1.21
CYP4X1	cytochrome P450, family 4, subfamily X, polypeptide 1	-4.15	1.68	-1.06	-5.08	-2.93	-5.93	-9.66	-11.78	-11.89	-5.51	-6.43
GLCE	glucuronic acid epimerase	-2.25	-2.45	-1.58	-4.05	-1.12	-4.35	1.31	-6.64	-7.03	-5.56	-6.15
HLA-B	major histocompatibility complex, class I, B	-4.55	-1.15	1.14	-4.37	-1.75	-4.33	-1.86	-6.44	-6.78	-2.19	-2.03
SLC1A1	solute carrier family 1 (neuronal/epithelial high affinity glutamate transporter, system Xag), member 1	-5.85	1.08	1.22	-8.91	2.22	-9.7	1.48	-3.91	-5.08	-1.75	-1.62
CYP1A1	cytochrome P450, family 1, subfamily A, polypeptide 1	-31.81	1.5	2.34	-25.61	11.12	-24.81	9.62	-19.78	-20.07	-1.31	-2.3
TSPAN8	tetraspanin 8	-44.66	-12.7	-1.52	-40.92	3.18	-36.21	3.61	-35.78	-36.39	-15.04	-11.31
GPRC5C	G protein-coupled receptor, family C, group 5, member C	-6.31	-1.92	-1.8	-5.63	-1.44	-4.44	-1.35	-5.65	-5.26	-1.17	-1.11
LINC00341	long intergenic non-protein coding RNA 341	-8.81	3.69	3.29	-7.61	1.93	-8.39	2.22	-8.3	-9.36	-1.53	-2.16
CCL20	chemokine (C-C motif) ligand 20	-7.47	1.37	3.07	-8.09	4.73	-8.18	4.43	-6.14	-6.08	-4.38	-4.66
SLC3A1	solute carrier family 3 (amino acid transporter heavy chain), member 1	-24.05	-2.35	1.42	-24.54	14.73	-29.32	11.31	-29.75	-26.24	1.07	1.66
ALPK2	alpha-kinase 2	-9.04	1.26	1.48	-12.01	2.87	-12.68	3.65	-7.16	-8.92	1.43	1.58

## Sheet: Cluster 7
		MRC			CEL				UKK
Symbol	Name	ESC	HLC-D17	HLC-D21	hESC	HLC-hESC	hiPSC	HLC-hiPSC	ESC1	ESC2	HLC-total	HLC-islands
ELF4	E74-like factor 4 (ets domain transcription factor)	1.21	5.3	6.65	2.15	6.32	1.62	6.54	1.37	1.41	6.26	5.78
PCDH7	protocadherin 7	1.47	4.6	4.6	1.06	10.1	1.38	6.09	2.08	1.98	3.81	4.3
ATP1A1	ATPase, Na+/K+ transporting, alpha 1 polypeptide	2.03	4.17	5.06	1.51	5.72	1.31	4.91	1.82	1.78	4.88	4.69
TMEM87B	transmembrane protein 87B	1.57	4.12	4.43	2.04	7.94	1.66	8.62	1.22	1.14	3.61	3.55
TMEM51	transmembrane protein 51	2.46	6.6	5.49	1.5	5.73	1.67	5.69	1.89	1.81	5.06	4.91
SBSPON	somatomedin B and thrombospondin, type 1 domain containing	1.02	5.13	7.89	1.16	5.09	1.25	3.85	1.07	1.14	7.18	6.76
PLCE1	phospholipase C, epsilon 1	1.11	6.97	7.36	-1.14	16.33	-1.09	11.89	1.2	-1.02	3.66	3.75
SUSD1	sushi domain containing 1	-1.1	4.61	5.67	1.28	12.69	1.28	13.31	1.49	1.45	2.8	2.87
CLDN4	claudin 4	-1.02	7.31	7.98	-1.2	9.03	1.16	18.52	-1.1	-1.16	5.17	5.13
TSPAN13	tetraspanin 13	1.42	3.36	3.78	1.71	6.7	1.89	6.5	1.14	1.18	3.22	3.57
ENDOD1	endonuclease domain containing 1	-1.04	3.55	3.44	-1.01	8.92	1.05	16.97	1.27	1.35	3.85	3.38
ITGAV	integrin, alpha V	1.91	4.55	4.26	2.15	8.69	1.96	8.62	2.62	2.36	7.43	5.86
ADAM9	ADAM metallopeptidase domain 9	1.4	7.98	8.82	2.05	14.57	1.98	13.31	1	-1.07	7.87	8.11
DFNA5	deafness, autosomal dominant 5	1.07	2.97	3.94	1.78	11.16	2.28	9.18	-1.35	-1.16	5.76	5.05
KLF5	Kruppel-like factor 5 (intestinal)	-2.37	6.1	6.14	1.03	11.38	-1.01	8.5	1.81	1.4	5.32	3.37
PRICKLE2	prickle homolog 2 (Drosophila)	1.35	3.26	4.02	1.31	3.18	1.3	6.08	1.2	1.3	7.12	5.78
UPK3A	uroplakin 3A	-1.21	7.41	10.9	-1.12	7.51	-1.14	5.22	-1.08	-1.14	4.01	6.5
ADAMTS9	ADAM metallopeptidase with thrombospondin type 1 motif, 9	-1.03	5.32	5.39	-1.08	3.64	-1.19	5.82	1.17	1.06	9.21	7.53
CCNG2	cyclin G2	2.69	5.98	6.28	2.02	19.82	1.68	12.5	1.71	1.58	6.25	5.69
TMC4	transmembrane channel-like 4	-1.33	5.46	6.76	1.42	21.29	1.31	20.42	1.45	1.66	3.89	4.62
IGFBP6	insulin-like growth factor binding protein 6	2.06	5.46	3.92	2.2	6.77	2.09	9.46	2.24	2.2	8.23	7.58
---		-1.12	4.06	6.8	1.01	24.06	1.01	17.27	1.19	1.14	3.7	4.92
S100A6	S100 calcium binding protein A6	-1.37	5.11	5.24	-1.23	15.84	1.23	20.09	-1.18	-1.14	5.49	7.79
NEU1	sialidase 1 (lysosomal sialidase)	1.26	3.84	4.57	-1.04	15.75	1.14	11.88	1.55	1.25	2.31	3.01
GABRB1	gamma-aminobutyric acid (GABA) A receptor, beta 1	-1.15	7.57	10.82	-1.13	27.09	-1.02	11.63	1.17	1.23	4.79	4.82
C1orf116	chromosome 1 open reading frame 116	1.42	3.23	3.35	1.14	8.62	1.03	8.86	1.62	1.75	2.68	2.79
CLDN7	claudin 7	1.61	6.67	7.19	2.46	9.81	2.26	9.22	1.96	1.93	2.96	3.06
HSPA12A	heat shock 70kDa protein 12A	1.48	5.19	4.39	1.51	4.61	2	14.07	1.89	1.96	3.19	2.95
WIPF1	WAS/WASL interacting protein family, member 1	1.68	7.1	6.37	-1.29	5.22	-1.48	5.76	-1.01	-1.09	11.02	8.91
CDX2	caudal type homeobox 2	-1.02	7.36	7.73	-1.29	9.5	-1.07	8.65	1.2	1.17	2.53	2.42
ITGB6	integrin, beta 6	-1.16	4.23	3.61	-1.05	4.75	-1.09	4.29	1.43	1.51	10.28	9.05
SLC2A5	solute carrier family 2 (facilitated glucose/fructose transporter), member 5	-1.25	2.86	3.63	-1.28	6.5	-1.28	5.01	1.74	1.78	5.83	9.12
NDNF	neuron-derived neurotrophic factor	2	7.9	8.25	1.16	16.23	1.2	23.28	2.19	2.31	6.63	6.56
SLCO2A1	solute carrier organic anion transporter family, member 2A1	-1.36	3.42	2.87	-1.59	6.76	-1.33	7.27	1.99	1.57	5.57	5.04
DPEP1	dipeptidase 1 (renal)	-1.03	3.09	3.15	-1.24	13.31	-1.34	5.6	-1.09	-1.05	6.85	9.92
GABRA2	gamma-aminobutyric acid (GABA) A receptor, alpha 2	-1.01	8.31	9.94	1.16	16.12	1.09	19.61	-1.08	-1.02	3.41	2.64
PAPPA	pregnancy-associated plasma protein A, pappalysin 1	2.29	5.79	6.83	-1.05	3.09	1	12.19	1.25	1.23	13.73	8.29
LIFR	leukemia inhibitory factor receptor alpha	1.25	5.73	4.98	1.72	7.58	1.96	5.18	1.27	-1.09	15.31	14.77
CPE	carboxypeptidase E	1.66	8.55	9.26	-2.25	13.45	-2.21	13.17	1.38	1.05	6.28	4.64
SH3YL1	SH3 and SYLF domain containing 1	1.63	5.23	6.75	2.4	5.84	2.4	6.31	-1.49	-1.45	3.9	4.34
DAB2	Dab, mitogen-responsive phosphoprotein, homolog 2 (Drosophila)	-1.65	5.05	6.57	-2.11	9.38	-1.98	8.62	1.14	1.02	5.06	4.34
SLC1A3	solute carrier family 1 (glial high affinity glutamate transporter), member 3	2.69	5.31	6.08	2.49	6.43	2.19	4.49	1.6	1.46	3.82	4.27
ME1	malic enzyme 1, NADP(+)-dependent, cytosolic	1.69	6.88	8.01	1.56	7.09	1.53	8.59	2.81	2.37	2.77	2.33
TNFSF4	tumor necrosis factor (ligand) superfamily, member 4	-1.44	2.61	3.08	1.07	5.54	1.19	5.55	1.47	1.43	4.34	3.99
SFXN3	sideroflexin 3	-1.53	2.96	4.28	-1.19	14.43	-1.2	13.31	-1.14	-1.14	3.28	3.58
TMEM255A	transmembrane protein 255A	1.95	5.26	5.71	-1.11	28.37	-1.16	25.14	1.77	1.26	10.12	8.81
BAMBI	BMP and activin membrane-bound inhibitor	-1.5	3.67	3.57	1.24	3.63	1.15	4.28	2.09	1.49	7.61	6.54
SLC7A6	solute carrier family 7 (amino acid transporter light chain, y+L system), member 6	2.24	6.6	5.71	1.96	9.67	2.16	8.9	2.27	2.05	2.52	2.67
OLR1	oxidized low density lipoprotein (lectin-like) receptor 1	-1.15	2.21	3.18	-1.04	19.77	1.07	12.75	1.24	1.27	4.65	2.6
USH1C	Usher syndrome 1C (autosomal recessive, severe)	-1.3	2.44	3.38	-1.24	11.87	-1.04	12.01	1.81	1.84	2.63	3.41
SESN3	sestrin 3	2.77	3.43	3.47	1.61	4.48	2.48	7.55	1.79	2.04	6.74	4.56
LYPD1	LY6/PLAUR domain containing 1	1.69	9.28	10.35	1.02	22.41	1.21	15.54	2.43	2.54	3.02	3.18
HEG1	heart development protein with EGF-like domains 1	1.35	7.1	7.31	1.16	4.17	1.03	3.41	2.06	1.75	4.57	2.7
LIMA1	LIM domain and actin binding 1	2.41	4.12	3.91	2.52	9.17	2.83	7.76	1.88	2.01	3.81	3.61
TACSTD2	tumor-associated calcium signal transducer 2	-1.55	5.38	7.04	-1.02	10.93	1.07	29.77	-1.34	-1.19	3.28	3.03
MFI2	antigen p97 (melanoma associated) identified by monoclonal antibodies 133.2 and 96.5	-1.01	2.09	2.54	1.49	17.52	1.28	14.3	1.52	1.56	3.29	3.5
PNLIPRP2	pancreatic lipase-related protein 2	1.34	2.26	3.32	-1.08	21.72	-1	9.83	1.13	1.15	2.43	4.57
LOC100129550	uncharacterized LOC100129550	1.75	6.99	9.77	1.39	9.07	1.04	5.84	1.05	-1.02	2.25	2.04
CD3D	CD3d molecule, delta (CD3-TCR complex)	-1.7	3.79	7.14	-1.75	7.56	-1.54	11.63	-1.24	-1.27	3.15	5.25
KCNJ16	potassium inwardly-rectifying channel, subfamily J, member 16	-1.06	7.74	6.4	-1.19	11.54	-1.17	11.2	1.18	1.24	1.87	2.08
LMCD1	LIM and cysteine-rich domains 1	1.01	2.52	3.33	1.7	5.01	2.09	5.11	1.05	1.09	11.62	11.72
UBASH3B	ubiquitin associated and SH3 domain containing B	1.43	2.56	2.32	1.8	5.06	1.77	4.62	1.55	1.4	8.62	6.94
TMEM144	transmembrane protein 144	1.21	7.06	7.6	-1.16	7.19	1.03	5.96	1.29	1.32	2.15	1.88
STX3	syntaxin 3	2.3	5.74	5.69	2.85	9.01	2.81	7.93	2.26	2.09	3.38	3.81
IGSF1	immunoglobulin superfamily, member 1	4.18	3.86	3.76	2.16	11.01	2.36	11.17	1.49	1.52	3.26	4.92
TSPAN3	tetraspanin 3	2.37	3.57	3.7	1.32	5.41	1.3	4.56	2.02	2.18	3.21	3.66
ABCC4	ATP-binding cassette, sub-family C (CFTR/MRP), member 4	2.4	4.26	3.88	1.92	6.44	2	8.53	2.14	2.09	2.88	2.7
REEP1	receptor accessory protein 1	1.24	11.11	11.06	1.18	39.12	1.18	22.08	1.2	1.34	5.52	11.55
PRSS8	protease, serine, 8	2.01	4.77	6.78	2.13	4.52	2.14	4.81	2.27	2.05	3.46	3.82
RAB11FIP1	RAB11 family interacting protein 1 (class I)	2.05	5.3	6.72	3.17	12.47	3.26	9.42	2.2	2.3	6.51	4.96
XKRX	XK, Kell blood group complex subunit-related, X-linked	1.12	3.05	3.74	1.19	7.06	1.22	10.9	2	2.1	2.14	2.34
TIMP2	TIMP metallopeptidase inhibitor 2	2.25	5.44	7.61	2.85	5.61	2.68	6.08	2.28	2.39	5.92	5.26
WNT5A	wingless-type MMTV integration site family, member 5A	1.03	17.57	15.4	-1.92	8.65	-1.11	6.72	-1.32	-1.27	10.77	8.97
FXYD3	FXYD domain containing ion transport regulator 3	-1.64	3.46	8.65	-1.29	22.39	-1.31	17.02	1.74	1.84	2.43	2.52
MSX2	msh homeobox 2	-1.22	8.56	7.24	1.15	3.99	-1.11	3.45	2.88	1.69	14	11.3
OSR2	odd-skipped related transciption factor 2	1.02	11.8	10.49	-1.08	15.03	-1	5.38	1.09	1.04	2.42	1.83
FMO1	flavin containing monooxygenase 1	-1.8	7.74	9.4	-1.38	42.67	-1.29	23.07	1.13	1.24	9.33	11.2
TFF1	trefoil factor 1	-1.62	1.93	6.3	-1.75	28.32	-1.52	19.25	1.18	1.27	4.56	8.38
COL12A1	collagen, type XII, alpha 1	1.21	4.77	4.24	2.58	4	2.01	2.85	1.55	1.54	6.5	6.1
FAM3B	family with sequence similarity 3, member B	-1.05	10.91	14.5	1.06	31.53	-1.05	32.38	1.41	1.42	3.25	3.56
S100A10	S100 calcium binding protein A10	1.17	7.84	7.72	3.79	12.76	3.23	11.63	1.85	2.02	9.53	9.38
PLP2	proteolipid protein 2 (colonic epithelium-enriched)	-1.53	1.5	2.67	1.15	6.74	1.17	9.7	1.53	1.68	4.14	4.54
MSX1	msh homeobox 1	1.06	14.38	13.92	-1	5.85	-1.05	3.6	2.02	1.34	16.98	12.78
THBD	thrombomodulin	-1.58	3.52	4.93	-1.61	4.16	-1.66	5.03	-1.17	-1.24	10.81	8.42
GATA3	GATA binding protein 3	-1.31	8.43	8.72	-1.1	6.45	-1.12	4.19	1.86	1.43	24.77	18.79
FBLN5	fibulin 5	-1.26	2.91	5.71	1.21	3.14	1.16	4.48	1.56	1.65	15.93	15.47
GALNT10	UDP-N-acetyl-alpha-D-galactosamine:polypeptide N-acetylgalactosaminyltransferase 10 (GalNAc-T10)	2.26	4.41	5.18	1.91	3.72	2.08	6.06	2.77	2.44	11.5	10.07
MAP7D2	MAP7 domain containing 2	1.95	4.79	4.61	1.6	11.46	1.69	11.02	1.09	1.23	1.58	1.89
PRR15L	proline rich 15-like	-2.11	2.66	5.74	-1.79	20.96	-1.59	20.81	-1.2	-1.09	3.48	4.1
EGF	epidermal growth factor	1.8	2.3	6.09	1.21	31.33	1.88	25.74	2.98	2.4	3.59	4.87
PALLD	palladin, cytoskeletal associated protein	3.02	7.39	7.18	1.5	2.96	1.9	3.8	1.36	1.42	11.58	9.66
FLNC	filamin C, gamma	1.81	7.32	5.92	2.41	5.62	2.94	8.31	3.01	2.74	9.16	8.51
NPPB	natriuretic peptide B	-1.19	12.85	5.3	-1.02	37.45	-1.1	41.11	2.21	1.93	9.3	5.84
SEMA3C	sema domain, immunoglobulin domain (Ig), short basic domain, secreted, (semaphorin) 3C	1.66	8.66	7.98	1.12	37.79	1.56	36.05	1.68	1.84	13.18	9.6
EPS8L3	EPS8-like 3	-1.28	1.99	2.96	-1.17	12.54	-1.15	20.11	1.5	1.56	2.37	3.14
GCNT3	glucosaminyl (N-acetyl) transferase 3, mucin type	-1.54	10.98	15.41	-1.37	19.94	-1.74	17.93	1.05	1.11	2.16	2.64
GPR87	G protein-coupled receptor 87	1.02	14.1	14.71	1.07	17.75	1.01	23.11	1.25	1.32	20.4	18.85
DUSP9	dual specificity phosphatase 9	-1.38	9.46	8.62	-1.01	11.37	-1.11	6.6	-1.76	-1.67	2.12	2.65
LRP2	low density lipoprotein receptor-related protein 2	1.91	3.77	3.16	-1.3	53.53	-1.11	17.98	1.11	1.16	13.64	13.92
GXYLT2	glucoside xylosyltransferase 2	2.71	11.81	11.01	1.25	3.51	2.04	5.94	2.23	2.02	10.61	10.95
GPRC5A	G protein-coupled receptor, family C, group 5, member A	-1.48	7.54	9.4	-1.22	52.59	-1.15	46.16	1.3	1.34	7.17	5.21
RRAS	related RAS viral (r-ras) oncogene homolog	1.15	1.6	2.42	1.8	7.44	2.24	8.13	-1.17	-1.1	4.32	4.74
KLHL13	kelch-like family member 13	5.1	9.51	12.88	1.26	8.64	1.69	5.64	-1.59	-1.22	3.25	3.95
C7orf60	chromosome 7 open reading frame 60	3.51	7.42	8.47	2.94	4.17	2.42	4.61	-1.01	1.13	5.9	5.23
TNNC1	troponin C type 1 (slow)	1.1	2.77	5.04	1.47	3.43	1.97	5.86	1.3	1.12	2.69	3.34
ANXA2P2	annexin A2 pseudogene 2	-1.45	3.05	2.76	1.33	3.5	1.55	4.16	2.44	2.46	8.07	7.01
BMP2	bone morphogenetic protein 2	-1.17	9.07	10.14	-2.63	18.38	-2.37	15.88	5.9	2.31	7.74	7.75
P4HA2	prolyl 4-hydroxylase, alpha polypeptide II	-2.25	9.64	10.28	1.04	11.72	1.37	15.43	-2.73	-3.03	12.15	10.77
ISX	intestine-specific homeobox	-1.41	3.82	5.51	-1.31	18.08	-1.25	4.36	1.44	1.46	1.98	2.37
MFSD6	major facilitator superfamily domain containing 6	1.71	4.61	6	2.99	7.9	2.15	4.62	1.52	1.69	2.6	2.21
GALNT6	UDP-N-acetyl-alpha-D-galactosamine:polypeptide N-acetylgalactosaminyltransferase 6 (GalNAc-T6)	1.3	1.7	2.28	1.72	5.31	1.94	6.03	1.47	1.5	4.69	4.67
KRT7	keratin 7	1.4	24.5	23.96	1.64	28.33	1.2	16.88	-1.03	-1.02	10.65	8.5
CNTN4	contactin 4	1.14	25.32	30.71	-1.03	28.99	-1.06	14.16	1.4	1.35	8.2	8.55
SLC16A3	solute carrier family 16 (monocarboxylate transporter), member 3	-1.44	3.67	5.71	1.66	6.44	1.07	10.13	1.07	-1.01	33.72	28.34
PLA2G10	phospholipase A2, group X	1.01	2.87	3.68	3.71	8.93	3	3.75	1.73	1.88	4.49	5.52
TMEM65	transmembrane protein 65	3.06	4.51	4.68	2.19	6.35	2.13	7.06	1.62	1.65	2.72	2.21
ERMP1	endoplasmic reticulum metallopeptidase 1	1.72	5.51	4.99	1.59	3.54	1.81	4.06	1	1.02	3.17	2.68
CSGALNACT1	chondroitin sulfate N-acetylgalactosaminyltransferase 1	-1.52	2.33	3.14	-1.19	5.77	-1.21	4.9	-1.04	-1.02	4.1	4.28
CD44	CD44 molecule (Indian blood group)	-1.35	1.49	1.77	1.56	10.68	1.49	12.68	1.48	1.55	4.14	3.44
CYBA	cytochrome b-245, alpha polypeptide	3.29	3.27	4.16	2.69	6.81	2.94	7.95	1.72	1.59	3.49	3.43
TDP2	tyrosyl-DNA phosphodiesterase 2	1.63	3.17	3.14	1.47	7.76	1.93	7.24	1.42	1.32	1.91	2.31
TIMP1	TIMP metallopeptidase inhibitor 1	-1.44	2.61	5.81	-1.3	3.31	-1.21	6.45	-1.79	-1.94	7.71	7.15
GLS	glutaminase	2.15	5.93	8.18	2.35	11.71	2.74	8.92	4.11	3.26	5.42	4.63
PMP22	peripheral myelin protein 22	1.95	3.54	3.45	1.38	5.98	1.52	8.97	2.06	1.76	28.66	25.04
FILIP1L	filamin A interacting protein 1-like	-1.48	5.17	5.99	-1.66	3.29	-1.58	4.09	1.19	1.21	3.63	3.49
APPL2	adaptor protein, phosphotyrosine interaction, PH domain and leucine zipper containing 2	1.82	3.03	3.28	1.29	7.03	1.26	6.44	1.27	1.02	2.4	2.01
F2RL1	coagulation factor II (thrombin) receptor-like 1	1.88	12.8	11.22	2.74	22.94	2.69	29.56	1.92	2.06	5.18	5.59
TUFT1	tuftelin 1	1.36	3.31	2.92	1.94	5.69	1.94	5.6	1.6	1.73	2.74	2.43
CD109	CD109 molecule	1.59	1.98	2.56	2.17	10.31	2.11	7.65	1.82	2.01	2.69	2.9
LGALS2	lectin, galactoside-binding, soluble, 2	-1.19	10.74	11.54	-1.73	17.76	-1.71	9.93	-1.96	-2.13	1.87	3.08
GATA5	GATA binding protein 5	-1.32	2.24	2.72	1.02	5.65	1.14	4.59	-1.01	1.07	3.9	3.76
FHL2	four and a half LIM domains 2	3.02	5.89	6.53	2.43	7.25	2.67	6.8	2.36	3.23	4.31	3.01
GUCY2C	guanylate cyclase 2C (heat stable enterotoxin receptor)	1.03	20.71	21.78	1.54	50.12	1.27	40.1	1.25	1.18	5.36	9.01
GNRH2	gonadotropin-releasing hormone 2	-1.79	5.08	11.87	-1.76	22.44	-1.78	33.85	-1.16	-1.1	25.36	32.29
TYRP1	tyrosinase-related protein 1	-1.07	13.23	20.58	-1.03	3.12	1.01	3.37	1.36	1.47	25.63	12.91
TMEM164	transmembrane protein 164	4.79	6.82	7.5	1.86	7.37	1.75	7.99	2.68	2.59	2.95	2.9
SLC51B	solute carrier family 51, beta subunit	-1.51	28.64	25.26	-1.29	49.25	-1.16	27.51	1.41	1.47	5.18	4.67
FMOD	fibromodulin	-1.33	20.2	18.78	-1.46	28.57	-1.64	18.78	-1.06	1.01	25.34	24.2
SLC44A3	solute carrier family 44, member 3	-2.69	9.9	13.32	-1.69	21.33	-1.77	13.78	-2.56	-2.3	3.37	3.98
LAYN	layilin	1.49	3.01	3.61	4.17	7.34	4.31	16.28	1.83	2.08	11.16	10.21
MXRA7	matrix-remodelling associated 7	1.07	4.09	4.65	-1.13	2.98	-1.24	5.02	-1.36	-1.32	3.79	3.26
MPZL1	myelin protein zero-like 1	1.95	2.73	2.67	1.71	4.5	1.69	4.56	2.45	2.38	4.16	4.31
MFGE8	milk fat globule-EGF factor 8 protein	4.4	4.64	5.09	2.28	4.32	2.54	4.62	1.64	1.97	5.83	6.41
DUOX2	dual oxidase 2	-1.5	3.62	8.69	-1.46	80.24	-1.25	57.69	1.02	1.03	10.67	15.22
GOLGA8A	golgin A8 family, member A	3.73	8.68	7.26	2.82	4.5	1.72	5.54	-1.11	-1.3	2.26	3.7
CIDEC	cell death-inducing DFFA-like effector c	-1.58	1.3	1.91	-1.3	21.74	-1.42	19.34	1.67	1.75	3.23	4.85
FZD6	frizzled family receptor 6	2.78	8.06	8.3	4.13	5.12	2.98	4.43	1.45	1.44	9.64	9.65
BBS12	Bardet-Biedl syndrome 12	3.95	7.12	9.45	3.45	10.51	3.53	8.14	1.75	1.59	5.37	8.06
DCDC2	doublecortin domain containing 2	-1.72	7.11	9.73	-1.15	16.53	-1.19	24.79	-1.33	-1.27	1.21	1.72
SRPX2	sushi-repeat containing protein, X-linked 2	1.06	2.02	3.36	-1.08	5.65	1.14	8.82	1.44	1.51	2.49	2.15
DSC2	desmocollin 2	2.95	4.03	2.74	2.33	8.2	2.33	7.34	3.65	3.03	6.15	4.37
OGFRL1	opioid growth factor receptor-like 1	1.75	4.47	5.37	2.63	3.2	2.55	3.32	2.14	2.13	11.22	12.56
CA8	carbonic anhydrase VIII	1.5	2.8	3.71	1.45	3.49	1.7	2.22	1.12	1.15	7.19	5.76
CDH6	cadherin 6, type 2, K-cadherin (fetal kidney)	4.05	6.96	7.33	-1.12	8.15	-1.09	6.06	1.57	1.75	1.76	1.64
PHGR1	proline/histidine/glycine-rich 1	-1.94	1.45	2.97	-2.09	32.97	-1.72	22.7	1.44	1.56	3.12	4.17
XPR1	xenotropic and polytropic retrovirus receptor 1	3.08	4.57	5.17	2.37	5.13	2.44	6.04	1.76	1.82	2.76	2.58
EPHX4	epoxide hydrolase 4	1.46	2.61	3.51	1.53	18.78	1.61	23.38	1.5	1.63	1.41	1.62
LOC400043	uncharacterized LOC400043	-1.12	4.88	5.11	-1.06	11.19	-1.15	6.6	1.54	1.57	50.89	50.16
SLC10A2	solute carrier family 10 (sodium/bile acid cotransporter), member 2	-1.17	13.05	29.8	-1.06	35.9	-1.01	20.77	1.31	1.33	1.58	1.59
ANKS1A	ankyrin repeat and sterile alpha motif domain containing 1A	2.91	4.54	3.81	2.91	5.15	2.96	4.17	2.08	2.19	10.67	8.81
ALDH18A1	aldehyde dehydrogenase 18 family, member A1	2.99	3.46	3.83	2.96	5.95	2.75	7.75	2.19	2.28	3.46	4.05
GNPDA2	glucosamine-6-phosphate deaminase 2	2.03	3.59	4.37	1.47	3.67	1.3	3.84	1.43	1.48	2.82	2.84
QSOX1	quiescin Q6 sulfhydryl oxidase 1	1.72	2.41	3.58	2.07	3.41	1.74	4.13	1.67	1.6	4.02	4.08
LPAR1	lysophosphatidic acid receptor 1	1.3	4.71	4.31	2	2.54	1.89	3.95	1.75	1.64	3.54	3.52
RECK	reversion-inducing-cysteine-rich protein with kazal motifs	3.34	4.36	5.51	2.54	2.57	2.29	5.27	1.67	1.34	5.7	4.27
ITGA3	integrin, alpha 3 (antigen CD49C, alpha 3 subunit of VLA-3 receptor)	1.3	3.17	3.86	1.55	5.9	1.54	5.45	1.52	1.47	2	2.01
TTC39A	tetratricopeptide repeat domain 39A	1.94	3.59	4.5	2.22	6.08	2.78	7.41	1.9	1.94	1.98	2.33
LCT	lactase	-1.93	2.5	4.26	-1.69	100.3	-1.89	50.35	1.48	1.57	8.98	9.6
ASAP2	ArfGAP with SH3 domain, ankyrin repeat and PH domain 2	5.83	7.18	8.86	2.48	4.16	2.91	5.49	-1.07	1.72	6.74	6.56
AGR2	anterior gradient 2	-1.2	5.05	14.66	1.01	74.57	-1.02	112.51	1.67	1.76	4.81	7.39
MXRA5	matrix-remodelling associated 5	2.75	8.16	5.86	1.63	2.78	1.15	3.07	3.18	2.72	12.65	9.32
RBP2	retinol binding protein 2, cellular	-1.33	10.35	12.17	-1.07	136.7	1.04	43.04	1.04	1.04	12.37	18.33
NOG	noggin	1.18	4.94	5.14	-1.11	2.32	-1.18	1.83	1.59	1.59	10.18	6.46
MOSPD1	motile sperm domain containing 1	2.09	6.97	6.17	2.58	4.43	2.67	4.25	2.47	2.13	3.22	3.39
LOX	lysyl oxidase	-1.36	6.35	10.91	-1.16	31.05	-1.11	30.1	1.1	1.25	59.72	39.8
WLS	wntless Wnt ligand secretion mediator	1.76	12	12.45	-5.04	4.34	-4.54	5.69	2.17	1.51	5.93	4.71
LGALS3	lectin, galactoside-binding, soluble, 3	-2.27	26.21	23.77	1.25	38.54	1.44	45.7	-1.93	-1.66	16.68	19.64
ARHGEF3	Rho guanine nucleotide exchange factor (GEF) 3	1.86	5.49	6.62	3.34	6.89	3.36	10.1	1.89	1.99	25.17	20.18
PLAC8	placenta-specific 8	-4.49	8.56	9.82	-3.07	36.64	-2.71	29.61	-2.22	-2.09	5.92	6
ARL14	ADP-ribosylation factor-like 14	-1.11	3.34	2.97	-1.14	15.99	-1.04	14.22	-1.05	-1.08	1.25	1.69
FBN1	fibrillin 1	2.01	3.61	6.74	1.09	1.61	1.3	4.08	2.57	2.64	17.9	11.19
TGFB1I1	transforming growth factor beta 1 induced transcript 1	2.74	5.73	5.88	3.12	10.45	2.22	17.81	2.91	3.7	10.49	9.98
ZNF518B	zinc finger protein 518B	5.81	8.17	8.03	1.22	5.77	-1.03	5.23	3.37	2.89	3.46	2.63
PLIN3	perilipin 3	2.95	3.06	3.29	2.94	7.26	2.81	7.96	2.59	2.61	4.04	3.71
CAPN2	calpain 2, (m/II) large subunit	1.05	4.93	5.03	-3.17	5.57	-4.66	5.03	-1.27	-1.24	4.52	4.44
FOXQ1	forkhead box Q1	-1.23	29.33	24.93	-1.22	11.61	-1.21	11.87	4.41	2.91	2.18	1.71
MYZAP	myocardial zonula adherens protein	-1.05	2.48	3.2	-1.12	7.44	-1	7.15	1.35	1.36	1.95	1.95
KDELR3	KDEL (Lys-Asp-Glu-Leu) endoplasmic reticulum protein retention receptor 3	-1.56	1.92	2.53	-1.12	4.83	-1.3	4.43	-1.36	-1.32	5.19	5.91
MUM1L1	melanoma associated antigen (mutated) 1-like 1	1.36	24.4	35.58	-1.27	29.16	-1.13	32.58	-1.5	-1.54	24.33	35.81
LAMC1	laminin, gamma 1 (formerly LAMB2)	2.42	9.08	9.01	3.02	11.56	3.43	11.17	2.82	2.74	7.87	6.97
PGF	placental growth factor	1.02	2.57	3.27	1.01	3.41	1.08	3.89	1.05	1.14	3.5	4.2
AMOTL2	angiomotin like 2	1.53	4.28	3.87	1.19	3.95	1.54	4.47	4.6	4.18	5.04	3.11
UGCG	UDP-glucose ceramide glucosyltransferase	1.39	2.16	2.59	2.07	5.19	2.66	6.46	1.19	1.08	3.07	2.87
LAMA5	laminin, alpha 5	1.18	3.37	3.59	2.64	4.4	2.6	3.6	1.19	1.18	3.41	3.05
CASK	calcium/calmodulin-dependent serine protein kinase (MAGUK family)	3.31	4.92	4.76	2.24	5.71	2.22	6.13	1.74	1.54	2.33	2
ST6GALNAC2	ST6 (alpha-N-acetyl-neuraminyl-2,3-beta-galactosyl-1,3)-N-acetylgalactosaminide alpha-2,6-sialyltransferase 2	-1.82	2.69	3.08	-1.55	4.69	-1.58	4.96	1.15	1.03	3.61	3.52
IKBIP	IKBKB interacting protein	3.5	3.47	3.61	3.4	6.51	4.31	10.83	2.07	2.02	5.33	6.22
S100A14	S100 calcium binding protein A14	-4.14	12.44	13.81	-3.51	28.43	-3.13	19.19	-2.51	-2.48	14.3	17.37
RSPO3	R-spondin 3	2.85	36.54	34.93	-1.12	3.04	-1.02	6.51	1.64	1.82	14.66	8.89
SYTL2	synaptotagmin-like 2	2.02	2.66	2.65	2.09	6.66	2.98	8.3	2.08	2.4	2.54	2.83
SCGN	secretagogin, EF-hand calcium binding protein	-1.62	2.03	4.43	-1.73	3.23	-1.58	3.09	-1.11	-1.09	6.86	8.89
NEDD4L	neural precursor cell expressed, developmentally down-regulated 4-like, E3 ubiquitin protein ligase	2.85	6.73	6.89	3.41	6.02	3.17	4.3	1.83	2.01	3.37	3.62
LYPD6B	LY6/PLAUR domain containing 6B	1.17	3.35	3.06	1.26	2.81	1.26	2.32	2.36	2.48	6.94	6.61
RHOBTB1	Rho-related BTB domain containing 1	3.47	8.43	8.71	1.95	2.76	1.69	2.77	1.49	1.8	4.78	3.63
TANC2	tetratricopeptide repeat, ankyrin repeat and coiled-coil containing 2	2.72	6.17	5.38	1.38	2.08	1.65	2.61	2.42	2.31	10.67	8.01
AGR3	anterior gradient 3	-1	2.11	4.32	1.16	27.91	1.08	25.65	1.1	1.08	1.27	1.3
FBXL2	F-box and leucine-rich repeat protein 2	2.77	4.55	4.66	2.91	4.46	2.6	4.78	2.77	2.98	6.61	6.13
SLC7A7	solute carrier family 7 (amino acid transporter light chain, y+L system), member 7	-1.59	24.54	31.21	-1.18	63.03	1.11	57.66	-1.06	-1.1	22.85	25.26
CRYAB	crystallin, alpha B	1.03	1.53	1.83	1.71	4.83	1.6	7	2.39	2.65	4.28	4.31
CKAP4	cytoskeleton-associated protein 4	2.56	3.34	3.68	2.25	3.46	2.08	4.28	2.23	2.15	4.59	4.13
FKBP10	FK506 binding protein 10, 65 kDa	2.48	2.56	3.18	2.58	3.1	2.33	5.14	1.87	1.86	5.42	5.12
CACNB3	calcium channel, voltage-dependent, beta 3 subunit	2.23	2.44	2.37	1.77	3.61	1.56	4.14	2.3	2.15	4.86	5.14
MYLIP	myosin regulatory light chain interacting protein	3.1	5.27	5.29	3.2	3.63	3.53	3.48	1.55	1.7	9.78	8.93
LAMB3	laminin, beta 3	-2.03	2.59	5.1	-2.13	12.58	-2.19	13.19	-2.12	-2.06	1.87	3.71
TWIST1	twist family bHLH transcription factor 1	1.03	5.62	10.29	1.49	1.25	1.95	3.96	2.21	1.77	5.39	4.19
RHOC	ras homolog family member C	-1.42	2.95	3.27	-1.82	6.33	-1.76	6.4	-1.26	-1.59	2.73	3
SMAD7	SMAD family member 7	2.41	2.45	2.45	1.29	6.58	2.04	7.01	3.08	2.79	3.39	2.39
TMCO3	transmembrane and coiled-coil domains 3	3.26	7.64	8	4.1	10.45	3.66	9.28	2.18	2.2	6.45	6.24
KRT6A	keratin 6A	-1.27	29.9	56.14	-1.11	59.19	-1.34	55.38	1.07	1.07	2.87	2.53
MCOLN3	mucolipin 3	1.59	4.62	3.23	4.31	6.34	3.68	4.89	1.9	2.19	3.63	4.27
PIGZ	phosphatidylinositol glycan anchor biosynthesis, class Z	-2.35	2.62	3.13	-2.08	10.13	-2.4	15.11	-1.06	-1.01	1.93	2.48
MYOF	myoferlin	-1.05	15.97	12.53	1.88	34.37	2.26	39.4	2.15	1.87	37.45	30.45
PRDM1	PR domain containing 1, with ZNF domain	-1.7	4.21	4.26	-1.4	5.49	-1.48	3.87	3.43	2.22	2.21	2.37
MMD	monocyte to macrophage differentiation-associated	4.08	8.56	8.65	3.81	5.01	3.85	6.04	1.43	1.54	4.08	4.32
ITGA2	integrin, alpha 2 (CD49B, alpha 2 subunit of VLA-2 receptor)	2.48	13.96	11.36	3.4	46.17	2.8	56.88	1.83	1.88	6.52	5.74
PLAGL1	pleiomorphic adenoma gene-like 1	3.02	27.54	27.44	-2.39	2.45	-2.33	9.12	1.26	1.2	32.43	24.05
B3GNT5	UDP-GlcNAc:betaGal beta-1,3-N-acetylglucosaminyltransferase 5	2.72	4.52	4.56	3.4	7.18	2.84	5.66	3.34	2.8	4.48	4.6
METRNL	meteorin, glial cell differentiation regulator-like	1.56	3.52	3.75	2.95	3.36	2.13	2.82	1.11	1.19	4.54	3.9
LIPH	lipase, member H	-1.43	1.75	3.69	-1.52	11.41	-1.35	7.92	-1.15	-1.15	1.79	2.31
GPR124	G protein-coupled receptor 124	-1.15	2.1	3.28	1.3	2.28	1.15	2.36	1.36	1.41	13.62	8.45
ARL4C	ADP-ribosylation factor-like 4C	2.73	8	6.03	1.28	2.04	1.38	2.78	2.06	2.13	5.3	3.35
HILPDA	hypoxia inducible lipid droplet-associated	2.99	4.1	3.51	3.53	3.22	2.96	8.5	1.55	1.68	4.68	3.24
AMOT	angiomotin	1.31	5.45	4.52	-2.33	2.09	-1.92	1.74	1.2	1.4	11.52	11.14
ST6GALNAC1	ST6 (alpha-N-acetyl-neuraminyl-2,3-beta-galactosyl-1,3)-N-acetylgalactosaminide alpha-2,6-sialyltransferase 1	-1.16	2	2.03	-1.39	15.68	-1.34	6.95	-1.15	-1.19	1.84	2.83
FKBP14	FK506 binding protein 14, 22 kDa	1.91	2.32	3.05	2.44	2.77	2.94	5.63	1.76	1.7	5.25	4.52
LOXL1	lysyl oxidase-like 1	6.27	11.45	11.08	1.53	4.72	1.66	6.44	2.06	2.19	27.21	19.02
CMTM3	CKLF-like MARVEL transmembrane domain containing 3	3.17	4.82	4.12	1.87	3.68	1.9	4.36	3.2	2.98	4.71	4.11
ERP27	endoplasmic reticulum protein 27	-1.59	48.64	106.35	-1.2	26.96	-1.2	23.45	1.88	1.99	19.5	20.04
FKBP11	FK506 binding protein 11, 19 kDa	1.23	2.11	2.13	1.62	3.74	1.92	3.88	-1.23	-1.15	4.41	5.42
HOXC6	homeobox C6	-1.45	22.01	16.72	-1.33	2.64	-1.29	1.36	1.76	1.89	25.24	22.72
NPNT	nephronectin	-1.49	6.72	9.41	2.06	43.19	1.86	48.38	-1.22	-1.1	82	70.71
HSD3B1	hydroxy-delta-5-steroid dehydrogenase, 3 beta- and steroid delta-isomerase 1	-1.52	73.16	133.58	-1.57	40.99	-1.59	17.73	1.33	1.27	10.13	7.94
STXBP6	syntaxin binding protein 6 (amisyn)	1.9	3.62	3.44	3.83	4.44	4.2	6	-1.26	-1.05	3.23	3
LAMP3	lysosomal-associated membrane protein 3	-1.09	3.33	1.92	1.28	5.1	1.89	6.79	1.74	1.74	2.18	2.28
CYP1B1	cytochrome P450, family 1, subfamily B, polypeptide 1	-1.71	-1.11	1.62	-1.18	26.68	-1.89	22.66	-1.09	-1.1	4.11	2.27
SLN	sarcolipin	-1.53	3.58	2.74	-1.33	4.53	-1.38	2.62	1.7	1.73	47.49	57.27
SH3BGRL3	SH3 domain binding glutamic acid-rich protein like 3	1.72	1.77	1.97	1.57	8.66	2.04	10.06	1.64	1.4	2.24	1.85
MMP1	matrix metallopeptidase 1 (interstitial collagenase)	1.02	14.54	15.17	-1.08	77.36	1.05	220.44	2.16	5.16	13.57	8.49
C19orf69	chromosome 19 open reading frame 69	-1.12	-1.1	1.51	-1.18	16.74	-1.16	17.6	1.26	1.32	2.28	2.65
PRSS23	protease, serine, 23	3.09	21.1	28.54	1.16	74.74	1.31	62.45	1.78	2.03	25.11	18.51
PLD5	phospholipase D family, member 5	2.17	1.8	1.83	3.58	23.25	4.63	34.75	1.85	1.98	3.2	2.87
EGFL6	EGF-like-domain, multiple 6	1.86	4.31	7.17	1.66	1.49	3.05	4.11	1.07	1.25	38.34	29.34
FLRT2	fibronectin leucine rich transmembrane protein 2	2.51	7.99	6.86	1.26	1.69	1.08	3.88	5.28	3.49	8.23	5.51
PLA2G4A	phospholipase A2, group IVA (cytosolic, calcium-dependent)	1.35	3.66	10.62	1.37	1.13	3.05	3.22	-1.31	-1.26	7.53	5.92
S100A4	S100 calcium binding protein A4	3.97	1.81	2.33	2.64	5.28	2.32	2.83	-1.29	-1.08	8.34	9.14
SLC26A3	solute carrier family 26 (anion exchanger), member 3	-1.43	71.32	79.27	-1.4	92.05	-1.35	90.45	-1.31	-1.3	8.54	9.81
TFAP2A	transcription factor AP-2 alpha (activating enhancer binding protein 2 alpha)	-1.04	3.05	2.82	1	2.15	-1.09	1.93	1.36	1.4	8.97	8.16
PTPRM	protein tyrosine phosphatase, receptor type, M	-2.22	4.14	4.95	-1.55	5.55	-1.59	5.26	-1.68	-2.64	2.68	2.4
COL4A5	collagen, type IV, alpha 5	3.24	5.35	5.16	1.87	3.04	1.78	3.18	1.98	1.88	3.6	3.11
C19orf33	chromosome 19 open reading frame 33	1.45	3.23	4.37	6.66	14.53	7.32	15.79	1.39	1.41	2.34	2.52
LOC100132735	uncharacterized LOC100132735	-1.2	16.15	28.93	-1	1.61	-1.14	1.18	1.07	1.13	16.45	20.97
MUC13	mucin 13, cell surface associated	-1.26	1.36	3.21	-1.25	45.66	-1.37	32.51	-1.17	-1.17	1.29	1.33
LOC100506718	uncharacterized LOC100506718	1.6	11.46	7.73	3.03	2.05	2.49	2.86	3.24	2.47	13.26	11.41
GEM	GTP binding protein overexpressed in skeletal muscle	2.83	2.26	2.85	3.06	7.77	3.61	14.5	2	2.1	2.36	2.33
COL5A1	collagen, type V, alpha 1	1.82	9.67	11.16	1.37	12.38	1.18	23.63	4.61	3.46	75.47	48.97
DCN	decorin	-1.83	2.6	3.83	-1.68	1.27	-1.71	5.11	1.01	1.05	34.38	38.09
CDH17	cadherin 17, LI cadherin (liver-intestine)	-1.32	24.67	30.59	-1.27	215.39	-1.19	217.6	1.65	1.76	15.9	16.55
MAGED2	melanoma antigen family D, 2	2.47	3.72	3.65	1.86	2.8	1.81	2.96	2.57	2.29	4.72	5.06
ISL1	ISL LIM homeobox 1	1.18	13.53	10.7	1.35	1.67	1.39	1.22	2.94	2.26	16.82	14.98
BNC1	basonuclin 1	-1.22	7.04	10.3	1.16	1.74	1.21	2.21	-1.1	-1.07	66.82	61.54
MECOM	MDS1 and EVI1 complex locus	1.7	7.6	8.14	1.06	2.1	1.15	2.79	1.36	1.39	2.18	2.4
CGA	glycoprotein hormones, alpha polypeptide	-1.76	8.6	8.47	-1.28	1.98	-1.43	-1.07	1.52	1.63	13.72	36.81
KRT6C	keratin 6C	-1.14	1.28	1.65	-1.02	54.79	-1.13	39.56	1.36	1.44	1.42	1.45
CCDC80	coiled-coil domain containing 80	1.1	2.54	3.05	1.24	1.68	2.24	2.75	1.07	1.18	9.31	5.98
HEY1	hes-related family bHLH transcription factor with YRPW motif 1	3.92	7.67	6.32	-1.43	1.53	1.05	1.71	2.14	2.77	21.98	15.19
RASGRP1	RAS guanyl releasing protein 1 (calcium and DAG-regulated)	4.1	2.64	2.65	1.13	10.81	1.32	9.2	1.09	-1.01	1.48	1.3
C15orf48	chromosome 15 open reading frame 48	-1.75	1.24	1.95	-1.67	73.66	-1.69	26.37	-1.85	-1.72	1.66	2.26
TSPAN2	tetraspanin 2	3.29	2.42	1.94	2.74	5.8	2.89	9.7	2.09	2.3	3.37	3.02
FOXF1	forkhead box F1	-1.3	3.01	4.12	-1.07	1.1	-1.03	2.73	1.52	1.65	9.7	6.49
TMEM98	transmembrane protein 98	2.45	3.57	3.88	1.87	2.09	1.91	1.88	2.44	2.35	11.16	10.21
SFN	stratifin	1.53	1.47	1.25	2.86	7.89	2.66	9.76	3.59	3.61	5.04	3.83
IGFBP3	insulin-like growth factor binding protein 3	-2.36	4.94	5.44	-1.6	1.05	-1.52	3.21	-2.38	-2.08	43.85	31.24
CEACAM6	carcinoembryonic antigen-related cell adhesion molecule 6 (non-specific cross reacting antigen)	-1.16	2.33	5.72	-1.1	208.9	-1.02	217.08	1.22	1.23	1.24	1.28
H2AFY	H2A histone family, member Y	2.74	3.49	3.28	-2.19	4.28	-2.17	3.92	2.58	2.27	2.39	2.44
CA4	carbonic anhydrase IV	-1.32	22.95	27.17	2.35	2.23	2.66	1.17	1.1	1.22	4.08	4.19
COL15A1	collagen, type XV, alpha 1	-1.05	2.29	3.81	-1.1	1.44	-1.03	3.57	1.21	1.22	93.05	57.56
OXTR	oxytocin receptor	2.65	1.68	1.46	2.17	9.67	2.88	13.06	2.13	1.93	2.27	2.18
INPP4B	inositol polyphosphate-4-phosphatase, type II, 105kDa	1.09	1.63	1.78	1.15	19.43	2.45	22.91	-1.05	1.03	1.12	1.2
ACTA2	actin, alpha 2, smooth muscle, aorta	1.2	3.34	2.69	-1.39	1.47	-1.51	3.93	-1.91	-1.87	10.71	4.63
MEP1A	meprin A, alpha (PABA peptide hydrolase)	-1.23	66.11	82.67	-1.23	228.7	-1.13	165.58	1.28	1.31	29.65	45.18
CRISPLD2	cysteine-rich secretory protein LCCL domain containing 2	1.31	12.49	18.47	2.12	2	2.38	3.98	2.04	2.19	82.66	68.64
PDCD4	programmed cell death 4 (neoplastic transformation inhibitor)	-1.53	3.48	4.77	-1.26	3.86	-1.59	2.13	-3.31	-3.71	6.12	5.15
SHISA6	shisa family member 6	6.23	15.62	16.05	1.39	2.24	1.23	5.44	2.95	2.52	2.93	1.95

## Sheet: Cluster 8
		MRC			CEL				UKK
Symbol	Name	ESC	HLC-D17	HLC-D21	hESC	HLC-hESC	hiPSC	HLC-hiPSC	ESC1	ESC2	HLC-total	HLC-islands
FKBP1B	FK506 binding protein 1B, 12.6 kDa	5.73	3.66	3.96	5.2	2.75	5.22	3.14	3.59	3.69	2.68	2.6
HNRNPA1	heterogeneous nuclear ribonucleoprotein A1	4.43	3.74	3.52	4.45	2.77	4.25	2.52	4.18	4.27	3.22	2.99
ARMC9	armadillo repeat containing 9	5.85	3.21	2.97	4.62	1.92	4.79	2.77	3.47	3.78	2.82	2.32
RPL4	ribosomal protein L4	3.95	3.52	3.23	4.3	2.33	4.17	2.74	3.67	3.57	3.15	3.07
CDYL	chromodomain protein, Y-like	6.11	2.91	2.64	4.65	2.57	4.52	2.4	4.17	3.99	3.01	2.69
BZW2	basic leucine zipper and W2 domains 2	4.71	3.15	2.86	4.59	2.05	4.58	2.63	4.45	4.54	3.22	3.33
PAQR3	progestin and adipoQ receptor family member III	4.74	3.61	3.26	5.16	2.28	5.52	2.91	4.76	4.73	2.23	2.23
LCMT1	leucine carboxyl methyltransferase 1	5.55	3.67	3.37	5.77	3.44	5.04	3.04	3.36	3.58	2.63	2.95
2002-09-01	septin 2	6.08	3.72	3.46	4.16	2.08	4.51	2.31	4.44	4.21	3.45	3.27
MEX3C	mex-3 RNA binding family member C	4.37	3.1	2.86	4.05	2.46	3.84	2.49	4.02	4.04	3.51	2.56
CCDC43	coiled-coil domain containing 43	4.79	3.07	2.81	4.57	2.15	4.83	2.5	3.91	3.81	2.16	2.13
PPP1CC	protein phosphatase 1, catalytic subunit, gamma isozyme	5.59	2.88	2.75	5.3	2.62	5.34	2.61	4.65	4.78	2.35	2.2
PTPN14	protein tyrosine phosphatase, non-receptor type 14	3.89	3.43	3.81	6.43	2.61	5.75	2.75	4.24	4.55	3.53	2.87
SLC25A6	"solute carrier family 25 (mitochondrial carrier; adenine nucleotide translocator), member 6"	4.19	3.21	3.05	6.3	2.75	5.91	3.16	4.2	3.89	3.6	3.22
---		4.26	3	3.25	4.94	3.01	5.09	3.05	4	4.34	4.08	3.35
LINC00094	long intergenic non-protein coding RNA 94	5.23	4.12	4.67	5.23	2.8	4.99	3.11	3.29	3.45	3.42	3.32
FNBP1L	formin binding protein 1-like	4.67	4.5	4.1	4.58	2.61	4.41	2.89	5.09	5.05	3.45	3.18
GTPBP4	GTP binding protein 4	5.17	3.18	2.91	5.8	2.76	5.79	3.1	4.9	5.08	2.25	2.1
NUPL1	nucleoporin like 1	4.2	2.67	2.82	5.46	3.1	4.91	3.78	3.55	3.54	3	2.31
IFT52	intraflagellar transport 52 homolog (Chlamydomonas)	4.75	4.44	3.86	3.97	2.58	3.83	2.48	3.07	3.27	3.28	3.47
DCP2	decapping mRNA 2	4.91	2.25	2.45	5.05	2.37	5.34	2.96	4.37	4.33	2.68	2.45
CAMSAP2	calmodulin regulated spectrin-associated protein family, member 2	4.68	4.23	3.91	4.06	2.39	3.79	2.89	3.24	3.25	3.82	3.39
CELF2	CUGBP, Elav-like family member 2	4.45	2.74	2.71	4.86	2.36	4.22	2.99	5.1	4.6	3.76	3.62
NEDD1	neural precursor cell expressed, developmentally down-regulated 1	5.06	4.41	4.09	6.16	1.92	5.65	2	4.03	3.65	2.35	2.35
ZNF827	zinc finger protein 827	5.05	3.74	4.4	7.39	3.09	6.27	3.51	4.41	5	2.99	2.71
COPG2	coatomer protein complex, subunit gamma 2	4.99	3.28	3.26	5.25	1.66	4.5	2.05	3.83	3.37	3.8	3.45
SLC7A1	solute carrier family 7 (cationic amino acid transporter, y+ system), member 1	4.99	4.55	3.53	4.45	1.81	4.21	1.99	5.16	4.92	3.17	2.47
PHACTR2	phosphatase and actin regulator 2	3.22	3.65	4.03	5.43	3.11	5.72	3.54	4.27	3.23	3.36	2.76
NAA40	N(alpha)-acetyltransferase 40, NatD catalytic subunit	4.75	2.53	2.46	5	1.98	4.46	2.14	4.65	4.48	2.85	2.79
TMEM206	transmembrane protein 206	5.71	4.76	4.37	6.43	2.23	6.5	2.38	4.38	4.59	2.23	2.2
YEATS2	YEATS domain containing 2	4.31	3.51	3.17	4.95	2.45	4.61	2.78	2.7	2.68	2.67	2.09
GNPDA1	glucosamine-6-phosphate deaminase 1	5.64	4.44	4.08	5.7	3.5	6.05	3.85	4.53	4.55	3.05	3.46
TPGS2	tubulin polyglutamylase complex subunit 2	8.28	4.75	4.17	6.32	2.57	6.46	3.03	4.54	4.23	3.02	2.46
PTPN12	protein tyrosine phosphatase, non-receptor type 12	7	4.2	3.49	6.61	3.28	6.38	3.28	4.05	3.31	2.28	2.06
KIAA1324L	KIAA1324-like	5.79	3.82	3.38	5.69	2.68	4.97	3.08	5.25	5.37	4.3	3.94
LDOC1L	leucine zipper, down-regulated in cancer 1-like	5.97	4.46	4.23	3.45	2.05	3.44	2.14	4.06	4.12	3.2	2.5
ZBED4	zinc finger, BED-type containing 4	6.09	4.29	4.11	4.15	2.45	4.22	2.66	6.33	5.74	3.38	2.4
RNF145	ring finger protein 145	5.83	4.36	4.51	3.38	2.02	3.25	2.51	4.44	4.01	2.94	2.63
CCT4	chaperonin containing TCP1, subunit 4 (delta)	5.61	3.53	3.3	5.39	1.65	5.77	1.83	4.92	4.92	2.7	2.62
KPNB1	karyopherin (importin) beta 1	6.34	3.38	2.98	5.42	2.5	5.27	2.76	6.09	6.04	2.3	2.16
ZNF14	zinc finger protein 14	4.79	3.32	3.1	5.32	3.2	5.19	3.02	2.54	2.49	2.69	2.7
DPY19L3	dpy-19-like 3 (C. elegans)	4.43	3.1	2.92	3.65	2.65	3.65	2.82	3.48	3.35	2.23	2.04
ADO	2-aminoethanethiol (cysteamine) dioxygenase	4.88	3.49	3.34	3.83	2.01	3.47	2.1	4.22	4.25	2.54	1.97
TRO	trophinin	5.06	4.33	3.92	3.53	2.19	3.52	2.62	3.15	3.01	3.08	3.67
MYL6B	myosin, light chain 6B, alkali, smooth muscle and non-muscle	7.41	3.68	3.72	6.5	1.89	6.8	1.94	3.41	3.62	2.8	2.94
CNIH4	cornichon family AMPA receptor auxiliary protein 4	3.62	3.72	3.6	5.92	4.07	5.4	3.62	3.11	3.29	2.51	2.73
TUBG1	tubulin, gamma 1	5.3	2.92	3.27	5.79	3.37	5.75	4.35	3.68	3.44	1.98	2.13
RAVER2	ribonucleoprotein, PTB-binding 2	6.8	4.69	4.72	6.82	2.12	7.47	2.48	3.62	3.69	3.51	3.1
UBE2D1	ubiquitin-conjugating enzyme E2D 1	4.43	3.78	3.38	3.74	2.3	3.88	2.18	5.65	5.01	2.37	1.95
HMGN4	high mobility group nucleosomal binding domain 4	4.63	3.78	3.81	6.82	3.57	6.5	3.59	2.9	2.87	3.44	3.17
SUPT3H	suppressor of Ty 3 homolog (S. cerevisiae)	5.11	3.82	3.27	3.88	1.49	4.98	2.39	4.2	4.06	3.97	4.17
AP3M2	adaptor-related protein complex 3, mu 2 subunit	5.95	5.66	5.17	5.13	1.55	4.94	2.39	3.88	4.01	3.2	3
TWSG1	twisted gastrulation BMP signaling modulator 1	4.63	4.41	4.54	4.75	3.25	4.83	3.77	3.46	3.2	4.26	3.86
RAP2A	RAP2A, member of RAS oncogene family	5.33	3.65	3.97	3.82	3	3.72	3.48	7.12	5.62	2.9	2.48
KRAS	Kirsten rat sarcoma viral oncogene homolog	4.78	3.86	3.28	4.88	4.09	4.99	4.1	3.4	3.11	2.3	1.86
RALA	v-ral simian leukemia viral oncogene homolog A (ras related)	4.03	2.96	2.62	4.45	3.26	4.15	3.35	3.78	3.75	1.97	1.94
LUZP1	leucine zipper protein 1	4.63	3.4	2.99	6.58	4.2	6.22	3.75	5.4	5.53	3.27	2.82
SMURF2	SMAD specific E3 ubiquitin protein ligase 2	5.33	4.42	4.23	5.86	3.45	6.88	4.1	5.42	5.27	3.45	2.57
UBAP2	ubiquitin associated protein 2	4.06	2.95	2.68	5.1	4.28	5.3	4.39	4.71	4.67	2.39	2.36
TMEM165	transmembrane protein 165	4.09	3.77	3.66	3.7	3.51	4.24	4.24	3.05	2.81	3.21	2.88
ANKRD27	ankyrin repeat domain 27 (VPS9 domain)	5.27	3.81	3.12	5.72	2.77	5.48	2.1	2.99	3.03	2.02	1.81
MYH10	myosin, heavy chain 10, non-muscle	7.03	3.96	3.74	5.99	2.16	6.04	2.19	5.01	5.3	4.59	4.05
RBM12	RNA binding motif protein 12	7.63	4.25	3.64	6.76	2.03	6.34	2.05	5.27	6.07	2.87	2.61
FLNA	filamin A, alpha	4.32	3.76	2.96	4.73	3.72	4.37	3.77	3.18	2.84	2.14	1.93
GYG1	glycogenin 1	3.87	4.33	4.17	6.26	4.11	5.5	3.98	3.19	3.11	3.3	3.29
EPRS	glutamyl-prolyl-tRNA synthetase	4.35	4.11	3.22	4.51	1.78	4.86	1.8	3.24	3.03	2.41	2.23
ENOPH1	enolase-phosphatase 1	5.39	3.11	2.82	7.39	3.09	7.13	3.38	4.98	5.22	1.97	2.02
TCEAL8	transcription elongation factor A (SII)-like 8	4.95	2.85	3.36	3.24	2.69	3.27	2.97	6.08	5.87	3.62	3.46
HSDL1	hydroxysteroid dehydrogenase like 1	6.85	4.49	4.21	7.61	2.73	7.24	3.34	3.41	3.6	2.03	1.83
MAPRE1	microtubule-associated protein, RP/EB family, member 1	5.74	3.96	3.45	4.07	2.66	4.21	2.97	3.25	2.79	1.8	1.76
KCNMB4	potassium large conductance calcium-activated channel, subfamily M, beta member 4	4.81	2.43	2.24	4.12	2.58	4.35	2.68	5.67	5.47	4.3	3.81
ZNF280B	zinc finger protein 280B	7.4	3.43	3.06	4.53	2.36	3.59	1.94	6.44	6.43	2.89	2.73
KIF3C	kinesin family member 3C	4.63	2.12	2.17	4.41	2.68	3.94	2.97	5.62	5.65	3.13	2.96
ABCC1	ATP-binding cassette, sub-family C (CFTR/MRP), member 1	5.86	3.52	3.63	7.49	1.55	7.01	1.92	4.36	4.6	3.88	3.7
EFCAB11	EF-hand calcium binding domain 11	4.45	3.52	2.85	3.6	2.69	3.72	2.39	3.49	3.29	2.05	1.84
CKAP5	cytoskeleton associated protein 5	5.24	3.6	3.04	4.66	1.66	4.66	1.85	3.82	3.51	2.15	2.11
SLC7A6OS	solute carrier family 7, member 6 opposite strand	3.39	2.66	2.59	3.65	2.82	3.58	2.99	3.34	3.41	2.51	2.47
SAE1	SUMO1 activating enzyme subunit 1	7.23	4.11	3.39	6.42	1.68	6.38	1.91	5.59	5.3	2.46	2.38
ZBTB34	zinc finger and BTB domain containing 34	3.94	4.14	3.91	4.04	3.38	3.51	3.14	2.79	2.99	4.28	3.57
GCA	grancalcin, EF-hand calcium binding protein	4.49	3.46	3.22	4.14	2.26	4.37	3.25	2.68	2.82	4.85	4.31
YWHAZ	tyrosine 3-monooxygenase/tryptophan 5-monooxygenase activation protein, zeta polypeptide	4.72	4.36	3.82	3.72	4.06	3.64	4.72	4.94	4.2	3.6	3.21
HNRNPLL	heterogeneous nuclear ribonucleoprotein L-like	4.42	2.83	2.69	3.31	1.94	3.33	2.18	3.85	3.83	2.72	2.32
SNRPB	small nuclear ribonucleoprotein polypeptides B and B1	7.09	3.59	3.08	5.34	2.29	6.66	2.97	4.08	3.74	1.6	1.78
BLVRA	biliverdin reductase A	4.95	4.15	4.31	6.57	1.88	6.6	2.37	4.35	4.26	4.43	5.46
ZNF85	zinc finger protein 85	8.5	4.18	3.43	5.34	2.3	8.71	3.51	5.59	5.8	2.8	3.35
GPRC5B	G protein-coupled receptor, family C, group 5, member B	5.36	2.14	2.46	5.42	4.28	4.62	3.07	5.39	5.91	2.45	2.38
UNC119B	unc-119 homolog B (C. elegans)	7.11	5.25	4.95	6.09	3.85	5.26	3.81	4.22	4.65	3.63	3.33
RNF2	ring finger protein 2	4.2	2.95	2.78	3.22	2.5	3.1	2.24	3.58	3.73	2.52	2.22
RBPJ	recombination signal binding protein for immunoglobulin kappa J region	4.07	2.9	2.9	7.78	1.82	6.56	2.21	3.99	4.25	2.12	2.23
GNG4	guanine nucleotide binding protein (G protein), gamma 4	8.74	2.32	2.44	5.45	3.36	5.31	2.66	5.7	6.08	3.69	3.34
PDE7A	phosphodiesterase 7A	8.92	3.83	3.51	7.66	3.16	6.73	3.43	4.68	4.67	4.07	3.85
CCT6A	chaperonin containing TCP1, subunit 6A (zeta 1)	5.27	3.18	2.95	4.83	2.49	4.58	2.58	5.62	5.66	1.69	1.76
CCT8	chaperonin containing TCP1, subunit 8 (theta)	4.33	3.01	2.95	4.14	1.84	4.37	1.96	3.85	3.79	2.01	2.13
RAB23	RAB23, member RAS oncogene family	5.65	4.48	3.89	4.02	2.8	3.92	4.02	3.42	3.35	4.88	4.75
SMARCA4	SWI/SNF related, matrix associated, actin dependent regulator of chromatin, subfamily a, member 4	7.4	3.6	3.11	6.39	1.94	6.03	2.28	5.48	5.53	2.26	1.71
MARS	methionyl-tRNA synthetase	4.52	4.15	3.37	5.68	2.46	5.63	2.25	4.04	3.72	1.58	1.66
TMEM216	transmembrane protein 216	5.96	3.53	3.35	3.12	1.65	3.23	2.05	5.2	5.39	3.45	3.73
KIAA1549	KIAA1549	4.82	3.72	3.46	3.9	2.11	3.42	2.45	2.65	2.64	2.28	2.18
LRP12	low density lipoprotein receptor-related protein 12	5.41	4.65	4.57	2.96	2.3	3.51	3.08	3.62	3.65	5.2	3.7
PRKCI	protein kinase C, iota	7.93	4.4	3.91	8	3.19	7.98	3.48	5.2	5.07	3.34	3.18
HDDC2	HD domain containing 2	4.94	3.1	3.14	3.02	2.75	2.51	2.79	3.68	3.49	2.47	2.63
UBE2I	ubiquitin-conjugating enzyme E2I	4.45	3.25	3.08	3.37	2.35	2.71	2.49	3.48	3.41	2.33	2.21
ZNF267	zinc finger protein 267	6.45	3.89	3.97	5.98	4.15	5.97	4.84	5.38	5.08	1.65	2.69
TKT	transketolase	7.35	2.5	2.7	7.87	3.13	6.58	3.46	6.44	6.33	2.88	2.74
CCDC8	coiled-coil domain containing 8	3.05	3.01	3.33	3.52	1.95	3.19	2.95	3.5	3.08	3.44	2.81
BOD1	biorientation of chromosomes in cell division 1	4.99	3.27	2.86	3.9	1.51	3.84	1.76	3.42	3.58	2.6	2.76
NCKAP1	NCK-associated protein 1	2.75	2.54	2.62	4.18	3.48	4.01	2.79	4.77	5.1	4.26	3.63
AKIRIN1	akirin 1	5.24	2.62	2.5	7.87	3.41	7.77	2.81	3.92	3.98	2.07	1.77
RAD21	RAD21 homolog (S. pombe)	4.17	3.86	3.25	3.85	1.71	4.13	1.53	3.56	3.13	2.78	2.4
CTTNBP2NL	CTTNBP2 N-terminal like	6.67	5.18	5.22	5.11	4.21	4.43	4.37	3.74	3.92	3.98	3.21
FAM169A	family with sequence similarity 169, member A	8.16	3.86	3.48	7.71	3.24	7.61	3.08	6.49	5.66	2.17	2.09
RPS3	ribosomal protein S3	3.15	2.96	2.81	4.44	2.72	4.41	2.79	2.71	2.46	2.3	2.5
TPM2	tropomyosin 2 (beta)	5.88	3.31	2.95	6.54	4.4	6.81	5.64	4.43	4.32	4.07	2.95
DSE	dermatan sulfate epimerase	7.04	2.25	2.47	7.72	2.57	8.6	3.23	5.23	5.74	3.93	3.34
CNOT6	CCR4-NOT transcription complex, subunit 6	5.04	4.53	4.23	5.27	4.14	4.98	4.21	3.05	3.16	1.86	1.52
INPP5F	inositol polyphosphate-5-phosphatase F	4.26	4.33	3.97	4.95	5.28	4.43	4.89	4.12	4.21	3.61	3.41
USP22	ubiquitin specific peptidase 22	3.64	2.84	2.73	3.47	2.59	3.56	2.46	5.87	5.21	2.44	1.8
PHF19	PHD finger protein 19	3.44	2.41	2.43	5.17	3.08	5.52	3.86	2.64	2.77	2.44	2.34
MYO10	myosin X	5.91	4.51	4.84	7.13	3.34	7.5	5.8	3.38	3.58	3.44	2.32
AGPAT4	1-acylglycerol-3-phosphate O-acyltransferase 4	6.77	4.54	4.2	3.54	1.79	3.2	2.39	3.85	3.71	5.54	4.41
DNM1L	dynamin 1-like	5.01	3.77	3.7	5.48	3.42	5.19	3.52	2.96	2.77	1.56	1.61
TUBB4B	tubulin, beta 4B class IVb	3.59	3.11	3.23	3.56	2.97	3.91	3.04	3.49	3.12	1.97	1.68
IMPDH2	IMP (inosine 5'-monophosphate) dehydrogenase 2	6	3.52	3.39	7.98	2.93	7.4	3.8	4.55	4.53	4.65	5.09
STAM	signal transducing adaptor molecule (SH3 domain and ITAM motif) 1	3.45	2.91	2.85	3.75	3.65	3.71	5.12	3.54	3.79	2.23	2.23
TCF4	transcription factor 4	8.85	3.99	3.55	5.28	1.35	6.24	1.82	5.13	5.5	3.98	3.58
CWC27	CWC27 spliceosome-associated protein homolog (S. cerevisiae)	6.22	3.57	3.25	6.22	1.74	6.45	1.89	6.47	5.58	1.95	2.22
PPP1R9A	protein phosphatase 1, regulatory subunit 9A	5.5	4.81	4.55	3.94	2.64	4.12	1.76	3.14	3.17	1.8	1.83
RNF219	ring finger protein 219	4.43	4.39	3.87	3.89	1.79	4.39	1.92	2.61	2.66	2.33	2.19
LPHN1	latrophilin 1	6.24	2.78	2.81	5.06	1.71	5.35	1.66	4.88	5.09	2.39	2.11
CENPJ	centromere protein J	7.2	3.85	2.96	6.32	3.83	7.12	2.18	3.45	2.84	1.71	1.79
GBAS	glioblastoma amplified sequence	3.23	4.28	4.41	4.17	3.65	3.42	2.81	2.91	3.1	4.57	4.11
ZNF765	zinc finger protein 765	2.72	2.29	2.08	4.03	3.28	4.29	2.97	3.96	3.81	2.79	2.7
UBE2E1	ubiquitin-conjugating enzyme E2E 1	3.82	3.38	3.25	2.94	2.65	3.02	2.18	2.91	3.09	2.93	2.52
ANKRD33B	ankyrin repeat domain 33B	3.91	4.7	3.43	6.02	1.81	5.96	1.18	3.28	3.33	3.83	3.3
FSCN1	fascin homolog 1, actin-bundling protein (Strongylocentrotus purpuratus)	5.99	3.08	2.69	6.44	2.93	7.4	3.15	8.77	6.71	3.9	3.48
CENPQ	centromere protein Q	6.67	4.02	3.64	6.45	2.01	5.84	2.05	5.43	5.63	1.6	1.82
BEND5	BEN domain containing 5	7.42	6.23	4.94	5.81	1.36	6.29	2.33	3.57	3.69	4.83	4.07
ABCC5	ATP-binding cassette, sub-family C (CFTR/MRP), member 5	3.87	3.62	3.37	3.83	1.45	4.11	1.5	3.33	3.3	3.3	3.27
STMN3	stathmin-like 3	5.66	2.74	2.53	5.5	2.24	5.39	2.64	4.48	5.01	1.81	1.53
ENAH	enabled homolog (Drosophila)	8.7	4.61	4.2	10.3	2.44	8.84	2.59	4.35	5.02	3.42	3.1
CCNJL	cyclin J-like	5.73	4.2	3.86	3.26	3.34	2.53	3.89	3.28	3.59	1.92	2
KIF3A	kinesin family member 3A	5.78	5.6	5.58	5.53	4.27	6.11	4.6	3.35	3.35	3.76	3.25
GPSM2	G-protein signaling modulator 2	5.71	5.97	5.25	4.45	1.97	4.19	1.94	2.85	2.36	2.36	2
ALDOA	aldolase A, fructose-bisphosphate	5.44	3.34	3.17	5.42	4.14	5.29	5.74	4.7	4.3	4.95	4.03
HACE1	HECT domain and ankyrin repeat containing E3 ubiquitin protein ligase 1	6	5.49	4.98	6.46	1.47	7.25	2.03	3.31	3.54	5.02	4.74
SPIN1	spindlin 1	3.7	3.11	2.8	3.92	2.49	3.68	2.2	3.39	3.13	2.2	1.69
SLC22A15	solute carrier family 22, member 15	3.32	4.43	4.49	3.2	2.51	3.11	3.69	3.07	2.48	2.8	2.94
WDYHV1	WDYHV motif containing 1	4.31	2.76	2.79	3.46	1.97	3.08	2.14	2.92	2.92	2.73	2.98
TUBB	tubulin, beta class I	7.08	4.16	3.52	5.08	1.44	4.68	1.68	6.41	5.78	2.46	2.02
CDK7	cyclin-dependent kinase 7	4.27	3.71	3.5	5.09	5.29	4.62	4.53	2.5	2.32	2.41	2.99
CMTM7	CKLF-like MARVEL transmembrane domain containing 7	4.67	3.89	3.56	6.52	3.27	5.45	3.98	6.4	5.79	4.92	5.13
LARP6	La ribonucleoprotein domain family, member 6	2.98	3.43	3.02	3.35	3.7	3.49	3.61	2.88	2.73	2.81	3.27
BTF3L4	basic transcription factor 3-like 4	3.76	2.64	2.7	5.73	1.52	4.89	1.76	3.6	3.83	2.63	2.38
TMEM125	transmembrane protein 125	3.06	2.67	3.21	4.12	4.86	4.63	4.21	2.68	2.98	2.53	2.81
STXBP1	syntaxin binding protein 1	8.2	2.81	3.37	6.56	1.88	7.02	3.15	5.8	6.26	5.47	4.8
ZNF720	zinc finger protein 720	4.02	2.92	2.93	3.9	4.02	2.62	4.52	3.06	3.12	2.68	2.37
HIF1A	hypoxia inducible factor 1, alpha subunit (basic helix-loop-helix transcription factor)	3.62	5.73	5.6	3.4	3.46	3.52	3.39	4.14	4.09	4.5	4.38
BDNF	brain-derived neurotrophic factor	3.29	3	3.53	7.81	1.87	7.89	2.41	2.71	2.61	2.62	1.94
CHSY1	chondroitin sulfate synthase 1	6.98	3.28	3.15	9.93	1.5	9.34	3.02	5.36	5.72	4.02	2.5
UXS1	UDP-glucuronate decarboxylase 1	3.21	3.42	3.88	4.47	4.19	4.32	4.8	2.73	2.78	2.08	1.92
TMEM184B	transmembrane protein 184B	3.48	3.1	3.22	3.51	3.7	3.71	4.17	2.68	2.79	4.37	4
IGF2BP1	insulin-like growth factor 2 mRNA binding protein 1	7.77	3.99	3.62	6.38	3.57	6.42	3.9	7.57	7.91	3.45	3.2
GLMN	glomulin, FKBP associated protein	8.1	3.36	2.87	5.57	2.09	6.35	2.48	6.64	6.7	1.67	1.89
IARS	isoleucyl-tRNA synthetase	7.82	5.4	4.18	7.51	1.64	7.63	2.36	6.15	5.93	2.08	2.02
MTA3	metastasis associated 1 family, member 3	6.32	2.37	2.37	10.13	3.04	8.12	2.42	3.62	4.03	2.04	2.02
C18orf54	chromosome 18 open reading frame 54	7.93	3.14	2.59	9.49	1.73	8.7	1.82	4.84	4.63	2.58	2.65
CLDN6	claudin 6	5.56	3.24	3.37	5.87	5.53	5.76	5.64	6.67	6.23	3	2.71
FHDC1	FH2 domain containing 1	6.38	1.98	1.71	6.13	2.63	6.96	3.28	7.04	7.06	2.96	3.08
ERI1	exoribonuclease 1	3.82	4.17	3.98	3.76	2.84	3.44	3.38	2.98	2.95	1.75	1.54
SFT2D1	SFT2 domain containing 1	3.45	2.32	2.56	4.3	2.11	4.67	2.71	3.25	3.23	2.17	1.84
WASF1	WAS protein family, member 1	5.53	5.32	5.53	4.39	1.53	3.82	1.84	4.65	4.38	6.82	4.54
USP54	ubiquitin specific peptidase 54	5.17	3.01	3.14	4.12	3.65	4.46	5.48	3.47	3.37	1.39	1.72
PTK7	protein tyrosine kinase 7	4.41	4.29	4.56	4.29	2.63	3.45	3.32	4.32	3.74	6.66	5.94
CLSTN1	calsyntenin 1	4.75	4.93	4.88	5.44	6	4.51	5.46	3.03	2.93	2.81	2.52
NUP37	nucleoporin 37kDa	7.81	4.56	3.94	8.97	2.21	8.41	2.18	6.68	6.72	3.52	3.25
GRIP1	glutamate receptor interacting protein 1	3.44	3.02	2.85	2.64	2.48	2.93	2.52	3.36	3.44	4.57	4.16
PCYOX1L	prenylcysteine oxidase 1 like	10	3.81	4.41	3.56	1.49	4.88	2.42	4.38	5.21	5.79	5.73
SLC3A2	solute carrier family 3 (amino acid transporter heavy chain), member 2	2.34	3.54	3.06	3.53	4.46	3.62	4.27	3.94	3.27	2.56	2.49
AGTPBP1	ATP/GTP binding protein 1	8.77	5.3	4.82	9.53	2.19	9.17	2.17	5.11	5.4	2.2	2.82
CLMP	CXADR-like membrane protein	2.92	3.76	4.31	4.43	1.42	4.55	2.23	4.9	3.81	5.64	6.2
RPAP3	RNA polymerase II associated protein 3	5.66	3.63	3.02	3.33	2.28	4.2	2.28	3.21	2.5	1.52	2.18
MORF4L1	mortality factor 4 like 1	3.7	3.08	2.86	2.98	1.8	3.02	1.84	3.32	3.64	2.74	2.92
ABL1	c-abl oncogene 1, non-receptor tyrosine kinase	4.13	2.76	2.41	4.11	2.07	3.74	2.16	3.73	3.83	2.16	1.73
AMMECR1	Alport syndrome, mental retardation, midface hypoplasia and elliptocytosis chromosomal region gene 1	10.54	5.66	6.07	4.25	4.71	4.73	3.55	4.11	3.82	3.65	3.39
CBX5	chromobox homolog 5	9.06	4.09	3.2	3.85	1.9	3.72	1.87	4.39	4.6	2	1.57
CFL1	cofilin 1 (non-muscle)	3.44	2.68	2.48	3.12	4.15	3.34	4.06	4.49	3.59	2.23	1.82
UBXN2A	UBX domain protein 2A	6.36	4.71	4.07	7.82	5.42	8.61	4.79	2.88	2.36	2.63	1.96
STARD3NL	STARD3 N-terminal like	4.29	4.83	4.87	3.47	4.54	3.67	5.13	3.29	3.38	3.96	3.98
EPB41L2	erythrocyte membrane protein band 4.1-like 2	5.42	2.22	2.26	5.59	3.38	4.59	3.14	6.31	5.59	1.52	1.75
MSANTD3	Myb/SANT-like DNA-binding domain containing 3	4.26	3.12	2.96	2.35	2.88	2.63	3.2	3.12	3.1	2.96	2.83
RIMS2	regulating synaptic membrane exocytosis 2	8.48	2.93	2.52	4.74	1.49	4.48	1.87	6.97	6.13	5.49	5.01
ERC2	ELKS/RAB6-interacting/CAST family member 2	6.82	5.61	5.54	5.94	1.76	6.25	1.48	2.87	3.24	1.85	1.96
SYT13	synaptotagmin XIII	2.63	2.89	3.35	3.11	2.99	3.63	3.5	2.67	3.02	3.84	4.17
AFAP1	actin filament associated protein 1	2.22	2.92	2.66	6.03	2.11	4.15	2.66	2.94	2.83	3.21	2.07
RCBTB1	regulator of chromosome condensation (RCC1) and BTB (POZ) domain containing protein 1	4.85	3.56	3.12	5.06	2.13	5.86	1.56	2.87	2.96	1.86	1.92
SLC45A4	solute carrier family 45, member 4	4.7	2.54	2.59	2.89	3.19	3.72	3.61	3.64	3.71	1.72	1.71
SMARCA5	SWI/SNF related, matrix associated, actin dependent regulator of chromatin, subfamily a, member 5	6.3	3.32	2.9	5.78	1.9	5.61	1.85	4.36	4.49	1.74	1.61
ARL2	ADP-ribosylation factor-like 2	8.72	3.21	3.33	8.43	1.29	7.62	1.38	4.83	4.51	3.52	3.68
TUBB3	tubulin, beta 3 class III	4.65	2.97	2.69	4.51	4.25	4.65	4.48	7.07	6.09	1.71	1.31
SP8	Sp8 transcription factor	5.39	3.51	2.53	6.86	2.19	4.95	1.73	4.24	3.9	1.7	1.75
PFN1	profilin 1	4.44	2.22	1.98	5.9	3.39	7.52	3.86	5.23	4.17	1.92	1.43
BTBD10	BTB (POZ) domain containing 10	3.57	4.09	3.72	3.39	4.54	3.42	4.89	3.02	2.62	2.18	2
RNF144A	ring finger protein 144A	9.95	8.02	6.68	5.72	1.79	5.21	2.23	5.44	6.18	3.19	2.79
PPIL1	peptidylprolyl isomerase (cyclophilin)-like 1	7.3	3.22	2.69	7.17	1.84	7.3	2.22	7.36	7.93	2.03	2.08
CERS5	ceramide synthase 5	3.69	3.16	3.07	2.72	2.37	2.53	2.62	3.05	2.9	3.13	3.06
GEMIN2	gem (nuclear organelle) associated protein 2	6.65	2.96	2.77	6.61	1.46	6.72	1.85	4.09	4.07	1.93	2.15
KDM5B	lysine (K)-specific demethylase 5B	7.11	5.03	4.91	8.24	3.33	7.67	3.86	4.56	5.08	5.21	3.75
PELI2	pellino E3 ubiquitin protein ligase family member 2	6.48	3.75	4.72	7.86	6.01	7.19	6.26	3.46	4.03	1.99	2.19
WARS	tryptophanyl-tRNA synthetase	2.62	5.33	4.75	3.95	2.49	3.65	2.63	5.61	4.65	1.59	1.57
SLBP	stem-loop binding protein	2.85	2.93	2.62	3.45	1.73	3.56	1.86	3.21	3.21	3.45	3.17
PAFAH1B3	platelet-activating factor acetylhydrolase 1b, catalytic subunit 3 (29kDa)	7.15	2.75	2.43	6.06	2.24	6.99	2.81	4.16	3.87	1.57	1.52
ZCCHC17	zinc finger, CCHC domain containing 17	4.35	2.5	2.41	4.04	1.69	3.68	1.92	3.7	3.59	2.32	2.32
ZNF682	zinc finger protein 682	4.14	3.24	2.39	9.5	5.67	11.17	4.57	3.53	3.41	2.25	2.94
SPINK5	serine peptidase inhibitor, Kazal type 5	5.1	4.51	4.04	11.26	2.89	9.96	2.28	5.15	4.53	4.45	5.28
GNAL	guanine nucleotide binding protein (G protein), alpha activating activity polypeptide, olfactory type	5.71	3.1	3.48	6.09	2.12	6.15	1.94	6.84	4.96	1.58	1.55
TMEM237	transmembrane protein 237	7.96	4.23	3.82	7.19	1.53	7.77	1.61	6.64	7.81	3.47	3.19
ARHGAP28	Rho GTPase activating protein 28	5.48	3.93	3.65	3.57	1.93	3.44	2.08	7.9	6.89	6.23	5.64
BBS7	Bardet-Biedl syndrome 7	5.44	5.46	5.76	6.86	5.11	5.87	6.12	2.95	2.8	2.6	2.6
RAB8B	RAB8B, member RAS oncogene family	3.66	2.29	2.57	4.07	2.81	3.66	3.71	2.33	2.49	2.52	2.46
MARVELD1	MARVEL domain containing 1	5.56	4.6	4.85	3.97	2.55	3.36	3.81	6.9	6.65	5.82	5.06
NEK2	NIMA-related kinase 2	11.07	6.77	4.88	6.42	1.93	8.16	1.66	3.59	3.07	2.11	1.93
LOC100507507	uncharacterized LOC100507507	4.39	3.9	4.11	3.16	6.15	3.43	6.1	5.29	4.92	2.82	2.73
GNB4	guanine nucleotide binding protein (G protein), beta polypeptide 4	4.04	2.55	2.24	4.76	1.56	4.93	1.54	3.93	3.58	2.91	2.54
HSP90AB1	heat shock protein 90kDa alpha (cytosolic), class B member 1	8.32	5.14	4.23	6.98	2.59	7.8	2.9	7.63	6.76	4.39	4.01
LOC550643	uncharacterized LOC550643	5.23	4.56	4.74	3.88	4.46	4.3	5.63	3.53	3.36	4.37	4.85
VCL	vinculin	3.1	2.15	1.99	3.31	2.13	3.67	2.18	5.02	5.5	2.87	2.55
NAE1	NEDD8 activating enzyme E1 subunit 1	6.63	3.26	2.84	4.95	1.68	4.86	1.57	5.12	5.36	1.78	2.05
DGKZ	diacylglycerol kinase, zeta	8.92	3.88	3.56	10.1	3.86	7.05	3.32	6.9	6.83	3.78	3.42
C10orf118	chromosome 10 open reading frame 118	4.79	5.89	4.47	4.51	4.77	6.9	3.74	2.13	1.67	2.33	2.49
CKAP2L	cytoskeleton associated protein 2-like	3.84	2.69	2.3	6.32	1.75	6.08	1.39	7.66	6.76	2.75	2.93
HDAC2	histone deacetylase 2	10.25	4.11	3.72	8.54	2.57	7.86	2.53	7.53	7.45	2.61	2.48
SNHG1	small nucleolar RNA host gene 1 (non-protein coding)	6.8	4.73	4.27	9.42	1.43	9.9	3.33	6.37	6.77	2.74	3.62
SMC3	structural maintenance of chromosomes 3	7.52	5.33	4.02	6.24	2.43	6.95	1.85	4.09	3.23	1.18	1.7
OVOL2	ovo-like zinc finger 2	3.07	2.76	2.2	3.66	2.21	3.63	1.52	3.08	3.53	3.01	3.44
SPTLC2	serine palmitoyltransferase, long chain base subunit 2	3.66	3.12	2.8	3.81	3.46	3.84	4.11	2	2.07	2.93	2.58
---		4.25	4.49	3.38	2.47	2.31	2.7	2.26	2.93	2.47	3.04	2.46
PJA1	praja ring finger 1, E3 ubiquitin protein ligase	7.27	4.68	4.86	4.63	2.19	4.34	2.37	4.32	4.33	7.61	7.26
MARK1	MAP/microtubule affinity-regulating kinase 1	8.92	4.69	4.31	6.33	1.07	6.2	1.22	4.61	4.64	2.97	2.65
ZNF608	zinc finger protein 608	4.08	4.21	4.04	2.96	1.4	3.3	1.57	4.71	4.29	2.29	2.13
MAGEL2	MAGE-like 2	4.32	3.98	4.5	4.83	1.09	3.46	1.6	2.97	3.14	6.04	4.73
TCTEX1D2	Tctex1 domain containing 2	6.51	7.24	6.43	2.43	3.12	2.77	3.17	2.9	3.04	3.52	3.4
HRASLS	HRAS-like suppressor	9.88	3.84	2.82	6.33	1.68	8.82	2.09	3.77	4.78	1.97	1.53
GTF2IRD1	GTF2I repeat domain containing 1	3.05	3.11	3.17	2.76	2.18	3	2.47	2.78	2.71	3.48	3.56
SQLE	squalene epoxidase	10.14	2.27	2.72	3.56	4.15	3.53	4.21	9.37	8.15	2.54	2.61
ANTXR1	anthrax toxin receptor 1	4.99	2.97	2.67	3.81	-1.03	4.13	1.56	5.06	4.8	4.19	3.12
CCDC6	coiled-coil domain containing 6	3.88	2.53	2.46	3.05	3.88	3.2	4.46	2.93	3.16	2.11	2.14
UBTD2	ubiquitin domain containing 2	3.74	3.39	2.9	3.14	2.84	2.93	2.77	2.53	2.7	2.46	1.99
CSRP2	cysteine and glycine-rich protein 2	6.15	3.45	2.65	4.66	1.21	4.96	1.02	4.6	4.72	4.46	4
ASPHD2	aspartate beta-hydroxylase domain containing 2	7.49	2.18	2.47	5.18	1.69	4.62	1.57	6.48	6.28	2.52	2.28
FAM118B	family with sequence similarity 118, member B	5.79	2.69	2.55	4.68	2.73	4.57	2.79	4.01	4.04	1.33	1.47
ZFP82	ZFP82 zinc finger protein	11.36	4.34	3.84	8.32	2.5	10.19	3.4	6.12	6.13	3.23	3.57
FAT1	FAT atypical cadherin 1	4.5	3.74	3.8	3.73	6.37	3.71	6.72	3.52	3.61	2.07	1.62
GARS	glycyl-tRNA synthetase	5.36	7.63	6.37	7.4	2.87	6.9	3.06	7.37	6.74	3.58	3.25
LTA4H	leukotriene A4 hydrolase	4.66	2.55	2.64	4.64	1.62	4.51	1.71	2.62	2.84	2.46	2.49
FAM63B	family with sequence similarity 63, member B	5.49	4.29	3.73	5.68	3.11	5.07	3.35	1.88	1.66	2.11	1.56
HMGA2	high mobility group AT-hook 2	6.48	4.35	4.18	5.77	1.23	5.76	1.82	7.07	7.6	5.86	5.63
PLEKHB2	pleckstrin homology domain containing, family B (evectins) member 2	3.91	3.98	4.39	4.37	6.86	4.39	6.77	3.32	3.17	2.33	1.86
RPL27A	ribosomal protein L27a	5.82	4.08	5.18	4.79	4.64	3.81	5.55	7.79	8.98	3.09	2.85
ACPL2	acid phosphatase-like 2	3.78	3.59	3.9	4.17	1.89	3.41	2.15	2.97	2.23	1.91	1.94
UBA2	ubiquitin-like modifier activating enzyme 2	4.1	2.95	2.63	3.72	1.4	3.89	1.6	4.13	4.31	2.43	2.41
SWAP70	SWAP switching B-cell complex 70kDa subunit	8.38	4.16	3.62	10.21	3.73	10.1	3.97	6.56	6.56	2.79	2.09
DNER	delta/notch-like EGF repeat containing	4.15	4.32	9.07	8.56	3.29	9.12	5.04	2.52	3.24	2.26	1.62
C6orf132	chromosome 6 open reading frame 132	5.47	2.54	3.07	6.32	6.34	5.53	7.47	2.78	3.2	2.01	1.75
ESCO1	establishment of sister chromatid cohesion N-acetyltransferase 1	8.38	4.49	2.84	5.98	3.38	7.77	2.67	3.04	2.11	1.26	1.68
RPGRIP1L	RPGRIP1-like	7.2	5.45	4.8	3.8	1.4	5.14	1.46	2.16	2.37	2.36	2.83
B4GALT6	UDP-Gal:betaGlcNAc beta 1,4- galactosyltransferase, polypeptide 6	8.78	4.95	4.13	6.81	2.09	9.26	2.16	7.4	7.57	4.25	3.77
LIN9	lin-9 homolog (C. elegans)	5.62	2.87	2.79	6.17	1.39	5.75	1.52	4.58	4.61	2.1	2.21
CDR2L	cerebellar degeneration-related protein 2-like	3.52	2.66	2.76	3.83	3.95	4.12	5.82	2.93	2.72	1.86	1.7
HIATL1	hippocampus abundant transcript-like 1	3.5	2.81	2.58	3.79	1.5	4.02	2.37	3.48	3.42	2.09	2.08
TMEM159	transmembrane protein 159	5.51	2.99	3.29	4.76	4.58	6.45	7.8	2.58	2.9	4.35	4.7
AP2B1	adaptor-related protein complex 2, beta 1 subunit	2.65	3.2	3.31	3.23	2.51	1.88	2.66	4	3.8	4.29	3.56
NCBP2	nuclear cap binding protein subunit 2, 20kDa	3.52	2.84	2.81	4	4.54	3.79	5.83	2.52	2.53	2.01	2.19
ADORA2B	adenosine A2b receptor	3.84	2.96	4.23	3.88	1.92	3.9	2.76	2.67	2.72	7.43	6.95
GPD2	glycerol-3-phosphate dehydrogenase 2 (mitochondrial)	4.76	2.77	2.55	3.1	3.1	3.57	3.65	3.42	3.19	1.65	1.45
CCT2	chaperonin containing TCP1, subunit 2 (beta)	8.06	3.79	3.05	5.66	1.68	6.11	1.77	5.85	5.23	1.64	1.58
RPL22L1	ribosomal protein L22-like 1	7.01	3.43	3.58	3.55	-1.04	4.68	1.64	6.6	7.3	2.51	2.92
STMN1	stathmin 1	4.28	3.22	3	4.15	1.55	3.77	1.33	5.81	5.77	2.32	2.17
EML1	echinoderm microtubule associated protein like 1	7.07	6.93	6.46	7.31	2.94	7.82	3.14	4.69	5.03	4.68	4.32
MCM3AP-AS1	MCM3AP antisense RNA 1	10.95	3.29	3.8	7.39	1.69	7.02	1.39	4.22	4.09	1.74	2.15
JAG1	jagged 1	4.9	5.47	5.02	3.6	6.22	4.32	6.5	2.68	3.03	2.88	2.24
TUBB2A	tubulin, beta 2A class IIa	4.45	2.9	3.22	6.87	3.24	7.85	3.99	10.24	9.97	1.84	1.64
MAP4K5	mitogen-activated protein kinase kinase kinase kinase 5	3.54	4	3.45	3.76	2.36	3.21	2.5	2.15	2.03	2.48	2.29
SLC39A6	solute carrier family 39 (zinc transporter), member 6	4.71	4.67	4.36	3.14	2.62	3.19	3.13	2.08	2.01	5.29	4.85
SLC27A6	solute carrier family 27 (fatty acid transporter), member 6	3.29	2.84	2.62	6	3.66	6.74	2.72	1.97	2.02	6.36	5.34
ARPC2	actin related protein 2/3 complex, subunit 2, 34kDa	2.83	3.16	3.2	2.59	3.51	2.61	3.73	3.07	2.9	3.29	3
FGD6	FYVE, RhoGEF and PH domain containing 6	3.76	2.2	2.23	4.54	3.85	5.29	3.74	2.44	2.29	1.81	2.05
PRKCDBP	protein kinase C, delta binding protein	4.11	2.62	2.67	2.83	4.78	2.08	3.34	8.87	6.93	3.89	3.43
FJX1	four jointed box 1 (Drosophila)	8.71	6	6.01	2.86	4.28	2.67	6.11	5.77	5.31	2.75	2.48
E2F7	E2F transcription factor 7	7.79	3.37	3.06	7.81	1.31	6.73	2.34	7.38	8.18	1.98	1.77
AP1M2	adaptor-related protein complex 1, mu 2 subunit	2.61	2.41	2.41	3.28	3.79	3.36	3.74	2.82	2.85	2.59	2.94
SUPT20H	suppressor of Ty 20 homolog (S. cerevisiae)	4.64	3.54	3.27	4.03	1.65	4.11	1.8	2.88	2.68	1.91	1.9
ZNF610	zinc finger protein 610	4.29	3.43	3.55	10.87	2.71	16.85	3.92	2.34	2.28	2.01	2.08
FAM65B	family with sequence similarity 65, member B	5.61	6.7	6.42	3.93	2.67	2.85	2.07	1.83	2.25	4.06	4.76
G2E3	G2/M-phase specific E3 ubiquitin protein ligase	10.19	4.39	3.92	11.23	1.75	11.6	2.06	5.55	4.93	2.39	2.56
PRICKLE1	prickle homolog 1 (Drosophila)	16.7	3.19	2.38	5.14	2.36	7.68	1.71	6.72	7.98	3.68	2.83
GLRX3	glutaredoxin 3	4.15	2.97	2.63	3.69	2.48	3.8	2.49	4.67	4.34	1.45	1.45
FAM19A4	family with sequence similarity 19 (chemokine (C-C motif)-like), member A4	4.87	4.39	4.78	5.75	6.45	6.29	3.64	2.89	3.76	4	6.57
RAD54L	RAD54-like (S. cerevisiae)	7.14	2.33	1.91	7.49	2.41	7.47	2.42	3.84	3.54	1.62	1.75
---		3.85	3.5	3.49	3.39	1.84	3.47	2.72	2.25	2.29	2.14	2.05
SMYD3	SET and MYND domain containing 3	3.24	3.48	3.77	3.52	2.69	3.32	2.32	2.15	2.09	5.75	5.13
EHD4	EH-domain containing 4	2.94	2.63	2.48	3.58	5.45	3.32	5.25	2.79	2.68	3.04	2.75
---		3.63	2.55	2.23	3.11	2.29	3.17	2.6	2.78	2.37	3.11	2.72
RHOQ	ras homolog family member Q	4.43	2.51	3	4.42	1.81	3.88	2.22	2.27	2.28	2.12	2.25
SPAG5	sperm associated antigen 5	5.99	4.58	2.85	6.54	1.83	6.43	1.26	4.33	4.12	1.57	1.9
BMPR1A	bone morphogenetic protein receptor, type IA	6.48	2.66	2.69	9.45	2.84	8.88	2.43	10.54	9.54	2.78	2.46
GPR143	G protein-coupled receptor 143	5.74	3.51	3.51	3.35	1.69	3.65	2.03	2.25	2.71	1.93	1.91
DCAF16	DDB1 and CUL4 associated factor 16	7.76	6.01	5.48	8.53	3.5	8.9	3.62	4.45	4.64	5.02	4.17
FAM175A	family with sequence similarity 175, member A	7.12	5.2	4.62	10.45	5.01	11.39	6.63	2.84	2.66	2.13	2.71
MICALL1	MICAL-like 1	2.74	2.31	2.03	3.09	3.85	3	3.62	3.79	3.7	2.47	2.02
ILF2	interleukin enhancer binding factor 2	6.62	3.2	2.56	5.63	1.22	5.16	1.35	6.51	6.16	2.3	2.32
SET	SET nuclear oncogene	8.41	4.4	3.66	7.27	1.35	7.19	1.66	7.31	7.36	1.86	1.75
SPOCK1	sparc/osteonectin, cwcv and kazal-like domains proteoglycan (testican) 1	8.12	1.94	1.89	8.82	3.48	7.27	4.48	3.29	3.99	7.19	6.9
PRMT1	protein arginine methyltransferase 1	10.01	3.59	3.42	8.72	1.56	7.63	1.96	8.68	7.77	2.32	2.37
SKP2	S-phase kinase-associated protein 2, E3 ubiquitin protein ligase	5.45	4.67	4.74	4.14	6.34	4	4.63	3.62	3.64	5.13	5.02
KIAA1841	KIAA1841	5.52	4.8	4.39	4.42	3.29	4.15	4.06	2.24	1.94	1.24	1.46
MRS2	MRS2 magnesium transporter	3.52	2.37	2.19	10.04	2.75	11.03	2.06	5	5.47	1.62	1.83
ATL1	atlastin GTPase 1	5.56	4.22	4.49	8.42	6.74	7.04	8.99	2.59	3.37	2.46	2.03
RPL8	ribosomal protein L8	3.36	2.68	2.46	3.65	2.1	3.62	2.36	2.63	2.49	2.35	2.26
EIF2S3	eukaryotic translation initiation factor 2, subunit 3 gamma, 52kDa	3.56	3.42	3.14	2.9	1.52	2.77	1.56	3.46	3.61	2.75	2.41
EFS	embryonal Fyn-associated substrate	8.03	4.69	4.61	5.22	-1.04	4.46	-1.01	5.5	5.27	6.35	5.61
TSHZ3	teashirt zinc finger homeobox 3	3.03	2.06	2.32	8.69	1.23	10.53	1.79	2.67	3.39	5.14	4.33
ACTG2	actin, gamma 2, smooth muscle, enteric	2.15	2.2	2.09	7.75	1.13	6.35	2.1	3.66	4.41	6.3	3.75
MAP3K7	mitogen-activated protein kinase kinase kinase 7	4.1	3.14	2.96	3.65	2.1	3.47	1.97	2.65	2.49	1.89	2.05
SPATS2	spermatogenesis associated, serine-rich 2	5.61	4.92	5	3.71	6.61	3.52	5.54	3.4	3.06	4.2	4.22
SGCE	sarcoglycan, epsilon	4.57	6.13	6.53	4.9	6.59	3.54	3.86	2.62	2.56	3.9	3.95
PIAS3	protein inhibitor of activated STAT, 3	3.21	1.99	2.71	3.84	1.87	3.47	2.42	2.41	2.38	3.37	3.34
MBOAT2	membrane bound O-acyltransferase domain containing 2	7.92	6.39	5.39	4.66	2.75	5.04	4.33	5.32	5.4	6.15	5.21
TMEM55A	transmembrane protein 55A	13.58	1.89	2.34	6.81	1.49	6.74	2.6	8.39	8.54	3.82	3.37
TFAP2C	transcription factor AP-2 gamma (activating enhancer binding protein 2 gamma)	1.93	2.41	2.24	12.11	1.57	9.85	1.77	4.25	4.27	4.98	4.44
FXYD5	FXYD domain containing ion transport regulator 5	3.36	1.19	1.47	6.98	3.96	8.04	4.34	3.31	3.03	2.79	2.9
CCDC109B	coiled-coil domain containing 109B	7.63	3.96	3.62	11.41	4.42	10.13	4.48	5.69	6.49	4.12	3.58
TAF1B	TATA box binding protein (TBP)-associated factor, RNA polymerase I, B, 63kDa	5.09	2.86	2.48	4.85	2.05	4.83	2.04	3.25	3.06	1.73	1.63
INTU	inturned planar cell polarity protein	5.37	5.23	4.89	7.25	1.3	6.84	1.33	2.11	2.08	2.15	2.21
SNHG16	small nucleolar RNA host gene 16 (non-protein coding)	2.89	2.42	2.47	3.17	1.65	4.14	2.74	2.66	2.98	2.51	2.6
C3orf14	chromosome 3 open reading frame 14	7.24	5.54	3.85	6.92	1.53	8.03	1.99	4.43	4.38	1.43	1.15
FUBP1	far upstream element (FUSE) binding protein 1	5.59	3.17	2.64	3.34	1.46	3.74	1.65	5.23	4.89	2.05	1.88
MFAP2	microfibrillar-associated protein 2	8.53	3.76	3.8	10.28	-1.2	8.26	1.14	4.46	4.08	4.45	4.06
HDHD1	haloacid dehalogenase-like hydrolase domain containing 1	5.51	6.75	6.73	2.66	4.01	2.38	3.83	2.57	2.54	2.02	1.88
ZNF670	zinc finger protein 670	6.75	2.79	2.4	7.25	4.9	6.56	5.39	5.71	5.83	1.09	1.05
LDOC1	leucine zipper, down-regulated in cancer 1	5.56	4.05	4.33	4.29	3.98	4.64	3.46	5.73	5.64	7.25	7.35
FAM102B	family with sequence similarity 102, member B	5.94	2.65	2.57	8.46	1.61	9.09	2.25	2.63	2.56	1.88	1.82
LOC100506548	uncharacterized LOC100506548	3.8	4.46	4.85	4.28	2.43	3.92	3.5	1.71	1.65	5	5.9
ADRBK2	adrenergic, beta, receptor kinase 2	5.93	4.01	4.03	6.3	6.86	6.2	11.36	3.13	3.16	2.36	2.29
ZNF124	zinc finger protein 124	4.6	4.11	4.08	3.11	6.09	3.2	6.77	3.87	3.7	4.53	4.25
C5orf54	chromosome 5 open reading frame 54	9.44	8.96	8.43	9.05	1.43	6.96	1.68	1.87	2.09	2.62	2.85
ACLY	ATP citrate lyase	10.23	3.8	3.71	5.08	5.84	5.15	6.37	9.98	8.97	2.17	2.39
NAT14	N-acetyltransferase 14 (GCN5-related, putative)	4.77	3.49	3.23	3.22	1.63	3.23	1.59	2.46	2.36	2.57	2.35
CASP3	caspase 3, apoptosis-related cysteine peptidase	3.81	2.44	2.34	3.49	2.49	3.88	1.67	7.31	7.55	1.8	1.8
ASAP1	ArfGAP with SH3 domain, ankyrin repeat and PH domain 1	3.66	4.57	4.4	2.22	3.49	2.24	3.82	2.67	2.56	2.97	2.91
ABRACL	ABRA C-terminal like	4.05	2.7	2.09	4.02	3.54	4.65	2.77	5.16	5.27	1.35	1.19
SCG2	secretogranin II	6.92	1.82	2.81	4.46	1.24	3.23	3.76	1.86	2.15	3.97	3.43
STC1	stanniocalcin 1	3.39	5.74	6.63	5.9	5.16	7.51	7.17	3.28	3.07	3.77	3.05
HNRNPA0	heterogeneous nuclear ribonucleoprotein A0	4.19	3.21	2.65	3.91	1.88	3.27	1.9	4	3.99	1.99	1.48
TEAD4	TEA domain family member 4	4.42	1.51	1.54	7.87	2.82	8.36	3.25	7.45	6.9	1.9	1.74
CDCA4	cell division cycle associated 4	4.35	2.17	1.96	6.5	1.55	6.25	1.67	4.64	4.43	2.38	2.25
NT5DC2	5'-nucleotidase domain containing 2	7.77	3.78	4.01	8.75	2.39	8.49	2.86	6.1	5.86	7.2	7.39
PROSER1	proline and serine rich 1	7.03	3.17	2.9	6.96	1.8	7	1.78	3.97	4.09	1.55	1.47
SV2A	synaptic vesicle glycoprotein 2A	8.26	2.03	1.98	6.41	1.03	6.62	1.54	7.99	8.18	3.93	4.41
GLI3	GLI family zinc finger 3	6.42	6.23	4.94	3.68	-1.12	3.17	1.06	2.74	3.15	4.14	3.41
NES	nestin	9.97	4.35	3.39	8.49	2.56	11.96	2.4	7.52	7.17	1.95	1.65
TEX10	testis expressed 10	8.42	3.31	2.67	6.13	1.1	6.92	1.17	8.1	8.42	2.81	2.9
AP1S2	adaptor-related protein complex 1, sigma 2 subunit	16.32	4.65	4.75	7.42	1.48	6.63	1.87	6.67	6.84	4.21	4.08
DNAJC18	DnaJ (Hsp40) homolog, subfamily C, member 18	3.81	2.47	2.78	2.85	1.79	2.81	1.9	2.76	3.1	2.88	2.8
LOC100505501	uncharacterized LOC100505501	11.81	2.52	2.73	5.83	2.28	6.09	2.82	6.65	8.66	1.37	1.27
JPH1	junctophilin 1	5.11	1.39	1.31	5.05	1.5	5.52	2.09	6.22	6.71	3.55	3.19
FOCAD	focadhesin	8.34	7.3	6.89	6.4	3.36	6.61	3.51	4.83	4.93	4.86	4.6
PPIH	peptidylprolyl isomerase H (cyclophilin H)	5.26	3.28	2.86	4.09	1.32	4.4	1.67	4.12	4.11	1.88	1.98
OSBPL10	oxysterol binding protein-like 10	2.76	2.02	1.83	3.59	4.3	4.01	4.89	2.61	2.92	2.45	2.32
TNPO1	transportin 1	4.2	2.67	2.56	3	1.58	2.95	1.83	3.99	4	2.3	2.09
C14orf166	chromosome 14 open reading frame 166	4	2.75	2.53	3.58	1.69	3.59	1.74	3.49	3.53	1.99	2.24
ZNF195	zinc finger protein 195	8.11	4.39	3.11	8.62	2.27	10.01	2.43	5.57	4.95	1.01	1.28
RUNX1T1	"runt-related transcription factor 1; translocated to, 1 (cyclin D-related)"	5.02	3.39	3.86	10.66	-1.1	12.17	1.17	4.84	4.43	6.08	4.96
NUP205	nucleoporin 205kDa	11.57	4.34	3.72	9.52	2.49	9.97	3.03	7.57	7.6	2.64	2.45
NEO1	neogenin 1	3.13	2.91	3.34	2.74	5.04	2.4	4.04	2.73	2.67	3.47	3.34
LRRC49	leucine rich repeat containing 49	12.46	7.54	6.95	7.92	1.24	7.88	1.33	4.65	5.01	2.13	2.46
ZNF256	zinc finger protein 256	5.48	2.14	2.05	10.27	1.89	10.4	1.68	4.57	5.39	2.12	1.81
SPA17	sperm autoantigenic protein 17	9.9	11.97	9.86	4.07	3.47	2.83	2.13	6.7	6.46	2.28	1.75
CMTM4	CKLF-like MARVEL transmembrane domain containing 4	3.33	4.43	4.69	4.01	6.44	3.54	5.73	2.4	2.39	3.58	3.33
PRKD1	protein kinase D1	4.77	3.49	3.28	1.77	2.35	1.89	2.87	3.09	3.06	4.48	4.23
SNRPD1	small nuclear ribonucleoprotein D1 polypeptide 16kDa	8.71	3.19	2.68	7.92	1.49	8.07	1.99	6.08	6.04	1.42	1.59
CENPL	centromere protein L	8.82	4.21	4.18	10.49	4.6	9.96	5.47	6.37	7.19	3.27	2.77
HSPA13	heat shock protein 70kDa family, member 13	3.06	3.19	3.06	2.94	3.15	3.44	3.79	1.94	2	2.5	3.32
GSKIP	GSK3B interacting protein	3.5	3.64	4.13	3.29	7.37	3.34	6	2.73	2.48	1.86	2.18
TMEM147	transmembrane protein 147	3.76	2.46	2.4	3.33	2.02	3.63	2.55	3.01	2.85	2.04	1.83
INTS9	integrator complex subunit 9	4.09	2.8	2.57	3.76	2.58	3.47	2.56	3.07	3.16	1.55	1.46
ALDH1A3	aldehyde dehydrogenase 1 family, member A3	2.18	2.34	2.19	12.06	2.7	10.02	11.41	4.04	3.46	2.91	1.87
NSG1	neuron specific gene family member 1	4.47	2.49	3.13	6.95	1.05	7.38	-1	2.84	3.83	7.76	7.78
LHFPL2	lipoma HMGIC fusion partner-like 2	4.32	3.07	2.58	2.96	7.73	3.27	7.36	3.5	3.33	3.64	4.03
PEA15	phosphoprotein enriched in astrocytes 15	2.8	2.97	2.9	1.84	3.42	2.18	3.83	4.15	3.72	4.13	3.7
SLC35F1	solute carrier family 35, member F1	7.42	3.83	3.68	5.21	-1.08	4.67	-1.06	4.81	5.22	2.55	2.5
MYL9	myosin, light chain 9, regulatory	3.36	4.22	3.42	4.65	5.54	4.5	4.19	5.96	5.26	7.54	6.04
CCDC113	coiled-coil domain containing 113	7.74	5.99	5.16	10.24	1.67	8.83	2.01	1.72	1.96	1.67	1.42
SNRPD2	small nuclear ribonucleoprotein D2 polypeptide 16.5kDa	4.19	2.87	2.73	3.92	1.19	4.16	1.38	3.52	3.31	2.5	2.7
SASS6	spindle assembly 6 homolog (C. elegans)	7.97	4.03	3.41	9.11	1.9	9.25	2.23	4.21	4.65	1.03	1.29
PLK4	polo-like kinase 4	7.49	3.43	3.01	7.25	1.52	7.43	1.45	5.89	6.16	1.56	1.58
PLCB4	phospholipase C, beta 4	11.97	5.91	4.76	12.21	2.94	13.03	2.32	4.91	4.87	2.55	2.55
MID1	midline 1 (Opitz/BBB syndrome)	15.56	8.06	7.53	5.96	3.02	6.07	4.48	4.01	4.47	4.39	3.15
WFDC2	WAP four-disulfide core domain 2	3.89	2.37	2.17	12.93	1.69	9.67	1.08	3.26	2.68	3.04	3.07
USP14	ubiquitin specific peptidase 14 (tRNA-guanine transglycosylase)	3.5	2.5	2.45	3.47	3.09	3.13	3.22	3.04	3.09	1.68	1.54
PPIA	peptidylprolyl isomerase A (cyclophilin A)	4.06	2.66	2.29	3.91	1.89	3.82	2.35	3.77	4.12	1.71	1.66
ZNF708	zinc finger protein 708	11.17	4.74	4.17	12.08	3.32	11.29	3.55	3.67	4.1	-1.06	1.26
CRABP2	cellular retinoic acid binding protein 2	2.57	2.66	2.22	3.65	1.65	4.05	2.28	2.37	2.51	7.17	6.68
KCNG1	potassium voltage-gated channel, subfamily G, member 1	3.06	2.29	2.28	2.13	2.6	1.78	2.24	7.57	5.82	4.24	3.84
ATP8B2	ATPase, aminophospholipid transporter, class I, type 8B, member 2	3.69	2.24	2.06	4.54	1.85	4.22	2.58	2.64	2.72	2.11	2.02
ZNF100	zinc finger protein 100	6.33	2.77	2.53	10.15	2.08	10.19	2.39	4.27	4.62	1.13	1.48
OSBPL3	oxysterol binding protein-like 3	3.8	4.14	3.98	4.95	9.05	5.09	8.87	3.54	3.12	2.99	3.3
EEF1E1	eukaryotic translation elongation factor 1 epsilon 1	7.97	3.11	2.8	7.39	1.53	8.26	1.83	5.52	5.6	1.32	1.63
SNHG6	small nucleolar RNA host gene 6 (non-protein coding)	2.82	2.94	2.97	3.51	2.67	3.46	2.51	2.4	2.39	1.97	2.26
TC2N	tandem C2 domains, nuclear	4.23	1.95	2.62	9.15	4.92	9.07	4.15	1.79	1.95	1.44	1.77
EGLN3	egl-9 family hypoxia-inducible factor 3	2.87	1.61	2.81	6.17	7.33	6.16	9.64	3.48	3.48	4.78	3.11
EPHA4	EPH receptor A4	5.85	5.44	4.92	1.35	2.66	1.61	2.06	6.17	4.75	2.58	2.37
ANXA5	annexin A5	2.69	3.14	3.19	2.22	3.6	2.57	4.36	2.8	2.86	3.8	3.91
BIK	BCL2-interacting killer (apoptosis-inducing)	1.76	1.9	1.66	6.21	4.19	5.71	3.86	2.16	2.54	3.78	3.48
NHS	Nance-Horan syndrome (congenital cataracts and dental anomalies)	9.04	4.32	3.79	3.21	1.88	3.62	1.96	2.78	2.75	1.36	1.44
PLEKHH1	pleckstrin homology domain containing, family H (with MyTH4 domain) member 1	3.57	5.27	4.79	4.34	5.81	3.65	6.57	2.15	2.22	3.69	3.54
RAB11FIP4	RAB11 family interacting protein 4 (class II)	2.84	4.22	3.64	3.86	2.99	3.78	2.63	1.76	1.8	2.31	1.97
FLVCR1-AS1	FLVCR1 antisense RNA 1 (head to head)	8.07	3.34	3.64	12.6	14.48	3.42	2.3	5.54	5.76	2.97	3.52
NGFRAP1	nerve growth factor receptor (TNFRSF16) associated protein 1	3.88	2.78	2.88	2.9	1.54	2.97	1.46	3.76	3.77	2.39	2.34
WWC3	WWC family member 3	6.33	9.72	8.93	2.77	4.01	2.97	4.05	4.86	4.54	4.76	3.56
PABPC3	poly(A) binding protein, cytoplasmic 3	2.47	1.63	1.54	3.75	1.61	4.1	1.62	5.29	5.51	4.36	3.58
FBLN1	fibulin 1	3.7	3.79	3.45	2.94	1.32	2.81	1.41	3.67	3.38	9.39	8.72
RPL39L	ribosomal protein L39-like	13.71	6.32	5.43	8.49	2.55	8.35	2.47	6.88	7.16	2.99	3.29
RASGEF1A	RasGEF domain family, member 1A	8.71	2.65	3.26	13.35	6.97	11.25	4.88	6.03	7.13	2.71	3.2
SPG20	spastic paraplegia 20 (Troyer syndrome)	2.04	6	6.24	13.57	4.14	10.8	4.81	3.38	3.09	4.08	4.29
FUNDC1	FUN14 domain containing 1	2.93	3.05	3.19	3.78	3.65	4.02	4.09	2.14	2.1	1.67	1.6
ISYNA1	inositol-3-phosphate synthase 1	3.16	1.85	2.04	5.18	1.27	5.39	1.44	2.6	2.75	4.03	3.92
BLMH	bleomycin hydrolase	2.91	1.72	1.67	3.97	2.96	3.64	3.32	3.44	3.28	2.04	2.09
FGFR1	fibroblast growth factor receptor 1	10.94	2.87	2.42	7.66	-1.01	6.09	1.08	7.12	7.28	2.77	2.75
RGS17	regulator of G-protein signaling 17	12.66	2.18	2.07	14.26	2.22	14.05	3.05	4.43	4.59	1.64	1.76
NEIL3	nei endonuclease VIII-like 3 (E. coli)	11.92	4.54	4.12	10.65	1.24	6.91	1.25	7.15	7.03	2.5	2.51
CENPM	centromere protein M	10.22	3.86	3.06	7.06	1.34	6.73	1.21	8.63	7.76	1.99	1.7
MZT1	mitotic spindle organizing protein 1	9.56	4.38	3.94	12.16	2.66	12.09	3.26	7.66	6.75	2.51	2.52
LOC646903	uncharacterized LOC646903	7.12	5.25	5.38	2.28	1.34	2.28	1.37	2.66	2.86	2.43	2.31
FRAS1	Fraser syndrome 1	6.79	5.34	4.86	6.77	3.49	7.06	3.19	6.76	6.98	6.64	5.83
ZNF165	zinc finger protein 165	7.33	6.56	5.53	7.17	6.66	10.16	9.15	4.75	4.74	1.19	1.3
ZNF185	zinc finger protein 185 (LIM domain)	2.9	4.56	4.2	3.18	1.64	3.02	1.54	2.19	2.12	6.91	6.28
TYRO3	TYRO3 protein tyrosine kinase	3.99	4.29	4.85	2.24	4.34	2.27	3.74	2.27	2.22	2.85	2.65
RNF24	ring finger protein 24	3.33	2.08	2.09	2.38	2.25	2.34	2.75	3.63	3.62	2.94	2.89
RASGRF2	Ras protein-specific guanine nucleotide-releasing factor 2	1.89	1.51	1.83	5.11	3.21	6.93	2.21	4.57	5.23	2.22	1.75
MIF	macrophage migration inhibitory factor (glycosylation-inhibiting factor)	3.34	2.63	2.66	2.28	2.02	2.56	2.48	2.91	2.72	3.26	3.11
ZNF93	zinc finger protein 93	8.97	2.39	1.78	10.09	3.13	9.46	3.08	10.9	10.31	4.03	4.7
---		3.39	2.35	2.1	2.96	2.27	2.96	2.57	2.88	2.57	2.81	2.54
MTFR2	mitochondrial fission regulator 2	8.73	3.6	2.71	14.2	2.3	14.24	2.63	5.31	6.54	1.48	1.39
ABHD17C	abhydrolase domain containing 17C	5.11	1.95	2.39	3.73	9.7	3.9	8.66	2.86	2.92	2.04	1.91
GMFB	glia maturation factor, beta	3.57	2.93	2.57	3.32	2.17	3.48	2.61	3.53	3.47	1.46	1.54
C7orf49	chromosome 7 open reading frame 49	3.04	3.16	2.97	2.62	2.5	2.28	2.76	2.88	2.71	2.47	2.5
NMNAT2	nicotinamide nucleotide adenylyltransferase 2	2.84	1.38	1.43	3.64	4.47	5.07	4.59	2.53	2.79	3.21	2.73
SYNGR3	synaptogyrin 3	3.72	1.42	1.71	13.55	5.08	14.35	6.13	2.6	2.98	1.81	1.93
SRI	sorcin	4.22	2.77	2.6	3.93	2.8	3.63	2.43	2	2.35	1.8	1.74
ZNF137P	zinc finger protein 137, pseudogene	2.09	3.38	3.63	5.42	4.04	7.25	4.39	1.82	1.66	1.63	1.75
ADAMTS3	ADAM metallopeptidase with thrombospondin type 1 motif, 3	6.81	14.48	14.76	5.53	1.1	5.33	1.75	2.32	2.14	2.84	2.79
CAV1	caveolin 1, caveolae protein, 22kDa	1.93	1.72	2.21	7.16	3.93	7.27	4.4	16.14	12.89	4.33	2.84
FERMT1	fermitin family member 1	6.12	4.17	5.1	11.71	2.9	10.3	4.03	4.42	6.24	7.18	5.32
LOC728392	uncharacterized LOC728392	6.44	10.15	12.14	4.83	1.1	4.22	1.46	3.12	3.61	7.73	6.55
SERPINB9	serpin peptidase inhibitor, clade B (ovalbumin), member 9	1.17	2.3	2.36	3.53	1.83	4.83	1.74	6.71	3.95	6.45	4.89
C1orf198	chromosome 1 open reading frame 198	4.18	5.44	5.65	3.7	5.06	3.49	4.36	4.1	4.12	7.25	5.8
TLDC1	TBC/LysM-associated domain containing 1	3.55	4.77	4.68	2.99	5.13	2.56	3.66	1.97	2.05	3.63	3.32
RNF150	ring finger protein 150	4.3	4.76	3.66	2.18	1.18	2.02	1.2	3.06	3.7	4.07	3.75
RECQL	RecQ protein-like (DNA helicase Q1-like)	3.63	2.5	2.34	3.89	1.88	4.54	2.95	2.62	2.47	1.68	1.85
ENO2	enolase 2 (gamma, neuronal)	9.66	4	4.52	10.98	5.93	11.24	11.47	2.89	3.19	2.77	2.23
ZC2HC1A	zinc finger, C2HC-type containing 1A	7.44	8.34	6.78	7.09	1.76	7.65	2.26	6.12	6.21	6.88	7.09
RPS6KA6	ribosomal protein S6 kinase, 90kDa, polypeptide 6	3.35	2.33	2.6	3.61	2.6	3.7	2.85	2.82	2.65	1.61	1.73
KIF2A	kinesin heavy chain member 2A	11.09	5.58	4.92	8.4	4.67	8.59	5.35	8.08	7.75	2.59	2.7
TYMS	thymidylate synthetase	11.79	7.43	6	7.36	2.86	9.86	3.79	7.54	7.15	3.27	2.56
CTGF	connective tissue growth factor	1.81	5.36	4.45	1.87	4.56	3.04	4.03	4.27	5.63	5.45	1.38
RUSC1	RUN and SH3 domain containing 1	3.04	1.7	1.86	3.74	3.52	3.76	4.24	2.95	2.84	1.76	1.98
PCDH18	protocadherin 18	10.72	4.33	4.82	6.83	-1.15	9.47	1.42	6.53	8.33	7.1	5.8
GUCA1A	guanylate cyclase activator 1A (retina)	5.39	1.81	1.85	5.32	1.02	4.58	-1.02	2.58	3.49	6.99	6.47
NPM3	nucleophosmin/nucleoplasmin 3	5.52	2.2	2.19	12.12	2.37	7.21	3.43	14.9	14.38	2.77	2.69
STRAP	serine/threonine kinase receptor associated protein	3.32	2.41	2.33	2.87	1.99	2.5	1.66	3.59	3.7	2.49	2.56
ADAM17	ADAM metallopeptidase domain 17	3.28	3.38	3.39	2.32	3.1	2.12	3.14	2.31	2.22	3.52	3.1
LOC100288637	OTU domain containing 7A pseudogene	10.11	5.22	4.04	13.68	1.27	12.03	1.03	4.36	4.62	2.16	1.81
BNC2	basonuclin 2	3.71	1.97	2.18	5.74	1.01	6.21	1.1	2.05	2.65	5.76	5.17
EOGT	EGF domain-specific O-linked N-acetylglucosamine (GlcNAc) transferase	6.82	3.44	3.64	4.31	4.36	4.98	5.05	17.02	15.39	1.28	1.19
ACYP1	acylphosphatase 1, erythrocyte (common) type	5.82	4.82	4.67	6.23	2.04	6.36	2.1	2.03	1.69	1.18	1.15
HMGCR	3-hydroxy-3-methylglutaryl-CoA reductase	7.21	1.64	1.66	2.82	3.06	3.01	2.82	10.11	9.74	1.38	1.7
CACNA2D3	calcium channel, voltage-dependent, alpha 2/delta subunit 3	2.81	2.17	2.91	4.99	1.58	5.35	1.58	2.01	2.14	2.71	2.83
CTPS2	CTP synthase 2	4.59	3.71	3.14	2.68	1.71	2.18	1.52	2.9	3.3	2.21	2.18
TMA16	translation machinery associated 16 homolog (S. cerevisiae)	7.84	3	2.86	6.75	-1.09	9.35	1.53	11.49	11.19	3.15	2.87
PTBP3	polypyrimidine tract binding protein 3	3.65	3.22	2.87	3.1	4.42	3.14	4.78	2.14	1.95	1.87	1.57
DNAJB6	DnaJ (Hsp40) homolog, subfamily B, member 6	7.99	2.48	2.46	9.77	2.44	8.64	2.21	10.36	10.06	1.52	1.12
DOK5	docking protein 5	4.34	2.49	2.42	2.8	-1.26	3.25	1.1	5.18	4.47	4.42	3.86
RCAN2	regulator of calcineurin 2	6.57	2.43	2.46	2.51	5.4	1.8	12.07	7.86	6.17	2.17	1.48
CETN3	centrin, EF-hand protein, 3	3.37	3.42	3.06	5.22	1.43	5.22	1.5	1.99	2.09	2.35	2.08
DNAJC10	DnaJ (Hsp40) homolog, subfamily C, member 10	3.56	3.17	2.67	3.26	2.49	3.8	3.05	3.11	2.98	1.25	1.37
FREM2	FRAS1 related extracellular matrix protein 2	4.85	5.54	4.39	3.3	1.93	4.05	1.5	1.71	1.93	11.76	8.47
HIST1H4C	histone cluster 1, H4c	8.26	6.48	5.58	6.08	-1.2	5.94	-1.44	7.58	7.82	2.57	2.27
PPP2R3A	protein phosphatase 2, regulatory subunit B'', alpha	4.04	3.89	4.28	3.92	8.55	3.78	8.4	2.83	2.9	3.89	4.1
PGM2L1	phosphoglucomutase 2-like 1	7.9	3.08	3.14	12.42	10.4	10.25	11.72	3.66	4.26	2.11	2.07
SH3PXD2B	SH3 and PX domains 2B	4.11	2.21	2.14	2.52	1.65	2.43	1.91	3.8	3.54	2.96	2.38
EIF4EBP1	eukaryotic translation initiation factor 4E binding protein 1	2.48	3.13	2.59	3.51	1.48	3.57	1.67	2.43	1.85	3.82	4.03
PAK6	p21 protein (Cdc42/Rac)-activated kinase 6	2.35	3	3.01	3.35	4.06	3.17	3.15	2.68	2.97	9.71	7.54
TNNT1	troponin T type 1 (skeletal, slow)	15.62	1.64	1.5	10.19	4.74	16.72	1.7	4.46	4.28	5.89	8.23
ADD3	adducin 3 (gamma)	2.58	6.58	6.1	2.99	4.47	3.16	4.3	2.01	1.94	2.55	2.61
SLC16A9	solute carrier family 16, member 9	11.26	8.38	4.77	7.84	-1.48	7.43	-1.24	3.69	5.51	2.56	2.24
MACC1	metastasis associated in colon cancer 1	3.62	1.69	2.2	6.27	2.93	5.61	4.19	1.69	1.86	1.71	1.88
NOX4	NADPH oxidase 4	5.25	3.72	3.71	2.61	1.35	2.76	2.01	2.28	3.23	13.34	10.25
SYCP2L	synaptonemal complex protein 2-like	2.54	4.2	3.29	8.02	1.08	6.22	1.16	2.04	2.13	2.39	2.83
ZFAS1	ZNFX1 antisense RNA 1	2.55	5.93	6.04	4.4	4.2	4.52	5.62	2.37	2.33	5.15	6.25
PDE9A	phosphodiesterase 9A	6.45	7.39	7.72	3.99	10.84	3.4	7.19	3.58	3.15	2.07	2.25
SOX8	SRY (sex determining region Y)-box 8	5.88	2.3	2.94	17.26	-1.17	14.59	1.14	3.33	3.72	2.83	2.74
ALPK3	alpha-kinase 3	3.27	5.58	4.84	1.76	4.99	2.43	5.07	2.95	2.92	2.44	2.56
B3GALNT1	beta-1,3-N-acetylgalactosaminyltransferase 1 (globoside blood group)	7.74	12.21	10.88	2.68	4.27	2.77	3.66	5.16	4.54	4.22	3.87
WDR54	WD repeat domain 54	9.97	6.89	5.96	11.04	1.87	10.87	2.23	5.51	5.98	6.6	5.36
STON1	stonin 1	3.28	3.14	3.8	3.18	1.36	2.91	1.65	1.98	2.07	9.11	7.78
ZNF239	zinc finger protein 239	8.5	3.05	2.69	7.63	-1.06	11.98	1.37	8.7	9.3	2.24	2.33
KISS1R	KISS1 receptor	2.9	2.9	2.6	11.93	6.88	10.7	8.72	1.43	1.74	1.94	1.65
PMEPA1	prostate transmembrane protein, androgen induced 1	4.39	5	5.15	3.32	9.43	4.21	9.64	9.7	8.84	2.33	2.13
PIFO	primary cilia formation	1.87	5.82	5.56	4.12	4.68	5.06	4.85	2.94	2.95	5.85	6.6
SEL1L3	sel-1 suppressor of lin-12-like 3 (C. elegans)	5.34	2.92	3.33	4.56	2.99	4.15	4.07	2.42	2.64	1.06	-1.18
PSMD10	proteasome (prosome, macropain) 26S subunit, non-ATPase, 10	5.51	5.19	4.96	2.66	2.12	2.42	1.82	1.85	1.93	1.93	1.91
NFE2L3	nuclear factor, erythroid 2-like 3	21.48	3.05	2.63	7.23	8.84	7.13	12.34	5.33	5.64	1.5	1.9
RNF175	ring finger protein 175	14.04	7.72	7.04	6.15	-1.03	5.85	1	4.98	6.01	1.35	1.38
LMO3	LIM domain only 3 (rhombotin-like 2)	6.29	5.92	7.24	2.7	-1.02	2.06	-1.09	2	2.32	4.99	4.49
SH2D3A	SH2 domain containing 3A	2.17	2.37	2.33	3.33	5.73	4.04	4.69	2.64	2.89	1.52	1.52
TP53I3	tumor protein p53 inducible protein 3	4.92	6.56	5.08	1.82	6.8	1.65	6.67	4.09	3.83	2.34	1.78
NPEPPS	aminopeptidase puromycin sensitive	2.84	2.86	2.99	2.78	4.96	2.56	6.01	2.31	2.16	3.35	2.94
PCDH10	protocadherin 10	1.96	2.37	2.78	2.03	1.08	2.22	1.7	11.37	8.48	6.02	4.34
RGS10	regulator of G-protein signaling 10	4.25	2.94	2.94	17	4.32	15.7	6.47	1.67	2.16	7.65	7.01
CLDN10	claudin 10	11.6	3.19	4.32	8.79	-1.57	10.04	-1.74	3.33	4.5	7.39	8.29
BAX	BCL2-associated X protein	3.8	2.01	2.25	6.69	4.86	5.22	4.54	2.92	2.42	1.01	-1.1
ZNF57	zinc finger protein 57	5.06	1.59	1.51	7.82	4.54	7.67	4.31	1.81	2	1.38	1.29
DOCK11	dedicator of cytokinesis 11	5.3	6.03	4.9	3.85	2.06	3.25	1.82	1.11	1.23	2.22	2.3
SH3GL3	SH3-domain GRB2-like 3	8.9	2.22	2.13	10.99	-1.07	10.96	-1.13	8.15	8.59	9.4	8.92
CAPG	capping protein (actin filament), gelsolin-like	1.55	2.02	2.01	6.23	5.98	5.32	6.58	1.84	1.73	3.29	3.54
TMTC2	transmembrane and tetratricopeptide repeat containing 2	3.06	3.11	3.38	2.07	1.28	2.4	1.66	2.59	1.97	7.35	4.98
ZNF114	zinc finger protein 114	10	3.96	2.96	12.03	12.46	12.21	13.31	5.16	6.23	1.29	1.3
ODC1	ornithine decarboxylase 1	4.39	7.14	5.34	1.52	2.52	-1	3.17	4.58	4.16	3.91	6.52
SLIT2	slit homolog 2 (Drosophila)	4.46	9.02	9.42	1.62	1.15	1.67	1.63	7.4	6.28	10.74	7.64
MMP2	matrix metallopeptidase 2 (gelatinase A, 72kDa gelatinase, 72kDa type IV collagenase)	4.87	4.15	3.56	2.7	1.58	2.45	2.13	11.56	10.14	16.58	14.37
CLGN	calmegin	10.15	17.25	14.46	2.6	2.17	2.06	4.44	2.4	2.41	3.11	5.73
IFT80	intraflagellar transport 80 homolog (Chlamydomonas)	3.98	4.01	4.22	4.08	-1.11	4.3	1.06	1.65	1.68	2.62	3.31
IGDCC3	immunoglobulin superfamily, DCC subclass, member 3	9.98	9.64	8.82	4.77	-1.27	5.33	-1.07	7.73	7.73	11.95	9.88
TAC1	tachykinin, precursor 1	8.57	1.73	1.9	8.12	1.55	10.1	8.71	15.09	12.96	1.05	-1.01
FAM150B	family with sequence similarity 150, member B	4.06	2.32	4.36	14.69	-1.25	13.86	-1.22	2.33	2.29	14.47	15.75
GPR64	G protein-coupled receptor 64	8.84	-1.25	-1.14	13.51	3.76	11.12	6.27	12.82	8.58	1.24	1.37
FZD2	frizzled family receptor 2	11.8	5.35	5.53	1.25	-1.28	1.13	1.14	5.65	5.65	8.8	8.04
MEST	mesoderm specific transcript	3.96	5.85	7.2	2.99	-1.67	3.61	1.09	1.49	1.7	9.32	7.69
MIR205HG	MIR205 host gene (non-protein coding)	4.23	8.29	4.83	25.39	1.08	23.9	-1.13	1.18	1.1	6.21	6.93

## Sheet: Cluster 9
		MRC			CEL				UKK
Symbol	Name	ESC	HLC-D17	HLC-D21	hESC	HLC-hESC	hiPSC	HLC-hiPSC	ESC1	ESC2	HLC-total	HLC-islands
CRISPLD1	cysteine-rich secretory protein LCCL domain containing 1	39.56	37.61	31.32	48.67	12.64	58.05	14.89	45.31	49.08	22.7	18.38
LDHB	lactate dehydrogenase B	41.2	31.98	30.5	36.16	26.13	35.84	24.44	37.39	37.57	19.9	20.66
RAB34	RAB34, member RAS oncogene family	44.51	23.61	26.81	50.69	20	45.39	27.4	45.95	47.3	34.95	36.02
BCAT1	branched chain amino-acid transaminase 1, cytosolic	57.27	32.16	27.32	36.42	8.32	39.79	12.28	52.24	50.59	20.82	16.16
ARMCX2	armadillo repeat containing, X-linked 2	69.6	20.4	21.97	68.9	10.99	70.18	14.32	39.14	41.94	30.45	27.19
ATP1B3	ATPase, Na+/K+ transporting, beta 3 polypeptide	40.11	18.9	20.02	42.71	32.96	41.16	30.38	41.87	42.6	20.23	20.16
SLC39A10	solute carrier family 39 (zinc transporter), member 10	62.61	21.55	19.81	99.06	19.56	93.04	20.01	42.79	46.17	20.66	18.06
MLLT11	"myeloid/lymphoid or mixed-lineage leukemia (trithorax homolog, Drosophila); translocated to, 11"	70.19	49.67	51.81	36.93	30.74	36.98	41.33	72.73	66.23	41.66	40.18
GALNT7	UDP-N-acetyl-alpha-D-galactosamine:polypeptide N-acetylgalactosaminyltransferase 7 (GalNAc-T7)	72.68	42.64	40.25	88.66	36.84	92.58	43.64	63.46	62.13	34.75	28.83
ESRP1	epithelial splicing regulatory protein 1	62.82	39.13	35.31	99.51	40.87	99.46	43.68	48.43	54.82	19.9	18.72
MAP1B	microtubule-associated protein 1B	39.69	33.66	32.84	25.15	14.09	25.43	19.86	34.3	29.79	17.3	11.53
SCRN1	secernin 1	20.42	19.44	22.09	48.58	14.74	45.05	13.59	28.22	31.15	22.23	21.71
GULP1	GULP, engulfment adaptor PTB domain containing 1	72.48	41.37	41.48	94.81	30.55	103.48	26.52	64.83	63.68	53.1	57.15
ROBO1	roundabout, axon guidance receptor, homolog 1 (Drosophila)	51.4	18.26	19.54	35.34	33.6	35.8	37.58	29.88	27.15	21.46	16.03
ZNF462	zinc finger protein 462	52.93	23.75	21.19	52.9	11	48.81	13.83	37.69	43.13	12.24	8.31
ANLN	anillin, actin binding protein	73.05	29.05	22.34	56.33	8.87	59.58	7.39	57.2	46.26	14.45	12.05
GPX8	glutathione peroxidase 8 (putative)	38.34	59.27	58.41	41.79	23.66	41.34	33.77	34.56	31.12	81.19	70.66
SLC25A36	solute carrier family 25 (pyrimidine nucleotide carrier ), member 36	30.86	38.91	36.6	31.29	22.15	25.98	25.97	18.29	18.52	21.34	23.86
TPM4	tropomyosin 4	23.28	25.74	17.22	19.23	18.08	22.9	18.58	40.61	34.4	42.82	24.32
TUBA1A	tubulin, alpha 1a	89.29	78.92	76.73	42.98	34.66	35.2	45.36	130.56	138.57	44.32	27.78
ARMCX1	armadillo repeat containing, X-linked 1	28.73	22.99	22.36	34.73	17.87	35.75	13.26	17.84	18.83	22.43	22
SLC25A24	"solute carrier family 25 (mitochondrial carrier; phosphate carrier), member 24"	19.25	30.46	28.1	37.93	49.84	18.96	43.34	30.27	29.23	26.02	21.61
OLFML3	olfactomedin-like 3	14.05	43.77	56.35	32.43	32.24	25.44	21.76	25.14	24.06	39.52	34.71
SLC2A3	solute carrier family 2 (facilitated glucose transporter), member 3	34.75	22.02	20.8	27.98	34.77	29.25	55.07	49.64	40	82.56	55.25
TUBB6	tubulin, beta 6 class V	16.38	24.05	19.95	39.92	27.02	29.16	30.38	25.5	26.37	18.1	14.18
ORC6	origin recognition complex, subunit 6	42.57	19.11	14.24	47.1	10.47	45.56	9.4	47.07	50.38	12	9.7
CDK1	cyclin-dependent kinase 1	80.25	40.55	32.16	74.48	6.14	86.44	5.66	66.44	61.11	15.31	11.37
STK39	serine threonine kinase 39	41.16	108.31	118	40.02	55.24	33.77	69.27	41.18	45.04	48.3	43.8
GSTP1	glutathione S-transferase pi 1	19.6	20.43	20.28	26.76	44.09	29.43	33.47	26.79	24.18	20.27	21.48
PTPN13	protein tyrosine phosphatase, non-receptor type 13 (APO-1/CD95 (Fas)-associated phosphatase)	32.76	47.8	39.76	29.71	15.62	26.8	10.32	18.56	18.32	16.75	12.15
VCAN	versican	36.28	41.69	33.97	26.14	80.85	22.95	93.75	40.66	47.37	19.36	13.68
TPBG	trophoblast glycoprotein	34.61	88.47	91.02	22.66	19.88	23.67	31.43	21.04	21.12	14.25	12.8
CCNB1	cyclin B1	94.38	33.02	25.55	87.32	8.57	92.64	7.58	77.57	80.26	10.72	6.77
PMAIP1	phorbol-12-myristate-13-acetate-induced protein 1	98.59	36.09	26.66	152.49	29.69	158.64	40.53	92.76	109.28	8.36	6.42
BEX2	brain expressed X-linked 2	62.63	35.43	31.03	33.78	6.63	39.06	5.27	65.6	74.76	10.06	11.01
TMEM200A	transmembrane protein 200A	82.09	79.2	65.97	66.04	130.52	63.67	133.51	33.76	42.8	59.23	63.09
TOP2A	topoisomerase (DNA) II alpha 170kDa	172.66	82.44	64.58	142.67	7.26	154.94	5.76	136.26	123.63	27.44	20.4
IGF2BP3	insulin-like growth factor 2 mRNA binding protein 3	167.13	93.1	96.51	155.07	60.71	150.86	67.72	93.98	119.63	82.4	84.22
HDGFRP3	hepatoma-derived growth factor, related protein 3	56.73	24.48	21.26	42.33	4.44	39.91	5.49	46.46	43.7	15.26	14.99
FGF13	fibroblast growth factor 13	106.17	30.13	25.04	69.73	10.2	80.49	19.6	127.62	111.4	6.49	5.45
ASNS	asparagine synthetase (glutamine-hydrolyzing)	69.28	175	128.38	147.99	46.1	160.51	62.02	171.4	141.14	70.22	51.2
MTHFD2	methylenetetrahydrofolate dehydrogenase (NADP+ dependent) 2, methenyltetrahydrofolate cyclohydrolase	129.73	149.36	115.96	244.99	28.28	206.98	45.83	169.24	168.72	74.36	50.11
FZD7	frizzled family receptor 7	120.5	18.42	17.23	110.12	7.02	132.26	8.33	76.61	90.01	13.2	8.53
LRRN1	leucine rich repeat neuronal 1	188.76	38.2	30.79	141.59	4.05	131.41	5.67	132.36	146.27	29.16	16.38
CCNB2	cyclin B2	80.31	38.9	27.34	75.4	5.83	72.51	3.93	62.33	60.73	11.45	7.95
LIN28B	lin-28 homolog B (C. elegans)	315.54	75.45	62.03	242	7.13	250.64	18.3	210.7	219.75	68.89	69.17
C12orf75	chromosome 12 open reading frame 75	26.31	62.39	61.44	29.03	139.07	30.47	133.54	24.53	27.62	66.44	64.83
PODXL	podocalyxin-like	203.02	25.25	18.93	301.26	14.77	291.16	14.02	150.11	162.84	121.81	88.51
FBN2	fibrillin 2	38.46	45.98	51.15	27.52	204.02	25.49	130.16	32.58	25.27	76.09	39.12
UCHL1	ubiquitin carboxyl-terminal esterase L1 (ubiquitin thiolesterase)	94.11	24.17	19.64	86.97	4.96	100.65	7.57	91.54	78.85	9.32	6.48
BEX1	brain expressed, X-linked 1	45.21	42.86	27.28	13.86	6.3	17.37	9.66	30.02	37.37	12.45	14.4
SPINT2	serine peptidase inhibitor, Kunitz type, 2	16.19	25.36	28.57	21.74	60.72	23.64	55.29	17.32	16.62	34.9	34.36
MAD2L1	MAD2 mitotic arrest deficient-like 1 (yeast)	50.72	20.57	16.54	49.51	4.82	46.36	5.1	70.18	68.16	12.48	9.78
NDN	necdin, melanoma antigen (MAGE) family member	20.79	31.6	34.34	17.91	17.84	15.74	18.59	16.56	15.73	29.48	28.05
CDCA7	cell division cycle associated 7	111.91	35.68	26	131.25	2.88	123.27	4.49	88.2	99.74	14.46	13.02
PROM1	prominin 1	104.36	190.51	152.71	71.04	218.66	74.46	229.92	74.29	84.96	78.17	86.63
ANXA3	annexin A3	12.73	112.76	98.96	22.12	116.67	23.34	91.42	44.54	33.67	86.45	89.08
DLGAP5	discs, large (Drosophila) homolog-associated protein 5	202.79	55.47	45.9	174.8	8.03	186.43	5.53	196.14	186.34	9.79	6.51
PFKP	phosphofructokinase, platelet	18.75	25.17	21.71	33.8	44.63	32.57	50.26	10.39	10.9	37.24	35.55
PNMAL1	paraneoplastic Ma antigen family-like 1	32.36	20.67	21.08	27.42	5.24	46.18	24.05	15.96	17.84	13.5	11.56
KIF20A	kinesin family member 20A	69.66	28.98	22.09	71.41	5.68	73.24	3.24	65.97	62.32	11.71	6.66
LAMA1	laminin, alpha 1	24.56	44.29	28.69	17.48	35.28	16.33	29.73	11.77	12.36	40.28	37.81
TUBB2B	tubulin, beta 2B class IIb	263.14	94.84	98.56	322.72	63.49	333.88	78.39	520.97	480.79	46.91	33.21
COL1A2	collagen, type I, alpha 2	22.93	60.11	62.28	32.88	10.35	27.43	43.18	35.92	37.83	366.26	303.88
ECT2	epithelial cell transforming sequence 2 oncogene	47.93	19.98	15.4	41.7	9.61	43.73	9.68	38.76	36.97	6.11	5.87
SOX11	SRY (sex determining region Y)-box 11	74.56	50.95	54.14	20.27	3.21	16.42	4.96	37.38	38.36	15.14	12.11
BEX4	brain expressed, X-linked 4	25.44	26.44	26.38	17.57	9.8	20.32	7.21	22.2	20.48	16.57	14.03
TET1	tet methylcytosine dioxygenase 1	80.22	18.98	16.55	119.48	2.47	112.79	3.37	33.93	40.1	20.19	21.51
RRM2	ribonucleotide reductase M2	81.04	24.19	19.49	60.73	8.16	56.98	8.8	84.08	83.58	4.62	3.08
CDC20	cell division cycle 20	85.85	21.01	14.92	101.53	6.4	111.74	5.01	86.22	87.08	6.89	4.41
SERPINE2	serpin peptidase inhibitor, clade E (nexin, plasminogen activator inhibitor type 1), member 2	54.42	63.6	65.58	60.94	201.98	60.21	373.61	562.4	455.04	250.58	213.5
NAP1L3	nucleosome assembly protein 1-like 3	193	44.82	47.62	114.14	1.41	122.57	1.53	185.73	182.37	59.82	66.29
TRIM6	tripartite motif containing 6	15.17	14.2	12.64	36.47	34.75	34.37	41.69	11.82	13.15	17.4	17.96
GINS1	GINS complex subunit 1 (Psf1 homolog)	78.96	19.27	14.79	80.4	5.69	79	6.6	54.1	59.43	5.48	4.89
HEPH	hephaestin	50.97	182.86	211.87	37.7	471.79	35.74	425.67	26.59	30.33	117.42	137.47
MARCKSL1	MARCKS-like 1	30.56	17.41	13.75	17.52	6.53	18.68	9.87	44.39	43.1	11.08	8.58
EPCAM	epithelial cell adhesion molecule	129.7	291.32	317.47	209.57	459.05	234.26	412.78	212.55	226.35	282.3	295.41
PTPLA	protein tyrosine phosphatase-like (proline instead of catalytic arginine), member A	13.55	16.17	13.27	26.18	24.38	20.97	28.57	17.4	15.86	15.92	16.71
KRT19	keratin 19	42.79	246.34	218.27	40.81	390.3	46.02	409.49	60.73	43.74	424.71	405.28
PTN	pleiotrophin	64.48	75.95	72	14.88	7.03	14.37	3.48	12.24	14.84	186.97	197.5
LRRC1	leucine rich repeat containing 1	13.11	48.58	50.53	18.65	100.57	16.8	97.73	7.6	7.41	61.81	60.09
GJA1	gap junction protein, alpha 1, 43kDa	537.24	283.72	292.12	787.46	207.81	806.45	138.31	769.53	727.24	461.87	401.33
SPARC	secreted protein, acidic, cysteine-rich (osteonectin)	9.31	22.13	28.95	15.76	57.78	17.56	59.05	11.47	11.36	125.16	124.77
TTK	TTK protein kinase	85.84	25.85	19.65	71.48	3.45	78.68	3.26	68.59	68.37	5.75	5.49
FAR1	fatty acyl CoA reductase 1	21.99	18.68	17.2	23.43	19.5	23.11	11.74	17.63	16.56	8.43	9.56
LIN28A	lin-28 homolog A (C. elegans)	471.15	86.44	53.14	571.54	3.28	524.3	1.52	569.99	593.31	14.62	7.94
CTHRC1	collagen triple helix repeat containing 1	12.47	89.61	93.04	22.11	23.3	24.75	57.87	3.44	6.21	36	41.32
VIM	vimentin	13.69	27.61	24.18	12.1	15.23	10.67	20.16	18.72	16.02	24.75	22.57
RACGAP1	Rac GTPase activating protein 1	30.64	19.41	17.06	28.99	4.69	27.27	6.21	28.97	26.95	10.3	7.6
SACS	spastic ataxia of Charlevoix-Saguenay (sacsin)	50.89	15.05	14.19	39.48	9.32	46.13	12.27	20.85	20.93	5.1	4.25
DPYSL3	dihydropyrimidinase-like 3	26.62	11.05	10.36	34.3	22.74	27.07	22.42	12.86	16.14	10.44	6.74
LAMB1	laminin, beta 1	10.9	55.7	56.79	10.64	74.86	6.56	67.17	9	9.63	105.09	105.77
PKIB	protein kinase (cAMP-dependent, catalytic) inhibitor beta	18.05	11.95	19.09	16.65	74.84	20.78	67.38	11.47	11.58	10.65	10.99
LOC100506013	uncharacterized LOC100506013	111.83	4.29	3.35	187.03	26.92	203.56	3.26	57.47	68.39	5.09	6.4
PTPRZ1	protein tyrosine phosphatase, receptor-type, Z polypeptide 1	340.79	40.83	41.62	231.13	1.24	250.17	1.33	149.56	159.77	3.58	4.42
HK1	hexokinase 1	20.23	9.64	9.48	28.26	6.48	29.28	9.08	19.14	17.64	15.08	14.92
ACTC1	actin, alpha, cardiac muscle 1	13.73	25.55	11.69	11.76	1.43	15.64	2.12	39.83	47.6	151.73	125.86
GPC3	glypican 3	15.56	142.82	134.01	8.98	52.98	8.17	74.61	3.39	4.48	44.9	63.52
PITX2	paired-like homeodomain 2	1.61	86.32	85.98	3.27	86.6	3.22	66.17	40.84	36.35	103.41	93.1
ZIC2	Zic family member 2	251.91	63.59	65.74	161.92	1.09	144.65	1.12	300.65	264.28	1.89	1.66
DLK1	delta-like 1 homolog (Drosophila)	31.9	230.73	370.64	8.47	12.13	3.92	92.45	3.11	3.93	684.86	644

## Sheet: Cluster 10
		MRC			CEL				UKK
Symbol	Name	ESC	HLC-D17	HLC-D21	hESC	HLC-hESC	hiPSC	HLC-hiPSC	ESC1	ESC2	HLC-total	HLC-islands
LOC100505985	uncharacterized LOC100505985	-12.97	-11.84	-9.56	-13.67	-7.15	-13.33	-8.75	-10.64	-10.08	-10.64	-9.89
APOL1	apolipoprotein L, 1	-14.46	-8.78	-7.7	-12.97	-10.23	-13.29	-11.93	-12.62	-12.58	-12.75	-12.84
FCN2	ficolin (collagen/fibrinogen domain containing lectin) 2	-12.77	-12.32	-13.18	-11.85	-9.66	-11.89	-11.85	-11	-11.04	-10.22	-9.7
IYD	iodotyrosine deiodinase	-18.34	-10.42	-7.32	-17.49	-5.11	-17.89	-7.54	-16.32	-16.56	-13.23	-13.04
GIMAP2	GTPase, IMAP family member 2	-12.17	-11.76	-10.34	-12.48	-13.44	-12.57	-12.3	-11.93	-11.49	-10.97	-10.74
BDH1	3-hydroxybutyrate dehydrogenase, type 1	-10.11	-7.93	-7.53	-9.83	-8.31	-12.58	-10.35	-12.83	-12.34	-11.41	-9.84
C14orf105	chromosome 14 open reading frame 105	-14.93	-12.22	-10.85	-14.43	-5.58	-12.96	-5.94	-15.22	-14.62	-14.62	-14.54
MLXIPL	MLX interacting protein-like	-12.61	-7.37	-8.04	-15.45	-13.55	-14.63	-13.57	-13.37	-13.64	-13.27	-10.94
PALMD	palmdelphin	-15.46	-8.93	-7.71	-16.44	-15.51	-14.58	-12.55	-12.06	-11.31	-8.35	-8.01
NDRG2	NDRG family member 2	-13.75	-8.24	-8.71	-14.15	-12.81	-14.18	-13.37	-11.09	-10.92	-7.63	-7.94
ABCA9	ATP-binding cassette, sub-family A (ABC1), member 9	-12.45	-13.14	-13.85	-12.48	-11.05	-12.28	-12.54	-12.14	-11.22	-12.46	-12.45
LYZ	lysozyme	-16.64	-14.79	-6.47	-15.73	-7.19	-15.04	-4.89	-10.82	-10.62	-10.36	-9.58
GNE	glucosamine (UDP-N-acetyl)-2-epimerase/N-acetylmannosamine kinase	-7.91	-9.82	-8.67	-11.95	-8.39	-12	-10.33	-13.18	-11.63	-8.8	-9.96
IFI27	interferon, alpha-inducible protein 27	-13.68	-13.54	-11.99	-15.47	-7.35	-15.81	-4.71	-10.17	-10.39	-9.55	-9.25
PRODH2	proline dehydrogenase (oxidase) 2	-16.03	-9.44	-10.07	-14.36	-14.51	-14.9	-15.99	-11.34	-10.61	-10.08	-9.91
CD163	CD163 molecule	-20.7	-11.96	-14.01	-18.78	-12.67	-18.01	-12.12	-13.14	-12.49	-12.57	-12.73
GREM2	gremlin 2, DAN family BMP antagonist	-17.51	-15.4	-13.99	-16.92	-13.45	-16.31	-11.5	-10.34	-11.34	-10.94	-11.2
DCXR	dicarbonyl/L-xylulose reductase	-17.25	-13.63	-11.8	-9.6	-12.33	-9.49	-11.05	-14.59	-14.01	-8.41	-7.2
S100A8	S100 calcium binding protein A8	-12.27	-12.73	-11.06	-12.59	-9.53	-10.4	-10.52	-9.12	-8.93	-8.35	-8.21
KHK	ketohexokinase (fructokinase)	-13.28	-17.44	-12.32	-12.73	-11.46	-13.92	-12.22	-13.62	-13.27	-15.07	-14.27
LOC283587	uncharacterized LOC283587	-14.7	-11.66	-9.85	-12.48	-7.99	-13.26	-3.7	-11.06	-10.67	-10.58	-10.16
TBX15	T-box 15	-14.83	-14.62	-13.86	-15.38	-13.97	-13.6	-10.35	-9.14	-9.89	-8.82	-8.35
ADHFE1	alcohol dehydrogenase, iron containing, 1	-15.21	-7.5	-7.3	-13.93	-5.21	-15.43	-6.58	-10.59	-9.93	-8.35	-7.19
CTSS	cathepsin S	-18.26	-18.91	-13.53	-17.94	-10.72	-18.52	-12.71	-12.36	-11.96	-12.18	-11.51
SELENBP1	selenium binding protein 1	-10.21	-10.13	-9.65	-11.58	-7.99	-11.41	-9.69	-21.01	-19.67	-7.4	-6.61
N4BP2L1	NEDD4 binding protein 2-like 1	-22.51	-8.04	-8.04	-20.57	-13.3	-19.63	-15.17	-13.62	-12.65	-8.3	-7.77
NFIA	nuclear factor I/A	-18.6	-8.92	-6.6	-15.15	-15.55	-11.8	-13.38	-14.43	-13.87	-15.96	-15.4
DNAJC12	DnaJ (Hsp40) homolog, subfamily C, member 12	-12.13	-10.52	-7.75	-14.16	-16.97	-10.07	-15.29	-13.38	-12.7	-13.38	-12.33
DNASE1L3	deoxyribonuclease I-like 3	-21.06	-12.33	-11.99	-21.74	-6.96	-18.63	-20.19	-11.7	-12.18	-9.16	-8.73
LOC145837	uncharacterized LOC145837	-11.69	-11.57	-10.49	-10.81	-8.38	-10.08	-6.63	-8.52	-8.73	-8.57	-8.1
C1QB	complement component 1, q subcomponent, B chain	-12.54	-13.85	-13.24	-12.7	-11.25	-11.92	-10.97	-8.26	-7.93	-8.34	-8.13
LDHD	lactate dehydrogenase D	-13.52	-13.91	-13.98	-8.77	-12.92	-9.45	-14.78	-12.75	-12.15	-9.9	-9.89
PIK3C2G	phosphatidylinositol-4-phosphate 3-kinase, catalytic subunit type 2 gamma	-22.89	-6.77	-5.42	-22.28	-12.16	-20.44	-15.3	-12.49	-12.04	-10.52	-10.73
ETFDH	electron-transferring-flavoprotein dehydrogenase	-15.39	-8.28	-7.59	-16.12	-5.45	-16.13	-5.92	-20.53	-22.43	-17.22	-16.95
SGK2	serum/glucocorticoid regulated kinase 2	-14.17	-10.65	-9.27	-13.57	-4.06	-15.34	-4.16	-12.43	-12.54	-10.21	-9.8
HLA-DRA	major histocompatibility complex, class II, DR alpha	-11.14	-19.63	-18.33	-15.45	-12.53	-11.94	-10.66	-12.27	-11.64	-9.57	-9.43
ABCC6	ATP-binding cassette, sub-family C (CFTR/MRP), member 6	-23.4	-5.48	-5.35	-19.84	-5.66	-19.6	-6.12	-15.14	-15.08	-13.03	-11.52
PXMP2	peroxisomal membrane protein 2, 22kDa	-13.6	-10.06	-9.18	-13.29	-10.81	-13.66	-13.39	-16.74	-17.02	-21.86	-20.96
C11orf96	chromosome 11 open reading frame 96	-16.91	-13.53	-9.79	-11.01	-19.2	-8.96	-5.5	-15.81	-16.16	-6.84	-9.37
LOC730102	quinone oxidoreductase-like protein 2 pseudogene	-13.74	-8.18	-7.85	-10.6	-8.79	-11.74	-14.48	-18.99	-18.17	-20.3	-19.15
IFI44	interferon-induced protein 44	-10.49	-9.78	-9.81	-11.07	-10.71	-10.53	-9.12	-8.17	-8.33	-7.47	-7.5
SELE	selectin E	-16.61	-17.69	-18.12	-16.82	-14.99	-15.68	-12.93	-13.6	-13.04	-13.5	-13.03
DUSP10	dual specificity phosphatase 10	-36.39	-15.08	-13.54	-20.64	-8.75	-19.18	-7.76	-7.73	-10.53	-11.22	-13.1
TRPM8	transient receptor potential cation channel, subfamily M, member 8	-15.68	-17.05	-17.34	-16.04	-14.7	-16.59	-16.16	-10.72	-9.77	-10.63	-10.51
MYOM1	myomesin 1	-16.81	-18.19	-16.99	-12.03	-12.1	-12.75	-11.7	-8.38	-8.09	-8.05	-8.97
CA5A	carbonic anhydrase VA, mitochondrial	-16.1	-8.89	-8.45	-21.34	-17.48	-12.71	-11.65	-18.45	-18.41	-19.01	-17.16
SLC22A7	solute carrier family 22 (organic anion transporter), member 7	-19.44	-17.23	-12.35	-17.59	-15.02	-18.53	-16.96	-12.91	-12.81	-7.97	-5.62
CSAD	cysteine sulfinic acid decarboxylase	-21.67	-7.9	-7.28	-15.5	-6.31	-15.44	-6.6	-28.54	-30.69	-14.67	-12.12
XAF1	XIAP associated factor 1	-19.9	-14.51	-14.09	-19.06	-16.58	-17.84	-16.92	-13.39	-13.03	-13.03	-12.53
ADRB2	adrenoceptor beta 2, surface	-12.15	-11.97	-12.95	-11.64	-14.72	-10.88	-13.29	-7.65	-7.46	-9.92	-10.05
FMO4	flavin containing monooxygenase 4	-30.17	-9.7	-11.04	-18.77	-4.29	-17.41	-7.16	-11.51	-10.94	-6.31	-6.39
CYP7B1	cytochrome P450, family 7, subfamily B, polypeptide 1	-11.54	-7.64	-7.68	-12.83	-5.24	-12.69	-5.51	-9.07	-8.63	-9.33	-8.57
MARC2	mitochondrial amidoxime reducing component 2	-13	-10.76	-7.97	-16.84	-4.19	-22.8	-6.2	-20.62	-20.25	-18.81	-16.39
PROZ	protein Z, vitamin K-dependent plasma glycoprotein	-26.09	-15.54	-12.85	-27.12	-7.78	-26.49	-7.64	-17.67	-18.69	-14.97	-10.79
SYTL4	synaptotagmin-like 4	-21.34	-9.89	-8.1	-21.91	-6.44	-23.3	-4.73	-20.27	-20.03	-18.66	-17.42
FAH	fumarylacetoacetate hydrolase (fumarylacetoacetase)	-15.15	-8.18	-6.89	-12.06	-6.75	-12.21	-5.84	-30.52	-31.15	-9.12	-9.14
EPHX1	epoxide hydrolase 1, microsomal (xenobiotic)	-18	-19.48	-15.22	-10.77	-8.44	-11.36	-8.26	-6.93	-7.59	-8.92	-8.67
GADD45B	growth arrest and DNA-damage-inducible, beta	-36.96	-7.16	-6.75	-27.31	-11.14	-21.7	-10.95	-14.54	-17.68	-6.23	-8.55
CPEB3	cytoplasmic polyadenylation element binding protein 3	-22.44	-15.65	-11.89	-15.09	-10.13	-15.47	-9.51	-28.03	-26.79	-14.53	-16.19
GPLD1	glycosylphosphatidylinositol specific phospholipase D1	-10.53	-14.68	-14.02	-9.9	-15.98	-11.68	-17.46	-9.9	-8.95	-9.62	-9.57
SLC41A2	solute carrier family 41 (magnesium transporter), member 2	-20.77	-22.45	-19.38	-20.69	-6.84	-18.59	-5.24	-16.03	-15.53	-13.58	-13.96
ENTPD5	ectonucleoside triphosphate diphosphohydrolase 5	-25.21	-9.48	-6.04	-17.99	-4.18	-18.9	-4.12	-10.91	-11.08	-11.04	-8.51
ALAS1	aminolevulinate, delta-, synthase 1	-9.98	-8.95	-9.77	-8.4	-4.9	-8.26	-5.72	-16.76	-17.26	-10.04	-9.86
RORC	RAR-related orphan receptor C	-15.17	-18.18	-19.52	-14.72	-15.03	-16.03	-18.42	-13.48	-12.68	-12.15	-11.1
NADK2	NAD kinase 2, mitochondrial	-13.71	-8.13	-7.48	-19.33	-5.2	-22.72	-5.68	-28.61	-27.65	-14.36	-14.51
ASB9	ankyrin repeat and SOCS box containing 9	-9.15	-10.87	-9.77	-8.37	-5.5	-7.38	-8.47	-11.5	-10.2	-13.41	-12.45
SLC17A1	solute carrier family 17 (organic anion transporter), member 1	-18.98	-16.72	-16.81	-18.31	-17.03	-17.63	-14	-8.28	-7.98	-7.86	-7.89
CYP4A11	cytochrome P450, family 4, subfamily A, polypeptide 11	-20.5	-18.5	-15.02	-12.35	-19.17	-13.85	-18.17	-9.69	-10.74	-10.82	-10.68
RTP3	receptor (chemosensory) transporter protein 3	-18.52	-18.78	-16.37	-16.31	-17.14	-16.32	-14.98	-8.31	-8.05	-8.46	-8.18
SLC6A12	solute carrier family 6 (neurotransmitter transporter), member 12	-13.87	-15.76	-13.74	-13.85	-13.27	-14.1	-13.15	-7.27	-6.95	-6.75	-6.06
CYP2A7	cytochrome P450, family 2, subfamily A, polypeptide 7	-17.21	-20.53	-15.93	-14.14	-12.42	-12.02	-14.97	-7.47	-6.41	-9.21	-7.13
CD1D	CD1d molecule	-14.28	-17.48	-12.32	-16.98	-8.83	-9.61	-5.32	-5.19	-7.89	-10.38	-11.6
CYP27A1	cytochrome P450, family 27, subfamily A, polypeptide 1	-21.11	-11.48	-10.3	-16.41	-3.16	-18.25	-3.61	-12.56	-12.51	-8.35	-8.23
ACTR3C	ARP3 actin-related protein 3 homolog C (yeast)	-21.17	-24.07	-23.78	-22.58	-5.18	-15.06	-4.88	-12.23	-11.67	-11.93	-11.54
NR1I2	nuclear receptor subfamily 1, group I, member 2	-16.89	-20	-20.7	-14.28	-16.46	-13.48	-17.92	-12.47	-12.57	-13.64	-13.24
F8	coagulation factor VIII, procoagulant component	-8.6	-12.39	-12.18	-10.29	-10.55	-12.49	-12.71	-7.11	-6.95	-7.73	-7.78
ANO1	anoctamin 1, calcium activated chloride channel	-6.57	-7.01	-7.09	-10.4	-10.62	-10.06	-10.73	-9.67	-9.58	-9.08	-9.14
CES2	carboxylesterase 2	-20.25	-18.17	-16.95	-22.04	-4.95	-28.45	-5.19	-17.77	-17.96	-15.41	-16.25
PHYH	phytanoyl-CoA 2-hydroxylase	-10.99	-4.91	-5.11	-9	-8.58	-8.73	-7.15	-22.22	-22.15	-11.08	-9.73
SHBG	sex hormone-binding globulin	-12.67	-11.8	-11.42	-11.79	-8.71	-12.72	-8.08	-6.58	-6.25	-6.66	-6.17
XDH	xanthine dehydrogenase	-24.81	-20.3	-19.59	-18.8	-16.78	-19.67	-15.96	-10.41	-9.59	-9.81	-9.02
METTL7A	methyltransferase like 7A	-10.61	-8.46	-6.09	-23.71	-23.71	-17.5	-19.63	-21.88	-14.93	-7.49	-9.01
HBB	hemoglobin, beta	-23.7	-20.93	-20.33	-20.31	-12.29	-19.24	-12.61	-8.47	-8.07	-6.77	-6
LOC150381	uncharacterized LOC150381	-16.1	-19.13	-19.06	-14.69	-17.63	-13.81	-17.94	-13.57	-12.16	-15.77	-14.93
INHBB	inhibin, beta B	-34.13	-8.28	-3.8	-20.42	-15.79	-20.65	-8.06	-18.21	-15.93	-5.52	-6.61
TPRG1	tumor protein p63 regulated 1	-10.02	-8.82	-9.07	-8.66	-8.05	-10.33	-8.1	-7.95	-7.68	-7.45	-7.42
CLDN14	claudin 14	-8.16	-7.08	-7.13	-9.73	-7.39	-9.51	-6.2	-8.83	-9.23	-10.01	-10.4
HRSP12	heat-responsive protein 12	-6.3	-10.83	-8.76	-9.73	-7.5	-8.62	-9.18	-11.78	-11.34	-23.05	-19.72
LOC100507577	uncharacterized LOC100507577	-18.36	-5.25	-4.72	-27.34	-9.59	-31.14	-9.76	-26.99	-26.95	-11.37	-10.17
PFKFB1	6-phosphofructo-2-kinase/fructose-2,6-biphosphatase 1	-18.49	-21.08	-19.08	-19.05	-15.23	-19.72	-14.51	-7.37	-7.33	-7.02	-6.23
DAO	D-amino-acid oxidase	-17.54	-21.78	-20.55	-15.11	-17.18	-16.33	-17.84	-7.56	-7.4	-10.08	-10.35
MUT	methylmalonyl CoA mutase	-7.74	-5.93	-6.03	-8.51	-6.57	-8.98	-6.46	-15.4	-14.53	-9.8	-8.86
CYP2A6	cytochrome P450, family 2, subfamily A, polypeptide 6	-20.57	-15.96	-11.52	-20.09	-22.33	-18.74	-24.95	-11.39	-11.78	-12.37	-11.49
PNPO	pyridoxamine 5'-phosphate oxidase	-10.06	-7.84	-7.85	-20.62	-18.03	-6.74	-4.66	-8.69	-9.39	-8.09	-9.47
GCKR	glucokinase (hexokinase 4) regulator	-22.94	-19.09	-13.51	-22.49	-13.26	-27.11	-10.89	-19.55	-18.31	-19.1	-13.86
ART4	ADP-ribosyltransferase 4 (Dombrock blood group)	-11.45	-9.67	-6.66	-12.01	-10.37	-12.46	-11	-8.69	-8.34	-4.41	-4.92
C19orf80	chromosome 19 open reading frame 80	-20.47	-23.44	-15	-20.17	-17.87	-18.21	-20.15	-15.57	-15.87	-11.93	-11.68
ATF5	activating transcription factor 5	-19.47	-8.85	-10.01	-17.93	-11.82	-15.71	-14.46	-19.56	-21.11	-28.77	-27.05
[truncated: 142 more rows]

[truncated: 11 more sheets: Cluster 11, Cluster 12, Cluster 13, Cluster 14, Cluster 15, Cluster 16, Cluster 17, Cluster 18, Cluster 19, Cluster 20, Outlier]
