# Supplementary material for: Gene networks and transcription factor motifs defining the differentiation of stem cells into hepatocyte-like cells
Source: J Hepatol. 2015 Oct;63(4):934–42. doi: 10.1016/j.jhep.2015.05.013 (PMC4580233; doi:10.1016/j.jhep.2015.05.013)
Supplement: Supplementary Table 7 [file mmc7.xls]

## Sheet: GO BKL
			Gain of metabolic functions		Absent metabolic and immune functions		Repression of proliferation		Mitotic spindle and cell division		Extracellular matrix and cell migration
			Cluster group I		Cluster group II		Cluster group III		Cluster group IV		Cluster group V					Cluster-7			Outlier
GO-ID	Description	Size	Count	p-value	Count	p-value	Count	p-value	Count	p-value	Count	p-value
GO:0042180	cellular ketone metabolic process	737	71	0.0065596	108	5.8426e-43			7	0.40724	36	0.042147	5.84257e-43
GO:0006082	organic acid metabolic process	722	72	0.0026976	105	2.1093e-41			7	0.38682	36	0.032691	2.10934e-41
GO:0019752	carboxylic acid metabolic process	714	71	0.0030869	104	4.688e-41			7	0.37595	36	0.028368	4.68797e-41
GO:0043436	oxoacid metabolic process	714	71	0.0030869	104	4.688e-41			7	0.37595	36	0.028368	4.68797e-41
GO:0007049	cell cycle	1685	133	0.12458			349	2.4778e-39	24	0.005494	69	0.15137	2.47782e-39
GO:0022402	cell cycle process	1146					264	2.2535e-37	19	0.0027574	44	0.36367	2.25345e-37
GO:0044281	small molecule metabolic process	2003	188	4.6484e-05	171	1.1388e-36	217	0.32333			88	0.030383	1.13884e-36
GO:0005694	chromosome	464					145	2.1528e-35	6	0.18556			2.15283e-35
GO:0044427	chromosomal part	415					133	8.9405e-34	6	0.12922			8.94052e-34
GO:0043228	non-membrane-bounded organelle	1886					360	9.5691e-33	27	0.0029425			9.5691e-33
GO:0043232	intracellular non-membrane-bounded organelle	1886					360	9.5691e-33	27	0.0029425			9.5691e-33
GO:0051726	regulation of cell cycle	1340	108	0.10616			281	3.6208e-32	20	0.0069056	54	0.22098	3.6208e-32
GO:0016491	oxidoreductase activity	600	57	0.017911	84	1.086e-31			10	0.027004	30	0.046686	1.08598e-31
GO:0005634	nucleus	4293					659	3.9176e-31	43	0.084912			3.91758e-31
GO:0006805	xenobiotic metabolic process	91	8	0.32857	36	1.5348e-30			2	0.1731	6	0.11211	1.53484e-30
GO:0044428	nuclear part	1518					301	5.4617e-30	15	0.26994			5.46174e-30
GO:0071466	cellular response to xenobiotic stimulus	94	9	0.23174	36	6.1105e-30			2	0.18196	6	0.12552	6.11053e-30
GO:0022403	cell cycle phase	815					195	1.1186e-29	16	0.0011232			1.11864e-29
GO:0006629	lipid metabolic process	1135	127	2.3429e-07	114	1.3507e-29			10	0.4627	54	0.023741	1.35074e-29
GO:0010564	regulation of cell cycle process	518					144	4.5624e-29	12	0.0012176			4.5624e-29
GO:0032787	monocarboxylic acid metabolic process	394	43	0.0039052	64	7.1365e-28			5	0.22643	18	0.18584	7.13652e-28
GO:0000278	mitotic cell cycle	725	53	0.46405			176	1.3823e-27	16	0.00031864			1.38231e-27
GO:0009410	response to xenobiotic stimulus	159	16	0.10669	42	2.9995e-27			2	0.37848	11	0.030006	2.99945e-27
GO:0072376	protein activation cascade	74	11	0.015979	30	5.1012e-26			2	0.12461	4	0.2798	5.10123e-26
GO:0006259	DNA metabolic process	910					200	2.2762e-25	9	0.33716			2.27623e-25
GO:0031981	nuclear lumen	1039					218	8.1212e-25	9	0.49001			8.12121e-25
GO:0048285	organelle fission	317					98	8.7004e-24	12	1.2608e-05			8.70042e-24
GO:0000279	M phase	455					122	3.0834e-23	13	0.00010142			3.08341e-23
GO:0051276	chromosome organization	750					170	4.0107e-23	9	0.16748			4.01073e-23
GO:0044446	intracellular organelle part	3273					506	4.4515e-23	38	0.014326			4.45147e-23
GO:0090304	nucleic acid metabolic process	3921					581	1.9325e-22					1.93248e-22
GO:0000280	nuclear division	303					93	2.2089e-22	12	8.0075e-06			2.20891e-22
GO:0007067	mitosis	303					93	2.2089e-22	12	8.0075e-06			2.20891e-22
GO:0007059	chromosome segregation	182					68	5.8868e-22	6	0.0040225			5.88681e-22
GO:0000087	M phase of mitotic cell cycle	313					94	7.3225e-22	12	1.1103e-05			7.32248e-22
GO:0044422	organelle part	3338					508	1.2769e-21	39	0.011728			1.27691e-21
GO:0004497	monooxygenase activity	84			28	1.311e-21			1	0.50236	4	0.36215	1.31104e-21
GO:0006139	nucleobase, nucleoside, nucleotide and nucleic aci	4589					654	2.4801e-21					2.48015e-21
GO:0070013	intracellular organelle lumen	1208					232	4.9791e-21	10	0.54337			4.9791e-21
GO:0043233	organelle lumen	1209					232	5.5604e-21	10	0.54445			5.56043e-21
GO:0071841	cellular component organization or biogenesis at c	3326					503	9.18e-21	38	0.018311	122	0.4515	9.18001e-21
GO:0007346	regulation of mitotic cell cycle	391					106	1.0345e-20	11	0.00040139			1.03449e-20
GO:0000226	microtubule cytoskeleton organization	320	24	0.44119			93	1.5143e-20	7	0.016978			1.51432e-20
GO:0032991	macromolecular complex	2720					427	2.9024e-20	28	0.12234			2.90243e-20
GO:0006956	complement activation	65	11	0.0061435	24	6.4998e-20			2	0.10055	3	0.41992	6.49984e-20
GO:0031974	membrane-enclosed lumen	1344					247	9.5446e-20					9.54461e-20
GO:0017144	drug metabolic process	81			26	1.1119e-19			2	0.14417	4	0.3373	1.11195e-19
GO:0008202	steroid metabolic process	311	42	5.4345e-05	47	2.4489e-19					12	0.45252	2.44886e-19
GO:0016054	organic acid catabolic process	127	16	0.019503	31	2.6153e-19					5	0.48887	2.61534e-19
GO:0046395	carboxylic acid catabolic process	127	16	0.019503	31	2.6153e-19					5	0.48887	2.61534e-19
GO:0007017	microtubule-based process	388	31	0.2914			102	6.3193e-19	9	0.004925			6.31934e-19
GO:0044106	cellular amine metabolic process	404	36	0.10425	53	7.5251e-19					29	0.00037704	7.5251e-19
GO:0006996	organelle organization	2391	183	0.17379			379	1.7106e-18	30	0.011355	87	0.4979	1.71056e-18
GO:0071840	cellular component organization or biogenesis	4859	363	0.17927			671	2.1892e-18	61	0.00010211	199	0.020454	2.18918e-18
GO:0006260	DNA replication	337					92	2.4184e-18	3	0.52875			2.41838e-18
GO:0034641	cellular nitrogen compound metabolic process	4962			168	0.13942	682	2.9854e-18					2.98539e-18
GO:0006520	cellular amino acid metabolic process	306	26	0.21054	45	4.3819e-18					20	0.0081411	4.38194e-18
GO:0071842	cellular component organization at cellular level	3248					482	4.5196e-18	38	0.012712	122	0.33822	4.51962e-18
GO:0045786	negative regulation of cell cycle	586	43	0.46181			132	7.0717e-18	10	0.023432	25	0.22531	7.07169e-18
GO:0003824	catalytic activity	4816	434	5.4314e-09	243	7.4969e-18	549	0.010022					7.49692e-18
GO:0050818	regulation of coagulation	71	15	0.00012659	23	1.1702e-17			3	0.020906	7	0.014153	1.1702e-17
GO:0000819	sister chromatid segregation	89					41	1.2792e-17	4	0.0063093			1.27921e-17
GO:0006807	nitrogen compound metabolic process	5056	368	0.37695	174	0.085872	689	1.5619e-17					1.56194e-17
GO:0043234	protein complex	2263					359	1.6638e-17	27	0.029598			1.66381e-17
GO:0000775	chromosome, centromeric region	103					44	2.9345e-17	5	0.0016311	4	0.51515	2.93449e-17
GO:0007050	cell cycle arrest	526	40	0.3733			121	3.2719e-17	10	0.011913	25	0.10105	3.27189e-17
GO:0044255	cellular lipid metabolic process	746	85	1.3041e-05	71	4.635e-17			7	0.41949	38	0.021553	4.63504e-17
GO:0000075	cell cycle checkpoint	242					72	8.6125e-17	8	0.00090402			8.61252e-17
GO:0071156	regulation of cell cycle arrest	277	20	0.52205			78	1.4407e-16	8	0.0021275			1.44072e-16
GO:0006396	RNA processing	563					125	1.8376e-16	5	0.49801			1.83762e-16
GO:0030193	regulation of blood coagulation	64	13	0.0005255	21	2.298e-16			3	0.015885	5	0.081681	2.29799e-16
GO:0000070	mitotic sister chromatid segregation	87					39	2.5272e-16	4	0.0058248			2.52724e-16
GO:0016705	oxidoreductase activity, acting on paired donors,	98	12	0.047577	25	2.6195e-16			2	0.19387	5	0.28176	2.61946e-16
GO:0016043	cellular component organization	4785	362	0.11389			652	2.7269e-16	61	6.3013e-05	199	0.01092	2.72695e-16
GO:0005576	extracellular region	1435	144	1.687e-05	104	3.2761e-16			18	0.048263	100	9.9667e-11	3.27612e-16
GO:0009308	amine metabolic process	497	50	0.0095648	55	3.5684e-16					31	0.0023833	3.56842e-16
GO:0006721	terpenoid metabolic process	51	4	0.50264	19	4.0601e-16			1	0.34511			4.06012e-16
GO:0019748	secondary metabolic process	110	8	0.537	26	4.9853e-16			1	0.59933			4.98528e-16
GO:0006974	response to DNA damage stimulus	633					134	8.5266e-16	10	0.03694			8.5266e-16
GO:0000776	kinetochore	74					35	1.0936e-15	4	0.0032687			1.09362e-15
GO:0009055	electron carrier activity	228	24	0.037939	36	1.1026e-15			3	0.29096	16	0.008992	1.10261e-15
GO:0009611	response to wounding	1150	131	5.2609e-08	89	1.4487e-15			12	0.24043	67	7.3028e-05	1.44875e-15
GO:0033043	regulation of organelle organization	611	51	0.14405			130	1.5588e-15	13	0.0016433	27	0.16611	1.55882e-15
GO:0008152	metabolic process	9528	776	8.5266e-09	386	1.8043e-15	1096	7.8727e-07					1.80431e-15
GO:0006631	fatty acid metabolic process	314	35	0.0062729	42	1.8934e-15			4	0.26089	17	0.065072	1.89339e-15
GO:0016477	cell migration	1298	111	0.027953	49	0.10607	140	0.38591	18	0.020515	105	2.3646e-15	2.36458e-15
GO:2000145	regulation of cell motility	885	87	0.0015643	33	0.17918	97	0.34613	14	0.014614	82	2.7229e-15	2.72291e-15
GO:0030334	regulation of cell migration	873	86	0.0015634	33	0.15968	95	0.37619	13	0.028408	81	3.8102e-15	3.81025e-15
GO:0051270	regulation of cellular component movement	944	90	0.0031962	35	0.1793	104	0.31924	14	0.024049	85	4.178e-15	4.17801e-15
GO:0061041	regulation of wound healing	73	15	0.0001758	21	4.6575e-15			3	0.022483	7	0.01631	4.65753e-15
GO:0005819	spindle	144			5	0.47692	50	5.2684e-15	10	3.1626e-07			5.26838e-15
GO:0006261	DNA-dependent DNA replication	125			4	0.55805	46	5.3034e-15					5.30339e-15
GO:0044085	cellular component biogenesis	2076	164	0.094025	70	0.28748	325	6.0397e-15	21	0.18902	81	0.2487	6.03967e-15
GO:0048870	cell motility	1393	116	0.047903	50	0.18307	150	0.38919	20	0.010392	109	6.1595e-15	6.15949e-15
GO:0051674	localization of cell	1394	116	0.048705	50	0.18444	150	0.39289	20	0.01047	109	6.4692e-15	6.46921e-15
GO:0031023	microtubule organizing center organization	86	8	0.27492			37	7.4484e-15					7.44838e-15
GO:0009310	amine catabolic process	93	10	0.12927	23	8.6509e-15					5	0.24716	8.65093e-15
GO:0050817	coagulation	230	34	4.4904e-05	35	8.8495e-15			3	0.29546	17	0.0043419	8.84952e-15
GO:0006959	humoral immune response	286	26	0.12645	39	1.0453e-14			3	0.4211	11	0.46239	1.04528e-14
GO:0006928	cellular component movement	1631	136	0.032835	56	0.26576	181	0.22228	21	0.026499	120	1.7651e-14	1.76507e-14
GO:0040012	regulation of locomotion	933	88	0.0047336	36	0.12112	104	0.27498	14	0.022013	83	1.8185e-14	1.81847e-14
GO:0044260	cellular macromolecule metabolic process	6746	525	0.0067167			858	1.9217e-14					1.92165e-14
GO:0007599	hemostasis	236	31	0.00078858	35	1.9674e-14			4	0.13146	19	0.00099153	1.96744e-14
GO:0000793	condensed chromosome	84					36	1.9924e-14	2	0.15274			1.99237e-14
GO:0051297	centrosome organization	84	8	0.25417			36	1.9924e-14					1.99237e-14
GO:0032879	regulation of localization	1877	178	4.3393e-05	71	0.058112			28	0.0013187	132	2.0016e-14	2.00165e-14
GO:0003676	nucleic acid binding	2501					375	2.1979e-14					2.1979e-14
GO:0044424	intracellular part	9226	716	0.00057054			1118	2.2013e-14	79	0.34302	335	0.48476	2.20132e-14
GO:0007596	blood coagulation	224	31	0.00032006	34	2.3325e-14			3	0.28198	17	0.0033225	2.33253e-14
GO:0000228	nuclear chromosome	149					50	2.4803e-14	3	0.12553			2.48027e-14
GO:0006066	alcohol metabolic process	481	60	1.8407e-05	51	2.5668e-14			4	0.56418	24	0.070809	2.56682e-14
GO:0005622	intracellular	9339	725	0.0004593			1128	4.061e-14	80	0.33861			4.06099e-14
GO:0044282	small molecule catabolic process	471	44	0.043253	50	4.4654e-14	56	0.18095	4	0.54747	23	0.090458	4.46537e-14
GO:0003723	RNA binding	749					146	5.5234e-14					5.52343e-14
GO:0001523	retinoid metabolic process	49	4	0.47099	17	5.8727e-14			1	0.33413			5.87268e-14
GO:0016101	diterpenoid metabolic process	49	4	0.47099	17	5.8727e-14			1	0.33413			5.87268e-14
GO:0006720	isoprenoid metabolic process	73	7	0.26854	20	5.912e-14	10	0.23492	1	0.45463	3	0.49558	5.91199e-14
GO:0055114	oxidation-reduction process	306			39	9.8002e-14							9.8002e-14
GO:0034621	cellular macromolecular complex subunit organizati	728					142	1.1892e-13			27	0.477	1.18924e-13
GO:0007155	cell adhesion	1245	107	0.027102	55	0.0067639			16	0.051051	98	1.3156e-13	1.31563e-13
GO:0022610	biological adhesion	1246	107	0.027636	55	0.0068711			16	0.051355	98	1.382e-13	1.38198e-13
GO:0009063	cellular amino acid catabolic process	77	7	0.3147	20	1.8015e-13					5	0.14647	1.80145e-13
GO:0005737	cytoplasm	5912	542	1.939e-13	192	0.31242	643	0.13747	54	0.19882	249	0.0015235	1.93895e-13
GO:0008206	bile acid metabolic process	38	4	0.28924	15	1.9469e-13							1.94688e-13
GO:0006281	DNA repair	337			11	0.49571	82	1.9549e-13	5	0.14668			1.95492e-13
GO:0031012	extracellular matrix	276							7	0.0080149	39	2.8065e-13	2.80654e-13
GO:0005792	microsome	191	21	0.033429	30	3.2448e-13			2	0.46924			3.24479e-13
GO:0048856	anatomical structure development	3957	285	0.48109					45	0.010247	221	3.2563e-13	3.25634e-13
GO:0007088	regulation of mitosis	143					47	3.5355e-13	9	2.8552e-06			3.5355e-13
GO:0051783	regulation of nuclear division	143					47	3.5355e-13	9	2.8552e-06			3.5355e-13
GO:0044454	nuclear chromosome part	114					41	3.8843e-13	3	0.068354	5	0.39653	3.88434e-13
GO:0003682	chromatin binding	154					49	4.484e-13					4.48399e-13
GO:0042598	vesicular fraction	194	21	0.03863	30	4.9328e-13			2	0.47735			4.93285e-13
GO:0043229	intracellular organelle	7746	606	0.0013681			955	7.2359e-13	66	0.39283			7.23589e-13
GO:0002526	acute inflammatory response	103	20	3.7132e-05	22	8.4378e-13			2	0.2089	4	0.51515	8.43775e-13
GO:0050878	regulation of body fluid levels	297	35	0.0025784	37	8.7138e-13			4	0.23047	23	0.00052817	8.71382e-13
GO:0034754	cellular hormone metabolic process	114	10	0.30143	23	9.1025e-13			1	0.61248	5	0.39653	9.10252e-13
GO:0051325	interphase	443	32	0.51104			97	1.1873e-12	9	0.011266	18	0.3413	1.18727e-12
GO:2000026	regulation of multicellular organismal development	827	72	0.04922	37	0.020303			14	0.0084243	73	1.2143e-12	1.2143e-12
GO:0007052	mitotic spindle organization	64			4	0.14258	29	1.2185e-12	1	0.41222			1.21853e-12
GO:0002376	immune system process	2074	231	1.2399e-12	111	8.8914e-09					92	0.021715	1.23989e-12
GO:0005578	proteinaceous extracellular matrix	263							6	0.021985	37	1.3314e-12	1.3314e-12
GO:0032101	regulation of response to external stimulus	364	50	6.8453e-06	41	1.414e-12			5	0.18284	17	0.1713	1.41403e-12
GO:0016042	lipid catabolic process	151	25	7.0794e-05	26	1.4317e-12							1.43167e-12
GO:0048731	system development	3355			109	0.37495			38	0.020849	193	1.7632e-12	1.76317e-12
GO:0042221	response to chemical stimulus	4013	383	5.4577e-11	197	2.0163e-12	428	0.37325	41	0.071945	205	1.494e-08	2.01625e-12
GO:0003729	mRNA binding	181					53	2.0327e-12					2.03274e-12
GO:0007051	spindle organization	110			5	0.26609	39	2.4414e-12	3	0.062793			2.44145e-12
GO:0070887	cellular response to chemical stimulus	951	99	9.9538e-05	72	3.1807e-12					51	0.0032071	3.18074e-12
GO:0008608	attachment of spindle microtubules to kinetochore	27			1	0.57896	18	4.2238e-12	1	0.20063			4.22379e-12
GO:0043226	organelle	7853	616	0.0008615			961	4.8201e-12	66	0.45231			4.82006e-12
GO:0015630	microtubule cytoskeleton	487	38	0.31741			102	5.3318e-12	16	2.6647e-06			5.33177e-12
GO:0006725	cellular aromatic compound metabolic process	160	15	0.17422	26	5.6757e-12					7	0.35962	5.67569e-12
GO:0009636	response to toxin	148	16	0.065352	25	6.0287e-12	17	0.38834	2	0.34578			6.0287e-12
GO:0008283	cell proliferation	2801	242	0.00071424	103	0.047469	354	4.8414e-05	36	0.0034985	167	6.4266e-12	6.4266e-12
GO:0051320	S phase	138					44	6.4306e-12	3	0.10605			6.4306e-12
GO:0050673	epithelial cell proliferation	166	14	0.30399	8	0.15419	19	0.38407			28	9.3661e-12	9.36607e-12
GO:0009056	catabolic process	1547	168	1.7086e-08	98	1.0556e-11	174	0.17365	14	0.39988			1.05565e-11
GO:0040011	locomotion	1685	127	0.28567	55	0.41089			22	0.020187	115	1.0634e-11	1.06338e-11
GO:0044444	cytoplasmic part	4027	387	1.5081e-11	136	0.18519			41	0.075256	156	0.17322	1.50806e-11
GO:0033554	cellular response to stress	1215	107	0.014584			201	1.6433e-11	17	0.022364	50	0.18826	1.64329e-11
GO:0005654	nucleoplasm	649					124	1.9856e-11					1.98557e-11
GO:0044421	extracellular region part	933	89	0.0033104	63	8.0796e-09			12	0.084524	76	2.1139e-11	2.11385e-11
GO:0000323	lytic vacuole	187	42	2.1285e-11	10	0.072296					10	0.14187	2.12855e-11
GO:0005764	lysosome	187	42	2.1285e-11	10	0.072296					10	0.14187	2.12855e-11
GO:0043933	macromolecular complex subunit organization	1713	138	0.076088	61	0.16958	264	2.1989e-11			66	0.31265	2.19895e-11
GO:0016071	mRNA metabolic process	348					79	2.351e-11					2.35098e-11
GO:0005615	extracellular space	709	79	5.6945e-05	58	2.4921e-11			6	0.53379	40	0.0037287	2.49209e-11
GO:0051313	attachment of spindle microtubules to chromosome	29			1	0.60512	18	2.5341e-11	1	0.21379			2.53406e-11
GO:0051052	regulation of DNA metabolic process	256					64	2.5501e-11					2.55009e-11
GO:0005730	nucleolus	311					73	2.6045e-11	3	0.47511			2.6045e-11
GO:0032502	developmental process	4999					530	0.41805	52	0.029524	256	2.7984e-11	2.79841e-11
GO:0006954	inflammatory response	754	89	1.94e-06	60	3.3964e-11					32	0.19844	3.39643e-11
GO:0022607	cellular component assembly	1972	160	0.048705	68	0.22814	295	3.7724e-11	21	0.13254	79	0.18008	3.77239e-11
GO:0051310	metaphase plate congression	33					19	4.563e-11	1	0.23947			4.56305e-11
GO:0050819	negative regulation of coagulation	37	9	0.00097039	13	4.635e-11			2	0.037309	3	0.14899	4.63497e-11
GO:0006958	complement activation, classical pathway	19			10	6.3346e-11					2	0.14947	6.33462e-11
GO:0008395	steroid hydroxylase activity	19			10	6.3346e-11					1	0.50393	6.33462e-11
GO:0030195	negative regulation of blood coagulation	31	7	0.0054977	12	6.9032e-11			1	0.22674			6.90324e-11
GO:0065008	regulation of biological quality	2742	227	0.0087404	144	8.1826e-11			26	0.24912	128	0.0010823	8.1826e-11
GO:0006270	DNA-dependent DNA replication initiation	34					19	9.3229e-11	1	0.24576			9.3229e-11
GO:0034440	lipid oxidation	65	9	0.041608	16	1.1692e-10							1.16919e-10
GO:0043170	macromolecule metabolic process	7479	589	0.00086921			912	1.2084e-10			278	0.28694	1.20839e-10
GO:0002455	humoral immune response mediated by circulating im	20			10	1.2314e-10					2	0.1623	1.23137e-10
GO:0042060	wound healing	368	42	0.0019023	38	1.2881e-10					34	5.7737e-07	1.28807e-10
GO:0006950	response to stress	3312	325	1.405e-10	164	2.3381e-10	359	0.25948	36	0.043117	157	0.0001117	1.40498e-10
GO:0010948	negative regulation of cell cycle process	89	7	0.45776			32	1.4729e-10	5	0.00084776			1.47285e-10
GO:0010817	regulation of hormone levels	370	34	0.08182	38	1.5093e-10					22	0.015996	1.5093e-10
GO:0006952	defense response	1322	146	6.0084e-08	85	1.564e-10					52	0.2837	1.56398e-10
GO:0048513	organ development	2104	157	0.30559	69	0.37848			26	0.02217	131	1.6227e-10	1.62272e-10
GO:0005777	peroxisome	98	13	0.022692	19	1.8344e-10							1.83437e-10
GO:0051329	interphase of mitotic cell cycle	395	30	0.39966			84	1.8789e-10	8	0.016796			1.87891e-10
GO:0010467	gene expression	4218					554	2.0238e-10					2.02384e-10
GO:0050678	regulation of epithelial cell proliferation	152	14	0.20189	8	0.10791	17	0.43256			25	2.1418e-10	2.14179e-10
GO:0042579	microbody	99	13	0.02447	19	2.2046e-10							2.20462e-10
GO:0042730	fibrinolysis	16	2	0.32039	9	2.685e-10					1	0.44584	2.68501e-10
GO:0016070	RNA metabolic process	3315					450	2.7022e-10					2.70219e-10
GO:0006397	mRNA processing	228					57	3.1142e-10					3.11421e-10
GO:0051303	establishment of chromosome localization	36					19	3.5092e-10	2	0.03548			3.50918e-10
GO:0002253	activation of immune response	206	29	0.00036919	27	3.5747e-10			2	0.50904			3.57471e-10
GO:0044420	extracellular matrix part	121							6	0.00050046	22	3.6101e-10	3.61013e-10
GO:0042127	regulation of cell proliferation	2379	211	0.00042929	93	0.014811	281	0.015316	31	0.0058305	142	4.2489e-10	4.24894e-10
GO:0034453	microtubule anchoring	33					18	5.0198e-10	1	0.23947			5.01975e-10
GO:0000785	chromatin	255	22	0.21267			61	5.0458e-10					5.04583e-10
GO:0070507	regulation of microtubule cytoskeleton organizatio	118	10	0.33966			37	5.1461e-10					5.14607e-10
GO:0050793	regulation of developmental process	1256	109	0.020245	47	0.12353	141	0.2099	21	0.0014712	89	5.5646e-10	5.56462e-10
GO:0019395	fatty acid oxidation	62	9	0.031903	15	5.8285e-10							5.82854e-10
GO:0010033	response to organic substance	2078	220	6.1212e-10	104	8.2942e-07			19	0.35279	109	3.4963e-05	6.12124e-10
GO:0050000	chromosome localization	37					19	6.5025e-10	2	0.037309			6.5025e-10
GO:0032886	regulation of microtubule-based process	119	10	0.34935			37	6.7203e-10					6.72028e-10
GO:0007275	multicellular organismal development	4071							45	0.016934	213	7.197e-10	7.19701e-10
GO:0001936	regulation of endothelial cell proliferation	83	8	0.24398	7	0.015672					18	7.3915e-10	7.39147e-10
GO:0048519	negative regulation of biological process	3685	321	3.4373e-05	141	0.0052294	479	3.0379e-08	40	0.033212	197	7.8019e-10	7.80187e-10
GO:0031577	spindle checkpoint	49					22	7.9718e-10	4	0.00070539			7.97182e-10
GO:0005773	vacuole	233	45	8.2238e-10	10	0.20138					11	0.22515	8.2238e-10
GO:0001935	endothelial cell proliferation	94	8	0.36158	7	0.028876	10	0.53442			19	8.9067e-10	8.90668e-10
GO:0051917	regulation of fibrinolysis	13	2	0.23837	8	1.0313e-09					1	0.38095	1.03129e-09
GO:0044242	cellular lipid catabolic process	97	18	0.00016416	18	1.1711e-09							1.17108e-09
GO:0030155	regulation of cell adhesion	491	56	0.00037603	28	0.0018939	53	0.44195	6	0.22015	47	1.2151e-09	1.21506e-09
GO:0048523	negative regulation of cellular process	3432	292	0.00047832	126	0.029942	459	1.435e-09	37	0.044838	185	1.8068e-09	1.43502e-09
GO:0065003	macromolecular complex assembly	1565	128	0.060568	59	0.083555	237	1.503e-09			59	0.39047	1.503e-09
GO:0006302	double-strand break repair	112					35	1.6626e-09					1.66257e-09
GO:0033261	regulation of S phase	102					33	1.7925e-09	2	0.20588			1.79251e-09
GO:0071844	cellular component assembly at cellular level	1076	85	0.18538			174	2.6092e-09	16	0.015905	50	0.041251	2.6092e-09
GO:0007093	mitotic cell cycle checkpoint	119					36	2.6218e-09	6	0.00045797			2.62175e-09
GO:0071822	protein complex subunit organization	1470	125	0.023858	58	0.04337	224	2.6357e-09			59	0.21779	2.6357e-09
GO:0007098	centrosome cycle	56	6	0.21146			23	2.8103e-09					2.81034e-09
GO:0044248	cellular catabolic process	1173	125	3.7558e-06	75	2.8612e-09	138	0.0831	10	0.5051			2.86116e-09
GO:2000602	regulation of interphase of mitotic cell cycle	187	14	0.47456			48	3.0586e-09	2	0.45831			3.05864e-09
GO:0007010	cytoskeleton organization	1094	93	0.04723			176	3.1167e-09	16	0.018315	54	0.012506	3.11669e-09
GO:0051239	regulation of multicellular organismal process	1699	149	0.0049607	90	4.982e-07			23	0.011832	108	3.2031e-09	3.20308e-09
GO:0012501	programmed cell death	2452	231	3.8427e-06	84	0.21543	293	0.0074385	25	0.15139	142	3.3394e-09	3.33936e-09
GO:0006915	apoptosis	2430	229	4.1881e-06	82	0.26452	290	0.0082776	25	0.141	141	3.4057e-09	3.4057e-09
GO:0051983	regulation of chromosome segregation	44					20	3.602e-09	3	0.0056887			3.60198e-09
GO:0050778	positive regulation of immune response	260	34	0.0004901	29	3.662e-09							3.66203e-09
GO:0042445	hormone metabolic process	170	15	0.23876	23	3.9353e-09					10	0.090014	3.93534e-09
GO:0001871	pattern binding	199	22	0.028451	25	3.9372e-09	22	0.4358	3	0.22667	9	0.29529	3.9372e-09
GO:0030247	polysaccharide binding	199	22	0.028451	25	3.9372e-09	22	0.4358	3	0.22667	9	0.29529	3.9372e-09
GO:0051128	regulation of cellular component organization	1728	152	0.004068			255	4.0213e-09	32	8.7667e-06	98	4.0404e-06	4.02127e-09
GO:0044238	primary metabolic process	8623	703	2.0765e-07	336	5.3066e-09	1021	4.1026e-09					4.10261e-09
GO:0034622	cellular macromolecular complex assembly	576					106	5.226e-09					5.22601e-09
GO:0044237	cellular metabolic process	8623	690	9.6127e-06	328	2.9333e-07	1020	5.5434e-09					5.54337e-09
GO:0048583	regulation of response to stimulus	2407	243	5.6712e-09	112	9.4324e-06			21	0.42765	123	3.2706e-05	5.67118e-09
GO:0071843	cellular component biogenesis at cellular level	227					54	6.0889e-09					6.0889e-09
GO:0072358	cardiovascular system development	587	57	0.011946	32	0.00191			9	0.05431	51	6.5399e-09	6.53995e-09
GO:0072359	circulatory system development	587	57	0.011946	32	0.00191			9	0.05431	51	6.5399e-09	6.53995e-09
GO:0030529	ribonucleoprotein complex	383					78	6.6023e-09					6.60233e-09
GO:0005319	lipid transporter activity	96	17	0.00043873	17	7.1485e-09			3	0.045111			7.14852e-09
GO:0043231	intracellular membrane-bounded organelle	6807	546	0.00025292			827	7.8003e-09					7.80029e-09
GO:0070271	protein complex biogenesis	1386	116	0.042574	56	0.031965	211	8.8567e-09			58	0.13648	8.85668e-09
GO:0007091	mitotic metaphase/anaphase transition	59					23	9.3577e-09	4	0.0014219			9.35766e-09
GO:0050820	positive regulation of coagulation	16			8	9.4841e-09			1	0.12423	1	0.44584	9.48411e-09
GO:0070925	organelle assembly	98					31	1.0141e-08	4	0.0088202	4	0.4762	1.01409e-08
GO:0043227	membrane-bounded organelle	6816	547	0.00023392			827	1.037e-08					1.03695e-08
GO:0048545	response to steroid hormone stimulus	407	46	0.0014538	28	9.7847e-05					40	1.0377e-08	1.03772e-08
GO:0008380	RNA splicing	288					63	1.1448e-08					1.14482e-08
GO:0022613	ribonucleoprotein complex biogenesis	219					52	1.2392e-08					1.23917e-08
GO:0065009	regulation of molecular function	2428	243	1.25e-08	82	0.26191	272	0.12464	21	0.44436	117	0.00058323	1.24995e-08
GO:0006461	protein complex assembly	1384	116	0.041139	56	0.031216	210	1.2691e-08			58	0.13405	1.2691e-08
GO:0008201	heparin binding	125	18	0.0035042	19	1.2988e-08	15	0.33449	2	0.27595	7	0.16795	1.29882e-08
GO:0005515	protein binding	8440	680	4.1571e-06			998	1.3105e-08	79	0.064307	326	0.048732	1.3105e-08
GO:0016125	sterol metabolic process	126	25	2.769e-06	19	1.4854e-08							1.48543e-08
GO:0051301	cell division	208	17	0.32388			50	1.5314e-08	9	5.7495e-05	10	0.22284	1.53135e-08
GO:0034645	cellular macromolecule biosynthetic process	3677					480	1.621e-08			134	0.48161	1.62095e-08
GO:0005876	spindle microtubule	39					18	1.6228e-08	1	0.27644			1.62276e-08
GO:0008094	DNA-dependent ATPase activity	56			3	0.25869	22	1.6575e-08	1	0.37178			1.65748e-08
GO:0030071	regulation of mitotic metaphase/anaphase transitio	56					22	1.6575e-08	4	0.0011696			1.65748e-08
GO:0007080	mitotic metaphase plate congression	21					13	1.6688e-08					1.66882e-08
GO:0008219	cell death	2536	237	5.0271e-06	89	0.14438	300	0.011369	25	0.19509	143	1.673e-08	1.67298e-08
GO:0016265	death	2536	237	5.0271e-06	89	0.14438	300	0.011369	25	0.19509	143	1.673e-08	1.67298e-08
GO:0048518	positive regulation of biological process	3707	345	1.7254e-08	151	0.00023229	426	0.015903	45	0.0029268	188	1.5057e-07	1.72535e-08
GO:0001568	blood vessel development	499	50	0.01028	29	0.0011893			6	0.23081	45	1.7367e-08	1.73674e-08
GO:0071702	organic substance transport	534	68	2.5226e-06	43	1.7476e-08					32	0.0037683	1.74755e-08
GO:0050658	RNA transport	80					27	1.9136e-08					1.9136e-08
GO:0051236	establishment of RNA localization	80					27	1.9136e-08					1.9136e-08
GO:0001944	vasculature development	501	51	0.0071782	30	0.00061024			6	0.2335	45	1.9592e-08	1.95919e-08
GO:0008401	retinoic acid 4-hydroxylase activity	12	1	0.59087	7	2.0448e-08							2.04485e-08
GO:0005581	collagen	51							2	0.066326	13	2.1679e-08	2.16787e-08
GO:0004866	endopeptidase inhibitor activity	129	15	0.043272	19	2.2037e-08			2	0.28818	9	0.044817	2.20374e-08
GO:0030258	lipid modification	129	15	0.043272	19	2.2037e-08	14	0.49281					2.20374e-08
GO:0010876	lipid localization	202	33	7.109e-06	24	2.434e-08					10	0.19802	2.43398e-08
GO:0009605	response to external stimulus	1304	128	0.00013696	78	2.4984e-08			13	0.27938	50	0.35532	2.49837e-08
GO:0006403	RNA localization	91			3	0.55017	29	2.4994e-08					2.49942e-08
GO:0061135	endopeptidase regulator activity	130	15	0.045814	19	2.5067e-08			2	0.29124	9	0.046681	2.50668e-08
GO:0006067	ethanol metabolic process	8			6	2.5229e-08							2.52294e-08
GO:0034308	primary alcohol metabolic process	8			6	2.5229e-08							2.52294e-08
GO:0048514	blood vessel morphogenesis	489	50	0.0071048	29	0.00087059			6	0.21752	44	2.6882e-08	2.68817e-08
GO:0006953	acute-phase response	40	11	8.2369e-05	11	2.7611e-08					2	0.42767	2.76108e-08
GO:0090068	positive regulation of cell cycle process	92					29	3.2866e-08	2	0.17604			3.28659e-08
GO:0009062	fatty acid catabolic process	50	9	0.0084535	12	3.4396e-08	6	0.43184					3.43959e-08
GO:0072329	monocarboxylic acid catabolic process	50	9	0.0084535	12	3.4396e-08	6	0.43184					3.43959e-08
GO:0071103	DNA conformation change	213					50	3.489e-08	3	0.25742			3.48897e-08
GO:0050776	regulation of immune response	413	45	0.0033069	36	3.6619e-08					18	0.24168	3.66189e-08
GO:0005539	glycosaminoglycan binding	191	22	0.01877	23	3.7048e-08	22	0.35886	3	0.20944	9	0.25645	3.70478e-08
GO:0008035	high-density lipoprotein particle binding	25	5	0.03003	9	3.7201e-08					1	0.60251	3.72006e-08
GO:0044283	small molecule biosynthetic process	670	59	0.058629	49	3.7268e-08					27	0.30972	3.72682e-08
GO:0045765	regulation of angiogenesis	282	25	0.15985	18	0.0037262			5	0.084437	31	3.876e-08	3.876e-08
GO:0005201	extracellular matrix structural constituent	117							3	0.072668	19	3.9343e-08	3.93433e-08
GO:0043067	regulation of programmed cell death	2181	212	1.2258e-06	80	0.080058	252	0.050176	22	0.1851	126	3.9601e-08	3.96008e-08
GO:0010941	regulation of cell death	2204	214	1.1671e-06	82	0.059508	255	0.046636	22	0.19861	127	3.9988e-08	3.99883e-08
GO:0006955	immune response	1247	140	4.2845e-08	74	8.3141e-08					49	0.29345	4.2845e-08
GO:0051656	establishment of organelle localization	93	7	0.5046	3	0.56496	29	4.3005e-08	2	0.179			4.30046e-08
GO:0005657	replication fork	37			2	0.32595	17	4.4301e-08	1	0.26432			4.43013e-08
GO:0042981	regulation of apoptosis	2164	211	1.0462e-06	79	0.08847	250	0.051245	22	0.17544	125	4.5984e-08	4.59837e-08
GO:0009888	tissue development	811	72	0.034526	27	0.41161			11	0.072257	61	4.7031e-08	4.7031e-08
GO:0048522	positive regulation of cellular process	3439	321	5.2663e-08	119	0.13334	396	0.018168	41	0.0067139	177	1.5362e-07	5.26634e-08
GO:0031570	DNA integrity checkpoint	121	12	0.15857			34	5.5762e-08	4	0.017959			5.57621e-08
GO:0016323	basolateral plasma membrane	185	23	0.006938			23	0.22736	2	0.4528	24	6.0602e-08	6.06023e-08
GO:0050657	nucleic acid transport	84					27	6.1499e-08					6.14985e-08
GO:0007243	intracellular protein kinase cascade	1576	168	6.2064e-08	54	0.2757					82	0.00048347	6.20644e-08
GO:0005813	centrosome	223	19	0.25011			51	6.2897e-08	7	0.0025295			6.2897e-08
GO:0071174	mitotic cell cycle spindle checkpoint	38					17	7.2321e-08	4	0.0002636			7.23206e-08
GO:0048584	positive regulation of response to stimulus	835	92	2.1704e-05	56	7.4343e-08			8	0.38453	38	0.086706	7.43429e-08
GO:0022603	regulation of anatomical structure morphogenesis	615	56	0.038441	29	0.020371	71	0.21616	12	0.0049556	50	7.7639e-08	7.76392e-08
GO:0019318	hexose metabolic process	199	19	0.12367	23	7.9782e-08			2	0.49071	11	0.10839	7.97821e-08
GO:0010389	regulation of G2/M transition of mitotic cell cycl	75					25	8.4313e-08	1	0.46364	3	0.51373	8.43134e-08
GO:0044430	cytoskeletal part	779					129	8.6955e-08	22	4.0344e-07			8.69547e-08
GO:0008203	cholesterol metabolic process	113	23	4.3701e-06	17	8.8447e-08							8.8447e-08
GO:0030414	peptidase inhibitor activity	141	16	0.045627	19	9.5273e-08			2	0.32469	10	0.03238	9.52727e-08
GO:0002682	regulation of immune system process	798	92	3.5149e-06	54	9.6828e-08					34	0.18375	9.68276e-08
GO:0005856	cytoskeleton	1052					164	9.9759e-08	23	1.6019e-05	46	0.10522	9.97588e-08
GO:0051272	positive regulation of cellular component movement	426	45	0.0058377	14	0.47449			7	0.063201	39	1.0771e-07	1.07709e-07
GO:0071173	spindle assembly checkpoint	39					17	1.1567e-07	4	0.00029186			1.15665e-07
GO:0006699	bile acid biosynthetic process	21	3	0.18788	8	1.3044e-07							1.30436e-07
GO:0010639	negative regulation of organelle organization	166	13	0.4132			41	1.3431e-07	5	0.012219	7	0.39529	1.34308e-07
GO:0046394	carboxylic acid biosynthetic process	221	19	0.23794	24	1.3696e-07			3	0.27526	18	0.0011686	1.36957e-07
GO:0016053	organic acid biosynthetic process	222	19	0.24399	24	1.4912e-07			3	0.27749	18	0.00123	1.49123e-07
GO:0009074	aromatic amino acid family catabolic process	15	2	0.29315	7	1.5298e-07							1.52978e-07
GO:0030194	positive regulation of blood coagulation	15			7	1.5298e-07			1	0.11694	1	0.425	1.52978e-07
GO:0000922	spindle pole	53			2	0.50102	20	1.6276e-07	2	0.070934			1.62756e-07
GO:0044451	nucleoplasm part	526					94	1.6306e-07					1.6306e-07
GO:0051640	organelle localization	126	11	0.29391	5	0.3651	34	1.6369e-07	3	0.086313			1.63694e-07
GO:0005815	microtubule organizing center	249	20	0.3325			54	1.6921e-07	8	0.0010861			1.69211e-07
GO:0015238	drug transmembrane transporter activity	47	6	0.11797	11	1.7034e-07					2	0.51157	1.70339e-07
GO:0006069	ethanol oxidation	6			5	1.7808e-07							1.78077e-07
GO:0072378	blood coagulation, fibrin clot formation	6			5	1.7808e-07					1	0.19852	1.78077e-07
GO:0001525	angiogenesis	453	45	0.016497	27	0.0012055			6	0.17214	40	1.9371e-07	1.93714e-07
GO:0009719	response to endogenous stimulus	1133	126	3.6712e-07	68	1.9662e-07	122	0.40341			73	1.0019e-06	1.96619e-07
GO:0060255	regulation of macromolecule metabolic process	4489	359	0.0072346			563	2.0214e-07			194	0.0021621	2.02136e-07
GO:0051179	localization	4828	411	1.4263e-05	173	0.024005			47	0.10555	232	2.0923e-07	2.09232e-07
GO:0006325	chromatin organization	493					89	2.1963e-07					2.19629e-07
GO:0008017	microtubule binding	169	16	0.15558	7	0.28438	41	2.2659e-07	3	0.16387	7	0.41315	2.26587e-07
GO:0005794	Golgi apparatus	603	78	2.4246e-07							28	0.10679	2.42458e-07
GO:0005996	monosaccharide metabolic process	229	25	0.023594	24	2.6656e-07			2	0.5662	12	0.12853	2.66557e-07
GO:0030246	carbohydrate binding	298	32	0.014496	28	2.7048e-07			4	0.23224	17	0.043885	2.70482e-07
GO:0033036	macromolecule localization	1884	191	2.7112e-07	70	0.079965	218	0.062769			79	0.090711	2.71117e-07
GO:0015631	tubulin binding	233	25	0.02842			51	2.732e-07	5	0.044039	9	0.46954	2.73198e-07
GO:0006405	RNA export from nucleus	69					23	2.7548e-07					2.75475e-07
GO:0051241	negative regulation of multicellular organismal pr	213	20	0.13129	23	2.7677e-07			3	0.25742	11	0.15128	2.76767e-07
GO:0071813	lipoprotein particle binding	71	11	0.011891	13	2.8358e-07					9	0.0010127	2.83577e-07
GO:0071814	protein-lipid complex binding	71	11	0.011891	13	2.8358e-07					9	0.0010127	2.83577e-07
GO:0007094	mitotic cell cycle spindle assembly checkpoint	37					16	3.1256e-07	4	0.00023736			3.12558e-07
GO:0051493	regulation of cytoskeleton organization	348	38	0.0063484			68	3.1534e-07	3	0.55053	17	0.13061	3.15344e-07
GO:0030335	positive regulation of cell migration	393	44	0.0021877	13	0.4688			6	0.10709	36	3.3037e-07	3.30372e-07
GO:0034399	nuclear periphery	102					29	3.9518e-07			5	0.31007	3.95183e-07
GO:0016903	oxidoreductase activity, acting on the aldehyde or	41	3	0.57188	10	4.1155e-07			2	0.04497	3	0.18464	4.1155e-07
GO:0019899	enzyme binding	1778	148	0.028017			250	4.1732e-07					4.17322e-07
GO:2000147	positive regulation of cell motility	397	44	0.0026535	13	0.4835			7	0.046572	36	4.2238e-07	4.22378e-07
GO:2000257	regulation of protein activation cascade	24	3	0.24557	8	4.3364e-07			1	0.18048			4.3364e-07
GO:0009653	anatomical structure morphogenesis	1755					191	0.31116	21	0.05204	103	4.434e-07	4.434e-07
GO:0016337	cell-cell adhesion	486	42	0.11998			52	0.46975	7	0.10784	41	4.586e-07	4.58602e-07
GO:0006275	regulation of DNA replication	149	13	0.27196			37	4.6846e-07					4.68457e-07
GO:0007160	cell-matrix adhesion	283	28	0.052211	16	0.017809			7	0.0091288	29	4.7653e-07	4.76529e-07
GO:0045841	negative regulation of mitotic metaphase/anaphase	38					16	4.8728e-07	4	0.0002636			4.87276e-07
GO:0006869	lipid transport	188	32	4.0247e-06	21	5.1959e-07					9	0.24233	5.19592e-07
GO:0009725	response to hormone stimulus	929	104	3.0642e-06	57	1.056e-06	103	0.29593			64	5.198e-07	5.19803e-07
GO:0008652	cellular amino acid biosynthetic process	63	5	0.47552	12	5.2077e-07			1	0.40731	6	0.0261	5.20772e-07
GO:0009059	macromolecule biosynthetic process	3901					494	5.4392e-07					5.4392e-07
GO:0010212	response to ionizing radiation	156	16	0.094124	8	0.12025	38	5.5579e-07	6	0.0018708	8	0.20505	5.55789e-07
GO:0008209	androgen metabolic process	33	3	0.42545	9	5.6071e-07							5.60706e-07
GO:0048646	anatomical structure formation involved in morphog	582	52	0.058937	28	0.017739			8	0.10898	46	5.8575e-07	5.85752e-07
GO:0016817	hydrolase activity, acting on acid anhydrides	798	59	0.42359			128	5.9215e-07					5.9215e-07
GO:0016818	hydrolase activity, acting on acid anhydrides, in	798	59	0.42359			128	5.9215e-07					5.9215e-07
GO:0080134	regulation of response to stress	744	90	5.9252e-07	46	1.0131e-05	80	0.43385	7	0.41677	38	0.020768	5.92518e-07
GO:0005579	membrane attack complex	7	1	0.40623	5	6.0707e-07							6.07067e-07
GO:0006006	glucose metabolic process	174	15	0.26696	20	6.1265e-07			2	0.42193	10	0.10101	6.12653e-07
GO:0009404	toxin metabolic process	25			8	6.202e-07			1	0.18725	1	0.60251	6.202e-07
GO:0010953	regulation of protein maturation by peptide bond c	25	3	0.26539	8	6.202e-07			1	0.18725	1	0.60251	6.202e-07
GO:0051225	spindle assembly	57					20	6.4342e-07	2	0.080449			6.43422e-07
GO:0050790	regulation of catalytic activity	1968	196	6.5045e-07	66	0.31099	217	0.22743			99	0.00039471	6.50448e-07
GO:0006775	fat-soluble vitamin metabolic process	43	4	0.37246	10	6.6507e-07					2	0.4646	6.65074e-07
GO:0000086	G2/M transition of mitotic cell cycle	139	13	0.19778			35	6.6578e-07	5	0.0059223			6.65785e-07
GO:0009057	macromolecule catabolic process	855	100	6.7355e-07			106	0.039602					6.73553e-07
GO:0002673	regulation of acute inflammatory response	34	5	0.093066	9	7.4143e-07			2	0.031932			7.41427e-07
GO:0002252	immune effector process	467	54	0.0003398	36	7.5445e-07					22	0.12606	7.54454e-07
GO:0034097	response to cytokine stimulus	631	79	7.6792e-07	36	0.00044778					24	0.43145	7.67924e-07
GO:0034660	ncRNA metabolic process	189					43	7.7292e-07					7.72915e-07
GO:0016614	oxidoreductase activity, acting on CH-OH group of	117	11	0.21782	16	8.0128e-07	14	0.34644	1	0.62206	6	0.24992	8.01277e-07
GO:0016462	pyrophosphatase activity	795	58	0.4669			127	8.1889e-07					8.18895e-07
GO:0000725	recombinational repair	53					19	8.3642e-07					8.3642e-07
GO:0019439	aromatic compound catabolic process	26	2	0.56584	8	8.7126e-07					1	0.61692	8.71259e-07
GO:0000790	nuclear chromatin	68	5	0.54419			22	8.9122e-07	1	0.43146	3	0.44881	8.91225e-07
GO:0005826	actomyosin contractile ring	10					2	0.28401	4	8.972e-07			8.97204e-07
GO:0070938	contractile ring	10					2	0.28401	4	8.972e-07			8.97204e-07
GO:0002684	positive regulation of immune system process	392	46	0.00066316	32	9.1766e-07							9.17656e-07
GO:0045839	negative regulation of mitosis	44					17	9.3059e-07	4	0.00046658			9.30594e-07
GO:0051784	negative regulation of nuclear division	44					17	9.3059e-07	4	0.00046658			9.30594e-07
GO:0006957	complement activation, alternative pathway	19	5	0.0093849	7	1.0732e-06					1	0.50393	1.07317e-06
GO:0016525	negative regulation of angiogenesis	105	8	0.48337	11	0.00047029			1	0.58227	16	1.1247e-06	1.12469e-06
GO:0050727	regulation of inflammatory response	165	22	0.0035582	19	1.1361e-06	18	0.47207	3	0.15593			1.13615e-06
GO:0004386	helicase activity	142					35	1.1434e-06					1.1434e-06
GO:0051383	kinetochore organization	20					11	1.1521e-06	1	0.15282	2	0.1623	1.15208e-06
GO:0005783	endoplasmic reticulum	734	88	1.1595e-06							35	0.058923	1.15952e-06
GO:0031589	cell-substrate adhesion	312	28	0.13	16	0.038976			7	0.014978	30	1.1711e-06	1.17111e-06
GO:0050896	response to stimulus	8563	693	1.2156e-06	313	6.9094e-05			82	0.031158	358	3.7328e-05	1.2156e-06
GO:0008289	lipid binding	437	38	0.12551	34	1.251e-06			7	0.070349	24	0.028607	1.251e-06
GO:0043190	ATP-binding cassette (ABC) transporter complex	46	5	0.23234	10	1.2988e-06							1.29884e-06
GO:0005874	microtubule	119			4	0.51909	31	1.3021e-06	6	0.00045797			1.30212e-06
GO:0000724	double-strand break repair via homologous recombin	45					17	1.3497e-06					1.34965e-06
GO:0032501	multicellular organismal process	6461			208	0.35878			59	0.18088	290	1.3778e-06	1.3778e-06
GO:0006464	protein modification process	2906	270	1.4068e-06			330	0.057148			129	0.0063506	1.40684e-06
GO:0043623	cellular protein complex assembly	348	30	0.16976			66	1.4098e-06	3	0.55053	18	0.08274	1.40985e-06
GO:0007076	mitotic chromosome condensation	24					12	1.4243e-06	1	0.18048			1.42425e-06
GO:0051168	nuclear export	114					30	1.5266e-06					1.52661e-06
GO:0000723	telomere maintenance	70					22	1.5506e-06					1.55056e-06
GO:0060236	regulation of mitotic spindle organization	17	2	0.34737	1	0.41986	10	1.5672e-06					1.56717e-06
GO:0008391	arachidonic acid monooxygenase activity	8			5	1.5768e-06	1	0.58904	1	0.064161			1.5768e-06
GO:0010906	regulation of glucose metabolic process	47			10	1.6038e-06					2	0.51157	1.60384e-06
GO:0005604	basement membrane	72					8	0.49081	2	0.11915	13	1.6057e-06	1.6057e-06
GO:0052548	regulation of endopeptidase activity	386	54	1.6915e-06	14	0.33303	47	0.16072			21	0.042171	1.69153e-06
GO:0061134	peptidase regulator activity	202	23	0.018732	21	1.6953e-06			2	0.49862	11	0.11692	1.69532e-06
GO:0008285	negative regulation of cell proliferation	1027	103	0.00029299	47	0.0064567			11	0.22778	67	1.9013e-06	1.90131e-06
GO:0032200	telomere organization	71					22	2.0254e-06					2.02543e-06
GO:0001848	complement binding	38	8	0.0048365	9	2.0594e-06			2	0.039173	2	0.40231	2.05939e-06
GO:0031399	regulation of protein modification process	1605	163	2.1392e-06			196	0.012262			84	0.00034067	2.13925e-06
GO:0000077	DNA damage checkpoint	110	11	0.16515			29	2.1798e-06	3	0.062793			2.1798e-06
GO:0046605	regulation of centrosome cycle	21					11	2.189e-06					2.18895e-06
GO:0000084	S phase of mitotic cell cycle	93					26	2.2029e-06	2	0.179			2.2029e-06
GO:0030449	regulation of complement activation	21	3	0.18788	7	2.3443e-06			1	0.15982			2.34426e-06
GO:0023051	regulation of signaling	2074	197	1.4156e-05	68	0.38051					114	2.546e-06	2.54604e-06
GO:0004857	enzyme inhibitor activity	353	37	0.01305	29	2.6329e-06	41	0.27242	5	0.16772	22	0.0096954	2.63287e-06
GO:0042254	ribosome biogenesis	117					30	2.7372e-06					2.73715e-06
GO:0033044	regulation of chromosome organization	141					34	2.7489e-06					2.74888e-06
GO:0005886	plasma membrane	3466	254	0.35854							172	2.8238e-06	2.82382e-06
GO:0032268	regulation of cellular protein metabolic process	1914	188	2.88e-06	64	0.32342	237	0.0031009	17	0.41229	99	0.00014509	2.88004e-06
GO:0006094	gluconeogenesis	30	4	0.1649	8	2.9205e-06							2.92055e-06
GO:0046483	heterocycle metabolic process	846	63	0.39634	52	3.0828e-06	95	0.26019					3.08284e-06
GO:0003697	single-stranded DNA binding	106					28	3.1129e-06	1	0.58574	4	0.53787	3.1129e-06
GO:0031323	regulation of cellular metabolic process	4561	371	0.0019593	145	0.46546	561	3.1398e-06			183	0.054027	3.1398e-06
GO:0034613	cellular protein localization	941	105	3.1775e-06			110	0.12553					3.17753e-06
GO:0080090	regulation of primary metabolic process	4444	356	0.0067936			548	3.2077e-06			176	0.086113	3.20771e-06
GO:0048869	cellular developmental process	2648	202	0.17191			285	0.33783	32	0.01493	138	3.2229e-06	3.22294e-06
GO:0005496	steroid binding	62	6	0.28442	11	3.2421e-06							3.24213e-06
GO:0040017	positive regulation of locomotion	433	45	0.0077786	15	0.39051			7	0.067696	36	3.2489e-06	3.24891e-06
GO:0019538	protein metabolic process	4395	383	3.4399e-06			481	0.14799			185	0.0091225	3.43992e-06
GO:0019203	carbohydrate phosphatase activity	9			5	3.4557e-06	2	0.24308					3.45571e-06
GO:0050308	sugar-phosphatase activity	9			5	3.4557e-06	2	0.24308					3.45571e-06
GO:0050746	regulation of lipoprotein metabolic process	9	3	0.022299	5	3.4557e-06							3.45571e-06
GO:0010468	regulation of gene expression	3221	239	0.28518			411	3.4892e-06	27	0.49845	138	0.015401	3.48919e-06
GO:0031396	regulation of protein ubiquitination	155	17	0.052716			36	3.6081e-06	2	0.36666	7	0.33012	3.60811e-06
GO:0006766	vitamin metabolic process	75	6	0.45314	12	3.6165e-06					3	0.51373	3.61647e-06
GO:0012505	endomembrane system	646	78	3.652e-06			68	0.51698			28	0.18649	3.65197e-06
GO:0000910	cytokinesis	149					35	3.7359e-06	9	4.0066e-06	8	0.17321	3.73593e-06
GO:0019222	regulation of metabolic process	5169	431	6.4229e-05	166	0.39779	627	3.7833e-06			219	0.002708	3.78327e-06
GO:0003678	DNA helicase activity	53					18	3.9728e-06					3.97283e-06
GO:0051028	mRNA transport	58			2	0.54956	19	3.975e-06					3.97504e-06
GO:0071944	cell periphery	3510	256	0.39136							173	4.0076e-06	4.00762e-06
GO:0070727	cellular macromolecule localization	946	105	4.0338e-06			110	0.13804					4.03383e-06
GO:0017111	nucleoside-triphosphatase activity	765	56	0.45761			120	4.1434e-06					4.14337e-06
GO:0000779	condensed chromosome, centromeric region	9					7	4.185e-06					4.18503e-06
GO:0045184	establishment of protein localization	1375	142	4.3538e-06							61	0.056156	4.35381e-06
GO:0015893	drug transport	64	11	0.0054483	11	4.4809e-06					4	0.20123	4.48091e-06
GO:0002520	immune system development	737	86	4.5896e-06	29	0.12878			7	0.40724	35	0.061675	4.58957e-06
GO:0009314	response to radiation	559	53	0.022574			93	4.677e-06	7	0.17977	26	0.11513	4.67701e-06
GO:0051918	negative regulation of fibrinolysis	5	1	0.31085	4	4.7501e-06							4.75012e-06
GO:0051234	establishment of localization	3757	333	4.7864e-06	135	0.044877					161	0.0083558	4.78638e-06
GO:0052547	regulation of peptidase activity	400	54	4.9962e-06	14	0.38203	49	0.14487			22	0.034542	4.99617e-06
GO:0043281	regulation of caspase activity	370	51	5.028e-06	14	0.27902	47	0.099093			20	0.049148	5.02797e-06
GO:0051302	regulation of cell division	59	7	0.12821			19	5.2893e-06	3	0.012769	5	0.061897	5.28933e-06
GO:0006406	mRNA export from nucleus	54					18	5.3773e-06					5.37727e-06
GO:0032153	cell division site	15					4	0.064755	4	5.6476e-06			5.64759e-06
GO:0032155	cell division site part	15					4	0.064755	4	5.6476e-06			5.64759e-06
GO:0035556	intracellular signal transduction	2429	228	5.8752e-06							117	0.00059242	5.87518e-06
GO:0051336	regulation of hydrolase activity	842	95	6.0379e-06	27	0.49088	94	0.28147	8	0.39339	41	0.033033	6.03787e-06
GO:0006776	vitamin A metabolic process	33	4	0.20931	8	6.3743e-06	4	0.46279			2	0.33681	6.37428e-06
GO:0022616	DNA strand elongation	23	2	0.49893			11	6.8704e-06					6.87045e-06
GO:0051298	centrosome duplication	23	4	0.078379			11	6.8704e-06					6.87045e-06
GO:0030301	cholesterol transport	67	16	1.5244e-05	11	7.1107e-06							7.11072e-06
GO:0000165	MAPKKK cascade	1111	106	0.001388	40	0.2094					69	7.214e-06	7.21401e-06
GO:0009615	response to virus	572	70	7.2966e-06									7.29656e-06
GO:0009309	amine biosynthetic process	108	10	0.24646	14	7.3739e-06	14	0.24318	1	0.59259	10	0.0057796	7.3739e-06
GO:0016363	nuclear matrix	93					25	7.3909e-06			4	0.43611	7.39095e-06
GO:0051246	regulation of protein metabolic process	2189	208	7.5189e-06	77	0.1611	258	0.021861	21	0.26237	107	0.00063468	7.51885e-06
GO:0030154	cell differentiation	2264	169	0.2953					27	0.029745	120	7.7472e-06	7.74723e-06
GO:0031110	regulation of microtubule polymerization or depoly	71					21	7.8128e-06					7.81278e-06
GO:0043414	macromolecule methylation	117					29	8.1956e-06					8.19562e-06
GO:0019724	B cell mediated immunity	81	9	0.12542	12	8.2481e-06					4	0.3373	8.24813e-06
GO:0009058	biosynthetic process	4742	356	0.1546			577	8.4731e-06			185	0.11966	8.47308e-06
GO:0051315	attachment of spindle microtubules to kinetochore	7					6	8.56e-06	1	0.05637			8.55997e-06
GO:0009966	regulation of signal transduction	1943	187	1.1066e-05	62	0.47777					106	8.6784e-06	8.67842e-06
GO:0016769	transferase activity, transferring nitrogenous gro	25			7	8.6848e-06			1	0.18725			8.68477e-06
GO:0042448	progesterone metabolic process	25			7	8.6848e-06					3	0.060177	8.68477e-06
GO:0034612	response to tumor necrosis factor	156	22	0.0017516	17	8.7571e-06			2	0.36962			8.75706e-06
GO:0003677	DNA binding	1806					245	8.7916e-06					8.79164e-06
GO:0043412	macromolecule modification	2998	272	8.8237e-06			348	0.017982			133	0.0056555	8.82367e-06
GO:0008207	C21-steroid hormone metabolic process	45			9	9.1999e-06					3	0.22224	9.19986e-06
GO:0034341	response to interferon-gamma	102	21	9.346e-06	8	0.015231					6	0.16483	9.34603e-06
GO:0007062	sister chromatid cohesion	32					13	9.3489e-06					9.34888e-06
GO:0032259	methylation	118					29	9.789e-06					9.78895e-06
GO:0006810	transport	3593	318	9.9711e-06	124	0.13368					156	0.0058747	9.97111e-06
GO:0019319	hexose biosynthetic process	35	5	0.10251	8	1.0222e-05							1.02221e-05
GO:0044249	cellular biosynthetic process	4624	339	0.32432			563	1.0942e-05			179	0.15209	1.09417e-05
GO:0006271	DNA strand elongation involved in DNA replication	20	2	0.42575			10	1.1055e-05					1.10549e-05
GO:0019901	protein kinase binding	564	46	0.19968			92	1.1854e-05			25	0.17332	1.18539e-05
GO:0005509	calcium ion binding	315	26	0.25555	24	6.4293e-05			3	0.48355	28	1.1861e-05	1.18613e-05
GO:0010608	posttranscriptional regulation of gene expression	641	50	0.28698			102	1.1915e-05	10	0.039689	33	0.02702	1.19149e-05
GO:0015918	sterol transport	73	17	1.1917e-05	11	1.6605e-05							1.1917e-05
GO:0016064	immunoglobulin mediated immune response	71	8	0.13511	11	1.2647e-05					4	0.25562	1.26465e-05
GO:0003777	microtubule motor activity	57	6	0.22316			18	1.2652e-05	1	0.37698			1.2652e-05
GO:0005818	aster	10			1	0.27401	7	1.2675e-05					1.26748e-05
GO:0019219	regulation of nucleobase, nucleoside, nucleotide a	3014	218	0.45823			383	1.2742e-05					1.27417e-05
GO:0009069	serine family amino acid metabolic process	36			8	1.2783e-05	5	0.32688			3	0.14046	1.27833e-05
GO:0044459	plasma membrane part	2670									136	1.2847e-05	1.28472e-05
GO:0044267	cellular protein metabolic process	3734	328	1.3094e-05			437	0.0043167			157	0.018154	1.30943e-05
GO:0003730	mRNA 3'-UTR binding	52					17	1.3103e-05					1.31025e-05
GO:0016616	oxidoreductase activity, acting on the CH-OH group	99	10	0.17197	13	1.3509e-05	12	0.3467	1	0.56083	6	0.14952	1.3509e-05
GO:0000794	condensed nuclear chromosome	33					13	1.3945e-05					1.39451e-05
GO:0034623	cellular macromolecular complex disassembly	114					28	1.4014e-05	1	0.61248			1.40139e-05
GO:0007090	regulation of S phase of mitotic cell cycle	68	5	0.54419			20	1.4021e-05	1	0.43146			1.40209e-05
GO:0034329	cell junction assembly	156	16	0.094124	9	0.058746	18	0.37554	3	0.13855	18	1.4284e-05	1.42837e-05
GO:0006979	response to oxidative stress	426	54	3.0642e-05	22	0.016387	46	0.44805	5	0.27592	34	1.4504e-05	1.45039e-05
GO:0007167	enzyme linked receptor protein signaling pathway	819	86	0.00021396	34	0.06149	93	0.22697	10	0.13967	54	1.4971e-05	1.49712e-05
GO:0008514	organic anion transmembrane transporter activity	27	2	0.58667	7	1.5189e-05					2	0.25576	1.51892e-05
GO:0016620	oxidoreductase activity, acting on the aldehyde or	27	2	0.58667	7	1.5189e-05			1	0.20063	2	0.25576	1.51892e-05
GO:0045833	negative regulation of lipid metabolic process	27	3	0.30552	7	1.5189e-05	4	0.31461					1.51892e-05
GO:0044432	endoplasmic reticulum part	191	31	1.5243e-05					2	0.46924			1.52432e-05
GO:0042325	regulation of phosphorylation	1603	154	8.0826e-05	56	0.22367	180	0.17503	14	0.45346	90	1.5837e-05	1.58367e-05
GO:0008210	estrogen metabolic process	37	4	0.27284	8	1.5864e-05			1	0.26432			1.58638e-05
GO:0005871	kinesin complex	29	3	0.34585	1	0.60512	12	1.6536e-05			2	0.28291	1.65357e-05
GO:0032392	DNA geometric change	29			2	0.23194	12	1.6536e-05					1.65357e-05
GO:0032508	DNA duplex unwinding	29			2	0.23194	12	1.6536e-05					1.65357e-05
GO:0030332	cyclin binding	58	5	0.40378	2	0.54956	18	1.6557e-05					1.65566e-05
GO:0043066	negative regulation of apoptosis	864	91	0.00012647	38	0.023859	101	0.13701			56	1.691e-05	1.691e-05
GO:0030198	extracellular matrix organization	115	14	0.035755					2	0.24537	15	1.7043e-05	1.70432e-05
GO:0043062	extracellular structure organization	115	14	0.035755					2	0.24537	15	1.7043e-05	1.70432e-05
GO:0008104	protein localization	1664	163	1.7103e-05			192	0.083716			73	0.047786	1.71032e-05
GO:0016072	rRNA metabolic process	80					22	1.737e-05					1.73702e-05
GO:0015031	protein transport	1223	126	1.776e-05							55	0.055325	1.77602e-05
GO:0043065	positive regulation of apoptosis	1106	116	1.777e-05			124	0.23182	11	0.30507	61	0.000654	1.77699e-05
GO:0004867	serine-type endopeptidase inhibitor activity	61	8	0.06892	10	1.8807e-05			2	0.090333	4	0.17909	1.88073e-05
GO:0001938	positive regulation of endothelial cell proliferat	43			2	0.39458	5	0.47779			9	1.8853e-05	1.88526e-05
GO:0008544	epidermis development	289	23	0.33281							26	1.9626e-05	1.96261e-05
GO:0042493	response to drug	867	95	1.9802e-05	50	2.6783e-05	114	0.0067296	16	0.0021169	49	0.0013388	1.98022e-05
GO:0016887	ATPase activity	420			14	0.45319	72	1.9857e-05					1.98566e-05
GO:0006364	rRNA processing	75					21	1.9866e-05					1.98663e-05
GO:0042737	drug catabolic process	12			5	2.0076e-05							2.0076e-05
GO:0001937	negative regulation of endothelial cell proliferat	25	2	0.54427	4	0.0072817	3	0.49778			7	2.1419e-05	2.1419e-05
GO:0043068	positive regulation of programmed cell death	1111	116	2.1734e-05			124	0.24858	11	0.3102	62	0.00043649	2.17342e-05
GO:0006917	induction of apoptosis	938	101	2.22e-05					10	0.24671	52	0.0014622	2.21998e-05
GO:0051093	negative regulation of developmental process	274	21	0.40911	15	0.027433	32	0.29108	4	0.19096	25	2.229e-05	2.22905e-05
GO:0043244	regulation of protein complex disassembly	87	9	0.17077			23	2.2721e-05	1	0.51464			2.27208e-05
GO:0031123	RNA 3'-end processing	54	5	0.34554			17	2.2944e-05					2.29439e-05
GO:0031639	plasminogen activation	11	1	0.55922	1	0.2969					5	2.3577e-05	2.35766e-05
GO:0005789	endoplasmic reticulum membrane	168	28	2.3598e-05									2.35983e-05
GO:0050789	regulation of biological process	9659	733	0.0078496			1084	0.00025164	94	0.0075951	398	2.3711e-05	2.37113e-05
GO:0051171	regulation of nitrogen compound metabolic process	3052	221	0.45004			385	2.3885e-05					2.38845e-05
GO:0043069	negative regulation of programmed cell death	875	93	7.6595e-05	38	0.028282	101	0.16855			56	2.4187e-05	2.4187e-05
GO:0012502	induction of programmed cell death	940	101	2.4215e-05					10	0.24873	53	0.00090557	2.42153e-05
GO:0065007	biological regulation	10152	763	0.017301			1126	0.0013122	97	0.01157	415	2.4912e-05	2.49115e-05
GO:0051169	nuclear transport	483	40	0.19118			80	2.5139e-05			22	0.16	2.51389e-05
GO:0015721	bile acid and bile salt transport	20	3	0.16951	6	2.5272e-05					2	0.1623	2.52719e-05
GO:0002920	regulation of humoral immune response	29	5	0.053082	7	2.5275e-05			1	0.21379			2.52751e-05
GO:0060548	negative regulation of cell death	877	93	8.3278e-05	38	0.029151	101	0.17472			56	2.5787e-05	2.57867e-05
GO:0010942	positive regulation of cell death	1116	116	2.6512e-05			124	0.26592	11	0.31535	62	0.00049022	2.6512e-05
GO:0015931	nucleobase, nucleoside, nucleotide and nucleic aci	124					29	2.6897e-05					2.68966e-05
GO:0005488	binding	10909	819	0.011251			1223	2.6898e-05	99	0.061168			2.68984e-05
GO:0048534	hemopoietic or lymphoid organ development	705	80	2.713e-05	28	0.12373			7	0.36373	35	0.036754	2.71298e-05
GO:0031109	microtubule polymerization or depolymerization	88					23	2.7736e-05					2.77359e-05
GO:0050680	negative regulation of epithelial cell proliferati	45	4	0.40572	5	0.013182	5	0.51918			9	2.7773e-05	2.77731e-05
GO:2000112	regulation of cellular macromolecule biosynthetic	2739	200	0.40163			349	2.7845e-05			103	0.35077	2.78452e-05
GO:0046165	alcohol biosynthetic process	64	12	0.0017728	10	2.9029e-05							2.90292e-05
GO:0016627	oxidoreductase activity, acting on the CH-CH group	40			8	2.908e-05	5	0.41371					2.90799e-05
GO:0030530	heterogeneous nuclear ribonucleoprotein complex	26					11	2.9106e-05					2.91064e-05
GO:0051129	negative regulation of cellular component organiza	251	21	0.26261			48	2.9715e-05	7	0.0048426			2.97152e-05
GO:0006310	DNA recombination	150					33	2.9776e-05					2.97757e-05
GO:0006886	intracellular protein transport	854	93	3.0773e-05			93	0.375			31	0.52101	3.0773e-05
GO:0007597	blood coagulation, intrinsic pathway	3			3	3.11e-05							3.11003e-05
GO:0008396	oxysterol 7-alpha-hydroxylase activity	3			3	3.11e-05							3.11003e-05
GO:0017143	insecticide metabolic process	3			3	3.11e-05							3.11003e-05
GO:0032994	protein-lipid complex	3			3	3.11e-05							3.11003e-05
GO:0034358	plasma lipoprotein particle	3			3	3.11e-05							3.11003e-05
GO:0034364	high-density lipoprotein particle	3			3	3.11e-05							3.11003e-05
GO:0034443	negative regulation of lipoprotein oxidation	3			3	3.11e-05							3.11003e-05
GO:0050649	testosterone 6-beta-hydroxylase activity	3			3	3.11e-05							3.11003e-05
GO:0051637	Gram-positive bacterial cell surface binding	3			3	3.11e-05	1	0.28353					3.11003e-05
GO:0043148	mitotic spindle stabilization	8	1	0.44884			6	3.1169e-05					3.11687e-05
GO:0016725	oxidoreductase activity, acting on CH or CH2 group	7			4	3.161e-05	1	0.54071	1	0.05637			3.16104e-05
GO:0004812	aminoacyl-tRNA ligase activity	40					14	3.1751e-05					3.17509e-05
GO:0016875	ligase activity, forming carbon-oxygen bonds	40					14	3.1751e-05					3.17509e-05
GO:0016876	ligase activity, forming aminoacyl-tRNA and relate	40					14	3.1751e-05					3.17509e-05
GO:0050794	regulation of cellular process	9174	694	0.016238			1028	0.00070794	90	0.0081974	380	3.368e-05	3.36795e-05
GO:0007178	transmembrane receptor protein serine/threonine ki	264	26	0.062292	14	0.0406	39	0.018315			24	3.4351e-05	3.4351e-05
GO:0010565	regulation of cellular ketone metabolic process	79			11	3.557e-05			1	0.4812	4	0.32077	3.557e-05
GO:0044093	positive regulation of molecular function	1505	148	3.6033e-05							65	0.076244	3.60326e-05
GO:0043498	cell surface binding	53	7	0.083092	9	3.678e-05					2	0.57676	3.67799e-05
GO:0009607	response to biotic stimulus	1231	125	3.7457e-05	49	0.053295					45	0.49595	3.74574e-05
GO:0051338	regulation of transferase activity	1213	119	0.00024317			136	0.21947			71	3.7761e-05	3.77612e-05
GO:0007584	response to nutrient	238	35	3.8982e-05	11	0.13261							3.89821e-05
GO:0034330	cell junction organization	168	16	0.15022	9	0.084523	20	0.31281	3	0.16187	18	3.9099e-05	3.9099e-05
GO:0031624	ubiquitin conjugating enzyme binding	20	8	3.9589e-05			7	0.0031689			1	0.52191	3.95887e-05
GO:0008217	regulation of blood pressure	125	11	0.28508	14	3.9648e-05					6	0.29958	3.96484e-05
GO:0016645	oxidoreductase activity, acting on the CH-NH group	31			7	4.0318e-05			1	0.22674	2	0.30997	4.03182e-05
GO:0051651	maintenance of location in cell	133	11	0.35743	5	0.40899	30	4.1032e-05	2	0.30039			4.10323e-05
GO:0019220	regulation of phosphate metabolic process	1644	158	6.3364e-05	56	0.28642	190	0.081309	14	0.49257	90	4.1131e-05	4.11311e-05
GO:0051174	regulation of phosphorus metabolic process	1644	158	6.3364e-05	56	0.28642	190	0.081309	14	0.49257	90	4.1131e-05	4.11311e-05
GO:0090224	regulation of spindle organization	27	4	0.12445	1	0.57896	11	4.4462e-05					4.44621e-05
GO:0051707	response to other organism	1165	119	4.5001e-05	49	0.023463					44	0.40692	4.50014e-05
GO:0043549	regulation of kinase activity	1177	113	0.00077645			130	0.28446			69	4.6681e-05	4.66815e-05
GO:0007259	JAK-STAT cascade	221	33	4.7161e-05									4.71608e-05
GO:0050839	cell adhesion molecule binding	111					13	0.38452	5	0.0022662	14	4.728e-05	4.72796e-05
GO:0005506	iron ion binding	73	16	4.7535e-05	5	0.080107			1	0.45463	3	0.49558	4.75348e-05
GO:0004022	alcohol dehydrogenase (NAD) activity	14			5	4.8156e-05							4.8156e-05
GO:0040013	negative regulation of locomotion	219	17	0.40417	10	0.15476	24	0.44775	3	0.27078	21	4.8476e-05	4.84758e-05
GO:0007179	transforming growth factor beta receptor signaling	203	19	0.14149	10	0.10908	25	0.22998			20	4.9796e-05	4.97962e-05
GO:0030336	negative regulation of cell migration	203	17	0.2888	10	0.10908			3	0.23539	20	4.9796e-05	4.97962e-05
GO:0000038	very long-chain fatty acid metabolic process	55	4	0.56322	9	4.9903e-05			1	0.36653	4	0.1376	4.99032e-05
GO:0045177	apical part of cell	126	16	0.018216	4	0.56437			2	0.27901	15	5.0732e-05	5.07317e-05
GO:0016514	SWI/SNF complex	23	2	0.49893	1	0.52136	10	5.0875e-05			1	0.57204	5.08752e-05
GO:0016324	apical plasma membrane	112	14	0.02937	4	0.47173			2	0.23621	14	5.2272e-05	5.22716e-05
GO:0006913	nucleocytoplasmic transport	478	38	0.27676			78	5.3185e-05			20	0.28416	5.31851e-05
GO:0045859	regulation of protein kinase activity	1138	110	0.0007171			127	0.24594			67	5.3225e-05	5.32247e-05
GO:0045750	positive regulation of S phase of mitotic cell cyc	19	2	0.40013			9	5.3368e-05					5.33682e-05
GO:2000146	negative regulation of cell motility	204	17	0.29571	10	0.11168			3	0.23758	20	5.3383e-05	5.33832e-05
GO:0005681	spliceosomal complex	74					20	5.4228e-05	1	0.45915			5.42281e-05
GO:0005587	collagen type IV	7									4	5.4569e-05	5.45692e-05
GO:0043566	structure-specific DNA binding	257					48	5.535e-05					5.53504e-05
GO:0006809	nitric oxide biosynthetic process	83	9	0.13975	11	5.6727e-05			1	0.4982	4	0.35387	5.67267e-05
GO:0008015	blood circulation	333	34	0.023779	25	5.7818e-05			4	0.29574	13	0.43059	5.78183e-05
GO:0051704	multi-organism process	1471	144	5.7919e-05	68	0.00084159					65	0.053103	5.79187e-05
GO:0031558	induction of apoptosis in response to chemical sti	37	6	0.046259	4	0.028303	13	5.7932e-05	1	0.26432			5.79316e-05
GO:0045931	positive regulation of mitotic cell cycle	37	4	0.27284			13	5.7932e-05					5.79316e-05
GO:0044271	cellular nitrogen compound biosynthetic process	614	50	0.19117	38	5.9621e-05					24	0.37882	5.96207e-05
GO:0019900	kinase binding	706	57	0.19042			107	5.9656e-05	7	0.36509	30	0.20567	5.96556e-05
GO:0046364	monosaccharide biosynthetic process	44	7	0.035754	8	5.9997e-05							5.99965e-05
GO:0051183	vitamin transporter activity	23	7	0.0008485	6	6.0725e-05					1	0.57204	6.07254e-05
GO:0030097	hemopoiesis	688	77	6.0979e-05	27	0.14178			6	0.5042	35	0.027118	6.09789e-05
GO:0031960	response to corticosteroid stimulus	114	16	0.0073194	12	0.00025172					14	6.3654e-05	6.36535e-05
GO:0051384	response to glucocorticoid stimulus	100	14	0.011898	12	7.1268e-05					13	6.3726e-05	6.3726e-05
GO:0016192	vesicle-mediated transport	1080	111	6.3749e-05					10	0.40064	54	0.0098711	6.37488e-05
GO:0010466	negative regulation of peptidase activity	107	20	6.5417e-05	6	0.1219	13	0.33423	2	0.221	8	0.040367	6.54165e-05
GO:0043624	cellular protein complex disassembly	105	8	0.48337			25	6.8896e-05	1	0.58227	4	0.53036	6.88957e-05
GO:0000236	mitotic prometaphase	6					5	7.0125e-05					7.01249e-05
GO:0010627	regulation of intracellular protein kinase cascade	770	84	7.0245e-05	27	0.30981					45	0.0010784	7.02448e-05
GO:0016585	chromatin remodeling complex	99					24	7.034e-05					7.03395e-05
GO:0006575	cellular modified amino acid metabolic process	100	10	0.17967	12	7.1268e-05					7	0.070703	7.12676e-05
GO:0050728	negative regulation of inflammatory response	71	9	0.066549	10	7.2661e-05	8	0.47454	2	0.11644			7.26611e-05
GO:0007034	vacuolar transport	68	15	7.5214e-05									7.52142e-05
GO:0004003	ATP-dependent DNA helicase activity	33					12	7.5734e-05					7.57337e-05
GO:0032465	regulation of cytokinesis	33	3	0.42545			12	7.5734e-05	1	0.23947	4	0.030313	7.57337e-05
GO:0090329	regulation of DNA-dependent DNA replication	33			2	0.27905	12	7.5734e-05					7.57337e-05
GO:0009064	glutamine family amino acid metabolic process	34	4	0.22481	7	7.5998e-05					6	0.0012433	7.59985e-05
GO:0032984	macromolecular complex disassembly	131	12	0.2302			29	7.8393e-05					7.83931e-05
GO:0043154	negative regulation of caspase activity	100	19	7.8478e-05	6	0.095936	13	0.25055	2	0.19986	8	0.028587	7.84783e-05
GO:0030169	low-density lipoprotein particle binding	51	7	0.070447	5	0.021757					9	7.858e-05	7.85798e-05
GO:0004180	carboxypeptidase activity	24	4	0.088958	6	7.8825e-05					1	0.58756	7.8825e-05
GO:0008483	transaminase activity	24			6	7.8825e-05			1	0.18048			7.8825e-05
GO:0006730	one-carbon metabolic process	144			5	0.47692	31	7.8986e-05					7.89861e-05
GO:0070603	SWI/SNF-type complex	24	2	0.52196	1	0.53646	10	7.9015e-05			1	0.58756	7.90155e-05
GO:0051186	cofactor metabolic process	185	16	0.25405	17	7.9414e-05	20	0.48356					7.94142e-05
GO:0031557	induction of programmed cell death in response to	38	6	0.051735	4	0.030871	13	7.9633e-05	1	0.27041			7.96331e-05
GO:0005575	cellular_component	13145	969	0.028897	427	0.086758			110	0.42281	512	8.0043e-05	8.00429e-05
GO:0042157	lipoprotein metabolic process	92	18	8.0756e-05	10	0.00062962					5	0.24038	8.07555e-05
GO:0070201	regulation of establishment of protein localizatio	517	61	8.1639e-05	20	0.20201			5	0.42414	26	0.057578	8.16385e-05
GO:0001932	regulation of protein phosphorylation	1397	137	8.2001e-05			158	0.16767			76	0.00021183	8.20015e-05
GO:0007154	cell communication	2003	159	0.0873	74	0.080304			21	0.14818	104	8.2308e-05	8.23079e-05
GO:0031090	organelle membrane	695	77	8.5109e-05									8.51095e-05
GO:0000796	condensin complex	9	1	0.48841			6	8.5136e-05					8.51359e-05
GO:0043146	spindle stabilization	9	2	0.13234			6	8.5136e-05					8.51359e-05
GO:0046907	intracellular transport	1278	127	8.5485e-05			146	0.14673					8.54854e-05
GO:0050679	positive regulation of epithelial cell proliferati	76					10	0.27501			11	8.6382e-05	8.63815e-05
GO:0032102	negative regulation of response to external stimul	102	13	0.030421	12	8.659e-05	11	0.51252	2	0.20588			8.65897e-05
GO:0016020	membrane	5112	394	0.041418							228	8.6611e-05	8.66108e-05
GO:0016568	chromatin modification	349					60	8.7345e-05					8.73446e-05
GO:0034508	centromere complex assembly	20					9	8.7988e-05	1	0.15282	2	0.1623	8.79883e-05
GO:0005768	endosome	328	43	8.9274e-05	11	0.45971					15	0.21136	8.92745e-05
GO:0006635	fatty acid beta-oxidation	35	7	0.01095	7	9.2443e-05							9.24426e-05
GO:0030512	negative regulation of transforming growth factor	41			2	0.37201					8	9.3527e-05	9.3527e-05
GO:0060627	regulation of vesicle-mediated transport	317	35	0.0072511					5	0.12214	26	9.3558e-05	9.35577e-05
GO:0016485	protein processing	200	30	9.4121e-05	12	0.024884			2	0.49335	10	0.19003	9.4121e-05
GO:0031114	regulation of microtubule depolymerization	49	5	0.27377			15	9.8592e-05					9.85919e-05
GO:0044431	Golgi apparatus part	249	35	9.9427e-05							10	0.41457	9.94265e-05
GO:0016709	oxidoreductase activity, acting on paired donors,	16	3	0.10246	5	9.971e-05							9.97096e-05
GO:0055102	lipase inhibitor activity	16	2	0.32039	5	9.971e-05					3	0.018598	9.97096e-05
GO:0005041	low-density lipoprotein receptor activity	22	2	0.47519	1	0.50576					6	9.9783e-05	9.97831e-05
GO:0030228	lipoprotein particle receptor activity	22	2	0.47519	1	0.50576					6	9.9783e-05	9.97831e-05
GO:0042175	nuclear outer membrane-endoplasmic reticulum membr	182	28	0.00010195									0.000101948
GO:0043542	endothelial cell migration	134	14	0.10005	9	0.026001			3	0.099282	15	0.00010331	0.000103314
GO:0004896	cytokine receptor activity	55	13	0.00010606									0.000106059
GO:0090101	negative regulation of transmembrane receptor prot	65			3	0.33648					10	0.00010668	0.000106676
GO:0017085	response to insecticide	9	1	0.48841	4	0.0001082							0.000108195
GO:0033273	response to vitamin	146	24	0.00010995	8	0.090771							0.000109954
GO:0019216	regulation of lipid metabolic process	190	24	0.0048419	17	0.00011039					10	0.15237	0.000110391
GO:0002460	adaptive immune response based on somatic recombin	172	17	0.1114	16	0.00011076					11	0.048525	0.000110755
GO:0051271	negative regulation of cellular component movement	215	18	0.28183	11	0.0786			3	0.26187	20	0.00011094	0.000110942
GO:0016741	transferase activity, transferring one-carbon grou	140			10	0.013224	30	0.00011166					0.000111655
GO:0070613	regulation of protein processing	48	6	0.12714	8	0.00011438			2	0.059614			0.000114377
GO:0010675	regulation of cellular carbohydrate metabolic proc	75	6	0.45314	10	0.00011657	8	0.53867			3	0.51373	0.00011657
GO:0031252	cell leading edge	106					19	0.014103	1	0.58574	13	0.000117	0.000117004
GO:0004527	exonuclease activity	72	6	0.41416	3	0.39685	19	0.00011727					0.000117268
GO:0043408	regulation of MAPKKK cascade	473	48	0.0094157	17	0.32324	53	0.33231	4	0.55084	34	0.00011828	0.000118278
GO:0071900	regulation of protein serine/threonine kinase acti	842	82	0.002729			91	0.40659			52	0.00011847	0.000118474
GO:0016580	Sin3 complex	25	2	0.54427	1	0.55108	10	0.00011933			1	0.60251	0.000119325
GO:0070822	Sin3-type complex	25	2	0.54427	1	0.55108	10	0.00011933			1	0.60251	0.000119325
GO:0051261	protein depolymerization	96	8	0.38377			23	0.00011968	1	0.54971	4	0.46028	0.000119679
GO:0045787	positive regulation of cell cycle	134	11	0.36668			29	0.00012	4	0.025031			0.000119999
GO:0003873	6-phosphofructo-2-kinase activity	4			3	0.00012148	1	0.3589					0.000121478
GO:0004331	fructose-2,6-bisphosphate 2-phosphatase activity	4			3	0.00012148	1	0.3589					0.000121478
GO:0005602	complement component C1 complex	4			3	0.00012148	2	0.057415			1	0.13715	0.000121478
GO:0050748	negative regulation of lipoprotein metabolic proce	4	1	0.25757	3	0.00012148							0.000121478
GO:0035145	exon-exon junction complex	4			1	0.1202	4	0.00012201					0.000122014
GO:0051231	spindle elongation	4					4	0.00012201					0.000122014
GO:0006323	DNA packaging	181					36	0.00012433	3	0.18836			0.000124328
GO:0010035	response to inorganic substance	503	59	0.00012494	31	0.00030488	54	0.45787	9	0.023686	29	0.0094493	0.000124942
GO:0000375	RNA splicing, via transesterification reactions	115					26	0.000125					0.000125001
GO:0045087	innate immune response	375	47	0.00012896	24	0.00084946					15	0.38339	0.000128964
GO:0015732	prostaglandin transport	23	5	0.021405	1	0.52136					6	0.00013089	0.000130894
GO:0008643	carbohydrate transport	121	21	0.00013224	7	0.087976			1	0.63447	7	0.14954	0.000132236
GO:0046209	nitric oxide metabolic process	91	9	0.20466	11	0.00013262			1	0.53055	4	0.41983	0.000132621
GO:0051049	regulation of transport	1041	103	0.00047504	38	0.19251			12	0.15143	61	0.00013343	0.000133434
GO:0009262	deoxyribonucleotide metabolic process	13			1	0.34053	7	0.00013608					0.000136082
GO:0030174	regulation of DNA-dependent DNA replication initia	13					7	0.00013608					0.000136082
GO:0006000	fructose metabolic process	17	2	0.34737	5	0.00013761	2	0.54683	1	0.13147	2	0.12451	0.000137611
GO:0016702	oxidoreductase activity, acting on single donors w	17			5	0.00013761	2	0.54683			1	0.46592	0.000137611
GO:0003013	circulatory system process	373	35	0.062302	26	0.00013976			4	0.37056	14	0.48383	0.000139755
GO:0043169	cation binding	951	90	0.0039272	51	0.00014163			8	0.52976	40	0.18108	0.000141626
GO:0006516	glycoprotein catabolic process	64	14	0.00014248							3	0.41017	0.000142479
GO:0033002	muscle cell proliferation	55	9	0.015589	5	0.029116	10	0.058737			9	0.0001444	0.000144396
GO:0031667	response to nutrient levels	335	43	0.00014446	17	0.037075			4	0.29945			0.000144458
GO:0015923	mannosidase activity	13	6	0.00014894									0.000148945
GO:0051346	negative regulation of hydrolase activity	158	25	0.00014954	11	0.011523	21	0.15569	4	0.041979	9	0.1203	0.000149541
GO:0000089	mitotic metaphase	17					8	0.00014965					0.00014965
GO:0051382	kinetochore assembly	17					8	0.00014965	1	0.13147	2	0.12451	0.00014965
GO:0004553	hydrolase activity, hydrolyzing O-glycosyl compoun	80	16	0.00015111	5	0.10786							0.000151109
GO:0043434	response to peptide hormone stimulus	245	34	0.00015958	16	0.0048763	28	0.34967			12	0.17932	0.000159578
GO:0030261	chromosome condensation	51					15	0.00016296	2	0.066326			0.00016296
GO:0006916	anti-apoptosis	608	68	0.00016593	22	0.28157	67	0.36022			39	0.00040461	0.000165926
GO:0006518	peptide metabolic process	50	12	0.0001661	2	0.47033	8	0.15005			3	0.27105	0.000166096
GO:0032507	maintenance of protein location in cell	117	11	0.21782	5	0.30888	26	0.00016837	2	0.25148			0.00016837
GO:0030199	collagen fibril organization	24	2	0.52196							6	0.00016922	0.00016922
GO:0044448	cell cortex part	34					5	0.28406	4	0.0001699			0.000169898
GO:0000050	urea cycle	10	1	0.52513	4	0.00017584							0.000175836
GO:0043604	amide biosynthetic process	10	1	0.52513	4	0.00017584							0.000175836
GO:0002250	adaptive immune response	179	17	0.14398	16	0.00017641					12	0.029823	0.000176409
GO:0005924	cell-substrate adherens junction	96	9	0.25048			13	0.20665			12	0.0001769	0.000176897
GO:0048002	antigen processing and presentation of peptide ant	24	8	0.00017844	1	0.53646					3	0.054366	0.000178436
GO:0006109	regulation of carbohydrate metabolic process	79	6	0.50408	10	0.00018107					3	0.54895	0.000181071
GO:0016787	hydrolase activity	2091	191	0.0001844	92	0.0005055	241	0.05964					0.000184401
GO:0016701	oxidoreductase activity, acting on single donors w	18			5	0.00018563	2	0.57862			1	0.48528	0.000185625
GO:0008284	positive regulation of cell proliferation	1076	88	0.1056	34	0.51903	133	0.025353	12	0.17786	62	0.00018639	0.000186388
GO:0006576	cellular biogenic amine metabolic process	127	13	0.12349	13	0.00018651					10	0.017058	0.000186506
GO:0034470	ncRNA processing	144					30	0.00018956					0.000189561
GO:0030496	midbody	35					10	0.0025151	4	0.0001906			0.000190599
GO:0033365	protein localization to organelle	511	59	0.00019149			66	0.045545			19	0.48605	0.00019149
GO:0043167	ion binding	963	92	0.0027237	51	0.000192			9	0.39982	40	0.20272	0.000192002
GO:0009394	2'-deoxyribonucleotide metabolic process	10			1	0.27401	6	0.00019383					0.000193827
GO:0019206	nucleoside kinase activity	10	3	0.030186			6	0.00019383					0.000193827
GO:0008092	cytoskeletal protein binding	694	62	0.042473	23	0.43169	102	0.00028316	16	0.0001953	42	0.00080045	0.000195303
GO:0031348	negative regulation of defense response	111	13	0.054456	12	0.00019571			2	0.23316			0.000195713
GO:0016310	phosphorylation	2198	198	0.00029527	71	0.42918	253	0.057011	20	0.35536	110	0.00021606	0.000216056
GO:0007169	transmembrane receptor protein tyrosine kinase sig	525	60	0.00022334	18	0.39035	60	0.26444	8	0.069442	31	0.0053324	0.000223336
GO:0000777	condensed chromosome kinetochore	7					5	0.00022404					0.000224037
GO:0005938	cell cortex	67					10	0.16243	5	0.00022796	4	0.22413	0.000227962
GO:0006897	endocytosis	490	55	0.00062229					8	0.050345	34	0.00023028	0.000230284
GO:0010324	membrane invagination	490	55	0.00062229					8	0.050345	34	0.00023028	0.000230284
GO:0006623	protein targeting to vacuole	31	9	0.00023232	1	0.62965							0.000232322
GO:0072665	protein localization to vacuole	31	9	0.00023232	1	0.62965							0.000232322
GO:0072666	establishment of protein localization to vacuole	31	9	0.00023232	1	0.62965							0.000232322
GO:0032506	cytokinetic process	15					5	0.015595	3	0.00023269			0.000232685
GO:0045666	positive regulation of neuron differentiation	15			1	0.38147			3	0.00023269	1	0.425	0.000232685
GO:2000113	negative regulation of cellular macromolecule bios	812					117	0.00023305			30	0.48144	0.000233054
GO:0030099	myeloid cell differentiation	406	49	0.00023402	17	0.14361					24	0.013062	0.000234023
GO:0030055	cell-substrate junction	99	10	0.17197			13	0.23925			12	0.00023725	0.000237251
GO:0009968	negative regulation of signal transduction	531	51	0.020141	17	0.50831	69	0.037367			36	0.00023824	0.000238239
GO:0009066	aspartate family amino acid metabolic process	29			6	0.00024334			1	0.21379			0.000243344
GO:0070741	response to interleukin-6	29	3	0.34585	6	0.00024334							0.000243344
GO:0051299	centrosome separation	14					7	0.00024745					0.000247449
GO:0006694	steroid biosynthetic process	166	18	0.051814	15	0.00024769					9	0.14891	0.000247693
GO:0051604	protein maturation	211	30	0.00024785	12	0.035521			2	0.52187	10	0.23569	0.000247849
GO:0006418	tRNA aminoacylation for protein translation	42					13	0.0002512					0.000251203
GO:0043038	amino acid activation	42					13	0.0002512					0.000251203
GO:0043039	tRNA aminoacylation	42					13	0.0002512					0.000251203
GO:0017069	snRNA binding	27			1	0.57896	10	0.00025292					0.000252916
GO:0006732	coenzyme metabolic process	131	13	0.14622	13	0.00025406	16	0.30152					0.000254065
GO:0000377	RNA splicing, via transesterification reactions wi	107					24	0.00025427					0.000254268
GO:0000398	nuclear mRNA splicing, via spliceosome	107					24	0.00025427					0.000254268
GO:0006493	protein O-linked glycosylation	47							1	0.32297	8	0.00025431	0.000254306
GO:0007015	actin filament organization	376	41	0.0048294	13	0.40591	50	0.04873	4	0.37619	28	0.00026196	0.000261964
GO:0031638	zymogen activation	17	2	0.34737	1	0.41986					5	0.00026351	0.000263508
GO:0006468	protein phosphorylation	1817	168	0.00026514			204	0.15775			88	0.0026575	0.000265135
GO:0010038	response to metal ion	304	39	0.0002917	22	0.00026683	32	0.52619	6	0.040389	18	0.028509	0.00026683
GO:0042537	benzene-containing compound metabolic process	54	7	0.089871	8	0.00026729					3	0.31087	0.00026729
GO:0051262	protein tetramerization	54	7	0.089871	8	0.00026729	8	0.20308			4	0.1311	0.00026729
GO:0045840	positive regulation of mitosis	32					11	0.00026782	2	0.028535			0.000267824
GO:0051785	positive regulation of nuclear division	32					11	0.00026782	2	0.028535			0.000267824
GO:0019627	urea metabolic process	11	1	0.55922	4	0.00026944							0.000269444
GO:0071941	nitrogen cycle metabolic process	11	1	0.55922	4	0.00026944							0.000269444
GO:0034637	cellular carbohydrate biosynthetic process	83	8	0.24398	10	0.00027326							0.000273257
GO:0023057	negative regulation of signaling	535	51	0.022801	17	0.52098	70	0.031852			36	0.00027501	0.000275009
GO:0010556	regulation of macromolecule biosynthetic process	2943	218	0.30665			363	0.00028119			110	0.3705	0.000281187
GO:0071310	cellular response to organic substance	608	67	0.00028228			64	0.51761			34	0.0081768	0.000282277
GO:0007019	microtubule depolymerization	59	6	0.24716			16	0.00028255					0.000282552
GO:0033189	response to vitamin A	110	19	0.00028908	5	0.26609	14	0.26511					0.000289084
GO:0031124	mRNA 3'-end processing	48	4	0.45489			14	0.00029442					0.000294419
GO:0034442	regulation of lipoprotein oxidation	5	1	0.31085	3	0.00029657							0.000296569
GO:0046113	nucleobase catabolic process	5			3	0.00029657							0.000296569
GO:0051354	negative regulation of oxidoreductase activity	5	1	0.31085	3	0.00029657	1	0.42635					0.000296569
GO:0019955	cytokine binding	165	25	0.00029828					2	0.39603	9	0.14516	0.000298277
GO:0032870	cellular response to hormone stimulus	165	25	0.00029828			21	0.20772			12	0.017005	0.000298277
GO:0005055	laminin receptor activity	10					2	0.28401			4	0.00030008	0.000300082
GO:0030935	sheet-forming collagen	10									4	0.00030008	0.000300082
GO:0045185	maintenance of protein location	141	12	0.31214	5	0.45861	29	0.00030241	3	0.11123	6	0.40281	0.000302411
GO:0045236	CXCR chemokine receptor binding	32	9	0.00030283			7	0.045195			2	0.32343	0.000302833
GO:0010648	negative regulation of cell communication	538	51	0.024975	17	0.53042	70	0.035377			36	0.00030584	0.000305836
GO:0016638	oxidoreductase activity, acting on the CH-NH2 grou	20			5	0.00031882					2	0.1623	0.000318816
GO:0033344	cholesterol efflux	20	7	0.00032456	5	0.00031882							0.000318816
GO:0009987	cellular process	14185	1057	0.00033298			1539	0.0003225	127	0.0070548	535	0.0055166	0.000322504
GO:0000082	G1/S transition of mitotic cell cycle	183					35	0.00033646	2	0.44725			0.000336458
GO:0043241	protein complex disassembly	122	12	0.16516			26	0.00034028					0.000340281
GO:0070555	response to interleukin-1	56	11	0.0018429	8	0.00034537							0.00034537
GO:0043242	negative regulation of protein complex disassembly	60					16	0.00034817	1	0.39233	3	0.37075	0.000348166
GO:0051240	positive regulation of multicellular organismal pr	331	35	0.013648	23	0.00034951					20	0.017963	0.000349512
GO:0015165	pyrimidine nucleotide sugar transmembrane transpor	10	5	0.00035009									0.000350093
GO:0019961	interferon binding	6	4	0.00035169									0.00035169
GO:0043405	regulation of MAP kinase activity	730	73	0.0023561	24	0.44472					45	0.00035451	0.000354506
GO:0009072	aromatic amino acid family metabolic process	43	5	0.19294	7	0.00035633							0.000356328
GO:0006081	cellular aldehyde metabolic process	31	3	0.38596	6	0.00035756			1	0.22674			0.000357562
GO:0009991	response to extracellular stimulus	360	44	0.00036349	19	0.020129	40	0.38057	4	0.34616			0.000363492
GO:0005814	centriole	33					11	0.00036387					0.000363869
GO:0048037	cofactor binding	86	9	0.16273	10	0.00036572	11	0.29246	2	0.15851			0.00036572
GO:0005577	fibrinogen complex	3	3	0.00036846									0.000368464
GO:0019981	interleukin-6 binding	3	3	0.00036846									0.000368464
GO:0090208	positive regulation of triglyceride metabolic proc	3	3	0.00036846									0.000368464
GO:0032386	regulation of intracellular transport	236	32	0.00037404			25	0.51657	2	0.58262	9	0.48487	0.000374045
GO:0005677	chromatin silencing complex	19			1	0.45588	8	0.00038365			1	0.50393	0.000383653
GO:0045005	maintenance of fidelity involved in DNA-dependent	19			1	0.45588	8	0.00038365					0.000383653
GO:0016044	cellular membrane organization	741	78	0.00038775					10	0.086436	40	0.0077339	0.000387746
GO:0006221	pyrimidine nucleotide biosynthetic process	11	2	0.18422	1	0.2969	6	0.00038841			1	0.33353	0.000388411
GO:0008494	translation activator activity	11					6	0.00038841					0.000388411
GO:0010824	regulation of centrosome duplication	11	1	0.55922			6	0.00038841					0.000388411
GO:0044425	membrane part	3983	297	0.22422							180	0.00039038	0.00039038
GO:0040008	regulation of growth	790	62	0.24488	31	0.12255	113	0.0003933	12	0.030381	43	0.0050891	0.000393301
GO:0006111	regulation of gluconeogenesis	12	1	0.59087	4	0.00039413							0.000394128
GO:0006525	arginine metabolic process	12	2	0.21112	4	0.00039413					3	0.0081348	0.000394128
GO:0009084	glutamine family amino acid biosynthetic process	12	2	0.21112	4	0.00039413					2	0.067935	0.000394128
GO:0009820	alkaloid metabolic process	12	1	0.59087	4	0.00039413							0.000394128
GO:0042161	lipoprotein oxidation	12	3	0.049722	4	0.00039413							0.000394128
GO:0001570	vasculogenesis	50	4	0.48691	2	0.47033					8	0.00039473	0.000394728
GO:0031347	regulation of defense response	334	41	0.00051966	23	0.00039697			3	0.52272	14	0.3254	0.000396974
GO:0046872	metal ion binding	943	88	0.0062736	49	0.00039701			8	0.52003	40	0.16739	0.000397011
GO:0008610	lipid biosynthetic process	470	54	0.00039743	24	0.014224			5	0.34704	27	0.012529	0.000397426
GO:0000912	assembly of actomyosin apparatus involved in cell	4							2	0.00040133			0.000401328
GO:0000915	cytokinesis, actomyosin contractile ring assembly	4							2	0.00040133			0.000401328
GO:0005584	collagen type I	4							2	0.00040133	1	0.13715	0.000401328
GO:0006641	triglyceride metabolic process	40	10	0.00040444	4	0.036405					3	0.17552	0.00040444
GO:0061024	membrane organization	743	78	0.0004206					10	0.087616	40	0.0080733	0.000420599
GO:0000118	histone deacetylase complex	61					16	0.0004265					0.000426501
GO:0010604	positive regulation of macromolecule metabolic pro	1219	118	0.00043494	48	0.064095	149	0.026282			54	0.070888	0.000434941
GO:0006793	phosphorus metabolic process	2418	214	0.00043621			283	0.022697	23	0.26236	114	0.0015251	0.000436208
GO:0006796	phosphate metabolic process	2418	214	0.00043621			283	0.022697	23	0.26236	114	0.0015251	0.000436208
GO:0015057	thrombin receptor activity	5									3	0.00044713	0.00044713
GO:0048660	regulation of smooth muscle cell proliferation	51	8	0.027731	5	0.021757	10	0.037492			8	0.00045355	0.000453546
GO:0005583	fibrillar collagen	11							2	0.0035419	4	0.00045809	0.000458085
GO:0008168	methyltransferase activity	131			7	0.12018	27	0.00046368					0.000463676
GO:0006220	pyrimidine nucleotide metabolic process	24	2	0.52196	2	0.17403	9	0.00046368			1	0.58756	0.00046368
GO:0006268	DNA unwinding involved in replication	24			2	0.17403	9	0.00046368			1	0.58756	0.00046368
GO:0006305	DNA alkylation	24			1	0.53646	9	0.00046368			2	0.21518	0.00046368
GO:0006306	DNA methylation	24			1	0.53646	9	0.00046368			2	0.21518	0.00046368
GO:0032147	activation of protein kinase activity	313	24	0.39769	12	0.28423	33	0.52187			24	0.00046501	0.000465013
GO:0001501	skeletal system development	240	21	0.20091	13	0.041101			4	0.13731	20	0.00047725	0.00047725
GO:0044262	cellular carbohydrate metabolic process	494	51	0.00549	30	0.00048487			5	0.38645	25	0.05819	0.000484869
GO:0002521	leukocyte differentiation	387	46	0.00050222	19	0.038161					22	0.02516	0.000502216
GO:0006479	protein methylation	80	8	0.2143			19	0.00050944					0.000509436
GO:0019200	carbohydrate kinase activity	22	2	0.47519	5	0.00051403			3	0.00075494	3	0.043605	0.000514029
GO:0042402	cellular biogenic amine catabolic process	22	4	0.068471	5	0.00051403							0.000514029
GO:0048659	smooth muscle cell proliferation	52	8	0.030787	5	0.023468	10	0.04221			8	0.00051928	0.000519279
GO:0031301	integral to organelle membrane	72	14	0.00051955	3	0.39685					3	0.48638	0.000519553
GO:0030054	cell junction	297	30	0.036363			36	0.2056	6	0.036722	23	0.00052817	0.000528171
GO:0030532	small nuclear ribonucleoprotein complex	45					13	0.00053227					0.000532272
GO:0005975	carbohydrate metabolic process	637	65	0.0024826	36	0.00053307			7	0.27354	32	0.038815	0.000533069
GO:0008150	biological_process	15922	1150	0.13784	506	0.19507	1682	0.19292	132	0.51011	591	0.00054039	0.000540394
GO:0000115	regulation of transcription involved in S phase of	8					5	0.00054548	1	0.064161			0.000545485
GO:0031440	regulation of mRNA 3'-end processing	8	1	0.44884	1	0.22598	5	0.00054548					0.000545485
GO:0070199	establishment of protein localization to chromosom	8	1	0.44884	1	0.22598	5	0.00054548					0.000545485
GO:0006760	folic acid-containing compound metabolic process	13			4	0.00055517			1	0.10217	1	0.38095	0.000555172
GO:0045649	regulation of macrophage differentiation	13	1	0.62024	4	0.00055517					2	0.078416	0.000555172
GO:0003886	DNA (cytosine-5-)-methyltransferase activity	5					4	0.00055884			1	0.1684	0.000558839
GO:0005638	lamin filament	5	1	0.31085			4	0.00055884			1	0.1684	0.000558839
GO:0006997	nucleus organization	106					23	0.00055931	1	0.58574			0.000559311
GO:0016798	hydrolase activity, acting on glycosyl bonds	98	17	0.00056197	5	0.19662							0.000561973
GO:0033205	cell cycle cytokinesis	20					7	0.0031689	3	0.00056564			0.00056564
GO:0022407	regulation of cell-cell adhesion	81	15	0.00057387			15	0.020683	2	0.14417	9	0.0025792	0.000573875
GO:0006572	tyrosine catabolic process	6	1	0.36031	3	0.00057925							0.000579245
GO:0030492	hemoglobin binding	6			3	0.00057925					1	0.19852	0.000579245
GO:0051323	metaphase	20					8	0.00058076					0.000580763
GO:0000018	regulation of DNA recombination	40					12	0.0005934					0.000593404
GO:0048193	Golgi vesicle transport	163	24	0.00059725									0.000597246
GO:0040007	growth	965	79	0.11805	34	0.27255	133	0.00060055	17	0.0025012	50	0.0067599	0.000600552
GO:0008213	protein alkylation	81	8	0.22404			19	0.000601					0.000601
GO:0046470	phosphatidylcholine metabolic process	20	3	0.16951	1	0.47304	3	0.35268	1	0.15282	5	0.00060332	0.000603324
GO:0005338	nucleotide-sugar transmembrane transporter activit	11	5	0.00060396									0.000603957
GO:0097006	regulation of plasma lipoprotein particle levels	11	5	0.00060396	1	0.2969					1	0.33353	0.000603957
GO:0042803	protein homodimerization activity	524	52	0.010749	31	0.0006086			6	0.2651	31	0.0051898	0.000608599
GO:0046700	heterocycle catabolic process	302	29	0.066533	21	0.00061738	41	0.052877			16	0.083295	0.000617381
GO:0000245	spliceosome assembly	69					17	0.00062983					0.000629828
GO:0010646	regulation of cell communication	1150	107	0.002975	46	0.056111	122	0.47397	10	0.47951	63	0.00063405	0.000634048
GO:0005925	focal adhesion	95	9	0.24104			13	0.19625			11	0.00063416	0.00063416
GO:0010638	positive regulation of organelle organization	175	13	0.48996			33	0.00063566	4	0.057104	11	0.053704	0.000635658
GO:0000139	Golgi membrane	117	19	0.00064299							6	0.24992	0.000642993
GO:0008191	metalloendopeptidase inhibitor activity	12	2	0.21112							4	0.00066752	0.00066752
GO:0030934	anchoring collagen	12									4	0.00066752	0.00066752
GO:0048551	metalloenzyme inhibitor activity	12	2	0.21112							4	0.00066752	0.00066752
GO:0043601	nuclear replisome	16			1	0.40097	7	0.00068218			1	0.44584	0.000682182
GO:0051605	protein maturation by peptide bond cleavage	77	11	0.021037	9	0.00068636			1	0.47249	8	0.006606	0.000686365
GO:0031300	intrinsic to organelle membrane	74	14	0.0006933	3	0.41385					3	0.5047	0.000693295
GO:0006690	icosanoid metabolic process	127	13	0.12349	11	0.002263			3	0.087892	13	0.00070086	0.00070086
GO:0035239	tube morphogenesis	42	4	0.35576	2	0.38334					7	0.00070483	0.000704833
GO:0051172	negative regulation of nitrogen compound metabolic	786	57	0.48665			111	0.00070726					0.000707257
GO:0007100	mitotic centrosome separation	12	1	0.59087			6	0.00070773					0.00070773
GO:0090079	translation regulator activity, nucleic acid bindi	12					6	0.00070773					0.00070773
GO:0051180	vitamin transport	35	8	0.0028179	6	0.00070852							0.000708523
GO:0018958	phenol-containing compound metabolic process	48	5	0.25978	7	0.00071091					2	0.52289	0.000710914
GO:0032880	regulation of protein localization	606	65	0.00071342	22	0.27644	65	0.45269	8	0.12872	29	0.077249	0.000713417
GO:0006638	neutral lipid metabolic process	66	13	0.00071573	6	0.017521					3	0.42961	0.000715726
GO:0032526	response to retinoic acid	109	18	0.00072049	5	0.26009	14	0.25406					0.000720491
GO:0007254	JNK cascade	361	43	0.00072191	13	0.35082	38	0.52382			24	0.0032143	0.000721908
GO:0030424	axon	52					14	0.0007225			5	0.039331	0.000722498
GO:0000988	protein binding transcription factor activity	828	65	0.23802			116	0.0007294					0.000729397
GO:0031576	G2/M transition checkpoint	76			3	0.43071	18	0.00073323	1	0.46808			0.00073323
GO:0009890	negative regulation of biosynthetic process	928	72	0.25667			128	0.00073492					0.000734917
GO:0001727	lipid kinase activity	31			1	0.62965	5	0.22227			6	0.00074624	0.000746243
GO:0015645	fatty acid ligase activity	14			4	0.00075798	2	0.44182					0.000757979
GO:0043236	laminin binding	14			4	0.00075798					1	0.40338	0.000757979
GO:0046320	regulation of fatty acid oxidation	14			4	0.00075798							0.000757979
GO:0003684	damaged DNA binding	64					16	0.00075849					0.000758487
GO:0000956	nuclear-transcribed mRNA catabolic process	41	3	0.57188	2	0.37201	12	0.00075961					0.00075961
GO:0031572	G2/M transition DNA damage checkpoint	41	4	0.33905			12	0.00075961	1	0.28836			0.00075961
GO:0070161	anchoring junction	161	14	0.26577			19	0.33291			15	0.00076295	0.000762946
GO:0031324	negative regulation of cellular metabolic process	1182	100	0.045226	44	0.14035	158	0.00076688			52	0.08254	0.000766884
GO:0046983	protein dimerization activity	997	89	0.018025	50	0.00076929	114	0.1784	12	0.12142	52	0.0051021	0.000769287
GO:0071824	protein-DNA complex subunit organization	142					28	0.0007715	2	0.32772			0.000771502
GO:0003712	transcription cofactor activity	821	65	0.2167			115	0.00077252					0.000772523
GO:0043085	positive regulation of catalytic activity	1299	123	0.00077354	43	0.38952					61	0.021445	0.000773542
GO:0000272	polysaccharide catabolic process	36	9	0.00078359	4	0.025868							0.000783589
GO:0043603	cellular amide metabolic process	24	3	0.24557	5	0.00078761							0.00078761
GO:0051213	dioxygenase activity	24	2	0.52196	5	0.00078761			1	0.18048	1	0.58756	0.00078761
GO:0009100	glycoprotein metabolic process	320	39	0.00080734							21	0.006507	0.00080734
GO:0043112	receptor metabolic process	129	17	0.010788							13	0.00081241	0.000812412
GO:0045595	regulation of cell differentiation	695	60	0.076667	25	0.2747			11	0.029008	42	0.00082345	0.000823448
GO:0008238	exopeptidase activity	67	13	0.00083071	7	0.0050313					3	0.43924	0.000830714
GO:0045934	negative regulation of nucleobase, nucleoside, nuc	773					109	0.00083074					0.000830744
GO:0071241	cellular response to inorganic substance	17	6	0.00083692	1	0.41986	2	0.54683			1	0.46592	0.00083692
GO:0000076	DNA replication checkpoint	21	2	0.45079			8	0.00085222	1	0.15982			0.000852221
GO:0071495	cellular response to endogenous stimulus	177	25	0.00086531			22	0.2339			14	0.005127	0.000865305
GO:0005610	laminin-5 complex	6									3	0.00087018	0.000870182
GO:0022618	ribonucleoprotein complex assembly	116					24	0.00088258					0.000882576
GO:0000989	transcription factor binding transcription factor	824	65	0.22572			115	0.00088283					0.000882827
GO:0006282	regulation of DNA repair	71					17	0.000893	1	0.44548			0.000893003
GO:0008509	anion transmembrane transporter activity	131			12	0.00089334					10	0.02073	0.000893342
GO:0016209	antioxidant activity	80	13	0.0043493	9	0.00090793			3	0.028497	6	0.069715	0.00090793
GO:0008026	ATP-dependent helicase activity	90					20	0.00091089					0.000910886
GO:0070035	purine NTP-dependent helicase activity	90					20	0.00091089					0.000910886
GO:0006379	mRNA cleavage	26			1	0.56525	9	0.00091238					0.000912382
GO:0015758	glucose transport	76	14	0.00091383	5	0.091479			1	0.46808	3	0.52268	0.000913829
GO:0031327	negative regulation of cellular biosynthetic proce	917	72	0.22399			126	0.00093443					0.000934428
GO:0023052	signaling	5440	421	0.027011							233	0.00093694	0.000936942
GO:0038024	cargo receptor activity	44	7	0.035754	3	0.16058	5	0.49865			7	0.00094053	0.000940532
GO:0051223	regulation of protein transport	465	52	0.00094073	16	0.39498			4	0.53729	24	0.052234	0.000940731
GO:0018904	organic ether metabolic process	68	13	0.00096081	5	0.062954					4	0.23191	0.00096081
GO:0019432	triglyceride biosynthetic process	12	5	0.00097437	1	0.31906							0.000974366
GO:0090207	regulation of triglyceride metabolic process	12	5	0.00097437	2	0.053063					1	0.35768	0.000974366
GO:0045860	positive regulation of protein kinase activity	832	75	0.023241							48	0.00097511	0.000975113
GO:0003674	molecular_function	14749	1069	0.16247	486	0.00097763					538	0.32584	0.000977629
GO:0051252	regulation of RNA metabolic process	2456	179	0.41992			303	0.00098926					0.000989259
GO:0004024	alcohol dehydrogenase activity, zinc-dependent	7	1	0.40623	3	0.00098997	1	0.54071					0.000989971
GO:0005497	androgen binding	7	1	0.40623	3	0.00098997							0.000989971
GO:0008443	phosphofructokinase activity	7	1	0.40623	3	0.00098997	1	0.54071	1	0.05637	2	0.02435	0.000989971
GO:0016840	carbon-nitrogen lyase activity	7	1	0.40623	3	0.00098997	1	0.54071					0.000989971
GO:0051005	negative regulation of lipoprotein lipase activity	7	2	0.084839	3	0.00098997							0.000989971
GO:0002353	plasma kallikrein-kinin cascade	2			2	0.00099079							0.000990791
GO:0003973	(S)-2-hydroxy-acid oxidase activity	2			2	0.00099079							0.000990791
GO:0004854	xanthine dehydrogenase activity	2			2	0.00099079							0.000990791
GO:0004882	androgen receptor activity	2			2	0.00099079							0.000990791
GO:0005332	gamma-aminobutyric acid:sodium symporter activity	2			2	0.00099079							0.000990791
GO:0006003	fructose 2,6-bisphosphate metabolic process	2			2	0.00099079							0.000990791
GO:0006562	proline catabolic process	2			2	0.00099079					1	0.071101	0.000990791
GO:0008891	glycolate oxidase activity	2			2	0.00099079							0.000990791
GO:0009450	gamma-aminobutyric acid catabolic process	2			2	0.00099079							0.000990791
GO:0009818	defense response to protozoan, incompatible intera	2			2	0.00099079							0.000990791
GO:0016098	monoterpenoid metabolic process	2			2	0.00099079							0.000990791
GO:0016726	oxidoreductase activity, acting on CH or CH2 group	2			2	0.00099079							0.000990791
GO:0033695	oxidoreductase activity, acting on CH or CH2 group	2			2	0.00099079							0.000990791
GO:0034875	caffeine oxidase activity	2			2	0.00099079							0.000990791
GO:0070857	regulation of bile acid biosynthetic process	2	1	0.13835	2	0.00099079	1	0.1993					0.000990791
GO:0070989	oxidative demethylation	2			2	0.00099079							0.000990791
GO:0034975	protein folding in endoplasmic reticulum	6			1	0.17478			2	0.00099249	1	0.19852	0.000992486
GO:0051984	positive regulation of chromosome segregation	6					3	0.018194	2	0.00099249			0.000992486
GO:0007565	female pregnancy	250	23	0.13128	18	0.00099562					19	0.0019393	0.00099562
GO:0071826	ribonucleoprotein complex subunit organization	117					24	0.0010018					0.0010018
GO:0006835	dicarboxylic acid transport	15			4	0.001008					1	0.425	0.00100802
GO:0010543	regulation of platelet activation	15	4	0.018992	4	0.001008	3	0.2043			2	0.10072	0.00100802
GO:0042160	lipoprotein modification	15	3	0.087732	4	0.001008					1	0.425	0.00100802
GO:0071548	response to dexamethasone stimulus	15	4	0.018992	4	0.001008					2	0.10072	0.00100802
GO:0042058	regulation of epidermal growth factor receptor sig	116					14	0.33448	2	0.24842	12	0.0010126	0.00101261
GO:0008236	serine-type peptidase activity	115	11	0.2021	11	0.0010137					5	0.40374	0.00101366
GO:0003727	single-stranded RNA binding	48					13	0.0010426					0.00104256
GO:0030894	replisome	17			1	0.41986	7	0.001055			1	0.46592	0.00105495
GO:0043596	nuclear replication fork	17			1	0.41986	7	0.001055	1	0.13147	1	0.46592	0.00105495
GO:0042439	ethanolamine-containing compound metabolic process	45	4	0.40572	2	0.41676			1	0.31163	7	0.0010796	0.00107957
GO:0051053	negative regulation of DNA metabolic process	54			2	0.511	14	0.0010847			3	0.31087	0.00108473
GO:0009743	response to carbohydrate stimulus	82	11	0.031942	9	0.0010855			1	0.494	8	0.009571	0.00108554
GO:0005102	receptor binding	1709	155	0.0010861	66	0.047124			17	0.2431	82	0.0047635	0.00108606
GO:0033157	regulation of intracellular protein transport	210	28	0.0010972					2	0.51932	8	0.49255	0.00109715
GO:0044265	cellular macromolecule catabolic process	559	60	0.0011069			77	0.0080853	5	0.49171			0.00110691
GO:0022604	regulation of cell morphogenesis	333	32	0.055842	13	0.25301	48	0.014934	6	0.058007	24	0.0011087	0.00110873
GO:0000154	rRNA modification	9					5	0.0011209					0.00112092
GO:0000182	rDNA binding	9					5	0.0011209			1	0.28249	0.00112092
GO:0005678	chromatin assembly complex	9					5	0.0011209	1	0.071888			0.00112092
GO:0032467	positive regulation of cytokinesis	9	1	0.48841			5	0.0011209			1	0.28249	0.00112092
GO:0048678	response to axon injury	9	1	0.48841			5	0.0011209					0.00112092
GO:0007030	Golgi organization	61	12	0.001147					3	0.013969	3	0.38066	0.00114698
GO:0001846	opsonin binding	26	6	0.00893	5	0.0011572					2	0.2422	0.00115724
GO:0033559	unsaturated fatty acid metabolic process	134	14	0.10005	11	0.0034381			3	0.099282	13	0.0011581	0.00115812
GO:0004879	ligand-dependent nuclear receptor activity	52	6	0.16704	7	0.0011592							0.0011592
GO:0000022	mitotic spindle elongation	3					3	0.0011618					0.00116182
GO:0042555	MCM complex	3					3	0.0011618					0.00116182
GO:0048585	negative regulation of response to stimulus	664	69	0.0011631	29	0.047898	81	0.086342			36	0.010487	0.00116311
GO:0050670	regulation of lymphocyte proliferation	173	17	0.11576	14	0.0011784							0.00117837
GO:0006605	protein targeting	676	70	0.0011795			76	0.28317					0.00117948
GO:0006684	sphingomyelin metabolic process	18	6	0.0011797									0.00117971
GO:0008484	sulfuric ester hydrolase activity	18	6	0.0011797	1	0.43816							0.00117971
GO:0006898	receptor-mediated endocytosis	168	18	0.056986							15	0.0011799	0.00117992
GO:0015711	organic anion transport	83			9	0.0011843					7	0.030633	0.00118433
GO:0022804	active transmembrane transporter activity	362	31	0.17442	23	0.0011904					14	0.43891	0.00119035
GO:0008645	hexose transport	78	14	0.0011906	5	0.099497			1	0.47686	3	0.54029	0.00119064
GO:0051092	positive regulation of NF-kappaB transcription fac	181	25	0.0011975	6	0.50796			2	0.44168			0.0011975
GO:0000217	DNA secondary structure binding	13					6	0.0011977					0.00119771
GO:0000281	cytokinesis after mitosis	13					6	0.0011977	1	0.10217			0.00119771
GO:0017091	AU-rich element binding	13	1	0.62024			6	0.0011977					0.00119771
GO:0051293	establishment of spindle localization	13			2	0.061434	6	0.0011977					0.00119771
GO:0051653	spindle localization	13			2	0.061434	6	0.0011977					0.00119771
GO:0051781	positive regulation of cell division	13	2	0.23837			6	0.0011977			1	0.38095	0.00119771
GO:0072528	pyrimidine-containing compound biosynthetic proces	13	2	0.23837	2	0.061434	6	0.0011977			1	0.38095	0.00119771
GO:0009914	hormone transport	213	19	0.19198	16	0.0012011					12	0.086981	0.00120106
GO:0005198	structural molecule activity	742					81	0.37678	15	0.0012066	36	0.045718	0.00120663
GO:0010972	negative regulation of G2/M transition of mitotic	22	3	0.20674			8	0.0012167	1	0.16676			0.00121672
GO:0033674	positive regulation of kinase activity	841	77	0.01557	27	0.48833					48	0.0012213	0.00122131
GO:0032273	positive regulation of protein polymerization	59	6	0.24716			7	0.42845	1	0.38726	8	0.0012261	0.00122608
GO:0071715	icosanoid transport	34	5	0.093066	2	0.29082					6	0.0012433	0.00124327
GO:0007249	I-kappaB kinase/NF-kappaB cascade	382	44	0.0012534							16	0.31042	0.00125336
GO:0051607	defense response to virus	96	16	0.0012582									0.00125824
GO:0070371	ERK1 and ERK2 cascade	119	10	0.34935	7	0.082199	14	0.37059	1	0.62832	12	0.0012668	0.00126676
GO:0006656	phosphatidylcholine biosynthetic process	14	2	0.26576			3	0.17639	1	0.10959	4	0.0012741	0.00127408
GO:0008156	negative regulation of DNA replication	49			2	0.45985	13	0.0012844			3	0.26117	0.00128444
GO:0006412	translation	610					88	0.0012902	7	0.23953	23	0.45102	0.00129016
GO:0032774	RNA biosynthetic process	2672					326	0.0012942					0.00129417
GO:0010558	negative regulation of macromolecule biosynthetic	883	65	0.43234			121	0.0012948			32	0.52442	0.00129479
GO:0004720	protein-lysine 6-oxidase activity	2									2	0.0013087	0.00130869
GO:0006564	L-serine biosynthetic process	2					1	0.1993			2	0.0013087	0.00130869
GO:0043401	steroid hormone mediated signaling pathway	2	1	0.13835			1	0.1993			2	0.0013087	0.00130869
GO:0015248	sterol transporter activity	16	5	0.0042203	4	0.0013108			1	0.12423			0.00131079
GO:0016641	oxidoreductase activity, acting on the CH-NH2 grou	16			4	0.0013108	2	0.51339			2	0.11245	0.00131079
GO:0043470	regulation of carbohydrate catabolic process	16			4	0.0013108							0.00131079
GO:0043471	regulation of cellular carbohydrate catabolic proc	16			4	0.0013108							0.00131079
GO:0031098	stress-activated protein kinase signaling cascade	394	45	0.0013188	13	0.47248	42	0.48777			26	0.0024508	0.00131881
GO:0045785	positive regulation of cell adhesion	170	18	0.062506	7	0.28934	19	0.42574			15	0.0013294	0.00132942
GO:0005342	organic acid transmembrane transporter activity	153	14	0.20862	11	0.0091849					14	0.0013446	0.0013446
GO:0007041	lysosomal transport	54	11	0.0013512									0.00135124
GO:0060429	epithelium development	261	25	0.085358	9	0.43926			8	0.0014654	20	0.0013532	0.00135318
GO:0032944	regulation of mononuclear cell proliferation	176	18	0.081233	14	0.0013893					7	0.45461	0.00138934
GO:0030177	positive regulation of Wnt receptor signaling path	27	3	0.30552	1	0.57896	4	0.31461	3	0.0013913	3	0.072624	0.00139133
GO:0004571	mannosyl-oligosaccharide 1,2-alpha-mannosidase act	4	3	0.0013947									0.00139473
GO:0009744	response to sucrose stimulus	4	3	0.0013947			1	0.3589			1	0.13715	0.00139473
GO:0010866	regulation of triglyceride biosynthetic process	4	3	0.0013947									0.00139473
GO:0031703	type 2 angiotensin receptor binding	4	3	0.0013947									0.00139473
GO:0034285	response to disaccharide stimulus	4	3	0.0013947			1	0.3589			1	0.13715	0.00139473
GO:0065005	protein-lipid complex assembly	4	3	0.0013947									0.00139473
GO:0016052	carbohydrate catabolic process	102	15	0.006017	10	0.0014068			2	0.20588	5	0.31007	0.00140683
GO:0001503	ossification	189	22	0.016809	6	0.55035			3	0.20518	16	0.0014422	0.00144222
GO:0045637	regulation of myeloid cell differentiation	144	21	0.0014432	6	0.30171					10	0.036626	0.00144315
GO:0005375	copper ion transmembrane transporter activity	8	4	0.0014599									0.00145989
GO:0042953	lipoprotein transport	8	4	0.0014599									0.00145989
GO:0005548	phospholipid transporter activity	25	7	0.001466	2	0.18544					1	0.60251	0.00146601
GO:0005801	cis-Golgi network	25	7	0.001466									0.00146601
GO:0070663	regulation of leukocyte proliferation	177	18	0.084677	14	0.0014663					7	0.46049	0.00146632
GO:0006401	RNA catabolic process	100	12	0.054093			21	0.0014795					0.00147952
GO:0006868	glutamine transport	7					1	0.54071			3	0.0014819	0.00148189
GO:0002573	myeloid leukocyte differentiation	204	27	0.0014884	14	0.0053395					12	0.067836	0.0014884
GO:0006825	copper ion transport	13	5	0.0014903									0.00149025
GO:0006878	cellular copper ion homeostasis	13	5	0.0014903	1	0.34053							0.00149025
GO:0015781	pyrimidine nucleotide-sugar transport	13	5	0.0014903							1	0.38095	0.00149025
GO:0071248	cellular response to metal ion	13	5	0.0014903	1	0.34053					1	0.38095	0.00149025
GO:0042802	identical protein binding	554	54	0.013201	31	0.0014932			6	0.30783	32	0.0064402	0.0014932
GO:0060249	anatomical structure homeostasis	141	11	0.43203			27	0.0014968					0.00149678
GO:0032868	response to insulin stimulus	174	24	0.0015139	13	0.0035092					7	0.44281	0.00151392
GO:0005663	DNA replication factor C complex	6	1	0.36031			4	0.0015363					0.00153627
GO:0005832	chaperonin-containing T-complex	6					4	0.0015363					0.00153627
GO:0008278	cohesin complex	6					4	0.0015363					0.00153627
GO:0009008	DNA-methyltransferase activity	6					4	0.0015363			1	0.19852	0.00153627
GO:0009265	2'-deoxyribonucleotide biosynthetic process	6			1	0.17478	4	0.0015363					0.00153627
GO:0043139	5'-3' DNA helicase activity	6					4	0.0015363					0.00153627
GO:0017171	serine hydrolase activity	121	11	0.25064	11	0.0015369					5	0.44671	0.00153688
GO:0006639	acylglycerol metabolic process	63	12	0.0015389	5	0.048101					3	0.40038	0.00153894
GO:0048863	stem cell differentiation	33					10	0.0015412					0.00154123
GO:0005215	transporter activity	1239	109	0.014155	58	0.0015434			11	0.44628	45	0.51426	0.00154341
GO:0004300	enoyl-CoA hydratase activity	8	1	0.44884	3	0.001547							0.00154697
GO:0005280	hydrogen:amino acid symporter activity	8			3	0.001547							0.00154697
GO:0006569	tryptophan catabolic process	8	1	0.44884	3	0.001547	1	0.58904					0.00154697
GO:0032682	negative regulation of chemokine production	8			3	0.001547			1	0.064161			0.00154697
GO:0046218	indolalkylamine catabolic process	8	1	0.44884	3	0.001547	1	0.58904					0.00154697
GO:0008187	poly-pyrimidine tract binding	18					7	0.0015706					0.00157064
GO:0034502	protein localization to chromosome	18	3	0.13452	1	0.43816	7	0.0015706			1	0.48528	0.00157064
GO:0030100	regulation of endocytosis	215	28	0.0015723					4	0.10255	17	0.0021703	0.00157235
GO:0044450	microtubule organizing center part	56	5	0.37467			14	0.0015883	1	0.37178			0.00158825
GO:0045742	positive regulation of epidermal growth factor rec	48	5	0.25978	3	0.19204			1	0.32858	7	0.0015953	0.00159526
GO:0009893	positive regulation of metabolic process	1474	135	0.0015979	58	0.045284	169	0.11631			65	0.054901	0.00159786
GO:0051641	cellular localization	2068	182	0.0016132			231	0.15986			76	0.46272	0.00161321
GO:0072531	pyrimidine-containing compound transmembrane trans	19	6	0.0016204							1	0.50393	0.00162043
GO:0000096	sulfur amino acid metabolic process	28			5	0.0016416	3	0.57658					0.00164164
GO:0016877	ligase activity, forming carbon-sulfur bonds	28			5	0.0016416	3	0.57658					0.00164164
GO:0006820	anion transport	228			12	0.057741					18	0.0016596	0.00165957
GO:0001578	microtubule bundle formation	28	4	0.13743			9	0.0016616	1	0.20724			0.00166157
GO:0065004	protein-DNA complex assembly	135					26	0.0016642	2	0.30648			0.0016642
GO:0006570	tyrosine metabolic process	17	2	0.34737	4	0.0016718					1	0.46592	0.00167177
GO:0051347	positive regulation of transferase activity	854	78	0.015803	27	0.52133					48	0.0016734	0.00167345
GO:0015849	organic acid transport	220	25	0.015058	16	0.0016799					17	0.0027599	0.00167994
GO:0010576	metalloenzyme regulator activity	15	2	0.29315			3	0.2043			4	0.001688	0.00168799
GO:0046942	carboxylic acid transport	210	25	0.0086683	15	0.0027515					17	0.0016901	0.00169007
GO:0008154	actin polymerization or depolymerization	192	19	0.095889			32	0.0057742	2	0.47195	16	0.0016979	0.00169789
GO:0009892	negative regulation of metabolic process	1316	109	0.060621	47	0.20169	171	0.0016999	11	0.52813	59	0.050751	0.00169993
GO:0044092	negative regulation of molecular function	766	73	0.0075807	36	0.011043	83	0.40265	8	0.29858	44	0.0017098	0.00170978
GO:0016049	cell growth	770	62	0.18448	25	0.46783	105	0.0030772	15	0.0017374	41	0.0088047	0.00173737
GO:0030029	actin filament-based process	614	60	0.0088964	20	0.47181	69	0.2956	8	0.13569	37	0.0017377	0.00173768
GO:0045930	negative regulation of mitotic cell cycle	39	5	0.14466			11	0.0017435	1	0.27644			0.00174354
GO:0030234	enzyme regulator activity	1217	114	0.0017468	46	0.11301	131	0.40036	14	0.12945	52	0.11928	0.00174677
GO:0003774	motor activity	115					23	0.001797	1	0.6157			0.00179704
GO:0046456	icosanoid biosynthetic process	77							1	0.47249	9	0.0018115	0.0018115
GO:0030308	negative regulation of cell growth	230	22	0.10249	9	0.30115	25	0.4624	2	0.56857	18	0.0018283	0.00182834
GO:0051181	cofactor transport	26	7	0.0018834	1	0.56525	3	0.52489			1	0.61692	0.00188338
GO:0016569	covalent chromatin modification	253					42	0.0018886					0.0018886
GO:0051701	interaction with host	33	8	0.0018889	2	0.27905	6	0.12694					0.00188893
GO:0003823	antigen binding	42			6	0.0019012					2	0.45244	0.00190122
GO:0043467	regulation of generation of precursor metabolites	42			6	0.0019012							0.00190122
GO:0032943	mononuclear cell proliferation	223	19	0.25011	16	0.0019295							0.00192947
GO:0040014	regulation of multicellular organism growth	29			5	0.001933					2	0.28291	0.00193296
GO:0006633	fatty acid biosynthetic process	125	10	0.40815	4	0.55805			2	0.27595	12	0.0019344	0.00193437
GO:0051960	regulation of nervous system development	159							4	0.042797	14	0.0019373	0.00193732
GO:0030833	regulation of actin filament polymerization	93	10	0.12927			12	0.27044	1	0.53831	10	0.0019497	0.00194966
GO:0033993	response to lipid	82	14	0.0019572	6	0.044619					6	0.0766	0.00195722
GO:0004428	inositol or phosphatidylinositol kinase activity	37					5	0.34855			6	0.0019606	0.00196059
GO:0010605	negative regulation of macromolecule metabolic pro	1192	96	0.12345			156	0.0020178	11	0.39569	51	0.12004	0.0020178
GO:0002449	lymphocyte mediated immunity	224	18	0.34332	16	0.0020192					12	0.11452	0.00201924
GO:0070661	leukocyte proliferation	224	19	0.25628	16	0.0020192							0.00201924
GO:0042129	regulation of T cell proliferation	144	13	0.23369	12	0.0020215							0.00202149
GO:0006473	protein acetylation	116	9	0.45416			23	0.0020232					0.00202319
GO:0051091	positive regulation of sequence-specific DNA bindi	282	34	0.0020248					3	0.41228			0.00202484
GO:0030838	positive regulation of actin filament polymerizati	50	6	0.14647					1	0.33964	7	0.0020335	0.00203352
GO:0000920	cytokinetic cell separation	10	1	0.52513			5	0.002048	1	0.079552			0.00204801
GO:0007064	mitotic sister chromatid cohesion	10					5	0.002048					0.00204801
GO:0018216	peptidyl-arginine methylation	10					5	0.002048					0.00204801
GO:0051988	regulation of attachment of spindle microtubules t	10					5	0.002048					0.00204801
GO:0051649	establishment of localization in cell	1926	170	0.0020549			206	0.4058			72	0.40357	0.0020549
GO:0006351	transcription, DNA-dependent	2665					323	0.0020849					0.00208486
GO:0006637	acyl-CoA metabolic process	18	3	0.13452	4	0.0020964	2	0.57862					0.00209638
GO:0035383	thioester metabolic process	18	3	0.13452	4	0.0020964	2	0.57862					0.00209638
GO:0050994	regulation of lipid catabolic process	18	2	0.37398	4	0.0020964							0.00209638
GO:0070482	response to oxygen levels	326	38	0.0021073	13	0.23025	41	0.12981	5	0.13293	19	0.028691	0.00210731
GO:0048747	muscle fiber development	41	9	0.0021093			6	0.2585			4	0.059996	0.00210925
GO:0032269	negative regulation of cellular protein metabolic	272	33	0.0021112	16	0.012672	38	0.042238	6	0.025406	16	0.039329	0.00211121
GO:0006986	response to unfolded protein	74	13	0.0021502					2	0.12461	4	0.2798	0.00215024
GO:0001816	cytokine production	709	60	0.10155	32	0.026581					41	0.0021533	0.00215325
GO:0015036	disulfide oxidoreductase activity	20	6	0.0021758					1	0.15282	2	0.1623	0.00217581
GO:0072527	pyrimidine-containing compound metabolic process	40			5	0.0080678	11	0.0021798			2	0.42767	0.00217979
GO:0015780	nucleotide-sugar transport	14	5	0.0021821							1	0.40338	0.00218214
GO:0055070	copper ion homeostasis	14	5	0.0021821	1	0.36133	2	0.44182					0.00218214
GO:0010596	negative regulation of endothelial cell migration	16			2	0.088887	2	0.51339			4	0.0021868	0.00218676
GO:0046943	carboxylic acid transmembrane transporter activity	144	13	0.23369	10	0.01585					13	0.0022217	0.0022217
GO:0001775	cell activation	860	84	0.0022441	37	0.034035					39	0.08686	0.00224408
GO:0030500	regulation of bone mineralization	38	5	0.13349	3	0.11688			1	0.27041	6	0.0022581	0.00225814
GO:0070167	regulation of biomineral tissue development	38	5	0.13349	3	0.11688			1	0.27041	6	0.0022581	0.00225814
GO:0000184	nuclear-transcribed mRNA catabolic process, nonsen	19			1	0.45588	7	0.0022631					0.00226305
GO:0032204	regulation of telomere maintenance	19					7	0.0022631					0.00226305
GO:0051233	spindle midzone	19					7	0.0022631	1	0.14576			0.00226305
GO:0006563	L-serine metabolic process	9			3	0.0022663	1	0.63229			2	0.039792	0.00226635
GO:0016291	acyl-CoA thioesterase activity	9			3	0.0022663	1	0.63229					0.00226635
GO:0042436	indole-containing compound catabolic process	9	1	0.48841	3	0.0022663	1	0.63229					0.00226635
GO:0042832	defense response to protozoan	9			3	0.0022663							0.00226635
GO:0050997	quaternary ammonium group binding	9	2	0.13234	3	0.0022663							0.00226635
GO:0071845	cellular component disassembly at cellular level	203	21	0.057782			35	0.0022768	2	0.50123			0.00227682
GO:0016570	histone modification	248					41	0.0022955					0.00229548
GO:0043652	engulfment of apoptotic cell	8			1	0.22598	1	0.58904			3	0.0023074	0.00230742
GO:0007020	microtubule nucleation	24	3	0.24557			8	0.0023111					0.00231108
GO:0001881	receptor recycling	34	8	0.0023172							4	0.033403	0.00231716
GO:0060341	regulation of cellular localization	647	66	0.0023263	28	0.056185			6	0.44481	35	0.011886	0.00232627
GO:0006662	glycerol ether metabolic process	66	12	0.0023283	5	0.056735					3	0.42961	0.00232829
GO:0044057	regulation of system process	336			21	0.002331			5	0.1454	14	0.33333	0.00233096
GO:0014074	response to purine-containing compound	9	1	0.48841	1	0.25038	1	0.63229	2	0.0023435			0.00234355
GO:0045216	cell-cell junction organization	80			5	0.10786	9	0.46835	2	0.14134	9	0.0023668	0.00236677
GO:0015914	phospholipid transport	27	7	0.0023872	3	0.051966							0.0023872
GO:0070542	response to fatty acid	27	7	0.0023872	2	0.20856							0.0023872
GO:0046328	regulation of JNK cascade	253	31	0.0024289			27	0.49855			17	0.010875	0.00242892
GO:0050765	negative regulation of phagocytosis	9	4	0.002479									0.00247896
GO:0006417	regulation of translation	326	26	0.31533	12	0.33214	51	0.0024879	5	0.13293	19	0.028691	0.00248794
GO:0005912	adherens junction	146	14	0.16372			19	0.19428			13	0.0025096	0.0025096
GO:0006650	glycerophospholipid metabolic process	146	12	0.35561							13	0.0025096	0.0025096
GO:0009612	response to mechanical stimulus	66	5	0.5172	7	0.0046281	7	0.54978	1	0.42192	8	0.0025467	0.00254665
GO:0005625	soluble fraction	374	42	0.0025732	13	0.39852			5	0.19701	18	0.13506	0.0025732
GO:0035295	tube development	81	9	0.12542					3	0.029419	9	0.0025792	0.00257923
GO:0001558	regulation of cell growth	641	50	0.28698	24	0.21875	90	0.002584	11	0.017182	37	0.0035842	0.00258403
GO:0005624	membrane fraction	1268	92	0.47087	58	0.0025973					54	0.1189	0.00259726
GO:0001666	response to hypoxia	319	37	0.0026059	13	0.20837	40	0.13731	5	0.1245	19	0.023627	0.0026059
GO:0010647	positive regulation of cell communication	545	57	0.002611	23	0.095695			6	0.29486	25	0.13428	0.00261098
GO:0009101	glycoprotein biosynthetic process	219	22	0.068651							17	0.0026324	0.00263242
GO:0006929	substrate-dependent cell migration	113	13	0.061176	5	0.28428	16	0.13431	1	0.60923	11	0.0026354	0.00263536
GO:0051046	regulation of secretion	438	37	0.16969	19	0.10013			4	0.49019	28	0.0026874	0.00268743
GO:0000267	cell fraction	1622	128	0.13046	71	0.0026893					72	0.039756	0.0026893
GO:0045428	regulation of nitric oxide biosynthetic process	60	6	0.25943	7	0.0026967			1	0.39233			0.00269674
GO:0007026	negative regulation of microtubule depolymerizatio	41	3	0.57188			11	0.0027005					0.00270053
GO:0009411	response to UV	304	29	0.07105			48	0.0027146			15	0.14033	0.00271459
GO:0042562	hormone binding	45	5	0.21895	6	0.0027265					2	0.48842	0.00272655
GO:0043627	response to estrogen stimulus	169	16	0.15558	13	0.0027285	22	0.17267	2	0.40761	8	0.26952	0.00272849
GO:0006636	unsaturated fatty acid biosynthetic process	82	6	0.54113					1	0.494	9	0.0028065	0.00280653
GO:0050821	protein stabilization	176	15	0.28149			31	0.0028105	3	0.17804	13	0.011823	0.00281049
GO:0006402	mRNA catabolic process	72	6	0.41416			16	0.0028537					0.00285368
GO:0008757	S-adenosylmethionine-dependent methyltransferase a	72	8	0.14307	5	0.076495	16	0.0028537			3	0.48638	0.00285368
GO:0015837	amine transport	184	14	0.44996	10	0.06641					15	0.0028869	0.00288692
GO:0001561	fatty acid alpha-oxidation	3	1	0.20018	2	0.0029102	1	0.28353					0.00291017
GO:0002254	kinin cascade	3			2	0.0029102							0.00291017
GO:0004064	arylesterase activity	3	1	0.20018	2	0.0029102							0.00291017
GO:0004096	catalase activity	3			2	0.0029102							0.00291017
GO:0004174	electron-transferring-flavoprotein dehydrogenase a	3			2	0.0029102							0.00291017
GO:0004777	succinate-semialdehyde dehydrogenase activity	3			2	0.0029102							0.00291017
GO:0004833	tryptophan 2,3-dioxygenase activity	3			2	0.0029102	1	0.28353					0.00291017
GO:0006208	pyrimidine base catabolic process	3			2	0.0029102							0.00291017
GO:0006522	alanine metabolic process	3			2	0.0029102							0.00291017
GO:0006526	arginine biosynthetic process	3	1	0.20018	2	0.0029102	1	0.28353			1	0.10474	0.00291017
GO:0006537	glutamate biosynthetic process	3			2	0.0029102							0.00291017
GO:0006548	histidine catabolic process	3			2	0.0029102							0.00291017
GO:0006709	progesterone catabolic process	3	1	0.20018	2	0.0029102	2	0.030848			1	0.10474	0.00291017
GO:0006710	androgen catabolic process	3			2	0.0029102	1	0.28353					0.00291017
GO:0007598	blood coagulation, extrinsic pathway	3			2	0.0029102					1	0.10474	0.00291017
GO:0008208	C21-steroid hormone catabolic process	3	1	0.20018	2	0.0029102	2	0.030848			1	0.10474	0.00291017
GO:0008392	arachidonic acid epoxygenase activity	3			2	0.0029102			1	0.024557			0.00291017
GO:0008898	homocysteine S-methyltransferase activity	3			2	0.0029102							0.00291017
GO:0009077	histidine family amino acid catabolic process	3			2	0.0029102							0.00291017
GO:0009078	pyruvate family amino acid metabolic process	3			2	0.0029102							0.00291017
GO:0015127	bilirubin transmembrane transporter activity	3			2	0.0029102							0.00291017
GO:0015723	bilirubin transport	3			2	0.0029102	1	0.28353					0.00291017
GO:0016623	oxidoreductase activity, acting on the aldehyde or	3			2	0.0029102			1	0.024557			0.00291017
GO:0016649	oxidoreductase activity, acting on the CH-NH group	3			2	0.0029102							0.00291017
GO:0016899	oxidoreductase activity, acting on the CH-OH group	3			2	0.0029102							0.00291017
GO:0019115	benzaldehyde dehydrogenase activity	3			2	0.0029102							0.00291017
GO:0019530	taurine metabolic process	3			2	0.0029102					1	0.10474	0.00291017
GO:0030343	vitamin D3 25-hydroxylase activity	3			2	0.0029102							0.00291017
GO:0042415	norepinephrine metabolic process	3			2	0.0029102							0.00291017
GO:0051919	positive regulation of fibrinolysis	3	1	0.20018	2	0.0029102							0.00291017
GO:0070403	NAD+ binding	3			2	0.0029102							0.00291017
GO:0070643	vitamin D 25-hydroxylase activity	3			2	0.0029102							0.00291017
GO:0071549	cellular response to dexamethasone stimulus	3	1	0.20018	2	0.0029102							0.00291017
GO:0031326	regulation of cellular biosynthetic process	3177	234	0.3334			378	0.0029424					0.00294242
GO:0031032	actomyosin structure organization	35					4	0.51001	3	0.0029671			0.00296706
GO:0019218	regulation of steroid metabolic process	51	10	0.0029701	5	0.021757					4	0.11242	0.00297012
GO:0009967	positive regulation of signal transduction	537	56	0.0030164	23	0.08488			6	0.28343	25	0.11957	0.00301644
GO:0007566	embryo implantation	68	12	0.0030181	3	0.36247			1	0.43146	5	0.099643	0.00301808
GO:0009259	ribonucleotide metabolic process	289	34	0.0030245	11	0.30383	44	0.0076882			18	0.018258	0.0030245
GO:0046838	phosphorylated carbohydrate dephosphorylation	32			5	0.0030332							0.00303322
GO:0004601	peroxidase activity	46	8	0.015553	6	0.0030537			2	0.05528	6	0.0060054	0.00305369
GO:0051341	regulation of oxidoreductase activity	46	5	0.23234	6	0.0030537			1	0.31732			0.00305369
GO:0005153	interleukin-8 receptor binding	15	5	0.0030815			3	0.2043			1	0.425	0.00308153
GO:0006706	steroid catabolic process	15	5	0.0030815	3	0.010665	2	0.47836			1	0.425	0.00308153
GO:0035254	glutamate receptor binding	15	5	0.0030815									0.00308153
GO:0055094	response to lipoprotein stimulus	15	5	0.0030815	1	0.38147					2	0.10072	0.00308153
GO:0006513	protein monoubiquitination	25	2	0.54427			8	0.0030893					0.00308929
GO:0006643	membrane lipid metabolic process	114	17	0.0030993	4	0.48545					6	0.23193	0.00309933
GO:0006508	proteolysis	943	90	0.0031021	39	0.049976					38	0.26811	0.00310213
GO:0031224	intrinsic to membrane	3152	227	0.48648							141	0.0031392	0.00313918
GO:0016045	detection of bacterium	20			4	0.0031578	3	0.35268			1	0.52191	0.00315775
GO:0043499	eukaryotic cell surface binding	20	4	0.050743	4	0.0031578							0.00315775
GO:0051287	NAD binding	20			4	0.0031578			2	0.011656			0.00315775
GO:0000049	tRNA binding	36					10	0.0031594					0.00315939
GO:0009698	phenylpropanoid metabolic process	10			3	0.0031623					2	0.048569	0.00316229
GO:0016289	CoA hydrolase activity	10			3	0.0031623							0.00316229
GO:0042572	retinol metabolic process	10	1	0.52513	3	0.0031623							0.00316229
GO:0042573	retinoic acid metabolic process	10	2	0.15788	3	0.0031623							0.00316229
GO:0051000	positive regulation of nitric-oxide synthase activ	10	1	0.52513	3	0.0031623							0.00316229
GO:0043086	negative regulation of catalytic activity	558	55	0.010118	30	0.0032028	65	0.20573	6	0.31363	30	0.020404	0.00320282
GO:0046649	lymphocyte activation	562	58	0.0032305	22	0.1741							0.00323045
GO:0032271	regulation of protein polymerization	116	10	0.32042			17	0.09954	1	0.61889	11	0.0032343	0.00323429
GO:0016021	integral to membrane	3130	227	0.43833							140	0.0032735	0.00327347
GO:0004523	ribonuclease H activity	7					4	0.0032859					0.00328591
GO:0006273	lagging strand elongation	7					4	0.0032859					0.00328591
GO:0007109	cytokinesis, completion of separation	7	1	0.40623			4	0.0032859	1	0.05637			0.00328591
GO:0009263	deoxyribonucleotide biosynthetic process	7			1	0.20079	4	0.0032859					0.00328591
GO:0016273	arginine N-methyltransferase activity	7					4	0.0032859					0.00328591
GO:0016274	protein-arginine N-methyltransferase activity	7					4	0.0032859					0.00328591
GO:0002689	negative regulation of leukocyte chemotaxis	5	3	0.0033003	1	0.14793					1	0.1684	0.00330034
GO:0004040	amidase activity	5	3	0.0033003									0.00330034
GO:0004904	interferon receptor activity	5	3	0.0033003									0.00330034
GO:0008105	asymmetric protein localization	5	3	0.0033003			1	0.42635			1	0.1684	0.00330034
GO:0015924	mannosyl-oligosaccharide mannosidase activity	5	3	0.0033003									0.00330034
GO:0019826	oxygen sensor activity	5	3	0.0033003							1	0.1684	0.00330034
GO:0050897	cobalt ion binding	5	3	0.0033003									0.00330034
GO:0071825	protein-lipid complex subunit organization	5	3	0.0033003									0.00330034
GO:0090330	regulation of platelet aggregation	5	3	0.0033003	1	0.14793	2	0.089116			1	0.1684	0.00330034
GO:0031325	positive regulation of cellular metabolic process	1353	123	0.0033137	52	0.0777	154	0.15052			57	0.12792	0.00331369
GO:0032446	protein modification by small protein conjugation	402	39	0.033534			60	0.003351					0.003351
GO:0050850	positive regulation of calcium-mediated signaling	9	1	0.48841			2	0.24308			3	0.0033685	0.00336846
GO:0009889	regulation of biosynthetic process	3220	241	0.23458			382	0.0033831			119	0.41632	0.00338313
GO:0006984	ER-nucleus signaling pathway	36	8	0.0033991					1	0.25819			0.00339914
GO:0016684	oxidoreductase activity, acting on peroxide as acc	47	8	0.0176	6	0.0034093			3	0.006841	6	0.0066785	0.00340927
GO:0030224	monocyte differentiation	69	12	0.0034203	5	0.066202					6	0.038504	0.0034203
GO:0006384	transcription initiation from RNA polymerase III p	11					5	0.003431					0.00343102
GO:0009127	purine nucleoside monophosphate biosynthetic proce	11	1	0.55922			5	0.003431					0.00343102
GO:0009168	purine ribonucleoside monophosphate biosynthetic p	11	1	0.55922			5	0.003431					0.00343102
GO:0031519	PcG protein complex	11					5	0.003431	1	0.087153			0.00343102
GO:0040001	establishment of mitotic spindle localization	11			1	0.2969	5	0.003431					0.00343102
GO:0045178	basal part of cell	18	3	0.13452							4	0.0034712	0.00347124
GO:0035966	response to topologically incorrect protein	78	13	0.0034742					2	0.13571	4	0.31253	0.00347415
GO:0030522	intracellular receptor mediated signaling pathway	259	31	0.0034769	15	0.017579	34	0.10316					0.00347694
GO:0040029	regulation of gene expression, epigenetic	135					25	0.0035014	2	0.30648			0.00350138
GO:0043900	regulation of multi-organism process	44	9	0.0035169	2	0.40572			1	0.30588	2	0.47659	0.00351688
GO:0071383	cellular response to steroid hormone stimulus	29	6	0.015338	2	0.23194					5	0.0035319	0.00353195
GO:0030036	actin cytoskeleton organization	597	59	0.0075172	19	0.51556	68	0.25806	8	0.12111	35	0.0035657	0.00356574
GO:0009628	response to abiotic stimulus	892	80	0.021804	32	0.24682	119	0.0035671	11	0.11926	42	0.048968	0.0035671
GO:0009913	epidermal cell differentiation	135	11	0.37598							12	0.0036694	0.00366939
GO:0006692	prostanoid metabolic process	70	6	0.388	4	0.17882			1	0.44084	8	0.003691	0.00369104
GO:0006026	aminoglycan catabolic process	22	6	0.0037013	2	0.15158					1	0.55594	0.00370132
GO:0006622	protein targeting to lysosome	22	6	0.0037013									0.00370132
GO:0045778	positive regulation of ossification	22	6	0.0037013	1	0.50576	3	0.41221			3	0.043605	0.00370132
GO:0046790	virion binding	22	6	0.0037013			3	0.41221			3	0.043605	0.00370132
GO:0016567	protein ubiquitination	372	37	0.027194			56	0.0037343					0.00373432
GO:0016571	histone methylation	61	6	0.27186			14	0.0037401					0.00374013
GO:0042558	pteridine-containing compound metabolic process	21			4	0.0038048			1	0.15982	1	0.53924	0.00380483
GO:0046835	carbohydrate phosphorylation	21			4	0.0038048	3	0.38261	2	0.012814	3	0.038668	0.00380483
GO:0050999	regulation of nitric-oxide synthase activity	21	3	0.18788	4	0.0038048	3	0.38261					0.00380483
GO:0004053	arginase activity	3	1	0.20018	1	0.091577					2	0.0038316	0.0038316
GO:0005588	collagen type V	3									2	0.0038316	0.0038316
GO:0006679	glucosylceramide biosynthetic process	3									2	0.0038316	0.0038316
GO:0009446	putrescine biosynthetic process	3	1	0.20018							2	0.0038316	0.0038316
GO:0031583	activation of phospholipase D activity by G-protei	3									2	0.0038316	0.0038316
GO:0031762	follicle-stimulating hormone receptor binding	3									2	0.0038316	0.0038316
GO:0032605	hepatocyte growth factor production	3									2	0.0038316	0.0038316
GO:0032646	regulation of hepatocyte growth factor production	3									2	0.0038316	0.0038316
GO:0045630	positive regulation of T-helper 2 cell differentia	3					1	0.28353			2	0.0038316	0.0038316
GO:0045956	positive regulation of calcium ion-dependent exocy	3									2	0.0038316	0.0038316
GO:0015749	monosaccharide transport	88	14	0.0038381	5	0.1445			1	0.51867	4	0.3952	0.0038381
GO:0016829	lyase activity	136	14	0.10941	11	0.0038511	16	0.3566					0.00385111
GO:0018208	peptidyl-proline modification	10	4	0.0038982	1	0.27401					1	0.30848	0.0038982
GO:0019511	peptidyl-proline hydroxylation	10	4	0.0038982	1	0.27401					1	0.30848	0.0038982
GO:0070316	regulation of G0 to G1 transition	10	4	0.0038982	2	0.037706							0.0038982
GO:0051247	positive regulation of protein metabolic process	697	69	0.0039003	27	0.15697			6	0.51696	33	0.070286	0.00390031
GO:0051094	positive regulation of developmental process	326	33	0.028548	13	0.23025			8	0.0056909	22	0.0039171	0.0039171
GO:0017053	transcriptional repressor complex	37					10	0.0039285					0.00392845
GO:0007173	epidermal growth factor receptor signaling pathway	228	22	0.095667					3	0.29096	17	0.0039769	0.00397694
GO:0010043	response to zinc ion	34	3	0.44487	5	0.0039805					3	0.12392	0.00398051
GO:0002443	leukocyte mediated immunity	262	20	0.42002	17	0.00403					14	0.095292	0.00402999
GO:0018193	peptidyl-amino acid modification	758	74	0.0040502			85	0.27825	7	0.43579	30	0.33269	0.00405022
GO:0046651	lymphocyte proliferation	219	18	0.30872	15	0.0040828							0.00408284
GO:0045926	negative regulation of growth	248	23	0.12351	9	0.38077	27	0.45499			18	0.0041079	0.00410788
GO:0002831	regulation of response to biotic stimulus	45	9	0.0041219	2	0.41676			1	0.31163	2	0.48842	0.00412189
GO:0031647	regulation of protein stability	287	21	0.49564			45	0.0041248	5	0.089388	14	0.15985	0.00412482
GO:0070011	peptidase activity, acting on L-amino acid peptide	423	43	0.013083	24	0.0041338					16	0.46506	0.00413385
GO:0030141	stored secretory granule	137	10	0.5249	5	0.43392			2	0.31256	12	0.0041339	0.00413386
GO:0072594	establishment of protein localization to organelle	137	19	0.0042034									0.00420338
GO:0001738	morphogenesis of a polarized epithelium	12	3	0.049722	1	0.31906			2	0.0042274			0.00422735
GO:0022408	negative regulation of cell-cell adhesion	12	2	0.21112	1	0.31906	2	0.36478	2	0.0042274	1	0.35768	0.00422735
GO:0030902	hindbrain development	12			1	0.31906			2	0.0042274	1	0.35768	0.00422735
GO:0002921	negative regulation of humoral immune response	11	1	0.55922	3	0.0042471			1	0.087153			0.0042471
GO:0006206	pyrimidine base metabolic process	11	1	0.55922	3	0.0042471	2	0.32472			1	0.33353	0.0042471
GO:0006534	cysteine metabolic process	11			3	0.0042471	2	0.32472			1	0.33353	0.0042471
GO:0010955	negative regulation of protein maturation by pepti	11	1	0.55922	3	0.0042471			1	0.087153			0.0042471
GO:0015125	bile acid transmembrane transporter activity	11	3	0.039337	3	0.0042471	2	0.32472			2	0.057969	0.0042471
GO:0032770	positive regulation of monooxygenase activity	11	1	0.55922	3	0.0042471							0.0042471
GO:0045916	negative regulation of complement activation	11	1	0.55922	3	0.0042471			1	0.087153			0.0042471
GO:2000258	negative regulation of protein activation cascade	11	1	0.55922	3	0.0042471			1	0.087153			0.0042471
GO:0045927	positive regulation of growth	166			8	0.15419	29	0.0042537	3	0.1579	9	0.14891	0.00425373
GO:0004653	polypeptide N-acetylgalactosaminyltransferase acti	19							1	0.14576	4	0.0042726	0.00427256
GO:0006189	'de novo' IMP biosynthetic process	4					3	0.0042813					0.00428126
GO:0010971	positive regulation of G2/M transition of mitotic	4					3	0.0042813					0.00428126
GO:0030684	preribosome	4					3	0.0042813					0.00428126
GO:0031262	Ndc80 complex	4	1	0.25757			3	0.0042813			1	0.13715	0.00428126
GO:0034969	histone arginine methylation	4	1	0.25757			3	0.0042813					0.00428126
GO:0035267	NuA4 histone acetyltransferase complex	4					3	0.0042813					0.00428126
GO:0042998	positive regulation of Golgi to plasma membrane pr	4			1	0.1202	3	0.0042813					0.00428126
GO:0051880	G-quadruplex DNA binding	4					3	0.0042813					0.00428126
GO:0008134	transcription factor binding	636	52	0.17796			88	0.0043154					0.00431538
GO:0007043	cell-cell junction assembly	57			5	0.033319			2	0.080449	7	0.0043316	0.00433162
GO:0015833	peptide transport	158	13	0.34528	12	0.0043325					12	0.012426	0.0043325
GO:0051090	regulation of sequence-specific DNA binding transc	523	54	0.0043488	22	0.10402					20	0.4332	0.00434883
GO:0050851	antigen receptor-mediated signaling pathway	80	13	0.0043493									0.00434927
GO:0009451	RNA modification	75					16	0.0043859			3	0.51373	0.00438594
GO:0055085	transmembrane transport	307	35	0.0044127	10	0.50263							0.00441267
GO:0007159	leukocyte cell-cell adhesion	104	10	0.21198	6	0.11038			2	0.21191	10	0.0044269	0.00442695
GO:0004869	cysteine-type endopeptidase inhibitor activity	35			5	0.0045258							0.00452584
GO:0019369	arachidonic acid metabolic process	35			5	0.0045258			1	0.252	4	0.036671	0.00452584
GO:0035264	multicellular organism growth	35			5	0.0045258					3	0.13209	0.00452584
GO:0010827	regulation of glucose transport	30	7	0.0045318	3	0.067366							0.00453176
GO:0032964	collagen biosynthetic process	30	7	0.0045318			4	0.38932			2	0.29646	0.00453176
GO:0008022	protein C-terminus binding	314	27	0.1882	10	0.53147	42	0.061358	8	0.00456	14	0.24931	0.00455996
GO:0015908	fatty acid transport	54	10	0.0045771	3	0.24168					6	0.013	0.00457714
GO:0034976	response to endoplasmic reticulum stress	54	10	0.0045771			7	0.33921	2	0.073276			0.00457714
GO:0006200	ATP catabolic process	32	3	0.4058			9	0.0045875	1	0.23313			0.0045875
GO:0010833	telomere maintenance via telomere lengthening	32					9	0.0045875					0.0045875
GO:0007127	meiosis I	56					13	0.004613					0.00461301
GO:0019787	small conjugating protein ligase activity	264	31	0.0046229									0.00462286
GO:0046164	alcohol catabolic process	66			7	0.0046281	7	0.54978	2	0.10316	4	0.21642	0.00462811
GO:0042130	negative regulation of T cell proliferation	50	4	0.48691	6	0.0046613							0.00466135
GO:0016303	1-phosphatidylinositol-3-kinase activity	10			1	0.27401					3	0.0046835	0.00468347
GO:0035004	phosphatidylinositol 3-kinase activity	10			1	0.27401					3	0.0046835	0.00468347
GO:0001919	regulation of receptor recycling	23	6	0.0047082							3	0.048839	0.0047082
GO:0020037	heme binding	23	6	0.0047082	1	0.52136							0.0047082
GO:0072657	protein localization in membrane	23	6	0.0047082	1	0.52136					1	0.57204	0.0047082
GO:0006665	sphingolipid metabolic process	90	14	0.0047217							4	0.41164	0.00472173
GO:0046903	secretion	855	67	0.2387	33	0.13286					46	0.004735	0.00473504
GO:0016573	histone acetylation	89					18	0.0047549					0.00475487
GO:0005903	brush border	31			2	0.25548					5	0.0047619	0.00476192
GO:0008028	monocarboxylic acid transmembrane transporter acti	31	4	0.17932	3	0.07291					5	0.0047619	0.00476192
GO:0008305	integrin complex	31			1	0.62965					5	0.0047619	0.00476192
GO:0005200	structural constituent of cytoskeleton	132					20	0.060177	5	0.0047686			0.00476859
GO:0015291	secondary active transmembrane transporter activit	140	12	0.3036	11	0.0047957					8	0.1359	0.00479573
GO:0051147	regulation of muscle cell differentiation	46	9	0.0048052	2	0.4277			1	0.31732	3	0.23187	0.00480518
GO:0023056	positive regulation of signaling	549	56	0.0048057	23	0.10143			6	0.30061	26	0.098981	0.00480566
GO:0048741	skeletal muscle fiber development	38	8	0.0048365			5	0.37029			4	0.047538	0.00483646
GO:0022411	cellular component disassembly	220	25	0.015058	7	0.54317	36	0.0048463	2	0.54441			0.00484629
GO:0002429	immune response-activating cell surface receptor s	81	13	0.004849									0.00484902
GO:0004620	phospholipase activity	81	13	0.004849	6	0.042432					5	0.16982	0.00484902
GO:0004842	ubiquitin-protein ligase activity	254	30	0.0048517									0.00485174
GO:0018394	peptidyl-lysine acetylation	96	8	0.38377			19	0.0048552					0.00485522
GO:0007044	cell-substrate junction assembly	89	11	0.0532	4	0.3081	11	0.33272	1	0.52267	9	0.0048745	0.00487447
GO:0005626	insoluble fraction	1333			59	0.0048849					57	0.10574	0.00488486
GO:0008408	3'-5' exonuclease activity	44			3	0.16058	11	0.0048865					0.00488654
GO:0019205	nucleobase, nucleoside, nucleotide kinase activity	44	7	0.035754			11	0.0048865	1	0.30588			0.00488654
GO:0030307	positive regulation of cell growth	153			6	0.35187	27	0.0049321	3	0.13291	8	0.19112	0.00493206
GO:0000045	autophagic vacuole assembly	13	1	0.62024	1	0.34053	2	0.4039	2	0.0049691			0.00496905
GO:0016298	lipase activity	100	15	0.0049935	6	0.095936					5	0.29586	0.00499354
GO:0030041	actin filament polymerization	123	14	0.057541			18	0.09315			11	0.0050603	0.00506031
GO:0001952	regulation of cell-matrix adhesion	106	13	0.039899	6	0.11799			1	0.58574	10	0.005068	0.00506798
GO:0010594	regulation of endothelial cell migration	106	11	0.13823	8	0.018808	12	0.43945	3	0.057453	10	0.005068	0.00506798
GO:0016229	steroid dehydrogenase activity	36	6	0.041158	5	0.0051223	4	0.5329			2	0.37644	0.00512229
GO:0000023	maltose metabolic process	2	2	0.0051436									0.00514362
GO:0000025	maltose catabolic process	2	2	0.0051436									0.00514362
GO:0002775	antimicrobial peptide production	2	2	0.0051436									0.00514362
GO:0002778	antibacterial peptide production	2	2	0.0051436									0.00514362
GO:0002784	regulation of antimicrobial peptide production	2	2	0.0051436									0.00514362
GO:0002786	regulation of antibacterial peptide production	2	2	0.0051436									0.00514362
GO:0004008	copper-exporting ATPase activity	2	2	0.0051436									0.00514362
GO:0004772	sterol O-acyltransferase activity	2	2	0.0051436									0.00514362
GO:0004873	asialoglycoprotein receptor activity	2	2	0.0051436			1	0.1993					0.00514362
GO:0005040	decoy death receptor activity	2	2	0.0051436									0.00514362
GO:0005900	oncostatin-M receptor complex	2	2	0.0051436									0.00514362
GO:0006844	acyl carnitine transport	2	2	0.0051436									0.00514362
GO:0033188	sphingomyelin synthase activity	2	2	0.0051436			1	0.1993					0.00514362
GO:0042171	lysophosphatidic acid acyltransferase activity	2	2	0.0051436									0.00514362
GO:0042814	monopolar cell growth	2	2	0.0051436									0.00514362
GO:0043682	copper-transporting ATPase activity	2	2	0.0051436									0.00514362
GO:0048538	thymus development	2	2	0.0051436			1	0.1993					0.00514362
GO:0051152	positive regulation of smooth muscle cell differen	2	2	0.0051436									0.00514362
GO:0051510	regulation of unidimensional cell growth	2	2	0.0051436									0.00514362
GO:0051512	positive regulation of unidimensional cell growth	2	2	0.0051436									0.00514362
GO:0051513	regulation of monopolar cell growth	2	2	0.0051436									0.00514362
GO:0051515	positive regulation of monopolar cell growth	2	2	0.0051436									0.00514362
GO:2000298	regulation of Rho-dependent protein serine/threoni	2	2	0.0051436			1	0.1993					0.00514362
GO:0009267	cellular response to starvation	84	8	0.25417	3	0.49615	9	0.52895	4	0.0051457			0.00514568
GO:0070302	regulation of stress-activated protein kinase sign	277	32	0.0051775			31	0.38485			18	0.012335	0.00517752
GO:0000186	activation of MAPKK activity	74			3	0.41385	10	0.24804			8	0.0051977	0.00519766
GO:0050865	regulation of cell activation	337	31	0.092072	20	0.0052135					13	0.44762	0.00521354
GO:0022892	substrate-specific transporter activity	1015	89	0.026984	47	0.0052201			10	0.3281	41	0.25326	0.0052201
GO:0032956	regulation of actin cytoskeleton organization	223	27	0.0052403	8	0.40518	31	0.064901	3	0.27973	14	0.032657	0.00524031
GO:0032970	regulation of actin filament-based process	223	27	0.0052403	8	0.40518	31	0.064901	3	0.27973	14	0.032657	0.00524031
GO:0035035	histone acetyltransferase binding	27	2	0.58667			8	0.0052419			1	0.63082	0.00524193
GO:0006309	DNA fragmentation involved in apoptotic nuclear ch	55	10	0.0052428	3	0.25016			1	0.36653	2	0.59703	0.00524284
GO:0042692	muscle cell differentiation	120	17	0.0052882			14	0.38276	2	0.26065	8	0.069941	0.00528823
GO:0006586	indolalkylamine metabolic process	23	2	0.49893	4	0.0053564							0.00535636
GO:0015101	organic cation transmembrane transporter activity	23	3	0.22599	4	0.0053564							0.00535636
GO:0008409	5'-3' exonuclease activity	12	2	0.21112			5	0.0053762					0.00537622
GO:0018195	peptidyl-arginine modification	12					5	0.0053762			1	0.35768	0.00537622
GO:0043543	protein acylation	125	13	0.11293			23	0.0053825					0.00538255
GO:0010740	positive regulation of intracellular protein kinas	311	35	0.0054079	13	0.18457							0.0054079
GO:0002685	regulation of leukocyte migration	64	11	0.0054483	3	0.3278			1	0.41222	5	0.081681	0.00544825
GO:0009749	response to glucose stimulus	68	8	0.11265	7	0.0054603					7	0.011313	0.00546026
GO:0000041	transition metal ion transport	73	12	0.0054821	5	0.080107			1	0.45463	3	0.49558	0.00548214
GO:0048145	regulation of fibroblast proliferation	31	7	0.0054977			4	0.41407					0.00549772
GO:0004467	long-chain fatty acid-CoA ligase activity	12	1	0.59087	3	0.0055314	2	0.36478					0.00553143
GO:0006110	regulation of glycolysis	12			3	0.0055314							0.00553143
GO:0006544	glycine metabolic process	12	1	0.59087	3	0.0055314							0.00553143
GO:0032905	transforming growth factor beta1 production	12			3	0.0055314					2	0.067935	0.00553143
GO:0060192	negative regulation of lipase activity	12	2	0.21112	3	0.0055314							0.00553143
GO:0046890	regulation of lipid biosynthetic process	104	14	0.016443	9	0.0055496			1	0.57877	6	0.17539	0.00554955
GO:0046879	hormone secretion	205	19	0.15092	14	0.0055709					12	0.069814	0.00557091
GO:0045639	positive regulation of myeloid cell differentiatio	47	9	0.0055733	3	0.18403					4	0.08953	0.00557325
GO:0055088	lipid homeostasis	47	9	0.0055733	5	0.015727			1	0.32297	3	0.24158	0.00557325
GO:0008233	peptidase activity	482	44	0.058806	26	0.0056102							0.00561017
GO:0051017	actin filament bundle assembly	111	16	0.0056583	6	0.13813	14	0.27633	1	0.60266	9	0.01937	0.00565827
GO:0004499	flavin-containing monooxygenase activity	4	2	0.027993	2	0.0056989	1	0.3589					0.00569887
GO:0006547	histidine metabolic process	4			2	0.0056989							0.00569887
GO:0006559	L-phenylalanine catabolic process	4	1	0.25757	2	0.0056989							0.00569887
GO:0009075	histidine family amino acid metabolic process	4			2	0.0056989							0.00569887
GO:0009448	gamma-aminobutyric acid metabolic process	4			2	0.0056989							0.00569887
GO:0009804	coumarin metabolic process	4			2	0.0056989					1	0.13715	0.00569887
GO:0015495	gamma-aminobutyric acid:hydrogen symporter activit	4			2	0.0056989							0.00569887
GO:0015722	canalicular bile acid transport	4			2	0.0056989	1	0.3589					0.00569887
GO:0016290	palmitoyl-CoA hydrolase activity	4			2	0.0056989	1	0.3589					0.00569887
GO:0019834	phospholipase A2 inhibitor activity	4	1	0.25757	2	0.0056989	1	0.3589			1	0.13715	0.00569887
GO:0032929	negative regulation of superoxide anion generation	4			2	0.0056989							0.00569887
GO:0046322	negative regulation of fatty acid oxidation	4			2	0.0056989							0.00569887
GO:0051389	inactivation of MAPKK activity	4	1	0.25757	2	0.0056989	1	0.3589					0.00569887
GO:0071385	cellular response to glucocorticoid stimulus	4	1	0.25757	2	0.0056989					1	0.13715	0.00569887
GO:0002688	regulation of leukocyte chemotaxis	39	8	0.0057098	3	0.12382					3	0.16653	0.00570985
GO:0007131	reciprocal meiotic recombination	33					9	0.0057298					0.00572984
GO:0035825	reciprocal DNA recombination	33					9	0.0057298					0.00572984
GO:0010810	regulation of cell-substrate adhesion	108	13	0.045347	6	0.12586			1	0.59259	10	0.0057796	0.00577961
GO:0016810	hydrolase activity, acting on carbon-nitrogen (but	108	14	0.022209	9	0.0070797			2	0.22404	10	0.0057796	0.00577961
GO:0030111	regulation of Wnt receptor signaling pathway	108	10	0.24646			16	0.10008	3	0.060095	10	0.0057796	0.00577961
GO:0019883	antigen processing and presentation of endogenous	11	4	0.0057806	1	0.2969					1	0.33353	0.00578063
GO:0031111	negative regulation of microtubule polymerization	45					11	0.0058655					0.00586552
GO:0007018	microtubule-based movement	64	10	0.015183			14	0.0058997	1	0.41222			0.00589974
GO:0016706	oxidoreductase activity, acting on paired donors,	24	6	0.0059028	3	0.038517	3	0.4699	1	0.18048	2	0.21518	0.00590279
GO:0006284	base-excision repair	39	3	0.53741	3	0.12382	10	0.0059053					0.00590531
GO:0009746	response to hexose stimulus	69	9	0.057387	7	0.0059161					7	0.012209	0.00591608
GO:0035303	regulation of dephosphorylation	84					17	0.0059332			4	0.36215	0.00593316
GO:0005875	microtubule associated complex	126					23	0.0059461					0.00594609
GO:0048027	mRNA 5'-UTR binding	17	2	0.34737			6	0.0059697			2	0.12451	0.00596971
GO:0000737	DNA catabolic process, endonucleolytic	56	10	0.005982	3	0.25869			1	0.37178			0.00598197
GO:0009260	ribonucleotide biosynthetic process	56	10	0.005982			12	0.012246			4	0.14422	0.00598197
GO:0005883	neurofilament	8					4	0.0060263					0.00602633
GO:0007099	centriole replication	8	1	0.44884			4	0.0060263					0.00602633
GO:0009219	pyrimidine deoxyribonucleotide metabolic process	8			1	0.22598	4	0.0060263					0.00602633
GO:0016973	poly(A)+ mRNA export from nucleus	8					4	0.0060263					0.00602633
GO:0043142	single-stranded DNA-dependent ATPase activity	8			1	0.22598	4	0.0060263					0.00602633
GO:0043515	kinetochore binding	8	1	0.44884			4	0.0060263	1	0.064161			0.00602633
GO:0060053	neurofilament cytoskeleton	8					4	0.0060263					0.00602633
GO:0006475	internal protein amino acid acetylation	91					18	0.0060561					0.00605615
GO:0018393	internal peptidyl-lysine acetylation	91					18	0.0060561					0.00605615
GO:0015698	inorganic anion transport	162									13	0.0060884	0.00608844
GO:0022857	transmembrane transporter activity	971	82	0.067126	45	0.0061296					40	0.21788	0.00612961
GO:0019838	growth factor binding	112	16	0.006174	5	0.27819			2	0.23621	10	0.007435	0.00617403
GO:0016820	hydrolase activity, acting on acid anhydrides, cat	125	12	0.18574	10	0.0061845							0.00618447
GO:0030168	platelet activation	125	13	0.11293	10	0.0061845					8	0.084112	0.00618447
GO:0042626	ATPase activity, coupled to transmembrane movement	125	12	0.18574	10	0.0061845							0.00618447
GO:0005911	cell-cell junction	181	20	0.035606	6	0.50796	22	0.26767	3	0.18836	14	0.0062255	0.00622551
GO:0032482	Rab protein signal transduction	21	2	0.45079							4	0.0062302	0.0062302
GO:0032535	regulation of cellular component size	193	15	0.41256			32	0.0062428	3	0.21372	14	0.010687	0.00624282
GO:0001851	complement component C3b binding	6	3	0.006249	1	0.17478							0.00624899
GO:0002686	negative regulation of leukocyte migration	6	3	0.006249	1	0.17478					1	0.19852	0.00624899
GO:0010858	calcium-dependent protein kinase regulator activit	6	3	0.006249									0.00624899
GO:0032366	intracellular sterol transport	6	3	0.006249							1	0.19852	0.00624899
GO:0032367	intracellular cholesterol transport	6	3	0.006249							1	0.19852	0.00624899
GO:0032594	protein transport within lipid bilayer	6	3	0.006249			1	0.48671					0.00624899
GO:0032596	protein transport into membrane raft	6	3	0.006249			1	0.48671					0.00624899
GO:0034433	steroid esterification	6	3	0.006249	1	0.17478							0.00624899
GO:0034434	sterol esterification	6	3	0.006249	1	0.17478							0.00624899
GO:0034435	cholesterol esterification	6	3	0.006249	1	0.17478							0.00624899
GO:0035255	ionotropic glutamate receptor binding	6	3	0.006249									0.00624899
GO:0070534	protein K63-linked ubiquitination	6	3	0.006249							1	0.19852	0.00624899
GO:0042542	response to hydrogen peroxide	122	17	0.0062504	6	0.18748	14	0.40721	2	0.26677	7	0.15405	0.00625041
GO:0043256	laminin complex	11	1	0.55922					1	0.087153	3	0.006268	0.00626799
GO:0085029	extracellular matrix assembly	11	1	0.55922							3	0.006268	0.00626799
GO:0015804	neutral amino acid transport	33							1	0.23947	5	0.0062686	0.00626865
GO:0032768	regulation of monooxygenase activity	24	3	0.24557	4	0.0062701	3	0.4699					0.00627011
GO:0042430	indole-containing compound metabolic process	24	2	0.52196	4	0.0062701							0.00627011
GO:0043178	alcohol binding	24	2	0.52196	4	0.0062701					1	0.58756	0.00627011
GO:0051004	regulation of lipoprotein lipase activity	24	3	0.24557	4	0.0062701							0.00627011
GO:0051289	protein homotetramerization	24	4	0.088958	4	0.0062701	3	0.4699			1	0.58756	0.00627011
GO:0009891	positive regulation of biosynthetic process	833	79	0.0063272	36	0.034229	93	0.28254			35	0.20184	0.00632715
GO:0007417	central nervous system development	332					41	0.15654	8	0.0063311			0.00633106
GO:0071705	nitrogen compound transport	239	24	0.059547	15	0.008949					17	0.0063408	0.00634083
GO:0014065	phosphatidylinositol 3-kinase cascade	93	14	0.0063484	5	0.16977			2	0.179	4	0.43611	0.00634844
GO:0015629	actin cytoskeleton	340					39	0.30637	8	0.0072681	22	0.0063814	0.00638139
GO:0034284	response to monosaccharide stimulus	70	9	0.06186	7	0.0063997					7	0.013156	0.00639974
GO:0015144	carbohydrate transmembrane transporter activity	48	9	0.0064328	2	0.44925			1	0.32858	5	0.029108	0.00643278
GO:0045861	negative regulation of proteolysis	48	9	0.0064328	5	0.017115			3	0.0072536	2	0.52289	0.00643278
GO:0031400	negative regulation of protein modification proces	156	17	0.055391			27	0.0064366	3	0.13855	10	0.057441	0.00643662
GO:0008307	structural constituent of muscle	46			2	0.4277			3	0.0064427	2	0.50009	0.00644275
GO:0015718	monocarboxylic acid transport	88	13	0.0097712	8	0.0065181					8	0.014319	0.00651806
GO:0005635	nuclear envelope	318	27	0.20631			48	0.0065411			16	0.11631	0.00654112
GO:0007163	establishment or maintenance of cell polarity	110	12	0.095547	9	0.0079565	15	0.17827	4	0.013074	10	0.0065669	0.00656688
GO:0001527	microfibril	15					2	0.47836	2	0.0066173	3	0.015521	0.00661729
GO:0006278	RNA-dependent DNA replication	28					8	0.0066741					0.00667407
GO:0007004	telomere maintenance via telomerase	28					8	0.0066741					0.00667407
GO:0009303	rRNA transcription	28					8	0.0066741					0.00667407
GO:0071375	cellular response to peptide hormone stimulus	113	16	0.0067271			14	0.29921	1	0.60923			0.00672712
GO:0031329	regulation of cellular catabolic process	338	37	0.0067437	14	0.18189	41	0.18626	7	0.022157	19	0.039211	0.0067437
GO:0071901	negative regulation of protein serine/threonine ki	128	12	0.20745	5	0.37765	15	0.36926			11	0.0068036	0.0068036
GO:0016811	hydrolase activity, acting on carbon-nitrogen (but	54	7	0.089871	6	0.0068188					3	0.31087	0.00681877
GO:0032635	interleukin-6 production	146			8	0.090771					12	0.0068401	0.00684006
GO:0010506	regulation of autophagy	47	6	0.11797			8	0.11534	3	0.006841	3	0.24158	0.00684102
GO:0043492	ATPase activity, coupled to movement of substances	127	13	0.12349	10	0.0068994							0.00689944
GO:0033500	carbohydrate homeostasis	66	11	0.0069066	4	0.15432							0.00690657
GO:0042593	glucose homeostasis	66	11	0.0069066	4	0.15432							0.00690657
GO:0022008	neurogenesis	642							12	0.0069078	28	0.17799	0.0069078
GO:0006919	activation of caspase activity	217	26	0.0069458			24	0.4292			10	0.26217	0.00694578
GO:0050684	regulation of mRNA processing	46					11	0.0069923					0.00699229
GO:0004859	phospholipase inhibitor activity	13	1	0.62024	3	0.0070243					3	0.010294	0.00702431
GO:0005310	dicarboxylic acid transmembrane transporter activi	13			3	0.0070243							0.00702431
GO:0006555	methionine metabolic process	13			3	0.0070243							0.00702431
GO:0015114	phosphate transmembrane transporter activity	13			3	0.0070243							0.00702431
GO:0015295	solute:hydrogen symporter activity	13	1	0.62024	3	0.0070243					1	0.38095	0.00702431
GO:0017127	cholesterol transporter activity	13	4	0.011159	3	0.0070243			1	0.10217			0.00702431
GO:0042447	hormone catabolic process	13	2	0.23837	3	0.0070243	2	0.4039			1	0.38095	0.00702431
GO:0072529	pyrimidine-containing compound catabolic process	13			3	0.0070243							0.00702431
GO:0006644	phospholipid metabolic process	228	27	0.0070281					2	0.56381	14	0.038272	0.00702813
GO:0070647	protein modification by small protein conjugation	465	43	0.051792			66	0.0070683					0.00706834
GO:0042594	response to starvation	92	9	0.21354	4	0.32958	10	0.50607	4	0.0070851			0.00708509
GO:0001822	kidney development	34	3	0.44487					1	0.24576	5	0.0071351	0.00713509
GO:0072001	renal system development	34	3	0.44487					1	0.24576	5	0.0071351	0.00713509
GO:0008360	regulation of cell shape	242	19	0.37556	8	0.4956	38	0.0077237	4	0.14028	17	0.0071529	0.00715287
GO:0019897	extrinsic to plasma membrane	184	18	0.11143			22	0.29414			14	0.0071671	0.00716706
GO:0051253	negative regulation of RNA metabolic process	699					94	0.0072447					0.00724473
GO:0007165	signal transduction	5032	395	0.014742							210	0.0072619	0.00726192
GO:0009416	response to light stimulus	376	37	0.031318			55	0.0072809			16	0.28888	0.0072809
GO:0042398	cellular modified amino acid biosynthetic process	25			4	0.0072817	3	0.49778			1	0.60251	0.0072817
GO:0005739	mitochondrion	875			41	0.0072868							0.00728684
GO:0002768	immune response-regulating cell surface receptor s	85	13	0.0073272									0.00732722
GO:0030433	ER-associated protein catabolic process	18	5	0.0073416									0.00734162
GO:0030225	macrophage differentiation	49	9	0.0073906	5	0.018581	7	0.25299			2	0.53402	0.00739056
GO:0030674	protein binding, bridging	186	23	0.0073961	8	0.23362					8	0.36072	0.00739614
GO:0050769	positive regulation of neurogenesis	22	2	0.47519							4	0.0074002	0.00740021
GO:0030178	negative regulation of Wnt receptor signaling path	48	5	0.25978			8	0.12639			6	0.0074046	0.00740465
GO:0043407	negative regulation of MAP kinase activity	112	11	0.17951	5	0.27819	12	0.5184			10	0.007435	0.00743496
GO:0002042	cell migration involved in sprouting angiogenesis	4					1	0.3589			2	0.0074794	0.0074794
GO:0006663	platelet activating factor biosynthetic process	4	1	0.25757							2	0.0074794	0.0074794
GO:0009445	putrescine metabolic process	4	1	0.25757							2	0.0074794	0.0074794
GO:0032439	endosome localization	4			1	0.1202					2	0.0074794	0.0074794
GO:0045366	regulation of interleukin-13 biosynthetic process	4			1	0.1202					2	0.0074794	0.0074794
GO:0045368	positive regulation of interleukin-13 biosynthetic	4			1	0.1202					2	0.0074794	0.0074794
GO:0050786	RAGE receptor binding	4									2	0.0074794	0.0074794
GO:0070051	fibrinogen binding	4	2	0.027993							2	0.0074794	0.0074794
GO:0090049	regulation of cell migration involved in sprouting	4					1	0.3589			2	0.0074794	0.0074794
GO:0072593	reactive oxygen species metabolic process	109	15	0.010994	9	0.0075083					8	0.044249	0.00750834
GO:0008054	cyclin catabolic process	16					2	0.51339	2	0.007522	1	0.44584	0.00752195
GO:0045298	tubulin complex	16					3	0.23312	2	0.007522	1	0.44584	0.00752195
GO:0032091	negative regulation of protein binding	63	8	0.080143	3	0.31912			1	0.40731	7	0.0075306	0.00753062
GO:0042995	cell projection	366					52	0.015174			23	0.0075477	0.00754766
GO:0016788	hydrolase activity, acting on ester bonds	633	62	0.007549	29	0.028453	74	0.17955					0.00754905
GO:0004532	exoribonuclease activity	23					7	0.0075654			1	0.57204	0.00756537
GO:0030162	regulation of proteolysis	191	21	0.033429	13	0.0076121			5	0.021136	9	0.25645	0.00761212
GO:0045727	positive regulation of translation	79	8	0.20472	4	0.23801	14	0.034966	1	0.4812	8	0.0076938	0.00769383
GO:0046486	glycerolipid metabolic process	208	25	0.0077059	8	0.33352					15	0.0088552	0.00770589
GO:0007399	nervous system development	1264							19	0.0078595	53	0.14597	0.00785953
GO:0003779	actin binding	285	28	0.056102			37	0.10425	7	0.009467	19	0.0079812	0.00798123
GO:0000795	synaptonemal complex	13					5	0.0079878			1	0.38095	0.00798779
GO:0005849	mRNA cleavage factor complex	13					5	0.0079878					0.00798779
GO:0006999	nuclear pore organization	13					5	0.0079878					0.00798779
GO:0031112	positive regulation of microtubule polymerization	13	1	0.62024			5	0.0079878			1	0.38095	0.00798779
GO:0033267	axon part	13					5	0.0079878					0.00798779
GO:0045842	positive regulation of mitotic metaphase/anaphase	13					5	0.0079878	1	0.10217	1	0.38095	0.00798779
GO:0009199	ribonucleoside triphosphate metabolic process	265	29	0.015228	10	0.32544	36	0.065605			18	0.0080458	0.00804581
GO:0051348	negative regulation of transferase activity	245	25	0.047452	11	0.15227	30	0.21378			17	0.0080468	0.00804684
GO:0050840	extracellular matrix binding	40	3	0.55485	5	0.0080678			2	0.043004	5	0.014136	0.00806782
GO:0043149	stress fiber assembly	86	13	0.0080811	4	0.28676	12	0.18994	1	0.51058	6	0.091479	0.00808109
GO:0044087	regulation of cellular component biogenesis	435	40	0.063105	14	0.5062	62	0.0080858	5	0.29025	24	0.027303	0.00808576
GO:0051254	positive regulation of RNA metabolic process	435	37	0.15935	17	0.21347	62	0.0080858					0.00808576
GO:0001504	neurotransmitter uptake	12			2	0.053063					3	0.0081348	0.00813482
GO:0016813	hydrolase activity, acting on carbon-nitrogen (but	12	2	0.21112	1	0.31906					3	0.0081348	0.00813482
GO:0050772	positive regulation of axonogenesis	12	1	0.59087							3	0.0081348	0.00813482
GO:0002474	antigen processing and presentation of peptide ant	12	4	0.0081838							2	0.067935	0.00818376
GO:0019966	interleukin-1 binding	12	4	0.0081838									0.00818376
GO:0050691	regulation of defense response to virus by host	12	4	0.0081838							2	0.067935	0.00818376
GO:0055098	response to low-density lipoprotein particle stimu	12	4	0.0081838	1	0.31906					1	0.35768	0.00818376
GO:0090003	regulation of establishment of protein localizatio	12	4	0.0081838	1	0.31906					1	0.35768	0.00818376
GO:0030282	bone mineralization	64	8	0.086139	3	0.3278			1	0.41222	7	0.0081988	0.00819876
GO:0071363	cellular response to growth factor stimulus	64	8	0.086139			12	0.033085			7	0.0081988	0.00819876
GO:0000164	protein phosphatase type 1 complex	1							1	0.008253			0.00825301
GO:0000916	contractile ring contraction involved in cell cycl	1							1	0.008253			0.00825301
GO:0001715	ectodermal cell fate specification	1							1	0.008253			0.00825301
GO:0004066	asparagine synthase (glutamine-hydrolyzing) activi	1							1	0.008253			0.00825301
GO:0004071	aspartate-ammonia ligase activity	1							1	0.008253			0.00825301
GO:0005606	laminin-1 complex	1							1	0.008253			0.00825301
GO:0005823	central plaque of spindle pole body	1							1	0.008253			0.00825301
GO:0006529	asparagine biosynthetic process	1							1	0.008253			0.00825301
GO:0007105	cytokinesis, site selection	1							1	0.008253			0.00825301
GO:0008118	N-acetyllactosaminide alpha-2,3-sialyltransferase	1	1	0.071747	1	0.031506	1	0.10518	1	0.008253			0.00825301
GO:0021766	hippocampus development	1							1	0.008253			0.00825301
GO:0021795	cerebral cortex cell migration	1							1	0.008253			0.00825301
GO:0022038	corpus callosum development	1							1	0.008253			0.00825301
GO:0030670	phagocytic vesicle membrane	1							1	0.008253			0.00825301
GO:0031409	pigment binding	1							1	0.008253			0.00825301
GO:0031991	regulation of contractile ring contraction involve	1							1	0.008253			0.00825301
GO:0032076	negative regulation of deoxyribonuclease activity	1							1	0.008253			0.00825301
GO:0032954	regulation of cytokinetic process	1							1	0.008253			0.00825301
GO:0042665	regulation of ectodermal cell fate specification	1							1	0.008253			0.00825301
GO:0042666	negative regulation of ectodermal cell fate specif	1							1	0.008253			0.00825301
GO:0046588	negative regulation of calcium-dependent cell-cell	1							1	0.008253			0.00825301
GO:0047969	glyoxylate oxidase activity	1							1	0.008253			0.00825301
GO:0048495	Roundabout binding	1							1	0.008253			0.00825301
GO:0051738	xanthophyll binding	1							1	0.008253			0.00825301
GO:0055056	D-glucose transmembrane transporter activity	1							1	0.008253			0.00825301
GO:0071165	GINS complex assembly	1							1	0.008253			0.00825301
GO:0071474	cellular hyperosmotic response	1							1	0.008253			0.00825301
GO:0071638	negative regulation of monocyte chemotactic protei	1							1	0.008253			0.00825301
GO:0072010	glomerular epithelium development	1							1	0.008253			0.00825301
GO:0072073	kidney epithelium development	1							1	0.008253			0.00825301
GO:2000383	regulation of ectoderm development	1							1	0.008253			0.00825301
GO:0002039	p53 binding	115					21	0.0082905	2	0.24537	8	0.057337	0.00829052
GO:0019637	organophosphate metabolic process	275	31	0.0082933	9	0.50152					15	0.075694	0.00829325
GO:0000726	non-recombinational repair	29					8	0.0083833					0.00838333
GO:0006303	double-strand break repair via nonhomologous end j	29					8	0.0083833					0.00838333
GO:0010970	microtubule-based transport	29	5	0.053082	1	0.60512	8	0.0083833					0.00838333
GO:0030705	cytoskeleton-dependent intracellular transport	29	5	0.053082	1	0.60512	8	0.0083833					0.00838333
GO:0005643	nuclear pore	80					16	0.0083838	1	0.48551			0.00838377
GO:0009894	regulation of catabolic process	517	52	0.0083862	22	0.095135	66	0.055506	9	0.02762	25	0.087363	0.0083862
GO:0042991	transcription factor import into nucleus	96	14	0.008395					1	0.54971	5	0.2678	0.00839502
GO:0052689	carboxylic ester hydrolase activity	96	14	0.008395	6	0.082577	11	0.4297			4	0.46028	0.00839502
GO:0009712	catechol metabolic process	26	3	0.2854	4	0.0083952	4	0.2899			1	0.61692	0.00839524
GO:0015020	glucuronosyltransferase activity	26			4	0.0083952							0.00839524
GO:0034311	diol metabolic process	26	3	0.2854	4	0.0083952	4	0.2899			1	0.61692	0.00839524
GO:0045321	leukocyte activation	733	70	0.0084151	29	0.12293					29	0.337	0.00841514
GO:0005680	anaphase-promoting complex	17					2	0.54683	2	0.0084791	1	0.46592	0.00847907
GO:0043200	response to amino acid stimulus	17			1	0.41986	2	0.54683	2	0.0084791			0.00847907
GO:0043205	fibril	17					2	0.54683	2	0.0084791	3	0.021988	0.00847907
GO:0002757	immune response-activating signal transduction	136	18	0.0084994									0.00849939
GO:0008064	regulation of actin polymerization or depolymeriza	132	13	0.15223			22	0.019636			11	0.0085104	0.00851044
GO:0032434	regulation of proteasomal ubiquitin-dependent prot	51	5	0.30219			6	0.45118	3	0.0085786			0.00857861
GO:0044275	cellular carbohydrate catabolic process	74	8	0.15965	7	0.0086326			2	0.12461	4	0.2798	0.00863264
GO:0006304	DNA modification	35					9	0.0086597			2	0.36333	0.00865969
GO:0071902	positive regulation of protein serine/threonine ki	633	56	0.059858							35	0.008685	0.00868502
GO:0006487	protein N-linked glycosylation	59	10	0.0086928									0.0086928
GO:0007265	Ras protein signal transduction	566	44	0.30994			62	0.38589			32	0.0086985	0.00869852
GO:0004033	aldo-keto reductase (NADP) activity	14	3	0.073984	3	0.0087333	3	0.17639			2	0.089359	0.00873331
GO:0030002	cellular anion homeostasis	14			3	0.0087333					1	0.40338	0.00873331
GO:0046686	response to cadmium ion	14			3	0.0087333			1	0.10959	1	0.40338	0.00873331
GO:0031669	cellular response to nutrient levels	98	9	0.2697	4	0.37272			4	0.0088202			0.00882023
GO:0016410	N-acyltransferase activity	57			6	0.0088547							0.00885475
GO:0002548	monocyte chemotaxis	26	6	0.00893	2	0.19696	3	0.52489			3	0.066266	0.00893003
GO:0005788	endoplasmic reticulum lumen	26	6	0.00893	2	0.19696			1	0.19397			0.00893003
GO:0046460	neutral lipid biosynthetic process	26	6	0.00893	1	0.56525							0.00893003
GO:0046463	acylglycerol biosynthetic process	26	6	0.00893	1	0.56525							0.00893003
GO:0050435	beta-amyloid metabolic process	26	6	0.00893			5	0.13111					0.00893003
GO:2000377	regulation of reactive oxygen species metabolic pr	41	7	0.025233	5	0.0089559	5	0.43527					0.00895593
GO:0017015	regulation of transforming growth factor beta rece	98	10	0.16443	6	0.08912	11	0.45754			9	0.009079	0.00907896
GO:0045597	positive regulation of cell differentiation	216	24	0.021688	10	0.14555			6	0.0090875	15	0.012246	0.00908747
GO:0048489	synaptic vesicle transport	36					9	0.010493			5	0.0091121	0.00911207
GO:0051592	response to calcium ion	127	17	0.0092857	7	0.10665			3	0.087892	9	0.041241	0.00928571
GO:0051248	negative regulation of protein metabolic process	368	39	0.009299	20	0.013059	43	0.25326	7	0.033064	21	0.027243	0.00929897
GO:0002021	response to dietary excess	5			2	0.0093004	1	0.42635					0.0093004
GO:0003997	acyl-CoA oxidase activity	5			2	0.0093004							0.0093004
GO:0004301	epoxide hydrolase activity	5	1	0.31085	2	0.0093004	2	0.089116			1	0.1684	0.0093004
GO:0005782	peroxisomal matrix	5			2	0.0093004	1	0.42635					0.0093004
GO:0006123	mitochondrial electron transport, cytochrome c to	5			2	0.0093004	1	0.42635					0.0093004
GO:0009814	defense response, incompatible interaction	5			2	0.0093004							0.0093004
GO:0010718	positive regulation of epithelial to mesenchymal t	5			2	0.0093004							0.0093004
GO:0010770	positive regulation of cell morphogenesis involved	5			2	0.0093004							0.0093004
GO:0010894	negative regulation of steroid biosynthetic proces	5	1	0.31085	2	0.0093004	1	0.42635					0.0093004
GO:0015347	sodium-independent organic anion transmembrane tra	5	1	0.31085	2	0.0093004							0.0093004
GO:0016657	oxidoreductase activity, acting on NADH or NADPH,	5			2	0.0093004							0.0093004
GO:0016841	ammonia-lyase activity	5	1	0.31085	2	0.0093004							0.0093004
GO:0030299	intestinal cholesterol absorption	5	1	0.31085	2	0.0093004							0.0093004
GO:0031907	microbody lumen	5			2	0.0093004	1	0.42635					0.0093004
GO:0042891	antibiotic transport	5	1	0.31085	2	0.0093004	1	0.42635					0.0093004
GO:0043208	glycosphingolipid binding	5	1	0.31085	2	0.0093004	1	0.42635					0.0093004
GO:0044241	lipid digestion	5	1	0.31085	2	0.0093004							0.0093004
GO:0045821	positive regulation of glycolysis	5			2	0.0093004							0.0093004
GO:0045908	negative regulation of vasodilation	5			2	0.0093004	1	0.42635			1	0.1684	0.0093004
GO:0046929	negative regulation of neurotransmitter secretion	5			2	0.0093004							0.0093004
GO:0051589	negative regulation of neurotransmitter transport	5			2	0.0093004							0.0093004
GO:0071384	cellular response to corticosteroid stimulus	5	2	0.044455	2	0.0093004					1	0.1684	0.0093004
GO:2000378	negative regulation of reactive oxygen species met	5			2	0.0093004							0.0093004
GO:0005543	phospholipid binding	269	23	0.21875	15	0.023778			4	0.18268	18	0.0093154	0.00931543
GO:0014068	positive regulation of phosphatidylinositol 3-kina	34	7	0.0093234	4	0.021387			1	0.24576			0.00932341
GO:0042632	cholesterol homeostasis	34	7	0.0093234	3	0.090698			1	0.24576	2	0.35012	0.00932341
GO:0055092	sterol homeostasis	34	7	0.0093234	3	0.090698			1	0.24576	2	0.35012	0.00932341
GO:0001836	release of cytochrome c from mitochondria	78	12	0.0093278			11	0.19369	1	0.47686	7	0.022698	0.00932778
GO:0005667	transcription factor complex	153			5	0.53051	26	0.0093772					0.00937717
GO:0004602	glutathione peroxidase activity	19	5	0.0093849	1	0.45588					2	0.14947	0.0093849
GO:0051184	cofactor transporter activity	19	5	0.0093849	1	0.45588	3	0.32258			2	0.14947	0.0093849
GO:0001818	negative regulation of cytokine production	113			9	0.0094237			1	0.60923			0.00942374
GO:0008083	growth factor activity	100	8	0.42826	4	0.38707	11	0.48519	4	0.009455	6	0.15455	0.00945498
GO:0030832	regulation of actin filament length	134	13	0.16464			22	0.023004	2	0.30344	11	0.0094796	0.00947962
GO:0042149	cellular response to glucose starvation	18	2	0.37398	1	0.43816			2	0.0094877	2	0.13686	0.00948772
GO:0043297	apical junction assembly	18			1	0.43816	2	0.57862	2	0.0094877	2	0.13686	0.00948772
GO:0006399	tRNA metabolic process	95					18	0.0095265					0.00952655
GO:0030010	establishment of cell polarity	53	5	0.33102	4	0.085275	11	0.02025	3	0.0095356	3	0.30088	0.00953565
GO:0010557	positive regulation of macromolecule biosynthetic	725	69	0.0095359	29	0.11173	90	0.052977			31	0.19154	0.00953588
GO:0042098	T cell proliferation	175	13	0.48996	12	0.0095708							0.00957076
GO:0030073	insulin secretion	94			8	0.0095947			1	0.54214	5	0.254	0.00959469
GO:0006112	energy reserve metabolic process	58			6	0.0096208							0.0096208
GO:0030855	epithelial cell differentiation	210	22	0.047407	7	0.49383			5	0.030199	15	0.0096232	0.00962317
GO:0046474	glycerophospholipid biosynthetic process	99	10	0.17197					1	0.56083	9	0.0096767	0.00967675
GO:0042391	regulation of membrane potential	153					22	0.080406			12	0.0097824	0.00978242
GO:0000729	DNA double-strand break processing	5	1	0.31085	1	0.14793	3	0.0098649					0.00986488
GO:0005471	ATP:ADP antiporter activity	5	1	0.31085	1	0.14793	3	0.0098649					0.00986488
GO:0005658	alpha DNA polymerase:primase complex	5					3	0.0098649					0.00986488
GO:0005828	kinetochore microtubule	5					3	0.0098649					0.00986488
GO:0006265	DNA topological change	5					3	0.0098649					0.00986488
GO:0009200	deoxyribonucleoside triphosphate metabolic process	5					3	0.0098649					0.00986488
GO:0009221	pyrimidine deoxyribonucleotide biosynthetic proces	5			1	0.14793	3	0.0098649					0.00986488
GO:0010713	negative regulation of collagen metabolic process	5					3	0.0098649					0.00986488
GO:0010847	regulation of chromatin assembly	5					3	0.0098649					0.00986488
GO:0017070	U6 snRNA binding	5					3	0.0098649					0.00986488
GO:0031102	neuron projection regeneration	5	1	0.31085			3	0.0098649					0.00986488
GO:0031103	axon regeneration	5	1	0.31085			3	0.0098649					0.00986488
GO:0031117	positive regulation of microtubule depolymerizatio	5	1	0.31085			3	0.0098649					0.00986488
GO:0032966	negative regulation of collagen biosynthetic proce	5					3	0.0098649					0.00986488
GO:0034047	regulation of protein phosphatase type 2A activity	5					3	0.0098649					0.00986488
GO:0043189	H4/H2A histone acetyltransferase complex	5					3	0.0098649					0.00986488
GO:0044252	negative regulation of multicellular organismal me	5					3	0.0098649					0.00986488
GO:0070202	regulation of establishment of protein localizatio	5	1	0.31085	1	0.14793	3	0.0098649					0.00986488
GO:0055072	iron ion homeostasis	42	6	0.077436	5	0.0099093	5	0.45665	1	0.29425			0.00990927
GO:0051591	response to cAMP	51	6	0.1566							6	0.0099238	0.00992381
GO:0005652	nuclear lamina	9	1	0.48841			4	0.0099507			1	0.28249	0.00995066
GO:0017101	aminoacyl-tRNA synthetase multienzyme complex	9	1	0.48841	1	0.25038	4	0.0099507					0.00995066
GO:0031145	anaphase-promoting complex-dependent proteasomal u	9					4	0.0099507	1	0.071888	1	0.28249	0.00995066
GO:0031297	replication fork processing	9					4	0.0099507					0.00995066
GO:0031723	CXCR4 chemokine receptor binding	9	2	0.13234			4	0.0099507			1	0.28249	0.00995066
GO:0033260	DNA replication involved in S phase	9			1	0.25038	4	0.0099507					0.00995066
GO:0051294	establishment of spindle orientation	9			2	0.030797	4	0.0099507					0.00995066
GO:0071695	anatomical structure maturation	9	1	0.48841			4	0.0099507			1	0.28249	0.00995066
GO:0050767	regulation of neurogenesis	135							4	0.025635	11	0.009995	0.00999504
GO:0007517	muscle organ development	211	16	0.44664			24	0.37394			15	0.010026	0.0100264
GO:0033673	negative regulation of kinase activity	231	21	0.15639	10	0.19438	28	0.24			16	0.010117	0.0101168
GO:0005160	transforming growth factor beta receptor binding	24	2	0.52196	1	0.53646					4	0.010154	0.0101539
GO:0046039	GTP metabolic process	192	21	0.035101	7	0.40172	24	0.21352			14	0.010239	0.0102393
GO:0051146	striated muscle cell differentiation	83	11	0.03453			10	0.37477	1	0.4982	8	0.010267	0.0102667
GO:0002478	antigen processing and presentation of exogenous p	13	3	0.061291	1	0.34053					3	0.010294	0.0102942
GO:0006338	chromatin remodeling	110	10	0.2644			20	0.010298					0.0102979
GO:0002483	antigen processing and presentation of endogenous	7	3	0.010355									0.0103553
GO:0019885	antigen processing and presentation of endogenous	7	3	0.010355									0.0103553
GO:0032793	positive regulation of CREB transcription factor a	7	3	0.010355	1	0.20079	1	0.54071					0.0103553
GO:0044409	entry into host	7	3	0.010355			2	0.16266					0.0103553
GO:0051150	regulation of smooth muscle cell differentiation	7	3	0.010355			1	0.54071					0.0103553
GO:0051828	entry into other organism involved in symbiotic in	7	3	0.010355			2	0.16266					0.0103553
GO:0052126	movement in host environment	7	3	0.010355			2	0.16266					0.0103553
GO:0052192	movement in environment of other organism involved	7	3	0.010355			2	0.16266					0.0103553
GO:0019842	vitamin binding	59			6	0.010433							0.0104329
GO:0006693	prostaglandin metabolic process	67			4	0.16033			1	0.42671	7	0.010465	0.010465
GO:0007267	cell-cell signaling	989			38	0.11872					50	0.010537	0.010537
GO:0007185	transmembrane receptor protein tyrosine phosphatas	19			1	0.45588			2	0.010547	1	0.50393	0.010547
GO:0004518	nuclease activity	162	13	0.37907			27	0.010592					0.0105925
GO:0006568	tryptophan metabolic process	15	2	0.29315	3	0.010665							0.0106646
GO:0006855	drug transmembrane transport	15	2	0.29315	3	0.010665	3	0.2043					0.0106646
GO:0042159	lipoprotein catabolic process	15	4	0.018992	3	0.010665	2	0.47836			1	0.425	0.0106646
GO:0055081	anion homeostasis	15			3	0.010665					1	0.425	0.0106646
GO:0070325	lipoprotein particle receptor binding	15			3	0.010665	2	0.47836			3	0.015521	0.0106646
GO:0071604	transforming growth factor beta production	15			3	0.010665					2	0.10072	0.0106646
GO:0043406	positive regulation of MAP kinase activity	597	54	0.045911	19	0.51556					33	0.010681	0.010681
GO:0048771	tissue remodeling	89	13	0.010714	6	0.061876			1	0.52267	6	0.10359	0.0107137
GO:0014066	regulation of phosphatidylinositol 3-kinase cascad	70	11	0.010724	4	0.17882			2	0.11375			0.0107235
GO:0046906	tetrapyrrole binding	27	6	0.010799	1	0.57896							0.0107994
GO:0046677	response to antibiotic	104	14	0.016443	6	0.11038	15	0.12851	4	0.010812	6	0.17539	0.0108121
GO:0009150	purine ribonucleotide metabolic process	279	30	0.017208	10	0.38424	42	0.010919			17	0.025763	0.0109189
GO:0001562	response to protozoan	28	3	0.32569	4	0.010943					2	0.26934	0.0109434
GO:0045429	positive regulation of nitric oxide biosynthetic p	28			4	0.010943					2	0.26934	0.0109434
GO:0048144	fibroblast proliferation	35	7	0.01095			6	0.15626					0.0109498
GO:0006821	chloride transport	101	8	0.43936							9	0.010961	0.0109608
GO:0004831	tyrosine-tRNA ligase activity	2					2	0.011057					0.0110573
GO:0005287	high affinity basic amino acid transmembrane trans	2					2	0.011057					0.0110573
GO:0005656	pre-replicative complex	2					2	0.011057					0.0110573
GO:0006272	leading strand elongation	2					2	0.011057					0.0110573
GO:0006297	nucleotide-excision repair, DNA gap filling	2					2	0.011057					0.0110573
GO:0006437	tyrosyl-tRNA aminoacylation	2					2	0.011057					0.0110573
GO:0007412	axon target recognition	2					2	0.011057					0.0110573
GO:0007440	foregut morphogenesis	2					2	0.011057					0.0110573
GO:0009133	nucleoside diphosphate biosynthetic process	2					2	0.011057					0.0110573
GO:0009186	deoxyribonucleoside diphosphate metabolic process	2					2	0.011057					0.0110573
GO:0009189	deoxyribonucleoside diphosphate biosynthetic proce	2					2	0.011057					0.0110573
GO:0009635	response to herbicide	2					2	0.011057					0.0110573
GO:0018146	keratan sulfate biosynthetic process	2					2	0.011057					0.0110573
GO:0019035	viral integration complex	2					2	0.011057					0.0110573
GO:0021626	central nervous system maturation	2					2	0.011057					0.0110573
GO:0030103	vasopressin secretion	2	1	0.13835			2	0.011057			1	0.071101	0.0110573
GO:0031436	BRCA1-BARD1 complex	2					2	0.011057					0.0110573
GO:0031889	urotensin receptor binding	2					2	0.011057					0.0110573
GO:0032887	regulation of spindle elongation	2					2	0.011057					0.0110573
GO:0033567	DNA replication, Okazaki fragment processing	2					2	0.011057					0.0110573
GO:0033597	mitotic checkpoint complex	2					2	0.011057					0.0110573
GO:0034756	regulation of iron ion transport	2			1	0.062021	2	0.011057					0.0110573
GO:0043951	negative regulation of cAMP-mediated signaling	2					2	0.011057					0.0110573
GO:0051255	spindle midzone assembly	2					2	0.011057					0.0110573
GO:0060051	negative regulation of protein glycosylation	2					2	0.011057					0.0110573
GO:0060734	regulation of eIF2 alpha phosphorylation by endopl	2					2	0.011057					0.0110573
GO:0009141	nucleoside triphosphate metabolic process	274	29	0.022898	10	0.36308	40	0.02038			18	0.011123	0.0111229
GO:0004622	lysophospholipase activity	13	4	0.011159	1	0.34053					1	0.38095	0.0111586
GO:0007528	neuromuscular junction development	13	4	0.011159			3	0.14966			2	0.078416	0.0111586
GO:0008198	ferrous iron binding	13	4	0.011159	2	0.061434			1	0.10217			0.0111586
GO:0051149	positive regulation of muscle cell differentiation	13	4	0.011159					1	0.10217	1	0.38095	0.0111586
GO:0006357	regulation of transcription from RNA polymerase II	1134					143	0.011216					0.0112159
GO:0050662	coenzyme binding	60	7	0.13673	6	0.011293	9	0.17511	2	0.08783			0.0112925
GO:0050672	negative regulation of lymphocyte proliferation	60	5	0.43273	6	0.011293							0.0112925
GO:0031214	biomineral tissue development	68	9	0.053127	3	0.36247			1	0.43146	7	0.011313	0.0113127
GO:0045892	negative regulation of transcription, DNA-dependen	694					92	0.011356					0.0113559
GO:0008299	isoprenoid biosynthetic process	14			1	0.36133	5	0.011364					0.0113641
GO:0009126	purine nucleoside monophosphate metabolic process	14					5	0.011364					0.0113641
GO:0009156	ribonucleoside monophosphate biosynthetic process	14	4	0.014749			5	0.011364					0.0113641
GO:0009167	purine ribonucleoside monophosphate metabolic proc	14					5	0.011364					0.0113641
GO:0031491	nucleosome binding	14			1	0.36133	5	0.011364					0.0113641
GO:0043243	positive regulation of protein complex disassembly	14	2	0.26576			5	0.011364					0.0113641
GO:0051304	chromosome separation	14					5	0.011364	1	0.10959	1	0.40338	0.0113641
GO:0090398	cellular senescence	14					5	0.011364					0.0113641
GO:0032570	response to progesterone stimulus	38					4	0.57701	1	0.27041	5	0.011437	0.0114373
GO:0051345	positive regulation of hydrolase activity	562	55	0.01157							25	0.16894	0.0115704
GO:0030374	ligand-dependent nuclear receptor transcription co	69	9	0.057387			14	0.011614					0.011614
GO:0043484	regulation of RNA splicing	69					14	0.011614	1	0.43617			0.011614
GO:0019898	extrinsic to membrane	195	18	0.16276			22	0.3971			14	0.011627	0.0116268
GO:0002009	morphogenesis of an epithelium	57	5	0.38924	2	0.54012			3	0.01163	4	0.15097	0.01163
GO:0090092	regulation of transmembrane receptor protein serin	138	13	0.19092	9	0.030654	16	0.37916			11	0.011671	0.0116712
GO:0015175	neutral amino acid transmembrane transporter activ	25			1	0.55108	4	0.26547	1	0.18725	4	0.011749	0.0117489
GO:0051494	negative regulation of cytoskeleton organization	97	8	0.3949	4	0.36553	18	0.011777	1	0.55345	6	0.13968	0.0117774
GO:0006027	glycosaminoglycan catabolic process	20	5	0.011788	2	0.12979					1	0.52191	0.0117879
GO:0042921	glucocorticoid receptor signaling pathway	20	5	0.011788							1	0.52191	0.0117879
GO:0050810	regulation of steroid biosynthetic process	44	6	0.092554	5	0.01202					3	0.21269	0.0120202
GO:0031226	intrinsic to plasma membrane	2125									96	0.012119	0.0121194
GO:0060284	regulation of cell development	196	15	0.43637					4	0.079299	14	0.01212	0.0121205
GO:0000187	activation of MAPK activity	580	54	0.029123	19	0.46414					32	0.012123	0.012123
GO:0043005	neuron projection	119					21	0.012156			8	0.067295	0.0121563
GO:0002691	regulation of cellular extravasation	5	1	0.31085					1	0.040594	2	0.012168	0.0121676
GO:0006678	glucosylceramide metabolic process	5									2	0.012168	0.0121676
GO:0015190	L-leucine transmembrane transporter activity	5					2	0.089116			2	0.012168	0.0121676
GO:0016281	eukaryotic translation initiation factor 4F comple	5	2	0.044455			2	0.089116	1	0.040594	2	0.012168	0.0121676
GO:0019992	diacylglycerol binding	5					1	0.42635			2	0.012168	0.0121676
GO:0031432	titin binding	5	1	0.31085	1	0.14793					2	0.012168	0.0121676
GO:0042231	interleukin-13 biosynthetic process	5			1	0.14793					2	0.012168	0.0121676
GO:0043020	NADPH oxidase complex	5	1	0.31085							2	0.012168	0.0121676
GO:0043372	positive regulation of CD4-positive, alpha-beta T	5					2	0.089116			2	0.012168	0.0121676
GO:0045624	positive regulation of T-helper cell differentiati	5					2	0.089116			2	0.012168	0.0121676
GO:0046469	platelet activating factor metabolic process	5	1	0.31085							2	0.012168	0.0121676
GO:0071560	cellular response to transforming growth factor be	5									2	0.012168	0.0121676
GO:2000516	positive regulation of CD4-positive, alpha-beta T	5					2	0.089116			2	0.012168	0.0121676
GO:0050868	negative regulation of T cell activation	79			7	0.01217	10	0.31696			3	0.54895	0.0121695
GO:0001101	response to acid	61	5	0.44709	6	0.012201	7	0.46392	3	0.013969			0.0122009
GO:0032945	negative regulation of mononuclear cell proliferat	61	6	0.27186	6	0.012201							0.0122009
GO:0070664	negative regulation of leukocyte proliferation	61	6	0.27186	6	0.012201							0.0122009
GO:0042982	amyloid precursor protein metabolic process	53	9	0.012343									0.0123427
GO:0050764	regulation of phagocytosis	53	9	0.012343					1	0.35591	2	0.57676	0.0123427
GO:0044438	microbody part	29	3	0.34585	4	0.012385							0.0123851
GO:0044439	peroxisomal part	29	3	0.34585	4	0.012385							0.0123851
GO:0008624	induction of apoptosis by extracellular signals	173	21	0.012411	9	0.096989	23	0.14245					0.0124106
GO:0006486	protein glycosylation	158	18	0.034424							12	0.012426	0.0124255
GO:0043413	macromolecule glycosylation	158	18	0.034424							12	0.012426	0.0124255
GO:0051258	protein polymerization	158	15	0.16249			26	0.014004			12	0.012426	0.0124255
GO:0070848	response to growth factor stimulus	158	15	0.16249	6	0.38005	19	0.30307	3	0.14235	12	0.012426	0.0124255
GO:0006333	chromatin assembly or disassembly	134	10	0.4962			23	0.012434					0.0124335
GO:0005070	SH3/SH2 adaptor activity	81	12	0.012483	4	0.25175			1	0.48977	4	0.3373	0.0124827
GO:0030072	peptide hormone secretion	139	10	0.54373	10	0.012622					10	0.029749	0.0126222
GO:0016055	Wnt receptor signaling pathway	197	16	0.34007			26	0.13322	3	0.22234	14	0.01263	0.0126303
GO:0046425	regulation of JAK-STAT cascade	121	16	0.012729									0.0127291
GO:0007272	ensheathment of neurons	39					6	0.22243			5	0.012739	0.0127386
GO:0008366	axon ensheathment	39					6	0.22243			5	0.012739	0.0127386
GO:0005528	FK506 binding	14			1	0.36133	2	0.44182			3	0.012754	0.0127543
GO:0009755	hormone-mediated signaling pathway	14	3	0.073984			3	0.17639			3	0.012754	0.0127543
GO:0034695	response to prostaglandin E stimulus	14	2	0.26576	2	0.070217					3	0.012754	0.0127543
GO:0048662	negative regulation of smooth muscle cell prolifer	14	3	0.073984	1	0.36133					3	0.012754	0.0127543
GO:0050750	low-density lipoprotein particle receptor binding	14			2	0.070217	2	0.44182			3	0.012754	0.0127543
GO:0061136	regulation of proteasomal protein catabolic proces	59	6	0.24716			8	0.27796	3	0.012769			0.0127685
GO:0002438	acute inflammatory response to antigenic stimulus	36	7	0.012772			4	0.5329			2	0.37644	0.0127724
GO:0002524	hypersensitivity	36	7	0.012772			4	0.5329			2	0.37644	0.0127724
GO:0051321	meiotic cell cycle	105					19	0.0128					0.0127995
GO:0004860	protein kinase inhibitor activity	91	13	0.012809	3	0.55017	12	0.24631	1	0.53055	5	0.23364	0.0128093
GO:0043523	regulation of neuron apoptosis	91	13	0.012809	5	0.15946	14	0.093643			5	0.23364	0.0128093
GO:0031345	negative regulation of cell projection organizatio	21			1	0.48966	3	0.38261	2	0.012814	1	0.53924	0.012814
GO:0005416	cation:amino acid symporter activity	16			3	0.012823			1	0.12423	1	0.44584	0.0128232
GO:0009065	glutamine family amino acid catabolic process	16	3	0.10246	3	0.012823					3	0.018598	0.0128232
GO:0032371	regulation of sterol transport	16	3	0.10246	3	0.012823							0.0128232
GO:0032374	regulation of cholesterol transport	16	3	0.10246	3	0.012823							0.0128232
GO:0031406	carboxylic acid binding	99	12	0.050764	8	0.012892	13	0.23925	1	0.56083			0.0128921
GO:0046504	glycerol ether biosynthetic process	28	6	0.01293	1	0.59225							0.0129296
GO:0042306	regulation of protein import into nucleus	163	20	0.012937					2	0.3902	6	0.54178	0.0129369
GO:0060070	canonical Wnt receptor signaling pathway	54							1	0.36124	6	0.013	0.0129995
GO:0002764	immune response-regulating signaling pathway	142	18	0.013019									0.0130188
GO:0007033	vacuole organization	72	11	0.013153					2	0.11915			0.0131533
GO:0050886	endocrine process	45	4	0.40572	5	0.013182			1	0.31163			0.0131819
GO:0019207	kinase regulator activity	262	29	0.013188			35	0.082643	4	0.17129	10	0.47794	0.0131884
GO:0009152	purine ribonucleotide biosynthetic process	50	6	0.14647			11	0.013268			3	0.27105	0.0132679
GO:0043487	regulation of RNA stability	50	5	0.28791			11	0.013268					0.0132679
GO:0051050	positive regulation of transport	407	38	0.057337	19	0.057671			5	0.24622	24	0.013425	0.0134249
GO:0007568	aging	179	17	0.14398			25	0.086068	2	0.43607	13	0.01347	0.0134697
GO:0031529	ruffle organization	26			1	0.56525	3	0.52489			4	0.013496	0.0134962
GO:0005887	integral to plasma membrane	2109									95	0.013533	0.0135331
GO:0016874	ligase activity	413	40	0.032402			58	0.013565					0.0135648
GO:0070085	glycosylation	160	18	0.038297							12	0.013624	0.0136239
GO:0016879	ligase activity, forming carbon-nitrogen bonds	331	35	0.013648			39	0.24837					0.0136476
GO:0004415	hyalurononglucosaminidase activity	6	1	0.36031	2	0.013661	1	0.48671					0.013661
GO:0005436	sodium:phosphate symporter activity	6			2	0.013661							0.013661
GO:0008172	S-methyltransferase activity	6			2	0.013661							0.013661
GO:0008431	vitamin E binding	6			2	0.013661							0.013661
GO:0009086	methionine biosynthetic process	6			2	0.013661	1	0.48671					0.013661
GO:0009812	flavonoid metabolic process	6			2	0.013661					1	0.19852	0.013661
GO:0016803	ether hydrolase activity	6	1	0.36031	2	0.013661	2	0.12458			1	0.19852	0.013661
GO:0019695	choline metabolic process	6			2	0.013661							0.013661
GO:0030214	hyaluronan catabolic process	6	1	0.36031	2	0.013661	1	0.48671			1	0.19852	0.013661
GO:0035357	peroxisome proliferator activated receptor signali	6	1	0.36031	2	0.013661							0.013661
GO:0042738	exogenous drug catabolic process	6			2	0.013661							0.013661
GO:0044269	glycerol ether catabolic process	6	1	0.36031	2	0.013661							0.013661
GO:0045939	negative regulation of steroid metabolic process	6	1	0.36031	2	0.013661	2	0.12458					0.013661
GO:0046461	neutral lipid catabolic process	6	1	0.36031	2	0.013661							0.013661
GO:0046464	acylglycerol catabolic process	6	1	0.36031	2	0.013661							0.013661
GO:0046653	tetrahydrofolate metabolic process	6			2	0.013661	1	0.48671	1	0.048515	1	0.19852	0.013661
GO:0051414	response to cortisol stimulus	6	1	0.36031	2	0.013661					1	0.19852	0.013661
GO:0051861	glycolipid binding	6	1	0.36031	2	0.013661	2	0.12458					0.013661
GO:0017137	Rab GTPase binding	63	10	0.013662					1	0.40731	3	0.40038	0.0136621
GO:0019882	antigen processing and presentation	81	11	0.029495	7	0.013841					5	0.16982	0.0138414
GO:0009205	purine ribonucleoside triphosphate metabolic proce	263	29	0.013842	10	0.31718	36	0.060062			17	0.01546	0.0138423
GO:0051495	positive regulation of cytoskeleton organization	105	12	0.072935			18	0.025245	2	0.21494	9	0.013907	0.0139068
GO:0007166	cell surface receptor linked signaling pathway	2824	208	0.34551							123	0.013941	0.0139409
GO:0009112	nucleobase metabolic process	30			4	0.013943	7	0.032837			2	0.29646	0.0139428
GO:0046914	transition metal ion binding	592	57	0.014008	25	0.084745			5	0.54277			0.0140081
GO:0043331	response to dsRNA	22	4	0.068471			3	0.41221	2	0.01402	1	0.55594	0.0140199
GO:0033124	regulation of GTP catabolic process	180	19	0.058306	7	0.33985	21	0.34107			13	0.014056	0.0140563
GO:0042326	negative regulation of phosphorylation	180	17	0.14902	10	0.059055	26	0.059005	2	0.43888	13	0.014056	0.0140563
[truncated: 6,702 more rows]

## Sheet: GO BKL (gene)
			Gain of metabolic functions			Absent metabolic and immune functions			Repression of proliferation			Mitotic spindle and cell division			Extracellular matrix and cell migration
			Cluster group I			Cluster group II			Cluster group III			Cluster group IV			Cluster group V						Cluster-7			Outlier
GO-ID	Description	Size	Count	pValue	Gene	Count	pValue	Gene	Count	pValue	Gene	Count	pValue	Gene	Count	pValue	Gene
GO:0042180	cellular ketone metabolic process	737	71	0.0065596	ABHD5, ACAA1, ACADVL, ACMSD, ACO2, ACOT4, ACSL5, AGMAT, AKR1C3, AKR1D1, ALDH1A1, AMT, APOA2, ATF6, ATP7A, C1orf93, CCL5, CRYL1, CXCL12, CYP1A1, CYP4X1, DEGS1, DHRS3, DHRS7, DIO1, ECHDC3, ETFA, FABP1, GCHFR, GGCT, GLRX, GLRX2, GLUL, GSTA1, HGD, HMGCL, HPGD, HSDL2, ILVBL, KYNU, LGALS8, LIPC, MGST2, MTHFR, NADSYN1, OLAH, OXSM, P4HB, PCYOX1, PHYH, PLA2G12A, PLA2G15, PLA2G1B, PLA2G2A, PLD1, PPARA, PPA…	108	5.8426e-43	ABAT, ACADL, ACADSB, ACOX1, ACOX2, ACSL1, ACSM3, ACSM5, ADH4, AGXT, AGXT2, AKR1C4, ALDH1L1, ALDH4A1, ALDH5A1, ALDH6A1, ANGPTL3, ARG1, ASL, ASPA, ASS1, BAAT, BBOX1, BDH1, BHMT, BHMT2, CD1D, CDO1, CRP, CSAD, CYP1A2, CYP27A1, CYP2B6, CYP2C19, CYP2C8, CYP2E1, CYP2J2, CYP39A1, CYP3A4, CYP3A5, CYP4A11, CYP4F11, CYP4F12, CYP4F2, CYP4V2, CYP7A1, CYP7B1, CYP8B1, DAO, DCXR, DECR1, DHDPSL, DMGDH, ECHDC2, EC…				7	0.40724	ASNS, BCAT1, CYP2J2, FAR1, LDHB, SPARC, VIM	36	0.042147	AACS, AGMAT, AHCYL1, ALDH18A1, ALDH4A1, ALOX5, ARG2, ASRGL1, COTL1, CRHR2, CXCL12, CYP1B1, DBT, DPEP1, DUOX2, EDNRB, ELOVL4, ELOVL7, F2R, F2RL1, F3, FAM57A, FMO1, FSTL1, GLRX2, GLS, ME1, PADI4, PDP1, PHGDH, PLA2G10, PLA2G4A, PSPH, SARS, SLCO2A1, TYRP1	5.84257e-43
GO:0006082	organic acid metabolic process	722	72	0.0026976	ABHD5, ACAA1, ACADVL, ACMSD, ACO2, ACOT4, ACSL5, AGMAT, AKR1C3, AKR1D1, ALDH1A1, AMT, APOA2, ATF6, ATP7A, C1orf93, CCL5, CRYL1, CXCL12, CYP1A1, CYP4X1, DEGS1, DHRS3, DHRS7, DIO1, ECHDC3, ETFA, FABP1, GCHFR, GGCT, GLRX, GLRX2, GLUL, GSTA1, HGD, HMGCL, HPGD, HSDL2, ILVBL, KYNU, LGALS8, LIPC, MGST2, MTHFR, NADSYN1, OLAH, OXSM, P4HB, PCYOX1, PHYH, PLA2G12A, PLA2G15, PLA2G1B, PLA2G2A, PLD1, PPARA, PPA…	105	2.1093e-41	ABAT, ACADL, ACADSB, ACOX1, ACOX2, ACSL1, ACSM3, ACSM5, ADH4, AGXT, AGXT2, AKR1C4, ALDH1L1, ALDH4A1, ALDH5A1, ALDH6A1, ANGPTL3, ARG1, ASL, ASPA, ASS1, BAAT, BBOX1, BDH1, BHMT, BHMT2, CD1D, CDO1, CRP, CSAD, CYP1A2, CYP27A1, CYP2B6, CYP2C19, CYP2C8, CYP2E1, CYP2J2, CYP39A1, CYP3A4, CYP3A5, CYP4A11, CYP4F11, CYP4F12, CYP4F2, CYP4V2, CYP7A1, CYP7B1, CYP8B1, DAO, DCXR, DECR1, DHDPSL, DMGDH, ECHDC2, EC…				7	0.38682	ASNS, BCAT1, CYP2J2, FAR1, LDHB, SPARC, VIM	36	0.032691	AACS, AGMAT, AHCYL1, ALDH18A1, ALDH4A1, ALOX5, ARG2, ASRGL1, COTL1, CRHR2, CXCL12, CYP1B1, DBT, DPEP1, DUOX2, EDNRB, ELOVL4, ELOVL7, F2R, F2RL1, F3, FAM57A, FMO1, FSTL1, GLRX2, GLS, ME1, PADI4, PDP1, PHGDH, PLA2G10, PLA2G4A, PSPH, SARS, SLCO2A1, TYRP1	2.10934e-41
GO:0019752	carboxylic acid metabolic process	714	71	0.0030869	ABHD5, ACAA1, ACADVL, ACMSD, ACO2, ACOT4, ACSL5, AGMAT, AKR1C3, AKR1D1, ALDH1A1, AMT, APOA2, ATF6, ATP7A, C1orf93, CCL5, CRYL1, CXCL12, CYP1A1, CYP4X1, DEGS1, DHRS3, DHRS7, DIO1, ECHDC3, ETFA, FABP1, GCHFR, GGCT, GLRX, GLRX2, GLUL, GSTA1, HGD, HMGCL, HPGD, HSDL2, ILVBL, KYNU, LGALS8, LIPC, MGST2, MTHFR, NADSYN1, OLAH, OXSM, P4HB, PCYOX1, PHYH, PLA2G12A, PLA2G15, PLA2G1B, PLA2G2A, PLD1, PPARA, PPA…	104	4.688e-41	ABAT, ACADL, ACADSB, ACOX1, ACOX2, ACSL1, ACSM3, ACSM5, ADH4, AGXT, AGXT2, AKR1C4, ALDH1L1, ALDH4A1, ALDH5A1, ALDH6A1, ANGPTL3, ARG1, ASL, ASPA, ASS1, BAAT, BBOX1, BDH1, BHMT, BHMT2, CD1D, CDO1, CRP, CSAD, CYP1A2, CYP27A1, CYP2B6, CYP2C19, CYP2C8, CYP2E1, CYP2J2, CYP39A1, CYP3A4, CYP3A5, CYP4A11, CYP4F11, CYP4F12, CYP4F2, CYP4V2, CYP7A1, CYP7B1, CYP8B1, DAO, DCXR, DECR1, DHDPSL, DMGDH, ECHDC2, EC…				7	0.37595	ASNS, BCAT1, CYP2J2, FAR1, LDHB, SPARC, VIM	36	0.028368	AACS, AGMAT, AHCYL1, ALDH18A1, ALDH4A1, ALOX5, ARG2, ASRGL1, COTL1, CRHR2, CXCL12, CYP1B1, DBT, DPEP1, DUOX2, EDNRB, ELOVL4, ELOVL7, F2R, F2RL1, F3, FAM57A, FMO1, FSTL1, GLRX2, GLS, ME1, PADI4, PDP1, PHGDH, PLA2G10, PLA2G4A, PSPH, SARS, SLCO2A1, TYRP1	4.68797e-41
GO:0043436	oxoacid metabolic process	714	71	0.0030869	ABHD5, ACAA1, ACADVL, ACMSD, ACO2, ACOT4, ACSL5, AGMAT, AKR1C3, AKR1D1, ALDH1A1, AMT, APOA2, ATF6, ATP7A, C1orf93, CCL5, CRYL1, CXCL12, CYP1A1, CYP4X1, DEGS1, DHRS3, DHRS7, DIO1, ECHDC3, ETFA, FABP1, GCHFR, GGCT, GLRX, GLRX2, GLUL, GSTA1, HGD, HMGCL, HPGD, HSDL2, ILVBL, KYNU, LGALS8, LIPC, MGST2, MTHFR, NADSYN1, OLAH, OXSM, P4HB, PCYOX1, PHYH, PLA2G12A, PLA2G15, PLA2G1B, PLA2G2A, PLD1, PPARA, PPA…	104	4.688e-41	ABAT, ACADL, ACADSB, ACOX1, ACOX2, ACSL1, ACSM3, ACSM5, ADH4, AGXT, AGXT2, AKR1C4, ALDH1L1, ALDH4A1, ALDH5A1, ALDH6A1, ANGPTL3, ARG1, ASL, ASPA, ASS1, BAAT, BBOX1, BDH1, BHMT, BHMT2, CD1D, CDO1, CRP, CSAD, CYP1A2, CYP27A1, CYP2B6, CYP2C19, CYP2C8, CYP2E1, CYP2J2, CYP39A1, CYP3A4, CYP3A5, CYP4A11, CYP4F11, CYP4F12, CYP4F2, CYP4V2, CYP7A1, CYP7B1, CYP8B1, DAO, DCXR, DECR1, DHDPSL, DMGDH, ECHDC2, EC…				7	0.37595	ASNS, BCAT1, CYP2J2, FAR1, LDHB, SPARC, VIM	36	0.028368	AACS, AGMAT, AHCYL1, ALDH18A1, ALDH4A1, ALOX5, ARG2, ASRGL1, COTL1, CRHR2, CXCL12, CYP1B1, DBT, DPEP1, DUOX2, EDNRB, ELOVL4, ELOVL7, F2R, F2RL1, F3, FAM57A, FMO1, FSTL1, GLRX2, GLS, ME1, PADI4, PDP1, PHGDH, PLA2G10, PLA2G4A, PSPH, SARS, SLCO2A1, TYRP1	4.68797e-41
GO:0007049	cell cycle	1685	133	0.12458	ABCG2, ADORA3, AKAP9, APLP2, APOE, ARID4B, ATP9A, BAD, BCL6, BHLHE40, BTG1, BTG2, C13orf15, C1orf63, CAMK2N1, CASP7, CCDC68, CDC25A, CDK18, CDKN1A, CEBPA, CELF2, CHMP2A, CIB1, CLIP1, CPEB4, CREG1, CTCF, CUL2, DCLRE1C, DCTN3, DDIT3, DEGS1, DLC1, DLG1, DNAJB4, DNAJB9, DUSP3, E2F2, ECE1, EMP1, ERBB3, F2, FAM5C, FAS, FN1, FOXA1, FOXA2, FOXO3, FRK, G0S2, GADD45A, GJB2, GOLGA2, GTPBP4, HBXIP, HECA, HIP…				349	2.4778e-39	ABL1, ACLY, ADAM17, AIF1L, ANKRD32, APOD, ARID4B, ARL2, ASF1A, ASPM, AURKA, AURKB, BARD1, BIRC5, BLM, BOD1, BRCA1, BRCA2, BRD7, BRIP1, BTG2, BUB1, BUB1B, BUB3, C13orf34, C14orf166, C2orf40, CACYBP, CAD, CAPN2, CASC5, CASP3, CAV1, CCAR1, CCDC99, CCNA1, CCNA2, CCNF, CCNJ, CCNJL, CCNY, CCT2, CCT4, CCT7, CDC123, CDC25A, CDC25C, CDC6, CDC7, CDCA5, CDCA8, CDH13, CDK2AP1, CDK4, CDK7, CDKN3, CDT1, CELF2,…	24	0.005494	ANLN, ARMCX2, BCAT1, BEX2, CCNB1, CCNB2, CDC20, CDK1, DLGAP5, ECT2, GSTP1, MAD2L1, NDN, ORC6L, PHC3, PMAIP1, PPP2R3A, PSRC1, PTN, RACGAP1, RRM2, TOP2A, TTK, ZBTB17	69	0.15137	ANXA1, ARHGEF10, BTG3, C15orf48, CAPN2, CCND2, CCNE1, CCNG2, CDC20, CDKN1C, CSDA, DAB2, DCN, DFNA5, DKK1, DPYSL2, DUOX2, DUSP4, EGF, EGFL6, ELF4, EPB41L3, F2R, HEY1, HK2, ID3, IFI16, IGF1R, IQGAP1, ITGA2, ITGAV, KIF2C, KLHL13, LGALS3, LMCD1, MAP9, MECOM, MN1, NQO1, PADI4, PBK, PIK3CB, PLAGL1, PLSCR1, PMP22, PPP2R3A, PSRC1, QSOX1, RHOBTB1, RPA3, S100A11, S100A4, S100A6, SC65, SENP5, SFN, SLC39A1, …	2.47782e-39
GO:0022402	cell cycle process	1146							264	2.2535e-37	ABL1, ACLY, ADAM17, AIF1L, ANKRD32, ARL2, ASF1A, ASPM, AURKA, AURKB, BARD1, BIRC5, BLM, BOD1, BRCA1, BRCA2, BRIP1, BTG2, BUB1, BUB1B, BUB3, C13orf34, C14orf166, CACYBP, CAD, CASC5, CASP3, CCAR1, CCDC99, CCNA2, CCNF, CDC123, CDC25A, CDC25C, CDC6, CDC7, CDCA5, CDCA8, CDK2AP1, CDK4, CDK7, CDKN3, CDT1, CELF2, CENPA, CENPE, CENPF, CENPH, CENPJ, CEP55, CETN3, CHAF1A, CHEK1, CIAPIN1, CKAP2, CKAP5, CMTM4…	19	0.0027574	ANLN, BCAT1, CCNB1, CCNB2, CDC20, CDK1, DLGAP5, ECT2, GSTP1, MAD2L1, ORC6L, PHC3, PPP2R3A, PSRC1, RACGAP1, RRM2, TOP2A, TTK, ZBTB17	44	0.36367	ANXA1, ARHGEF10, BTG3, CCND2, CCNE1, CCNG2, CDC20, CDKN1C, DAB2, DFNA5, DKK1, DPYSL2, DUOX2, EGF, ELF4, HEY1, ID3, KIF2C, KLHL13, LGALS3, MAP9, NQO1, PADI4, PBK, PIK3CB, PLAGL1, PLSCR1, PMP22, PPP2R3A, PSRC1, RPA3, S100A4, SC65, SENP5, SFN, SOX4, SPIN4, SSBP2, TFAP2A, TFF1, TWIST1, USH1C, ZNF614, ZWINT	2.25345e-37
GO:0044281	small molecule metabolic process	2003	188	4.6484e-05	A2M, ABCA1, ABCG1, ABHD5, ACAA1, ACADVL, ACMSD, ACO2, ACOT4, ACSL5, ADCY6, ADK, ADORA3, AGMAT, AGPAT9, AGT, AKAP13, AKR1C3, AKR1D1, ALDH1A1, ALDH1A3, ALDOB, AMPD2, AMT, APOA1, APOA2, APOB, APOC3, APOE, ARAP2, ARHGAP21, ASAH1, ASXL1, ATF6, ATP5C1, ATP7A, BTG2, C1orf93, C3, C5, CADM1, CAP1, CCL5, CD47, CEPT1, CMPK1, CPS1, CRYL1, CXCL1, CXCL12, CYP1A1, CYP4X1, DDC, DEGS1, DGAT1, DGAT2, DHRS3, DHRS7,…	171	1.1388e-36	ABAT, ABCA9, ABCG5, ABL2, ACADL, ACADSB, ACOX1, ACOX2, ACSL1, ACSM3, ACSM5, ADH1A, ADH1B, ADH1C, ADH4, ADH6, ADRB2, AGXT, AGXT2, AKR1C4, ALDH1L1, ALDH2, ALDH4A1, ALDH5A1, ALDH6A1, AMDHD1, ANGPTL3, ANGPTL4, APOA5, APOF, AQP9, AR, ARG1, ASL, ASPA, ASS1, AZGP1, BAAT, BBOX1, BCO2, BDH1, BHMT, BHMT2, C14orf68, C9orf95, CA5A, CAP1, CD1D, CDO1, CNDP1, CP, CRP, CSAD, CYP1A2, CYP27A1, CYP2B6, CYP2C19, CYP…	217	0.32333	ABL1, ACACA, ACADM, ACLY, ADO, ADORA2B, ADSL, AK5, AKR1B1, ALDH1A3, ALDOA, ALPL, AMT, ANKRD27, APEX1, APOD, ARHGAP21, ASH1L, ATIC, ATL1, BRCA1, BTG2, BUB1B, C1orf43, C1orf93, CAD, CALCB, CAP1, CARM1, CAV1, CDH13, CECR1, CEPT1, CHAF1A, CHN1, CMPK1, CP, CPT1C, CSE1L, CSNK2A1, CTPS2, CXCL12, CYP4A11, DALRD3, DCK, DDC, DGKZ, DHCR24, DNAJB6, DNMT1, DNMT3A, DNMT3B, DRD3, DTYMK, DUT, EMG1, ENAH, ENO2, E…				88	0.030383	AACS, ABCC4, ADIPOR1, AGMAT, AHCYL1, AKR1A1, ALDH18A1, ALDH4A1, ALOX5, AMOT, ARG2, ASRGL1, CASK, CD44, CGA, COTL1, CRHR2, CTPS, CXCL12, CYP1B1, DBT, DDC, DMKN, DOCK7, DPEP1, DPP10, DPYSL2, DUOX2, EDNRB, ELOVL4, ELOVL7, ENPP5, ETNK2, F2R, F2RL1, F3, FAM57A, FMO1, FSTL1, FUT8, GATA3, GFM1, GLRX2, GLS, GNPDA2, GUCY2C, HK2, HSPB8, IGF1R, IGFBP3, IMPDH1, IQGAP1, ISX, ITGA6, LGALS3, LIPH, LPCAT1, ME1, …	1.13884e-36
GO:0005694	chromosome	464							145	2.1528e-35	ACD, ACTL6A, ADD2, APITD1, ASF1A, AURKB, BIRC5, BLM, BLZF1, BOD1, BRCA1, BRCA2, BUB1, BUB1B, BUB3, CASC5, CBX3, CBX5, CCDC99, CDC45, CDC6, CDCA5, CDCA8, CENPA, CENPE, CENPF, CENPH, CENPW, CHAF1A, CHD7, CHEK1, CIRH1A, CSE1L, CSPG6, DEK, DNMT3B, DSCC1, DSN1, ERCC6L, FANCG, FANCI, GINS3, GINS4, GMNN, GNL2, GTPBP4, H2AFX, H2AFZ, HDAC1, HDAC2, HIST1H4C, HMGB2, HP1BP3, IP6K2, KIF2A, KIF2C, KIF4A, KNTC1…	6	0.18556	CCNB1, CDC20, GINS1, MAD2L1, ORC6L, TOP2A				2.15283e-35
GO:0044427	chromosomal part	415							133	8.9405e-34	ACD, ACTL6A, ADD2, APITD1, ASF1A, AURKB, BIRC5, BLM, BLZF1, BOD1, BRCA1, BRCA2, BUB1, BUB1B, BUB3, CASC5, CBX3, CBX5, CCDC99, CDC6, CDCA5, CDCA8, CENPA, CENPE, CENPF, CENPH, CENPW, CHAF1A, CHD7, CSE1L, CSPG6, DEK, DNMT3B, DSCC1, DSN1, ERCC6L, FANCG, FANCI, GINS3, GINS4, GMNN, GNL2, H2AFZ, HDAC1, HDAC2, HIST1H4C, HMGB2, HP1BP3, IP6K2, KIF2A, KIF2C, KNTC1, LIN9, MCM10, MCM2, MCM3, MCM4, MCM5, MCM6,…	6	0.12922	CCNB1, CDC20, GINS1, MAD2L1, ORC6L, TOP2A				8.94052e-34
GO:0043228	non-membrane-bounded organelle	1886							360	9.5691e-33	ACD, ACTA1, ACTG2, ACTL6A, ADD2, ALMS1, ANK2, ANK3, ANKRD32, ANXA5, APITD1, ARHGAP19, ARHGAP21, ARHGEF2, ARL2, ARL4A, ARMC4, ARPC2, ASF1A, ASH1L, ASPM, AURKA, AURKB, BARD1, BIRC5, BLM, BLMH, BLZF1, BOD1, BRCA1, BRCA2, BUB1, BUB1B, BUB3, BYSL, C10orf2, CAPG, CASC5, CBX3, CBX5, CCDC28B, CCDC6, CCDC99, CCT3, CDC45, CDC6, CDCA5, CDCA8, CDT1, CENPA, CENPE, CENPF, CENPH, CENPJ, CENPW, CEP135, CEP152, C…	27	0.0029425	ACTC1, ANLN, C1orf77, CAPZB, CCNB1, CDC20, CDK1, DLGAP5, ECT2, GINS1, KIF20A, KRT19, LIN28A, MAD2L1, MAP1B, NEBL, ORC6L, PSRC1, PTPN13, RACGAP1, TOP2A, TPM4, TTK, TUBA1A, TUBB2B, TUBB6, VIM				9.5691e-33
GO:0043232	intracellular non-membrane-bounded organelle	1886							360	9.5691e-33	ACD, ACTA1, ACTG2, ACTL6A, ADD2, ALMS1, ANK2, ANK3, ANKRD32, ANXA5, APITD1, ARHGAP19, ARHGAP21, ARHGEF2, ARL2, ARL4A, ARMC4, ARPC2, ASF1A, ASH1L, ASPM, AURKA, AURKB, BARD1, BIRC5, BLM, BLMH, BLZF1, BOD1, BRCA1, BRCA2, BUB1, BUB1B, BUB3, BYSL, C10orf2, CAPG, CASC5, CBX3, CBX5, CCDC28B, CCDC6, CCDC99, CCT3, CDC45, CDC6, CDCA5, CDCA8, CDT1, CENPA, CENPE, CENPF, CENPH, CENPJ, CENPW, CEP135, CEP152, C…	27	0.0029425	ACTC1, ANLN, C1orf77, CAPZB, CCNB1, CDC20, CDK1, DLGAP5, ECT2, GINS1, KIF20A, KRT19, LIN28A, MAD2L1, MAP1B, NEBL, ORC6L, PSRC1, PTPN13, RACGAP1, TOP2A, TPM4, TTK, TUBA1A, TUBB2B, TUBB6, VIM				9.5691e-33
GO:0051726	regulation of cell cycle	1340	108	0.10616	ABCG2, ADORA3, AKAP9, APOE, ARID4B, BAD, BCL6, BTG1, BTG2, C13orf15, CAMK2N1, CASP7, CDC25A, CDK18, CDKN1A, CEBPA, CELF2, CHMP2A, CLIP1, CREG1, CTCF, CUL2, DCLRE1C, DDIT3, DEGS1, DLC1, DLG1, DNAJB4, DNAJB9, DUSP3, E2F2, ECE1, EMP1, ERBB3, F2, FAM5C, FN1, FOXA1, FOXA2, FOXO3, FRK, GADD45A, GJB2, GTPBP4, HECA, HIPK2, HMOX1, HPGD, IFI16, IL6ST, INHBA, IRS1, JTB, JUNB, KIAA0247, KLF4, KLF6, LNX1, MVP…				281	3.6208e-32	ABL1, ACLY, ADAM17, AIF1L, ANKRD32, APOD, ARID4B, ARL2, ASF1A, ASPM, AURKA, BARD1, BIRC5, BLM, BOD1, BRCA1, BRCA2, BRD7, BRIP1, BTG2, BUB1, BUB1B, BUB3, C13orf34, C2orf40, CACYBP, CAD, CASC5, CASP3, CAV1, CCAR1, CCDC99, CCNA1, CCNA2, CCNF, CCNJ, CCNJL, CCNY, CCT2, CCT4, CCT7, CDC123, CDC25A, CDC25C, CDC6, CDC7, CDCA8, CDH13, CDK2AP1, CDK4, CDK7, CDKN3, CDT1, CELF2, CENPA, CENPE, CENPF, CENPJ, CHA…	20	0.0069056	ANLN, ARMCX2, BEX2, CCNB1, CCNB2, CDC20, CDK1, DLGAP5, GSTP1, MAD2L1, NDN, PHC3, PMAIP1, PPP2R3A, PSRC1, PTN, RRM2, TOP2A, TTK, ZBTB17	54	0.22098	ANXA1, BTG3, C15orf48, CCND2, CCNE1, CCNG2, CDC20, CDKN1C, CSDA, DCN, DFNA5, DUOX2, DUSP4, ELF4, EPB41L3, F2R, HEY1, HK2, ID3, IFI16, IGF1R, IQGAP1, ITGA2, ITGAV, KLHL13, LGALS3, LMCD1, MAP9, MN1, NQO1, PADI4, PBK, PIK3CB, PLAGL1, PLSCR1, PMP22, PPP2R3A, PSRC1, QSOX1, RHOBTB1, RPA3, S100A11, S100A4, SENP5, SFN, SLC39A1, SOX4, SPIN4, TFAP2A, TRNP1, TSPAN13, TWIST1, USH1C, ZNF614	3.6208e-32
GO:0016491	oxidoreductase activity	600	57	0.017911	ACADVL, AKR1C1, AKR1C3, AKR1D1, AKR7L, ALDH1A1, ALDH1A3, C1orf93, C5orf4, COX7A1, CRYL1, CYB5R1, CYBASC3, CYP1A1, CYP4X1, DHRS1, DHRS3, DHRS7, DIO1, ERO1L, ERO1LB, FMO4, FMO5, GLRX, GLRX2, GPX3, GSTA1, HGD, HMOX1, HPGD, HSD17B11, HSD17B14, HSD17B2, HSDL2, LBR, LOC51064, MGST2, MGST3, MTHFR, NCF2, NDUFC2, NNT, P4HA1, P4HB, PDIA5, PHYH, PLOD1, PLOD2, PTGR1, RDH10, SCCPDH, SCO2, SEPP1, SH3BGRL2, SQR…	84	1.086e-31	ACADL, ACADSB, ACOX1, ACOX2, ADH1A, ADH1B, ADH1C, ADH4, ADH6, ADHFE1, AKR1C2, AKR1C4, AKR7A3, ALDH1L1, ALDH2, ALDH4A1, ALDH5A1, ALDH6A1, ALDH8A1, AOX1, BBOX1, BCO2, BDH1, CAT, CDO1, CP, CYP1A2, CYP27A1, CYP2A6, CYP2A7, CYP2B6, CYP2C18, CYP2C19, CYP2C8, CYP2C9, CYP2E1, CYP2J2, CYP39A1, CYP3A4, CYP3A43, CYP3A5, CYP3A7, CYP4A11, CYP4F11, CYP4F12, CYP4F2, CYP4V2, CYP7A1, CYP7B1, CYP8B1, DAO, DCXR, DE…				10	0.027004	CYP2J2, FAR1, GPX8, HEPH, LDHB, MGST3, MTHFD2, RRM2, TET1, TXNDC12	30	0.046686	AKR1A1, AKR1C1, ALDH18A1, ALDH4A1, ALOX5, ANXA2, CYB5R1, CYBA, CYP1B1, DHTKD1, DUOX2, FMO1, GLRX2, GPX7, HSD3B1, IMPDH1, LOX, LOXL1, ME1, MGST3, MTHFD1L, NQO1, P4HA2, PAM, PHGDH, PLOD2, PXDN, QSOX1, TXNDC17, TYRP1	1.08598e-31
GO:0005634	nucleus	4293							659	3.9176e-31	ABL1, ACBD6, ACLY, ACTL6A, ACYP1, ADD2, ADNP, ADNP2, AEN, AGPAT5, AGTR1, AIF1L, AK5, AKIRIN1, ALMS1, ANKRD32, ANP32A, ANP32E, ANXA5, APEX1, APOD, ARHGEF2, ARID2, ARID4B, ARL4A, ARNT2, ASF1A, ASH1L, ASPM, AURKA, BARD1, BAX, BCL10, BIRC5, BLM, BLMH, BLVRA, BLZF1, BNC2, BRCA1, BRCA2, BRD7, BRDT, BRIP1, BTBD10, BTG2, BUB1, BUB1B, BUB3, BYSL, C14orf156, C14orf166, C1orf85, C4orf21, CACYBP, CAPG, CARM1…	43	0.084912	ANLN, BNIPL, BRDT, C1orf77, CCNB1, CDC20, CDCA7, CDK1, DLGAP5, DNAJC16, ECT2, EIF4G1, FGF13, GABPB2, GINS1, GSTP1, HDGFRP3, IGF2BP3, INTS12, KIF20A, LIN28A, LIN28B, MAD2L1, NAP1L3, ORC6L, PCYT1A, PHC3, PITX2, PMAIP1, PPP2R3A, PTPN13, RACGAP1, SACS, SAMD13, SPARC, TAF5L, TET1, TOP2A, TRIM6, TUBB2B, VIM, WNT2B, ZBTB17				3.91758e-31
GO:0006805	xenobiotic metabolic process	91	8	0.32857	ABCG2, AKR1C1, AKR7L, ALDH1A1, FMO4, GBA3, PTER, SULT2A1	36	1.5348e-30	AADAC, ABCB1, ABCC2, ABCC6, AKR1C2, AKR1C4, AKR7A3, ALDH8A1, AOX1, CES2, CYP1A2, CYP2A6, CYP2A7, CYP2B6, CYP2C18, CYP2C19, CYP2C8, CYP2C9, CYP2E1, CYP2J2, CYP3A4, CYP3A5, CYP3A7, EPHX1, FMO3, FMO4, GSTM1, MAOA, NAT2, NAT8, NR1I2, NR1I3, PON1, SLC22A1, SULT1A1, UGT2B15				2	0.1731	CYP2J2, GSTP1	6	0.11211	AKR1A1, AKR1C1, CTPS, CYP1B1, FMO1, NQO1	1.53484e-30
GO:0044428	nuclear part	1518							301	5.4617e-30	ACTL6A, ADD2, AGPAT5, AGTR1, ANP32A, ANXA5, APOD, ARHGEF2, ARID2, ARL4A, ASF1A, BARD1, BCL10, BLM, BRCA1, BRCA2, BRD7, BRIP1, BUB1B, BUB3, BYSL, CBX3, CBX5, CDCA8, CDK7, CDKN3, CDT1, CENPF, CENPJ, CEPT1, CHAF1A, CHD7, CHEK1, CHODL, CIAPIN1, CIRH1A, COPS3, CPSF2, CPSF3, CPSF6, CSNK2A1, CSPG6, CSTF2, CTTNBP2, DDX11, DDX21, DDX39, DEK, DHX30, DHX9, DISC1, DKC1, DNAJC18, DNM1L, DNMT3B, DRD3, DSCC1, D…	15	0.26994	C1orf77, CDC20, DNAJC16, EIF4G1, GINS1, INTS12, MAD2L1, NAP1L3, ORC6L, PHC3, TAF5L, TOP2A, TRIM6, TUBB2B, VIM				5.46174e-30
GO:0071466	cellular response to xenobiotic stimulus	94	9	0.23174	ABCG2, AKR1C1, AKR7L, ALDH1A1, FMO4, GBA3, PTER, SULT2A1, TIPARP	36	6.1105e-30	AADAC, ABCB1, ABCC2, ABCC6, AKR1C2, AKR1C4, AKR7A3, ALDH8A1, AOX1, CES2, CYP1A2, CYP2A6, CYP2A7, CYP2B6, CYP2C18, CYP2C19, CYP2C8, CYP2C9, CYP2E1, CYP2J2, CYP3A4, CYP3A5, CYP3A7, EPHX1, FMO3, FMO4, GSTM1, MAOA, NAT2, NAT8, NR1I2, NR1I3, PON1, SLC22A1, SULT1A1, UGT2B15				2	0.18196	CYP2J2, GSTP1	6	0.12552	AKR1A1, AKR1C1, CTPS, CYP1B1, FMO1, NQO1	6.11053e-30
GO:0022403	cell cycle phase	815							195	1.1186e-29	ABL1, ARL2, ASF1A, ASPM, AURKA, AURKB, BARD1, BIRC5, BLM, BOD1, BRCA1, BRCA2, BRIP1, BTG2, BUB1, BUB1B, BUB3, C13orf34, CASC5, CCDC99, CCNA2, CCNF, CDC25A, CDC25C, CDC6, CDC7, CDCA5, CDCA8, CDK2AP1, CDK4, CDK7, CDKN3, CDT1, CELF2, CENPA, CENPE, CENPF, CENPH, CENPJ, CHAF1A, CHEK1, CIAPIN1, CKAP2, CKAP5, CMTM4, CSE1L, CSPG6, DAZL, DBC1, DBF4, DDX11, DDX21, DIAPH2, DNMT1, DNMT3B, DSCC1, DTL, E2F3, E…	16	0.0011232	ANLN, BCAT1, CCNB1, CCNB2, CDC20, CDK1, DLGAP5, ECT2, GSTP1, MAD2L1, ORC6L, PSRC1, RACGAP1, RRM2, TOP2A, TTK				1.11864e-29
GO:0006629	lipid metabolic process	1135	127	2.3429e-07	ABCA1, ABCG1, ABHD5, ACAA1, ACADVL, ACBD3, ACOT4, ACSL5, AGPAT3, AGPAT9, AGT, AKR1C1, AKR1C3, AKR1D1, ALDH1A1, ALDH1A3, AOAH, APOA1, APOA2, APOB, APOC3, APOE, ARV1, ASAH1, ATF6, ATP10D, ATP8B1, C1orf93, CAPN7, CCL5, CEPT1, CIB1, CLN3, CR2, CRYL1, CYP1A1, CYP4X1, DEGS1, DGAT1, DGAT2, DHRS3, ECHDC3, ENPP7, ETFA, FABP1, FN1, FUCA1, GHR, GSTA1, HEXA, HMGCL, HPGD, HSD17B11, HSD17B14, HSD17B2, HSDL2, I…	114	1.3507e-29	ABCA9, ABCB1, ABCB4, ABCG5, ACADL, ACADSB, ACOT7, ACOX1, ACOX2, ACSL1, ACSM3, ACSM5, ADH1A, ADH1C, ADH4, ADRB2, AKR1C2, AKR1C4, ALDH8A1, ANGPTL3, ANGPTL4, AOAH, APOA5, APOC1, APOF, APOL1, APOM, AZGP1, BAAT, BCO2, BDH1, C14orf68, CD1D, CLU, CP, CRP, CYP1A2, CYP27A1, CYP2A6, CYP2B6, CYP2C18, CYP2C19, CYP2C8, CYP2C9, CYP2E1, CYP2J2, CYP39A1, CYP3A4, CYP3A43, CYP3A5, CYP3A7, CYP4A11, CYP4F11, CYP4F12…				10	0.4627	ANXA3, CYP2J2, FABP3, FAR1, GSTP1, MGST3, PCYT1A, RAB34, SPARC, VIM	54	0.023741	AACS, ADIPOR1, AKR1C1, ALOX5, ANXA1, B3GNT5, CDS1, COTL1, CRHR2, CYP1B1, DPEP1, EDNRB, ELOVL4, ELOVL7, ETNK2, F2R, F2RL1, F3, FSTL1, HSD3B1, IGFBP3, IP6K2, ISX, ITGA6, LIPH, LPCAT1, LRP2, ME1, MGST3, NEU1, NPPB, PCSK5, PCYT1A, PI4KB, PIGQ, PIGZ, PIK3CB, PIP5K1B, PLA2G10, PLA2G4A, PLAGL1, PLCE1, PLIN3, PNLIPRP2, PTX3, RBP2, SLCO2A1, ST8SIA6, STC2, TLR5, UGCG, UGT8, VLDLR, WNT4	1.35074e-29
GO:0010564	regulation of cell cycle process	518							144	4.5624e-29	ABL1, ACLY, ADAM17, ANKRD32, ARL2, ASF1A, ASPM, AURKA, BARD1, BIRC5, BLM, BOD1, BRCA1, BRCA2, BRIP1, BUB1, BUB1B, BUB3, C13orf34, CASC5, CCDC99, CCNA2, CCNF, CDC25A, CDC25C, CDC6, CDC7, CDCA8, CDK7, CDT1, CELF2, CENPA, CENPE, CENPF, CENPJ, CHAF1A, CHEK1, CIAPIN1, CKAP2, CKAP5, CMTM4, CRLF3, CSE1L, DBC1, DCLRE1C, DEK, DNMT1, DNMT3B, E2F3, EIF2C2, EPB41, ERCC6L, ESPL1, FAM175A, FANCD2, FANCG, FBXO5…	12	0.0012176	ANLN, CCNB1, CCNB2, CDC20, CDK1, DLGAP5, GSTP1, MAD2L1, PHC3, PSRC1, TOP2A, TTK				4.5624e-29
GO:0032787	monocarboxylic acid metabolic process	394	43	0.0039052	ACAA1, ACADVL, ACOT4, ACSL5, AKR1C3, AKR1D1, ALDH1A1, APOA2, ATF6, C1orf93, CCL5, CRYL1, CYP1A1, CYP4X1, DEGS1, DHRS3, DHRS7, ECHDC3, ETFA, FABP1, HPGD, HSDL2, LGALS8, LIPC, MGST2, OLAH, OXSM, P4HB, PHYH, PLA2G12A, PLA2G15, PLA2G1B, PLA2G2A, PPARA, PPARG, PROX1, PTGR1, RDH10, SCP2, SLC25A20, SLCO2A1, SULT2A1, TMBIM6	64	7.1365e-28	ACADL, ACADSB, ACOX1, ACOX2, ACSL1, ACSM3, ACSM5, ADH4, AGXT, AKR1C4, ALDH1L1, ANGPTL3, BAAT, BDH1, CD1D, CRP, CYP1A2, CYP27A1, CYP2B6, CYP2C19, CYP2C8, CYP2E1, CYP2J2, CYP39A1, CYP3A4, CYP3A5, CYP4A11, CYP4F11, CYP4F12, CYP4F2, CYP4V2, CYP7A1, CYP7B1, CYP8B1, DCXR, DECR1, DHDPSL, ECHDC2, ECHDC3, EHHADH, GPLD1, HAO1, HAO2, HP, KNG1, LDHD, MUT, NR1H4, PC, PCCB, PDK4, PECR, PHYH, PLCG2, PPARGC1A, P…				5	0.22643	CYP2J2, FAR1, LDHB, SPARC, VIM	18	0.18584	AACS, ALOX5, COTL1, CRHR2, CYP1B1, DPEP1, EDNRB, ELOVL4, ELOVL7, F2R, F2RL1, F3, FSTL1, ME1, PDP1, PLA2G10, PLA2G4A, SLCO2A1	7.13652e-28
GO:0000278	mitotic cell cycle	725	53	0.46405	APOE, ATP9A, BHLHE40, BTG2, C13orf15, CDC25A, CDKN1A, CELF2, CIB1, CLIP1, CREG1, CUL2, DCTN3, DDIT3, ERBB3, FAS, FN1, FOXA2, G0S2, GADD45A, GOLGA2, IFI16, IRF6, IRS1, JTB, JUNB, KIAA0247, KIF16B, KLF4, MLLT6, MXD1, NDEL1, NDRG1, NEDD9, NEK6, NEK7, NR2F2, PARP1, PLK2, PPP1R2, PROX1, PSRC1, RAP1GAP, RFC4, RHOA, RHOU, RND1, RND3, RNH1, SBDS, SLC9A3R1, SUN2, TPD52L1				176	1.3823e-27	ABL1, ARL2, ASF1A, ASPM, AURKA, AURKB, BARD1, BIRC5, BLM, BOD1, BRCA1, BRCA2, BTG2, BUB1, BUB1B, BUB3, C13orf34, CASC5, CCDC99, CCNA2, CCNF, CDC25A, CDC25C, CDC6, CDC7, CDCA5, CDCA8, CDK2AP1, CDK4, CDK7, CDKN3, CELF2, CENPA, CENPE, CENPF, CENPH, CENPJ, CHAF1A, CHEK1, CKAP2, CKAP5, CMTM4, CSE1L, CSPG6, DAZL, DBC1, DBF4, DDX11, DDX21, DIAPH2, DNMT1, DNMT3B, DSCC1, DTL, E2F3, E2F8, EIF2C2, EIF3I, EP…	16	0.00031864	ANLN, BCAT1, CCNB1, CCNB2, CDC20, CDK1, DLGAP5, ECT2, GSTP1, MAD2L1, ORC6L, PSRC1, RACGAP1, RRM2, TOP2A, TTK				1.38231e-27
GO:0009410	response to xenobiotic stimulus	159	16	0.10669	ABCG2, ADORA3, AKR1C1, AKR7L, ALDH1A1, ATP11B, CASP7, CYP1A1, FMO4, GBA3, KDM6B, LGALS8, PLIN2, PTER, SULT2A1, TIPARP	42	2.9995e-27	AADAC, ABCB1, ABCC2, ABCC6, AHR, AKR1C2, AKR1C4, AKR7A3, ALDH8A1, AOX1, CES2, CYP1A2, CYP2A6, CYP2A7, CYP2B6, CYP2C18, CYP2C19, CYP2C8, CYP2C9, CYP2E1, CYP2J2, CYP3A4, CYP3A5, CYP3A7, EPHX1, EPHX2, FMO3, FMO4, GSTM1, MAOA, NAT2, NAT8, NFIC, NR1I2, NR1I3, PON1, SLC22A1, SLC22A7, SULT1A1, SULT1E1, TRPM8, UGT2B15				2	0.37848	CYP2J2, GSTP1	11	0.030006	ABCC4, AKR1A1, AKR1C1, ARNT, C3orf52, CTPS, CYP1B1, FMO1, ITM2C, NQO1, ZNF43	2.99945e-27
GO:0072376	protein activation cascade	74	11	0.015979	C1RL, C3, C5, C8B, CD59, CFB, CFHR3, CFI, COLEC11, CR2, MBL2	30	5.1012e-26	APCS, APOH, C1QB, C1QC, C1R, C1S, C2, C4BPA, C4BPB, C6, C8A, C8G, C9, CD46, CFH, CFHR2, CFHR5, CLU, CRP, F11, F7, F8, FCN2, FCN3, HRG, KLKB1, KNG1, MASP2, SERPINC1, SERPING1				2	0.12461	CFHR4, SERPINE2	4	0.2798	C1QB, F3, FMOD, PTX3	5.10123e-26
GO:0006259	DNA metabolic process	910							200	2.2762e-25	ABL1, ACD, AEN, AMD1, ANKRD32, APEX1, ASF1A, ASH1L, ATAD5, BARD1, BLM, BRCA1, BRCA2, BRIP1, BTG2, BUB1B, C10orf2, C11orf82, C14orf115, C1orf43, C4orf21, CASP3, CCNA1, CDC25C, CDC45, CDC6, CDC7, CDCA2, CDCA5, CDK2AP1, CDK7, CDT1, CENPA, CENPF, CHAF1A, CHEK1, CSNK1E, CSPG6, CXCL12, DBF4, DCK, DCLRE1C, DDX11, DEK, DFFA, DHCR24, DHX9, DKC1, DNA2, DNMT1, DNMT3A, DNMT3B, DSCC1, DTD1, DTYMK, DUT, ERCC6L…	9	0.33716	BNIPL, CCNB1, DLGAP5, GINS1, NAP1L3, ORC6L, RRM2, TAF5L, TOP2A				2.27623e-25
GO:0031981	nuclear lumen	1039							218	8.1212e-25	ACTL6A, ADD2, ANP32A, ARHGEF2, ARL4A, BLM, BRCA1, BRCA2, BYSL, CBX3, CBX5, CDCA8, CDK7, CDT1, CENPF, CENPJ, CHEK1, CIAPIN1, CIRH1A, CPSF2, CPSF3, CPSF6, CSNK2A1, CSPG6, CSTF2, CTTNBP2, DDX11, DDX21, DDX39, DEK, DHX30, DHX9, DISC1, DKC1, DNAJC18, DNM1L, DNMT3B, DRD3, DSCC1, DTD1, DTL, E2F5, E2F8, EIF4A3, EPB41, ESCO2, EXOSC9, EZH2, FAM48A, FANCB, FANCF, FANCG, FBL, FEN1, FUSIP1, G2E3, GAR1, GINS3,…	9	0.49001	C1orf77, DNAJC16, GINS1, INTS12, ORC6L, TAF5L, TOP2A, TRIM6, TUBB2B				8.12121e-25
GO:0048285	organelle fission	317							98	8.7004e-24	ASPM, AURKA, AURKB, BIRC5, BUB1, BUB1B, BUB3, C13orf34, CASC5, CCDC99, CCNF, CDC25C, CDC6, CDCA5, CDCA8, CDK7, CENPA, CENPE, CENPF, CENPH, CHEK1, CKAP2, CKAP5, CSE1L, CSPG6, DAZL, DDX11, DIAPH2, DNM1L, DNMT3B, DSCC1, DTL, EIF2C2, EPB41, ESPL1, FAM54A, FBXO5, FOXM1, GADD45A, GDAP1, GSG2, HAUS1, HAUS3, KIF11, KIF14, KIF15, KIF18A, KIF20B, KIF2A, KIF2C, KIF4A, KIF7, KIFC1, KNTC1, LCMT1, MAD2L2, MAP4…	12	1.2608e-05	ANLN, CCNB1, CCNB2, CDC20, CDK1, ECT2, MAD2L1, ORC6L, PSRC1, RACGAP1, TOP2A, TTK				8.70042e-24
GO:0000279	M phase	455							122	3.0834e-23	ASPM, AURKA, AURKB, BIRC5, BOD1, BUB1, BUB1B, BUB3, C13orf34, CASC5, CCDC99, CCNF, CDC25C, CDC6, CDCA5, CDCA8, CDK7, CENPA, CENPE, CENPF, CENPH, CENPJ, CHEK1, CKAP2, CKAP5, CSE1L, CSPG6, DAZL, DDX11, DIAPH2, DNMT3B, DSCC1, DTL, EIF2C2, EPB41, ERCC6L, ESPL1, FANCD2, FBXO5, FOXM1, GADD45A, GPSM2, GSG2, HAUS1, HAUS3, HAUS6, HMMR, KIF11, KIF14, KIF15, KIF18A, KIF20B, KIF23, KIF2A, KIF2C, KIF4A, KIF7,…	13	0.00010142	ANLN, CCNB1, CCNB2, CDC20, CDK1, DLGAP5, ECT2, MAD2L1, ORC6L, PSRC1, RACGAP1, TOP2A, TTK				3.08341e-23
GO:0051276	chromosome organization	750							170	4.0107e-23	ABL1, ACD, ACTL6A, ANP32A, APITD1, ASF1A, ASH1L, AURKA, AURKB, BARD1, BIRC5, BLM, BOD1, BRCA1, BRCA2, BRDT, BTG2, BUB1, BUB1B, BUB3, C14orf169, CARM1, CASC5, CBX3, CCDC99, CCNA2, CDC6, CDC7, CDCA2, CDCA5, CDCA8, CDYL, CENPA, CENPE, CENPF, CENPH, CENPW, CHAF1A, CHD7, CHEK1, CSE1L, CSPG6, DDX11, DEK, DKC1, DNMT3B, DSCC1, DSN1, DYRK2, ERCC6L, ESCO1, ESCO2, ESPL1, EXO1, EZH2, FAM48A, FANCD2, FANCI, F…	9	0.16748	BRDT, CCNB1, DLGAP5, ECT2, MAD2L1, NAP1L3, ORC6L, RRM2, TOP2A				4.01073e-23
GO:0044446	intracellular organelle part	3273							506	4.4515e-23	ACD, ACTL6A, ADD2, AGPAT5, AGTR1, ALMS1, ANKRD32, ANP32A, ANXA5, AP1M2, AP2B1, APITD1, APOD, ARF1, ARHGEF2, ARID2, ARL2, ARL4A, ARMC4, ARPC2, ASF1A, ASGR2, ASH1L, ASPM, AURKA, AURKB, BARD1, BAX, BCL10, BIRC5, BLM, BLZF1, BOD1, BRCA1, BRCA2, BRD7, BRIP1, BUB1, BUB1B, BUB3, BYSL, C10orf2, C1QBP, CAPG, CASC5, CAV1, CBX3, CBX5, CCDC28B, CCDC99, CDC6, CDCA5, CDCA8, CDK7, CDKN3, CDT1, CENPA, CENPE, CEN…	38	0.014326	ACTC1, ANLN, ANXA3, C1orf77, CAPZB, CCNB1, CDC20, CDK1, DLGAP5, DNAJC16, ECT2, EIF4G1, GINS1, HK1, INTS12, KIF20A, KRT19, MAD2L1, MAP1B, NAP1L3, ORC6L, PHC3, PSRC1, PTPN13, RAB34, RACGAP1, SLC25A24, SLC25A36, TAF5L, TOP2A, TPM4, TRIM6, TTK, TUBA1A, TUBB2B, TUBB6, TXNDC12, VIM				4.45147e-23
GO:0090304	nucleic acid metabolic process	3921							581	1.9325e-22	ABL1, ACD, ACTL6A, ADNP2, AEN, AKIRIN1, AKR1B1, AMD1, AMMECR1, ANKRD32, APEX1, AQR, ARID4B, ARNT2, ASF1A, ASH1L, ATAD5, AURKA, BARD1, BCL10, BIRC5, BLM, BLZF1, BRCA1, BRCA2, BRD7, BRDT, BRIP1, BTBD10, BTF3L4, BTG2, BUB1B, BYSL, C10orf137, C10orf2, C11orf82, C14orf104, C14orf115, C14orf169, C1orf173, C1orf43, C1orf85, C3orf33, C4orf21, CARM1, CASP3, CBX3, CBX5, CCNA1, CDC25C, CDC45, CDC6, CDC7, CD…							1.93248e-22
GO:0000280	nuclear division	303							93	2.2089e-22	ASPM, AURKA, AURKB, BIRC5, BUB1, BUB1B, BUB3, C13orf34, CASC5, CCDC99, CCNF, CDC25C, CDC6, CDCA5, CDCA8, CDK7, CENPA, CENPE, CENPF, CENPH, CHEK1, CKAP2, CKAP5, CSE1L, CSPG6, DAZL, DDX11, DIAPH2, DNMT3B, DSCC1, DTL, EIF2C2, EPB41, ESPL1, FBXO5, FOXM1, GADD45A, GSG2, HAUS1, HAUS3, KIF11, KIF14, KIF15, KIF18A, KIF20B, KIF2A, KIF2C, KIF4A, KIF7, KIFC1, KNTC1, LCMT1, MAD2L2, MAP4, MKI67, MKI67IP, MPHO…	12	8.0075e-06	ANLN, CCNB1, CCNB2, CDC20, CDK1, ECT2, MAD2L1, ORC6L, PSRC1, RACGAP1, TOP2A, TTK				2.20891e-22
GO:0007067	mitosis	303							93	2.2089e-22	ASPM, AURKA, AURKB, BIRC5, BUB1, BUB1B, BUB3, C13orf34, CASC5, CCDC99, CCNF, CDC25C, CDC6, CDCA5, CDCA8, CDK7, CENPA, CENPE, CENPF, CENPH, CHEK1, CKAP2, CKAP5, CSE1L, CSPG6, DAZL, DDX11, DIAPH2, DNMT3B, DSCC1, DTL, EIF2C2, EPB41, ESPL1, FBXO5, FOXM1, GADD45A, GSG2, HAUS1, HAUS3, KIF11, KIF14, KIF15, KIF18A, KIF20B, KIF2A, KIF2C, KIF4A, KIF7, KIFC1, KNTC1, LCMT1, MAD2L2, MAP4, MKI67, MKI67IP, MPHO…	12	8.0075e-06	ANLN, CCNB1, CCNB2, CDC20, CDK1, ECT2, MAD2L1, ORC6L, PSRC1, RACGAP1, TOP2A, TTK				2.20891e-22
GO:0007059	chromosome segregation	182							68	5.8868e-22	AURKA, AURKB, BIRC5, BLM, BOD1, BRCA1, BUB1, BUB1B, BUB3, CASC5, CCDC99, CDCA5, CDCA8, CENPE, CENPF, CENPH, CENPW, CHEK1, CSPG6, DDX11, DIAPH2, DNMT3B, DSCC1, DSN1, ESCO1, ESCO2, ESPL1, FBXO5, FEN1, GSG2, HAUS6, KIF14, KIF18A, KIF18B, KIF2A, KIF4A, KIFC1, KNTC1, MAD2L2, MYBL2, NAT10, NCAPD2, NCAPG, NCAPH, NDC80, NEK2, NPM1, NSL1, NUF2, PSEN2, PSRC1, PTTG1, RAD21, RCC2, SKA2, SKA3, SMC2, SMC4, SPA…	6	0.0040225	ECT2, MAD2L1, ORC6L, PSRC1, PTN, TOP2A				5.88681e-22
GO:0000087	M phase of mitotic cell cycle	313							94	7.3225e-22	ASPM, AURKA, AURKB, BIRC5, BUB1, BUB1B, BUB3, C13orf34, CASC5, CCDC99, CCNF, CDC25C, CDC6, CDCA5, CDCA8, CDK7, CENPA, CENPE, CENPF, CENPH, CHEK1, CKAP2, CKAP5, CSE1L, CSPG6, DAZL, DDX11, DIAPH2, DNMT3B, DSCC1, DTL, EIF2C2, EPB41, ESPL1, FBXO5, FOXM1, GADD45A, GSG2, HAUS1, HAUS3, KIF11, KIF14, KIF15, KIF18A, KIF20B, KIF2A, KIF2C, KIF4A, KIF7, KIFC1, KNTC1, LCMT1, MAD2L2, MAP4, MKI67, MKI67IP, MPHO…	12	1.1103e-05	ANLN, CCNB1, CCNB2, CDC20, CDK1, ECT2, MAD2L1, ORC6L, PSRC1, RACGAP1, TOP2A, TTK				7.32248e-22
GO:0044422	organelle part	3338							508	1.2769e-21	ACD, ACTL6A, ADD2, AGPAT5, AGTR1, ALMS1, ANKRD32, ANP32A, ANXA5, AP1M2, AP2B1, APITD1, APOD, ARF1, ARHGEF2, ARID2, ARL2, ARL4A, ARMC4, ARPC2, ASF1A, ASGR2, ASH1L, ASPM, AURKA, AURKB, BARD1, BAX, BCL10, BIRC5, BLM, BLZF1, BOD1, BRCA1, BRCA2, BRD7, BRIP1, BUB1, BUB1B, BUB3, BYSL, C10orf2, C1QBP, CAPG, CASC5, CAV1, CBX3, CBX5, CCDC28B, CCDC88C, CCDC99, CDC6, CDCA5, CDCA8, CDK7, CDKN3, CDT1, CENPA, C…	39	0.011728	ACTC1, ANLN, ANXA3, C1orf77, CAPZB, CCNB1, CDC20, CDK1, DLGAP5, DNAJC16, ECT2, EIF4G1, GINS1, HK1, INTS12, KIF20A, KRT19, MAD2L1, MAP1B, NAP1L3, NEBL, ORC6L, PHC3, PSRC1, PTPN13, RAB34, RACGAP1, SLC25A24, SLC25A36, TAF5L, TOP2A, TPM4, TRIM6, TTK, TUBA1A, TUBB2B, TUBB6, TXNDC12, VIM				1.27691e-21
GO:0004497	monooxygenase activity	84				28	1.311e-21	CYP1A2, CYP27A1, CYP2A6, CYP2A7, CYP2B6, CYP2C18, CYP2C19, CYP2C8, CYP2C9, CYP2E1, CYP2J2, CYP39A1, CYP3A4, CYP3A43, CYP3A5, CYP3A7, CYP4A11, CYP4F11, CYP4F12, CYP4F2, CYP4V2, CYP7A1, CYP7B1, CYP8B1, FMO3, FMO4, KMO, PAH				1	0.50236	CYP2J2	4	0.36215	CYP1B1, FMO1, PAM, TYRP1	1.31104e-21
GO:0006139	nucleobase, nucleoside, nucleotide and nucleic aci	4589							654	2.4801e-21	ABL1, ACD, ACLY, ACTL6A, ADNP2, ADORA2B, ADSL, AEN, AK5, AKIRIN1, AKR1B1, ALPL, AMD1, AMMECR1, ANKRD27, ANKRD32, APEX1, AQR, ARHGAP21, ARID4B, ARNT2, ASF1A, ASH1L, ATAD5, ATIC, ATL1, AURKA, BARD1, BCL10, BIRC5, BLM, BLZF1, BRCA1, BRCA2, BRD7, BRDT, BRIP1, BTBD10, BTF3L4, BTG2, BUB1B, BYSL, C10orf137, C10orf2, C11orf82, C14orf104, C14orf115, C14orf169, C1orf173, C1orf43, C1orf85, C3orf33, C4orf21,…							2.48015e-21
GO:0070013	intracellular organelle lumen	1208							232	4.9791e-21	ACTL6A, ADD2, ANP32A, ARHGEF2, ARL4A, BLM, BRCA1, BRCA2, BYSL, C10orf2, C1QBP, CBX3, CBX5, CDCA8, CDK7, CDT1, CENPF, CENPJ, CHEK1, CIAPIN1, CIRH1A, CPSF2, CPSF3, CPSF6, CSNK2A1, CSPG6, CSTF2, CTTNBP2, DAP3, DDX11, DDX21, DDX39, DEK, DHX30, DHX9, DISC1, DKC1, DLAT, DNA2, DNAJC18, DNM1L, DNMT3B, DRD3, DSCC1, DTD1, DTL, E2F5, E2F8, EIF4A3, EPB41, ESCO2, EXOSC9, EZH2, FAM48A, FANCB, FANCF, FANCG, FBL…	10	0.54337	C1orf77, DNAJC16, GINS1, INTS12, ORC6L, TAF5L, TOP2A, TRIM6, TUBB2B, TXNDC12				4.9791e-21
GO:0043233	organelle lumen	1209							232	5.5604e-21	ACTL6A, ADD2, ANP32A, ARHGEF2, ARL4A, BLM, BRCA1, BRCA2, BYSL, C10orf2, C1QBP, CBX3, CBX5, CDCA8, CDK7, CDT1, CENPF, CENPJ, CHEK1, CIAPIN1, CIRH1A, CPSF2, CPSF3, CPSF6, CSNK2A1, CSPG6, CSTF2, CTTNBP2, DAP3, DDX11, DDX21, DDX39, DEK, DHX30, DHX9, DISC1, DKC1, DLAT, DNA2, DNAJC18, DNM1L, DNMT3B, DRD3, DSCC1, DTD1, DTL, E2F5, E2F8, EIF4A3, EPB41, ESCO2, EXOSC9, EZH2, FAM48A, FANCB, FANCF, FANCG, FBL…	10	0.54445	C1orf77, DNAJC16, GINS1, INTS12, ORC6L, TAF5L, TOP2A, TRIM6, TUBB2B, TXNDC12				5.56043e-21
GO:0071841	cellular component organization or biogenesis at c	3326							503	9.18e-21	ABI1, ABI2, ABL1, ACAP2, ACD, ACTA1, ACTL6A, ADD2, AFAP1, AGTR1, AJAP1, ALMS1, ANK2, ANK3, ANP32A, AP2B1, AP2M1, APITD1, ARF1, ARHGAP19, ARHGEF10L, ARHGEF2, ARL2, ARMC4, ARPC2, ASAP1, ASF1A, ASH1L, ASPM, ATL1, AURKA, AURKB, BARD1, BAX, BCL10, BDNF, BIK, BIRC5, BLM, BOD1, BRCA1, BRCA2, BRDT, BTG2, BUB1, BUB1B, BUB3, BYSL, C10orf2, C11orf73, C13orf34, C14orf104, C14orf166, C14orf169, C1orf187, CACN…	38	0.018311	ACTC1, ANLN, ATG4C, BEX2, BNIPL, BRDT, CAPZB, CCNB1, CCNB2, CDC20, CDK1, DLGAP5, DPYSL3, ECT2, GINS1, INADL, KRT19, MAD2L1, MAP1B, MARCKSL1, MPP7, NAP1L3, NEBL, ORC6L, PMAIP1, PSRC1, RACGAP1, ROBO1, RRM2, SDC3, SERPINE2, SPARC, TOP2A, TTK, TUBB2B, TUBB6, VCAN, VIM	122	0.4515	ACTA2, ADAMTS9, AGTR1, AMIGO1, AMOT, ANK3, ANXA2, APITD1, ARHGEF10, ARHGEF3, ARID1A, ARL14, ARL4C, BAMBI, BBS12, BRDT, CAPZB, CASK, CCNE1, CD44, CDC20, CDH11, CIDE-3, CKAP4, CLCN6, CLDN7, COL1A1, COL21A1, COL4A5, COL5A1, COL5A2, COL7A1, CRYAB, CXCL12, DCN, DMAP1, DOCK7, DPYSL2, DSC2, EDNRB, EGF, EPB41L3, EPPK1, EZR, F2R, F2RL1, FBLN5, FLNC, FRMPD2, FUSIP1, FXYD3, FZD3, GATA3, GEM, GFM1, GLRX2, GO…	9.18001e-21
GO:0007346	regulation of mitotic cell cycle	391							106	1.0345e-20	ABL1, ARL2, ASF1A, ASPM, AURKA, BARD1, BIRC5, BLM, BOD1, BRCA2, BUB1, BUB1B, BUB3, C13orf34, CASC5, CCDC99, CCNA2, CCNF, CDC25A, CDC25C, CDC6, CDC7, CDCA8, CDK7, CELF2, CENPE, CENPF, CHAF1A, CHEK1, CKAP2, CKAP5, CMTM4, CSE1L, DBC1, DNMT1, DNMT3B, E2F3, EIF2C2, EIF3I, EPB41, ESPL1, FBXO5, FEN1, FOXM1, G3BP1, GADD45A, GMNN, GTSE1, HAUS1, HMMR, IL17RD, JAG1, KDM5B, KIF18A, KIF20B, KIF4A, KNTC1, LCMT…	11	0.00040139	ANLN, CCNB1, CCNB2, CDC20, CDK1, DLGAP5, GSTP1, MAD2L1, PSRC1, TOP2A, TTK				1.03449e-20
GO:0000226	microtubule cytoskeleton organization	320	24	0.44119	AKAP9, CEP170, CEP70, CHMP2A, CLIP1, DNAH5, DST, GABARAP, GOLGA2, HBXIP, KLF4, NDEL1, NEK6, NEK7, NVL, PLK2, PPP1R2, RND1, RRBP1, SASS6, SBDS, SGK1, TBCE, TUBB8				93	1.5143e-20	ADD2, ALMS1, ARHGEF2, ARL2, ASPM, AURKA, BIRC5, BOD1, BRCA1, BUB1, BUB1B, BUB3, C14orf166, CASC5, CCDC99, CCNF, CDCA8, CDH13, CENPE, CENPF, CENPH, CENPJ, CEP135, CEP152, CEP170, CEP55, CEP68, CEP70, CETN3, CHEK1, CKAP2, CKAP5, CSPG6, DCLK1, DIAPH2, EPB41, ESPL1, FBXO5, GMNN, GPSM2, HAUS1, HAUS3, HAUS6, HMMR, IGF2BP1, KIF11, KIF18A, KIF20B, KIF23, KIF2A, KIF2C, KIF4A, KIF7, KIFC1, KPNB1, MAP4, MAP…	7	0.016978	CCNB1, DLGAP5, ECT2, MAD2L1, TTK, TUBB2B, TUBB6				1.51432e-20
GO:0032991	macromolecular complex	2720							427	2.9024e-20	ABCC1, ABCC5, ACD, ACLY, ACTL6A, AMT, ANP32A, AP1M2, AP1S2, AP2B1, AP3M2, ARHGEF2, ARID2, ARMC4, ARPC2, ASF1A, ASPM, ATP1A1, ATP1A2, AURKB, BARD1, BIRC5, BLMH, BOD1, BRCA1, BRD7, BRIP1, BUB1, BUB1B, BUB3, C1orf128, C1QA, C1QC, CACHD1, CACNA1S, CACNA2D2, CACNA2D3, CACNB2, CAPG, CAPRIN1, CASC5, CASP3, CBX3, CBX5, CCDC99, CCNF, CCT2, CCT6A, CCT7, CCT8, CDCA5, CDCA8, CDK4, CDK7, CENPA, CENPE, CENPF, …	28	0.12234	ACTC1, ATP1B3, CAPZB, CCNB1, CDC20, DLGAP5, EIF2B3, EIF4G1, GINS1, GJA1, INTS12, KIF20A, KRT19, LAMB1, LIN28A, MAD2L1, MAP1B, NAP1L3, ORC6L, PHC3, PPP1R15B, RACGAP1, RRM2, TAF5L, TUBA1A, TUBB2B, TUBB6, VIM				2.90243e-20
GO:0006956	complement activation	65	11	0.0061435	C1RL, C3, C5, C8B, CD59, CFB, CFHR3, CFI, COLEC11, CR2, MBL2	24	6.4998e-20	APCS, C1QB, C1QC, C1R, C1S, C2, C4BPA, C4BPB, C6, C8A, C8G, C9, CD46, CFH, CFHR2, CFHR5, CLU, CRP, FCN2, FCN3, HRG, MASP2, SERPINC1, SERPING1				2	0.10055	CFHR4, SERPINE2	3	0.41992	C1QB, FMOD, PTX3	6.49984e-20
GO:0031974	membrane-enclosed lumen	1344							247	9.5446e-20	ACTL6A, ADD2, AGTR1, ANP32A, ARHGEF2, ARL4A, BCL10, BLM, BRCA1, BRCA2, BYSL, C10orf2, C1QBP, CBX3, CBX5, CDCA8, CDK7, CDKN3, CDT1, CENPF, CENPJ, CHEK1, CHODL, CIAPIN1, CIRH1A, CPSF2, CPSF3, CPSF6, CSNK2A1, CSPG6, CSTF2, CTTNBP2, DAP3, DDX11, DDX21, DDX39, DEK, DHX30, DHX9, DISC1, DKC1, DLAT, DNA2, DNAJC18, DNM1L, DNMT3B, DRD3, DSCC1, DTD1, DTL, E2F5, E2F8, EIF4A3, EMG1, EPB41, EPB41L2, ESCO2, EXO…							9.54461e-20
GO:0017144	drug metabolic process	81				26	1.1119e-19	AOX1, C9orf95, CES2, CYP1A2, CYP2A6, CYP2A7, CYP2B6, CYP2C18, CYP2C19, CYP2C8, CYP2C9, CYP2E1, CYP2J2, CYP3A4, CYP3A5, CYP3A7, CYP4F12, EPHX1, FMO3, FMO4, NR1I2, NR1I3, PON1, SULT1A1, UGT2B15, UGT2B4				2	0.14417	CYP2J2, GSTP1	4	0.3373	AKR1A1, CYP1B1, FMO1, UGCG	1.11195e-19
GO:0008202	steroid metabolic process	311	42	5.4345e-05	ABCA1, ABCG1, ACAA1, ACBD3, AKR1C1, AKR1C3, AKR1D1, APOA1, APOA2, APOB, APOC3, APOE, CYP1A1, GSTA1, HSD17B11, HSD17B14, HSD17B2, HSDL2, INSIG2, LBR, LIPA, MBTPS2, MTP, NR1H3, NR2F2, NR3C1, OSBPL2, OSBPL3, PPARA, PPARG, PROX1, SCARB1, SCP2, SERPINA1, SLC23A1, SOAT1, SOAT2, STS, SULT2A1, TMBIM6, TMEM27, UBIAD1	47	2.4489e-19	ABCA9, ABCB1, ABCG5, ACOX2, ADH1C, ADRB2, AKR1C2, AKR1C4, ANGPTL3, APOA5, APOF, BAAT, CYP1A2, CYP27A1, CYP2C19, CYP2C9, CYP39A1, CYP3A4, CYP3A43, CYP3A5, CYP3A7, CYP4V2, CYP7A1, CYP7B1, CYP8B1, HSD11B1, HSD17B6, IGF1, JUN, LCAT, LEPR, NR0B2, NR1H4, NR1I2, PON1, PROX1, RDH16, SLC13A5, SLC27A5, SRD5A2, SULT1A1, SULT1E1, UBIAD1, UGT2A3, UGT2B15, UGT2B17, UGT2B4							12	0.45252	AACS, AKR1C1, CRHR2, CYP1B1, EDNRB, ELOVL7, HSD3B1, ITGA6, PCSK5, PLAGL1, STC2, WNT4	2.44886e-19
GO:0016054	organic acid catabolic process	127	16	0.019503	ACAA1, ACADVL, ACMSD, ACSL5, AGMAT, AMT, ECHDC3, ETFA, GLUL, HGD, NADSYN1, PCYOX1, PHYH, PLA2G15, SCP2, SLC25A20	31	2.6153e-19	ABAT, ACADL, ACOX1, ACOX2, ALDH4A1, ALDH5A1, ARG1, ASPA, BDH1, CDO1, DAO, DECR1, ECHDC2, ECHDC3, EHHADH, FAH, FTCD, HAL, HAO2, HPD, IDO2, KMO, PAH, PCCB, PHYH, PIPOX, PRODH2, SHMT1, SLC27A2, TAT, TDO2							5	0.48887	AGMAT, AHCYL1, ALDH4A1, ARG2, DBT	2.61534e-19
GO:0046395	carboxylic acid catabolic process	127	16	0.019503	ACAA1, ACADVL, ACMSD, ACSL5, AGMAT, AMT, ECHDC3, ETFA, GLUL, HGD, NADSYN1, PCYOX1, PHYH, PLA2G15, SCP2, SLC25A20	31	2.6153e-19	ABAT, ACADL, ACOX1, ACOX2, ALDH4A1, ALDH5A1, ARG1, ASPA, BDH1, CDO1, DAO, DECR1, ECHDC2, ECHDC3, EHHADH, FAH, FTCD, HAL, HAO2, HPD, IDO2, KMO, PAH, PCCB, PHYH, PIPOX, PRODH2, SHMT1, SLC27A2, TAT, TDO2							5	0.48887	AGMAT, AHCYL1, ALDH4A1, ARG2, DBT	2.61534e-19
GO:0007017	microtubule-based process	388	31	0.2914	AKAP9, CEP170, CEP70, CHMP2A, CLIP1, DNAH5, DST, GABARAP, GOLGA2, HBXIP, IFT20, IFT80, KIF16B, KIFAP3, KLF4, NDEL1, NEK6, NEK7, NPHP3, NVL, PLK2, PPP1R2, RND1, RRBP1, SASS6, SBDS, SGK1, TBCE, TRAK2, TUBB8, VAMP7				102	6.3193e-19	ADD2, ALMS1, ARHGEF2, ARL2, ASPM, AURKA, BIRC5, BOD1, BRCA1, BUB1, BUB1B, BUB3, C14orf166, CASC5, CCDC99, CCNF, CDCA8, CDH13, CENPE, CENPF, CENPH, CENPJ, CEP135, CEP152, CEP170, CEP55, CEP68, CEP70, CETN3, CHEK1, CKAP2, CKAP5, CSPG6, DCLK1, DIAPH2, EPB41, ESPL1, FBXO5, GDAP1, GMNN, GPSM2, HAUS1, HAUS3, HAUS6, HMMR, IFT80, IGF2BP1, KIF11, KIF14, KIF18A, KIF1A, KIF20B, KIF23, KIF2A, KIF2C, KIF4A, K…	9	0.004925	CCNB1, DLGAP5, ECT2, KIF17, KIF20A, MAD2L1, TTK, TUBB2B, TUBB6				6.31934e-19
GO:0044106	cellular amine metabolic process	404	36	0.10425	ACMSD, AGMAT, AMT, ATF6, ATP7A, CEPT1, CXCL12, DDC, DIO1, GCHFR, GGCT, GLRX, GLRX2, GLUL, GSTA1, HGD, HMGCL, HMOX1, ILVBL, INHBA, KYNU, LBP, MTHFR, NAAA, NADSYN1, P4HB, PCYOX1, PLD2, QARS, SAT1, SAT2, SCCPDH, SH3BGRL2, TARSL2, TSHB, WDR37	53	7.5251e-19	ABAT, ACADSB, ADH4, ADRB2, AGXT, AGXT2, ALDH4A1, ALDH5A1, ALDH6A1, ARG1, ASL, ASPA, ASS1, BAAT, BBOX1, BHMT, BHMT2, CDO1, CP, CSAD, CYP1A2, DAO, DHDPSL, DMGDH, FAH, FMO3, FTCD, GATM, GLS2, GLYATL1, GNMT, HAL, HNMT, HPD, IDO2, KMO, MAOA, MAOB, MAT1A, MUT, PAH, PCCB, PIPOX, PON1, PRODH2, QARS, SDS, SHMT1, SULT1A1, SULT1E1, TAT, TDO2, UPB1							29	0.00037704	AGMAT, AHCYL1, ALDH18A1, ALDH4A1, ARG2, ASRGL1, CXCL12, DBT, DDC, DPEP1, DUOX2, ETNK2, F2R, FAM57A, FMO1, GLRX2, GLS, LPCAT1, OAZ3, PADI4, PCYT1A, PHGDH, PLA2G10, PLA2G4A, PNLIPRP2, PSPH, PTX3, SARS, TYRP1	7.5251e-19
GO:0006996	organelle organization	2391	183	0.17379	ABCA1, ACAP2, ACBD3, ADORA3, AGPAT3, AGT, AKAP13, AKAP9, ANPEP, APBB1IP, APOE, AQP11, ARHGDIB, ARID1A, ASXL1, BNIP3, BRDT, BTG2, C3, C5, CADM1, CAP1, CAPZB, CASP8, CAST, CBX4, CD151, CD47, CD99, CEP170, CEP70, CHD9, CHMP2A, CHMP4C, CIB1, CLIP1, CLN3, CMTM8, CRTC3, CTCF, CTNNA3, CTSA, CTSH, CXCL12, DCTN3, DLC1, DNAH5, DNAJB2, DNAJB8, DOCK8, DST, DYRK3, EFNA1, EPS8L2, EXT1, F2, FAM162A, FBLIM1, FN1…				379	1.7106e-18	ABI1, ABI2, ABL1, ACAP2, ACD, ACTA1, ACTL6A, ADD2, AFAP1, AGTR1, ALMS1, ANK2, ANK3, ANP32A, AP2B1, AP2M1, APITD1, ARF1, ARHGAP19, ARHGEF10L, ARHGEF2, ARL2, ARPC2, ASAP1, ASF1A, ASH1L, ASPM, ATL1, AURKA, AURKB, BARD1, BAX, BCL10, BIK, BIRC5, BLM, BOD1, BRCA1, BRCA2, BRDT, BTG2, BUB1, BUB1B, BUB3, C10orf2, C11orf73, C13orf34, C14orf166, C14orf169, CACNA2D2, CAP1, CAPG, CARM1, CASC5, CASP3, CAV1, CB…	30	0.011355	ACTC1, ANLN, ATG4C, BEX2, BRDT, CAPZB, CCNB1, CCNB2, CDC20, CDK1, DLGAP5, ECT2, KRT19, MAD2L1, MAP1B, MARCKSL1, NAP1L3, NEBL, ORC6L, PMAIP1, PSRC1, RACGAP1, RRM2, SDC3, SPARC, TOP2A, TTK, TUBB2B, TUBB6, VIM	87	0.4979	ACTA2, AGTR1, ANK3, ANXA2, APITD1, ARHGEF10, ARHGEF3, ARID1A, ARL14, ARL4C, BRDT, CAPZB, CCNE1, CD44, CDC20, CDH11, CIDE-3, CKAP4, CLCN6, CRYAB, CXCL12, DMAP1, DPYSL2, EDNRB, EGF, EPB41L3, EPPK1, EZR, F2R, F2RL1, FLNC, FXYD3, GATA3, GEM, GFM1, GLRX2, GOLGA8A, H2AFY, HDAC9, IQGAP1, ITGA2, KIF2C, KLHL13, LAMC1, LGALS3, LIMA1, LMNA, MAP9, MARCKS, MMP1, MYLIP, NCK2, PADI4, PALLD, PBK, PFN2, PI4KB, PI…	1.71056e-18
GO:0071840	cellular component organization or biogenesis	4859	363	0.17927	A2M, ABCA1, ABCG1, ACAP2, ACBD3, ACOT13, ACVR1B, ADORA3, AFTPH, AGA, AGPAT3, AGT, AHNAK, AKAP13, AKAP9, ALDOB, ANPEP, ANXA4, APBB1IP, APOA2, APOB, APOE, AQP11, ARAP2, ARHGAP29, ARHGDIB, ARID1A, ASGR1, ASGR2, ASXL1, ATF6, B2M, BAD, BCL6, BLZF1, BNIP3, BNIPL, BRDT, BTG2, C13orf15, C3, C5, CACNB2, CADM1, CAP1, CAPZB, CASP8, CAST, CBX4, CCL20, CCL5, CD151, CD47, CD99, CDC25A, CEACAM1, CEP170, CEP70, …				671	2.1892e-18	ABI1, ABI2, ABL1, ABTB1, ACACA, ACADM, ACAP2, ACD, ACTA1, ACTL6A, ADAM17, ADD2, ADD3, AFAP1, AGTR1, AIF1L, AJAP1, ALMS1, AMD1, ANK2, ANK3, ANP32A, ANP32E, AP2B1, AP2M1, APITD1, ARF1, ARHGAP11A, ARHGAP19, ARHGEF10L, ARHGEF2, ARL2, ARMC4, ARPC2, ASAP1, ASF1A, ASGR2, ASH1L, ASPM, ATL1, ATP8B2, AURKA, AURKB, BARD1, BAX, BCL10, BDNF, BIK, BIRC5, BLM, BLZF1, BOD1, BRCA1, BRCA2, BRD7, BRDT, BTG2, BUB1, …	61	0.00010211	ACTC1, ANLN, ANXA3, ATG4C, BCAT1, BEX2, BNIPL, BRDT, CAPZB, CCNB1, CCNB2, CDC20, CDK1, CFHR4, DLGAP5, DPYSL3, ECT2, EIF4G1, ESRP1, FABP3, FGF13, FZD7, GINS1, GJA1, GSTP1, GULP1, INADL, KRT19, LIN28A, MAD2L1, MAP1B, MARCKSL1, MPP7, NAP1L3, NEBL, ORC6L, PMAIP1, PSRC1, PTN, RAB34, RACGAP1, ROBO1, RRM2, SCRN1, SDC3, SERPINE2, SLC25A36, SNX27, SPARC, SPINT2, TOP2A, TPBG, TRIM6, TTK, TUBA1A, TUBB2B, TU…	199	0.020454	ACTA2, ADAMTS9, AGTR1, AKAP12, AMIGO1, AMOT, ANK3, ANXA1, ANXA2, APITD1, APPL2, ARHGEF10, ARHGEF3, ARID1A, ARL14, ARL4C, ASAP2, BAMBI, BBS12, BRDT, C7orf68, CACNB2, CAPZB, CASK, CCDC80, CCNE1, CCNG2, CD44, CDC20, CDC42EP3, CDH11, CEACAM6, CIDE-3, CKAP4, CLCN6, CLDN7, CMTM3, COL1A1, COL21A1, COL4A5, COL4A6, COL5A1, COL5A2, COL7A1, COLEC12, CRYAB, CXCL12, CYBA, DAB2, DAG1, DCN, DDR1, DKK1, DLG5, DM…	2.18918e-18
GO:0006260	DNA replication	337							92	2.4184e-18	ABL1, ATAD5, BLM, C10orf2, C11orf82, CDC25C, CDC45, CDC6, CDC7, CDK2AP1, CDT1, CHEK1, CSNK1E, CXCL12, DBF4, DEK, DHCR24, DKC1, DNA2, DNMT1, DNMT3B, DSCC1, DTD1, DUT, EXO1, FANCD2, FAT3, FEN1, FLT1, FOXM1, FUBP1, GABBR1, GINS3, GINS4, GMNN, GNA12, GTF2F2, HDAC2, HNRNPA1, HNRNPC, KIAA0101, LECT1, LMNA, MCM10, MCM2, MCM3, MCM4, MCM5, MCM6, MCM7, MCM8, MRE11A, MYBL2, NAP1L1, NASP, NCL, NPM1, NUDT15, …	3	0.52875	GINS1, ORC6L, TOP2A				2.41838e-18
GO:0034641	cellular nitrogen compound metabolic process	4962				168	0.13942	ABAT, ABL2, ACADSB, ADARB2, ADH4, ADRB2, AGXT, AGXT2, AHR, ALAS1, ALDH1L1, ALDH2, ALDH4A1, ALDH5A1, ALDH6A1, AMDHD1, APCS, APOH, AQP9, AR, ARG1, ASL, ASPA, ASS1, ATF5, AZGP1, BAAT, BBOX1, BHMT, BHMT2, BLNK, BLZF1, C14orf68, C9orf95, CAP1, CAT, CD14, CD46, CDO1, CHTF18, CP, CPEB3, CREM, CRP, CSAD, CSF1, CUX2, CYP1A2, CYP2C8, CYP3A4, DAO, DFFA, DHDPSL, DHODH, DMGDH, DNASE1L3, DNTTIP2, DPYS, DUSP10,…	682	2.9854e-18	ABL1, ACD, ACLY, ACTL6A, ADNP2, ADO, ADORA2B, ADSL, AEN, AK5, AKIRIN1, AKR1B1, ALPL, AMD1, AMMECR1, AMT, ANKRD27, ANKRD32, APEX1, AQR, ARHGAP21, ARID4B, ARNT2, ASF1A, ASH1L, ATAD5, ATIC, ATL1, AURKA, BARD1, BCL10, BIRC5, BLM, BLVRA, BLZF1, BRCA1, BRCA2, BRD7, BRDT, BRIP1, BTBD10, BTF3L4, BTG2, BUB1B, BYSL, C10orf137, C10orf2, C11orf82, C14orf104, C14orf115, C14orf169, C1orf173, C1orf43, C1orf85, …							2.98539e-18
GO:0006520	cellular amino acid metabolic process	306	26	0.21054	ACMSD, AGMAT, AMT, ATP7A, CXCL12, DIO1, GCHFR, GGCT, GLRX, GLRX2, GLUL, GSTA1, HGD, HMGCL, ILVBL, KYNU, MTHFR, NADSYN1, P4HB, PCYOX1, QARS, SCCPDH, SH3BGRL2, TARSL2, TSHB, WDR37	45	4.3819e-18	ABAT, ACADSB, AGXT, AGXT2, ALDH4A1, ALDH5A1, ALDH6A1, ARG1, ASL, ASPA, ASS1, BAAT, BBOX1, BHMT, BHMT2, CDO1, CSAD, DAO, DHDPSL, DMGDH, FAH, FTCD, GATM, GLS2, GLYATL1, GNMT, HAL, HPD, IDO2, KMO, MAT1A, MUT, PAH, PCCB, PIPOX, PON1, PRODH2, QARS, SDS, SHMT1, SULT1A1, SULT1E1, TAT, TDO2, UPB1							20	0.0081411	AGMAT, AHCYL1, ALDH18A1, ALDH4A1, ARG2, ASRGL1, CXCL12, DBT, DPEP1, DUOX2, F2R, FAM57A, FMO1, GLRX2, GLS, PADI4, PHGDH, PSPH, SARS, TYRP1	4.38194e-18
GO:0071842	cellular component organization at cellular level	3248							482	4.5196e-18	ABI1, ABI2, ABL1, ACAP2, ACD, ACTA1, ACTL6A, ADD2, AFAP1, AGTR1, AJAP1, ALMS1, ANK2, ANK3, ANP32A, AP2B1, AP2M1, APITD1, ARF1, ARHGAP19, ARHGEF10L, ARHGEF2, ARL2, ARMC4, ARPC2, ASAP1, ASF1A, ASH1L, ASPM, ATL1, AURKA, AURKB, BARD1, BAX, BCL10, BDNF, BIK, BIRC5, BLM, BOD1, BRCA1, BRCA2, BRDT, BTG2, BUB1, BUB1B, BUB3, C10orf2, C11orf73, C13orf34, C14orf166, C14orf169, C1orf187, CACNA2D2, CAP1, CAPG,…	38	0.012712	ACTC1, ANLN, ATG4C, BEX2, BNIPL, BRDT, CAPZB, CCNB1, CCNB2, CDC20, CDK1, DLGAP5, DPYSL3, ECT2, GINS1, INADL, KRT19, MAD2L1, MAP1B, MARCKSL1, MPP7, NAP1L3, NEBL, ORC6L, PMAIP1, PSRC1, RACGAP1, ROBO1, RRM2, SDC3, SERPINE2, SPARC, TOP2A, TTK, TUBB2B, TUBB6, VCAN, VIM	122	0.33822	ACTA2, ADAMTS9, AGTR1, AMIGO1, AMOT, ANK3, ANXA2, APITD1, ARHGEF10, ARHGEF3, ARID1A, ARL14, ARL4C, BAMBI, BBS12, BRDT, CAPZB, CASK, CCNE1, CD44, CDC20, CDH11, CIDE-3, CKAP4, CLCN6, CLDN7, COL1A1, COL21A1, COL4A5, COL5A1, COL5A2, COL7A1, CRYAB, CXCL12, DCN, DMAP1, DOCK7, DPYSL2, DSC2, EDNRB, EGF, EPB41L3, EPPK1, EZR, F2R, F2RL1, FBLN5, FLNC, FRMPD2, FUSIP1, FXYD3, FZD3, GATA3, GEM, GFM1, GLRX2, GO…	4.51962e-18
GO:0045786	negative regulation of cell cycle	586	43	0.46181	ADORA3, CASP7, CDC25A, CDKN1A, CEBPA, CREG1, CTCF, CUL2, DCLRE1C, DLG1, DNAJB9, FOXA2, FOXO3, GADD45A, HIPK2, IL6ST, INHBA, JTB, KIAA0247, KLF4, KLF6, LNX1, MXD1, NDRG1, NEK6, PARP1, PLSCR1, RAD51C, RFC4, RND1, RND3, RNH1, RPS27L, RPS6KA3, SELE, TWIST1, TXNIP, UBE2D3, USP3, YY1AP1, ZAK, ZBTB16, ZNF148				132	7.0717e-18	ABL1, ACLY, AIF1L, ANKRD32, ARL2, BARD1, BIRC5, BLM, BRCA1, BRCA2, BRD7, BRIP1, BUB1, BUB1B, BUB3, C2orf40, CACYBP, CAD, CASC5, CASP3, CCAR1, CCDC99, CCNA2, CDC123, CDC25A, CDC25C, CDC6, CDC7, CDK2AP1, CDKN3, CDT1, CENPA, CENPE, CENPF, CHAF1A, CHEK1, CKAP2, CSE1L, DBC1, DCLRE1C, DEK, DFNA5, DNMT3B, EIF3I, ERCC6L, ESPL1, EZH2, FAM175A, FANCD2, FANCG, FGFR2, FLNA, FLT1, GADD45A, GMNN, GNL3, GTSE1, …	10	0.023432	CCNB1, CCNB2, CDC20, CDK1, DLGAP5, MAD2L1, PPP2R3A, TOP2A, TTK, ZBTB17	25	0.22531	ANXA1, BTG3, CCNG2, CDC20, CDKN1C, DFNA5, DUOX2, HEY1, LGALS3, NQO1, PADI4, PBK, PIK3CB, PLAGL1, PLSCR1, PMP22, PPP2R3A, RPA3, S100A4, SFN, SOX4, TFAP2A, TWIST1, USH1C, ZNF614	7.07169e-18
GO:0003824	catalytic activity	4816	434	5.4314e-09	ABCA1, ABCC3, ABCG1, ABCG2, ABHD5, ACAA1, ACADVL, ACMSD, ACO2, ACOT13, ACOT4, ACP2, ACSL5, ACSS3, ACVR1B, ACYP2, ADCK2, ADCY6, ADCY9, ADK, AGA, AGL, AGMAT, AGPAT3, AGPAT9, AKR1C1, AKR1C3, AKR1D1, AKR7L, ALDH1A1, ALDH1A3, ALDOB, ALG9, ALPK2, AMPD2, AMT, ANG, ANPEP, AOAH, APOBEC3F, APPBP2, ARIH2, ARSD, ASAH1, ATG4A, ATP10D, ATP11B, ATP1B1, ATP5C1, ATP7A, ATP7B, ATP8B1, ATP9A, B3GALNT2, BACE1, BIRC3…	243	7.4969e-18	AADAC, ABAT, ABCA5, ABCA6, ABCA8, ABCA9, ABCB1, ABCB4, ABCC2, ABCC6, ABCG5, ABCG8, ABHD6, ABL2, ACADL, ACADSB, ACOT12, ACOT7, ACOX1, ACOX2, ACSL1, ACSM3, ACSM5, ADARB2, ADH1A, ADH1B, ADH1C, ADH4, ADH6, ADHFE1, AEBP1, AGXT, AGXT2, AGXT2L1, AKR1C2, AKR1C4, AKR7A3, ALAS1, ALB, ALDH1L1, ALDH2, ALDH4A1, ALDH5A1, ALDH6A1, ALDH8A1, AMDHD1, AOAH, AOX1, ARG1, ARSE, ART4, ASL, ASPA, ASPM, ASS1, AZGP1, BAAT…	549	0.010022	ABCC1, ABCC5, ABHD12B, ABL1, ACACA, ACADM, ACLY, ACOT7, ACPL2, ACVR2B, ACYP1, ADAM17, ADAMTS19, ADO, ADPRH, ADRBK2, ADSL, AEN, AGBL4, AGTPBP1, AK5, AKR1B1, AKR1C1, AKR1C2, ALDH1A3, ALDOA, ALG6, ALPK3, ALPL, AMD1, AMMECR1, AMT, APEX1, AQR, ARF1, ARL4A, ASH1L, ASPM, ATIC, ATL1, ATP13A3, ATP1A1, ATP1A2, ATP8B2, AURKA, AURKB, B3GALNT1, B3GNT7, B4GALT6, BARD1, BDH2, BLM, BLMH, BLVRA, BMPR1A, BRCA1, BR…							7.49692e-18
GO:0050818	regulation of coagulation	71	15	0.00012659	ANXA4, APOE, FOXA2, LGALS8, LRP8, LTF, P4HB, PROS1, SERPINA5, SERPIND1, SERPINE1, SLCO2B1, STIM1, TFPI, TSPAN8	23	1.1702e-17	APCS, APOH, C4BPB, CPB2, CPN1, CRP, F5, F7, HABP2, HPN, HRG, IGF1, KLKB1, KNG1, LRP8, NR1H4, NT5E, PROC, PROZ, PZP, SERPINA10, SERPINC1, SERPINF2				3	0.020906	SERPINE2, SPINT2, VCAN	7	0.014153	ANXA2, DCN, F3, F5, PDPN, THBD, TRPC1	1.1702e-17
GO:0000819	sister chromatid segregation	89							41	1.2792e-17	AURKA, BIRC5, BUB1, BUB1B, CASC5, CCDC99, CDCA5, CDCA8, CENPE, CENPF, CENPH, CHEK1, CSPG6, DDX11, DNMT3B, DSCC1, ESPL1, FBXO5, GSG2, KIF14, KIF18A, KIF4A, KNTC1, MAD2L2, MYBL2, NAT10, NCAPD2, NCAPG, NCAPH, NDC80, NPM1, NUF2, PTTG1, RAD21, SKA3, SMC2, SMC4, SPC25, TACC3, UBE2C, ZNF828	4	0.0063093	ECT2, MAD2L1, ORC6L, TOP2A				1.27921e-17
GO:0006807	nitrogen compound metabolic process	5056	368	0.37695	A1CF, ABCA1, ABCG2, ACMSD, ACO2, ACVR1B, ADCY6, ADK, ADORA3, AES, AGMAT, AKAP13, AKR1C3, ALDOB, AMBP, AMPD2, AMT, ANG, ANKRA2, ANKRD30A, APOA1, APOBEC3F, APOC3, APOE, ARAP2, ARHGAP21, ARID1A, ARID4B, ASAH1, ASXL1, ATF6, ATP5C1, ATP7A, ATXN1, B2M, BCL6, BHLHE40, BIRC3, BLZF1, BNIP3, BNIPL, BPNT1, BRDT, BTBD6, BTG1, BTG2, C13orf15, C17orf37, C1orf85, C3, C5, CADM1, CAMTA2, CAP1, CARD6, CASP4, CBX4,…	174	0.085872	ABAT, ABCC2, ABL2, ACADSB, ADARB2, ADH4, ADRB2, AGXT, AGXT2, AHR, ALAS1, ALDH1L1, ALDH2, ALDH4A1, ALDH5A1, ALDH6A1, AMDHD1, APCS, APOH, AQP9, AR, ARG1, ASL, ASPA, ASS1, ATF5, AZGP1, BAAT, BBOX1, BHMT, BHMT2, BLNK, BLZF1, C14orf68, C9orf95, CAP1, CAT, CD14, CD46, CDO1, CHTF18, CP, CPEB3, CREM, CRP, CSAD, CSF1, CUX2, CYP1A2, CYP2A6, CYP2B6, CYP2C8, CYP3A4, DAO, DFFA, DHDPSL, DHODH, DMGDH, DNASE1L3,…	689	1.5619e-17	ABL1, ACD, ACLY, ACTL6A, ADNP2, ADO, ADORA2B, ADSL, AEN, AK5, AKIRIN1, AKR1B1, ALPL, AMD1, AMMECR1, AMT, ANKRD27, ANKRD32, APEX1, AQR, ARHGAP21, ARID4B, ARNT2, ASF1A, ASH1L, ATAD5, ATIC, ATL1, AURKA, B3GNT7, BARD1, BCL10, BIRC5, BLM, BLVRA, BLZF1, BRCA1, BRCA2, BRD7, BRDT, BRIP1, BTBD10, BTF3L4, BTG2, BUB1B, BYSL, C10orf137, C10orf2, C11orf82, C14orf104, C14orf115, C14orf169, C1orf173, C1orf43, C…							1.56194e-17
GO:0043234	protein complex	2263							359	1.6638e-17	ABCC1, ABCC5, ACD, ACLY, ACTL6A, AMT, ANP32A, AP1M2, AP1S2, AP2B1, AP3M2, ARHGEF2, ARID2, ARMC4, ARPC2, ASF1A, ASPM, ATP1A1, ATP1A2, AURKB, BARD1, BIRC5, BOD1, BRCA1, BRD7, BRIP1, BUB1, BUB1B, BUB3, C1orf128, C1QA, C1QC, CACHD1, CACNA1S, CACNA2D2, CACNA2D3, CACNB2, CAPG, CAPRIN1, CASC5, CASP3, CBX3, CBX5, CCDC99, CCNF, CCT2, CCT6A, CCT7, CCT8, CDCA5, CDCA8, CDK4, CDK7, CENPA, CENPE, CENPF, CENPH,…	27	0.029598	ACTC1, ATP1B3, CAPZB, CCNB1, CDC20, DLGAP5, EIF2B3, EIF4G1, GINS1, GJA1, INTS12, KIF20A, KRT19, LAMB1, MAD2L1, MAP1B, NAP1L3, ORC6L, PHC3, PPP1R15B, RACGAP1, RRM2, TAF5L, TUBA1A, TUBB2B, TUBB6, VIM				1.66381e-17
GO:0000775	chromosome, centromeric region	103							44	2.9345e-17	APITD1, AURKB, BIRC5, BOD1, BUB1, BUB1B, BUB3, CASC5, CBX3, CBX5, CCDC99, CDCA8, CENPA, CENPE, CENPF, CENPH, CENPW, CSE1L, DSN1, ERCC6L, KIF2A, KIF2C, KNTC1, NCL, NDC80, NEK2, NSL1, NUF2, NUP107, NUP37, NUP43, PARP1, PRKCQ, PSEN2, RAD21, SGOL2, SKA1, SKA2, SKA3, SPC25, TIGD1, ZNF828, ZWILCH, ZWINT	5	0.0016311	CCNB1, CDC20, MAD2L1, ORC6L, TOP2A	4	0.51515	APITD1, CDC20, KIF2C, ZWINT	2.93449e-17
GO:0007050	cell cycle arrest	526	40	0.3733	CASP7, CDC25A, CDKN1A, CEBPA, CTCF, CUL2, DCLRE1C, DLG1, DNAJB9, FOXA2, FOXO3, GADD45A, HIPK2, IL6ST, INHBA, KIAA0247, KLF4, KLF6, LNX1, MXD1, NDRG1, NEK6, PARP1, PLSCR1, RAD51C, RFC4, RND1, RND3, RNH1, RPS27L, RPS6KA3, SELE, TWIST1, TXNIP, UBE2D3, USP3, YY1AP1, ZAK, ZBTB16, ZNF148				121	3.2719e-17	ABL1, ACLY, AIF1L, ANKRD32, ARL2, BARD1, BIRC5, BLM, BRCA1, BRCA2, BRIP1, BUB1, BUB1B, BUB3, CACYBP, CAD, CASC5, CASP3, CCAR1, CCDC99, CCNA2, CDC123, CDC25A, CDC25C, CDC7, CDKN3, CDT1, CENPA, CENPE, CENPF, CHAF1A, CHEK1, CKAP2, CSE1L, DBC1, DCLRE1C, DEK, DFNA5, DNMT3B, EIF3I, ERCC6L, ESPL1, EZH2, FAM175A, FANCD2, FANCG, FGFR2, FLNA, GADD45A, GMNN, GNL3, GTSE1, H2AFX, HDAC1, HIF1A, KDM1A, KDM5B, K…	10	0.011913	CCNB1, CCNB2, CDC20, CDK1, DLGAP5, MAD2L1, PPP2R3A, TOP2A, TTK, ZBTB17	25	0.10105	ANXA1, BTG3, CCNG2, CDC20, CDKN1C, DFNA5, DUOX2, HEY1, LGALS3, NQO1, PADI4, PBK, PIK3CB, PLAGL1, PLSCR1, PMP22, PPP2R3A, RPA3, S100A4, SFN, SOX4, TFAP2A, TWIST1, USH1C, ZNF614	3.27189e-17
GO:0044255	cellular lipid metabolic process	746	85	1.3041e-05	ABCG1, ABHD5, ACAA1, ACADVL, ACOT4, ACSL5, AGPAT3, AGPAT9, AKR1C3, ALDH1A1, ALDH1A3, AOAH, APOA2, APOB, APOC3, APOE, ARV1, ASAH1, ATF6, C1orf93, CCL5, CEPT1, CIB1, CRYL1, CYP1A1, CYP4X1, DEGS1, DGAT1, DGAT2, DHRS3, ECHDC3, ENPP7, ETFA, FABP1, FN1, FUCA1, HEXA, HPGD, HSD17B11, IP6K2, LBP, LGALS8, LIPA, LIPC, LPGAT1, LPIN2, MGST2, MTM1, MTP, OLAH, OXSM, PHYH, PIGB, PIGH, PIGX, PLA2G12A, PLA2G12B, P…	71	4.635e-17	ABCA9, ABCB1, ACADL, ACADSB, ACOX1, ACOX2, ACSL1, ACSM3, ACSM5, ADH1A, ADH1C, ADH4, ALDH8A1, ANGPTL3, ANGPTL4, AOAH, APOA5, APOC1, APOM, BCO2, BDH1, CD1D, CP, CRP, CYP1A2, CYP2A6, CYP2B6, CYP2C18, CYP2C19, CYP2C8, CYP2C9, CYP2E1, CYP2J2, CYP3A4, CYP3A5, CYP3A7, CYP4A11, CYP4F11, CYP4F12, CYP4F2, CYP4V2, DCXR, DECR1, ECHDC2, ECHDC3, EHHADH, EPHX2, FOS, GPLD1, HAO1, HAO2, HP, KNG1, MLXIPL, PCCB, PD…				7	0.41949	CYP2J2, FAR1, GSTP1, PCYT1A, RAB34, SPARC, VIM	38	0.021553	AACS, ALOX5, B3GNT5, COTL1, CRHR2, CYP1B1, DPEP1, EDNRB, ELOVL4, ELOVL7, ETNK2, F2R, F2RL1, F3, FSTL1, IP6K2, ISX, LIPH, LPCAT1, ME1, NEU1, PCYT1A, PI4KB, PIGQ, PIGZ, PIK3CB, PIP5K1B, PLA2G10, PLA2G4A, PLCE1, PLIN3, PNLIPRP2, PTX3, RBP2, SLCO2A1, ST8SIA6, UGCG, UGT8	4.63504e-17
GO:0000075	cell cycle checkpoint	242							72	8.6125e-17	ABL1, ANKRD32, ARL2, BARD1, BIRC5, BLM, BRCA1, BRCA2, BRIP1, BUB1, BUB1B, BUB3, CASC5, CCDC99, CCNA2, CDC25A, CDC25C, CDC7, CDT1, CENPA, CENPE, CENPF, CHAF1A, CHEK1, CSE1L, DBC1, DCLRE1C, DNMT3B, ERCC6L, ESPL1, FAM175A, FANCD2, FANCG, FLNA, GADD45A, GNL3, GTSE1, H2AFX, KDM5B, KIF18A, KNTC1, LCMT1, MAD2L2, MCM2, MCM7, MDM4, MRE11A, NEK2, NEURL4, NPM1, NUF2, PARG, PARP1, PCNA, POLQ, PRKDC, RAD1, RA…	8	0.00090402	CCNB1, CCNB2, CDC20, CDK1, DLGAP5, MAD2L1, TOP2A, TTK				8.61252e-17
GO:0071156	regulation of cell cycle arrest	277	20	0.52205	CASP7, CDC25A, CDKN1A, CTCF, DCLRE1C, GADD45A, HIPK2, KIAA0247, KLF4, LNX1, MXD1, NDRG1, PARP1, RFC4, RNH1, RPS27L, RPS6KA3, UBE2D3, USP3, ZAK				78	1.4407e-16	ABL1, ACLY, ANKRD32, ARL2, BARD1, BIRC5, BLM, BRCA1, BRCA2, BRIP1, BUB1, BUB1B, BUB3, CASC5, CCDC99, CCNA2, CDC25A, CDC25C, CDC7, CDT1, CENPA, CENPE, CENPF, CHAF1A, CHEK1, CSE1L, DBC1, DCLRE1C, DEK, DNMT3B, ERCC6L, ESPL1, FAM175A, FANCD2, FANCG, FLNA, GADD45A, GNL3, GTSE1, H2AFX, KDM5B, KIF18A, KNTC1, LCMT1, MAD2L2, MCM2, MCM7, MDM4, MRE11A, MRS2, NEK2, NEURL4, NPM1, NUF2, PARG, PARP1, PCNA, POLQ…	8	0.0021275	CCNB1, CCNB2, CDC20, CDK1, DLGAP5, MAD2L1, TOP2A, TTK				1.44072e-16
GO:0006396	RNA processing	563							125	1.8376e-16	ARID4B, BARD1, BRCA1, BTG2, BYSL, C14orf104, CELF2, CNOT7, CPSF2, CPSF3, CPSF6, CSTF2, DDX20, DDX39, DEK, DHX15, DHX9, DKC1, EIF2C2, EIF4A3, EIF4G1, EMG1, ERI1, EXOSC2, EXOSC8, EXOSC9, FARSB, FBL, FEN1, FUSIP1, GAR1, GNL3, HNRNPA0, HNRNPA1, HNRNPAB, HNRNPC, HNRNPD, HNRNPL, HNRNPR, HNRNPU, HNRPLL, HSPA14, HTATSF1, ILF3, INTS2, INTS9, IVNS1ABP, KHDRBS1, LSM10, LSM2, LSM4, LSM5, LSM7, LUC7L, MBNL1, …	5	0.49801	EIF4G1, ESRP1, IGF2BP3, INTS12, LIN28B				1.83762e-16
GO:0030193	regulation of blood coagulation	64	13	0.0005255	ANXA4, FOXA2, LGALS8, LRP8, LTF, P4HB, PROS1, SERPINA5, SERPIND1, SERPINE1, SLCO2B1, STIM1, TFPI	21	2.298e-16	APCS, APOH, C4BPB, CPB2, CPN1, F7, HABP2, HPN, HRG, IGF1, KLKB1, KNG1, LRP8, NR1H4, NT5E, PROC, PROZ, PZP, SERPINA10, SERPINC1, SERPINF2				3	0.015885	SERPINE2, SPINT2, VCAN	5	0.081681	ANXA2, DCN, F3, PDPN, TRPC1	2.29799e-16
GO:0000070	mitotic sister chromatid segregation	87							39	2.5272e-16	AURKA, BUB1, BUB1B, CASC5, CCDC99, CDCA5, CDCA8, CENPE, CENPF, CENPH, CHEK1, CSPG6, DDX11, DNMT3B, DSCC1, ESPL1, FBXO5, GSG2, KIF14, KIF18A, KIF4A, KNTC1, MYBL2, NAT10, NCAPD2, NCAPG, NCAPH, NDC80, NPM1, NUF2, PTTG1, RAD21, SKA3, SMC2, SMC4, SPC25, TACC3, UBE2C, ZNF828	4	0.0058248	ECT2, MAD2L1, ORC6L, TOP2A				2.52724e-16
GO:0016705	oxidoreductase activity, acting on paired donors,	98	12	0.047577	C5orf4, CYP1A1, FMO4, FMO5, GLRX2, HMOX1, P4HA1, P4HB, PHYH, PLOD1, PLOD2, TET1	25	2.6195e-16	BBOX1, CYP1A2, CYP2A6, CYP2B6, CYP2C18, CYP2C19, CYP2C8, CYP2C9, CYP2J2, CYP39A1, CYP3A4, CYP3A5, CYP3A7, CYP4A11, CYP4F11, CYP4F2, CYP7A1, CYP7B1, CYP8B1, FMO3, FMO4, KMO, PAH, PDIA2, PHYH				2	0.19387	CYP2J2, TET1	5	0.28176	GLRX2, P4HA2, PAM, PLOD2, TYRP1	2.61946e-16
GO:0016043	cellular component organization	4785	362	0.11389	A2M, ABCA1, ABCG1, ACAP2, ACBD3, ACOT13, ACVR1B, ADORA3, AFTPH, AGA, AGPAT3, AGT, AHNAK, AKAP13, AKAP9, ALDOB, ANPEP, ANXA4, APBB1IP, APOA2, APOB, APOE, AQP11, ARAP2, ARHGAP29, ARHGDIB, ARID1A, ASGR1, ASGR2, ASXL1, ATF6, B2M, BAD, BCL6, BLZF1, BNIP3, BNIPL, BRDT, BTG2, C13orf15, C3, C5, CACNB2, CADM1, CAP1, CAPZB, CASP8, CAST, CBX4, CCL20, CCL5, CD151, CD47, CD99, CDC25A, CEACAM1, CEP170, CEP70, …				652	2.7269e-16	ABI1, ABI2, ABL1, ABTB1, ACACA, ACADM, ACAP2, ACD, ACTA1, ACTL6A, ADAM17, ADD2, ADD3, AFAP1, AGTR1, AIF1L, AJAP1, ALMS1, AMD1, ANK2, ANK3, ANP32A, ANP32E, AP2B1, AP2M1, APITD1, ARF1, ARHGAP11A, ARHGAP19, ARHGEF10L, ARHGEF2, ARL2, ARMC4, ARPC2, ASAP1, ASF1A, ASGR2, ASH1L, ASPM, ATL1, ATP8B2, AURKA, AURKB, BARD1, BAX, BCL10, BDNF, BIK, BIRC5, BLM, BLZF1, BOD1, BRCA1, BRCA2, BRD7, BRDT, BTG2, BUB1, …	61	6.3013e-05	ACTC1, ANLN, ANXA3, ATG4C, BCAT1, BEX2, BNIPL, BRDT, CAPZB, CCNB1, CCNB2, CDC20, CDK1, CFHR4, DLGAP5, DPYSL3, ECT2, EIF4G1, ESRP1, FABP3, FGF13, FZD7, GINS1, GJA1, GSTP1, GULP1, INADL, KRT19, LIN28A, MAD2L1, MAP1B, MARCKSL1, MPP7, NAP1L3, NEBL, ORC6L, PMAIP1, PSRC1, PTN, RAB34, RACGAP1, ROBO1, RRM2, SCRN1, SDC3, SERPINE2, SLC25A36, SNX27, SPARC, SPINT2, TOP2A, TPBG, TRIM6, TTK, TUBA1A, TUBB2B, TU…	199	0.01092	ACTA2, ADAMTS9, AGTR1, AKAP12, AMIGO1, AMOT, ANK3, ANXA1, ANXA2, APITD1, APPL2, ARHGEF10, ARHGEF3, ARID1A, ARL14, ARL4C, ASAP2, BAMBI, BBS12, BRDT, C7orf68, CACNB2, CAPZB, CASK, CCDC80, CCNE1, CCNG2, CD44, CDC20, CDC42EP3, CDH11, CEACAM6, CIDE-3, CKAP4, CLCN6, CLDN7, CMTM3, COL1A1, COL21A1, COL4A5, COL4A6, COL5A1, COL5A2, COL7A1, COLEC12, CRYAB, CXCL12, CYBA, DAB2, DAG1, DCN, DDR1, DKK1, DLG5, DM…	2.72695e-16
GO:0005576	extracellular region	1435	144	1.687e-05	A2M, AGT, AHSG, AMBP, ANG, ANPEP, ANXA4, AOAH, APLP2, APOA1, APOA2, APOB, APOC3, APOE, ASGR2, B2M, BCAN, C1RL, C3, C5, C8B, CCL20, CCL5, CD47, CD59, CFB, CFHR3, CFI, CHI3L1, CR2, CREG1, CRELD1, CSF1, CST3, CTSA, CTSB, CTSH, CTSL1, CTSS, CXCL1, CXCL12, CXCL16, CXCL2, DCBLD1, DST, EFNA1, ERBB2IP, ERBB3, F10, F2, FAS, FGA, FGB, FGF12, FGG, FGL1, FN1, FUCA1, GDF15, GHR, GPR126, GPX3, GSTA1, HAPLN2, H…	104	3.2761e-16	A1BG, AFM, ALB, ANGPTL3, ANGPTL4, AOAH, APCS, APOA5, APOC1, APOF, APOH, APOL1, APOM, AZGP1, BCHE, C1QB, C1QC, C1R, C1S, C2, C4BPA, C4BPB, C6, C8A, CAT, CD14, CD163, CD46, CFH, CFHR2, CHI3L1, CLU, CNDP1, CP, CPB1, CPB2, CPN1, CPN2, CRP, CSF1, CTSS, CXCL13, DKK2, ECM2, ENPEP, F12, F13B, F5, F7, F8, F9, FCN2, FCN3, FETUB, FGF12, HABP2, HAMP, HFE2, HGFAC, HP, HPR, HRG, HYAL1, IGF1, IGFALS, IGFBP1, IN…				18	0.048263	CFHR4, COL1A2, CRISPLD1, CTHRC1, DLK1, FABP3, FBN2, FGF13, GPC3, KRT19, LAMA1, LAMB1, PTN, SPARC, SPINT2, TXNDC12, VCAN, WNT2B	100	9.9667e-11	ADAM9, ADAMTS9, AGR2, AGR3, AMIGO2, C1QB, CCDC80, CD44, CEACAM6, CGA, COL11A1, COL12A1, COL15A1, COL1A1, COL21A1, COL4A1, COL4A2, COL4A5, COL4A6, COL5A1, COL5A2, COL6A3, COL7A1, CPE, CRISPLD2, CXCL12, CXCL5, DAG1, DCN, DKK1, DMKN, EFEMP1, EGF, EGFL6, F3, F5, FAM3B, FBLN5, FBN1, FGF12, FLRT2, FMOD, FSTL1, GREM1, HSPG2, IGFBP3, IGFBP6, ITGA3, ITGA6, LAMA5, LAMB3, LAMC1, LGALS3, LIPH, LOX, LOXL1, LR…	3.27612e-16
GO:0009308	amine metabolic process	497	50	0.0095648	ACMSD, AGMAT, AMT, ASAH1, ATF6, ATP7A, CEPT1, CHST13, CTBS, CTSA, CXCL12, DDC, DIO1, EXT1, FNDC3A, GCHFR, GGCT, GLCE, GLRX, GLRX2, GLUL, GNS, GSTA1, HGD, HGSNAT, HMGCL, HMOX1, HYAL2, IDS, ILVBL, INHBA, KYNU, LBP, MTHFR, NAAA, NADSYN1, P4HB, PCYOX1, PLD2, QARS, SAT1, SAT2, SCCPDH, SGMS1, SGPP1, SH3BGRL2, SULF2, TARSL2, TSHB, WDR37	55	3.5684e-16	ABAT, ACADSB, ADH4, ADRB2, AGXT, AGXT2, ALDH4A1, ALDH5A1, ALDH6A1, ARG1, ASL, ASPA, ASS1, BAAT, BBOX1, BHMT, BHMT2, CDO1, CP, CSAD, CYP1A2, DAO, DHDPSL, DMGDH, FAH, FMO3, FTCD, GATM, GLS2, GLYATL1, GNMT, HAL, HNMT, HPD, HYAL1, HYAL2, IDO2, KMO, MAOA, MAOB, MAT1A, MUT, PAH, PCCB, PIPOX, PON1, PRODH2, QARS, SDS, SHMT1, SULT1A1, SULT1E1, TAT, TDO2, UPB1							31	0.0023833	AGMAT, AHCYL1, ALDH18A1, ALDH4A1, ARG2, ASRGL1, CD44, CSGALNACT1, CXCL12, DBT, DDC, DPEP1, DUOX2, ETNK2, F2R, FAM57A, FMO1, GLRX2, GLS, LPCAT1, OAZ3, PADI4, PCYT1A, PHGDH, PLA2G10, PLA2G4A, PNLIPRP2, PSPH, PTX3, SARS, TYRP1	3.56842e-16
GO:0006721	terpenoid metabolic process	51	4	0.50264	ALDH1A1, CYP1A1, DHRS3, RDH10	19	4.0601e-16	ADH1A, ADH1C, ADH4, ALDH8A1, BCO2, CD1D, CYP1A2, CYP2A6, CYP2B6, CYP2C18, CYP2C8, CYP2C9, CYP2E1, CYP3A4, CYP3A5, CYP3A7, CYP4A11, RBP5, RDH16				1	0.34511	GSTP1				4.06012e-16
GO:0019748	secondary metabolic process	110	8	0.537	ALDH1A1, ATP7A, CYP1A1, CYP4X1, DHRS3, ECE1, NNMT, RDH10	26	4.9853e-16	ADH1A, ADH1C, ADH4, ADRB2, AKR1C4, ALDH8A1, AZGP1, BCHE, BCO2, CD1D, CYP1A2, CYP2A6, CYP2B6, CYP2C18, CYP2C8, CYP2C9, CYP2E1, CYP3A4, CYP3A5, CYP3A7, CYP4A11, KNG1, PON1, RBP5, RDH16, UGT2B15				1	0.59933	GSTP1				4.98528e-16
GO:0006974	response to DNA damage stimulus	633							134	8.5266e-16	ABL1, AEN, ANKRD32, APEX1, ASF1A, ATAD5, AURKA, BARD1, BAX, BLM, BRCA1, BRCA2, BRIP1, BTG2, C11orf82, C12orf48, CBX3, CCNA1, CCNA2, CDC25A, CDC25C, CDCA2, CDCA5, CDK7, CDT1, CENPA, CENPF, CHAF1A, CHEK1, CSNK1E, CSNK2A1, CSTF2, D4S234E, DBC1, DCK, DCLRE1C, DDX11, DEK, DNA2, DYRK2, E2F3, ESPL1, EXO1, FAM175A, FANCB, FANCD2, FANCF, FANCG, FANCI, FEN1, FLNA, FOXM1, GADD45A, GINS2, GTSE1, H2AFX, HIPK1…	10	0.03694	CCNB1, CDC20, CDK1, DLGAP5, PMAIP1, PSRC1, RRM2, TAF5L, TOP2A, TTK				8.5266e-16
GO:0000776	kinetochore	74							35	1.0936e-15	AURKB, BIRC5, BOD1, BUB1, BUB1B, BUB3, CASC5, CBX3, CCDC99, CENPA, CENPE, CENPF, CENPH, CSE1L, DSN1, ERCC6L, KIF2A, NCL, NDC80, NEK2, NSL1, NUF2, NUP107, NUP37, NUP43, PRKCQ, PSEN2, SGOL2, SKA1, SKA2, SKA3, SPC25, ZNF828, ZWILCH, ZWINT	4	0.0032687	CCNB1, CDC20, MAD2L1, ORC6L				1.09362e-15
GO:0009055	electron carrier activity	228	24	0.037939	AKR1C1, AKR1C3, AKR1D1, AKR7L, ALDH1A3, COX7A1, CYB5R1, CYBASC3, CYP1A1, CYP4X1, DEGS1, DHRS3, ERO1L, ETFA, ETFB, GPX3, HGD, HPGD, MTHFR, NCF2, NNT, PDIA5, PHYH, PLOD1	36	1.1026e-15	ADH1A, ADH1B, ADH1C, ADH4, ADH6, AKR1C2, AKR1C4, AKR7A3, ALDH1L1, ALDH4A1, ALDH5A1, ALDH6A1, AOX1, BBOX1, C1orf31, CAT, CDO1, CYP1A2, CYP27A1, CYP2C9, CYP39A1, CYP4F11, DAO, DHODH, DMGDH, EHHADH, ETFDH, GPX2, HPD, HSD17B6, KMO, MAOB, PHYH, PNPO, RDH16, SRD5A2				3	0.29096	LDHB, MTHFD2, RRM2	16	0.008992	AKR1A1, AKR1C1, ALDH4A1, ALOX5, CYB5R1, CYBA, CYP1B1, DUOX2, FMO1, IMPDH1, LOX, LOXL1, ME1, P4HA2, PAM, PHGDH	1.10261e-15
GO:0009611	response to wounding	1150	131	5.2609e-08	A2M, ABCA1, ABCG1, ADORA3, AHNAK, AHSG, AMBP, ANXA4, AOAH, APOE, AQP3, BCL6, C1RL, C3, C5, CCL20, CCL5, CD47, CD59, CD68, CEACAM1, CEBPD, CFI, CFLAR, CHI3L1, CMTM8, CREG1, CSF1, CST3, CTSB, CTSS, CXCL1, CXCL12, CXCL16, CXCL2, DHRS7, ECE1, EPHB1, F10, F2, FAS, FGA, FGB, FGG, FN1, FOXA2, GJA4, GPR126, GPR39, HBEGF, HLA-C, HMOX1, IL10RB, IL1R1, IL1R2, IL6R, IL6ST, IL8, INHBA, IRAK4, IRF1, KIAA0247, …	89	1.4487e-15	ADRB2, AGTR1, AHR, AOAH, AOX1, APCS, APOC1, APOH, ARG1, C1QB, C1QC, C1S, C4BPA, C4BPB, C6, CD14, CD163, CD46, CFH, CFHR5, CHI3L1, CNTN3, CP, CPB2, CPN1, CRP, CSF1, CTSS, CXCL13, CYP2J2, EGR1, EPHX2, F11, F12, F13B, F5, F7, F8, F9, FCN2, FETUB, FOS, GPX2, HABP2, HGFAC, HLA-DRA, HP, HPN, HRG, HSD11B1, IGF1, ITIH4, JUN, KLKB1, KNG1, LEPR, LPA, LRG1, LRP8, LYZ, MASP2, NFIC, NR1H4, NR4A2, NT5E, NUPR1,…				12	0.24043	COL1A2, CYP2J2, GSTP1, LAMA1, LAMB1, SERPINE2, SPARC, SPINT2, STK39, TUBB2B, TUBB6, VCAN	67	7.3028e-05	ABCC4, ACTA2, AGTR1, ALOX5, ANXA1, ANXA2, C1QB, CASK, CD44, CDH3, COL5A1, COL7A1, CRYAB, CXCL12, CXCL5, DAG1, DCN, DDR1, DUOX2, EFEMP1, EGF, EZR, F2R, F2RL1, F3, F5, FMOD, GATA3, HSPG2, IQGAP1, ITGA2, ITGA6, ITGAV, ITGB6, KRT6C, LAMA5, LAMB3, LGALS3, LIFR, MAGED2, MFI2, MMP1, MYOF, NLRP2, PADI4, PDGFA, PDPN, PGF, PLA2G4A, PLSCR1, PMP22, PTX3, S100A12, SELP, SERPINH1, SLC26A3, SMAD7, SPINT1, TFF1,…	1.44875e-15
GO:0033043	regulation of organelle organization	611	51	0.14405	ABCA1, AKAP13, AKAP9, ANPEP, APBB1IP, ARHGDIB, BTG2, CADM1, CAPZB, CHMP2A, CLIP1, CXCL12, DLC1, DST, EFNA1, F2, GLRX2, GOLGA2, IL8, IRS1, KLF4, KRIT1, LCP1, LMNA, MIER1, MLLT6, NCK1, NDRG1, NEDD9, NEK6, OSBPL3, PDLIM5, PLG, PLK2, PSRC1, PURA, RAB27A, RHOA, RHOU, RIOK3, RND1, RND3, RPS6KA3, SBDS, SERPINE1, SGK1, SLC9A3R1, TMBIM6, TNFSF10, TXNIP, USP3				130	1.5588e-15	ABI1, ABL1, ADD2, AFAP1, ANP32A, ARHGEF2, ARL2, ARPC2, ASPM, AURKA, BCL10, BIRC5, BOD1, BTG2, BUB1, BUB1B, BUB3, C13orf34, CAPG, CASC5, CCL26, CCNF, CDC25C, CDC6, CDC7, CDCA8, CDH13, CDK7, CENPE, CENPF, CENPJ, CFL1, CHAF1A, CHEK1, CKAP2, CKAP5, CSE1L, CTGF, CXCL12, DCLK1, DGKZ, EIF2C2, ENAH, EPB41, ESPL1, EXO1, EZH2, FBXO5, FEN1, FLNA, FNBP1L, FOXM1, G3BP1, GATA3, GMNN, GSG2, H2AFX, HAUS1, HAUS6,…	13	0.0016433	ANLN, CAPZB, CCNB1, CCNB2, CDC20, CDK1, MAD2L1, NEBL, PSRC1, RRM2, TOP2A, TTK, VIM	27	0.16611	CAPZB, CDC20, CXCL12, DPYSL2, EPPK1, F2R, GATA3, GLRX2, HDAC9, IQGAP1, KLHL13, LIMA1, LMNA, MAP9, NCK2, PBK, PLEKHO1, PSRC1, RHOC, S100A12, S100A4, SENP5, SFN, STMN2, TMSB10, TPM1, WIPF1	1.55882e-15
GO:0008152	metabolic process	9528	776	8.5266e-09	A1CF, A2M, ABCA1, ABCG1, ABCG2, ABHD12, ABHD5, ACAA1, ACADVL, ACBD3, ACMSD, ACO2, ACOT13, ACOT4, ACP2, ACSL5, ACSS3, ACVR1B, ACYP2, ADCY6, ADK, ADORA3, AES, AGA, AGL, AGMAT, AGPAT3, AGPAT9, AGT, AHSG, AKAP13, AKAP9, AKR1C1, AKR1C3, AKR1D1, AKR7L, AKTIP, ALCAM, ALDH1A1, ALDH1A3, ALDOB, ALG9, ALPK2, AMBP, AMPD2, AMT, ANG, ANKRA2, ANKRD30A, ANPEP, AOAH, AP1M1, APH1A, APOA1, APOA2, APOB, APOBEC3F, AP…	386	1.8043e-15	AADAC, ABAT, ABCA9, ABCB1, ABCB4, ABCC2, ABCC6, ABCG5, ABHD6, ABL2, ACADL, ACADSB, ACOT12, ACOT7, ACOX1, ACOX2, ACSL1, ACSM3, ACSM5, ADARB2, ADH1A, ADH1B, ADH1C, ADH4, ADH6, ADHFE1, ADRB2, AEBP1, AGTR1, AGXT, AGXT2, AGXT2L1, AHR, AKR1C2, AKR1C4, AKR7A3, ALAS1, ALB, ALDH1L1, ALDH2, ALDH4A1, ALDH5A1, ALDH6A1, ALDH8A1, AMDHD1, ANGPTL3, ANGPTL4, AOAH, AOX1, APCS, APOA5, APOC1, APOF, APOH, APOL1, APOM…	1096	7.8727e-07	ABCC1, ABHD12B, ABI1, ABL1, ABTB1, ACACA, ACADM, ACBD6, ACD, ACLY, ACOT7, ACPL2, ACTA1, ACTL6A, ACVR2B, ACYP1, ADAM17, ADAMTS19, ADAMTS3, ADNP, ADNP2, ADO, ADORA2B, ADPRH, ADRBK2, ADSL, AEN, AGBL4, AGPAT4, AGPAT5, AGTPBP1, AGTR1, AIF1L, AK5, AKIRIN1, AKR1B1, AKR1C1, AKR1C2, ALCAM, ALDH1A3, ALDOA, ALG6, ALPK3, ALPL, AMD1, AMMECR1, AMT, ANK2, ANKRD27, ANKRD32, ANP32A, ANP32E, ANUBL1, ANXA5, APEH, A…							1.80431e-15
GO:0006631	fatty acid metabolic process	314	35	0.0062729	ACAA1, ACADVL, ACOT4, ACSL5, AKR1C3, APOA2, ATF6, C1orf93, CCL5, CRYL1, CYP1A1, CYP4X1, DEGS1, DHRS3, ECHDC3, ETFA, FABP1, HPGD, LGALS8, LIPC, MGST2, OLAH, OXSM, PHYH, PLA2G12A, PLA2G15, PLA2G1B, PLA2G2A, PPARA, PPARG, PTGR1, SCP2, SLC25A20, SLCO2A1, TMBIM6	42	1.8934e-15	ACADL, ACADSB, ACOX1, ACOX2, ACSL1, ACSM3, ACSM5, ANGPTL3, BDH1, CRP, CYP1A2, CYP2B6, CYP2C19, CYP2C8, CYP2E1, CYP2J2, CYP4A11, CYP4F11, CYP4F12, CYP4F2, CYP4V2, DCXR, DECR1, ECHDC2, ECHDC3, EHHADH, GPLD1, HAO1, HAO2, HP, KNG1, PCCB, PDK4, PECR, PHYH, PLCG2, PPARGC1A, PROC, SLC13A5, SLC27A2, SLC27A5, VIM				4	0.26089	CYP2J2, FAR1, SPARC, VIM	17	0.065072	AACS, ALOX5, COTL1, CRHR2, CYP1B1, DPEP1, EDNRB, ELOVL4, ELOVL7, F2R, F2RL1, F3, FSTL1, ME1, PLA2G10, PLA2G4A, SLCO2A1	1.89339e-15
GO:0016477	cell migration	1298	111	0.027953	A2M, ADORA3, AKAP13, AKAP9, ALCAM, AMICA1, ANXA4, APOE, AQP3, ARHGAP21, ARHGDIB, ARRDC3, BTG1, C17orf37, C3, C5, CADM1, CAPN12, CCL20, CCL5, CD151, CD47, CD99, CEACAM1, CIB1, CLDN3, CSF1, CST3, CTSB, CTSS, CXCL1, CXCL12, CXCL16, DLC1, DNAJB4, DUSP1, EFNA1, EPAS1, EPHB1, ERBB3, F2, FAS, FBLIM1, FGG, FN1, FOXO3, FOXP1, GJB2, GNAI2, GOLGA2, GTPBP4, HBEGF, HBP1, HBXIP, HEBP1, IFI16, IL1R2, IL6R, IL8,…	49	0.10607	ADRB2, AGTR1, ANGPTL3, ANGPTL4, ANXA10, APOH, AZGP1, CCL16, CRP, CSF1, CTSS, CXCL13, CYP2J2, DEFB1, EHHADH, ENPEP, F7, FBLIM1, GC, GPLD1, HYAL1, KNG1, KRIT1, LECT2, LPA, MFSD2A, MYOM1, NDRG2, NID1, ORM1, PROC, PROX1, RARRES2, RHOC, RTP3, S100A10, S100A8, S1PR1, SCYL3, SELE, SELENBP1, SERPINF1, SERPINF2, TM4SF5, TNFSF14, TPM3, TWIST1, VIM, VNN1	140	0.38591	ABL1, ADORA2B, ADRBK2, AGTR1, AIF1L, AJAP1, ALCAM, ANTXR1, ANXA5, APOD, ARF1, ARHGAP21, AURKA, B3GNT7, BMPR1A, CAMK1D, CAPG, CAPN2, CASP3, CAV1, CCDC88A, CCL26, CCL4, CCRL2, CDH13, CDKN3, CFL1, CHD7, CSNK2A1, CTBP2, CTGF, CXCL12, CXCL6, DISC1, DNAJB6, DNMT3B, DRD3, EFS, ENAH, FABP7, FAT3, FERMT1, FGF2, FGFR1, FGFR2, FLNA, FLT1, FREM2, FSCN1, GABBR1, GATA3, GCA, GLI3, GLRX3, GNA12, GNAI2, GTPBP4, …	18	0.020515	ANLN, ANXA3, BEX2, CTHRC1, CYP2J2, LAMB1, MAD2L1, PTN, PTPN13, PTPRZ1, ROBO1, SERPINE2, SLC39A10, SPARC, SPINT2, TUBA1A, VCAN, VIM	105	2.3646e-15	ABCC4, ACTA2, ADAM9, ADAMTS9, AGR2, AGTR1, AMOT, AMOTL2, ANXA1, ANXA2, ASAP2, CAPN2, CD44, CDH11, CDH3, CDX2, CEACAM6, CHN2, CLDN4, CLDN7, COL15A1, COL4A1, COL4A2, CXCL12, CXCL5, CYBA, DAB2, DCN, DKK1, DKK3, DPYSL2, DUOX2, EDNRB, EFNB2, EGF, ELF4, F2R, F2RL1, F3, FBLN5, FILIP1L, FMNL2, FOXF1, GATA3, GATA5, GCNT3, GREM1, HSPG2, IFI16, IQGAP1, ITGA2, ITGA3, ITGA6, ITGAV, ITGB6, LAMA5, LAMC1, LAMP3,…	2.36458e-15
GO:2000145	regulation of cell motility	885	87	0.0015643	A2M, ADORA3, AKAP13, AKAP9, ALCAM, AMICA1, ANXA4, APOE, ARHGAP21, ARHGDIB, ARRDC3, BTG1, C17orf37, C5, CCL20, CCL5, CD151, CD47, CD99, CEACAM1, CIB1, CSF1, CST3, CXCL12, CXCL16, DLC1, DNAJB4, EFNA1, EPAS1, EPHB1, F2, FBLIM1, FOXO3, FOXP1, GJB2, GOLGA2, GTPBP4, HBEGF, HBP1, HBXIP, IL1R2, IL6R, IL8, ISG15, KLF4, KLF6, KRIT1, LAMP2, LGALS8, LSR, LTF, NDRG1, NEDD9, NFKBIA, NR1H3, NR2F2, NRP1, PARP9, …	33	0.17918	ADRB2, AGTR1, ANGPTL3, ANGPTL4, ANXA10, APOH, CRP, CSF1, CYP2J2, ENPEP, F7, FBLIM1, HYAL1, KRIT1, LPA, MFSD2A, NDRG2, ORM1, PROC, PROX1, RARRES2, RHOC, RTP3, S1PR1, SCYL3, SELENBP1, SERPINF1, SERPINF2, TM4SF5, TNFSF14, TPM3, TWIST1, VIM	97	0.34613	ADORA2B, ADRBK2, AGTR1, AJAP1, ALCAM, ANTXR1, APOD, ARF1, ARHGAP21, BMPR1A, CAPG, CAPN2, CASP3, CAV1, CCDC88A, CCL26, CCRL2, CDH13, CDKN3, CTBP2, CTGF, CXCL12, DNAJB6, DNMT3B, DRD3, ENAH, FABP7, FERMT1, FGF2, FLNA, FLT1, FSCN1, GABBR1, GATA3, GLI3, GLRX3, GNA12, GTPBP4, HAS2, HYAL1, IGF2BP1, IL17RD, IQGAP1, ITGB1, KCMF1, KIF18A, KISS1, KISS1R, LECT1, LGALS8, LPAR4, MAP3K7, MIA3, MMP2, MST1R, MYO1…	14	0.014614	ANLN, ANXA3, BEX2, CTHRC1, CYP2J2, MAD2L1, PRUNE, PTPN13, PTPRZ1, ROBO1, SERPINE2, SPINT2, VCAN, VIM	82	2.7229e-15	ABCC4, ADAM9, ADAMTS9, AGR2, AGTR1, AMOT, AMOTL2, ANXA1, ANXA2, CAPN2, CDH11, CDH3, CEACAM6, CHN2, CLDN4, CLDN7, COL15A1, COL4A1, COL4A2, CORO2A, CXCL12, CXCL5, CYBA, DAB2, DKK1, DKK3, DUOX2, EDNRB, EFNB2, EGF, ELF4, F2R, F2RL1, F3, FBLN5, FILIP1L, FOXF1, GATA3, GATA5, GCNT3, GREM1, IQGAP1, ITGA2, ITGA6, ITGAV, LAMP3, LOX, LPAR1, MARCKS, MFI2, MPZL1, NANOS1, NEU1, NQO1, OXTR, PALLD, PDCD10, PDGFA…	2.72291e-15
GO:0030334	regulation of cell migration	873	86	0.0015634	A2M, ADORA3, AKAP13, AKAP9, ALCAM, AMICA1, ANXA4, APOE, ARHGAP21, ARHGDIB, ARRDC3, BTG1, C17orf37, C5, CCL20, CCL5, CD151, CD47, CD99, CEACAM1, CIB1, CSF1, CST3, CXCL12, CXCL16, DLC1, DNAJB4, EFNA1, EPAS1, EPHB1, F2, FBLIM1, FOXO3, FOXP1, GJB2, GOLGA2, GTPBP4, HBEGF, HBP1, HBXIP, IL1R2, IL6R, IL8, ISG15, KLF4, KLF6, KRIT1, LAMP2, LGALS8, LTF, NDRG1, NEDD9, NFKBIA, NR1H3, NR2F2, NRP1, PARP9, PLD1,…	33	0.15968	ADRB2, AGTR1, ANGPTL3, ANGPTL4, ANXA10, APOH, CRP, CSF1, CYP2J2, ENPEP, F7, FBLIM1, HYAL1, KRIT1, LPA, MFSD2A, NDRG2, ORM1, PROC, PROX1, RARRES2, RHOC, RTP3, S1PR1, SCYL3, SELENBP1, SERPINF1, SERPINF2, TM4SF5, TNFSF14, TPM3, TWIST1, VIM	95	0.37619	ADORA2B, ADRBK2, AGTR1, AJAP1, ALCAM, ANTXR1, APOD, ARF1, ARHGAP21, BMPR1A, CAPG, CAPN2, CASP3, CAV1, CCDC88A, CCL26, CCRL2, CDH13, CDKN3, CTBP2, CTGF, CXCL12, DNAJB6, DNMT3B, DRD3, ENAH, FABP7, FERMT1, FGF2, FLNA, FLT1, FSCN1, GABBR1, GATA3, GLI3, GLRX3, GNA12, GTPBP4, HAS2, HYAL1, IGF2BP1, IL17RD, IQGAP1, ITGB1, KCMF1, KIF18A, KISS1, KISS1R, LECT1, LGALS8, LPAR4, MAP3K7, MIA3, MMP2, MST1R, MYO1…	13	0.028408	ANLN, ANXA3, BEX2, CTHRC1, CYP2J2, MAD2L1, PTPN13, PTPRZ1, ROBO1, SERPINE2, SPINT2, VCAN, VIM	81	3.8102e-15	ABCC4, ADAM9, ADAMTS9, AGR2, AGTR1, AMOT, AMOTL2, ANXA1, ANXA2, CAPN2, CDH11, CDH3, CEACAM6, CHN2, CLDN4, CLDN7, COL15A1, COL4A1, COL4A2, CXCL12, CXCL5, CYBA, DAB2, DKK1, DKK3, DUOX2, EDNRB, EFNB2, EGF, ELF4, F2R, F2RL1, F3, FBLN5, FILIP1L, FOXF1, GATA3, GATA5, GCNT3, GREM1, IQGAP1, ITGA2, ITGA6, ITGAV, LAMP3, LOX, LPAR1, MARCKS, MFI2, MPZL1, NANOS1, NEU1, NQO1, OXTR, PALLD, PDCD10, PDGFA, PGF, P…	3.81025e-15
GO:0051270	regulation of cellular component movement	944	90	0.0031962	A2M, ADORA3, AKAP13, AKAP9, ALCAM, AMICA1, ANXA4, APOE, ARHGAP21, ARHGDIB, ARRDC3, BCAN, BTG1, C17orf37, C5, CCL20, CCL5, CD151, CD47, CD99, CEACAM1, CIB1, CSF1, CST3, CXCL12, CXCL16, DLC1, DNAJB4, EFNA1, ELF3, EPAS1, EPHB1, F2, FBLIM1, FOXO3, FOXP1, GJB2, GOLGA2, GTPBP4, HBEGF, HBP1, HBXIP, IL1R2, IL6R, IL8, ISG15, KLF4, KLF6, KRIT1, LAMP2, LGALS8, LSR, LTF, NDRG1, NEDD9, NFKBIA, NR1H3, NR2F2, N…	35	0.1793	ADRB2, AGTR1, ANGPTL3, ANGPTL4, ANXA10, APOH, CLU, CRP, CSF1, CYP2J2, ENPEP, F7, FBLIM1, HYAL1, KRIT1, LPA, MFSD2A, NDRG2, ORM1, PROC, PROX1, RARRES2, RHOC, RTP3, S1PR1, SCYL3, SELENBP1, SERPINF1, SERPINF2, SKI, TM4SF5, TNFSF14, TPM3, TWIST1, VIM	104	0.31924	ADORA2B, ADRBK2, AGTR1, AJAP1, ALCAM, ANTXR1, APOD, ARF1, ARHGAP21, BMPR1A, CAPG, CAPN2, CASP3, CAV1, CCDC88A, CCL26, CCRL2, CDH13, CDKN3, CTBP2, CTGF, CXCL12, DNAJB6, DNMT3B, DRD3, ENAH, FABP7, FASLG, FERMT1, FGF2, FLNA, FLT1, FSCN1, GABBR1, GATA3, GLI3, GLRX3, GNA12, GTPBP4, HAS2, HYAL1, IGF2BP1, IL17RD, IQGAP1, ITGB1, KCMF1, KIF18A, KISS1, KISS1R, LECT1, LGALS8, LPAR4, MAP3K7, MEGF10, MIA3, MM…	14	0.024049	ANLN, ANXA3, BEX2, CTHRC1, CYP2J2, MAD2L1, PRUNE, PTPN13, PTPRZ1, ROBO1, SERPINE2, SPINT2, VCAN, VIM	85	4.178e-15	ABCC4, ADAM9, ADAMTS9, AGR2, AGTR1, AMOT, AMOTL2, ANXA1, ANXA2, CAPN2, CDH11, CDH3, CEACAM6, CHN2, CLDN4, CLDN7, COL15A1, COL4A1, COL4A2, CORO2A, CXCL12, CXCL5, CYBA, DAB2, DKK1, DKK3, DUOX2, EDNRB, EFNB2, EGF, ELF4, F2R, F2RL1, F3, FBLN5, FILIP1L, FOXF1, GATA3, GATA5, GCNT3, GREM1, IQGAP1, ITGA2, ITGA6, ITGAV, LAMP3, LAYN, LGALS3, LOX, LPAR1, MARCKS, MFI2, MPZL1, NANOS1, NEU1, NEXN, NQO1, OXTR, …	4.17801e-15
GO:0061041	regulation of wound healing	73	15	0.0001758	ANXA4, FOXA2, GPR39, LGALS8, LRP8, LTF, P4HB, PROS1, SERPINA5, SERPIND1, SERPINE1, SLCO2B1, STIM1, TFPI, VAMP7	21	4.6575e-15	APCS, APOH, C4BPB, CPB2, CPN1, F7, HABP2, HPN, HRG, IGF1, KLKB1, KNG1, LRP8, NR1H4, NT5E, PROC, PROZ, PZP, SERPINA10, SERPINC1, SERPINF2				3	0.022483	SERPINE2, SPINT2, VCAN	7	0.01631	ANXA2, CDH3, DCN, DUOX2, F3, PDPN, TRPC1	4.65753e-15
GO:0005819	spindle	144				5	0.47692	ASPM, CEP350, GPSM2, PSRC1, SKI	50	5.2684e-15	ASH1L, ASPM, AURKA, AURKB, BARD1, BIRC5, BOD1, BUB1, BUB1B, CAPG, CCDC99, CDCA8, CENPE, CENPF, CENPJ, CEP55, CKAP2, CKAP5, CSE1L, EPB41, EPB41L2, GPSM2, HAUS1, HAUS6, KIF11, KIF18A, KIF23, KIF2A, KIF3A, KIF4A, KIFC1, KNTC1, MAP4, MAPRE1, NPM1, NUF2, PRC1, PSRC1, RAD21, RUVBL1, SKA3, SPAG5, STIL, STMN1, TACC3, TPX2, TROAP, TTLL12, TUBG1, ZNF828	10	3.1626e-07	CCNB1, CDC20, DLGAP5, ECT2, KIF20A, MAD2L1, PSRC1, PTPN13, RACGAP1, TTK				5.26838e-15
GO:0006261	DNA-dependent DNA replication	125				4	0.55805	MFSD2A, POLQ, RAD54L, RPA2	46	5.3034e-15	BLM, C10orf2, CDC45, CDC6, CDC7, CDK2AP1, CDT1, DBF4, DNA2, DSCC1, EXO1, FEN1, FUBP1, GINS3, GINS4, GMNN, GTF2F2, MCM10, MCM2, MCM3, MCM4, MCM6, MCM7, MCM8, MRE11A, MYBL2, ORC1L, PCNA, PIF1, POLA1, POLA2, POLD3, POLQ, PRIM1, RAD54L, RFC2, RFC3, RFC4, RNASEH2A, RPA1, SSBP1, TERF1, TIPIN, VRK1, WDHD1, WRN							5.30339e-15
GO:0044085	cellular component biogenesis	2076	164	0.094025	A2M, ABCA1, ACOT13, ACVR1B, ADORA3, AFTPH, AGA, AGT, AKAP13, AKAP9, ALDOB, ANPEP, APBB1IP, APOA2, APOB, APOE, ARAP2, ARHGDIB, ASGR1, ASGR2, ATF6, B2M, BCL6, C3, C5, CADM1, CAPZB, CBX4, CD151, CD47, CHMP2A, CIB1, CLDN3, CLIP1, CLN3, COG1, CRTC3, CSF1, CTNNBIP1, CTSA, CXCL12, DGAT1, DLC1, DLG1, DNAH5, DNAJB2, DNAJB4, DOCK8, DST, ECE1, EDEM1, EFNA1, ERAP1, ERBB2IP, ETHE1, F2, FAS, FBLIM1, FGG, FN1, …	70	0.28748	ABL2, ADRB2, AGTR1, ALB, ANGPTL4, APBB1IP, APOH, APOL1, AQP9, AR, BHMT, C1R, C1S, CD14, CLDN1, CLDN14, CP, CPN1, CRP, CSF1, DAO, DECR1, DFFA, F13B, F5, F8, FBLIM1, FCN3, FXYD1, GC, GNMT, HBB, HFE2, HP, HYAL2, IGFALS, IGJ, IL1RAP, JUN, KRIT1, LPA, LRRC7, MACF1, MAGOH, NFIC, NR1H4, NR4A2, OAS1, PARD3, PDIA2, PEX14, QARS, RBBP4, RPA2, RPF1, S100A10, S100A8, S1PR1, SERPINA10, SERPINC1, SKAP1, SNUPN, …	325	6.0397e-15	ABI1, ABL1, ABTB1, ACADM, ACD, ACTA1, ADD2, AFAP1, AGTR1, ANK3, APITD1, ARHGEF2, ARL2, ARMC4, ASF1A, ASGR2, ATL1, AURKA, BARD1, BAX, BCL10, BDNF, BIRC5, BRCA1, BRCA2, BYSL, C14orf104, CAPG, CAPRIN1, CBX3, CCL26, CCL4, CCNA2, CCNF, CCT2, CDC6, CDC7, CDCA8, CDH13, CDT1, CENPA, CENPE, CENPF, CENPH, CENPJ, CEP135, CHAF1A, CHN1, CKAP5, CLDN10, COL9A3, CP, CSE1L, CSNK1E, CSPG6, CSRP2, CTGF, CXCL12, DAG…	21	0.18902	ANLN, ATG4C, BCAT1, CAPZB, CCNB1, DLGAP5, ECT2, GINS1, GSTP1, INADL, MAD2L1, MAP1B, MPP7, NAP1L3, NEBL, RACGAP1, ROBO1, SDC3, TRIM6, UCHL1, VIM	81	0.2487	ADAMTS9, AGTR1, AMOT, ANK3, ANXA2, APITD1, APPL2, ARHGEF10, ARHGEF3, BAMBI, BBS12, CAPZB, CASK, CD44, CDH11, CLDN7, CXCL12, CYBA, DAG1, DCN, DDR1, DLG5, DPYSL2, DSC2, EGF, EZR, F2R, F3, F5, FBLN5, FHL2, FLNC, FRMPD2, FUSIP1, GFM1, HDAC9, IGFBP3, IQGAP1, ITGA2, ITGA3, ITGA6, ITGAV, LAMC1, LGALS3, LIMA1, LMNA, MAP9, MARCKS, MATN3, NEGR1, NEU1, NFASC, PADI4, PALLD, PDCD4, PIK3CB, PLA2G4A, PLEKHO1, P…	6.03967e-15
GO:0048870	cell motility	1393	116	0.047903	A2M, ADORA3, AKAP13, AKAP9, ALCAM, AMICA1, ANXA4, APOE, AQP3, ARHGAP21, ARHGDIB, ARRDC3, BTG1, C17orf37, C3, C5, CADM1, CAPN12, CCL20, CCL5, CD151, CD47, CD99, CEACAM1, CIB1, CLDN3, CSF1, CST3, CTSB, CTSS, CXCL1, CXCL12, CXCL16, DLC1, DNAH5, DNAJB4, DUSP1, EFNA1, EPAS1, EPHB1, ERBB3, F2, FAS, FBLIM1, FGG, FN1, FOXO3, FOXP1, GJB2, GNAI2, GOLGA2, GTPBP4, HBEGF, HBP1, HBXIP, HEBP1, IFI16, IL1R2, IL6…	50	0.18307	ADRB2, AGTR1, ANGPTL3, ANGPTL4, ANXA10, APOH, AR, AZGP1, CCL16, CRP, CSF1, CTSS, CXCL13, CYP2J2, DEFB1, EHHADH, ENPEP, F7, FBLIM1, GC, GPLD1, HYAL1, KNG1, KRIT1, LECT2, LPA, MFSD2A, MYOM1, NDRG2, NID1, ORM1, PROC, PROX1, RARRES2, RHOC, RTP3, S100A10, S100A8, S1PR1, SCYL3, SELE, SELENBP1, SERPINF1, SERPINF2, TM4SF5, TNFSF14, TPM3, TWIST1, VIM, VNN1	150	0.38919	ABL1, ADORA2B, ADRBK2, AGTR1, AIF1L, AJAP1, ALCAM, ANTXR1, ANXA5, APOD, ARF1, ARHGAP21, AURKA, B3GNT7, BMPR1A, C1QBP, CAMK1D, CAPG, CAPN2, CASP3, CAV1, CCDC88A, CCL26, CCL4, CCRL2, CDH13, CDKN3, CFL1, CHD7, CSNK2A1, CTBP2, CTGF, CXCL12, CXCL6, DAZL, DISC1, DNAJB6, DNMT3B, DRD3, EFS, ENAH, FABP7, FAT3, FERMT1, FGF2, FGFR1, FGFR2, FLNA, FLT1, FREM2, FSCN1, GABBR1, GATA3, GCA, GLI3, GLRX3, GNA12, GN…	20	0.010392	ANLN, ANXA3, BEX2, CTHRC1, CYP2J2, LAMB1, MAD2L1, PRUNE, PTN, PTPN13, PTPRZ1, ROBO1, SERPINE2, SLC39A10, SPARC, SPINT2, TPBG, TUBA1A, VCAN, VIM	109	6.1595e-15	ABCC4, ACTA2, ADAM9, ADAMTS9, AGR2, AGTR1, AKAP12, AMOT, AMOTL2, ANXA1, ANXA2, ASAP2, CAPN2, CD44, CDH11, CDH3, CDX2, CEACAM6, CHN2, CLDN4, CLDN7, COL15A1, COL4A1, COL4A2, CORO2A, CXCL12, CXCL5, CYBA, DAB2, DCN, DKK1, DKK3, DPYSL2, DUOX2, EDNRB, EFNB2, EGF, ELF4, F2R, F2RL1, F3, FBLN5, FILIP1L, FMNL2, FOXF1, GATA3, GATA5, GCNT3, GREM1, HSPG2, IFI16, IGFBP3, IQGAP1, ITGA2, ITGA3, ITGA6, ITGAV, ITG…	6.15949e-15
GO:0051674	localization of cell	1394	116	0.048705	A2M, ADORA3, AKAP13, AKAP9, ALCAM, AMICA1, ANXA4, APOE, AQP3, ARHGAP21, ARHGDIB, ARRDC3, BTG1, C17orf37, C3, C5, CADM1, CAPN12, CCL20, CCL5, CD151, CD47, CD99, CEACAM1, CIB1, CLDN3, CSF1, CST3, CTSB, CTSS, CXCL1, CXCL12, CXCL16, DLC1, DNAH5, DNAJB4, DUSP1, EFNA1, EPAS1, EPHB1, ERBB3, F2, FAS, FBLIM1, FGG, FN1, FOXO3, FOXP1, GJB2, GNAI2, GOLGA2, GTPBP4, HBEGF, HBP1, HBXIP, HEBP1, IFI16, IL1R2, IL6…	50	0.18444	ADRB2, AGTR1, ANGPTL3, ANGPTL4, ANXA10, APOH, AR, AZGP1, CCL16, CRP, CSF1, CTSS, CXCL13, CYP2J2, DEFB1, EHHADH, ENPEP, F7, FBLIM1, GC, GPLD1, HYAL1, KNG1, KRIT1, LECT2, LPA, MFSD2A, MYOM1, NDRG2, NID1, ORM1, PROC, PROX1, RARRES2, RHOC, RTP3, S100A10, S100A8, S1PR1, SCYL3, SELE, SELENBP1, SERPINF1, SERPINF2, TM4SF5, TNFSF14, TPM3, TWIST1, VIM, VNN1	150	0.39289	ABL1, ADORA2B, ADRBK2, AGTR1, AIF1L, AJAP1, ALCAM, ANTXR1, ANXA5, APOD, ARF1, ARHGAP21, AURKA, B3GNT7, BMPR1A, C1QBP, CAMK1D, CAPG, CAPN2, CASP3, CAV1, CCDC88A, CCL26, CCL4, CCRL2, CDH13, CDKN3, CFL1, CHD7, CSNK2A1, CTBP2, CTGF, CXCL12, CXCL6, DAZL, DISC1, DNAJB6, DNMT3B, DRD3, EFS, ENAH, FABP7, FAT3, FERMT1, FGF2, FGFR1, FGFR2, FLNA, FLT1, FREM2, FSCN1, GABBR1, GATA3, GCA, GLI3, GLRX3, GNA12, GN…	20	0.01047	ANLN, ANXA3, BEX2, CTHRC1, CYP2J2, LAMB1, MAD2L1, PRUNE, PTN, PTPN13, PTPRZ1, ROBO1, SERPINE2, SLC39A10, SPARC, SPINT2, TPBG, TUBA1A, VCAN, VIM	109	6.4692e-15	ABCC4, ACTA2, ADAM9, ADAMTS9, AGR2, AGTR1, AKAP12, AMOT, AMOTL2, ANXA1, ANXA2, ASAP2, CAPN2, CD44, CDH11, CDH3, CDX2, CEACAM6, CHN2, CLDN4, CLDN7, COL15A1, COL4A1, COL4A2, CORO2A, CXCL12, CXCL5, CYBA, DAB2, DCN, DKK1, DKK3, DPYSL2, DUOX2, EDNRB, EFNB2, EGF, ELF4, F2R, F2RL1, F3, FBLN5, FILIP1L, FMNL2, FOXF1, GATA3, GATA5, GCNT3, GREM1, HSPG2, IFI16, IGFBP3, IQGAP1, ITGA2, ITGA3, ITGA6, ITGAV, ITG…	6.46921e-15
GO:0031023	microtubule organizing center organization	86	8	0.27492	CHMP2A, GOLGA2, HBXIP, KLF4, NVL, PLK2, PPP1R2, SASS6				37	7.4484e-15	ADD2, ALMS1, ARL2, AURKA, BRCA1, BUB1B, C14orf166, CCNF, CENPH, CENPJ, CEP135, CEP152, CEP68, CETN3, CHEK1, CKAP2, CKAP5, EPB41, FBXO5, GMNN, HMMR, KIF11, KIF2A, KIF7, KIFC1, NEDD1, NEK2, NPM1, NVL, PARG, PLK4, SASS6, SPAG5, TACC3, TPX2, TROAP, XPO1							7.44838e-15
GO:0009310	amine catabolic process	93	10	0.12927	ACMSD, AGMAT, AMT, GLUL, HGD, NAAA, NADSYN1, PCYOX1, SAT1, SAT2	23	8.6509e-15	ABAT, ADH4, ALDH4A1, ALDH5A1, ARG1, ASPA, CDO1, DAO, DMGDH, FAH, FTCD, HAL, HNMT, HPD, IDO2, KMO, PAH, PCCB, PIPOX, PRODH2, SHMT1, TAT, TDO2							5	0.24716	AGMAT, AHCYL1, ALDH4A1, ARG2, DBT	8.65093e-15
GO:0050817	coagulation	230	34	4.4904e-05	ABCA1, ANXA4, APOE, CCL5, CD59, CXCL12, EPHB1, F10, F2, FGA, FGB, FGG, FOXA2, GPR126, IL8, LGALS8, LRP8, LTF, MST1, P4HB, PECAM1, PLG, PLSCR1, PROS1, RGS18, SELE, SERPINA5, SERPIND1, SERPINE1, SLCO2B1, STIM1, TFPI, TSPAN8, VTN	35	8.8495e-15	APCS, APOH, C1QC, C4BPA, C4BPB, CNTN3, CPB2, CPN1, CRP, F11, F12, F13B, F5, F7, F8, F9, HABP2, HPN, HRG, IGF1, KLKB1, KNG1, LRP8, NR1H4, NT5E, PLCG2, PROC, PROZ, PZP, SELE, SERPINA10, SERPINC1, SERPINF2, SERPING1, TNFSF14				3	0.29546	SERPINE2, SPINT2, VCAN	17	0.0043419	ANXA2, CRYAB, CXCL12, DCN, EFEMP1, F2R, F3, F5, IQGAP1, ITGA2, MMP1, PDPN, PLSCR1, SELP, THBD, THPO, TRPC1	8.84952e-15
GO:0006959	humoral immune response	286	26	0.12645	A2M, C1RL, C3, C5, C8B, CCL20, CD59, CFB, CFHR3, CFI, COLEC11, CR2, CSF1, FAS, HPX, IL1R1, LEAP2, LGALS8, LTF, MBL2, MGST2, MGST3, NEDD9, PLA2G1B, PLA2G2A, TNFSF13B	39	1.0453e-14	APCS, BLNK, C1QB, C1QC, C1R, C1S, C2, C4BPA, C4BPB, C6, C8A, C8G, C9, CCL16, CD163, CD1D, CD46, CFH, CFHR2, CFHR5, CLU, CRP, CSF1, FCN2, FCN3, FOLH1, HAMP, HHEX, HRG, KIF2C, KNG1, LYZ, MASP2, NR4A2, PLCG2, PON1, SERPINC1, SERPING1, ST6GAL1				3	0.4211	CFHR4, MGST3, SERPINE2	11	0.46239	ADAR, C1QB, CYBA, DUOX2, FMOD, GCNT1, ICA1, KIF2C, MGST3, PTX3, S100A12	1.04528e-14
GO:0006928	cellular component movement	1631	136	0.032835	A2M, ADORA3, AKAP13, AKAP9, ALCAM, AMBP, AMICA1, ANXA4, APOE, AQP3, ARHGAP21, ARHGAP29, ARHGDIB, ARRDC3, BCAN, BTG1, C17orf37, C3, C5, CADM1, CAPN12, CCL20, CCL5, CD151, CD47, CD99, CEACAM1, CIB1, CLDN3, CLIP1, CSF1, CST3, CTSB, CTSS, CXCL1, CXCL12, CXCL16, DLC1, DNAH5, DNAJB4, DNALI1, DST, DUSP1, EFNA1, ELF3, EPAS1, EPHB1, ERBB3, F2, FAS, FBLIM1, FGG, FN1, FOXO3, FOXP1, GJB2, GNAI2, GOLGA2, GTPB…	56	0.26576	ADRB2, AGTR1, ANGPTL3, ANGPTL4, ANXA10, APOH, AQP9, AR, AZGP1, CCL16, CLU, CRP, CSF1, CTSS, CXCL13, CYP2J2, DEFB1, EHHADH, ENPEP, F7, FBLIM1, GC, GPLD1, HGFAC, HYAL1, IGF1, KNG1, KRIT1, LECT2, LPA, MFSD2A, MYOM1, NDRG2, NID1, ORM1, PROC, PROX1, RARRES2, RHOC, RTP3, S100A10, S100A8, S1PR1, SCYL3, SELE, SELENBP1, SERPINF1, SERPINF2, SKI, SYBU, TM4SF5, TNFSF14, TPM3, TWIST1, VIM, VNN1	181	0.22228	ABL1, ADD2, ADORA2B, ADRBK2, AGTR1, AIF1L, AJAP1, ALCAM, ANTXR1, ANXA5, APOD, ARF1, ARHGAP21, ARPC2, AURKA, B3GNT7, BMPR1A, C1QBP, CAMK1D, CAPG, CAPN2, CASP3, CAV1, CCDC88A, CCL26, CCL4, CCRL2, CDH13, CDKN3, CFL1, CHD7, CHODL, CSE1L, CSNK2A1, CTBP2, CTGF, CXCL12, CXCL6, DAZL, DISC1, DNAJB6, DNMT3B, DRD3, EFS, ENAH, FABP7, FASLG, FAT3, FBLN1, FERMT1, FGF2, FGFR1, FGFR2, FLNA, FLT1, FREM2, FSCN1, G…	21	0.026499	ANLN, ANXA3, BEX2, CTHRC1, CYP2J2, KIF20A, LAMB1, MAD2L1, PRUNE, PTN, PTPN13, PTPRZ1, ROBO1, SERPINE2, SLC39A10, SPARC, SPINT2, TPBG, TUBA1A, VCAN, VIM	120	1.7651e-14	ABCC4, ACTA2, ADAM9, ADAMTS9, AGR2, AGTR1, AKAP12, AMOT, AMOTL2, ANXA1, ANXA2, ASAP2, CAPN2, CD44, CDH11, CDH3, CDX2, CEACAM6, CHN2, CLDN4, CLDN7, COL15A1, COL4A1, COL4A2, CORO2A, CXCL12, CXCL5, CYBA, DAB2, DCN, DDR1, DKK1, DKK3, DPYSL2, DUOX2, EDNRB, EFNB2, EGF, ELF4, F2R, F2RL1, F3, FBLN5, FILIP1L, FMNL2, FOXF1, GATA3, GATA5, GCNT3, GREM1, HSPG2, IFI16, IGFBP3, IQGAP1, ITGA2, ITGA3, ITGA6, ITGA…	1.76507e-14
GO:0040012	regulation of locomotion	933	88	0.0047336	A2M, ADORA3, AKAP13, AKAP9, ALCAM, AMICA1, ANXA4, APOE, ARHGAP21, ARHGDIB, ARRDC3, BTG1, C17orf37, C5, CCL20, CCL5, CD151, CD47, CD99, CEACAM1, CIB1, CSF1, CST3, CXCL12, CXCL16, DLC1, DNAJB4, EFNA1, EPAS1, EPHB1, F2, FBLIM1, FOXO3, FOXP1, GJB2, GOLGA2, GTPBP4, HBEGF, HBP1, HBXIP, HEBP1, IL1R2, IL6R, IL8, ISG15, KLF4, KLF6, KRIT1, LAMP2, LGALS8, LSR, LTF, NDRG1, NEDD9, NFKBIA, NR1H3, NR2F2, NRP1, …	36	0.12112	ADRB2, AGTR1, ANGPTL3, ANGPTL4, ANXA10, APOH, CPN1, CRP, CSF1, CYP2J2, DEFB1, ENPEP, F7, FBLIM1, GC, HYAL1, KRIT1, LPA, MFSD2A, NDRG2, ORM1, PROC, PROX1, RARRES2, RHOC, RTP3, S1PR1, SCYL3, SELENBP1, SERPINF1, SERPINF2, TM4SF5, TNFSF14, TPM3, TWIST1, VIM	104	0.27498	ADORA2B, ADRBK2, AGTR1, AJAP1, ALCAM, ANTXR1, APOD, ARF1, ARHGAP21, BMPR1A, CAPG, CAPN2, CASP3, CAV1, CCDC88A, CCL26, CCL4, CCRL2, CDH13, CDKN3, CTBP2, CTGF, CXCL12, DNAJB6, DNMT3B, DRD3, ENAH, FABP7, FERMT1, FGF2, FLNA, FLT1, FSCN1, GABBR1, GATA3, GLI3, GLRX3, GNA12, GTPBP4, HAS2, HYAL1, IGF2BP1, IL17RD, IQGAP1, ITGB1, KAL1, KCMF1, KIF18A, KISS1, KISS1R, LCK, LECT1, LGALS8, LPAR4, MAP3K7, MIA3, …	14	0.022013	ANLN, ANXA3, BEX2, CTHRC1, CYP2J2, MAD2L1, PRUNE, PTPN13, PTPRZ1, ROBO1, SERPINE2, SPINT2, VCAN, VIM	83	1.8185e-14	ABCC4, ADAM9, ADAMTS9, AGR2, AGTR1, AMOT, AMOTL2, ANXA1, ANXA2, CAPN2, CDH11, CDH3, CEACAM6, CHN2, CLDN4, CLDN7, COL15A1, COL4A1, COL4A2, CORO2A, CXCL12, CXCL5, CYBA, DAB2, DKK1, DKK3, DUOX2, EDNRB, EFNB2, EGF, ELF4, F2R, F2RL1, F3, FBLN5, FILIP1L, FOXF1, GATA3, GATA5, GCNT3, GREM1, IQGAP1, ITGA2, ITGA6, ITGAV, LAMP3, LOX, LPAR1, MARCKS, MFI2, MPZL1, NANOS1, NEU1, NQO1, OXTR, PALLD, PDCD10, PDGFA…	1.81847e-14
GO:0044260	cellular macromolecule metabolic process	6746	525	0.0067167	A1CF, ABCA1, ABCG1, ABCG2, ABHD5, ACVR1B, ADORA3, AES, AGA, AGL, AGT, AHSG, AKAP13, AKAP9, AKR1C3, AKR7L, AKTIP, ALCAM, ALG9, AMBP, ANG, ANKRA2, ANKRD30A, AOAH, APH1A, APOA1, APOA2, APOBEC3F, APOC3, APOE, ARHGAP21, ARID1A, ARID4B, ARIH2, ASXL1, ATF6, ATP7A, ATXN1, B2M, B3GALNT2, BACE1, BCL6, BHLHE40, BIRC3, BLZF1, BNIP3, BNIPL, BRDT, BTBD6, BTG1, BTG2, C12orf51, C13orf15, C17orf37, C1orf85, C1RL,…				858	1.9217e-14	ABL1, ABTB1, ACD, ACPL2, ACTA1, ACTL6A, ACVR2B, ADAM17, ADAMTS3, ADNP2, ADORA2B, ADPRH, ADRBK2, AEN, AGTR1, AKIRIN1, AKR1B1, ALCAM, ALG6, AMD1, AMMECR1, ANKRD32, ANP32A, ANP32E, ANXA5, APEH, APEX1, APOA1BP, AQR, ARHGAP21, ARID4B, ARNT2, ASF1A, ASH1L, ATAD5, AURKA, AURKB, B3GALNT1, B3GNT7, BARD1, BCL10, BDNF, BIRC5, BLM, BLVRA, BLZF1, BMPR1A, BRCA1, BRCA2, BRD7, BRDT, BRIP1, BTBD10, BTF3L4, BTG2, …							1.92165e-14
GO:0007599	hemostasis	236	31	0.00078858	ABCA1, ANXA4, CCL5, CD59, CXCL12, EPHB1, F10, F2, FGA, FGB, FGG, FOXA2, IL8, LGALS8, LRP8, LTF, MST1, P4HB, PECAM1, PLG, PLSCR1, PROS1, RGS18, SERPINA5, SERPIND1, SERPINE1, SLCO2B1, STIM1, TFPI, TSPAN8, VTN	35	1.9674e-14	APCS, APOH, C1QC, C4BPA, C4BPB, CNTN3, CPB2, CPN1, CRP, CYP2J2, F11, F12, F13B, F5, F7, F8, F9, HABP2, HPN, HRG, IGF1, KLKB1, KNG1, LRP8, NR1H4, NT5E, PLCG2, PROC, PROZ, PZP, SERPINA10, SERPINC1, SERPINF2, SERPING1, TNFSF14				4	0.13146	CYP2J2, SERPINE2, SPINT2, VCAN	19	0.00099153	ANXA2, CRYAB, CXCL12, DCN, EFEMP1, ETNK2, F2R, F3, F5, IQGAP1, ITGA2, ITGAV, MMP1, PDPN, PLSCR1, SELP, THBD, THPO, TRPC1	1.96744e-14
GO:0000793	condensed chromosome	84							36	1.9924e-14	AURKB, BRCA1, BRCA2, CBX3, CCDC99, CDCA5, CDCA8, CENPH, CHEK1, CSPG6, DNMT3B, ERCC6L, GTPBP4, KIF4A, LBR, LMNB1, MKI67, MKI67IP, NCAPD2, NCAPG, NCAPH, NCL, NSL1, NUF2, RAD1, RAD21, RAD51, RIF1, SGOL2, SMARCA5, SMC2, SMC4, SYCP1, SYCP2L, UBE2I, ZMYND11	2	0.15274	CCNB1, TOP2A				1.99237e-14
GO:0051297	centrosome organization	84	8	0.25417	CHMP2A, GOLGA2, HBXIP, KLF4, NVL, PLK2, PPP1R2, SASS6				36	1.9924e-14	ADD2, ALMS1, ARL2, AURKA, BRCA1, BUB1B, C14orf166, CCNF, CENPJ, CEP135, CEP152, CEP68, CETN3, CHEK1, CKAP2, CKAP5, EPB41, FBXO5, GMNN, HMMR, KIF11, KIF2A, KIF7, KIFC1, NEDD1, NEK2, NPM1, NVL, PARG, PLK4, SASS6, SPAG5, TACC3, TPX2, TROAP, XPO1							1.99237e-14
GO:0032879	regulation of localization	1877	178	4.3393e-05	A2M, ABCA1, ABCG1, ACBD3, ADCY6, ADORA3, AKAP13, AKAP9, AKTIP, ALCAM, ALDOB, AMICA1, ANXA4, APBB1IP, APOE, AQP11, ARHGAP21, ARHGDIB, ARRDC3, ATF6, BCAN, BTG1, C17orf37, C3, C5, CACNA1D, CADM1, CALCOCO2, CAMK2D, CAPZB, CARD6, CASP4, CCL20, CCL5, CD151, CD47, CD99, CEACAM1, CHIC2, CIB1, CLIP1, CLN3, CMTM8, CSF1, CST3, CXCL12, CXCL16, DGAT1, DLC1, DNAJB4, EFNA1, ELF3, ENSA, EPAS1, EPHB1, ERO1L, EVI5…	71	0.058112	ABCB1, ABCG5, ADRB2, AGTR1, ALDH2, ANGPTL3, ANGPTL4, ANXA10, APBB1IP, APOH, APOM, AZGP1, BLNK, CD14, CD163, CD1D, CLU, CNST, CP, CRP, CSF1, CYP2J2, ENPEP, EPHX2, F7, FBLIM1, HYAL1, IGF1, IGFALS, INHBB, JUN, KLF9, KRIT1, LEPR, LGALS4, LPA, MAOA, MFSD2A, MYRIP, NDRG2, NR0B2, NUPR1, ORM1, PLCG2, PPT1, PROC, PROX1, PSRC1, RARRES2, RHOC, RTP3, S1PR1, SCYL3, SELENBP1, SERPINF1, SERPINF2, SERPING1, SKI,…				28	0.0013187	ANLN, ANXA3, BEX2, CAPZB, CDK1, CTHRC1, CYP2J2, ECT2, FABP3, GJA1, GULP1, INADL, MAD2L1, MPP7, PMAIP1, PRUNE, PSRC1, PTPN13, PTPRZ1, ROBO1, SCRN1, SERPINE2, SNX27, SPINT2, STK39, UCHL1, VCAN, VIM	132	2.0016e-14	ABCC4, ADAM9, ADAMTS9, ADIPOR1, AGR2, AGTR1, AHCYL1, AMOT, AMOTL2, ANK3, ANXA1, ANXA2, ARL4C, ASAP2, CAPN2, CAPZB, CD44, CDH11, CDH3, CEACAM6, CHN2, CLDN4, CLDN7, COL15A1, COL4A1, COL4A2, COLEC12, CORO2A, CXCL12, CXCL5, CYBA, DAB2, DDR1, DKK1, DKK3, DMKN, DUOX2, EDNRB, EFNB2, EGF, ELF4, EPB41L3, EZR, F2R, F2RL1, F3, FBLN5, FHL2, FILIP1L, FMOD, FOXF1, FSTL1, GATA3, GATA5, GCNT3, GNRH2, GREM1, HSPG…	2.00165e-14
GO:0003676	nucleic acid binding	2501							375	2.1979e-14	ABI2, ABL1, ANUBL1, ARID4B, ATIC, BCL11A, BIRC5, BLM, BLZF1, BNC2, BRCA1, C10orf2, C11orf82, C14orf115, C14orf156, C1orf85, C1QA, C4orf21, CAPRIN1, CBX5, CCAR1, CDCA7L, CDCA8, CDK2AP1, CDT1, CEBPZ, CELF2, CENPA, CHAF1A, CHD7, CNOT6, CPSF2, CPSF3, CPSF6, CREM, CSTF2, DAZL, DCP2, DDX11, DDX21, DDX25, DDX39, DEK, DENR, DHX36, DHX9, DKC1, DMRTB1, DNA2, DNMT1, DNMT3A, DNMT3B, DSCC1, DZIP1, E2F7, E2F8,…							2.1979e-14
GO:0044424	intracellular part	9226	716	0.00057054	A1CF, A2M, ABCA1, ABCG1, ABCG2, ABHD5, ACAA1, ACADVL, ACBD3, ACBD5, ACO2, ACOT13, ACOT4, ACP2, ACSL5, ACSS3, ACYP2, ADORA3, AES, AFTPH, AGA, AGMAT, AGPAT3, AGPAT9, AHNAK, AKAP13, AKAP9, AKR1C1, AKR1C3, AKR7L, ALCAM, ALDH1A1, ALDH1A3, ALDOB, AMBP, AMPD2, AMT, ANG, ANKRA2, ANKRD30A, ANXA4, AOAH, AP1M1, AP4B1, APBB1IP, APH1A, APLP2, APOA2, APOB, APOBEC3F, APOE, APPBP2, ARAP2, ARFGAP3, ARHGAP21, ARHG…				1118	2.2013e-14	ABI1, ABL1, ACACA, ACADM, ACBD6, ACD, ACLY, ACOT7, ACPL2, ACTA1, ACTG2, ACTL6A, ACYP1, ADAM17, ADD2, ADD3, ADNP, ADNP2, ADORA2B, AEN, AGPAT5, AGTR1, AIF1L, AK5, AKIRIN1, AKR1B1, AKR1C1, ALCAM, ALDH1A3, ALDOA, ALMS1, ALPK3, AMT, ANK2, ANK3, ANKRD27, ANKRD32, ANP32A, ANP32E, ANXA5, AP1M2, AP1S2, AP2B1, AP2M1, AP3M2, APEH, APEX1, APITD1, APOD, AQR, ARF1, ARHGAP11A, ARHGAP19, ARHGAP21, ARHGAP28, ARHG…	79	0.34302	ACTC1, ANLN, ANXA3, BCAT1, BNIPL, BRDT, C1orf77, CAPZB, CCNB1, CCNB2, CDC20, CDCA7, CDK1, DLGAP5, DLK1, DNAJC16, ECT2, EIF2B3, EIF4G1, EPCAM, FABP3, FGF13, GABPB2, GINS1, GJA1, GK5, GPX8, GSTP1, HDGFRP3, HEPH, HK1, IGF2BP3, INTS12, KIF20A, KRT19, LIN28A, LIN28B, MAD2L1, MAP1B, MLF1, MTHFD2, NAP1L3, NDN, NEBL, OLFML3, ORC6L, PCYT1A, PHC3, PITX2, PMAIP1, PPP1R15B, PPP2R3A, PSRC1, PTPN13, RAB34, RAC…	335	0.48476	AACS, ABCC4, ACTA2, ADAM9, ADAR, AGMAT, AGR3, AGTR1, AKAP12, AKR1A1, AKR1C1, ALDH18A1, ALDH4A1, ALOX5, AMOT, ANK3, ANKRD1, ANKS1A, ANXA1, ANXA2, APITD1, APOBEC3B, APPL2, ARG2, ARHGEF10, ARID1A, ARIH2, ARL14, ARL4C, ARNT, ASAP2, ASRGL1, BASP1, BBS12, BNC1, BRDT, BTBD3, BTG3, C15orf48, C19orf33, C1orf116, C3orf52, C7orf23, C7orf68, CA4, CAMK2B, CAMKV, CAPN2, CAPZB, CASK, CCND2, CCNE1, CCNG2, CD44, …	2.20132e-14
GO:0007596	blood coagulation	224	31	0.00032006	ABCA1, ANXA4, CCL5, CD59, CXCL12, EPHB1, F10, F2, FGA, FGB, FGG, FOXA2, IL8, LGALS8, LRP8, LTF, MST1, P4HB, PECAM1, PLG, PLSCR1, PROS1, RGS18, SERPINA5, SERPIND1, SERPINE1, SLCO2B1, STIM1, TFPI, TSPAN8, VTN	34	2.3325e-14	APCS, APOH, C1QC, C4BPA, C4BPB, CNTN3, CPB2, CPN1, CRP, F11, F12, F13B, F5, F7, F8, F9, HABP2, HPN, HRG, IGF1, KLKB1, KNG1, LRP8, NR1H4, NT5E, PLCG2, PROC, PROZ, PZP, SERPINA10, SERPINC1, SERPINF2, SERPING1, TNFSF14				3	0.28198	SERPINE2, SPINT2, VCAN	17	0.0033225	ANXA2, CRYAB, CXCL12, DCN, EFEMP1, F2R, F3, F5, IQGAP1, ITGA2, MMP1, PDPN, PLSCR1, SELP, THBD, THPO, TRPC1	2.33253e-14
GO:0000228	nuclear chromosome	149							50	2.4803e-14	ACTL6A, ADD2, BRCA1, BRCA2, CBX3, CBX5, CHEK1, CSPG6, DSCC1, GINS3, GINS4, GNL2, H2AFX, H2AFZ, HDAC1, HDAC2, HMGB2, IP6K2, KIF4A, LBR, MCM3, MCM6, MCM7, MCM8, MKI67, MORF4L1, NCAPD2, NUF2, POLA1, POLD1, POLD3, POLE2, PRIM1, RAD1, RAD51, RBBP4, RBBP7, RIF1, RPA1, SAP130, SETDB1, SMARCA4, SMARCC1, SMC2, SYCP1, SYCP2L, TGIF1, TRIM28, UBE2I, ZMYND11	3	0.12553	GINS1, ORC6L, TOP2A				2.48027e-14
GO:0006066	alcohol metabolic process	481	60	1.8407e-05	A2M, ABCA1, ABCG1, AGT, ALDH1A3, ALDOB, APOA1, APOA2, APOB, APOC3, APOE, ASAH1, ATF6, CEPT1, DDC, DIO1, FPGT, GALE, GALM, GBA3, GPR171, HMOX1, IDS, INHBA, INSIG2, LBP, LBR, LIPA, LIPC, MAN2B2, MBTPS2, NAGPA, NR1H3, NR3C1, NUDT14, OSBPL2, OSBPL3, PFKP, PLD2, PMM1, PPARA, PPARG, RBKS, RBP4, SCARB1, SCP2, SERPINA1, SGMS1, SGPP1, SLC2A9, SLC35A3, SOAT1, SOAT2, ST3GAL6, STS, TIPARP, TMBIM6, TSHB, TXNI…	51	2.5668e-14	ABCA9, ABCG5, ADH1A, ADH1B, ADH1C, ADH4, ADH6, ADRB2, ANGPTL3, APOA5, APOF, CA5A, CNDP1, CP, CYP27A1, CYP2C9, CYP2E1, CYP3A4, CYP7A1, DCXR, DMGDH, FBP1, G6PC, GCKR, GNE, GYS2, HSD11B1, IGFBP1, KHK, LCAT, LDHD, LEPR, MLXIPL, NR0B2, NR1H4, NR1I2, PC, PCK1, PDK4, PECR, PFKFB1, PFKFB3, PFKFB4, PON1, PPP1R3C, SLC13A5, SLC2A2, SULT1A1, SULT1E1, UBIAD1, UGT2B15				4	0.56418	GK5, HK1, PCYT1A, PFKP	24	0.070809	AACS, ADIPOR1, AKR1A1, DDC, DPP10, DUOX2, ETNK2, FUT8, GNPDA2, HK2, HSPB8, IGFBP3, LPCAT1, PCSK5, PCYT1A, PFKM, PFKP, PKM2, PLA2G10, PLA2G4A, PLAGL1, PNLIPRP2, PTX3, STC2	2.56682e-14
GO:0005622	intracellular	9339	725	0.0004593	A1CF, A2M, ABCA1, ABCG1, ABCG2, ABHD5, ACAA1, ACADVL, ACBD3, ACBD5, ACO2, ACOT13, ACOT4, ACP2, ACSL5, ACSS3, ACYP2, ADORA3, AES, AFTPH, AGA, AGMAT, AGPAT3, AGPAT9, AHNAK, AKAP13, AKAP9, AKR1C1, AKR1C3, AKR7L, ALCAM, ALDH1A1, ALDH1A3, ALDOB, AMBP, AMPD2, AMT, ANG, ANKRA2, ANKRD30A, ANXA4, AOAH, AP1M1, AP4B1, APBB1IP, APH1A, APLP2, APOA2, APOB, APOBEC3F, APOE, APPBP2, ARAP2, ARFGAP3, ARHGAP21, ARHG…				1128	4.061e-14	ABI1, ABL1, ACACA, ACADM, ACBD6, ACD, ACLY, ACOT7, ACPL2, ACTA1, ACTG2, ACTL6A, ACYP1, ADAM17, ADD2, ADD3, ADNP, ADNP2, ADORA2B, ADPRH, AEN, AGPAT5, AGTR1, AIF1L, AK5, AKIRIN1, AKR1B1, AKR1C1, ALCAM, ALDH1A3, ALDOA, ALMS1, ALPK3, AMT, ANK2, ANK3, ANKRD27, ANKRD32, ANP32A, ANP32E, ANXA5, AP1M2, AP1S2, AP2B1, AP2M1, AP3M2, APEH, APEX1, APITD1, APOD, AQR, ARF1, ARHGAP11A, ARHGAP19, ARHGAP21, ARHGAP2…	80	0.33861	ACTC1, ANLN, ANXA3, BCAT1, BNIPL, BRDT, C1orf77, CAPZB, CCNB1, CCNB2, CDC20, CDCA7, CDK1, DLGAP5, DLK1, DNAJC16, ECT2, EIF2B3, EIF4G1, EPCAM, FABP3, FGF13, GABPB2, GINS1, GJA1, GK5, GPX8, GSTP1, HDGFRP3, HEPH, HK1, IGF2BP3, INTS12, KIF20A, KRT19, LIN28A, LIN28B, MAD2L1, MAP1B, MLF1, MTHFD2, NAP1L3, NDN, NEBL, OLFML3, ORC6L, PCYT1A, PHC3, PITX2, PMAIP1, PPP1R15B, PPP2R3A, PSRC1, PTPN13, RAB34, RAC…				4.06099e-14
GO:0044282	small molecule catabolic process	471	44	0.043253	ABCA1, ACAA1, ACADVL, ACMSD, ACSL5, AGMAT, AKAP13, ALDOB, AMPD2, AMT, ARAP2, ARHGAP21, CADM1, CXCL1, ECHDC3, ETFA, EVI5, GBA3, GBP1, GLUL, HGD, KRIT1, LGALS8, LTF, MAGI3, MYO5B, NADSYN1, NCF2, NRP1, PCYOX1, PECAM1, PFKP, PHYH, PLA2G15, PLD2, PRLR, RFC4, RTKN2, SCP2, SIL1, SLC25A20, TGM2, TNK2, TRADD	50	4.4654e-14	ABAT, ABL2, ACADL, ACOX1, ACOX2, ADH4, ALDH4A1, ALDH5A1, AQP9, ARG1, ASPA, BDH1, CDO1, DAO, DCXR, DECR1, DPYS, ECHDC2, ECHDC3, EHHADH, ENTPD5, FAH, FTCD, HAL, HAO2, HPD, IDO2, KMO, KRIT1, LDHD, MLXIPL, MUT, NR1H4, PAH, PCCB, PECR, PFKFB3, PHYH, PIPOX, PRODH2, RAD54L, RBBP4, SERPINF1, SHMT1, SLC27A2, TAT, TDO2, UPB1, XDH, ZEB1	56	0.18095	ABL1, ACADM, ACLY, ADO, ALDOA, ALPL, AMT, ANKRD27, ARHGAP21, ATL1, CDH13, CHN1, CPT1C, DNAJB6, ENAH, ENO2, FERMT1, GLRX3, GNPDA1, GPD2, H6PD, IDO1, IL17RD, IQGAP1, ITGB1, KIF20B, LGALS8, LPL, MCCC1, NOX4, NRP1, NUDT10, NUDT5, ORC1L, PCCB, PCNA, PCYOX1L, PGD, PHYH, PIF1, RAD51, RAD54L, RBBP4, RFC4, RGMA, RNF2, RTKN2, RUVBL1, SEMA3A, SKIL, SLC27A6, SMAP2, TKT, TNNI3, TPM2, TRADD	4	0.54747	ECT2, HK1, PFKP, TOP2A	23	0.090458	ABCC4, AGMAT, AHCYL1, ALDH4A1, AMOT, ARG2, CD44, DBT, DMKN, DOCK7, DPYSL2, GFM1, GNPDA2, HK2, IGF1R, IQGAP1, ITGA6, LGALS3, PFKP, PKM2, RASGRP1, RRAS, TGFB1I1	4.46537e-14
GO:0003723	RNA binding	749							146	5.5234e-14	ARID4B, ATIC, C14orf156, CAPRIN1, CELF2, CNOT6, CPSF2, CPSF3, CPSF6, CSTF2, DAZL, DCP2, DDX21, DDX39, DEK, DENR, DHX36, DHX9, DKC1, DZIP1, EIF2C2, EIF2S3, EIF3I, EIF4A2, EIF4A3, EIF4EBP1, EIF4G1, ELAVL2, EPRS, ERI1, ETF1, EXOSC2, EXOSC9, FARSB, FBL, FUBP1, G3BP1, G3BP2, GAR1, GATA3, GEMIN5, HAX1, HEATR1, HNRNPA0, HNRNPA1, HNRNPA3, HNRNPAB, HNRNPC, HNRNPD, HNRNPL, HNRNPR, HNRNPU, HNRPDL, HNRPLL, H…							5.52343e-14
GO:0001523	retinoid metabolic process	49	4	0.47099	ALDH1A1, CYP1A1, DHRS3, RDH10	17	5.8727e-14	ADH1A, ADH1C, ADH4, ALDH8A1, CD1D, CYP1A2, CYP2A6, CYP2B6, CYP2C18, CYP2C8, CYP2C9, CYP3A4, CYP3A5, CYP3A7, CYP4A11, RBP5, RDH16				1	0.33413	GSTP1				5.87268e-14
GO:0016101	diterpenoid metabolic process	49	4	0.47099	ALDH1A1, CYP1A1, DHRS3, RDH10	17	5.8727e-14	ADH1A, ADH1C, ADH4, ALDH8A1, CD1D, CYP1A2, CYP2A6, CYP2B6, CYP2C18, CYP2C8, CYP2C9, CYP3A4, CYP3A5, CYP3A7, CYP4A11, RBP5, RDH16				1	0.33413	GSTP1				5.87268e-14
GO:0006720	isoprenoid metabolic process	73	7	0.26854	ALDH1A1, ALDH1A3, CYP1A1, DHRS3, HSD17B11, RBP4, RDH10	20	5.912e-14	ADH1A, ADH1C, ADH4, ALDH8A1, BCO2, CD1D, CYP1A2, CYP2A6, CYP2B6, CYP2C18, CYP2C8, CYP2C9, CYP2E1, CYP3A4, CYP3A5, CYP3A7, CYP4A11, EPHX2, RBP5, RDH16	10	0.23492	ALDH1A3, CYP4A11, FDFT1, GGPS1, HMGCR, IDI1, LRAT, PMVK, RBP1, RPE65	1	0.45463	GSTP1	3	0.49558	CYP1B1, ISX, RBP2	5.91199e-14
GO:0055114	oxidation-reduction process	306				39	9.8002e-14	ACADL, ACOX1, ADH1A, ADH1B, ADH1C, ADH4, ADH6, ADRB2, ALDH1L1, APOM, C1orf31, CRP, CYP1A2, CYP2C8, CYP2E1, CYP4F11, CYP4F12, CYP4F2, DECR1, DHODH, ECHDC2, ECHDC3, EHHADH, G6PC, GLS2, GYS2, HAO2, HP, LDHD, LEPR, MLXIPL, PAH, PHYH, PON1, PON3, PPARGC1A, PPP1R3C, SLC27A2, XDH										9.8002e-14
GO:0034621	cellular macromolecular complex subunit organizati	728							142	1.1892e-13	ABI1, ACTA1, ADD2, AFAP1, AGTR1, APITD1, ARL2, ARPC2, ASF1A, BARD1, BCL10, BIRC5, CAPG, CAPRIN1, CBX3, CCL26, CCL4, CCT2, CDC6, CDCA8, CDH13, CDT1, CENPA, CENPF, CENPH, CENPJ, CENPW, CFL1, CHAF1A, CKAP5, CTGF, CXCL12, DCLK1, DDX20, DGKZ, DISC1, DSN1, ENAH, EPRS, ESRRG, ETF1, EXO1, EZH2, FASLG, FBL, FGD1, FGFR2, FLNA, FNBP1L, FUSIP1, G3BP1, GNL3, HAUS1, HAUS6, HDAC2, HIP1, HIST1H4C, HJURP, HMGA2, …				27	0.477	AGTR1, APITD1, ARL4C, BAMBI, BBS12, CAPZB, CD44, CDH11, CXCL12, DPYSL2, EPPK1, F2R, FUSIP1, IQGAP1, LGALS3, LIMA1, LMNA, NCK2, PFN2, PLA2G4A, PLEKHO1, RASSF5, S100A4, STMN2, TMSB10, WIPF1, ZWINT	1.18924e-13
GO:0007155	cell adhesion	1245	107	0.027102	AHNAK, AHSG, ALCAM, AMBP, AMICA1, ANPEP, APBB1IP, APOC3, ARAP2, ARHGDIB, BCAN, C3, C5, CADM1, CAPN12, CCL20, CCL5, CD151, CD164, CD47, CD59, CD99, CEACAM1, CIB1, CRELD1, CTNNA3, CTSZ, CXCL1, CXCL12, CXCL16, DLG1, DST, ELF3, EMP2, EPDR1, EPHB1, F10, F2, FAM46A, FBLIM1, FGA, FGB, FGFR3, FGG, FN1, FUCA1, GDF15, GIPC2, GJB2, GNB1, GPR126, GTPBP4, HLA-E, IGF2R, IL32, IL6R, IL8, ITGB3BP, KRIT1, LAMB2, …	55	0.0067639	ADRB2, AGTR1, ANGPTL3, APBB1IP, APOH, AZGP1, CCL16, CD14, CFH, CLDN1, CLDN14, CLU, CNTN3, CPB2, CRP, CYP2J2, ECM2, EGR1, ENTPD5, F11, FBLIM1, GNE, HABP2, HGFAC, HRG, HYAL1, ITGB8, KNG1, KRIT1, LGALS4, LRRC7, MFSD2A, NID1, NT5E, ORM1, PDIA2, PRG4, PROC, RBBP4, RHOC, S100A8, S1PR1, SCYL3, SELE, SERPINC1, SERPINF1, SERPING1, SKAP1, ST6GAL1, TM4SF5, TNFSF4, TPM3, UBIAD1, VIM, ZEB1				16	0.051051	CDCA7, COL1A2, CYP2J2, EPCAM, LAMA1, LAMB1, MARCKSL1, PODXL, PTN, PTPRZ1, ROBO1, SPARC, TPBG, VCAN, VIM, ZBTB17	98	1.3156e-13	ADAM9, ADAMTS9, AGR3, AGTR1, AMIGO1, AMIGO2, ANXA1, ANXA2, ARHGEF3, BMP2, CASK, CD44, CDH11, CDH17, CDH3, CDH6, CEACAM6, CHN2, CLDN4, CNTN4, COL11A1, COL4A1, COL5A1, COL7A1, CXCL12, CXCL5, DAB2, DCN, DDR1, DPP10, DSC2, DSG2, EGF, EGFL6, EZR, F2R, F2RL1, F3, FBLN5, FBN1, FLRT2, FZD3, GALNT6, GATA3, GCNT1, GCNT3, HSPG2, IGF1R, IGFBP3, IGSF1, IQGAP1, ITGA2, ITGA3, ITGA6, ITGAV, ITGB6, LAMA5, LAMB3, …	1.31563e-13
GO:0022610	biological adhesion	1246	107	0.027636	AHNAK, AHSG, ALCAM, AMBP, AMICA1, ANPEP, APBB1IP, APOC3, ARAP2, ARHGDIB, BCAN, C3, C5, CADM1, CAPN12, CCL20, CCL5, CD151, CD164, CD47, CD59, CD99, CEACAM1, CIB1, CRELD1, CTNNA3, CTSZ, CXCL1, CXCL12, CXCL16, DLG1, DST, ELF3, EMP2, EPDR1, EPHB1, F10, F2, FAM46A, FBLIM1, FGA, FGB, FGFR3, FGG, FN1, FUCA1, GDF15, GIPC2, GJB2, GNB1, GPR126, GTPBP4, HLA-E, IGF2R, IL32, IL6R, IL8, ITGB3BP, KRIT1, LAMB2, …	55	0.0068711	ADRB2, AGTR1, ANGPTL3, APBB1IP, APOH, AZGP1, CCL16, CD14, CFH, CLDN1, CLDN14, CLU, CNTN3, CPB2, CRP, CYP2J2, ECM2, EGR1, ENTPD5, F11, FBLIM1, GNE, HABP2, HGFAC, HRG, HYAL1, ITGB8, KNG1, KRIT1, LGALS4, LRRC7, MFSD2A, NID1, NT5E, ORM1, PDIA2, PRG4, PROC, RBBP4, RHOC, S100A8, S1PR1, SCYL3, SELE, SERPINC1, SERPINF1, SERPING1, SKAP1, ST6GAL1, TM4SF5, TNFSF4, TPM3, UBIAD1, VIM, ZEB1				16	0.051355	CDCA7, COL1A2, CYP2J2, EPCAM, LAMA1, LAMB1, MARCKSL1, PODXL, PTN, PTPRZ1, ROBO1, SPARC, TPBG, VCAN, VIM, ZBTB17	98	1.382e-13	ADAM9, ADAMTS9, AGR3, AGTR1, AMIGO1, AMIGO2, ANXA1, ANXA2, ARHGEF3, BMP2, CASK, CD44, CDH11, CDH17, CDH3, CDH6, CEACAM6, CHN2, CLDN4, CNTN4, COL11A1, COL4A1, COL5A1, COL7A1, CXCL12, CXCL5, DAB2, DCN, DDR1, DPP10, DSC2, DSG2, EGF, EGFL6, EZR, F2R, F2RL1, F3, FBLN5, FBN1, FLRT2, FZD3, GALNT6, GATA3, GCNT1, GCNT3, HSPG2, IGF1R, IGFBP3, IGSF1, IQGAP1, ITGA2, ITGA3, ITGA6, ITGAV, ITGB6, LAMA5, LAMB3, …	1.38198e-13
GO:0009063	cellular amino acid catabolic process	77	7	0.3147	ACMSD, AGMAT, AMT, GLUL, HGD, NADSYN1, PCYOX1	20	1.8015e-13	ABAT, ALDH4A1, ALDH5A1, ARG1, ASPA, CDO1, DAO, FAH, FTCD, HAL, HPD, IDO2, KMO, PAH, PCCB, PIPOX, PRODH2, SHMT1, TAT, TDO2							5	0.14647	AGMAT, AHCYL1, ALDH4A1, ARG2, DBT	1.80145e-13
GO:0005737	cytoplasm	5912	542	1.939e-13	A1CF, A2M, ABCA1, ABCG1, ABCG2, ABHD5, ACAA1, ACADVL, ACBD3, ACBD5, ACO2, ACOT13, ACOT4, ACP2, ACSL5, ACSS3, ACYP2, ADORA3, AES, AFTPH, AGA, AGMAT, AGPAT3, AGPAT9, AHNAK, AKAP13, AKAP9, AKR1C1, AKR1C3, AKR7L, ALCAM, ALDH1A1, ALDH1A3, ALDOB, AMBP, AMT, ANKRA2, ANXA4, AOAH, AP1M1, AP4B1, APBB1IP, APH1A, APLP2, APOA2, APOB, APOBEC3F, APPBP2, ARFGAP3, ARHGDIB, ARID1A, ARID4B, ARIH2, ARRDC3, ASAH1, AS…	192	0.31242	ABAT, ABCA5, ABCB1, ABCB4, ABL2, ACADL, ACADSB, ACOT12, ACOT7, ACOX1, ACOX2, ACSL1, ACSM3, ACSM5, ADHFE1, ADRB2, AEBP1, AGXT, AGXT2, AGXT2L1, AHR, AKR1C4, AKR7A3, ALAS1, ALB, ALDH2, ALDH4A1, ALDH6A1, AOAH, AOX1, APBB1IP, AR, ARG1, ARSE, ASB9, ASL, ASS1, BAAT, BBOX1, BDH1, BLNK, BLZF1, C14orf68, CA5A, CACYBP, CAPN3, CASZ1, CAT, CD14, CD1D, CDO1, CEP350, CEP70, CES2, CLDN1, CLU, CNDP1, CNST, CSAD, …	643	0.13747	ABI1, ACACA, ACADM, ACLY, ACOT7, ACPL2, ACTL6A, ACYP1, ADAM17, ADD2, ADD3, ADORA2B, AGPAT5, AK5, AKR1B1, AKR1C1, ALCAM, ALDH1A3, ALDOA, ALMS1, AMT, ANK3, ANKRD27, ANKRD32, ANP32A, ANP32E, ANXA5, AP1M2, AP1S2, AP2B1, AP2M1, AP3M2, APEH, APOD, ARF1, ARHGAP11A, ARHGAP28, ARHGEF10L, ARHGEF2, ARID4B, ARL2, ARL4A, ARPC2, ASGR2, ATL1, AURKA, AURKB, B4GALT6, BARD1, BAX, BCL10, BDH2, BIK, BIRC5, BLMH, BLV…	54	0.19882	ANLN, ANXA3, BCAT1, BNIPL, CCNB1, CCNB2, CDK1, DLK1, DNAJC16, ECT2, EIF2B3, EIF4G1, EPCAM, FABP3, GABPB2, GJA1, GK5, GPX8, GSTP1, HEPH, HK1, IGF2BP3, KIF20A, LIN28A, LIN28B, MAD2L1, MLF1, MTHFD2, NDN, NEBL, OLFML3, ORC6L, PMAIP1, PPP1R15B, PSRC1, PTPN13, RAB34, RACGAP1, RRM2, SACS, SCRN1, SLC25A24, SLC25A36, SNX27, SPARC, STK39, TOP2A, TPM4, TRIM6, TTK, TXNDC12, VIM, WNT2B, ZBTB17	249	0.0015235	AACS, ABCC4, ADAM9, ADAR, AGMAT, AGR3, AKAP12, AKR1A1, AKR1C1, ALDH18A1, ALDH4A1, ALOX5, AMOT, ANK3, ANXA1, ANXA2, APOBEC3B, APPL2, ARG2, ARHGEF10, ARID1A, ARIH2, ARL14, ARNT, ASAP2, ASRGL1, BBS12, BNC1, BTG3, C19orf33, C1orf116, C3orf52, C7orf23, C7orf68, CA4, CAMK2B, CAMKV, CAPN2, CCND2, CCNE1, CCNG2, CDH11, CDH3, CDKN1C, CHN2, CIDE-3, CKAP4, CKB, CLCN6, CLDN4, COTL1, CPE, CREB3L4, CRHR2, CRYAB…	1.93895e-13
GO:0008206	bile acid metabolic process	38	4	0.28924	ACAA1, AKR1D1, PROX1, SULT2A1	15	1.9469e-13	ACOX2, AKR1C4, BAAT, CYP27A1, CYP39A1, CYP3A4, CYP3A5, CYP7A1, CYP7B1, CYP8B1, NR1H4, PROX1, SLC27A5, UGT2A3, UGT2B4										1.94688e-13
GO:0006281	DNA repair	337				11	0.49571	DNASE1L3, GADD45G, GSTM1, IGF1, NR4A2, POLQ, RAD54L, RBBP4, RPA2, SHMT1, YBX1	82	1.9549e-13	ABL1, ANKRD32, APEX1, ASF1A, BARD1, BLM, BRCA1, BRCA2, BRIP1, BTG2, C11orf82, CCNA1, CDCA2, CDCA5, CDK7, CENPF, CHAF1A, CHEK1, CSNK1E, DCK, DCLRE1C, DDX11, DNA2, ESPL1, EXO1, FANCB, FANCD2, FANCF, FANCG, FANCI, FEN1, FLNA, GADD45A, H2AFX, HJURP, HMGA1, HMGB2, IPO4, MAD2L2, MEIR5, MND1, MRE11A, MSH2, MSH6, MTOR, NEIL3, NPM1, NUDT1, NUDT5, PARG, PARP1, PCNA, PMS1, POLA1, POLA2, POLD1, POLE2, POLQ, …	5	0.14668	CCNB1, DLGAP5, RRM2, TAF5L, TOP2A				1.95492e-13
GO:0031012	extracellular matrix	276										7	0.0080149	COL1A2, CTHRC1, FBN2, LAMA1, LAMB1, SPARC, VCAN	39	2.8065e-13	ADAMTS9, COL11A1, COL12A1, COL15A1, COL1A1, COL21A1, COL4A1, COL4A2, COL4A5, COL4A6, COL5A1, COL5A2, COL6A3, COL7A1, DAG1, DCN, EFEMP1, F3, FBLN5, FBN1, FLRT2, FMOD, HSPG2, ITGA3, ITGA6, LAMA5, LAMB3, LAMC1, LOX, LOXL1, LRP4, MATN3, NID2, PLSCR1, PXDN, SUSD1, TFPI2, TIMP1, TNN	2.80654e-13
GO:0005792	microsome	191	21	0.033429	APOB, CASP7, CYP1A1, CYP4X1, DGAT1, ERO1L, FMO4, FMO5, HMOX1, HSD17B2, IRS1, MGST2, MGST3, MTP, RAB2A, RAB4A, RPN1, SLC2A9, SLC35D1, SOAT1, STS	30	3.2448e-13	AADAC, APOM, CYP1A2, CYP2A6, CYP2B6, CYP2C18, CYP2C19, CYP2C8, CYP2C9, CYP2E1, CYP2J2, CYP39A1, CYP3A4, CYP3A5, CYP3A7, CYP4A11, CYP4F12, CYP4F2, CYP7A1, CYP7B1, CYP8B1, FMO3, FMO4, G6PC, GRB14, HSD17B6, RDH16, SLC27A2, SRD5A2, UGT2B15				2	0.46924	CYP2J2, MGST3				3.24479e-13
GO:0048856	anatomical structure development	3957	285	0.48109	ABHD2, ABHD5, ACVR1B, ACYP2, ADORA3, AGA, AGPAT9, AGT, AHSG, AKAP13, AKR1C1, AKR1C3, ALCAM, ANG, ANPEP, APLP2, AQP3, ARHGAP21, ARHGAP29, ARIH2, ASAH1, ATP7A, BCAN, BCL6, BHLHE40, BLZF1, BMP8B, BPNT1, BTBD6, BTG1, C13orf15, C19orf10, C1orf161, C5, CACNB2, CADM1, CAPN5, CASP8, CAST, CCL20, CCL5, CD151, CD164, CD99, CDC42BPA, CEACAM1, CEBPA, CELF2, CELF3, CEP170, CITED2, CLN3, CLN5, CPM, CR2, CREG1,…							45	0.010247	ANXA3, BEX2, CCR9, COL1A2, DLK1, DPYSL3, EIF4G1, ESRP1, FGF13, FZD7, GJA1, GSTP1, KIF17, KRT19, LAMA1, LIN28A, LIN28B, MAP1B, MARCKSL1, MLLT11, MPP7, NAP1L3, NDN, NEBL, PITX2, PROM1, PTN, PTPLA, PTPRZ1, ROBO1, SDC3, SERPINE2, SOX11, SPARC, STK39, TET1, TMEM8A, TPBG, TUBA1A, UCHL1, VIM, WNT2B, ZBTB17, ZIC2, ZNF462	221	3.2563e-13	ABCC4, ADAM9, ADAMTS9, AGTR1, AHCYL1, AKR1C1, ALOX5, AMIGO1, AMOT, ANXA1, ANXA2, ARHGEF10, ARIH2, ARL14, B3GNT5, BASP1, BBS12, BMP2, BNC1, BTG3, C19orf33, C5orf62, CACNB2, CASK, CCND2, CD3D, CD44, CDC42EP3, CDH11, CDH3, CDH6, CDKN1C, CDX2, CEACAM6, CLDN7, CMTM1, COL11A1, COL12A1, COL15A1, COL1A1, COL21A1, COL4A1, COL4A2, COL4A5, COL4A6, COL5A1, COL5A2, COL6A3, COL7A1, CREM, CRIM1, CRISPLD2, CRYAB…	3.25634e-13
GO:0007088	regulation of mitosis	143							47	3.5355e-13	ASPM, AURKA, BIRC5, BUB1, BUB1B, BUB3, C13orf34, CASC5, CCNF, CDC25C, CDC6, CDK7, CENPF, CHEK1, CKAP2, CKAP5, CSE1L, EIF2C2, ESPL1, FBXO5, FOXM1, HAUS1, KIF18A, KIF20B, KNTC1, LCMT1, MAD2L2, MKI67, NCAPD2, NEK2, NPM1, NUF2, NUSAP1, PRC1, PRMT5, PSRC1, PTTG1, RAD21, RCC2, SKA1, SKA2, SKA3, SPG20, TERF1, TPR, UBE2C, USP44	9	2.8552e-06	ANLN, CCNB1, CCNB2, CDC20, CDK1, MAD2L1, PSRC1, TOP2A, TTK				3.5355e-13
GO:0051783	regulation of nuclear division	143							47	3.5355e-13	ASPM, AURKA, BIRC5, BUB1, BUB1B, BUB3, C13orf34, CASC5, CCNF, CDC25C, CDC6, CDK7, CENPF, CHEK1, CKAP2, CKAP5, CSE1L, EIF2C2, ESPL1, FBXO5, FOXM1, HAUS1, KIF18A, KIF20B, KNTC1, LCMT1, MAD2L2, MKI67, NCAPD2, NEK2, NPM1, NUF2, NUSAP1, PRC1, PRMT5, PSRC1, PTTG1, RAD21, RCC2, SKA1, SKA2, SKA3, SPG20, TERF1, TPR, UBE2C, USP44	9	2.8552e-06	ANLN, CCNB1, CCNB2, CDC20, CDK1, MAD2L1, PSRC1, TOP2A, TTK				3.5355e-13
GO:0044454	nuclear chromosome part	114							41	3.8843e-13	ACTL6A, ADD2, BRCA1, CBX3, CBX5, DSCC1, GINS3, GINS4, GNL2, H2AFZ, HDAC1, HDAC2, IP6K2, MCM3, MCM6, MCM7, MCM8, MKI67, MORF4L1, NUF2, POLA1, POLD1, POLD3, POLE2, PRIM1, RAD1, RAD51, RBBP4, RBBP7, RIF1, RPA1, SAP130, SETDB1, SMARCA4, SMARCC1, SYCP1, SYCP2L, TGIF1, TRIM28, UBE2I, ZMYND11	3	0.068354	GINS1, ORC6L, TOP2A	5	0.39653	ARID1A, H2AFY, IP6K2, RPA3, SC65	3.88434e-13
GO:0003682	chromatin binding	154							49	4.484e-13	ACTL6A, ADNP, CBX3, CBX5, CDC45, CDC6, CDC7, CDCA5, CDT1, CENPA, CENPF, CHAF1A, CHD7, DEK, DNMT3B, ESCO1, FANCG, FANCI, FEN1, GMNN, H2AFZ, HDAC2, HMGA1, HNRNPC, ILF2, ITGB3BP, LBR, LMNA, LMNB1, MCM10, MCM2, MCM3, MCM6, MCM8, MTA3, ORC1L, PARP1, PRMT5, RAD21, RBBP8, RBPJ, SKIL, SMARCA4, SSRP1, STAG1, TERF1, TRIM24, TTF1, WDHD1							4.48399e-13
GO:0042598	vesicular fraction	194	21	0.03863	APOB, CASP7, CYP1A1, CYP4X1, DGAT1, ERO1L, FMO4, FMO5, HMOX1, HSD17B2, IRS1, MGST2, MGST3, MTP, RAB2A, RAB4A, RPN1, SLC2A9, SLC35D1, SOAT1, STS	30	4.9328e-13	AADAC, APOM, CYP1A2, CYP2A6, CYP2B6, CYP2C18, CYP2C19, CYP2C8, CYP2C9, CYP2E1, CYP2J2, CYP39A1, CYP3A4, CYP3A5, CYP3A7, CYP4A11, CYP4F12, CYP4F2, CYP7A1, CYP7B1, CYP8B1, FMO3, FMO4, G6PC, GRB14, HSD17B6, RDH16, SLC27A2, SRD5A2, UGT2B15				2	0.47735	CYP2J2, MGST3				4.93285e-13
GO:0043229	intracellular organelle	7746	606	0.0013681	A1CF, ABCA1, ABCG1, ABCG2, ABHD5, ACAA1, ACADVL, ACBD3, ACO2, ACOT13, ACOT4, ACP2, ACSL5, ACSS3, ACYP2, ADORA3, AES, AFTPH, AGA, AGMAT, AGPAT3, AGPAT9, AHNAK, AKAP9, AKR1C3, AMBP, AMPD2, AMT, ANG, ANKRA2, ANKRD30A, ANXA4, AOAH, AP1M1, AP4B1, APBB1IP, APH1A, APLP2, APOA2, APOB, APOE, APPBP2, ARAP2, ARFGAP3, ARHGAP21, ARID1A, ARID4B, ARIH2, ARRDC3, ASAH1, ASGR2, ATF6, ATP5C1, ATP7A, ATP7B, ATXN1, B…				955	7.2359e-13	ABI1, ABL1, ACADM, ACBD6, ACD, ACLY, ACOT7, ACTA1, ACTG2, ACTL6A, ACYP1, ADD2, ADNP, ADNP2, AEN, AGPAT5, AGTR1, AIF1L, AK5, AKIRIN1, ALMS1, ALPK3, AMT, ANK2, ANK3, ANKRD27, ANKRD32, ANP32A, ANP32E, ANXA5, AP1M2, AP1S2, AP2B1, AP2M1, APEX1, APITD1, APOD, ARF1, ARHGAP11A, ARHGAP19, ARHGAP21, ARHGAP28, ARHGEF10L, ARHGEF2, ARID2, ARID4B, ARL2, ARL4A, ARMC4, ARNT2, ARPC2, ASF1A, ASGR2, ASH1L, ASPM, AT…	66	0.39283	ACTC1, ANLN, ANXA3, BNIPL, BRDT, C1orf77, CAPZB, CCNB1, CCNB2, CDC20, CDCA7, CDK1, DLGAP5, DLK1, DNAJC16, ECT2, EIF4G1, FGF13, GABPB2, GINS1, GJA1, GPX8, GSTP1, HDGFRP3, HK1, IGF2BP3, INTS12, KIF20A, KRT19, LIN28A, LIN28B, MAD2L1, MAP1B, MTHFD2, NAP1L3, NEBL, OLFML3, ORC6L, PCYT1A, PHC3, PITX2, PMAIP1, PPP2R3A, PSRC1, PTPN13, RAB34, RACGAP1, SACS, SAMD13, SLC25A24, SLC25A36, SNX27, SPARC, TAF5L, …				7.23589e-13
GO:0002526	acute inflammatory response	103	20	3.7132e-05	A2M, AHSG, C1RL, CCL20, CCL5, CD59, CEBPD, CFI, CXCL1, FGA, HLA-C, IL8, LBP, MBL2, MIA2, OSMR, SERPINA1, SERPINA3, TPSD1, VTN	22	8.4378e-13	APCS, C1S, C4BPA, CD46, CFH, CFHR5, CP, CPB2, CRP, F12, FCN2, HP, HPN, HRG, ITIH4, KLKB1, KNG1, LRG1, MASP2, ORM1, ORM2, TSLP				2	0.2089	GSTP1, SERPINE2	4	0.51515	ITGA6, LIFR, MFI2, PTX3	8.43775e-13
GO:0050878	regulation of body fluid levels	297	35	0.0025784	ABCA1, ANXA4, ATP7A, BSND, CCL5, CD59, CXCL12, DGAT1, EPHB1, F10, F2, FGA, FGB, FGG, FOXA2, IL8, LGALS8, LRP8, LTF, MST1, P4HB, PECAM1, PLG, PLSCR1, PRLR, PROS1, RGS18, SERPINA5, SERPIND1, SERPINE1, SLCO2B1, STIM1, TFPI, TSPAN8, VTN	37	8.7138e-13	AGTR1, APCS, APOH, C1QC, C4BPA, C4BPB, CNTN3, CPB2, CPN1, CRP, CYP2J2, CYP3A4, F11, F12, F13B, F5, F7, F8, F9, HABP2, HPN, HRG, IGF1, KLKB1, KNG1, LRP8, NR1H4, NT5E, PLCG2, PROC, PROZ, PZP, SERPINA10, SERPINC1, SERPINF2, SERPING1, TNFSF14				4	0.23047	CYP2J2, SERPINE2, SPINT2, VCAN	23	0.00052817	AGTR1, ANXA2, CRYAB, CXCL12, DCN, EFEMP1, ETNK2, F2R, F3, F5, IQGAP1, ITGA2, ITGAV, MMP1, MUC13, NPPB, OXTR, PDPN, PLSCR1, SELP, THBD, THPO, TRPC1	8.71382e-13
GO:0034754	cellular hormone metabolic process	114	10	0.30143	AKR1C1, AKR1C3, ALDH1A1, CYP1A1, GSTA1, HSD17B11, HSD17B14, HSD17B2, RDH10, STS	23	9.1025e-13	ADH1A, ADH4, ADRB2, AKR1C2, AKR1C4, CD1D, CYP1A2, CYP27A1, CYP2C19, CYP2C8, CYP2C9, CYP3A4, CYP3A5, CYP3A7, HSD11B1, HSD17B6, JUN, LEPR, RDH16, SRD5A2, SULT1A1, SULT1E1, UGT2B15				1	0.61248	GSTP1	5	0.39653	AKR1C1, CRHR2, CYP1B1, ELOVL7, ITGA6	9.10252e-13
GO:0051325	interphase	443	32	0.51104	APOE, BHLHE40, BTG2, C13orf15, CDC25A, CDKN1A, CELF2, CREG1, CUL2, DDIT3, FAS, FN1, FOXA2, G0S2, GADD45A, GOLGA2, IRF6, JTB, KIAA0247, KLF4, MLLT6, NR2F2, PARP1, PLSCR1, PROX1, RFC4, RHOA, RND1, RND3, RNH1, TPD52L1, USP3				97	1.1873e-12	ABL1, ARL2, ASF1A, AURKA, BARD1, BIRC5, BLM, BRCA1, BRCA2, BRIP1, BTG2, BUB3, CCNA2, CDC25A, CDC25C, CDC6, CDC7, CDCA5, CDK2AP1, CDK4, CDKN3, CDT1, CELF2, CENPF, CENPJ, CHAF1A, CHEK1, CIAPIN1, CMTM4, DBC1, DBF4, DDX11, DDX21, DNMT1, E2F3, E2F8, EPB41, ESPL1, EZH2, FBXO5, FEN1, FGD1, FOXM1, G3BP1, GADD45A, GART, GLI2, GMNN, GNL3, GTSE1, IL17RD, KDM5B, KHDRBS1, LMNB2, MCM10, MCM2, MCM7, MCM8, MDM4,…	9	0.011266	BCAT1, CCNB1, CCNB2, CDC20, CDK1, DLGAP5, GSTP1, RRM2, TOP2A	18	0.3413	CCND2, CCNE1, CCNG2, CDC20, CDKN1C, DAB2, EGF, ELF4, HEY1, ID3, PLSCR1, S100A4, SENP5, SFN, SSBP2, TFAP2A, TFF1, USH1C	1.18727e-12
GO:2000026	regulation of multicellular organismal development	827	72	0.04922	ADORA3, AKR1C3, ARIH2, ASAH1, BHLHE40, BTG1, C13orf15, C19orf10, CAST, CCL5, CLN3, CSF1, CTCF, CXCL1, CXCL12, CXCL16, DLC1, DLG1, DYRK3, EGLN1, ELF3, ERAP1, FOXO3, FOXP1, FZD4, GADD45A, GJB2, GLRX, GPR126, HBP1, HMOX1, HNF1B, ID2, IL22RA1, IL34, IL8, INHBA, KLF10, KLF4, KLF6, LTF, MEF2C, NDRG1, NR2F2, NRP1, NUMB, OSTF1, PDLIM5, PECAM1, PLG, PROX1, PTPN7, RAP1A, RCAN1, RHOA, SBDS, SELE, SLC2A10, S…	37	0.020303	AHR, ANGPTL3, APOH, AZGP1, BLNK, CCL16, CRP, CSF1, CSTA, CXCL13, DEFB1, EGR1, ENPEP, HRG, HYAL1, JUN, LPA, MAFB, MRAS, NR4A2, PROX1, RHOC, S1PR1, SELE, SERPINA4, SERPINC1, SERPINF1, SKI, SRGN, TNFSF4, TPM3, TSLP, TWIST1, TYROBP, UGT2B17, VIM, ZEB1				14	0.0084243	ANXA3, BEX2, COL1A2, DPYSL3, FZD7, GJA1, MLLT11, PITX2, PTN, ROBO1, SERPINE2, SPARC, VIM, ZBTB17	73	1.2143e-12	ADAMTS9, AHCYL1, AMIGO1, AMOT, ANXA2, ARIH2, BMP2, CASK, CD44, CDH11, CDKN1C, CEACAM6, COL1A1, COL4A2, COL4A6, CTSL2, CXCL12, DAB2, DCN, DKK1, DPYSL2, EDNRB, EFEMP1, ELF4, EZR, F2R, F2RL1, F3, FILIP1L, FOXQ1, FZD3, GATA3, HEY1, IGFBP6, IQGAP1, ITGAV, LAMC1, LGALS3, LIPH, LPAR1, LRP4, MECOM, MFI2, MSX1, MYLIP, NEU1, NOG, OLR1, PAPPA, PCSK9, PDCD10, PGF, PLA2G10, PLXDC2, PMP22, PRDM1, PTPN7, PTX3, …	1.2143e-12
GO:0007052	mitotic spindle organization	64				4	0.14258	ASPM, GPSM2, KIF2C, RCC2	29	1.2185e-12	ASPM, AURKA, BOD1, CDCA8, CKAP2, CKAP5, CSPG6, FBXO5, GPSM2, HAUS1, HMMR, KIF11, KIF18A, KIF23, KIF2A, KIF2C, KIF4A, KIFC1, NPM1, PAK1, PRC1, RCC2, SPAG5, STIL, STMN1, TACC3, TPX2, TUBG1, UBE2C	1	0.41222	TTK				1.21853e-12
GO:0002376	immune system process	2074	231	1.2399e-12	A2M, ABHD2, ACO2, ACVR1B, ACYP2, ADORA3, AGT, AHSG, AKAP13, AKAP9, AKR1C3, ALCAM, AMICA1, ANG, ANKRA2, ANPEP, APOBEC3F, APOE, ARHGAP21, ARHGDIB, ARIH2, ATF6, B2M, BAT5, BCL6, BIRC3, BLZF1, C19orf10, C1RL, C3, C5, C8B, CADM1, CALCOCO2, CASP4, CASP7, CASP8, CCDC18, CCL20, CCL5, CD151, CD164, CD47, CD59, CD99, CEACAM1, CEBPA, CEBPD, CELF2, CFB, CFHR3, CFI, CHI3L1, COLEC11, CPM, CR2, CREM, CSF1, CTCF…	111	8.8914e-09	ABCA9, ABCB1, ABCB4, ABL2, AGTR1, APCS, APOH, APOL1, AQP9, ARG1, BLNK, BLZF1, C1QB, C1QC, C1R, C1S, C2, C4BPA, C4BPB, C6, C8A, C8G, C9, CCDC18, CCL16, CD14, CD163, CD1D, CD46, CFH, CFHR2, CFHR5, CHI3L1, CLDN1, CLU, CPB2, CPN1, CREM, CRP, CSF1, CTSS, CXCL13, DEFB1, DHODH, DNASE1L3, EGR1, FCN2, FCN3, FCRL2, FOLH1, FOS, GC, HAMP, HHEX, HLA-DPA1, HLA-DRA, HLF, HP, HPR, HRG, HRSP12, IFI27, IFI44, IGJ,…							92	0.021715	ADAR, AGTR1, AHCYL1, ALOX5, ANXA1, ANXA2, APOBEC3B, ARIH2, B3GNT5, BMP2, C1QB, CCDC18, CCND2, CD3D, CD44, CHN2, CMTM3, COL1A1, COLEC12, CREM, CTSL2, CXCL12, CXCL5, CYBA, DAB2, DDR1, DPYSL2, DUOX2, EFNB2, EZR, F2R, F2RL1, F3, FLVCR1, FMOD, GATA3, GCNT1, GEM, GREM1, HDAC9, HEY1, HOXC6, ICA1, ID3, IFI16, ITGA2, ITGA6, KIF2C, LAMP3, LGALS2, LGALS3, LY9, MECOM, MFGE8, MFI2, MFSD6, MGST3, MMD, NEU1, OL…	1.23989e-12
GO:0005578	proteinaceous extracellular matrix	263										6	0.021985	COL1A2, FBN2, LAMA1, LAMB1, SPARC, VCAN	37	1.3314e-12	ADAMTS9, COL11A1, COL12A1, COL15A1, COL1A1, COL21A1, COL4A1, COL4A2, COL4A5, COL4A6, COL5A1, COL5A2, COL6A3, COL7A1, DAG1, DCN, EFEMP1, F3, FBLN5, FBN1, FMOD, HSPG2, ITGA3, ITGA6, LAMA5, LAMB3, LAMC1, LOX, LOXL1, LRP4, MATN3, NID2, PXDN, SUSD1, TFPI2, TIMP1, TNN	1.3314e-12
GO:0032101	regulation of response to external stimulus	364	50	6.8453e-06	ABCA1, ANXA4, C1RL, CCL5, CD59, CFI, CSF1, CST3, CXCL12, CXCL16, EFNA1, FOXA2, FOXP1, HEBP1, HLA-C, IL1R2, IL6R, IL6ST, IL8, IRAK4, KLF4, LAMP2, LGALS8, LIPA, LRP8, LTF, MBL2, NDRG1, NFKBIA, NRP1, P4HB, PLD2, PLG, PPARA, PPARG, PROS1, PROX1, RHOA, SERPINA5, SERPIND1, SERPINE1, SLCO2B1, STAT4, STIM1, TFPI, TNFAIP3, TNFRSF25, TNFSF13B, TXNIP, VCAM1	41	1.414e-12	AHR, APCS, APOH, C1S, C4BPB, CD163, CD46, CFH, CFHR5, CPB2, CPN1, CRP, CSF1, CYP2J2, DEFB1, F7, FCN2, GC, GPX2, HABP2, HPN, HRG, IGF1, KLKB1, KNG1, LRP8, MASP2, NR1H4, NT5E, ORM1, PROC, PROX1, PROZ, PZP, RARRES2, S1PR1, SERPINA10, SERPINA4, SERPINC1, SERPINF1, SERPINF2				5	0.18284	CYP2J2, GSTP1, SERPINE2, SPINT2, VCAN	17	0.1713	ABCC4, ANXA2, CHN2, CXCL12, DCN, F2R, F3, GATA3, GREM1, ITGAV, LPAR1, MARCKS, NLRP2, PDPN, PLP2, PTX3, TRPC1	1.41403e-12
GO:0016042	lipid catabolic process	151	25	7.0794e-05	ACAA1, ACADVL, ACSL5, AKR1C1, AOAH, APOC3, APOE, ASAH1, ECHDC3, ENPP7, ETFA, FN1, GHR, HEXA, HSD17B2, LIPA, NR1H3, PHYH, PLA2G12A, PLA2G15, PSAP, SCP2, SGMS2, SLC25A20, STS	26	1.4317e-12	ACADL, ACOX1, ACOX2, ADRB2, AKR1C2, ANGPTL3, ANGPTL4, AOAH, APOA5, APOC1, APOL1, AZGP1, BDH1, CYP2C19, DECR1, ECHDC2, ECHDC3, EHHADH, EPHX2, HAO2, HSD17B6, PCCB, PHYH, PON1, PPARGC1A, SLC27A2										1.43167e-12
GO:0048731	system development	3355				109	0.37495	ABCA9, ABCC2, ABL2, ADRB2, AEBP1, AGTR1, AHR, AMDHD1, ANGPTL3, ANGPTL4, APCS, APOH, AR, ARG1, ARSE, ASPM, AZGP1, BLNK, BLZF1, CAPN3, CCL16, CD14, CLU, CNTN3, CRB1, CRP, CSF1, CSTA, CUX2, CXCL13, CYP3A4, DEFB1, DNASE1L3, EGR1, EGR2, EHHADH, ENPEP, F11, FCRL2, FGF12, FNDC7, FOS, HAMP, HGFAC, HHEX, HLA-DRA, HLF, HP, HRG, HRSP12, HSD11B1, HYAL1, HYAL2, IGF1, IGFBP1, IL1RAP, INHBB, JUN, KRIT1, LECT2, …				38	0.020849	ANXA3, BEX2, CCR9, COL1A2, DLK1, DPYSL3, ESRP1, FGF13, GJA1, GSTP1, KRT19, LAMA1, LIN28B, MAP1B, MARCKSL1, MLLT11, NAP1L3, NDN, PITX2, PROM1, PTN, PTPLA, PTPRZ1, ROBO1, SDC3, SERPINE2, SOX11, SPARC, STK39, TET1, TMEM8A, TUBA1A, UCHL1, VIM, WNT2B, ZBTB17, ZIC2, ZNF462	193	1.7632e-12	ABCC4, ADAM9, ADAMTS9, AGTR1, AHCYL1, AKR1C1, ALOX5, AMIGO1, AMOT, ANXA1, ANXA2, ARHGEF10, ARIH2, B3GNT5, BASP1, BMP2, BNC1, BTG3, C19orf33, C5orf62, CACNB2, CASK, CCND2, CD3D, CD44, CDH11, CDH3, CDKN1C, CDX2, CEACAM6, CLDN7, CMTM1, COL11A1, COL12A1, COL15A1, COL1A1, COL21A1, COL4A1, COL4A2, COL4A5, COL4A6, COL5A1, COL5A2, COL6A3, COL7A1, CRIM1, CRYAB, CTSL2, CXCL12, CXCL5, CYP1B1, DAB2, DCN, DKK…	1.76317e-12
GO:0042221	response to chemical stimulus	4013	383	5.4577e-11	ABCC3, ABCG1, ABCG2, ACADVL, ACBD3, ACO2, ACOT4, ACSL5, ACSS3, ADCK2, ADCY9, ADORA3, AGPAT9, AGT, AHSG, AIG1, AKAP13, AKR1C1, AKR1C3, AKR7L, ALCAM, ALDH1A1, ALDH1A3, ALDOB, AMBP, ANG, ANKRD30A, ANXA4, AOAH, APBB1IP, APLP2, APOA1, APOA2, APOB, APOC3, APOE, AQP3, ARRDC3, ARRDC4, ASAH1, ATF6, ATG4A, ATP10D, ATP11B, ATP7A, ATP7B, ATP9A, B2M, BACE1, BAD, BHLHE40, BIRC3, BNIP3, BRP44, BTG1, BTG2, C1orf…	197	2.0163e-12	AADAC, ABCB1, ABCB4, ABCC2, ABCC6, ABHD6, ABL2, ACOX1, ADRB2, AGTR1, AHR, AKR1C2, AKR1C4, AKR7A3, ALAS1, ALB, ALDH2, ALDH4A1, ALDH8A1, ANGPTL4, ANO1, AOAH, AOX1, APBB1IP, APOA5, AQP9, AR, ARG1, ASS1, ATF5, AZGP1, BAAT, BCHE, C1R, C2, CAT, CCL16, CD14, CD163, CD1D, CD46, CDO1, CES2, CFH, CFHR2, CHI3L1, CLDN1, CP, CPN1, CRP, CSAD, CSF1, CTSS, CXCL13, CYP1A2, CYP27A1, CYP2A6, CYP2A7, CYP2B6, CYP2C18…	428	0.37325	ABCC1, ABCC5, ABL1, ACADM, ACTG2, ADAM17, ADNP, ADNP2, ADORA2B, ADRBK2, AGTR1, AIF1L, AKR1C1, AKR1C2, ALCAM, ALDH1A3, ALPL, AMD1, ANTXR1, APEH, APEX1, APOD, ARF1, ARHGEF2, ARNT2, ASPHD2, ATIC, ATP1A1, AURKA, AURKB, BARD1, BAX, BBS9, BCL2L12, BDNF, BIRC5, BLM, BLMH, BRCA1, BRCA2, BRD7, BTG2, BUB3, BYSL, C1orf156, C1orf187, C1orf69, C1QBP, C6orf115, CAD, CAMK1D, CAPN2, CARM1, CASP3, CAV1, CBX3, CCA…	41	0.071945	ANXA3, ASNS, BCAT1, BEX1, BEX2, CCNB1, CCR9, CDK1, COL1A2, CYP2J2, DPYSL3, EIF4G1, FABP3, GK5, GPC3, GPX8, GSTP1, HEPH, KIF20A, LDHB, LIN28B, MAD2L1, MAP1B, MLLT11, PMAIP1, PROM1, PTN, ROBO1, RRM2, SACS, SERPINE2, SLC2A3, SLC39A10, SPARC, SPINT2, STK39, TOP2A, TUBB2B, TUBB6, VIM, WNT2B	205	1.494e-08	AACS, ABCC4, ADAM9, ADAMTS9, ADIPOR1, AGTR1, AKR1A1, AKR1C1, ALDH4A1, ALOX5, ANKRD1, ANXA1, ANXA2, ARG2, ARNT, ATP1A1, BAMBI, C19orf33, C1orf116, C3orf52, C7orf23, C7orf68, CACNB3, CAPN2, CCND2, CCNE1, CCNG2, CD44, CDH17, CDKN1C, CEACAM6, CGA, CHN2, CIDE-3, CLDN4, CLDN7, CLIC1, CMTM1, CMTM3, COL1A1, COL4A5, COLEC12, CREB3L4, CRHR2, CRIM1, CRISPLD2, CRYAB, CSDA, CTPS, CXCL12, CXCL5, CYB5R1, CYBA, …	2.01625e-12
GO:0003729	mRNA binding	181							53	2.0327e-12	ATIC, CAPRIN1, CELF2, CPSF3, CSTF2, DAZL, DCP2, DEK, DHX9, ELAVL2, EPRS, G3BP1, GATA3, HAX1, HNRNPA1, HNRNPAB, HNRNPC, HNRNPD, HNRNPL, HNRNPU, HNRPDL, HNRPLL, IGF2BP1, ILF3, KHDRBS1, LARP6, LSM7, MAGOH, MAGOHB, MBNL1, MEX3B, MEX3C, NCL, NUDT21, PABPC3, PABPC4, PARK7, PPIE, PTBP1, PTBP2, RBM12B, RNPS1, SFPQ, SFRS9, SLBP, SNRPA, SSB, STRBP, THOC4, TYMS, UPF3B, YWHAB, ZRANB2							2.03274e-12
GO:0007051	spindle organization	110				5	0.26609	ASPM, CEP350, GPSM2, KIF2C, RCC2	39	2.4414e-12	ASPM, AURKA, BOD1, CDCA8, CKAP2, CKAP5, CSPG6, EPB41, ESPL1, FBXO5, GPSM2, HAUS1, HAUS3, HAUS6, HMMR, KIF11, KIF18A, KIF23, KIF2A, KIF2C, KIF4A, KIFC1, MAPRE1, NCL, NEDD1, NEK7, NPM1, NUF2, PAK1, PRC1, RCC2, SPAG5, STIL, STMN1, TACC3, TPX2, TROAP, TUBG1, UBE2C	3	0.062793	DLGAP5, MAD2L1, TTK				2.44145e-12
GO:0070887	cellular response to chemical stimulus	951	99	9.9538e-05	ABCG2, AGPAT9, AHSG, AKR1C1, AKR7L, ALCAM, ALDH1A1, APBB1IP, AQP3, ARRDC3, ATF6, ATG4A, BIRC3, BRP44, C5, CAMK2N1, CCL20, CCL5, CHI3L1, CIB1, CNKSR3, CREB5, CSF1, CXCL1, CXCL12, CXCL16, CYBASC3, DDX60L, DENND4C, DNAJC3, DUSP1, ECE1, EDEM1, EFNA1, ELF3, ERAP1, FAM107B, FAS, FMO4, FOXP1, GBA3, GHR, GNAI2, GPR39, HBEGF, HERPUD1, HSD17B2, IFI44L, IFNGR1, IL10RB, IL1R1, IL1R2, IL32, IL6R, IL8, IRAK4, …	72	3.1807e-12	AADAC, ABCB1, ABCC2, ABCC6, AKR1C2, AKR1C4, AKR7A3, ALDH2, ALDH8A1, AOX1, APBB1IP, C2, CAT, CCL16, CD163, CES2, CHI3L1, CSF1, CXCL13, CYP1A2, CYP27A1, CYP2A6, CYP2A7, CYP2B6, CYP2C18, CYP2C19, CYP2C8, CYP2C9, CYP2E1, CYP2J2, CYP3A4, CYP3A5, CYP3A7, CYP4F11, EPHX1, FMO3, FMO4, FOS, GC, GRB14, GSTM1, HHEX, IGFBP1, IL1RAP, KNG1, LECT2, MAOA, MT1M, NAT2, NAT8, NDRG2, NR1I2, NR1I3, NR4A2, ORM1, PAH, P…							51	0.0032071	ADIPOR1, AKR1A1, AKR1C1, ALOX5, ANKRD1, ANXA1, ARG2, ATP1A1, BAMBI, C19orf33, CACNB3, CD44, CHN2, CRHR2, CRIM1, CSDA, CTPS, CXCL12, CXCL5, CYP1B1, DAB2, DPYSL2, EGF, EZR, F2RL1, FBLN5, FMO1, FOXQ1, FSTL1, GATA3, GREM1, HEY1, HSPG2, IGF1R, LMNA, ME1, NEDD4L, NQO1, PLA2G4A, PLP2, S100A10, S100A11, S100A12, SELP, SPRR3, STC2, TDP2, TIMP1, TMEM65, TNFSF4, WIPF1	3.18074e-12
GO:0008608	attachment of spindle microtubules to kinetochore	27				1	0.57896	RCC2	18	4.2238e-12	BUB1, BUB1B, BUB3, CASC5, CDCA8, CENPE, CENPF, CHEK1, DIAPH2, NPM1, NUF2, RAD21, RCC2, SKA3, SPAG5, SPC25, TACC3, ZNF828	1	0.20063	ECT2				4.22379e-12
GO:0043226	organelle	7853	616	0.0008615	A1CF, ABCA1, ABCG1, ABCG2, ABHD5, ACAA1, ACADVL, ACBD3, ACBD5, ACO2, ACOT13, ACOT4, ACP2, ACSL5, ACSS3, ACYP2, ADORA3, AES, AFTPH, AGA, AGMAT, AGPAT3, AGPAT9, AHNAK, AKAP9, AKR1C3, AMBP, AMPD2, AMT, ANG, ANKRA2, ANKRD30A, ANXA4, AOAH, AP1M1, AP4B1, APBB1IP, APH1A, APLP2, APOA2, APOB, APOE, APPBP2, ARAP2, ARFGAP3, ARHGAP21, ARID1A, ARID4B, ARIH2, ARRDC3, ASAH1, ASGR2, ATF6, ATP5C1, ATP7A, ATP7B, A…				961	4.8201e-12	ABI1, ABL1, ACADM, ACBD6, ACD, ACLY, ACOT7, ACTA1, ACTG2, ACTL6A, ACYP1, ADD2, ADNP, ADNP2, AEN, AGPAT5, AGTR1, AIF1L, AK5, AKIRIN1, ALMS1, ALPK3, AMT, ANK2, ANK3, ANKRD27, ANKRD32, ANP32A, ANP32E, ANXA5, AP1M2, AP1S2, AP2B1, AP2M1, APEX1, APITD1, APOD, ARF1, ARHGAP11A, ARHGAP19, ARHGAP21, ARHGAP28, ARHGEF10L, ARHGEF2, ARID2, ARID4B, ARL2, ARL4A, ARMC4, ARNT2, ARPC2, ASF1A, ASGR2, ASH1L, ASPM, AT…	66	0.45231	ACTC1, ANLN, ANXA3, BNIPL, BRDT, C1orf77, CAPZB, CCNB1, CCNB2, CDC20, CDCA7, CDK1, DLGAP5, DLK1, DNAJC16, ECT2, EIF4G1, FGF13, GABPB2, GINS1, GJA1, GPX8, GSTP1, HDGFRP3, HK1, IGF2BP3, INTS12, KIF20A, KRT19, LIN28A, LIN28B, MAD2L1, MAP1B, MTHFD2, NAP1L3, NEBL, OLFML3, ORC6L, PCYT1A, PHC3, PITX2, PMAIP1, PPP2R3A, PSRC1, PTPN13, RAB34, RACGAP1, SACS, SAMD13, SLC25A24, SLC25A36, SNX27, SPARC, TAF5L, …				4.82006e-12
GO:0015630	microtubule cytoskeleton	487	38	0.31741	ACOT13, AKAP9, APPBP2, CALML4, CEP170, CEP70, CLIP1, CTCF, DCTN3, DNAH5, DNALI1, DST, DYNLT3, EVI5, IFT20, KIF16B, KIFC3, NDEL1, NDRG1, NEDD9, NEK6, NEK7, NPHP3, NR3C1, PLK2, PPP1R2, PSRC1, RAB11FIP3, RNF19A, SASS6, SBDS, SCYL1, TBC1D8B, TBC1D9, TBCE, TF, TUBB8, YPEL2				102	5.3318e-12	ALMS1, ANKRD32, ARHGEF2, ARL2, ARMC4, ASH1L, ASPM, AURKA, AURKB, BARD1, BIRC5, BOD1, BRCA1, BRCA2, BUB1, BUB1B, CAPG, CCDC28B, CCDC99, CDCA8, CENPE, CENPF, CENPJ, CEP135, CEP152, CEP170, CEP55, CEP70, CEP78, CETN3, CKAP2, CKAP5, CSE1L, DCLK1, DISC1, EML1, EPB41, EPB41L2, GPSM2, GTSE1, HAUS1, HAUS3, HAUS6, HMMR, IGF2BP1, KIF11, KIF14, KIF15, KIF18A, KIF18B, KIF1C, KIF23, KIF26A, KIF2A, KIF2C, KIF3…	16	2.6647e-06	CCNB1, CDC20, CDK1, DLGAP5, ECT2, KIF20A, MAD2L1, MAP1B, PSRC1, PTPN13, RACGAP1, TOP2A, TTK, TUBA1A, TUBB6, VIM				5.33177e-12
GO:0006725	cellular aromatic compound metabolic process	160	15	0.17422	ACMSD, AKR1C3, AKR7L, ATP7A, CYP1A1, DDC, DIO1, GCHFR, HGD, HMOX1, INHBA, KYNU, TPK1, TSHB, UMPS	26	5.6757e-12	ADH4, ADRB2, AKR7A3, ALDH1L1, ALDH8A1, CP, CYP1A2, CYP2A6, CYP3A4, DHODH, DPYS, FAH, FOLH1, FTCD, HPD, IDO2, KMO, PAH, SHMT1, SULT1A1, SULT1E1, TAT, TDO2, UGT2B15, UPB1, XDH							7	0.35962	CYP1B1, DDC, DUOX2, IMPDH1, MTHFD1L, NQO1, TYRP1	5.67569e-12
GO:0009636	response to toxin	148	16	0.065352	ABCG2, ALDH1A1, AOAH, BTG2, CACNA1D, CXCL1, FMO4, GSTA1, LCP1, RASGRP3, RTKN2, SERPINA3, TMPRSS2, TST, TWIST1, VTN	25	6.0287e-12	ABCC2, AKR1C4, ALB, AOAH, BCHE, CD163, CYP2C8, CYP3A7, DCXR, DPYS, DUSP10, EPHX1, EPHX2, F11, FMO3, FMO4, GLYAT, GSTM1, HSD11B1, MT1F, MT1G, NAT2, NR1I2, PON1, TWIST1	17	0.38834	ABCC1, ANTXR1, BAX, BTG2, CSE1L, CXCL6, GCLM, GTSE1, LPHN1, ODC1, PARK7, PPOX, PRKD3, RRAS2, RTKN2, SNN, TP53I3	2	0.34578	GSTP1, PMAIP1				6.0287e-12
GO:0008283	cell proliferation	2801	242	0.00071424	A2M, ABCG2, ACO2, ACOT13, ACSL5, ACVR1B, ADORA3, AGT, AKR1C1, AKR1C3, ALDH1A3, ANG, ANPEP, APOE, ARHGDIB, ARID4B, ARIH2, ARRDC3, ARRDC4, B2M, BCL6, BHLHE40, BLZF1, BNIPL, BTG1, BTG2, C13orf15, C5, C8orf4, CADM1, CAMK2D, CASP7, CAST, CCL20, CCL5, CD151, CD164, CD47, CD59, CD99, CDC25A, CDKN1A, CEACAM1, CEBPA, CELF2, CFB, CFI, CFLAR, CHI3L1, CLDN3, CLIP1, CMTM8, CREG1, CREM, CSF1, CTCF, CTNNBIP1, C…	103	0.047469	ABL2, ADRB2, AGTR1, ALB, ALDH1L1, ANXA10, APOA5, APOH, AR, ASB9, ASPM, AZGP1, BLNK, BLZF1, CACYBP, CCL16, CD14, CD163, CD46, CFH, CHI3L1, CLDN1, CLU, CREM, CRP, CSF1, CXCL13, EGR1, ENPEP, EPHX2, F12, F5, F8, FOLH1, FOS, GADD45G, GLS2, GPX2, GRB14, HAMP, HGFAC, HPN, HRG, HYAL1, IFI44, IGF1, IGFBP1, INHBE, ITGB8, KAT2B, KIF2C, KLF9, KNG1, KRIT1, LECT2, LEPR, LGALS4, LPA, MLXIPL, MNT, NDRG2, NR1I2, …	354	4.8414e-05	ABI1, ABI2, ABL1, ABTB1, ACACA, ACLY, ADAM17, ADORA2B, AGTR1, AIF1L, AKR1C1, ALDH1A3, AMD1, APEH, APOD, ARF1, ARHGEF2, ARID4B, ASPM, AURKA, AURKB, BARD1, BAX, BCL10, BIK, BIRC5, BLZF1, BMPR1A, BNC2, BRCA1, BRCA2, BTG2, BUB1, BUB1B, BUB3, BYSL, C12orf48, C1QBP, C2orf40, CACYBP, CAD, CALCB, CAMK2B, CASC5, CAV1, CCDC88A, CCNA2, CCNY, CCRL1, CD46, CDC123, CDC25A, CDC25C, CDC45, CDC6, CDC7, CDCA4, CDC…	36	0.0034985	ANLN, ARMCX1, ASNS, ATP1B3, BCAT1, BEX4, BNIPL, C1orf77, CCNB1, CDK1, DLGAP5, DLK1, ECT2, EIF4G1, EPCAM, FABP3, GJA1, GPC3, GSTP1, HDGFRP3, IGF2BP3, LAMA1, LIN28B, LRRN1, NDN, PSRC1, PTN, PTPN13, RRM2, SLC39A10, SPINT2, TOP2A, TPBG, TTK, VCAN, ZBTB17	167	6.4266e-12	ADIPOR1, AGR3, AGTR1, AKR1C1, ALOX5, ANXA1, ANXA2, APPL2, ARG2, ARID3A, ARIH2, BAMBI, BMP2, BNC1, BTG3, C7orf68, CA8, CAMK2B, CASK, CCND2, CCNE1, CCNG2, CD3D, CD44, CDH3, CDKN1C, CDX2, CHN2, CKB, COL4A2, COL4A6, CREM, CXCL12, CXCL5, DAB2, DCN, DDX26B, DFNA5, DKK1, DKK3, DLG5, EBNA1BP2, EFEMP1, EFNB2, EGF, EGFL6, EIF4G1, ELF4, ELOVL7, EPB41L3, EZR, F2R, F2RL1, F3, F5, FAM57A, FBLN5, FILIP1L, FOXQ1…	6.4266e-12
GO:0051320	S phase	138							44	6.4306e-12	ABL1, ASF1A, BARD1, BRCA1, BRIP1, CDC25A, CDC7, CDK2AP1, CDT1, CHAF1A, CHEK1, CIAPIN1, DDX11, E2F8, EPB41, FBXO5, FEN1, FOXM1, G3BP1, GMNN, GNL3, IL17RD, KDM5B, LMNB2, MCM10, MCM2, MCM7, MRE11A, MYBL2, NAE1, NASP, NME1, PCNA, PDCD2L, PIF1, PSIP1, PTTG1, RBBP8, RHOA, RIF1, SLBP, TIPIN, VRK1, WDHD1	3	0.10605	CCNB1, GSTP1, RRM2				6.4306e-12
GO:0050673	epithelial cell proliferation	166	14	0.30399	A2M, ANG, CTCF, CXCL12, EGLN1, ELF3, ERMAP, KRIT1, LTF, PLG, PROX1, RCAN3, SLC9A3R1, TIMP3	8	0.15419	APOH, CLU, CRP, ENPEP, KRIT1, LPA, PROX1, SERPINF1	19	0.38407	ADAM17, BRCA1, CDH13, CXCL12, FES, FGFR1, FLT1, FOXM1, HMGA2, HSPG2, IQGAP1, NOX4, ODC1, PRMT5, PROX1, RBPJ, SEMA3A, SOX2, TAC1				28	9.3661e-12	ADIPOR1, CDKN1C, CDX2, COL4A2, COL4A6, CXCL12, EFNB2, F2R, F3, FBLN5, HSPG2, IGF1R, IQGAP1, MYOF, OLR1, OXTR, PDCD10, PGF, PLA2G4A, PTX3, PYHIN1, QSOX1, TAGLN, TFAP2A, TFPI2, TIMP1, TMSB10, WNT5A	9.36607e-12
GO:0009056	catabolic process	1547	168	1.7086e-08	ABCA1, ABCG1, ACAA1, ACADVL, ACMSD, ACO2, ACSL5, AGA, AGL, AGMAT, AKAP13, AKR1C1, ALDOB, AMBP, AMPD2, AMT, ANG, AOAH, APH1A, APOA1, APOA2, APOC3, APOE, ARAP2, ARHGAP21, ASAH1, ATP10D, BACE1, BIRC3, BNIP3, BNIPL, BTG2, C5, CADM1, CASP7, CFI, CIDEB, CST3, CTBS, CTSA, CTSZ, CUL2, CXCL1, CYP4X1, DCLRE1C, DNAJB2, ECHDC3, EDEM1, EDEM2, EDEM3, EFNA1, EIF4G1, ENPP7, ETFA, ETHE1, EVI5, F10, FBLIM1, FBXL15…	98	1.0556e-11	ABAT, ABL2, ACADL, ACOX1, ACOX2, ADH4, ADRB2, AGXT2, AKR1C2, ALDH1L1, ALDH4A1, ALDH5A1, ANGPTL3, ANGPTL4, AOAH, APOA5, APOC1, APOL1, APOM, AQP9, ARG1, ASPA, ASS1, AZGP1, BCHE, BDH1, CAT, CDO1, CES2, CFH, CPEB3, CYP1A2, CYP2B6, CYP2C19, CYP2C8, CYP2C9, DAO, DCXR, DECR1, DFFA, DMGDH, DNASE1L3, DPYS, ECHDC2, ECHDC3, EHHADH, ENTPD5, EPHX2, FAH, FBLIM1, FOLH1, FTCD, HAL, HAO2, HLA-DRA, HNMT, HPD, HSD1…	174	0.17365	ABL1, ABTB1, ACADM, ACLY, ADAM17, ADAMTS3, ADO, AEN, AKR1B1, AKR1C1, AKR1C2, ALDOA, ALPL, AMT, ANKRD27, ARHGAP21, ARMC8, ATIC, ATL1, BARD1, BLMH, BLVRA, BTG2, BUB1B, CASP3, CCNF, CDH13, CHEK1, CHIA, CHN1, CNIH4, CNOT6, CNOT7, COPS3, CPT1C, DCLRE1C, DCP2, DFFA, DHCR24, DHX36, DNA2, DNAJB6, DNAJC10, EGLN3, EIF4A3, EIF4G1, ELAVL2, ENAH, ENO2, EXO1, EXOSC2, EXOSC9, FAM48A, FBXL7, FBXO44, FBXO5, FEN1,…	14	0.39988	ATG4C, BNIPL, CDC20, ECT2, EIF4G1, HK1, MAD2L1, MAP1B, PFKP, PITX2, PMAIP1, PTN, TOP2A, UCHL1				1.05565e-11
GO:0040011	locomotion	1685	127	0.28567	A2M, ADORA3, AHSG, AKAP13, AKAP9, ALCAM, AMBP, AMICA1, ANXA4, APOE, AQP3, ARAP2, ARHGAP21, ARHGDIB, ARRDC3, B2M, BTG1, C17orf37, C3, C5, CADM1, CAPN12, CCL20, CCL5, CD151, CD47, CD99, CEACAM1, CFB, CIB1, CLDN3, CSF1, CST3, CTSB, CTSS, CXCL1, CXCL12, CXCL16, CXCL2, DLC1, DNAH5, DNAJB4, DUSP1, EFNA1, EPAS1, EPHB1, ERBB3, F2, FAS, FBLIM1, FGG, FN1, FOXO3, FOXP1, GJB2, GNAI2, GOLGA2, GTPBP4, HBEGF, H…	55	0.41089	ADRB2, AGTR1, ANGPTL3, ANGPTL4, ANXA10, APOH, AR, AZGP1, CCL16, CD14, CFH, CPN1, CRP, CSF1, CTSS, CXCL13, CYP2J2, DEFB1, EHHADH, ENPEP, F7, FBLIM1, FNDC7, GC, GPLD1, HYAL1, IGF1, KNG1, KRIT1, LECT2, LPA, MFSD2A, MYOM1, NDRG2, NID1, ORM1, PROC, PROX1, RARRES2, RHOC, RTP3, S100A10, S100A8, S1PR1, SCYL3, SELE, SELENBP1, SERPINF1, SERPINF2, TM4SF5, TNFSF14, TPM3, TWIST1, VIM, VNN1				22	0.020187	ANLN, ANXA3, BEX2, CCR9, CTHRC1, CYP2J2, DPYSL3, LAMB1, MAD2L1, PRUNE, PTN, PTPN13, PTPRZ1, ROBO1, SERPINE2, SLC39A10, SPARC, SPINT2, TPBG, TUBA1A, VCAN, VIM	115	1.0634e-11	ABCC4, ACTA2, ADAM9, ADAMTS9, AGR2, AGTR1, AKAP12, AMOT, AMOTL2, ANXA1, ANXA2, ASAP2, CAPN2, CD44, CDH11, CDH3, CDX2, CEACAM6, CHN2, CLDN4, CLDN7, CMTM1, COL15A1, COL4A1, COL4A2, CORO2A, CXCL12, CXCL5, CYBA, DAB2, DCN, DKK1, DKK3, DPYSL2, DUOX2, EDNRB, EFNB2, EGF, ELF4, F2R, F2RL1, F3, FBLN5, FILIP1L, FMNL2, FOXF1, GATA3, GATA5, GCNT3, GREM1, HSPB8, HSPG2, IFI16, IGFBP3, IQGAP1, ITGA2, ITGA3, ITG…	1.06338e-11
GO:0044444	cytoplasmic part	4027	387	1.5081e-11	ABCA1, ABCG1, ABCG2, ABHD5, ACAA1, ACADVL, ACBD3, ACBD5, ACO2, ACOT13, ACOT4, ACP2, ACSL5, ACSS3, ADORA3, AES, AFTPH, AGA, AGMAT, AGPAT3, AGPAT9, AHNAK, AKAP13, AKAP9, AKR1C1, AKR7L, ALDH1A1, ALDH1A3, AMBP, AMT, ANXA4, AOAH, AP1M1, AP4B1, APH1A, APOA2, APOB, APPBP2, ARFGAP3, ARHGDIB, ARIH2, ARRDC3, ASAH1, ASGR2, ATF6, ATP5C1, ATP7A, ATP7B, BACE1, BAD, BIRC3, BNIP3, BNIPL, BRP44L, C12orf51, C17orf…	136	0.18519	ABAT, ABCA5, ABCB1, ACADL, ACADSB, ACOT7, ACOX1, ACOX2, ACSL1, ACSM3, ACSM5, ADHFE1, ADRB2, AGXT, AGXT2, AGXT2L1, AKR7A3, ALAS1, ALB, ALDH2, ALDH4A1, ALDH6A1, AOAH, AOX1, ARSE, ASB9, BAAT, BDH1, C14orf68, CA5A, CASZ1, CAT, CD14, CD1D, CDO1, CEP350, CEP70, CES2, CLU, CNDP1, CNST, CSAD, CTSS, CYP1A2, CYP27A1, CYP2E1, DAO, DCXR, DECR1, DFFA, DHODH, DMGDH, ECHDC2, ECHDC3, EHHADH, ENTPD5, EPHX1, EPHX2…				41	0.075256	ANLN, ANXA3, BCAT1, BNIPL, CCNB1, CCNB2, CDK1, DLK1, DNAJC16, ECT2, EIF2B3, EIF4G1, FABP3, GABPB2, GJA1, GPX8, GSTP1, HK1, KIF20A, LIN28A, MAD2L1, MTHFD2, NEBL, OLFML3, ORC6L, PMAIP1, PPP1R15B, PTPN13, RAB34, RACGAP1, RRM2, SCRN1, SLC25A24, SLC25A36, SNX27, TOP2A, TPM4, TTK, TXNDC12, VIM, WNT2B	156	0.17322	AACS, ABCC4, AGMAT, AGR3, AKR1A1, AKR1C1, ALDH18A1, ALDH4A1, ALOX5, AMOT, ANK3, ANXA1, ANXA2, APPL2, ARG2, ARHGEF10, ARIH2, ARL14, ARNT, ASAP2, ASRGL1, BBS12, C3orf52, C7orf23, C7orf68, CA4, CAMK2B, CAPN2, CCNE1, CDH11, CHN2, CKAP4, CLCN6, CPE, CTSL2, CXCL5, CYB5R1, DBT, DHTKD1, DNAJC16, DUOX2, EDNRB, EGF, EIF4G1, EIF4G3, ELOVL4, EPB41L3, ERP27, ESYT3, ETNK2, EXOC8, EZR, F2R, F2RL1, F3, F5, FAM3B…	1.50806e-11
GO:0033554	cellular response to stress	1215	107	0.014584	ACOT4, AKAP13, ATF6, ATG4A, BRP44, BTG2, C5, CAPN12, CASP4, CD151, CD59, CD99, CDC25A, CDKN1A, CFLAR, CIB1, CREG1, CST3, CXCL12, DBNL, DCLRE1C, DDIT3, DNAJB4, DNAJC3, DUSP1, DUSP3, EDEM1, EPAS1, ERRFI1, ETHE1, FAM107B, FAS, FOXO3, GADD45A, GDF15, GLRX, GNAI2, GSTA1, GSTO1, HBEGF, HERPUD1, HIPK1, HIPK2, HIPK3, HIST1H2AE, HMOX1, IFI16, IL32, INSIG2, IRF2BP2, IRF6, IRF8, KIAA0247, KLF4, LBP, LIG4, M…				201	1.6433e-11	ABL1, ADORA2B, AEN, AKR1B1, AMD1, ANKRD32, APEX1, ASF1A, ASPHD2, ATAD5, AURKA, BARD1, BAX, BCL10, BDNF, BLM, BRCA1, BRCA2, BRIP1, BTG2, C11orf82, C12orf48, CBX3, CCNA1, CCNA2, CDC25A, CDC25C, CDCA2, CDCA5, CDK7, CDT1, CEBPZ, CENPA, CENPF, CHAF1A, CHEK1, CSNK1E, CSNK2A1, CSTF2, CXCL12, D4S234E, DBC1, DBNL, DCK, DCLRE1C, DDX11, DEK, DNA2, DNAJC10, DYRK2, E2F3, ESPL1, EXO1, FAM107B, FAM175A, FAM48A,…	17	0.022364	ASNS, ATG4C, CCNB1, CDC20, CDK1, DLGAP5, GSTP1, MAP1B, PMAIP1, PPP1R15B, PSRC1, RRM2, STK39, TAF5L, TOP2A, TTK, TXNDC12	50	0.18826	ALOX5, BTG3, C19orf33, C7orf68, CCNE1, CCNG2, CDC20, CDKN1C, CXCL12, DAB2, DDR1, DKK1, DKK3, DUSP9, EGF, EPB41L3, F2R, GPR87, HDAC9, HEY1, IFI16, IGF1R, LPAR1, MECOM, NQO1, PBK, PCSK9, PDCD10, PGF, PLA2G4A, PLSCR1, PSRC1, RASGRP1, RASSF5, RHOC, RPA3, RRAS, S100A12, SFN, SLC2A1, SOX4, SSBP2, STC2, TDP2, TIMP2, TNFRSF21, TNFSF4, TWIST1, TXNDC17, WIPF1	1.64329e-11
GO:0005654	nucleoplasm	649							124	1.9856e-11	ACTL6A, ANP32A, BLM, BRCA1, CBX3, CBX5, CDK7, CENPJ, CPSF2, CPSF3, CPSF6, CSTF2, DEK, DHX30, DHX9, DISC1, DKC1, DTD1, E2F5, E2F8, EZH2, FAM48A, FANCB, FANCF, FBL, FUSIP1, GAR1, GMNN, GNL3, GTF2E1, GTF2F2, GTF3C2, GTF3C4, HDAC1, HDAC2, HIPK1, HMGA1, HNRNPA1, HNRNPC, HNRNPL, HNRNPR, HNRNPU, INTS2, IVNS1ABP, KDM1A, KIAA0020, LMNA, LSG1, MAGOH, MCM10, MCM3, MCM6, MCM7, MCM8, MKI67IP, MORF4L1, MRE11A,…							1.98557e-11
GO:0044421	extracellular region part	933	89	0.0033104	AHSG, ANPEP, AOAH, APLP2, APOA2, APOB, APOE, B2M, BCAN, C5, C8B, CCL20, CCL5, CFHR3, CFI, CHI3L1, CREG1, CRELD1, CSF1, CST3, CTSS, CXCL1, CXCL12, CXCL2, DST, ERBB2IP, ERBB3, F2, FAS, FGA, FGB, FGF12, FGG, FN1, GPR126, HAPLN2, HBEGF, HPX, IFNAR2, IL32, IL34, IL8, ITFG1, LAMB2, LBP, LGALS3BP, LGALS8, LIPC, LTBP3, LTF, MBL2, MFAP2, MIA2, MST1, NUCB1, NUCB2, PGCP, PLA2G12A, PLA2G12B, PLA2G1B, PLA2G2A…	63	8.0796e-09	AFM, ANGPTL3, ANGPTL4, AOAH, APCS, APOA5, APOC1, APOF, APOL1, APOM, AZGP1, C1QB, C1QC, C1S, C2, C4BPA, C6, C8A, CFH, CFHR2, CHI3L1, CLU, CP, CPB1, CPB2, CPN1, CRP, CSF1, CTSS, DKK2, ECM2, F9, FCN3, FETUB, FGF12, HABP2, HAMP, HGFAC, HPR, HRG, HYAL1, IGFALS, IGFBP1, INHBE, KNG1, LECT2, LEPR, LYZ, NID1, ORM1, ORM2, PRAP1, PROZ, RARRES2, S100A8, SERPINA7, SERPINF1, SERPING1, SHBG, SMOC1, SPP2, SRGN, …				12	0.084524	COL1A2, CTHRC1, DLK1, FBN2, FGF13, KRT19, LAMA1, LAMB1, PTN, SPARC, VCAN, WNT2B	76	2.1139e-11	ADAMTS9, AGR2, AGR3, AMIGO2, C1QB, CCDC80, CGA, COL11A1, COL12A1, COL15A1, COL1A1, COL21A1, COL4A1, COL4A2, COL4A5, COL4A6, COL5A1, COL5A2, COL6A3, COL7A1, CRISPLD2, CXCL12, CXCL5, DAG1, DCN, DKK1, DMKN, EFEMP1, EGF, EGFL6, F3, FAM3B, FBLN5, FBN1, FGF12, FLRT2, FMOD, GREM1, HSPG2, IGFBP3, IGFBP6, ITGA3, ITGA6, LAMA5, LAMB3, LAMC1, LOX, LOXL1, LRP4, MATN3, MEP1A, METRNL, MFGE8, MMP1, NID2, NOG, NP…	2.11385e-11
GO:0000323	lytic vacuole	187	42	2.1285e-11	ACP2, AGA, AOAH, APOA2, ARRDC3, ASAH1, BACE1, CD164, CD68, CLN3, CLN5, CTBS, CTSA, CTSB, CTSH, CTSL1, CTSS, FUCA1, GNS, HEXA, HGSNAT, HYAL2, IDS, LAMP2, LIPA, LMBRD1, NAAA, NBEAL1, NCK1, PCYOX1, PLA2G15, RNASET2, SCARB2, SIAE, SLC31A2, STARD10, STS, TMEM9B, TNFAIP3, TNFSF10, TPP1, ZNRF1	10	0.072296	ABCA5, ADRB2, AOAH, CD14, CTSS, HLA-DRA, HYAL1, HYAL2, PPT1, SRGN							10	0.14187	ASRGL1, EDNRB, F2RL1, LAMP3, LRP2, MCOLN3, NEU1, PAQR8, PLA2G10, PPT1	2.12855e-11
GO:0005764	lysosome	187	42	2.1285e-11	ACP2, AGA, AOAH, APOA2, ARRDC3, ASAH1, BACE1, CD164, CD68, CLN3, CLN5, CTBS, CTSA, CTSB, CTSH, CTSL1, CTSS, FUCA1, GNS, HEXA, HGSNAT, HYAL2, IDS, LAMP2, LIPA, LMBRD1, NAAA, NBEAL1, NCK1, PCYOX1, PLA2G15, RNASET2, SCARB2, SIAE, SLC31A2, STARD10, STS, TMEM9B, TNFAIP3, TNFSF10, TPP1, ZNRF1	10	0.072296	ABCA5, ADRB2, AOAH, CD14, CTSS, HLA-DRA, HYAL1, HYAL2, PPT1, SRGN							10	0.14187	ASRGL1, EDNRB, F2RL1, LAMP3, LRP2, MCOLN3, NEU1, PAQR8, PLA2G10, PPT1	2.12855e-11
GO:0043933	macromolecular complex subunit organization	1713	138	0.076088	A2M, ABCA1, ACOT13, ACVR1B, ADORA3, AFTPH, AGA, AKAP13, AKAP9, ALDOB, ANPEP, APBB1IP, APOA2, APOB, APOE, ASGR1, ASGR2, ATF6, B2M, BCL6, CADM1, CAPZB, CBX4, CD47, CHMP2A, CLIP1, CLN3, COG1, CR2, CRTC3, CSF1, CTNNBIP1, CTSA, CXCL12, DGAT1, DNAJB2, DNAJB4, DST, ECE1, EDEM1, EFNA1, ERAP1, ERBB2IP, ETHE1, FAS, FBLIM1, FGG, FUSIP1, GNB1, GOLGA4, GPX3, HERPUD1, HFE2, HIST1H2AE, HIST1H2BD, HIST1H2BF, HIS…	61	0.16958	ABL2, ADRB2, AGTR1, ALB, APBB1IP, APOH, AQP9, AR, BHMT, C1R, C1S, CD14, CLDN1, CLDN14, CP, CPN1, CRP, CSF1, DAO, DECR1, DFFA, F13B, F5, F8, FBLIM1, FCN3, FXYD1, GC, GNMT, HBB, HFE2, HP, HYAL2, IGFALS, IGJ, IL1RAP, KRIT1, LPA, MAGOH, MAP7D1, NFIC, NR0B2, NR1H4, NR4A2, OAS1, PARD3, PDIA2, PEX14, QARS, RBBP4, RPA2, S100A10, S100A8, SERPINA10, SERPINC1, SKAP1, SNUPN, SRGN, XAF1, YBX1, ZDHHC18	264	2.1989e-11	ABI1, ABTB1, ACADM, ACD, ACTA1, ADD2, AFAP1, AGTR1, APITD1, ARL2, ARPC2, ASF1A, ASGR2, ATL1, AURKA, BARD1, BAX, BCL10, BDNF, BIRC5, BRCA1, BRCA2, CAPG, CAPRIN1, CBX3, CCL26, CCL4, CCNA2, CCNF, CCT2, CDC6, CDCA8, CDH13, CDT1, CENPA, CENPE, CENPF, CENPH, CENPJ, CENPW, CFL1, CHAF1A, CKAP5, CLDN10, COL9A3, CP, CSNK1E, CSRP2, CTGF, CXCL12, DAG1, DCLK1, DDX20, DFFA, DGKZ, DHX9, DISC1, DSN1, EIF4A3, ENA…				66	0.31265	ADAMTS9, AGTR1, ANXA2, APITD1, APPL2, ARL4C, BAMBI, BBS12, CAPZB, CD44, CDH11, CLDN7, CXCL12, CYBA, DAG1, DCN, DDR1, DLG5, DPYSL2, EPPK1, F2R, F3, F5, FHL2, FUSIP1, GFM1, HDAC9, IGFBP3, IQGAP1, ITGA3, LAMC1, LGALS3, LIMA1, LMNA, MARCKS, MATN3, NCK2, NEGR1, NEU1, PADI4, PALLD, PDCD4, PFN2, PIK3CB, PLA2G4A, PLEKHO1, PTPRM, PTX3, RASSF5, RRAS, S100A10, S100A11, S100A12, S100A4, SLC7A6, SLC7A7, SMAD7…	2.19895e-11
GO:0016071	mRNA metabolic process	348							79	2.351e-11	BARD1, BRCA1, BTG2, CELF2, CNOT6, CNOT7, CPSF2, CPSF3, CPSF6, CSTF2, DCP2, DDX20, DEK, DHX15, DHX36, EIF2C2, EIF4A3, EIF4G1, ELAVL2, ERI1, EXOSC2, EXOSC9, FBL, FEN1, FUSIP1, HNRNPA0, HNRNPA1, HNRNPAB, HNRNPC, HNRNPD, HNRNPL, HNRNPR, HNRNPU, HNRPDL, HNRPLL, IGF2BP1, ILF3, INTS9, KHDRBS1, LSM2, LSM5, MAGOH, MBNL1, MELK, NCBP2, NUDT21, PPIL1, PPM1G, PRKCQ, PRKDC, PRMT5, PRPF18, PTBP1, RBM17, RNPS1, …							2.35098e-11
GO:0005615	extracellular space	709	79	5.6945e-05	AHSG, ANPEP, AOAH, APLP2, APOA2, APOB, B2M, BCAN, C5, C8B, CCL20, CCL5, CFHR3, CFI, CHI3L1, CREG1, CRELD1, CSF1, CST3, CTSS, CXCL1, CXCL12, CXCL2, DST, ERBB3, F2, FAS, FGA, FGB, FGF12, FGG, FN1, GPR126, HBEGF, HPX, IL32, IL34, IL8, ITFG1, LAMB2, LBP, LGALS3BP, LGALS8, LIPC, LTBP3, LTF, MBL2, MIA2, MST1, NUCB1, NUCB2, PGCP, PLA2G12A, PLA2G12B, PLA2G1B, PLA2G2A, PODN, PROS1, PSAP, RBP4, RNASET2, RN…	58	2.4921e-11	AFM, ANGPTL3, AOAH, APCS, APOA5, APOC1, APOF, APOL1, APOM, AZGP1, C1QB, C1QC, C1S, C2, C4BPA, C6, C8A, CFH, CFHR2, CHI3L1, CLU, CP, CPB1, CPB2, CPN1, CRP, CSF1, CTSS, DKK2, F9, FCN3, FETUB, FGF12, HABP2, HAMP, HGFAC, HPR, HRG, HYAL1, IGFALS, IGFBP1, INHBE, KNG1, LECT2, LEPR, LYZ, ORM1, ORM2, PRAP1, PROZ, RARRES2, S100A8, SERPINA7, SERPINF1, SERPING1, SHBG, SPP2, YBX1				6	0.53379	DLK1, FGF13, KRT19, LAMA1, PTN, WNT2B	40	0.0037287	AGR2, AGR3, AMIGO2, C1QB, CCDC80, CGA, CRISPLD2, CXCL12, CXCL5, DKK1, DMKN, EGF, EGFL6, FAM3B, FBN1, FGF12, GREM1, HSPG2, IGFBP3, IGFBP6, MEP1A, METRNL, MFGE8, MMP1, NOG, NPPB, PAPPA, PCSK5, PCSK9, PDGFA, PGF, PRSS8, PTPRM, SFN, SRPX2, STC2, TIMP1, TIMP2, UGCG, WNT5A	2.49209e-11
GO:0051313	attachment of spindle microtubules to chromosome	29				1	0.60512	RCC2	18	2.5341e-11	BUB1, BUB1B, BUB3, CASC5, CDCA8, CENPE, CENPF, CHEK1, DIAPH2, NPM1, NUF2, RAD21, RCC2, SKA3, SPAG5, SPC25, TACC3, ZNF828	1	0.21379	ECT2				2.53406e-11
GO:0051052	regulation of DNA metabolic process	256							64	2.5501e-11	ABL1, BARD1, BLM, BRCA1, BRCA2, BUB1B, C10orf2, CCNA1, CDC25C, CDC6, CDK2AP1, CDK7, CDT1, CHEK1, CXCL12, DBF4, DEK, DHCR24, EXO1, EZH2, FEN1, FLNA, FOXM1, GABBR1, GATA3, GMNN, HDAC2, HMGA1, HSPG2, KIAA0101, KPNA2, LECT1, MCM10, MCM2, MCM4, MCM6, MCM7, MRE11A, MSH6, MYBL2, NASP, NCL, NUDT15, NUDT5, PIF1, POLQ, PRKDC, PTTG1, RAD51AP1, RAD54L, RALA, RCBTB1, RIF1, RPA1, RPS3, S100A11, SSBP1, TCF3, TE…							2.55009e-11
GO:0005730	nucleolus	311							73	2.6045e-11	ARHGEF2, ARL4A, BLM, BYSL, CDCA8, CDT1, CIAPIN1, CIRH1A, DDX11, DDX21, DDX39, DHX9, DKC1, DNM1L, DNMT3B, DRD3, ESCO2, EXOSC9, FBL, FEN1, G2E3, GAR1, GNL2, GNL3, HIF1A, KIAA0020, KIAA1609, MARS, MCM10, MDM4, MKI67, MKI67IP, MPHOSPH6, MRPL3, NAT10, NCAPH, NCL, NIP7, NOL7, NOLC1, NOP2, NOP56, NPM1, NVL, PA2G4, PAK1IP1, PNO1, POLR2H, POP1, PPP1CC, PTBP1, RBPJ, RNASEN, RPF2, RPL39L, RRP15, S100A16, SM…	3	0.47511	C1orf77, TOP2A, TUBB2B				2.6045e-11
GO:0032502	developmental process	4999							530	0.41805	ABCC1, ABCC5, ABTB1, ACBD6, ACTA1, ACVR2B, ADAM17, ADAMTS19, ADAMTS3, ADORA2B, AGTPBP1, AGTR1, AKR1C1, ALCAM, ALDH1A3, ALPL, AMMECR1, ANK2, ANP32A, ANP32E, ANTXR1, ANXA5, APOD, AQR, ARHGAP21, ARHGEF2, ARID4B, ARL4A, ARMC4, ARNT2, ASAM, ASPM, ATL1, ATP13A3, AURKA, AURKB, BAX, BBS7, BCL11A, BDNF, BIRC5, BLM, BLZF1, BMPR1A, BNC2, BRCA1, BUB1, BUB1B, BUB3, BYSL, C10orf137, C11orf73, C14orf169, C1orf1…	52	0.029524	ANXA3, BEX2, CCR9, CDK1, COL1A2, CRISPLD1, DLK1, DPYSL3, EIF4G1, ESRP1, FBN2, FGF13, FZD7, GJA1, GPC3, GSTP1, IGF2BP3, KIF17, KRT19, LAMA1, LIN28A, LIN28B, MAD2L1, MAP1B, MARCKSL1, MLLT11, MPP7, NAP1L3, NDN, NEBL, PITX2, PROM1, PTN, PTPLA, PTPRZ1, ROBO1, SDC3, SERPINE2, SOX11, SPARC, STK39, TET1, TMEM8A, TPBG, TUBA1A, UCHL1, VCAN, VIM, WNT2B, ZBTB17, ZIC2, ZNF462	256	2.7984e-11	ABCC4, ACTA2, ADAM9, ADAMTS9, AGTR1, AHCYL1, AKR1C1, ALOX5, AMIGO1, AMOT, ANXA1, ANXA2, ARHGEF10, ARID3A, ARIH2, ARL14, B3GNT5, BASP1, BBS12, BMP2, BNC1, BTG3, C19orf33, C5orf62, CACNB2, CAPN2, CASK, CCDC80, CCND2, CCNE1, CD3D, CD44, CDC42EP3, CDH11, CDH3, CDH6, CDKN1C, CDX2, CEACAM6, CLDN7, CMTM1, CNIH3, CNTN4, COL11A1, COL12A1, COL15A1, COL1A1, COL21A1, COL4A1, COL4A2, COL4A5, COL4A6, COL5A1, C…	2.79841e-11
GO:0006954	inflammatory response	754	89	1.94e-06	A2M, ABCA1, ABCG1, ADORA3, AHSG, AMBP, AOAH, APOE, BCL6, C1RL, C3, C5, CCL20, CCL5, CD47, CD59, CD68, CEACAM1, CEBPD, CFI, CFLAR, CHI3L1, CSF1, CTSS, CXCL1, CXCL12, CXCL16, CXCL2, ECE1, FAS, FGA, FGB, GJA4, GPR126, HLA-C, HMOX1, IL10RB, IL1R1, IL1R2, IL6R, IL6ST, IL8, IRAK4, IRF1, KIAA0247, KLF4, LAMP2, LBP, LIPA, LIPG, LPIN2, LTB, MAP3K2, MBL2, MGLL, MIA2, MST1, NDRG1, NFKB1, NFKBIA, NFKBIZ, NPT…	60	3.3964e-11	AGTR1, AHR, AOAH, AOX1, APCS, APOC1, ARG1, C1QB, C1S, C4BPA, CD14, CD163, CD46, CFH, CFHR5, CHI3L1, CP, CPB2, CRP, CSF1, CTSS, CXCL13, CYP2J2, EPHX2, F12, FCN2, FOS, GPX2, HLA-DRA, HP, HPN, HRG, HSD11B1, ITIH4, KLKB1, KNG1, LPA, LRG1, LYZ, MASP2, NFIC, NR4A2, NT5E, ORM1, ORM2, PROC, PROX1, RARRES2, S100A8, SELE, SERPINA4, SERPINC1, SERPINF1, SRGN, ST6GAL1, SULT1E1, TDO2, TNFSF14, TNFSF4, TSLP							32	0.19844	ABCC4, AGTR1, ALOX5, ANXA1, C1QB, CD44, CXCL12, CXCL5, DCN, DDR1, EZR, F2R, F2RL1, GATA3, ITGA2, ITGA6, ITGB6, LGALS3, LIFR, MFI2, NLRP2, PADI4, PDGFA, PLA2G4A, PTX3, S100A12, SLC26A3, TLR5, TNFAIP8, TNFRSF21, TNFSF4, TSPAN3	3.39643e-11
GO:0022607	cellular component assembly	1972	160	0.048705	A2M, ABCA1, ACOT13, ACVR1B, ADORA3, AFTPH, AGA, AGT, AKAP13, AKAP9, ALDOB, ANPEP, APBB1IP, APOA2, APOB, APOE, ARAP2, ARHGDIB, ASGR1, ASGR2, ATF6, B2M, BCL6, C3, C5, CADM1, CAPZB, CBX4, CD151, CD47, CHMP2A, CIB1, CLDN3, CLIP1, CLN3, COG1, CRTC3, CSF1, CTNNBIP1, CTSA, CXCL12, DGAT1, DLC1, DLG1, DNAH5, DNAJB2, DNAJB4, DOCK8, DST, ECE1, EDEM1, EFNA1, ERAP1, ERBB2IP, ETHE1, F2, FAS, FBLIM1, FGG, FN1, …	68	0.22814	ABL2, ADRB2, AGTR1, ALB, ANGPTL4, APBB1IP, APOH, APOL1, AQP9, AR, BHMT, C1R, C1S, CD14, CLDN1, CLDN14, CP, CPN1, CRP, CSF1, DAO, DECR1, DFFA, F13B, F5, F8, FBLIM1, FCN3, FXYD1, GC, GNMT, HBB, HFE2, HP, HYAL2, IGFALS, IGJ, IL1RAP, KRIT1, LPA, LRRC7, MACF1, MAGOH, NFIC, NR1H4, NR4A2, OAS1, PARD3, PDIA2, PEX14, QARS, RBBP4, RPA2, S100A10, S100A8, S1PR1, SERPINA10, SERPINC1, SKAP1, SNUPN, SRGN, TM4SF…	295	3.7724e-11	ABI1, ABL1, ABTB1, ACADM, ACD, ACTA1, ADD2, AFAP1, AGTR1, APITD1, ARHGEF2, ARL2, ARMC4, ASF1A, ASGR2, ATL1, AURKA, BARD1, BAX, BCL10, BDNF, BIRC5, BRCA1, BRCA2, CAPG, CAPRIN1, CBX3, CCL26, CCL4, CCNA2, CCNF, CCT2, CDC6, CDC7, CDCA8, CDH13, CDT1, CENPA, CENPE, CENPF, CENPH, CENPJ, CEP135, CHAF1A, CHN1, CKAP5, CLDN10, COL9A3, CP, CSE1L, CSNK1E, CSPG6, CSRP2, CTGF, CXCL12, DAG1, DCLK1, DDX20, DFFA, …	21	0.13254	ANLN, ATG4C, BCAT1, CAPZB, CCNB1, DLGAP5, ECT2, GINS1, GSTP1, INADL, MAD2L1, MAP1B, MPP7, NAP1L3, NEBL, RACGAP1, ROBO1, SDC3, TRIM6, UCHL1, VIM	79	0.18008	ADAMTS9, AGTR1, AMOT, ANXA2, APITD1, APPL2, ARHGEF10, ARHGEF3, BAMBI, BBS12, CAPZB, CASK, CD44, CDH11, CLDN7, CXCL12, CYBA, DAG1, DCN, DDR1, DLG5, DPYSL2, DSC2, EGF, EZR, F2R, F3, F5, FBLN5, FHL2, FLNC, FRMPD2, FUSIP1, GFM1, HDAC9, IGFBP3, IQGAP1, ITGA2, ITGA3, ITGA6, ITGAV, LAMC1, LGALS3, LIMA1, LMNA, MAP9, MARCKS, MATN3, NEGR1, NEU1, NFASC, PADI4, PALLD, PDCD4, PIK3CB, PLA2G4A, PLEKHO1, PTPRM, …	3.77239e-11
GO:0051310	metaphase plate congression	33							19	4.563e-11	BIRC5, BUB1, BUB1B, CCDC99, CDCA5, CDCA8, CENPE, CENPF, CENPH, CHEK1, ESPL1, KIF14, KIF18A, KIF4A, KIFC1, PSRC1, SKA2, SPC25, TACC3	1	0.23947	PSRC1				4.56305e-11
GO:0050819	negative regulation of coagulation	37	9	0.00097039	ANXA4, LRP8, LTF, P4HB, PROS1, SERPIND1, SERPINE1, TFPI, TSPAN8	13	4.635e-11	APOH, CPB2, CPN1, F5, F7, HABP2, KLKB1, LRP8, PROC, PZP, SERPINA10, SERPINC1, SERPINF2				2	0.037309	SERPINE2, SPINT2	3	0.14899	DCN, F5, THBD	4.63497e-11
GO:0006958	complement activation, classical pathway	19				10	6.3346e-11	APCS, C1R, C1S, C2, C4BPA, C4BPB, C6, C9, CRP, SERPING1							2	0.14947	FMOD, PTX3	6.33462e-11
GO:0008395	steroid hydroxylase activity	19				10	6.3346e-11	CYP27A1, CYP2C9, CYP39A1, CYP3A4, CYP3A43, CYP3A5, CYP3A7, CYP7A1, CYP7B1, CYP8B1							1	0.50393	CYP1B1	6.33462e-11
GO:0030195	negative regulation of blood coagulation	31	7	0.0054977	ANXA4, LRP8, LTF, P4HB, SERPIND1, SERPINE1, TFPI	12	6.9032e-11	APOH, CPB2, CPN1, F7, HABP2, KLKB1, LRP8, PROC, PZP, SERPINA10, SERPINC1, SERPINF2				1	0.22674	SPINT2				6.90324e-11
GO:0065008	regulation of biological quality	2742	227	0.0087404	ABCA1, ABCG1, ABCG2, ABHD12, ACO2, ADORA3, AGA, AGT, AHNAK, AKAP13, AKR1C1, AKR1C3, ALDH1A1, ALPK2, AMBP, ANPEP, ANXA4, APBB1IP, APLP2, APOC3, APOE, ARHGAP21, ARHGAP29, ARHGDIB, ARIH2, ATF6, ATP7A, ATP7B, B2M, BIRC3, BNIP3, BSND, C3, C5, C8B, CACNA1D, CAMK2N1, CAPZB, CASP8, CAST, CCL20, CCL5, CD151, CD47, CD59, CD99, CDK19, CELSR2, CEP170, CIB1, CLN3, CR2, CSF1, CST3, CTSA, CTSB, CXCL1, CXCL12, C…	144	8.1826e-11	ABCB1, ABCC2, ABCG5, ABHD6, ACSM3, ADH1A, ADH4, ADRB2, AGTR1, AKR1C2, AKR1C4, ANGPTL3, ANGPTL4, ANO1, APBB1IP, APCS, APOA5, APOH, AQP9, ASB9, AZGP1, BLNK, C14orf68, C1QC, C3orf58, C4BPA, C4BPB, C8A, CCL16, CD163, CD1D, CD46, CFH, CLU, CNTN3, CP, CPB2, CPN1, CPN2, CRP, CSF1, CXCL13, CYP1A2, CYP27A1, CYP2C19, CYP2C8, CYP2C9, CYP2E1, CYP2J2, CYP3A4, CYP3A5, CYP3A7, CYP4A11, CYP4F2, DCXR, DHODH, ENPE…				26	0.24912	ANLN, CAPZB, CCR9, CDC20, CDK1, CYP2J2, DLGAP5, ECT2, GJA1, GSTP1, HEPH, MARCKSL1, MPP7, NEBL, PMAIP1, PNMAL1, PSRC1, SDC3, SERPINE2, SLC6A9, SPINT2, STK39, TPBG, UCHL1, VCAN, VIM	128	0.0010823	ABCC4, ADIPOR1, AGTR1, AKAP12, AKR1C1, AMIGO1, ANK3, ANXA1, ANXA2, ARHGEF10, ARIH2, ATP1A1, CA4, CACNB3, CAPZB, CASK, CD44, CDC20, CEACAM6, CGA, CIDE-3, CLCN6, COL4A2, COL4A6, CPE, CRHR2, CRYAB, CXCL12, CXCL5, CYBA, CYP1B1, DCN, DDC, DKK1, DPP10, DPYSL2, DUOX2, EDNRB, EFEMP1, EFNB2, EGF, ELOVL7, ETNK2, EZR, F2R, F2RL1, F3, F5, FBN1, FLVCR1, GABRA2, GATA3, GEM, GLRX2, GNRH2, GPR87, HEY1, IQGAP1, I…	8.1826e-11
GO:0006270	DNA-dependent DNA replication initiation	34							19	9.3229e-11	CDC45, CDC6, CDC7, CDT1, DBF4, GINS3, GINS4, GMNN, MCM10, MCM2, MCM3, MCM4, MCM6, MCM7, MCM8, ORC1L, POLA2, SSBP1, WDHD1	1	0.24576	ORC6L				9.3229e-11
GO:0034440	lipid oxidation	65	9	0.041608	ACAA1, ACADVL, ACOT4, ACSL5, ECHDC3, ETFA, PHYH, SCP2, SLC25A20	16	1.1692e-10	ACADL, ACOX1, APOM, CRP, CYP4F11, CYP4F12, CYP4F2, DECR1, ECHDC2, ECHDC3, EHHADH, HAO2, HP, PHYH, PPARGC1A, SLC27A2										1.16919e-10
GO:0043170	macromolecule metabolic process	7479	589	0.00086921	A1CF, ABCA1, ABCG1, ABCG2, ABHD5, ACVR1B, ADORA3, AES, AGA, AGL, AGT, AHSG, AKAP13, AKAP9, AKR1C3, AKR7L, AKTIP, ALCAM, ALG9, AMBP, ANG, ANKRA2, ANKRD30A, ANPEP, AOAH, APH1A, APOA1, APOA2, APOBEC3F, APOC3, APOE, APPBP2, AQP3, ARHGAP21, ARID1A, ARID4B, ARIH2, ASAH1, ASXL1, ATF6, ATG4A, ATP10D, ATP7A, ATXN1, B2M, B3GALNT2, BACE1, BCL6, BHLHE40, BIRC3, BLZF1, BNIP3, BNIPL, BRDT, BTBD6, BTG1, BTG2, C…				912	1.2084e-10	ABHD12B, ABL1, ABTB1, ACD, ACPL2, ACTA1, ACTL6A, ACVR2B, ADAM17, ADAMTS19, ADAMTS3, ADNP, ADNP2, ADORA2B, ADPRH, ADRBK2, AEN, AGBL4, AGTPBP1, AGTR1, AIF1L, AKIRIN1, AKR1B1, ALCAM, ALG6, AMD1, AMMECR1, ANK2, ANKRD32, ANP32A, ANP32E, ANUBL1, ANXA5, APEH, APEX1, APOA1BP, APOD, AQR, ARHGAP21, ARID4B, ARMC8, ARNT2, ASF1A, ASH1L, ATAD5, AURKA, AURKB, B3GALNT1, B3GNT7, BARD1, BAX, BCL10, BCL11A, BDNF, B…				278	0.28694	ADAM9, ADAMTS9, ADAR, ADIPOR1, AGR3, AGTR1, AHCYL1, AKAP12, AMOT, ANKS1A, ANXA1, ANXA2, APOBEC3B, ARID1A, ARID3A, ARIH2, ARL14, ARNT, ASRGL1, BAMBI, BASP1, BBS12, BMP2, BNC1, BRDT, BTBD3, BTG3, C19orf33, C1QB, CAMK2B, CAMKV, CAPN2, CASK, CCND2, CCNE1, CCNG2, CD44, CDC20, CDH3, CDKN1C, CDX2, CKAP4, CKB, CLDN7, CMTM3, COL4A2, CPE, CREB3L4, CREM, CRHR2, CRYAB, CSDA, CSGALNACT1, CTSL2, CXCL12, DAB2, …	1.20839e-10
GO:0002455	humoral immune response mediated by circulating im	20				10	1.2314e-10	APCS, C1R, C1S, C2, C4BPA, C4BPB, C6, C9, CRP, SERPING1							2	0.1623	FMOD, PTX3	1.23137e-10
GO:0042060	wound healing	368	42	0.0019023	ABCA1, AHNAK, ANXA4, AQP3, CCL5, CD59, CREG1, CTSB, CXCL12, EPHB1, F10, F2, FGA, FGB, FGG, FN1, FOXA2, GPR39, IL8, LGALS8, LRP8, LTF, MST1, P4HB, PECAM1, PLG, PLOD1, PLSCR1, PROS1, RGS18, S100A9, SCARB1, SERPINA5, SERPIND1, SERPINE1, SLCO2B1, STIM1, TFPI, TGM2, TSPAN8, VAMP7, VTN	38	1.2881e-10	ADRB2, APCS, APOH, ARG1, C1QC, C4BPA, C4BPB, CNTN3, CPB2, CPN1, CRP, EGR1, F11, F12, F13B, F5, F7, F8, F9, HABP2, HGFAC, HPN, HRG, IGF1, KLKB1, KNG1, LRP8, NR1H4, NT5E, PLCG2, PROC, PROZ, PZP, SERPINA10, SERPINC1, SERPINF2, SERPING1, TNFSF14							34	5.7737e-07	ANXA2, CASK, CDH3, COL7A1, CRYAB, CXCL12, DCN, DUOX2, EFEMP1, EGF, F2R, F3, F5, FMOD, HSPG2, IQGAP1, ITGA2, ITGA6, ITGAV, ITGB6, KRT6C, LAMA5, MMP1, MYOF, PDPN, PGF, PLSCR1, PMP22, SELP, SMAD7, TFF1, THBD, THPO, TRPC1	1.28807e-10
GO:0006950	response to stress	3312	325	1.405e-10	A2M, ABCA1, ABCG1, ABCG2, ACO2, ACOT4, ADORA3, AGT, AHNAK, AHSG, AKAP13, AKR1C1, AKR1C3, AMBP, ANG, ANXA4, AOAH, APLP2, APOA1, APOBEC3F, APOE, AQP3, ASAH1, ATF6, ATG4A, B2M, BACE1, BCL6, BHLHE40, BIRC3, BNIP3, BRP44, BTG2, C1RL, C3, C5, C8orf4, CADM1, CALCOCO2, CAPN12, CASP4, CASP7, CAST, CCL20, CCL5, CD151, CD47, CD59, CD68, CD99, CDC25A, CDKN1A, CEACAM1, CEBPA, CEBPD, CFB, CFHR3, CFI, CFLAR, CH…	164	2.3381e-10	A1BG, ABCB1, ABCB4, ABCC2, ACOT12, ADRB2, AGTR1, AHR, ALDH2, ALDH4A1, ANGPTL4, AOAH, AOX1, APCS, APOC1, APOH, APOL1, AQP9, AR, ARG1, ATF5, BCHE, BLNK, C1QB, C1QC, C1S, C2, C4BPA, C4BPB, C6, C8A, C9, CAT, CD14, CD163, CD1D, CD46, CDO1, CFH, CFHR5, CHI3L1, CLDN1, CLU, CNTN3, CP, CPB2, CPN1, CRP, CSF1, CTSS, CXCL13, CYP2E1, CYP2J2, CYP3A4, DEFB1, DNASE1L3, DUSP10, EGR1, EPHX2, ERRFI1, F11, F12, F13B…	359	0.25948	ABL1, ACADM, ADAM17, ADNP, ADNP2, ADORA2B, AEN, AGTR1, AIF1L, AKIRIN1, AKR1B1, AKR1C1, AMD1, ANKRD32, ANXA5, APEH, APEX1, APOD, ARNT2, ASF1A, ASPHD2, ATAD5, ATP1A1, AURKA, BARD1, BAX, BCL10, BDNF, BIRC5, BLM, BRCA1, BRCA2, BRIP1, BTG2, BYSL, C11orf82, C12orf48, C1QC, C4orf21, C6orf115, CAD, CAMK1D, CASP3, CBX3, CCAR1, CCL26, CCL4, CCNA1, CCNA2, CCNY, CCRL1, CCRL2, CCT2, CCT6A, CCT7, CD200, CD46, …	36	0.043117	ASNS, ATG4C, CCNB1, CCR9, CDC20, CDK1, COL1A2, CYP2J2, DLGAP5, FABP3, GPX8, GSTP1, LAMA1, LAMB1, LDHB, MAP1B, PMAIP1, PPP1R15B, PROM1, PSRC1, PTN, RRM2, SACS, SERPINE2, SPARC, SPINT2, STK39, TAF5L, TOP2A, TTK, TUBB2B, TUBB6, TXNDC12, VCAN, VIM, WNT2B	157	0.0001117	ABCC4, ACTA2, ADAM9, AGTR1, AKR1C1, ALDH4A1, ALOX5, ANKRD1, ANXA1, ANXA2, APOBEC3B, ARG2, ARNT, ATP1A1, BTG3, C19orf33, C1QB, C7orf23, C7orf68, CASK, CCNE1, CCNG2, CD3D, CD44, CDC20, CDH3, CDKN1C, CLIC1, COL1A1, COL5A1, COL7A1, COLEC12, CRYAB, CSDA, CXCL12, CXCL5, CYBA, DAB2, DAG1, DCDC2, DCN, DDR1, DKK1, DKK3, DSG2, DUOX2, DUSP4, DUSP9, EFEMP1, EGF, EPB41L3, ETNK2, EZR, F2R, F2RL1, F3, F5, FBN1,…	1.40498e-10
GO:0010948	negative regulation of cell cycle process	89	7	0.45776	CASP7, CDC25A, CREG1, JTB, NDRG1, RFC4, RNH1				32	1.4729e-10	BARD1, BIRC5, BUB1, BUB1B, BUB3, CASC5, CDC25A, CDC25C, CDC6, CDC7, CENPF, CHAF1A, CHEK1, CKAP2, CRLF3, CSE1L, DEK, IL17RD, KIF18A, KNTC1, MAD2L2, MRS2, NEK2, NPM1, NUF2, OVOL2, RAD21, RFC4, RFWD3, TIPIN, TPR, USP44	5	0.00084776	CCNB2, CDC20, DLGAP5, MAD2L1, TTK				1.47285e-10
GO:0010817	regulation of hormone levels	370	34	0.08182	AKR1C1, AKR1C3, ALDH1A1, ANPEP, CACNA1D, CCL5, CTSB, CXCL12, CYP1A1, DIO1, ENSA, FAS, GSTA1, HBEGF, HNF1B, HSD17B11, HSD17B14, HSD17B2, HTR1D, IL6ST, INHBA, MME, NR1H3, PLA2G1B, PLD2, PPARG, RASGRP3, RDH10, SLC15A1, SORCS2, STS, SYTL5, TBX3, TSHB	38	1.5093e-10	ABCB1, ADH1A, ADH4, ADRB2, AKR1C2, AKR1C4, AZGP1, CD1D, CFH, CRP, CYP1A2, CYP27A1, CYP2C19, CYP2C8, CYP2C9, CYP2J2, CYP3A4, CYP3A5, CYP3A7, HSD11B1, HSD17B6, INHBB, JUN, KNG1, LEPR, NR0B2, PPARGC1A, RDH16, SERPINA6, SLC22A3, SLC2A2, SLCO1B1, SRD5A2, SULT1A1, SULT1E1, SYTL4, UGT2B15, UGT2B17							22	0.015996	ADIPOR1, AKR1C1, ANXA1, CACNB3, CPE, CRHR2, CXCL12, CYP1B1, DPP10, DUOX2, EDNRB, ELOVL7, F2R, F2RL1, GNRH2, ITGA6, ME1, PAM, PCSK5, PLAGL1, STXBP5L, TFAP2A	1.5093e-10
GO:0006952	defense response	1322	146	6.0084e-08	A2M, ABCA1, ABCG1, ABCG2, ACO2, ADORA3, AGT, AHSG, AKAP13, AMBP, ANG, AOAH, APOBEC3F, APOE, B2M, BCL6, C1RL, C3, C5, CADM1, CALCOCO2, CASP4, CASP7, CCL20, CCL5, CD47, CD59, CD68, CEACAM1, CEBPD, CFB, CFHR3, CFI, CFLAR, CHI3L1, CR2, CSF1, CTSS, CXCL1, CXCL12, CXCL16, CXCL2, DDX60L, DNAJC3, DYNLT3, ECE1, ERAP1, FAS, FGA, FGB, FOXO3, GJA4, GPR126, HLA-B, HLA-C, HLA-E, HMOX1, HPX, IFI16, IFI44, IFI44…	85	1.564e-10	A1BG, ABCB4, AGTR1, AHR, AOAH, AOX1, APCS, APOC1, APOL1, ARG1, C1QB, C1S, C2, C4BPA, C6, C8A, C9, CD14, CD163, CD1D, CD46, CFH, CFHR5, CHI3L1, CLDN1, CP, CPB2, CRP, CSF1, CTSS, CXCL13, CYP2J2, DEFB1, EPHX2, F12, FCN2, FCN3, FOS, GPX2, HAMP, HLA-DPA1, HLA-DRA, HP, HPN, HPR, HRG, HSD11B1, IDO2, IFI27, IFI44, IL1RAP, ITIH4, KLKB1, KNG1, LPA, LRG1, LYZ, MASP2, NFIC, NR1H4, NR4A2, NT5E, OAS1, ORM1, OR…							52	0.2837	ABCC4, AGTR1, ALOX5, ANKRD1, ANXA1, APOBEC3B, C1QB, CD3D, CD44, COL1A1, COLEC12, CXCL12, CXCL5, CYBA, DCDC2, DCN, DDR1, DUOX2, EZR, F2R, F2RL1, FMOD, GATA3, HEY1, ICA1, IFI16, ITGA2, ITGA6, ITGB6, LAMP3, LGALS3, LIFR, LY9, MFI2, NLRP2, PADI4, PDGFA, PLA2G4A, PLSCR1, PTX3, RASGRP1, S100A11, S100A12, SLC26A3, TDP2, TFF1, TLR5, TNFAIP8, TNFRSF21, TNFSF4, TSPAN3, WIPF1	1.56398e-10
GO:0048513	organ development	2104	157	0.30559	ABHD2, ABHD5, ACVR1B, ACYP2, AGPAT9, AGT, AHSG, AKR1C1, AKR1C3, ALCAM, AQP3, ARHGAP21, ARIH2, ASAH1, ATP7A, BCAN, BCL6, BHLHE40, BLZF1, C13orf15, C19orf10, CACNB2, CAPN5, CASP8, CAST, CCL20, CCL5, CD151, CD164, CD99, CDC42BPA, CEACAM1, CEBPA, CELF2, CITED2, CPM, CR2, CSF1, CTCF, CXCL12, CXCL16, CXCL2, DCLRE1C, DGAT1, DLG1, DMD, DST, DYRK3, E2F2, EGLN1, ELF3, EMP1, ERBB3, ERMAP, EXT1, FAS, FCRL5, …	69	0.37848	ABCA9, ABL2, AEBP1, AGTR1, AHR, ANGPTL3, APCS, AR, ASPM, AZGP1, BLNK, BLZF1, CAPN3, CRB1, CSF1, CSTA, CUX2, CXCL13, CYP3A4, DEFB1, EGR1, EGR2, FCRL2, FGF12, FOS, HGFAC, HHEX, HLA-DRA, HLF, HRSP12, HSD11B1, IGF1, IGFBP1, IL1RAP, INHBB, JUN, LEPR, LHX9, LMX1A, LRG1, MAFB, MFSD2A, MNT, NDRG2, NR0B2, ONECUT2, PROX1, S100A10, SERPINA6, SERPINF1, SHOX2, SKI, SLC19A2, SLC2A1, SMOC1, SRD5A2, SRGN, TBX15,…				26	0.02217	CCR9, COL1A2, DLK1, ESRP1, GJA1, KRT19, LAMA1, MARCKSL1, PITX2, PROM1, PTN, PTPLA, ROBO1, SDC3, SERPINE2, SOX11, SPARC, STK39, TET1, TMEM8A, TUBA1A, VIM, WNT2B, ZBTB17, ZIC2, ZNF462	131	1.6227e-10	ADAM9, AGTR1, AKR1C1, ANXA1, ANXA2, ARIH2, B3GNT5, BASP1, BMP2, BNC1, C19orf33, CACNB2, CCND2, CD3D, CD44, CDH11, CDH3, CDKN1C, CDX2, CEACAM6, CLDN7, CMTM1, COL11A1, COL1A1, COL21A1, COL4A1, COL4A2, COL4A5, COL4A6, COL5A1, COL5A2, COL6A3, COL7A1, CRYAB, CTSL2, CXCL12, CYP1B1, DAB2, DCN, DKK1, DKK3, DMKN, EFEMP1, EFNB2, EGFL6, EPPK1, ETNK2, FBLN5, FBN1, FGF12, FLVCR1, FOXF1, FOXQ1, FZD3, GATA3, GA…	1.62272e-10
GO:0005777	peroxisome	98	13	0.022692	ACAA1, ACOT4, CRAT, ECHDC3, HMGCL, ILVBL, LOC51064, PEX11B, PEX12, PHYH, PNPLA8, SCP2, SLC25A20	19	1.8344e-10	ACOX1, ACOX2, ACSL1, AGXT, BAAT, CAT, DAO, DCXR, ECHDC3, EHHADH, EPHX2, HAO1, HAO2, PECR, PEX14, PHYH, PIPOX, PXMP2, SLC27A2										1.83437e-10
GO:0051329	interphase of mitotic cell cycle	395	30	0.39966	APOE, BHLHE40, BTG2, C13orf15, CDC25A, CDKN1A, CELF2, CREG1, CUL2, DDIT3, FAS, FN1, FOXA2, G0S2, GADD45A, GOLGA2, IRF6, JTB, KIAA0247, KLF4, MLLT6, NR2F2, PARP1, PROX1, RFC4, RHOA, RND1, RND3, RNH1, TPD52L1				84	1.8789e-10	ABL1, ARL2, ASF1A, AURKA, BARD1, BIRC5, BLM, BRCA1, BRCA2, BTG2, CCNA2, CDC25A, CDC25C, CDC6, CDC7, CDCA5, CDK2AP1, CDK4, CDKN3, CELF2, CENPF, CENPJ, CHAF1A, CHEK1, CMTM4, DBC1, DBF4, DDX11, DDX21, DNMT1, E2F3, E2F8, EPB41, ESPL1, EZH2, FEN1, FGD1, FOXM1, G3BP1, GADD45A, GLI2, GMNN, GTSE1, IL17RD, KDM5B, KHDRBS1, LMNB2, MCM10, MCM2, MCM7, MCM8, MDM4, MRS2, MYB, MYBL2, NAE1, NDC80, NEURL4, NME1, N…	8	0.016796	BCAT1, CCNB1, CCNB2, CDK1, DLGAP5, GSTP1, RRM2, TOP2A				1.87891e-10
GO:0010467	gene expression	4218							554	2.0238e-10	ABL1, ABTB1, ACTL6A, ADAMTS3, ADNP, ADNP2, AGTR1, AKIRIN1, AKR1B1, ANK2, ANKRD32, ANP32A, ANXA5, APEX1, APOD, ARID4B, ARNT2, ASH1L, AURKA, BARD1, BAX, BCL10, BCL11A, BIRC5, BLM, BLMH, BLZF1, BRCA1, BRD7, BRDT, BTBD10, BTF3L4, BTG2, BUB1B, BYSL, C10orf137, C14orf104, C14orf169, C1orf173, C1orf43, C1orf85, C3orf33, CACYBP, CAPRIN1, CARM1, CBX3, CBX5, CCNA1, CD46, CDCA4, CDCA7L, CDH13, CDK7, CDKN3, …							2.02384e-10
GO:0050678	regulation of epithelial cell proliferation	152	14	0.20189	A2M, ANG, CTCF, CXCL12, EGLN1, ELF3, ERMAP, KRIT1, LTF, PLG, PROX1, RCAN3, SLC9A3R1, TIMP3	8	0.10791	APOH, CLU, CRP, ENPEP, KRIT1, LPA, PROX1, SERPINF1	17	0.43256	ADAM17, BRCA1, CDH13, CXCL12, FES, FGFR1, FLT1, FOXM1, HMGA2, IQGAP1, NOX4, ODC1, PRMT5, PROX1, SEMA3A, SOX2, TAC1				25	2.1418e-10	CDKN1C, CDX2, COL4A2, COL4A6, CXCL12, EFNB2, F2R, F3, FBLN5, IQGAP1, MYOF, OLR1, OXTR, PDCD10, PGF, PLA2G4A, PTX3, PYHIN1, QSOX1, TAGLN, TFAP2A, TFPI2, TIMP1, TMSB10, WNT5A	2.14179e-10
GO:0042579	microbody	99	13	0.02447	ACAA1, ACOT4, CRAT, ECHDC3, HMGCL, ILVBL, LOC51064, PEX11B, PEX12, PHYH, PNPLA8, SCP2, SLC25A20	19	2.2046e-10	ACOX1, ACOX2, ACSL1, AGXT, BAAT, CAT, DAO, DCXR, ECHDC3, EHHADH, EPHX2, HAO1, HAO2, PECR, PEX14, PHYH, PIPOX, PXMP2, SLC27A2										2.20462e-10
GO:0042730	fibrinolysis	16	2	0.32039	P4HB, SERPINE1	9	2.685e-10	APOH, CPB2, CPN1, F7, HABP2, KLKB1, PROC, PZP, SERPINF2							1	0.44584	DCN	2.68501e-10
GO:0016070	RNA metabolic process	3315							450	2.7022e-10	ABL1, ACTL6A, ADNP2, AKIRIN1, AKR1B1, AMMECR1, APEX1, AQR, ARID4B, ARNT2, ASH1L, AURKA, BARD1, BCL10, BIRC5, BLM, BLZF1, BRCA1, BRD7, BRDT, BTBD10, BTF3L4, BTG2, BYSL, C10orf137, C14orf104, C14orf169, C1orf173, C1orf85, C3orf33, CARM1, CBX3, CBX5, CDCA4, CDCA7L, CDK7, CEBPZ, CELF2, CENPW, CHAF1A, CKAP2, CLSTN1, CNOT6, CNOT7, CPSF2, CPSF3, CPSF6, CRABP2, CREM, CSNK1E, CSNK2A1, CSTF2, CTDSPL2, CXCL…							2.70219e-10
GO:0006397	mRNA processing	228							57	3.1142e-10	BARD1, BRCA1, BTG2, CNOT7, CPSF2, CPSF3, CPSF6, CSTF2, DDX20, DEK, DHX15, EIF2C2, EIF4G1, ERI1, EXOSC2, FBL, FEN1, FUSIP1, HNRNPA0, HNRNPA1, HNRNPAB, HNRNPD, HNRNPL, HNRNPR, HNRPLL, ILF3, INTS9, KHDRBS1, LSM2, LSM5, MELK, NCBP2, NUDT21, PPIL1, PPM1G, PRMT5, PRPF18, PTBP1, RBM17, RNPS1, SART3, SFPQ, SFRS11, SFRS2, SFRS3, SFRS7, SFRS9, SIP1, SLBP, SMNDC1, SNRPA, SNRPB2, SNRPD2, TCERG1, TTF2, U2AF1,…							3.11421e-10
GO:0051303	establishment of chromosome localization	36							19	3.5092e-10	BIRC5, BUB1, BUB1B, CCDC99, CDCA5, CDCA8, CENPE, CENPF, CENPH, CHEK1, ESPL1, KIF14, KIF18A, KIF4A, KIFC1, PSRC1, SKA2, SPC25, TACC3	2	0.03548	ECT2, PSRC1				3.50918e-10
GO:0002253	activation of immune response	206	29	0.00036919	AKAP13, AKAP9, ARHGDIB, BIRC3, C1RL, C3, C5, C8B, CCL20, CCL5, CD59, CEACAM1, CFB, CFHR3, CFI, COLEC11, CR2, DBNL, LY6E, MBL2, NEDD9, NFKBIZ, PLEKHA1, PTPN3, PTPN7, RASGRP3, RFTN1, SGMS1, SH3BP5	27	3.5747e-10	APCS, BLNK, C1QB, C1QC, C1R, C1S, C2, C4BPA, C4BPB, C6, C8A, C8G, C9, CD46, CFH, CFHR2, CFHR5, CLU, CRP, FCN2, FCN3, HRG, IL1RAP, MASP2, SERPINC1, SERPING1, SKAP1				2	0.50904	CFHR4, SERPINE2				3.57471e-10
GO:0044420	extracellular matrix part	121										6	0.00050046	COL1A2, FBN2, LAMA1, LAMB1, SPARC, VCAN	22	3.6101e-10	COL11A1, COL12A1, COL15A1, COL1A1, COL21A1, COL4A1, COL4A2, COL4A5, COL4A6, COL5A1, COL5A2, COL6A3, COL7A1, FBLN5, FBN1, HSPG2, ITGA3, ITGA6, LAMA5, LAMB3, LAMC1, NID2	3.61013e-10
GO:0042127	regulation of cell proliferation	2379	211	0.00042929	A2M, ABCG2, ACO2, ACOT13, ACVR1B, ADORA3, AGT, AKR1C3, ANG, ARHGDIB, ARID4B, ARIH2, ARRDC3, ARRDC4, B2M, BCL6, BHLHE40, BNIPL, BTG1, BTG2, C13orf15, C5, C8orf4, CADM1, CASP7, CAST, CCL20, CD151, CD164, CD59, CD99, CDC25A, CDKN1A, CEACAM1, CEBPA, CELF2, CFB, CFI, CFLAR, CHI3L1, CLIP1, CMTM8, CREG1, CREM, CSF1, CTCF, CTSZ, CUL2, CXCL1, CXCL12, CXCL16, DAP, DCAF6, DDIT3, DLC1, DLG1, DNAJB4, DNAJC3, …	93	0.014811	ABL2, ADRB2, AGTR1, ALB, ALDH1L1, ANXA10, APOA5, APOH, AR, ASB9, ASPM, AZGP1, BLNK, CACYBP, CCL16, CD14, CD163, CD46, CHI3L1, CLDN1, CLU, CREM, CRP, CSF1, EGR1, ENPEP, EPHX2, F5, FOLH1, FOS, GADD45G, GLS2, GPX2, GRB14, HAMP, HGFAC, HPN, HRG, HYAL1, IFI44, IGF1, IGFBP1, INHBE, ITGB8, KAT2B, KLF9, KRIT1, LECT2, LEPR, LGALS4, LPA, MLXIPL, MNT, NDRG2, NR1I2, NT5E, NUPR1, PFKFB3, POLQ, PRAP1, PROX1, P…	281	0.015316	ABI1, ABI2, ABL1, ABTB1, ACACA, ACLY, ADAM17, ADORA2B, AGTR1, AIF1L, APEH, APOD, ARF1, ARHGEF2, ARID4B, ASPM, AURKA, AURKB, BARD1, BAX, BIK, BIRC5, BMPR1A, BRCA1, BRCA2, BTG2, BUB1, BYSL, C12orf48, C1QBP, C2orf40, CACYBP, CALCB, CASC5, CAV1, CCDC88A, CCNA2, CCNY, CCRL1, CD46, CDC123, CDC25A, CDC45, CDC6, CDC7, CDCA4, CDCA5, CDCA8, CDH13, CDK2AP1, CDK4, CDKN3, CELF2, CENPH, CHEK1, CIAPIN1, CIT, CK…	31	0.0058305	ANLN, ARMCX1, BCAT1, BEX4, BNIPL, C1orf77, CCNB1, DLK1, ECT2, EIF4G1, EPCAM, FABP3, GJA1, GPC3, GSTP1, HDGFRP3, IGF2BP3, LIN28B, LRRN1, NDN, PSRC1, PTN, PTPN13, RRM2, SLC39A10, SPINT2, TOP2A, TPBG, TTK, VCAN, ZBTB17	142	4.2489e-10	AGTR1, ALOX5, ANXA1, ANXA2, APPL2, ARG2, ARID3A, ARIH2, BAMBI, BMP2, BNC1, BTG3, C7orf68, CA8, CASK, CCND2, CCNE1, CCNG2, CD3D, CDH3, CDKN1C, CDX2, CHN2, CKB, COL4A2, COL4A6, CREM, CXCL12, CXCL5, DAB2, DCN, DDX26B, DKK1, DKK3, DLG5, EBNA1BP2, EFEMP1, EFNB2, EGF, EGFL6, EIF4G1, ELF4, ELOVL7, EPB41L3, EZR, F2R, F2RL1, F3, F5, FAM57A, FBLN5, FILIP1L, FOXQ1, FSTL1, FXYD3, GALNT6, GATA5, GNRH2, GPR87,…	4.24894e-10
GO:0034453	microtubule anchoring	33							18	5.0198e-10	BUB1, BUB1B, BUB3, CASC5, CDCA8, CENPE, CENPF, CHEK1, DIAPH2, NPM1, NUF2, RAD21, RCC2, SKA3, SPAG5, SPC25, TACC3, ZNF828	1	0.23947	ECT2				5.01975e-10
GO:0000785	chromatin	255	22	0.21267	ARID1A, BLZF1, CBX4, CTCF, HBP1, HIST1H2AE, HIST1H2BD, HIST1H2BF, HIST1H2BI, HIST1H2BK, HIST2H2BE, IP6K2, JUNB, MAF, MBD6, PARP1, PARP14, PURA, SUV39H2, UBE2B, UBE2D3, ZBTB38				61	5.0458e-10	ACTL6A, ADD2, ASF1A, BLZF1, CBX3, CBX5, CDC6, CENPA, CHAF1A, CHD7, DEK, DSCC1, FANCG, FANCI, GMNN, GNL2, H2AFZ, HDAC1, HDAC2, HIST1H4C, HMGB2, HP1BP3, IP6K2, LIN9, MCM10, MCM2, MCM3, MCM4, MCM5, MCM6, MCM7, MCM8, MKI67, MORF4L1, MYBL2, ORC1L, PA2G4, PARP1, PCNA, PRKDC, PSIP1, RAD21, RBBP4, RBBP7, RNF2, RUVBL1, SAP130, SETDB1, SMARCA4, SMARCC1, SSRP1, STAG1, SUPT16H, SUV39H2, TGIF1, TOP2B, TRIM28,…							5.04583e-10
GO:0070507	regulation of microtubule cytoskeleton organizatio	118	10	0.33966	AKAP9, CHMP2A, CLIP1, DST, GOLGA2, NEK6, PLK2, RND1, SBDS, SGK1				37	5.1461e-10	ARHGEF2, ARL2, ASPM, BIRC5, BOD1, BUB1B, CCNF, CDCA8, CDH13, CENPE, CENPF, CENPJ, CHEK1, CKAP2, CKAP5, DCLK1, EPB41, GMNN, HAUS1, HAUS6, HMMR, KIF2A, KIF4A, KIF7, KIFC1, MAP4, MAPRE1, NEDD1, NPM1, PARG, SKA1, SKA3, SPAG5, STMN1, TACC3, TPX2, UBE2C							5.14607e-10
GO:0050793	regulation of developmental process	1256	109	0.020245	ABCG2, ADORA3, AKR1C3, ARHGAP29, ARIH2, ASAH1, BHLHE40, BTG1, C13orf15, C19orf10, C5, CAST, CCL5, CEP170, CLN3, CREG1, CSF1, CTCF, CXCL1, CXCL12, CXCL16, DLC1, DLG1, DYRK3, ECE1, EGLN1, EIF2C4, EIF4G1, ELF3, ERAP1, F2, FBLIM1, FGL1, FN1, FOXO3, FOXP1, FZD4, GADD45A, GDF15, GJB2, GLRX, GNB1, GPR126, HBEGF, HBP1, HMOX1, HNF1B, HSPA14, ID2, IL1R2, IL22RA1, IL34, IL8, INHBA, IRF6, IRS1, KDR, KLF10, K…	47	0.12353	AHR, ANGPTL3, APOH, AQP9, AZGP1, BLNK, CCL16, CRP, CSF1, CSTA, CXCL13, DEFB1, EGR1, ENPEP, FBLIM1, GADD45G, HRG, HYAL1, IGF1, JUN, KLF9, LPA, MAFB, MRAS, NR4A2, PRAP1, PROX1, RBBP4, RHOC, S1PR1, SELE, SERPINA4, SERPINC1, SERPINF1, SKI, SRGN, THRSP, TNFSF4, TPM3, TSLP, TWIST1, TYROBP, UBIAD1, UGT2B17, VIM, YBX1, ZEB1	141	0.2099	ACTA1, ACVR2B, ADORA2B, ALPL, ANP32A, ANXA5, APOD, ARHGEF2, AURKA, BDNF, BIRC5, BRCA1, BUB1, CASC5, CASP3, CBX3, CCL26, CCL4, CDH13, CENPA, CEP170, CHD7, CHRNA5, CRABP2, CRMP1, CSNK1E, CXCL12, DAZL, DCAF13, DPPA4, E2F7, EIF2C4, EIF4G1, FAM65B, FASLG, FBXO30, FERMT1, FGF2, FGFR1, FGFR2, FLT1, GADD45A, GATA3, GDF3, GLI2, GLRX3, GMFB, HAS2, HDAC1, HES6, HMGA2, HMGXB4, HSP90AB1, HSPA14, HSPA4, HYAL1,…	21	0.0014712	ANXA3, BEX2, COL1A2, DPYSL3, EIF4G1, FZD7, GJA1, LIN28A, MAD2L1, MARCKSL1, MLLT11, NDN, PITX2, PTN, ROBO1, SDC3, SERPINE2, SPARC, TPBG, VIM, ZBTB17	89	5.5646e-10	ADAMTS9, AHCYL1, AMIGO1, AMOT, ANXA2, ARIH2, BBS12, BMP2, CASK, CD44, CDH11, CDKN1C, CDX2, CEACAM6, COL1A1, COL4A2, COL4A6, CTSL2, CXCL12, DAB2, DCN, DDR1, DKK1, DPYSL2, EDNRB, EFEMP1, EGF, EIF4G1, ELF4, EZR, F2R, F2RL1, F3, FHL2, FILIP1L, FOXQ1, FZD3, GATA3, GEM, HEY1, IGFBP6, IQGAP1, ITGAV, KRT6A, LAMC1, LGALS3, LIPH, LMNA, LPAR1, LRP4, MECOM, MFI2, MPZL1, MSX1, MYLIP, NCK2, NEU1, NOG, OLR1, PA…	5.56462e-10
GO:0019395	fatty acid oxidation	62	9	0.031903	ACAA1, ACADVL, ACOT4, ACSL5, ECHDC3, ETFA, PHYH, SCP2, SLC25A20	15	5.8285e-10	ACADL, ACOX1, CRP, CYP4F11, CYP4F12, CYP4F2, DECR1, ECHDC2, ECHDC3, EHHADH, HAO2, HP, PHYH, PPARGC1A, SLC27A2										5.82854e-10
GO:0010033	response to organic substance	2078	220	6.1212e-10	ABCG1, ABCG2, ACBD3, ACO2, ACSL5, ACSS3, ADCK2, ADCY9, AGPAT9, AGT, AHSG, AIG1, AKR1C1, ALDOB, ANKRD30A, ANXA4, APBB1IP, APLP2, APOB, APOC3, APOE, AQP3, ARRDC3, ATF6, ATP7A, B2M, BACE1, BAD, BIRC3, BTG1, BTG2, C1orf63, C3, C5orf4, C8orf4, CALCOCO2, CAMK2N1, CAPN5, CASP4, CCL20, CCL5, CDKN1A, CELF2, CFB, CFI, CFLAR, CHI3L1, CITED2, CNKSR3, CREB5, CST3, CTCF, CTSB, CTSH, CTSS, CXCL1, CXCL12, CXCL16…	104	8.2942e-07	ABCC2, ABHD6, ACOX1, ADRB2, AGTR1, AHR, ALAS1, ALB, ALDH2, ANGPTL4, ANO1, APBB1IP, AR, ARG1, AZGP1, C2, CD14, CD163, CD1D, CD46, CDO1, CFH, CFHR2, CHI3L1, CLDN1, CP, CRP, CSAD, CTSS, CYP27A1, CYP2A6, CYP2B6, CYP2C8, CYP2E1, CYP3A4, CYP3A43, CYP3A5, CYP3A7, CYP4A11, CYP4F11, CYP7A1, CYP7B1, DEFB1, DNAJC12, EGR1, EHHADH, F12, F7, F9, FOLH1, FOS, FOSB, GADD45G, GC, GRB14, HAMP, HHEX, HP, HSPB7, HYAL…				19	0.35279	ANXA3, ASNS, CCNB1, CDK1, COL1A2, GSTP1, LIN28B, MAD2L1, MAP1B, PMAIP1, SACS, SERPINE2, SLC2A3, SLC39A10, SPARC, STK39, TOP2A, VIM, WNT2B	109	3.4963e-05	AACS, ABCC4, ADAMTS9, ADIPOR1, AGTR1, AKR1C1, ANKRD1, ANXA1, ARG2, ATP1A1, BAMBI, C1orf116, CACNB3, CCND2, CCNE1, CCNG2, CD44, CDKN1C, CGA, CIDE-3, CLDN7, CMTM3, COL1A1, CREB3L4, CRHR2, CRIM1, CRISPLD2, CRYAB, CSDA, CXCL12, CXCL5, DAB2, DFNA5, DKK1, DLG5, EGF, EPB41L3, EZR, F2R, F2RL1, F3, FAM3B, FBLN5, FILIP1L, FMOD, FOXQ1, FSTL1, GATA3, GCNT1, GPRC5A, GREM1, HEY1, HK2, HSD3B1, HSPB8, HSPG2, ID4…	6.12124e-10
GO:0050000	chromosome localization	37							19	6.5025e-10	BIRC5, BUB1, BUB1B, CCDC99, CDCA5, CDCA8, CENPE, CENPF, CENPH, CHEK1, ESPL1, KIF14, KIF18A, KIF4A, KIFC1, PSRC1, SKA2, SPC25, TACC3	2	0.037309	ECT2, PSRC1				6.5025e-10
GO:0032886	regulation of microtubule-based process	119	10	0.34935	AKAP9, CHMP2A, CLIP1, DST, GOLGA2, NEK6, PLK2, RND1, SBDS, SGK1				37	6.7203e-10	ARHGEF2, ARL2, ASPM, BIRC5, BOD1, BUB1B, CCNF, CDCA8, CDH13, CENPE, CENPF, CENPJ, CHEK1, CKAP2, CKAP5, DCLK1, EPB41, GMNN, HAUS1, HAUS6, HMMR, KIF2A, KIF4A, KIF7, KIFC1, MAP4, MAPRE1, NEDD1, NPM1, PARG, SKA1, SKA3, SPAG5, STMN1, TACC3, TPX2, UBE2C							6.72028e-10
GO:0007275	multicellular organismal development	4071										45	0.016934	ANXA3, BEX2, CCR9, COL1A2, CRISPLD1, DLK1, DPYSL3, ESRP1, FBN2, FGF13, FZD7, GJA1, GPC3, GSTP1, IGF2BP3, KRT19, LAMA1, LIN28B, MAP1B, MARCKSL1, MLLT11, NAP1L3, NDN, PITX2, PROM1, PTN, PTPLA, PTPRZ1, ROBO1, SDC3, SERPINE2, SOX11, SPARC, STK39, TET1, TMEM8A, TPBG, TUBA1A, UCHL1, VCAN, VIM, WNT2B, ZBTB17, ZIC2, ZNF462	213	7.197e-10	ABCC4, ADAM9, ADAMTS9, AGTR1, AHCYL1, AKR1C1, ALOX5, AMIGO1, AMOT, ANXA1, ANXA2, ARHGEF10, ARIH2, ARL14, B3GNT5, BASP1, BMP2, BNC1, BTG3, C19orf33, C5orf62, CACNB2, CASK, CCND2, CD3D, CD44, CDH11, CDH3, CDH6, CDKN1C, CDX2, CEACAM6, CLDN7, CMTM1, CNIH3, CNTN4, COL11A1, COL12A1, COL15A1, COL1A1, COL21A1, COL4A1, COL4A2, COL4A5, COL4A6, COL5A1, COL5A2, COL6A3, COL7A1, CRIM1, CRYAB, CTSL2, CXCL12, CX…	7.19701e-10
GO:0001936	regulation of endothelial cell proliferation	83	8	0.24398	A2M, ANG, EGLN1, KRIT1, LTF, PLG, PROX1, TIMP3	7	0.015672	APOH, CRP, ENPEP, KRIT1, LPA, PROX1, SERPINF1							18	7.3915e-10	COL4A2, COL4A6, EFNB2, F2R, F3, FBLN5, MYOF, OLR1, OXTR, PDCD10, PGF, PLA2G4A, PTX3, QSOX1, TFPI2, TIMP1, TMSB10, WNT5A	7.39147e-10
GO:0048519	negative regulation of biological process	3685	321	3.4373e-05	A2M, ABCA1, ACBD3, ACVR1B, ADORA3, AES, AHSG, AKAP13, AKR1C3, AMBP, ANG, ANXA4, APH1A, APOC3, APOE, ARHGAP29, ARHGDIB, ARID1A, ARID4B, ARIH2, ARRDC3, ARRDC4, ASAH1, ASXL1, BAD, BCL6, BHLHE40, BIRC3, BNIP3, BNIPL, BTG1, BTG2, C1RL, C3, C5, C8orf4, CADM1, CALCOCO2, CAPZB, CASP7, CAST, CBX4, CCL20, CCL5, CD164, CD47, CD59, CDC25A, CDCA7L, CDKN1A, CEACAM1, CEBPA, CELF2, CFLAR, CHI3L1, CHMP2A, CIB1, C…	141	0.0052294	ABCB1, ADRB2, AGTR1, AHR, ALB, ALDH1L1, ALDH2, ANGPTL3, ANGPTL4, APOH, APOM, AR, ASB9, ATF5, AZGP1, BLNK, C6, C9, CACYBP, CASZ1, CAT, CCL16, CD14, CD163, CD46, CFHR5, CHI3L1, CLU, CP, CPB2, CPN1, CREM, CRP, CSF1, CSTA, CUX2, CXCL13, CYP2E1, CYP2J2, DFFA, DUSP10, EGR1, F5, F7, FBLIM1, FOLH1, FOSB, GADD45B, GADD45G, GPX2, GRB14, GREM2, HABP2, HHEX, HLF, HP, HRG, HRSP12, HYAL2, IFI44, IFIT1, IGF1, I…	479	3.0379e-08	ABI1, ABI2, ABL1, ABTB1, ACACA, ACLY, ACTL6A, ACYP1, ADAM17, ADD2, ADORA2B, ADRBK2, AFAP1, AGTR1, AIF1L, AJAP1, ANKRD32, ANP32A, ANP32E, ANXA5, APEX1, APITD1, APOD, ARID4B, ARL2, AURKA, AURKB, BARD1, BAX, BCL10, BCL2L12, BDNF, BIK, BIRC5, BLM, BRCA1, BRCA2, BRD7, BRIP1, BTBD10, BTG2, BUB1, BUB1B, BUB3, BYSL, C1QBP, C2orf40, C3orf33, CACYBP, CAD, CALCB, CASC5, CASP3, CAV1, CBX3, CBX5, CCAR1, CCDC9…	40	0.033212	ANLN, ARMCX1, BEX2, BEX4, BNIPL, CAPZB, CCNB1, CCNB2, CDC20, CDK1, CYP2J2, DLGAP5, DPYSL3, ECT2, EPCAM, FABP3, FZD7, GJA1, GPC3, GSTP1, HK1, LIN28B, MAD2L1, NDN, PHC3, PITX2, PMAIP1, PPP2R3A, PSRC1, PTN, PTPN13, RACGAP1, SERPINE2, SPINT2, TOP2A, TTK, UCHL1, VCAN, ZBTB17, ZIC2	197	7.8019e-10	ABCC4, ADAMTS9, AGTR1, AKAP12, AMOT, ANKRD1, ANXA1, APITD1, ARID1A, ARIH2, ARNT, BAMBI, BMP2, BTG3, C7orf23, C7orf68, CAPZB, CASK, CCDC80, CCNG2, CD109, CD44, CDC20, CDKN1C, CDX2, CEACAM6, CHN2, CKB, CLDN4, CLDN7, CMTM3, COL15A1, COL4A2, COL4A6, COL5A1, CREM, CRYAB, CSDA, CTSL2, CXCL12, CYP1B1, DAB2, DCN, DDX26B, DFNA5, DKK1, DKK3, DLG5, DMAP1, DUOX2, DUSP4, DUSP9, EDNRB, EFEMP1, EGF, ELF4, EPB41…	7.80187e-10
GO:0031577	spindle checkpoint	49							22	7.9718e-10	BIRC5, BUB1, BUB1B, BUB3, CASC5, CHEK1, CSE1L, ERCC6L, KIF18A, KNTC1, LCMT1, MAD2L2, NEK2, NPM1, NUF2, PARG, RAD21, SKA2, SKA3, TPR, USP44, ZWILCH	4	0.00070539	CCNB2, CDC20, MAD2L1, TTK				7.97182e-10
GO:0005773	vacuole	233	45	8.2238e-10	ACP2, AGA, AOAH, APOA2, ARRDC3, ASAH1, BACE1, CD164, CD68, CLN3, CLN5, CTBS, CTSA, CTSB, CTSH, CTSL1, CTSS, FUCA1, GNS, HEXA, HGSNAT, HYAL2, IDS, LAMP2, LIPA, LMBRD1, LTF, MAN2B2, NAAA, NBEAL1, NCK1, PCYOX1, PLA2G15, RNASET2, SCARB2, SIAE, SLC31A2, STARD10, STS, TMEM9B, TNFAIP3, TNFSF10, TP53INP2, TPP1, ZNRF1	10	0.20138	ABCA5, ADRB2, AOAH, CD14, CTSS, HLA-DRA, HYAL1, HYAL2, PPT1, SRGN							11	0.22515	ASRGL1, EDNRB, F2RL1, LAMP3, LRP2, MCOLN3, NEU1, PAQR8, PCSK9, PLA2G10, PPT1	8.2238e-10
GO:0001935	endothelial cell proliferation	94	8	0.36158	A2M, ANG, EGLN1, KRIT1, LTF, PLG, PROX1, TIMP3	7	0.028876	APOH, CRP, ENPEP, KRIT1, LPA, PROX1, SERPINF1	10	0.53442	CDH13, FES, FLT1, FOXM1, HSPG2, NOX4, ODC1, PROX1, RBPJ, SEMA3A				19	8.9067e-10	COL4A2, COL4A6, EFNB2, F2R, F3, FBLN5, HSPG2, MYOF, OLR1, OXTR, PDCD10, PGF, PLA2G4A, PTX3, QSOX1, TFPI2, TIMP1, TMSB10, WNT5A	8.90668e-10
GO:0051917	regulation of fibrinolysis	13	2	0.23837	P4HB, SERPINE1	8	1.0313e-09	APOH, CPB2, CPN1, F7, KLKB1, PROC, PZP, SERPINF2							1	0.38095	DCN	1.03129e-09
GO:0044242	cellular lipid catabolic process	97	18	0.00016416	ACAA1, ACADVL, ACSL5, AOAH, ASAH1, ECHDC3, ENPP7, ETFA, FN1, HEXA, LIPA, PHYH, PLA2G12A, PLA2G15, PSAP, SCP2, SGMS2, SLC25A20	18	1.1711e-09	ACADL, ACOX1, ACOX2, ANGPTL3, ANGPTL4, AOAH, BDH1, DECR1, ECHDC2, ECHDC3, EHHADH, EPHX2, HAO2, PCCB, PHYH, PON1, PPARGC1A, SLC27A2										1.17108e-09
GO:0030155	regulation of cell adhesion	491	56	0.00037603	AMICA1, ANPEP, APOC3, ARAP2, ARHGDIB, BCAN, C3, C5, CADM1, CCL20, CCL5, CD99, CIB1, CTSZ, CXCL12, CXCL16, ELF3, EMP2, F10, FBLIM1, FN1, FUCA1, GDF15, GJB2, GNB1, GTPBP4, IL6R, IL8, ITGB3BP, LGALS8, MICALL2, MPZL2, NEDD9, OSBPL3, PLD1, PLD2, PPARG, RAP1A, RCAN1, RHOA, RHOU, RND1, RND3, SELE, SERPINE1, SGMS1, SLC9A3R1, SLCO2B1, STIM1, TGM2, TM4SF4, TMBIM6, TMEM123, TNFRSF25, TNFSF10, VCAM1	28	0.0018939	ADRB2, ANGPTL3, APOH, CPB2, CRP, EGR1, F11, FBLIM1, HGFAC, HYAL1, KNG1, LGALS4, MFSD2A, NT5E, ORM1, PDIA2, PROC, RBBP4, RHOC, SCYL3, SELE, SERPINC1, SERPINF1, SKAP1, TM4SF5, TPM3, VIM, ZEB1	53	0.44195	ABL1, ADAM17, AJAP1, ANTXR1, APEX1, BARD1, BTBD10, CDH13, CTGF, CXCL12, EPHA4, FERMT1, FES, FSCN1, FXYD5, GATA3, GTPBP4, HAS2, HAS3, HYAL1, IQGAP1, ITGB1, ITGB3BP, JAG1, JUP, KISS1, KIT, LECT1, LGALS8, LPAR4, NOX4, ORC1L, OSBPL3, PFN1, PTBP1, PTK7, PTPN14, PTPRU, RAP1GAP2, RAP2A, RBBP4, RHOA, RHOC, SELE, SEMA3A, SGMS1, SHC1, SKP2, SLIT2, SPOCK1, SPP1, TRPC1, VCL	6	0.22015	EPCAM, PTN, PTPRZ1, VCAN, VIM, ZBTB17	47	1.2151e-09	ADAMTS9, ANXA1, BMP2, CASK, CD44, CDH3, CEACAM6, CHN2, COL5A1, CXCL12, DAB2, DCN, EGF, EGFL6, F2RL1, FBLN5, FZD3, GALNT6, GATA3, GCNT3, IGF1R, IGFBP3, IQGAP1, ITGA2, ITGA6, LAYN, LOX, LPAR1, MPZL1, NANOS1, NEU1, NEXN, OLR1, PALLD, PLA2G4A, PTPRM, RHOC, RRAS, SLC7A11, SMAD7, TGFB1I1, THBD, TMSB10, TRPC1, UGCG, WIPF1, WNT5A	1.21506e-09
GO:0048523	negative regulation of cellular process	3432	292	0.00047832	A2M, ABCA1, ACBD3, ACVR1B, ADORA3, AES, AKR1C3, AMBP, ANG, APH1A, APOE, ARHGAP29, ARHGDIB, ARID1A, ARID4B, ARIH2, ARRDC3, ARRDC4, ASAH1, ASXL1, BAD, BCL6, BHLHE40, BIRC3, BNIP3, BNIPL, BTG1, BTG2, C3, C5, C8orf4, CADM1, CAPZB, CASP7, CAST, CBX4, CCL20, CCL5, CD164, CD47, CD59, CDC25A, CDCA7L, CDKN1A, CEACAM1, CEBPA, CELF2, CFLAR, CHI3L1, CHMP2A, CIB1, CITED2, CLIP1, CLN3, CMTM8, COBLL1, CR2, CREG…	126	0.029942	ABCB1, ADRB2, AHR, ALB, ALDH1L1, ALDH2, ANGPTL4, APOH, APOM, AR, ASB9, ATF5, AZGP1, C6, C9, CACYBP, CASZ1, CAT, CCL16, CD163, CD46, CFHR5, CHI3L1, CLU, CPB2, CREM, CRP, CSF1, CSTA, CUX2, CXCL13, CYP2E1, CYP2J2, DFFA, DUSP10, F7, FBLIM1, FOLH1, FOSB, GADD45B, GADD45G, GPX2, GRB14, GREM2, HHEX, HLF, HP, HRG, HRSP12, HYAL2, IFI44, IFIT1, IGF1, IGFBP1, INHBE, ITGB8, JUN, KAT2B, KLF9, KNG1, KRIT1, LEP…	459	1.435e-09	ABI1, ABI2, ABL1, ABTB1, ACACA, ACLY, ACTL6A, ADAM17, ADD2, ADORA2B, ADRBK2, AFAP1, AIF1L, AJAP1, ANKRD32, ANP32A, ANP32E, ANXA5, APEX1, APITD1, APOD, ARID4B, ARL2, AURKA, AURKB, BARD1, BAX, BCL10, BCL2L12, BDNF, BIK, BIRC5, BLM, BRCA1, BRCA2, BRD7, BRIP1, BTBD10, BTG2, BUB1, BUB1B, BUB3, BYSL, C1QBP, C2orf40, C3orf33, CACYBP, CAD, CALCB, CASC5, CASP3, CAV1, CBX5, CCAR1, CCDC99, CCL26, CCNA2, CCR…	37	0.044838	ANLN, ARMCX1, BEX2, BEX4, BNIPL, CAPZB, CCNB1, CCNB2, CDC20, CDK1, CYP2J2, DLGAP5, DPYSL3, ECT2, EPCAM, FABP3, FZD7, GJA1, GPC3, GSTP1, HK1, MAD2L1, NDN, PHC3, PPP2R3A, PSRC1, PTN, PTPN13, RACGAP1, SERPINE2, SPINT2, TOP2A, TTK, UCHL1, VCAN, ZBTB17, ZIC2	185	1.8068e-09	ABCC4, AKAP12, ANXA1, APITD1, ARID1A, ARIH2, ARNT, BAMBI, BMP2, BTG3, C7orf23, C7orf68, CAPZB, CASK, CCDC80, CCNG2, CD109, CD44, CDC20, CDKN1C, CDX2, CEACAM6, CHN2, CKB, CLDN4, CLDN7, CMTM3, COL15A1, COL4A2, COL4A6, COL5A1, CREM, CRYAB, CSDA, CXCL12, CYP1B1, DAB2, DCN, DDX26B, DFNA5, DKK1, DKK3, DLG5, DMAP1, DUOX2, DUSP4, DUSP9, EDNRB, EFEMP1, EGF, EPB41L3, F2R, F2RL1, F3, FAM129A, FBLN5, FILIP1L…	1.43502e-09
GO:0065003	macromolecular complex assembly	1565	128	0.060568	A2M, ABCA1, ACOT13, ACVR1B, ADORA3, AFTPH, AGA, AKAP13, AKAP9, ALDOB, ANPEP, APBB1IP, APOA2, APOB, APOE, ASGR1, ASGR2, ATF6, B2M, BCL6, CADM1, CAPZB, CBX4, CD47, CHMP2A, CLIP1, CLN3, COG1, CRTC3, CSF1, CTNNBIP1, CTSA, CXCL12, DGAT1, DNAJB2, DNAJB4, DST, ECE1, EDEM1, EFNA1, ERAP1, ERBB2IP, ETHE1, FAS, FBLIM1, FGG, FUSIP1, GNB1, GOLGA4, GPX3, HERPUD1, HFE2, HIST1H2AE, HIST1H2BD, HIST1H2BF, HIST1H2B…	59	0.083555	ABL2, ADRB2, AGTR1, ALB, APBB1IP, APOH, AQP9, AR, BHMT, C1R, C1S, CD14, CLDN1, CLDN14, CP, CPN1, CRP, CSF1, DAO, DECR1, DFFA, F13B, F5, F8, FBLIM1, FCN3, FXYD1, GC, GNMT, HBB, HFE2, HP, HYAL2, IGFALS, IGJ, IL1RAP, KRIT1, LPA, MAGOH, NFIC, NR1H4, NR4A2, OAS1, PARD3, PDIA2, PEX14, QARS, RBBP4, RPA2, S100A10, S100A8, SERPINA10, SERPINC1, SKAP1, SNUPN, SRGN, XAF1, YBX1, ZDHHC18	237	1.503e-09	ABI1, ABTB1, ACADM, ACD, ACTA1, ADD2, AGTR1, APITD1, ARL2, ASF1A, ASGR2, ATL1, AURKA, BARD1, BAX, BCL10, BDNF, BIRC5, BRCA1, BRCA2, CAPG, CAPRIN1, CBX3, CCL26, CCL4, CCNA2, CCNF, CCT2, CDC6, CDCA8, CDH13, CDT1, CENPA, CENPE, CENPF, CENPH, CENPJ, CHAF1A, CLDN10, COL9A3, CP, CSNK1E, CSRP2, CXCL12, DAG1, DCLK1, DDX20, DFFA, DGKZ, DHX9, DISC1, DSN1, EIF4A3, EPHA4, ESRRG, ETF1, EXO1, EZH2, FANCD2, FAN…				59	0.39047	ADAMTS9, AGTR1, ANXA2, APITD1, APPL2, BAMBI, BBS12, CAPZB, CLDN7, CXCL12, CYBA, DAG1, DCN, DDR1, DLG5, DPYSL2, F2R, F3, F5, FHL2, FUSIP1, GFM1, HDAC9, IGFBP3, IQGAP1, ITGA3, LAMC1, LGALS3, LIMA1, LMNA, MARCKS, MATN3, NEGR1, NEU1, PADI4, PALLD, PDCD4, PIK3CB, PLA2G4A, PLEKHO1, PTPRM, PTX3, RASSF5, RRAS, S100A10, S100A11, S100A12, S100A4, SLC7A6, SLC7A7, SMAD7, SSBP2, STXBP5L, TFF1, TMSB10, TRPC1, …	1.503e-09
GO:0006302	double-strand break repair	112							35	1.6626e-09	BLM, BRCA1, BRCA2, BRIP1, CCNA1, CDCA5, CHEK1, DCLRE1C, ESPL1, EXO1, FANCD2, FEN1, FLNA, H2AFX, HJURP, MAD2L2, MEIR5, MND1, MRE11A, MSH2, MSH6, NPM1, PARG, PCNA, POLA1, PRKDC, RAD21, RAD51, RAD51AP1, RAD54L, RBBP8, RPA1, TDP1, TOP2B, WRN							1.66257e-09
GO:0033261	regulation of S phase	102							33	1.7925e-09	ABL1, ASF1A, BARD1, BRIP1, CDC25A, CDC7, CDT1, CHAF1A, CHEK1, CIAPIN1, EPB41, FBXO5, FEN1, FOXM1, G3BP1, GNL3, IL17RD, KDM5B, MCM10, MCM2, MCM7, MRE11A, MYBL2, NAE1, NME1, PCNA, PDCD2L, PIF1, PTTG1, RHOA, RIF1, SLBP, WDHD1	2	0.20588	CCNB1, GSTP1				1.79251e-09
GO:0071844	cellular component assembly at cellular level	1076	85	0.18538	ABCA1, ACVR1B, ADORA3, AFTPH, AGT, AKAP13, AKAP9, ALDOB, ANPEP, APBB1IP, APOE, ARAP2, ARHGDIB, C3, C5, CADM1, CAPZB, CBX4, CD151, CD47, CHMP2A, CIB1, CLDN3, CLIP1, CXCL12, DLC1, DLG1, DNAH5, DNAJB2, DOCK8, ECE1, EFNA1, F2, FN1, FUSIP1, GJA4, GOLGA2, GOLGA4, HBXIP, HIST1H2AE, HIST1H2BD, HIST1H2BF, HIST1H2BI, HIST1H2BK, HIST2H2BE, IFT20, IL8, KRIT1, LCP1, LGALS8, LMNA, MACF1, MARVELD2, MBD6, MFAP2,…				174	2.6092e-09	ABI1, ABL1, ACTA1, ADD2, AFAP1, AGTR1, APITD1, ARHGEF2, ARL2, ARMC4, ASF1A, BARD1, BCL10, BIRC5, CAPRIN1, CBX3, CCL26, CCL4, CCT2, CDC6, CDC7, CDH13, CDT1, CENPA, CENPF, CEP135, CHAF1A, CHN1, CKAP5, CSE1L, CSPG6, CTGF, CXCL12, DCLK1, DDX20, DGKZ, DISC1, DNM1L, DSN1, DZIP1, ENAH, EPB41, ERC2, ESPL1, ESRRG, EXO1, EZH2, FAM48A, FAM65B, FASLG, FBL, FERMT1, FGD1, FGFR2, FNBP1L, FOXM1, FSCN1, FUSIP1, G…	16	0.015905	ANLN, ATG4C, CAPZB, DLGAP5, ECT2, GINS1, INADL, MAD2L1, MAP1B, MPP7, NAP1L3, NEBL, RACGAP1, ROBO1, SDC3, VIM	50	0.041251	ADAMTS9, AGTR1, AMOT, ANXA2, APITD1, ARHGEF10, ARHGEF3, BAMBI, BBS12, CAPZB, CASK, CD44, CDH11, CLDN7, CXCL12, DPYSL2, DSC2, EGF, EZR, F2R, FBLN5, FLNC, FRMPD2, FUSIP1, IQGAP1, ITGA2, ITGA6, ITGAV, LAMC1, LGALS3, LIMA1, LMNA, MAP9, MARCKS, NFASC, PALLD, PLA2G4A, PLEKHO1, PTPRM, RASSF5, RRAS, S100A10, S100A12, S100A4, SC65, TGFB1I1, TMSB10, TPM1, WIPF1, ZWINT	2.6092e-09
GO:0007093	mitotic cell cycle checkpoint	119							36	2.6218e-09	BIRC5, BLM, BRCA2, BUB1, BUB1B, BUB3, CASC5, CCDC99, CCNA2, CENPE, CENPF, CHEK1, CSE1L, DBC1, DNMT3B, GADD45A, GTSE1, KIF18A, KNTC1, MAD2L2, MCM2, MCM7, MDM4, NEK2, NEURL4, NPM1, NUF2, PARG, PARP1, PRKDC, RAD21, RCC2, TPR, USP44, VRK1, ZWILCH	6	0.00045797	CCNB1, CCNB2, CDC20, CDK1, MAD2L1, TTK				2.62175e-09
GO:0071822	protein complex subunit organization	1470	125	0.023858	A2M, ABCA1, ACOT13, ACVR1B, ADORA3, AFTPH, AGA, AKAP13, ALDOB, ANPEP, APBB1IP, APOA2, APOE, ASGR1, ASGR2, ATF6, B2M, BCL6, CADM1, CAPZB, CBX4, CD47, CHMP2A, CLIP1, CLN3, COG1, CR2, CRTC3, CSF1, CTNNBIP1, CTSA, CXCL12, DGAT1, DNAJB2, DNAJB4, DST, ECE1, EDEM1, EFNA1, ERAP1, ERBB2IP, ETHE1, FAS, FBLIM1, FGG, GNB1, GOLGA4, GPX3, HERPUD1, HFE2, HLA-B, HYAL2, IL8, IRF1, KIFAP3, KRIT1, LBR, LCP1, LGALS3…	58	0.04337	ABL2, ADRB2, AGTR1, ALB, APBB1IP, APOH, AQP9, AR, BHMT, C1R, C1S, CD14, CLDN1, CLDN14, CP, CPN1, CRP, CSF1, DAO, DECR1, DFFA, F13B, F5, F8, FBLIM1, FCN3, FXYD1, GC, GNMT, HBB, HFE2, HP, HYAL2, IGFALS, IGJ, IL1RAP, KRIT1, LPA, MAGOH, MAP7D1, NFIC, NR0B2, NR1H4, NR4A2, OAS1, PARD3, PDIA2, PEX14, QARS, RPA2, S100A10, S100A8, SERPINA10, SERPINC1, SKAP1, SRGN, XAF1, ZDHHC18	224	2.6357e-09	ABI1, ABTB1, ACADM, ACD, ACTA1, ADD2, AFAP1, AGTR1, APITD1, ARL2, ASGR2, ATL1, AURKA, BARD1, BAX, BCL10, BDNF, BIRC5, BRCA1, BRCA2, CAPG, CBX3, CCL26, CCL4, CCNA2, CCNF, CCT2, CDCA8, CDH13, CDT1, CENPA, CENPE, CENPF, CENPH, CENPJ, CHAF1A, CKAP5, CLDN10, COL9A3, CP, CSNK1E, CSRP2, CTGF, CXCL12, DAG1, DCLK1, DFFA, DGKZ, DHX9, DSN1, EIF4A3, EPHA4, EPRS, ESRRG, ETF1, EXO1, EZH2, FANCD2, FANCF, FANCG,…				59	0.21779	ADAMTS9, AGTR1, ANXA2, APITD1, APPL2, BAMBI, BBS12, CAPZB, CLDN7, CXCL12, CYBA, DAG1, DCN, DDR1, DLG5, DPYSL2, F2R, F3, F5, FHL2, GFM1, HDAC9, IGFBP3, IQGAP1, ITGA3, LAMC1, LGALS3, LIMA1, LMNA, MARCKS, MATN3, NEGR1, NEU1, PADI4, PALLD, PDCD4, PIK3CB, PLA2G4A, PLEKHO1, PTPRM, PTX3, RASSF5, RRAS, S100A10, S100A11, S100A12, S100A4, SLC7A6, SLC7A7, SMAD7, SSBP2, STMN2, STXBP5L, TFF1, TMSB10, TRPC1, T…	2.6357e-09
GO:0007098	centrosome cycle	56	6	0.21146	HBXIP, KLF4, NVL, PLK2, PPP1R2, SASS6				23	2.8103e-09	ARL2, AURKA, BRCA1, BUB1B, C14orf166, CCNF, CENPJ, CETN3, CHEK1, CKAP2, EPB41, GMNN, KIF11, KIF2A, KIF7, KIFC1, NEDD1, NEK2, NVL, PARG, PLK4, SASS6, TACC3							2.81034e-09
GO:0044248	cellular catabolic process	1173	125	3.7558e-06	ABCA1, ACAA1, ACADVL, ACMSD, ACO2, ACSL5, AGMAT, AKAP13, ALDOB, AMBP, AMPD2, AMT, ANG, AOAH, APOA1, APOA2, APOC3, ARAP2, ARHGAP21, ASAH1, BNIP3, BNIPL, BTG2, C5, CADM1, CIDEB, CST3, CTBS, CUL2, CXCL1, CYP4X1, DCLRE1C, DNAJB2, ECHDC3, EDEM1, EDEM2, EDEM3, EIF4G1, ENPP7, ETFA, EVI5, FBLIM1, FBXL15, FBXL3, FBXL4, FN1, GBP1, GLUL, HBEGF, HERC4, HERPUD1, HEXA, HGD, HMOX1, HPGD, IDS, IFIT3, IL8, KRIT1,…	75	2.8612e-09	ABAT, ABL2, ACADL, ACOX1, ACOX2, ALDH1L1, ALDH4A1, ALDH5A1, ANGPTL3, ANGPTL4, AOAH, APOA5, APOL1, APOM, AQP9, ARG1, ASPA, ASS1, BDH1, CAT, CDO1, CES2, CPEB3, CYP1A2, CYP2B6, CYP2C8, CYP2C9, DAO, DECR1, DFFA, DNASE1L3, DPYS, ECHDC2, ECHDC3, EHHADH, ENTPD5, EPHX2, FAH, FBLIM1, FTCD, HAL, HAO2, HNMT, HPD, IDO2, KMO, KNG1, KRIT1, MAGOH, MAOA, MLXIPL, MUT, NR1H4, PAH, PCCB, PFKFB3, PHYH, PIPOX, PON1, …	138	0.0831	ABL1, ACADM, ACLY, ADAM17, ADAMTS3, ADO, AEN, ALPL, AMT, ANKRD27, ARHGAP21, ATIC, ATL1, BARD1, BLVRA, BTG2, BUB1B, CASP3, CCNF, CDH13, CHEK1, CHN1, CNOT6, CNOT7, COPS3, CPT1C, DCLRE1C, DCP2, DFFA, DHX36, DNA2, DNAJB6, DNAJC10, EIF4A3, EIF4G1, ELAVL2, ENAH, EXO1, EXOSC2, EXOSC9, FAM48A, FBXL7, FBXO44, FBXO5, FEN1, FERMT1, FGFR2, FLNA, FMO2, FNBP1L, GLRX3, GTSE1, HNRNPD, HNRNPL, IDO1, IL17RD, IQGAP…	10	0.5051	ATG4C, BNIPL, CDC20, ECT2, EIF4G1, MAD2L1, MAP1B, PTN, TOP2A, UCHL1				2.86116e-09
GO:2000602	regulation of interphase of mitotic cell cycle	187	14	0.47456	C13orf15, CDC25A, CDKN1A, CELF2, CREG1, GADD45A, JTB, KIAA0247, KLF4, PARP1, PROX1, RFC4, RHOA, RNH1				48	3.0586e-09	ABL1, ARL2, ASF1A, BARD1, BLM, CCNA2, CDC25A, CDC25C, CDC7, CELF2, CENPF, CHAF1A, CHEK1, CMTM4, DNMT1, E2F3, EPB41, ESPL1, FEN1, FOXM1, G3BP1, GADD45A, GMNN, GTSE1, IL17RD, KDM5B, MCM10, MCM2, MCM7, MDM4, MRS2, NAE1, NEURL4, NME1, NPM1, PARP1, PIF1, PROX1, RAD51, RFC4, RFWD3, RHOA, RIF1, SLBP, SMURF2, TIPIN, U2AF1, VRK1	2	0.45831	DLGAP5, GSTP1				3.05864e-09
GO:0007010	cytoskeleton organization	1094	93	0.04723	ABCA1, ACAP2, ADORA3, AGT, AKAP13, AKAP9, ANPEP, APBB1IP, APOE, ARHGDIB, C3, C5, CADM1, CAP1, CAPZB, CAST, CD151, CD47, CD99, CEP170, CEP70, CHMP2A, CLIP1, CTNNA3, CXCL12, DLC1, DNAH5, DNAJB8, DOCK8, DST, EFNA1, EPS8L2, EXT1, F2, FBLIM1, FN1, GABARAP, GNB1, GOLGA2, GOLGA4, HBEGF, HBXIP, IL1R2, IL8, KLF4, KRIT1, KRT23, LCP1, LGALS8, LMNA, MACF1, MICAL2, NCK1, NDEL1, NEDD9, NEK6, NEK7, NVL, OSBPL3,…				176	3.1167e-09	ABI1, ABI2, ACAP2, ACTA1, ADD2, AFAP1, AGTR1, ALMS1, ANK2, ANK3, ARHGAP19, ARHGEF2, ARL2, ARPC2, ASAP1, ASPM, AURKA, BCL10, BIRC5, BOD1, BRCA1, BUB1, BUB1B, BUB3, C14orf166, CAP1, CAPG, CASC5, CASP3, CCDC99, CCL26, CCL4, CCNF, CDCA8, CDH13, CENPE, CENPF, CENPH, CENPJ, CEP135, CEP152, CEP170, CEP55, CEP68, CEP70, CETN3, CFL1, CHEK1, CKAP2, CKAP5, CNIH4, CSPG6, CTGF, CTTNBP2, CXCL12, DCLK1, DGKZ, D…	16	0.018315	ACTC1, ANLN, CAPZB, CCNB1, DLGAP5, ECT2, KRT19, MAD2L1, MARCKSL1, NEBL, RACGAP1, SDC3, SPARC, TTK, TUBB2B, TUBB6	54	0.012506	ACTA2, AGTR1, ANK3, ANXA2, ARHGEF10, ARHGEF3, ARL14, ARL4C, CAPZB, CCNE1, CD44, CDH11, CKAP4, CRYAB, CXCL12, DPYSL2, EDNRB, EPB41L3, EPPK1, EZR, F2R, F2RL1, FLNC, FXYD3, GEM, IQGAP1, ITGA2, KIF2C, LAMC1, LIMA1, LMNA, MAP9, MARCKS, MMP1, MYLIP, NCK2, PALLD, PFN2, PIK3CD, PLEKHO1, PTPRM, REEP1, RHOC, S100A10, S100A12, S100A4, SERPINH1, STMN2, TMSB10, TPM1, TUBA1B, TUBA1C, UBE2Q2, WIPF1	3.11669e-09
GO:0051239	regulation of multicellular organismal process	1699	149	0.0049607	ABCG1, ADCY6, ADK, ADORA3, AGT, AHSG, AKAP13, AKAP9, AKR1C3, ALCAM, ANXA4, APOC3, APOE, ARIH2, ASAH1, B2M, BHLHE40, BTG1, C13orf15, C19orf10, C3, C5, CASP4, CAST, CCL5, CD47, CD59, CD99, CFLAR, CITED2, CLN3, CSF1, CTCF, CXCL1, CXCL12, CXCL16, DDIT3, DGAT1, DLC1, DLG1, DNAJB2, DYRK3, EFNA1, EGLN1, ELF3, ERAP1, F10, F2, FAS, FGFR3, FOXA2, FOXO3, FOXP1, FZD4, GADD45A, GJB2, GLRX, GNAI2, GPR126, HBEG…	90	4.982e-07	ABCB1, ABCG5, ADRB2, AGTR1, AHR, ALDH2, ANGPTL3, ANGPTL4, APCS, APOF, APOH, AZGP1, BCHE, BLNK, C3orf58, C4BPB, CCL16, CD14, CD163, CD1D, CD46, CPB2, CPN1, CRP, CSF1, CSTA, CXCL13, CYP2J2, CYP3A4, DEFB1, DUSP10, EGR1, ENPEP, F5, F7, F8, FOS, FXYD1, GC, GPLD1, HABP2, HPN, HRG, HSPB7, HYAL1, IGF1, INHBB, JUN, KLKB1, KNG1, LEPR, LGALS4, LPA, LRP8, MAFB, MAOA, MRAS, NDRG2, NR1H4, NR4A2, NT5E, PDK4, PO…				23	0.011832	ACTC1, ANXA3, BEX2, CCR9, COL1A2, CYP2J2, DPYSL3, FZD7, GJA1, GSTP1, MAD2L1, MLLT11, MPP7, PITX2, PTN, ROBO1, SERPINE2, SPARC, SPINT2, STK39, VCAN, VIM, ZBTB17	108	3.2031e-09	ADAM9, ADAMTS9, AGTR1, AHCYL1, AMIGO1, AMOT, ANKRD1, ANXA2, ARIH2, BMP2, CASK, CD44, CDH11, CDKN1C, CEACAM6, COL1A1, COL4A2, COL4A6, CRHR2, CTSL2, CXCL12, DAB2, DCN, DDR1, DKK1, DPYSL2, EDNRB, EFEMP1, ELF4, EZR, F2R, F2RL1, F3, F5, FILIP1L, FMOD, FOXF1, FOXQ1, FSTL1, FZD3, GATA3, HEY1, HSPB8, HSPG2, IGF1R, IGFBP6, IQGAP1, ITGAV, LAMC1, LCT, LGALS3, LIPH, LMCD1, LPAR1, LRP4, MARCKS, MECOM, MFI2, M…	3.20308e-09
GO:0012501	programmed cell death	2452	231	3.8427e-06	ABCG1, ABCG2, ACSL5, ACYP2, ADORA3, AES, AGT, AKTIP, ANXA4, APH1A, APOE, APOL6, ARID4B, ASAH1, ATF6, B2M, BAD, BCL6, BHLHE40, BIRC3, BNIP3, BNIPL, BTG2, C1RL, C5, C8orf4, CADM1, CAP1, CAPN12, CASP4, CASP7, CASP8, CAST, CBX4, CCL5, CD47, CD59, CD99, CDC25A, CDKN1A, CEACAM1, CELF2, CFLAR, CHMP2A, CIB1, CIDEB, CLIP1, CLN3, CMTM8, COBLL1, CR2, CST3, CTCF, CTSB, CTSL1, CUL2, CXCL12, DAP, DBNL, DDC, DD…	84	0.21543	ABCB1, ADRB2, AHR, ALDH2, ANGPTL4, APOH, APOL1, AR, ASPM, ATF5, BLNK, C6, C9, CAP1, CASZ1, CAT, CD14, CLDN1, CLU, CRP, CXCL13, CYP2E1, DEFB1, DFFA, DHODH, DNASE1L3, EGR1, ENTPD5, F7, FBLIM1, FGF12, FOS, FOSB, GADD45B, GADD45G, GAS2, GLS2, GPX2, HLF, HYAL1, IGF1, IGFBP1, JUN, LGALS4, MAOA, MRAS, NDRG2, NR1H4, NR1I2, NR4A2, NT5E, NUPR1, PDIA2, PPARGC1A, PPT1, PROC, PSRC1, QARS, RARRES3, RBBP4, RHOC…	293	0.0074385	ABCC1, ABL1, ACACA, AEN, AKR1B1, ANP32A, ANXA5, APEH, APITD1, APOD, ARID4B, ASPM, ATAD5, AURKA, BARD1, BAX, BCL10, BCL2L12, BDNF, BIK, BIRC5, BMPR1A, BRCA1, BTBD10, BTG2, BUB1, BUB1B, C1QA, CACNA2D2, CAP1, CAPN2, CASP3, CAV1, CCAR1, CCDC6, CCNA1, CCT7, CDC25A, CDC6, CDC7, CDH13, CDK2AP1, CDT1, CELF2, CENPA, CENPF, CENPH, CHEK1, CHIA, CIAPIN1, CKAP2, CSE1L, CSNK1E, CSNK2A1, CTGF, CXCL12, D4S234E, …	25	0.15139	BEX1, BEX2, BEX4, BNIPL, CCNB1, CDK1, EIF4G1, GPC3, GSTP1, GULP1, HK1, LIN28A, PMAIP1, PSRC1, PTN, PTPN13, ROBO1, RRM2, SPINT2, STK39, TOP2A, UCHL1, VIM, WNT2B, ZBTB17	142	3.3394e-09	ABCC4, ANKRD1, ANXA1, APITD1, ARG2, ARL14, BMP2, C19orf33, C1orf89, C7orf23, C7orf68, CAPN2, CCNG2, CD44, CDKN1C, CDX2, CEACAM6, CIDE-3, CMTM3, COL4A2, CRYAB, CXCL12, CYP1B1, DAB2, DDC, DDR1, DKK1, DKK3, DPYSL2, DSG2, DUSP4, EDNRB, EGF, EIF4G1, EIF4G3, EPB41L3, ETNK2, EZR, F2R, F3, FAIM, FAM129A, FAM3B, FGF12, FHL2, FILIP1L, FOXQ1, GCNT3, GLRX2, GNRH2, GPR87, GPRC5A, HDAC9, HK2, HOXC6, HSPB8, HSP…	3.33936e-09
GO:0006915	apoptosis	2430	229	4.1881e-06	ABCG1, ABCG2, ACSL5, ACYP2, ADORA3, AES, AGT, AKTIP, ANXA4, APH1A, APOE, APOL6, ARID4B, ASAH1, ATF6, B2M, BAD, BCL6, BHLHE40, BIRC3, BNIP3, BNIPL, BTG2, C1RL, C5, C8orf4, CADM1, CAP1, CAPN12, CASP4, CASP7, CASP8, CAST, CBX4, CCL5, CD47, CD59, CD99, CDC25A, CDKN1A, CEACAM1, CELF2, CFLAR, CHMP2A, CIB1, CIDEB, CLIP1, CLN3, CMTM8, COBLL1, CR2, CST3, CTCF, CTSB, CTSL1, CUL2, CXCL12, DAP, DBNL, DDC, DD…	82	0.26452	ABCB1, ADRB2, AHR, ALDH2, ANGPTL4, APOH, AR, ASPM, ATF5, BLNK, C6, C9, CAP1, CASZ1, CAT, CD14, CLDN1, CLU, CRP, CXCL13, CYP2E1, DEFB1, DFFA, DHODH, DNASE1L3, EGR1, ENTPD5, F7, FBLIM1, FGF12, FOS, FOSB, GADD45B, GADD45G, GAS2, GLS2, GPX2, HLF, HYAL1, IGF1, IGFBP1, JUN, LGALS4, MAOA, MRAS, NDRG2, NR1H4, NR1I2, NR4A2, NT5E, NUPR1, PDIA2, PPARGC1A, PPT1, PROC, PSRC1, QARS, RARRES3, RBBP4, RHOC, RPA2,…	290	0.0082776	ABCC1, ABL1, ACACA, AEN, AKR1B1, ANP32A, ANXA5, APEH, APITD1, APOD, ARID4B, ASPM, ATAD5, AURKA, BARD1, BAX, BCL10, BCL2L12, BDNF, BIK, BIRC5, BMPR1A, BRCA1, BTBD10, BTG2, BUB1, BUB1B, C1QA, CACNA2D2, CAP1, CAPN2, CASP3, CAV1, CCAR1, CCDC6, CCNA1, CCT7, CDC25A, CDC6, CDC7, CDH13, CDK2AP1, CDT1, CELF2, CENPA, CENPF, CENPH, CHEK1, CHIA, CIAPIN1, CKAP2, CSE1L, CSNK1E, CSNK2A1, CTGF, CXCL12, D4S234E, …	25	0.141	BEX1, BEX2, BEX4, BNIPL, CCNB1, CDK1, EIF4G1, GPC3, GSTP1, GULP1, HK1, LIN28A, PMAIP1, PSRC1, PTN, PTPN13, ROBO1, RRM2, SPINT2, STK39, TOP2A, UCHL1, VIM, WNT2B, ZBTB17	141	3.4057e-09	ABCC4, ANKRD1, ANXA1, APITD1, ARG2, ARL14, BMP2, C19orf33, C1orf89, C7orf23, C7orf68, CAPN2, CCNG2, CD44, CDKN1C, CDX2, CEACAM6, CIDE-3, CMTM3, COL4A2, CRYAB, CXCL12, CYP1B1, DAB2, DDC, DDR1, DKK1, DKK3, DPYSL2, DSG2, DUSP4, EDNRB, EGF, EIF4G1, EIF4G3, EPB41L3, ETNK2, EZR, F2R, F3, FAIM, FAM129A, FAM3B, FGF12, FHL2, FILIP1L, FOXQ1, GCNT3, GLRX2, GNRH2, GPR87, GPRC5A, HDAC9, HK2, HOXC6, HSPB8, HSP…	3.4057e-09
GO:0051983	regulation of chromosome segregation	44							20	3.602e-09	BIRC5, BOD1, BUB1B, CENPE, CENPF, DSN1, ESCO2, FBXO5, GSG2, HAUS6, KIF2A, KIFC1, NDC80, NPM1, PSRC1, RAD21, SKA3, SPAG5, TACC3, UBE2C	3	0.0056887	PSRC1, PTN, TOP2A				3.60198e-09
GO:0050778	positive regulation of immune response	260	34	0.0004901	AKAP13, AKAP9, ARHGDIB, BIRC3, C1RL, C3, C5, C8B, CADM1, CCL20, CCL5, CD59, CEACAM1, CFB, CFHR3, CFI, COLEC11, CR2, DBNL, INHBA, LY6E, MBL2, NEDD9, NFKBIZ, NR1H3, PLA2G1B, PLEKHA1, PTPN3, PTPN7, RASGRP3, RFTN1, SGMS1, SH3BP5, TRIM56	29	3.662e-09	APCS, BLNK, C1QB, C1QC, C1R, C1S, C2, C4BPA, C4BPB, C6, C8A, C8G, C9, CCL16, CD46, CFH, CFHR2, CFHR5, CLU, CRP, FCN2, FCN3, HRG, IL1RAP, MASP2, SERPINC1, SERPING1, SKAP1, TNFSF4										3.66203e-09
GO:0042445	hormone metabolic process	170	15	0.23876	AKR1C1, AKR1C3, ALDH1A1, ANPEP, CTSB, CYP1A1, DIO1, GSTA1, HSD17B11, HSD17B14, HSD17B2, MME, RDH10, STS, TSHB	23	3.9353e-09	ADH1A, ADH4, ADRB2, AKR1C2, AKR1C4, CD1D, CYP1A2, CYP27A1, CYP2C19, CYP2C8, CYP2C9, CYP3A4, CYP3A5, CYP3A7, HSD11B1, HSD17B6, JUN, LEPR, RDH16, SRD5A2, SULT1A1, SULT1E1, UGT2B15							10	0.090014	AKR1C1, CPE, CRHR2, CYP1B1, DUOX2, ELOVL7, ITGA6, PAM, PCSK5, TFAP2A	3.93534e-09
GO:0001871	pattern binding	199	22	0.028451	APOE, BCAN, CCL20, CCL5, CFHR3, CHI3L1, CTSB, CXCL12, ERBB3, FN1, HBEGF, HPX, IL8, LIPC, LTF, MBL2, PLA2G2A, SEPP1, SERPINA5, SERPIND1, SULF2, VTN	25	3.9372e-09	ANGPTL4, APCS, APOA5, APOH, C4BPA, C4BPB, C9, CD14, CFH, CFHR5, CHI3L1, CRP, F11, F9, FCN3, HABP2, HRG, KNG1, PGLYRP2, PROC, S100A8, SERPINA4, SERPINC1, SERPINF1, SERPING1	22	0.4358	C1QBP, CCL4, CECR1, CHIA, CXCL12, FGF2, FGFR1, FGFR2, HMMR, HS3ST3A1, PCOLCE2, PGLYRP3, SELP, SEMG1, SFRP1, SPA17, SUSD5, THBS2, TNNI3, ZNF146, ZNF260, ZNF660	3	0.22667	PTN, SERPINE2, VCAN	9	0.29529	CD44, CXCL12, FBN1, IGFBP6, LAYN, NOG, PGF, SELP, TFPI2	3.9372e-09
GO:0030247	polysaccharide binding	199	22	0.028451	APOE, BCAN, CCL20, CCL5, CFHR3, CHI3L1, CTSB, CXCL12, ERBB3, FN1, HBEGF, HPX, IL8, LIPC, LTF, MBL2, PLA2G2A, SEPP1, SERPINA5, SERPIND1, SULF2, VTN	25	3.9372e-09	ANGPTL4, APCS, APOA5, APOH, C4BPA, C4BPB, C9, CD14, CFH, CFHR5, CHI3L1, CRP, F11, F9, FCN3, HABP2, HRG, KNG1, PGLYRP2, PROC, S100A8, SERPINA4, SERPINC1, SERPINF1, SERPING1	22	0.4358	C1QBP, CCL4, CECR1, CHIA, CXCL12, FGF2, FGFR1, FGFR2, HMMR, HS3ST3A1, PCOLCE2, PGLYRP3, SELP, SEMG1, SFRP1, SPA17, SUSD5, THBS2, TNNI3, ZNF146, ZNF260, ZNF660	3	0.22667	PTN, SERPINE2, VCAN	9	0.29529	CD44, CXCL12, FBN1, IGFBP6, LAYN, NOG, PGF, SELP, TFPI2	3.9372e-09
GO:0051128	regulation of cellular component organization	1728	152	0.004068	ABCA1, ACVR1B, AKAP13, AKAP9, ANPEP, APBB1IP, ARAP2, ARHGAP29, ARHGDIB, B2M, BAD, BCL6, BLZF1, BTG2, C13orf15, C3, C5, CADM1, CAP1, CAPZB, CCL20, CCL5, CD151, CD47, CDC25A, CEACAM1, CEP170, CHMP2A, CLIP1, CLN3, CMTM8, CR2, CREG1, CSF1, CTNNBIP1, CXCL12, CYP1A1, DLC1, DNAJB4, DST, EFNA1, EIF4G1, F2, FAS, FBLIM1, FN1, FOXP1, FZD4, GDF15, GHR, GLRX, GLRX2, GNB1, GOLGA2, HBEGF, HERPUD1, HIPK3, HSPA14…				255	4.0213e-09	ABI1, ABL1, ABTB1, ACACA, ACD, ACTL6A, ADD2, AFAP1, AMD1, ANP32A, APITD1, ARF1, ARHGEF2, ARL2, ARPC2, ASPM, AURKA, BARD1, BCL10, BDNF, BIRC5, BLZF1, BOD1, BRD7, BTG2, BUB1, BUB1B, BUB3, BYSL, C13orf34, C2orf40, CAP1, CAPG, CASC5, CAV1, CCAR1, CCDC8, CCL26, CCNF, CDC25A, CDC25C, CDC6, CDC7, CDCA8, CDH13, CDK7, CENPE, CENPF, CENPJ, CEP135, CEP170, CFL1, CHAF1A, CHEK1, CKAP2, CKAP5, CMTM4, CRMP1, CS…	32	8.7667e-06	ANLN, CAPZB, CCNB1, CCNB2, CDC20, CDK1, DPYSL3, ECT2, EIF4G1, FABP3, FGF13, GJA1, GSTP1, GULP1, LIN28A, MAD2L1, MAP1B, MARCKSL1, NEBL, PSRC1, RACGAP1, ROBO1, RRM2, SCRN1, SDC3, SNX27, SPINT2, TOP2A, TPBG, TTK, VIM, WNT2B	98	4.0404e-06	ADAMTS9, AKAP12, AMIGO1, ANXA2, APITD1, ASAP2, BAMBI, C7orf68, CAPZB, CASK, CCDC80, CCNG2, CD44, CDC20, CMTM3, COL4A6, COLEC12, CXCL12, DAB2, DCN, DDR1, DKK1, DMKN, DPYSL2, EDNRB, EGF, EIF4G1, EPPK1, EZR, F2R, F2RL1, FZD3, GATA3, GCNT3, GEM, GLRX2, GNRH2, GPR87, HDAC9, IFI16, IGFBP3, IP6K2, IQGAP1, ITGA2, ITGA6, KLHL13, KRT6A, LAMC1, LGALS2, LGALS3, LIMA1, LMNA, LPAR1, MAP9, MARCKS, MCOLN3, MECOM…	4.02127e-09
GO:0044238	primary metabolic process	8623	703	2.0765e-07	A1CF, A2M, ABCA1, ABCG1, ABCG2, ABHD5, ACAA1, ACADVL, ACBD3, ACMSD, ACO2, ACOT4, ACSL5, ACSS3, ACVR1B, ADCY6, ADK, ADORA3, AES, AGA, AGL, AGMAT, AGPAT3, AGPAT9, AGT, AHSG, AKAP13, AKAP9, AKR1C1, AKR1C3, AKR1D1, AKR7L, AKTIP, ALCAM, ALDH1A1, ALDH1A3, ALDOB, ALG9, AMBP, AMPD2, AMT, ANG, ANKRA2, ANKRD30A, ANPEP, AOAH, APH1A, APOA1, APOA2, APOB, APOBEC3F, APOC3, APOE, APPBP2, ARAP2, ARHGAP21, ARID1A,…	336	5.3066e-09	AADAC, ABAT, ABCA9, ABCB1, ABCB4, ABCG5, ABL2, ACADL, ACADSB, ACOT7, ACOX1, ACOX2, ACSL1, ACSM3, ACSM5, ADARB2, ADH1A, ADH1C, ADH4, ADRB2, AEBP1, AGTR1, AGXT, AGXT2, AHR, AKR1C2, AKR1C4, ALB, ALDH2, ALDH4A1, ALDH5A1, ALDH6A1, ALDH8A1, AMDHD1, ANGPTL3, ANGPTL4, AOAH, APCS, APOA5, APOC1, APOF, APOH, APOL1, APOM, AQP9, AR, ARG1, ART4, ASB9, ASL, ASPA, ASS1, ATF5, AZGP1, BAAT, BBOX1, BCHE, BCO2, BDH1…	1021	4.1026e-09	ABHD12B, ABL1, ABTB1, ACACA, ACADM, ACBD6, ACD, ACLY, ACOT7, ACPL2, ACTA1, ACTL6A, ACVR2B, ADAM17, ADAMTS19, ADAMTS3, ADNP2, ADO, ADORA2B, ADPRH, ADRBK2, ADSL, AEN, AGBL4, AGPAT4, AGPAT5, AGTPBP1, AGTR1, AIF1L, AK5, AKIRIN1, AKR1B1, AKR1C1, AKR1C2, ALCAM, ALDH1A3, ALDOA, ALG6, ALPL, AMD1, AMMECR1, AMT, ANKRD27, ANKRD32, ANP32A, ANP32E, ANUBL1, ANXA5, APEH, APEX1, APOD, AQR, ARF1, ARHGAP21, ARID4B…							4.10261e-09
GO:0034622	cellular macromolecular complex assembly	576							106	5.226e-09	ABI1, ACTA1, ADD2, AGTR1, APITD1, ARL2, ASF1A, BARD1, BCL10, BIRC5, CAPRIN1, CBX3, CCL26, CCL4, CCT2, CDC6, CDH13, CDT1, CENPA, CENPF, CHAF1A, CXCL12, DCLK1, DDX20, DGKZ, DISC1, DSN1, ESRRG, EXO1, EZH2, FASLG, FBL, FGD1, FGFR2, FNBP1L, FUSIP1, G3BP1, GNL3, HAUS6, HDAC2, HIP1, HIST1H4C, HJURP, HMGA2, HMGB2, HNRNPA1, HNRNPAB, IQGAP1, KHDRBS1, KIF4A, KPNA2, LCK, LMNA, LSM2, MAP4, MELK, NAP1L1, NAP1L…							5.22601e-09
GO:0044237	cellular metabolic process	8623	690	9.6127e-06	A1CF, A2M, ABCA1, ABCG1, ABCG2, ABHD12, ABHD5, ACAA1, ACADVL, ACMSD, ACO2, ACOT4, ACP2, ACSL5, ACSS3, ACVR1B, ACYP2, ADCY6, ADK, ADORA3, AES, AGA, AGL, AGMAT, AGPAT3, AGPAT9, AGT, AHSG, AKAP13, AKAP9, AKR1C1, AKR1C3, AKR1D1, AKR7L, AKTIP, ALCAM, ALDH1A1, ALDH1A3, ALDOB, ALG9, ALPK2, AMBP, AMPD2, AMT, ANG, ANKRA2, ANKRD30A, AOAH, APH1A, APOA1, APOA2, APOB, APOBEC3F, APOC3, APOE, ARAP2, ARHGAP21, A…	328	2.9333e-07	AADAC, ABAT, ABCA9, ABCB1, ABCC2, ABCC6, ABHD6, ABL2, ACADL, ACADSB, ACOT12, ACOT7, ACOX1, ACOX2, ACSL1, ACSM3, ACSM5, ADARB2, ADH1A, ADH1C, ADH4, ADRB2, AGTR1, AGXT, AGXT2, AHR, AKR1C2, AKR1C4, AKR7A3, ALAS1, ALB, ALDH1L1, ALDH2, ALDH4A1, ALDH5A1, ALDH6A1, ALDH8A1, AMDHD1, ANGPTL3, ANGPTL4, AOAH, AOX1, APCS, APOA5, APOC1, APOF, APOH, APOL1, APOM, AQP9, AR, ARG1, ART4, ASB9, ASL, ASPA, ASS1, ATF5…	1020	5.5434e-09	ABCC1, ABI1, ABL1, ABTB1, ACACA, ACADM, ACBD6, ACD, ACLY, ACOT7, ACPL2, ACTA1, ACTL6A, ACVR2B, ACYP1, ADAM17, ADAMTS3, ADNP2, ADO, ADORA2B, ADPRH, ADRBK2, ADSL, AEN, AGPAT4, AGPAT5, AGTR1, AK5, AKIRIN1, AKR1B1, AKR1C1, AKR1C2, ALCAM, ALDH1A3, ALDOA, ALG6, ALPK3, ALPL, AMD1, AMMECR1, AMT, ANKRD27, ANKRD32, ANP32A, ANP32E, ANXA5, APEH, APEX1, APOA1BP, APOD, AQR, ARF1, ARHGAP21, ARID4B, ARL2, ARNT2,…							5.54337e-09
GO:0048583	regulation of response to stimulus	2407	243	5.6712e-09	A2M, ABCA1, ADCY6, ADORA3, AGPAT9, AGT, AHSG, AKAP13, AKAP9, AKR1C3, ALCAM, AMBP, ANXA4, APH1A, APOBEC3F, ARAP2, ARHGAP21, ARHGAP29, ARHGDIB, B2M, BCL6, BIRC3, C1RL, C3, C5, C8B, CADM1, CASP7, CCL20, CCL5, CD151, CD47, CD59, CD99, CDC25A, CDKN1A, CEACAM1, CFB, CFHR3, CFI, CFLAR, CHI3L1, CIB1, CMTM8, CNKSR3, COLEC11, CR2, CREG1, CSF1, CST3, CTNNA3, CTNNBIP1, CXCL1, CXCL12, CXCL16, CYP1A1, DAP, DAZ…	112	9.4324e-06	ABL2, ADRB2, AGTR1, AHR, AKR1C2, ALB, ALDH2, ANGPTL3, APCS, APOH, APOL1, AQP9, AR, ARG1, AZGP1, BLNK, C1QB, C1QC, C1R, C1S, C2, C4BPA, C4BPB, C6, C8A, C8G, C9, CAT, CCL16, CD14, CD163, CD46, CFH, CFHR2, CFHR5, CHI3L1, CLDN1, CLU, CPB2, CPN1, CRP, CSF1, CXCL13, CYP2E1, CYP2J2, DEFB1, DUSP10, F7, FCN2, FCN3, FGF12, GADD45B, GADD45G, GC, GNAI3, GPX2, GRB14, GREM2, HABP2, HFE2, HHEX, HPN, HRG, HYAL2,…				21	0.42765	C1orf77, CDK1, CFHR4, CYP2J2, ECT2, FABP3, FGF13, FZD7, GJA1, GPC3, GSTP1, PTN, PTPN13, RACGAP1, RRM2, SERPINE2, SPINT2, STK39, UCHL1, VCAN, WNT2B	123	3.2706e-05	ABCC4, ADIPOR1, AGTR1, AKAP12, AMOT, ANXA1, ANXA2, APOBEC3B, APPL2, ARHGEF10, BAMBI, C1QB, C7orf68, CD109, CD44, CDH3, CDKN1C, CHN2, CRHR2, CSDA, CXCL12, DAB2, DCN, DKK1, DKK3, DMKN, DOCK7, DUOX2, DUSP4, DUSP9, EDNRB, EGF, EPB41L3, EZR, F2R, F2RL1, F3, FBLN5, FGF12, FHL2, FMOD, FZD6, GATA3, GEM, GNRH2, GREM1, HDAC9, HEY1, HSPG2, IGF1R, IGFBP3, INPP4B, IQGAP1, ITGA2, ITGA6, ITGAV, LGALS3, LMCD1, L…	5.67118e-09
GO:0071843	cellular component biogenesis at cellular level	227							54	6.0889e-09	ANK3, BYSL, C14orf104, CAPRIN1, DDX20, DISC1, DKC1, EMG1, EXOSC2, EXOSC9, FBL, FUSIP1, G3BP1, GAR1, GNL3, HNRNPA1, HNRNPAB, KHDRBS1, LSM2, MELK, MPHOSPH6, NAT10, NCBP2, NCL, NIP7, NOLC1, NOP16, NOP2, NOP56, NPM1, NVL, PAK1IP1, POP1, PPM1G, PRMT3, PRMT5, RNASEN, RPF2, RRP15, RRS1, SART3, SFRS2, SFRS3, SFRS9, SIP1, SMNDC1, SNRPD2, TCERG1, TEX10, URB2, UTP15, UTP20, WDR12, WDR77							6.0889e-09
GO:0072358	cardiovascular system development	587	57	0.011946	ADORA3, AGT, ALCAM, ANG, ANPEP, BTG1, CD151, CEACAM1, CITED2, CSF1, CXCL1, CXCL12, CXCL16, DCBLD1, DLC1, DNAJB9, EFNA1, ELF3, EPAS1, ERAP1, FGF12, FOXO3, FOXP1, FZD4, GJB2, HBEGF, HBP1, HYAL2, IFI16, IL22RA1, IL8, IRF2BP2, KDR, KLF6, KRIT1, LTF, NDRG1, NRP1, PECAM1, PLG, PROX1, RAMP1, RAP1A, RCAN1, RRBP1, SCO2, SELE, SEMA4A, SERPINE1, SLC2A10, SOX6, TET1, TIMP3, TNFAIP3, TNS3, TSPAN8, VCAM1	32	0.00191	ADRB2, ANGPTL3, ANGPTL4, APOH, CCL16, CD14, CRP, CSF1, CSTA, CXCL13, EGR1, ENPEP, F11, FGF12, HP, HRG, HYAL1, HYAL2, KRIT1, LPA, PROC, PROX1, RHOC, S1PR1, SELE, SERPINA4, SERPINC1, SERPINF1, SHOX2, TM4SF5, TPM3, ZEB1				9	0.05431	ANXA3, BEX2, GJA1, PTN, PTPLA, ROBO1, SDC3, SPARC, TET1	51	6.5399e-09	ABCC4, ADAMTS9, AMOT, ANXA2, COL4A2, COL4A6, CRYAB, CTSL2, CXCL12, CXCL5, DAB2, DCN, EDNRB, EFNB2, ELF4, F2R, F2RL1, F3, FBN1, FGF12, FILIP1L, FOXQ1, GALNT6, GATA3, GATA5, GPR124, HEY1, HSPG2, IFI16, IGF1R, ITGAV, LAMC1, LBH, LGALS3, LPAR1, METRNL, MFI2, MMP1, P4HA2, PDCD10, PGF, PLXDC2, PTX3, QSOX1, RECK, RHOC, S100A4, TFPI2, THPO, TIMP2, TMSB10	6.53995e-09
GO:0072359	circulatory system development	587	57	0.011946	ADORA3, AGT, ALCAM, ANG, ANPEP, BTG1, CD151, CEACAM1, CITED2, CSF1, CXCL1, CXCL12, CXCL16, DCBLD1, DLC1, DNAJB9, EFNA1, ELF3, EPAS1, ERAP1, FGF12, FOXO3, FOXP1, FZD4, GJB2, HBEGF, HBP1, HYAL2, IFI16, IL22RA1, IL8, IRF2BP2, KDR, KLF6, KRIT1, LTF, NDRG1, NRP1, PECAM1, PLG, PROX1, RAMP1, RAP1A, RCAN1, RRBP1, SCO2, SELE, SEMA4A, SERPINE1, SLC2A10, SOX6, TET1, TIMP3, TNFAIP3, TNS3, TSPAN8, VCAM1	32	0.00191	ADRB2, ANGPTL3, ANGPTL4, APOH, CCL16, CD14, CRP, CSF1, CSTA, CXCL13, EGR1, ENPEP, F11, FGF12, HP, HRG, HYAL1, HYAL2, KRIT1, LPA, PROC, PROX1, RHOC, S1PR1, SELE, SERPINA4, SERPINC1, SERPINF1, SHOX2, TM4SF5, TPM3, ZEB1				9	0.05431	ANXA3, BEX2, GJA1, PTN, PTPLA, ROBO1, SDC3, SPARC, TET1	51	6.5399e-09	ABCC4, ADAMTS9, AMOT, ANXA2, COL4A2, COL4A6, CRYAB, CTSL2, CXCL12, CXCL5, DAB2, DCN, EDNRB, EFNB2, ELF4, F2R, F2RL1, F3, FBN1, FGF12, FILIP1L, FOXQ1, GALNT6, GATA3, GATA5, GPR124, HEY1, HSPG2, IFI16, IGF1R, ITGAV, LAMC1, LBH, LGALS3, LPAR1, METRNL, MFI2, MMP1, P4HA2, PDCD10, PGF, PLXDC2, PTX3, QSOX1, RECK, RHOC, S100A4, TFPI2, THPO, TIMP2, TMSB10	6.53995e-09
GO:0030529	ribonucleoprotein complex	383							78	6.6023e-09	BLMH, DAP3, DCP2, DHX36, DHX9, DKC1, EIF2C2, EIF4A3, EIF4G1, ELAVL2, EPRS, FBL, GAR1, GEMIN5, HNRNPA0, HNRNPA1, HNRNPA3, HNRNPC, HNRNPL, HNRNPR, HNRNPU, IGF2BP1, ILF3, IVNS1ABP, LSM10, LSM2, LSM4, LSM5, MBNL1, MEX3B, MRPL3, MRPL47, MRPL50, MRPS11, MRPS15, MRPS21, MRPS23, NAT10, NIP7, NOP2, NOP56, OGFOD1, PHF5A, PPIH, PRPF18, PTBP1, RBM12B, RBM17, RBMX, RNPS1, RPL22L1, RPL27A, RPL39L, RPL4, RPS3, …							6.60233e-09
GO:0005319	lipid transporter activity	96	17	0.00043873	ABCA1, ABCG1, APOA1, APOA2, APOB, APOC3, APOE, ATP10D, ATP8B1, FABP1, MTP, PLSCR1, SCARB1, SCP2, SLC25A20, SLCO2A1, STARD10	17	7.1485e-09	ABCA9, ABCB1, ABCB4, ABCG5, ABCG8, ALB, APOA5, APOF, APOH, APOL1, APOM, CLU, LPA, PLSCR4, S100A8, SLCO1B1, VIM				3	0.045111	CFHR4, FABP3, VIM				7.14852e-09
GO:0043231	intracellular membrane-bounded organelle	6807	546	0.00025292	A1CF, ABCA1, ABCG1, ABCG2, ABHD5, ACAA1, ACADVL, ACBD3, ACO2, ACOT13, ACOT4, ACP2, ACSL5, ACSS3, ACYP2, ADORA3, AES, AFTPH, AGA, AGMAT, AGPAT3, AGPAT9, AHNAK, AKAP9, AKR1C3, AMBP, AMT, ANG, ANKRA2, ANKRD30A, ANXA4, AOAH, AP1M1, AP4B1, APH1A, APLP2, APOA2, APOB, APPBP2, ARFGAP3, ARID1A, ARID4B, ARIH2, ARRDC3, ASAH1, ASGR2, ATF6, ATP5C1, ATP7A, ATP7B, ATXN1, BACE1, BAD, BCL6, BHLHE40, BIRC3, BLZF1,…				827	7.8003e-09	ABI1, ABL1, ACADM, ACBD6, ACLY, ACOT7, ACTL6A, ACYP1, ADD2, ADNP, ADNP2, AEN, AGPAT5, AGTR1, AIF1L, AK5, AKIRIN1, ALMS1, AMT, ANK3, ANKRD27, ANKRD32, ANP32A, ANP32E, ANXA5, AP1M2, AP1S2, AP2B1, AP2M1, APEX1, APOD, ARF1, ARHGEF10L, ARHGEF2, ARID2, ARID4B, ARL4A, ARNT2, ASF1A, ASGR2, ASH1L, ASPM, ATL1, AURKA, B4GALT6, BARD1, BAX, BCL10, BDH2, BIK, BIRC5, BLM, BLMH, BLVRA, BLZF1, BNC2, BRCA1, BRCA2,…							7.80029e-09
GO:0070271	protein complex biogenesis	1386	116	0.042574	A2M, ABCA1, ACOT13, ACVR1B, ADORA3, AFTPH, AGA, AKAP13, ALDOB, ANPEP, APBB1IP, APOA2, APOE, ASGR1, ASGR2, ATF6, B2M, BCL6, CADM1, CAPZB, CBX4, CD47, CHMP2A, CLIP1, CLN3, COG1, CRTC3, CSF1, CTNNBIP1, CTSA, CXCL12, DGAT1, DNAJB2, DNAJB4, DST, ECE1, EDEM1, EFNA1, ERAP1, ERBB2IP, ETHE1, FAS, FBLIM1, FGG, GNB1, GOLGA4, GPX3, HERPUD1, HFE2, HLA-B, HYAL2, IL8, IRF1, KIFAP3, KRIT1, LBR, LCP1, LGALS3BP, L…	56	0.031965	ABL2, ADRB2, AGTR1, ALB, APBB1IP, APOH, AQP9, AR, BHMT, C1R, C1S, CD14, CLDN1, CLDN14, CP, CPN1, CRP, CSF1, DAO, DECR1, DFFA, F13B, F5, F8, FBLIM1, FCN3, FXYD1, GC, GNMT, HBB, HFE2, HP, HYAL2, IGFALS, IGJ, IL1RAP, KRIT1, LPA, MAGOH, NFIC, NR1H4, NR4A2, OAS1, PARD3, PDIA2, PEX14, QARS, RPA2, S100A10, S100A8, SERPINA10, SERPINC1, SKAP1, SRGN, XAF1, ZDHHC18	211	8.8567e-09	ABI1, ABTB1, ACADM, ACD, ACTA1, ADD2, AGTR1, APITD1, ARL2, ASGR2, ATL1, AURKA, BARD1, BAX, BCL10, BDNF, BIRC5, BRCA1, BRCA2, CAPG, CBX3, CCL26, CCL4, CCNA2, CCNF, CCT2, CDCA8, CDH13, CDT1, CENPA, CENPE, CENPF, CENPH, CENPJ, CHAF1A, CLDN10, COL9A3, CP, CSNK1E, CSRP2, CXCL12, DAG1, DCLK1, DFFA, DGKZ, DHX9, DSN1, EIF4A3, EPHA4, ESRRG, ETF1, EXO1, EZH2, FANCD2, FANCF, FANCG, FASLG, FERMT1, FGD1, FGFR…				58	0.13648	ADAMTS9, AGTR1, ANXA2, APITD1, APPL2, BAMBI, BBS12, CAPZB, CLDN7, CXCL12, CYBA, DAG1, DCN, DDR1, DLG5, DPYSL2, F2R, F3, F5, FHL2, GFM1, HDAC9, IGFBP3, IQGAP1, ITGA3, LAMC1, LGALS3, LIMA1, LMNA, MARCKS, MATN3, NEGR1, NEU1, PADI4, PALLD, PDCD4, PIK3CB, PLA2G4A, PLEKHO1, PTPRM, PTX3, RASSF5, RRAS, S100A10, S100A11, S100A12, S100A4, SLC7A6, SLC7A7, SMAD7, SSBP2, STXBP5L, TFF1, TMSB10, TRPC1, TSPAN13,…	8.85668e-09
GO:0007091	mitotic metaphase/anaphase transition	59							23	9.3577e-09	BIRC5, BUB1, BUB1B, BUB3, CASC5, CENPE, CHEK1, CSE1L, ESPL1, FBXO5, HAUS1, KIF18A, KNTC1, MAD2L2, NCAPD2, NEK2, NPM1, NUF2, RAD21, SKA3, TPR, UBE2C, USP44	4	0.0014219	CCNB2, CDC20, MAD2L1, TTK				9.35766e-09
[truncated: 8,448 more rows]
