# Supplementary material for: Gene networks and transcription factor motifs defining the differentiation of stem cells into hepatocyte-like cells
Source: J Hepatol. 2015 Oct;63(4):934–42. doi: 10.1016/j.jhep.2015.05.013 (PMC4580233; doi:10.1016/j.jhep.2015.05.013)
Supplement: Supplementary Table 8 [file mmc8.xls]

## Sheet: Transfac TFs
			Gain of metabolic functions			Absent metabolic and immune functions			Repression of proliferation			Mitotic spindle and cell division			Extracellular matrix and cell migration
			Cluster group I			Cluster group II			Cluster group III			Cluster group IV			Cluster group V						Cluster-7			Outlier
TF-ID	Description	Size	Count	pValue	Gene	Count	pValue	Gene	Count	pValue	Gene	Count	pValue	Gene	Count	pValue	Gene
0.1	Copper fist proteins	45	9	1.3091e-002	CEBPA, ELF1, FOXA1, GRHL1, IRF1, NFKB1, NFKBIA, YBX1, ZFHX3							1	1.3433e-001	SOX11	3	2.8653e-001	CSDA, FOXQ1, TFAP2A	1.309140e-002
0.1.1	Fungal regulators	45	9	1.3091e-002	CEBPA, ELF1, FOXA1, GRHL1, IRF1, NFKB1, NFKBIA, YBX1, ZFHX3							1	1.3433e-001	SOX11	3	2.8653e-001	CSDA, FOXQ1, TFAP2A	1.309140e-002
0.1.1.0.1	ACE1/CUP2	45	9	1.3091e-002	CEBPA, ELF1, FOXA1, GRHL1, IRF1, NFKB1, NFKBIA, YBX1, ZFHX3							1	1.3433e-001	SOX11	3	2.8653e-001	CSDA, FOXQ1, TFAP2A	1.309140e-002
0.1.1.0.2	AMT1	45	9	1.3091e-002	CEBPA, ELF1, FOXA1, GRHL1, IRF1, NFKB1, NFKBIA, YBX1, ZFHX3							1	1.3433e-001	SOX11	3	2.8653e-001	CSDA, FOXQ1, TFAP2A	1.309140e-002
3.3	Fork head / winged helix	26	5	7.8402e-002	E2F2, FOXA1, FOXA2, MEF2C, PPARG	2	4.9876e-001	NFIC, TFDP2	6	1.3993e-002	E2F3, E2F5, E2F7, GLI3, RFX5, TFDP2							1.399260e-002
3.3.0	Other regulators	26	5	7.8402e-002	E2F2, FOXA1, FOXA2, MEF2C, PPARG	2	4.9876e-001	NFIC, TFDP2	6	1.3993e-002	E2F3, E2F5, E2F7, GLI3, RFX5, TFDP2							1.399260e-002
3.3.0.0.1	ILF	26	5	7.8402e-002	E2F2, FOXA1, FOXA2, MEF2C, PPARG	2	4.9876e-001	NFIC, TFDP2	6	1.3993e-002	E2F3, E2F5, E2F7, GLI3, RFX5, TFDP2							1.399260e-002
3.3.0.0.10	FD5	26	5	7.8402e-002	E2F2, FOXA1, FOXA2, MEF2C, PPARG	2	4.9876e-001	NFIC, TFDP2	6	1.3993e-002	E2F3, E2F5, E2F7, GLI3, RFX5, TFDP2							1.399260e-002
3.3.0.0.11	HFH-1	26	5	7.8402e-002	E2F2, FOXA1, FOXA2, MEF2C, PPARG	2	4.9876e-001	NFIC, TFDP2	6	1.3993e-002	E2F3, E2F5, E2F7, GLI3, RFX5, TFDP2							1.399260e-002
3.3.0.0.12	HFH-2	26	5	7.8402e-002	E2F2, FOXA1, FOXA2, MEF2C, PPARG	2	4.9876e-001	NFIC, TFDP2	6	1.3993e-002	E2F3, E2F5, E2F7, GLI3, RFX5, TFDP2							1.399260e-002
3.3.0.0.13	HFH-3	26	5	7.8402e-002	E2F2, FOXA1, FOXA2, MEF2C, PPARG	2	4.9876e-001	NFIC, TFDP2	6	1.3993e-002	E2F3, E2F5, E2F7, GLI3, RFX5, TFDP2							1.399260e-002
3.3.0.0.14	HFH-4	26	5	7.8402e-002	E2F2, FOXA1, FOXA2, MEF2C, PPARG	2	4.9876e-001	NFIC, TFDP2	6	1.3993e-002	E2F3, E2F5, E2F7, GLI3, RFX5, TFDP2							1.399260e-002
3.3.0.0.15	HFH-5	26	5	7.8402e-002	E2F2, FOXA1, FOXA2, MEF2C, PPARG	2	4.9876e-001	NFIC, TFDP2	6	1.3993e-002	E2F3, E2F5, E2F7, GLI3, RFX5, TFDP2							1.399260e-002
3.3.0.0.16	HFH-6	26	5	7.8402e-002	E2F2, FOXA1, FOXA2, MEF2C, PPARG	2	4.9876e-001	NFIC, TFDP2	6	1.3993e-002	E2F3, E2F5, E2F7, GLI3, RFX5, TFDP2							1.399260e-002
3.3.0.0.17	HFH-7	26	5	7.8402e-002	E2F2, FOXA1, FOXA2, MEF2C, PPARG	2	4.9876e-001	NFIC, TFDP2	6	1.3993e-002	E2F3, E2F5, E2F7, GLI3, RFX5, TFDP2							1.399260e-002
3.3.0.0.18	HFH-B2	26	5	7.8402e-002	E2F2, FOXA1, FOXA2, MEF2C, PPARG	2	4.9876e-001	NFIC, TFDP2	6	1.3993e-002	E2F3, E2F5, E2F7, GLI3, RFX5, TFDP2							1.399260e-002
3.3.0.0.19	HFH-B3	26	5	7.8402e-002	E2F2, FOXA1, FOXA2, MEF2C, PPARG	2	4.9876e-001	NFIC, TFDP2	6	1.3993e-002	E2F3, E2F5, E2F7, GLI3, RFX5, TFDP2							1.399260e-002
3.3.0.0.2	FKHR	26	5	7.8402e-002	E2F2, FOXA1, FOXA2, MEF2C, PPARG	2	4.9876e-001	NFIC, TFDP2	6	1.3993e-002	E2F3, E2F5, E2F7, GLI3, RFX5, TFDP2							1.399260e-002
3.3.0.0.20	Fkh-1	26	5	7.8402e-002	E2F2, FOXA1, FOXA2, MEF2C, PPARG	2	4.9876e-001	NFIC, TFDP2	6	1.3993e-002	E2F3, E2F5, E2F7, GLI3, RFX5, TFDP2							1.399260e-002
3.3.0.0.21	Fkh-2	26	5	7.8402e-002	E2F2, FOXA1, FOXA2, MEF2C, PPARG	2	4.9876e-001	NFIC, TFDP2	6	1.3993e-002	E2F3, E2F5, E2F7, GLI3, RFX5, TFDP2							1.399260e-002
3.3.0.0.22	Fkh-3	26	5	7.8402e-002	E2F2, FOXA1, FOXA2, MEF2C, PPARG	2	4.9876e-001	NFIC, TFDP2	6	1.3993e-002	E2F3, E2F5, E2F7, GLI3, RFX5, TFDP2							1.399260e-002
3.3.0.0.23	Fkh-4	26	5	7.8402e-002	E2F2, FOXA1, FOXA2, MEF2C, PPARG	2	4.9876e-001	NFIC, TFDP2	6	1.3993e-002	E2F3, E2F5, E2F7, GLI3, RFX5, TFDP2							1.399260e-002
3.3.0.0.24	Fkh-5	26	5	7.8402e-002	E2F2, FOXA1, FOXA2, MEF2C, PPARG	2	4.9876e-001	NFIC, TFDP2	6	1.3993e-002	E2F3, E2F5, E2F7, GLI3, RFX5, TFDP2							1.399260e-002
3.3.0.0.25	Fkh-6	26	5	7.8402e-002	E2F2, FOXA1, FOXA2, MEF2C, PPARG	2	4.9876e-001	NFIC, TFDP2	6	1.3993e-002	E2F3, E2F5, E2F7, GLI3, RFX5, TFDP2							1.399260e-002
3.3.0.0.26	BF-2	26	5	7.8402e-002	E2F2, FOXA1, FOXA2, MEF2C, PPARG	2	4.9876e-001	NFIC, TFDP2	6	1.3993e-002	E2F3, E2F5, E2F7, GLI3, RFX5, TFDP2							1.399260e-002
3.3.0.0.3	HTLF	26	5	7.8402e-002	E2F2, FOXA1, FOXA2, MEF2C, PPARG	2	4.9876e-001	NFIC, TFDP2	6	1.3993e-002	E2F3, E2F5, E2F7, GLI3, RFX5, TFDP2							1.399260e-002
3.3.0.0.4	QRF-1	26	5	7.8402e-002	E2F2, FOXA1, FOXA2, MEF2C, PPARG	2	4.9876e-001	NFIC, TFDP2	6	1.3993e-002	E2F3, E2F5, E2F7, GLI3, RFX5, TFDP2							1.399260e-002
3.3.0.0.5	HCM1	26	5	7.8402e-002	E2F2, FOXA1, FOXA2, MEF2C, PPARG	2	4.9876e-001	NFIC, TFDP2	6	1.3993e-002	E2F3, E2F5, E2F7, GLI3, RFX5, TFDP2							1.399260e-002
3.3.0.0.6	FD1	26	5	7.8402e-002	E2F2, FOXA1, FOXA2, MEF2C, PPARG	2	4.9876e-001	NFIC, TFDP2	6	1.3993e-002	E2F3, E2F5, E2F7, GLI3, RFX5, TFDP2							1.399260e-002
3.3.0.0.7	FD2	26	5	7.8402e-002	E2F2, FOXA1, FOXA2, MEF2C, PPARG	2	4.9876e-001	NFIC, TFDP2	6	1.3993e-002	E2F3, E2F5, E2F7, GLI3, RFX5, TFDP2							1.399260e-002
3.3.0.0.8	FD3	26	5	7.8402e-002	E2F2, FOXA1, FOXA2, MEF2C, PPARG	2	4.9876e-001	NFIC, TFDP2	6	1.3993e-002	E2F3, E2F5, E2F7, GLI3, RFX5, TFDP2							1.399260e-002
3.3.0.0.9	FD4	26	5	7.8402e-002	E2F2, FOXA1, FOXA2, MEF2C, PPARG	2	4.9876e-001	NFIC, TFDP2	6	1.3993e-002	E2F3, E2F5, E2F7, GLI3, RFX5, TFDP2							1.399260e-002
3.3.1	Developmental regulators	26	5	7.8402e-002	E2F2, FOXA1, FOXA2, MEF2C, PPARG	2	4.9876e-001	NFIC, TFDP2	6	1.3993e-002	E2F3, E2F5, E2F7, GLI3, RFX5, TFDP2							1.399260e-002
3.3.1.0.1	Fkh	26	5	7.8402e-002	E2F2, FOXA1, FOXA2, MEF2C, PPARG	2	4.9876e-001	NFIC, TFDP2	6	1.3993e-002	E2F3, E2F5, E2F7, GLI3, RFX5, TFDP2							1.399260e-002
3.3.1.0.10	Croc	26	5	7.8402e-002	E2F2, FOXA1, FOXA2, MEF2C, PPARG	2	4.9876e-001	NFIC, TFDP2	6	1.3993e-002	E2F3, E2F5, E2F7, GLI3, RFX5, TFDP2							1.399260e-002
3.3.1.0.11	Whn	26	5	7.8402e-002	E2F2, FOXA1, FOXA2, MEF2C, PPARG	2	4.9876e-001	NFIC, TFDP2	6	1.3993e-002	E2F3, E2F5, E2F7, GLI3, RFX5, TFDP2							1.399260e-002
3.3.1.0.2	Slp1	26	5	7.8402e-002	E2F2, FOXA1, FOXA2, MEF2C, PPARG	2	4.9876e-001	NFIC, TFDP2	6	1.3993e-002	E2F3, E2F5, E2F7, GLI3, RFX5, TFDP2							1.399260e-002
3.3.1.0.3	Slp2	26	5	7.8402e-002	E2F2, FOXA1, FOXA2, MEF2C, PPARG	2	4.9876e-001	NFIC, TFDP2	6	1.3993e-002	E2F3, E2F5, E2F7, GLI3, RFX5, TFDP2							1.399260e-002
3.3.1.0.4	lin-31	26	5	7.8402e-002	E2F2, FOXA1, FOXA2, MEF2C, PPARG	2	4.9876e-001	NFIC, TFDP2	6	1.3993e-002	E2F3, E2F5, E2F7, GLI3, RFX5, TFDP2							1.399260e-002
3.3.1.0.5	XFD-1	26	5	7.8402e-002	E2F2, FOXA1, FOXA2, MEF2C, PPARG	2	4.9876e-001	NFIC, TFDP2	6	1.3993e-002	E2F3, E2F5, E2F7, GLI3, RFX5, TFDP2							1.399260e-002
3.3.1.0.6	BF-1	26	5	7.8402e-002	E2F2, FOXA1, FOXA2, MEF2C, PPARG	2	4.9876e-001	NFIC, TFDP2	6	1.3993e-002	E2F3, E2F5, E2F7, GLI3, RFX5, TFDP2							1.399260e-002
3.3.1.0.7	v-Qin	26	5	7.8402e-002	E2F2, FOXA1, FOXA2, MEF2C, PPARG	2	4.9876e-001	NFIC, TFDP2	6	1.3993e-002	E2F3, E2F5, E2F7, GLI3, RFX5, TFDP2							1.399260e-002
3.3.1.0.8	c-Qin	26	5	7.8402e-002	E2F2, FOXA1, FOXA2, MEF2C, PPARG	2	4.9876e-001	NFIC, TFDP2	6	1.3993e-002	E2F3, E2F5, E2F7, GLI3, RFX5, TFDP2							1.399260e-002
3.3.1.0.9	Axial	26	5	7.8402e-002	E2F2, FOXA1, FOXA2, MEF2C, PPARG	2	4.9876e-001	NFIC, TFDP2	6	1.3993e-002	E2F3, E2F5, E2F7, GLI3, RFX5, TFDP2							1.399260e-002
3.3.2	Tissue-specific regulators	26	5	7.8402e-002	E2F2, FOXA1, FOXA2, MEF2C, PPARG	2	4.9876e-001	NFIC, TFDP2	6	1.3993e-002	E2F3, E2F5, E2F7, GLI3, RFX5, TFDP2							1.399260e-002
3.3.2.0.1	HNF-3alpha	26	5	7.8402e-002	E2F2, FOXA1, FOXA2, MEF2C, PPARG	2	4.9876e-001	NFIC, TFDP2	6	1.3993e-002	E2F3, E2F5, E2F7, GLI3, RFX5, TFDP2							1.399260e-002
3.3.2.0.2	HNF-3beta	26	5	7.8402e-002	E2F2, FOXA1, FOXA2, MEF2C, PPARG	2	4.9876e-001	NFIC, TFDP2	6	1.3993e-002	E2F3, E2F5, E2F7, GLI3, RFX5, TFDP2							1.399260e-002
3.3.2.0.3	HNF-3gamma	26	5	7.8402e-002	E2F2, FOXA1, FOXA2, MEF2C, PPARG	2	4.9876e-001	NFIC, TFDP2	6	1.3993e-002	E2F3, E2F5, E2F7, GLI3, RFX5, TFDP2							1.399260e-002
3.3.2.0.4	HFH-4	26	5	7.8402e-002	E2F2, FOXA1, FOXA2, MEF2C, PPARG	2	4.9876e-001	NFIC, TFDP2	6	1.3993e-002	E2F3, E2F5, E2F7, GLI3, RFX5, TFDP2							1.399260e-002
3.3.2.0.5	SGF-1	26	5	7.8402e-002	E2F2, FOXA1, FOXA2, MEF2C, PPARG	2	4.9876e-001	NFIC, TFDP2	6	1.3993e-002	E2F3, E2F5, E2F7, GLI3, RFX5, TFDP2							1.399260e-002
3.3.3	Cell-cycle controlling factors	26	5	7.8402e-002	E2F2, FOXA1, FOXA2, MEF2C, PPARG	2	4.9876e-001	NFIC, TFDP2	6	1.3993e-002	E2F3, E2F5, E2F7, GLI3, RFX5, TFDP2							1.399260e-002
3.3.3.1	vertebrate E2F	26	5	7.8402e-002	E2F2, FOXA1, FOXA2, MEF2C, PPARG	2	4.9876e-001	NFIC, TFDP2	6	1.3993e-002	E2F3, E2F5, E2F7, GLI3, RFX5, TFDP2							1.399260e-002
3.3.3.1.1	E2F-1	26	5	7.8402e-002	E2F2, FOXA1, FOXA2, MEF2C, PPARG	2	4.9876e-001	NFIC, TFDP2	6	1.3993e-002	E2F3, E2F5, E2F7, GLI3, RFX5, TFDP2							1.399260e-002
3.3.3.1.2	E2F-2	26	5	7.8402e-002	E2F2, FOXA1, FOXA2, MEF2C, PPARG	2	4.9876e-001	NFIC, TFDP2	6	1.3993e-002	E2F3, E2F5, E2F7, GLI3, RFX5, TFDP2							1.399260e-002
3.3.3.1.3	E2F-3	26	5	7.8402e-002	E2F2, FOXA1, FOXA2, MEF2C, PPARG	2	4.9876e-001	NFIC, TFDP2	6	1.3993e-002	E2F3, E2F5, E2F7, GLI3, RFX5, TFDP2							1.399260e-002
3.3.3.1.3.1	E2F-3A	26	5	7.8402e-002	E2F2, FOXA1, FOXA2, MEF2C, PPARG	2	4.9876e-001	NFIC, TFDP2	6	1.3993e-002	E2F3, E2F5, E2F7, GLI3, RFX5, TFDP2							1.399260e-002
3.3.3.1.3.2	E2F-3B	26	5	7.8402e-002	E2F2, FOXA1, FOXA2, MEF2C, PPARG	2	4.9876e-001	NFIC, TFDP2	6	1.3993e-002	E2F3, E2F5, E2F7, GLI3, RFX5, TFDP2							1.399260e-002
3.3.3.1.4	E2F-4	26	5	7.8402e-002	E2F2, FOXA1, FOXA2, MEF2C, PPARG	2	4.9876e-001	NFIC, TFDP2	6	1.3993e-002	E2F3, E2F5, E2F7, GLI3, RFX5, TFDP2							1.399260e-002
3.3.3.1.5	E2F-5	26	5	7.8402e-002	E2F2, FOXA1, FOXA2, MEF2C, PPARG	2	4.9876e-001	NFIC, TFDP2	6	1.3993e-002	E2F3, E2F5, E2F7, GLI3, RFX5, TFDP2							1.399260e-002
3.3.3.1.6	E2F-6	26	5	7.8402e-002	E2F2, FOXA1, FOXA2, MEF2C, PPARG	2	4.9876e-001	NFIC, TFDP2	6	1.3993e-002	E2F3, E2F5, E2F7, GLI3, RFX5, TFDP2							1.399260e-002
3.3.3.1.7	E2F-7	26	5	7.8402e-002	E2F2, FOXA1, FOXA2, MEF2C, PPARG	2	4.9876e-001	NFIC, TFDP2	6	1.3993e-002	E2F3, E2F5, E2F7, GLI3, RFX5, TFDP2							1.399260e-002
3.3.3.2	DP	26	5	7.8402e-002	E2F2, FOXA1, FOXA2, MEF2C, PPARG	2	4.9876e-001	NFIC, TFDP2	6	1.3993e-002	E2F3, E2F5, E2F7, GLI3, RFX5, TFDP2							1.399260e-002
3.3.3.2.1	DP-1	26	5	7.8402e-002	E2F2, FOXA1, FOXA2, MEF2C, PPARG	2	4.9876e-001	NFIC, TFDP2	6	1.3993e-002	E2F3, E2F5, E2F7, GLI3, RFX5, TFDP2							1.399260e-002
3.3.3.2.2	DP-2	26	5	7.8402e-002	E2F2, FOXA1, FOXA2, MEF2C, PPARG	2	4.9876e-001	NFIC, TFDP2	6	1.3993e-002	E2F3, E2F5, E2F7, GLI3, RFX5, TFDP2							1.399260e-002
3.3.3.2.3	DP-3	26	5	7.8402e-002	E2F2, FOXA1, FOXA2, MEF2C, PPARG	2	4.9876e-001	NFIC, TFDP2	6	1.3993e-002	E2F3, E2F5, E2F7, GLI3, RFX5, TFDP2							1.399260e-002
3.3.3.2.4	dDP	26	5	7.8402e-002	E2F2, FOXA1, FOXA2, MEF2C, PPARG	2	4.9876e-001	NFIC, TFDP2	6	1.3993e-002	E2F3, E2F5, E2F7, GLI3, RFX5, TFDP2							1.399260e-002
3.3.3.3	insect E2F	26	5	7.8402e-002	E2F2, FOXA1, FOXA2, MEF2C, PPARG	2	4.9876e-001	NFIC, TFDP2	6	1.3993e-002	E2F3, E2F5, E2F7, GLI3, RFX5, TFDP2							1.399260e-002
3.3.3.3.1	E2F	26	5	7.8402e-002	E2F2, FOXA1, FOXA2, MEF2C, PPARG	2	4.9876e-001	NFIC, TFDP2	6	1.3993e-002	E2F3, E2F5, E2F7, GLI3, RFX5, TFDP2							1.399260e-002
3.3.3.3.2	E2F-2	26	5	7.8402e-002	E2F2, FOXA1, FOXA2, MEF2C, PPARG	2	4.9876e-001	NFIC, TFDP2	6	1.3993e-002	E2F3, E2F5, E2F7, GLI3, RFX5, TFDP2							1.399260e-002
3.3.3.4	fungal E2F	26	5	7.8402e-002	E2F2, FOXA1, FOXA2, MEF2C, PPARG	2	4.9876e-001	NFIC, TFDP2	6	1.3993e-002	E2F3, E2F5, E2F7, GLI3, RFX5, TFDP2							1.399260e-002
3.3.3.4.1	E2F	26	5	7.8402e-002	E2F2, FOXA1, FOXA2, MEF2C, PPARG	2	4.9876e-001	NFIC, TFDP2	6	1.3993e-002	E2F3, E2F5, E2F7, GLI3, RFX5, TFDP2							1.399260e-002
3.3.3.5	plant E2F	26	5	7.8402e-002	E2F2, FOXA1, FOXA2, MEF2C, PPARG	2	4.9876e-001	NFIC, TFDP2	6	1.3993e-002	E2F3, E2F5, E2F7, GLI3, RFX5, TFDP2							1.399260e-002
3.3.3.5.1	E2F	26	5	7.8402e-002	E2F2, FOXA1, FOXA2, MEF2C, PPARG	2	4.9876e-001	NFIC, TFDP2	6	1.3993e-002	E2F3, E2F5, E2F7, GLI3, RFX5, TFDP2							1.399260e-002
3.3.3.5.2	E2F-1	26	5	7.8402e-002	E2F2, FOXA1, FOXA2, MEF2C, PPARG	2	4.9876e-001	NFIC, TFDP2	6	1.3993e-002	E2F3, E2F5, E2F7, GLI3, RFX5, TFDP2							1.399260e-002
3.3.3.5.3	E2F-2	26	5	7.8402e-002	E2F2, FOXA1, FOXA2, MEF2C, PPARG	2	4.9876e-001	NFIC, TFDP2	6	1.3993e-002	E2F3, E2F5, E2F7, GLI3, RFX5, TFDP2							1.399260e-002
3.3.3.5.4	E2F-3	26	5	7.8402e-002	E2F2, FOXA1, FOXA2, MEF2C, PPARG	2	4.9876e-001	NFIC, TFDP2	6	1.3993e-002	E2F3, E2F5, E2F7, GLI3, RFX5, TFDP2							1.399260e-002
3.3.4	Regulators with a DNA recognition wing	26	5	7.8402e-002	E2F2, FOXA1, FOXA2, MEF2C, PPARG	2	4.9876e-001	NFIC, TFDP2	6	1.3993e-002	E2F3, E2F5, E2F7, GLI3, RFX5, TFDP2							1.399260e-002
3.3.4.1	RFX	26	5	7.8402e-002	E2F2, FOXA1, FOXA2, MEF2C, PPARG	2	4.9876e-001	NFIC, TFDP2	6	1.3993e-002	E2F3, E2F5, E2F7, GLI3, RFX5, TFDP2							1.399260e-002
3.3.4.1.1	RFX1	26	5	7.8402e-002	E2F2, FOXA1, FOXA2, MEF2C, PPARG	2	4.9876e-001	NFIC, TFDP2	6	1.3993e-002	E2F3, E2F5, E2F7, GLI3, RFX5, TFDP2							1.399260e-002
3.3.4.1.2	RFX2	26	5	7.8402e-002	E2F2, FOXA1, FOXA2, MEF2C, PPARG	2	4.9876e-001	NFIC, TFDP2	6	1.3993e-002	E2F3, E2F5, E2F7, GLI3, RFX5, TFDP2							1.399260e-002
3.3.4.1.3	RFX3	26	5	7.8402e-002	E2F2, FOXA1, FOXA2, MEF2C, PPARG	2	4.9876e-001	NFIC, TFDP2	6	1.3993e-002	E2F3, E2F5, E2F7, GLI3, RFX5, TFDP2							1.399260e-002
3.3.4.1.4	RFX4	26	5	7.8402e-002	E2F2, FOXA1, FOXA2, MEF2C, PPARG	2	4.9876e-001	NFIC, TFDP2	6	1.3993e-002	E2F3, E2F5, E2F7, GLI3, RFX5, TFDP2							1.399260e-002
3.3.4.1.5	RFX5	26	5	7.8402e-002	E2F2, FOXA1, FOXA2, MEF2C, PPARG	2	4.9876e-001	NFIC, TFDP2	6	1.3993e-002	E2F3, E2F5, E2F7, GLI3, RFX5, TFDP2							1.399260e-002
1.2	Helix-loop-helix factors (bHLH)	118	12	4.0367e-001	CREM, E2F2, ID2, NFKBIA, NR1H3, NR2F2, NR3C1, PPARA, PPARG, THRB, YBX1, ZFHX3	12	2.8633e-002	AHR, CREM, EGR1, FOS, FOSB, NR0B2, NR1H4, NR1I2, NR1I3, NR4A2, RORC, YBX1										2.863260e-002
1.2.0	Other bHLH factors	118	12	4.0367e-001	CREM, E2F2, ID2, NFKBIA, NR1H3, NR2F2, NR3C1, PPARA, PPARG, THRB, YBX1, ZFHX3	12	2.8633e-002	AHR, CREM, EGR1, FOS, FOSB, NR0B2, NR1H4, NR1I2, NR1I3, NR4A2, RORC, YBX1										2.863260e-002
1.2.0.0.1	Delilah	118	12	4.0367e-001	CREM, E2F2, ID2, NFKBIA, NR1H3, NR2F2, NR3C1, PPARA, PPARG, THRB, YBX1, ZFHX3	12	2.8633e-002	AHR, CREM, EGR1, FOS, FOSB, NR0B2, NR1H4, NR1I2, NR1I3, NR4A2, RORC, YBX1										2.863260e-002
1.2.0.0.2	Lc	118	12	4.0367e-001	CREM, E2F2, ID2, NFKBIA, NR1H3, NR2F2, NR3C1, PPARA, PPARG, THRB, YBX1, ZFHX3	12	2.8633e-002	AHR, CREM, EGR1, FOS, FOSB, NR0B2, NR1H4, NR1I2, NR1I3, NR4A2, RORC, YBX1										2.863260e-002
1.2.0.0.3	CBF1	118	12	4.0367e-001	CREM, E2F2, ID2, NFKBIA, NR1H3, NR2F2, NR3C1, PPARA, PPARG, THRB, YBX1, ZFHX3	12	2.8633e-002	AHR, CREM, EGR1, FOS, FOSB, NR0B2, NR1H4, NR1I2, NR1I3, NR4A2, RORC, YBX1										2.863260e-002
1.2.1	Ubiquitous (class A) factors	118	12	4.0367e-001	CREM, E2F2, ID2, NFKBIA, NR1H3, NR2F2, NR3C1, PPARA, PPARG, THRB, YBX1, ZFHX3	12	2.8633e-002	AHR, CREM, EGR1, FOS, FOSB, NR0B2, NR1H4, NR1I2, NR1I3, NR4A2, RORC, YBX1										2.863260e-002
1.2.1.0.1	E2A	118	12	4.0367e-001	CREM, E2F2, ID2, NFKBIA, NR1H3, NR2F2, NR3C1, PPARA, PPARG, THRB, YBX1, ZFHX3	12	2.8633e-002	AHR, CREM, EGR1, FOS, FOSB, NR0B2, NR1H4, NR1I2, NR1I3, NR4A2, RORC, YBX1										2.863260e-002
1.2.1.0.1.1	E12	118	12	4.0367e-001	CREM, E2F2, ID2, NFKBIA, NR1H3, NR2F2, NR3C1, PPARA, PPARG, THRB, YBX1, ZFHX3	12	2.8633e-002	AHR, CREM, EGR1, FOS, FOSB, NR0B2, NR1H4, NR1I2, NR1I3, NR4A2, RORC, YBX1										2.863260e-002
1.2.1.0.1.2	E47	118	12	4.0367e-001	CREM, E2F2, ID2, NFKBIA, NR1H3, NR2F2, NR3C1, PPARA, PPARG, THRB, YBX1, ZFHX3	12	2.8633e-002	AHR, CREM, EGR1, FOS, FOSB, NR0B2, NR1H4, NR1I2, NR1I3, NR4A2, RORC, YBX1										2.863260e-002
1.2.1.0.1.3	ITF-1	118	12	4.0367e-001	CREM, E2F2, ID2, NFKBIA, NR1H3, NR2F2, NR3C1, PPARA, PPARG, THRB, YBX1, ZFHX3	12	2.8633e-002	AHR, CREM, EGR1, FOS, FOSB, NR0B2, NR1H4, NR1I2, NR1I3, NR4A2, RORC, YBX1										2.863260e-002
1.2.1.0.2	E2-2	118	12	4.0367e-001	CREM, E2F2, ID2, NFKBIA, NR1H3, NR2F2, NR3C1, PPARA, PPARG, THRB, YBX1, ZFHX3	12	2.8633e-002	AHR, CREM, EGR1, FOS, FOSB, NR0B2, NR1H4, NR1I2, NR1I3, NR4A2, RORC, YBX1										2.863260e-002
1.2.1.0.2.1	ITF-2 / SEF2-1B	118	12	4.0367e-001	CREM, E2F2, ID2, NFKBIA, NR1H3, NR2F2, NR3C1, PPARA, PPARG, THRB, YBX1, ZFHX3	12	2.8633e-002	AHR, CREM, EGR1, FOS, FOSB, NR0B2, NR1H4, NR1I2, NR1I3, NR4A2, RORC, YBX1										2.863260e-002
1.2.1.0.2.2	SEF2-1A	118	12	4.0367e-001	CREM, E2F2, ID2, NFKBIA, NR1H3, NR2F2, NR3C1, PPARA, PPARG, THRB, YBX1, ZFHX3	12	2.8633e-002	AHR, CREM, EGR1, FOS, FOSB, NR0B2, NR1H4, NR1I2, NR1I3, NR4A2, RORC, YBX1										2.863260e-002
1.2.1.0.3	m3	118	12	4.0367e-001	CREM, E2F2, ID2, NFKBIA, NR1H3, NR2F2, NR3C1, PPARA, PPARG, THRB, YBX1, ZFHX3	12	2.8633e-002	AHR, CREM, EGR1, FOS, FOSB, NR0B2, NR1H4, NR1I2, NR1I3, NR4A2, RORC, YBX1										2.863260e-002
1.2.1.0.4	HTF4	118	12	4.0367e-001	CREM, E2F2, ID2, NFKBIA, NR1H3, NR2F2, NR3C1, PPARA, PPARG, THRB, YBX1, ZFHX3	12	2.8633e-002	AHR, CREM, EGR1, FOS, FOSB, NR0B2, NR1H4, NR1I2, NR1I3, NR4A2, RORC, YBX1										2.863260e-002
1.2.1.0.4.1	HTF4gamma	118	12	4.0367e-001	CREM, E2F2, ID2, NFKBIA, NR1H3, NR2F2, NR3C1, PPARA, PPARG, THRB, YBX1, ZFHX3	12	2.8633e-002	AHR, CREM, EGR1, FOS, FOSB, NR0B2, NR1H4, NR1I2, NR1I3, NR4A2, RORC, YBX1										2.863260e-002
1.2.1.0.4.2	HTF4alpha	118	12	4.0367e-001	CREM, E2F2, ID2, NFKBIA, NR1H3, NR2F2, NR3C1, PPARA, PPARG, THRB, YBX1, ZFHX3	12	2.8633e-002	AHR, CREM, EGR1, FOS, FOSB, NR0B2, NR1H4, NR1I2, NR1I3, NR4A2, RORC, YBX1										2.863260e-002
1.2.1.0.4.3	HTF4beta	118	12	4.0367e-001	CREM, E2F2, ID2, NFKBIA, NR1H3, NR2F2, NR3C1, PPARA, PPARG, THRB, YBX1, ZFHX3	12	2.8633e-002	AHR, CREM, EGR1, FOS, FOSB, NR0B2, NR1H4, NR1I2, NR1I3, NR4A2, RORC, YBX1										2.863260e-002
1.2.1.0.5	Daughterless	118	12	4.0367e-001	CREM, E2F2, ID2, NFKBIA, NR1H3, NR2F2, NR3C1, PPARA, PPARG, THRB, YBX1, ZFHX3	12	2.8633e-002	AHR, CREM, EGR1, FOS, FOSB, NR0B2, NR1H4, NR1I2, NR1I3, NR4A2, RORC, YBX1										2.863260e-002
1.2.2	Myogenic transcription factors	118	12	4.0367e-001	CREM, E2F2, ID2, NFKBIA, NR1H3, NR2F2, NR3C1, PPARA, PPARG, THRB, YBX1, ZFHX3	12	2.8633e-002	AHR, CREM, EGR1, FOS, FOSB, NR0B2, NR1H4, NR1I2, NR1I3, NR4A2, RORC, YBX1										2.863260e-002
1.2.2.0.1	MyoD	118	12	4.0367e-001	CREM, E2F2, ID2, NFKBIA, NR1H3, NR2F2, NR3C1, PPARA, PPARG, THRB, YBX1, ZFHX3	12	2.8633e-002	AHR, CREM, EGR1, FOS, FOSB, NR0B2, NR1H4, NR1I2, NR1I3, NR4A2, RORC, YBX1										2.863260e-002
1.2.2.0.2	Myogenin	118	12	4.0367e-001	CREM, E2F2, ID2, NFKBIA, NR1H3, NR2F2, NR3C1, PPARA, PPARG, THRB, YBX1, ZFHX3	12	2.8633e-002	AHR, CREM, EGR1, FOS, FOSB, NR0B2, NR1H4, NR1I2, NR1I3, NR4A2, RORC, YBX1										2.863260e-002
1.2.2.0.3	Myf-5	118	12	4.0367e-001	CREM, E2F2, ID2, NFKBIA, NR1H3, NR2F2, NR3C1, PPARA, PPARG, THRB, YBX1, ZFHX3	12	2.8633e-002	AHR, CREM, EGR1, FOS, FOSB, NR0B2, NR1H4, NR1I2, NR1I3, NR4A2, RORC, YBX1										2.863260e-002
1.2.2.0.4	MRF4	118	12	4.0367e-001	CREM, E2F2, ID2, NFKBIA, NR1H3, NR2F2, NR3C1, PPARA, PPARG, THRB, YBX1, ZFHX3	12	2.8633e-002	AHR, CREM, EGR1, FOS, FOSB, NR0B2, NR1H4, NR1I2, NR1I3, NR4A2, RORC, YBX1										2.863260e-002
1.2.2.0.5	SUM-1	118	12	4.0367e-001	CREM, E2F2, ID2, NFKBIA, NR1H3, NR2F2, NR3C1, PPARA, PPARG, THRB, YBX1, ZFHX3	12	2.8633e-002	AHR, CREM, EGR1, FOS, FOSB, NR0B2, NR1H4, NR1I2, NR1I3, NR4A2, RORC, YBX1										2.863260e-002
1.2.2.0.6	CeMyoD	118	12	4.0367e-001	CREM, E2F2, ID2, NFKBIA, NR1H3, NR2F2, NR3C1, PPARA, PPARG, THRB, YBX1, ZFHX3	12	2.8633e-002	AHR, CREM, EGR1, FOS, FOSB, NR0B2, NR1H4, NR1I2, NR1I3, NR4A2, RORC, YBX1										2.863260e-002
1.2.2.0.7	Nau	118	12	4.0367e-001	CREM, E2F2, ID2, NFKBIA, NR1H3, NR2F2, NR3C1, PPARA, PPARG, THRB, YBX1, ZFHX3	12	2.8633e-002	AHR, CREM, EGR1, FOS, FOSB, NR0B2, NR1H4, NR1I2, NR1I3, NR4A2, RORC, YBX1										2.863260e-002
1.2.2.0.8	Esc1	118	12	4.0367e-001	CREM, E2F2, ID2, NFKBIA, NR1H3, NR2F2, NR3C1, PPARA, PPARG, THRB, YBX1, ZFHX3	12	2.8633e-002	AHR, CREM, EGR1, FOS, FOSB, NR0B2, NR1H4, NR1I2, NR1I3, NR4A2, RORC, YBX1										2.863260e-002
1.2.3	Achaete-Scute	118	12	4.0367e-001	CREM, E2F2, ID2, NFKBIA, NR1H3, NR2F2, NR3C1, PPARA, PPARG, THRB, YBX1, ZFHX3	12	2.8633e-002	AHR, CREM, EGR1, FOS, FOSB, NR0B2, NR1H4, NR1I2, NR1I3, NR4A2, RORC, YBX1										2.863260e-002
1.2.3.0.1	Lethal of Scute	118	12	4.0367e-001	CREM, E2F2, ID2, NFKBIA, NR1H3, NR2F2, NR3C1, PPARA, PPARG, THRB, YBX1, ZFHX3	12	2.8633e-002	AHR, CREM, EGR1, FOS, FOSB, NR0B2, NR1H4, NR1I2, NR1I3, NR4A2, RORC, YBX1										2.863260e-002
1.2.3.0.2	Scute	118	12	4.0367e-001	CREM, E2F2, ID2, NFKBIA, NR1H3, NR2F2, NR3C1, PPARA, PPARG, THRB, YBX1, ZFHX3	12	2.8633e-002	AHR, CREM, EGR1, FOS, FOSB, NR0B2, NR1H4, NR1I2, NR1I3, NR4A2, RORC, YBX1										2.863260e-002
1.2.3.0.3	Achaete	118	12	4.0367e-001	CREM, E2F2, ID2, NFKBIA, NR1H3, NR2F2, NR3C1, PPARA, PPARG, THRB, YBX1, ZFHX3	12	2.8633e-002	AHR, CREM, EGR1, FOS, FOSB, NR0B2, NR1H4, NR1I2, NR1I3, NR4A2, RORC, YBX1										2.863260e-002
1.2.3.0.4	Asense	118	12	4.0367e-001	CREM, E2F2, ID2, NFKBIA, NR1H3, NR2F2, NR3C1, PPARA, PPARG, THRB, YBX1, ZFHX3	12	2.8633e-002	AHR, CREM, EGR1, FOS, FOSB, NR0B2, NR1H4, NR1I2, NR1I3, NR4A2, RORC, YBX1										2.863260e-002
1.2.3.0.6	MASH-1	118	12	4.0367e-001	CREM, E2F2, ID2, NFKBIA, NR1H3, NR2F2, NR3C1, PPARA, PPARG, THRB, YBX1, ZFHX3	12	2.8633e-002	AHR, CREM, EGR1, FOS, FOSB, NR0B2, NR1H4, NR1I2, NR1I3, NR4A2, RORC, YBX1										2.863260e-002
1.2.3.0.7	MASH-2	118	12	4.0367e-001	CREM, E2F2, ID2, NFKBIA, NR1H3, NR2F2, NR3C1, PPARA, PPARG, THRB, YBX1, ZFHX3	12	2.8633e-002	AHR, CREM, EGR1, FOS, FOSB, NR0B2, NR1H4, NR1I2, NR1I3, NR4A2, RORC, YBX1										2.863260e-002
1.2.3.0.8	ASH-3a	118	12	4.0367e-001	CREM, E2F2, ID2, NFKBIA, NR1H3, NR2F2, NR3C1, PPARA, PPARG, THRB, YBX1, ZFHX3	12	2.8633e-002	AHR, CREM, EGR1, FOS, FOSB, NR0B2, NR1H4, NR1I2, NR1I3, NR4A2, RORC, YBX1										2.863260e-002
1.2.3.0.9	ASH-3b	118	12	4.0367e-001	CREM, E2F2, ID2, NFKBIA, NR1H3, NR2F2, NR3C1, PPARA, PPARG, THRB, YBX1, ZFHX3	12	2.8633e-002	AHR, CREM, EGR1, FOS, FOSB, NR0B2, NR1H4, NR1I2, NR1I3, NR4A2, RORC, YBX1										2.863260e-002
1.2.4	Tal/Twist/Atonal/Hen	118	12	4.0367e-001	CREM, E2F2, ID2, NFKBIA, NR1H3, NR2F2, NR3C1, PPARA, PPARG, THRB, YBX1, ZFHX3	12	2.8633e-002	AHR, CREM, EGR1, FOS, FOSB, NR0B2, NR1H4, NR1I2, NR1I3, NR4A2, RORC, YBX1										2.863260e-002
1.2.4.1	Lymphoid factors	118	12	4.0367e-001	CREM, E2F2, ID2, NFKBIA, NR1H3, NR2F2, NR3C1, PPARA, PPARG, THRB, YBX1, ZFHX3	12	2.8633e-002	AHR, CREM, EGR1, FOS, FOSB, NR0B2, NR1H4, NR1I2, NR1I3, NR4A2, RORC, YBX1										2.863260e-002
1.2.4.1.1	Tal-1	118	12	4.0367e-001	CREM, E2F2, ID2, NFKBIA, NR1H3, NR2F2, NR3C1, PPARA, PPARG, THRB, YBX1, ZFHX3	12	2.8633e-002	AHR, CREM, EGR1, FOS, FOSB, NR0B2, NR1H4, NR1I2, NR1I3, NR4A2, RORC, YBX1										2.863260e-002
1.2.4.1.1.1	p42Tal-1	118	12	4.0367e-001	CREM, E2F2, ID2, NFKBIA, NR1H3, NR2F2, NR3C1, PPARA, PPARG, THRB, YBX1, ZFHX3	12	2.8633e-002	AHR, CREM, EGR1, FOS, FOSB, NR0B2, NR1H4, NR1I2, NR1I3, NR4A2, RORC, YBX1										2.863260e-002
1.2.4.1.1.2	p39Tal-1	118	12	4.0367e-001	CREM, E2F2, ID2, NFKBIA, NR1H3, NR2F2, NR3C1, PPARA, PPARG, THRB, YBX1, ZFHX3	12	2.8633e-002	AHR, CREM, EGR1, FOS, FOSB, NR0B2, NR1H4, NR1I2, NR1I3, NR4A2, RORC, YBX1										2.863260e-002
1.2.4.1.1.3	p22Tal-1	118	12	4.0367e-001	CREM, E2F2, ID2, NFKBIA, NR1H3, NR2F2, NR3C1, PPARA, PPARG, THRB, YBX1, ZFHX3	12	2.8633e-002	AHR, CREM, EGR1, FOS, FOSB, NR0B2, NR1H4, NR1I2, NR1I3, NR4A2, RORC, YBX1										2.863260e-002
1.2.4.1.2	Tal-2	118	12	4.0367e-001	CREM, E2F2, ID2, NFKBIA, NR1H3, NR2F2, NR3C1, PPARA, PPARG, THRB, YBX1, ZFHX3	12	2.8633e-002	AHR, CREM, EGR1, FOS, FOSB, NR0B2, NR1H4, NR1I2, NR1I3, NR4A2, RORC, YBX1										2.863260e-002
1.2.4.1.3	Lyl-1	118	12	4.0367e-001	CREM, E2F2, ID2, NFKBIA, NR1H3, NR2F2, NR3C1, PPARA, PPARG, THRB, YBX1, ZFHX3	12	2.8633e-002	AHR, CREM, EGR1, FOS, FOSB, NR0B2, NR1H4, NR1I2, NR1I3, NR4A2, RORC, YBX1										2.863260e-002
1.2.4.2	Mesodermal Twist-like factors	118	12	4.0367e-001	CREM, E2F2, ID2, NFKBIA, NR1H3, NR2F2, NR3C1, PPARA, PPARG, THRB, YBX1, ZFHX3	12	2.8633e-002	AHR, CREM, EGR1, FOS, FOSB, NR0B2, NR1H4, NR1I2, NR1I3, NR4A2, RORC, YBX1										2.863260e-002
1.2.4.2.1	Twist	118	12	4.0367e-001	CREM, E2F2, ID2, NFKBIA, NR1H3, NR2F2, NR3C1, PPARA, PPARG, THRB, YBX1, ZFHX3	12	2.8633e-002	AHR, CREM, EGR1, FOS, FOSB, NR0B2, NR1H4, NR1I2, NR1I3, NR4A2, RORC, YBX1										2.863260e-002
1.2.4.2.2	M-Twist	118	12	4.0367e-001	CREM, E2F2, ID2, NFKBIA, NR1H3, NR2F2, NR3C1, PPARA, PPARG, THRB, YBX1, ZFHX3	12	2.8633e-002	AHR, CREM, EGR1, FOS, FOSB, NR0B2, NR1H4, NR1I2, NR1I3, NR4A2, RORC, YBX1										2.863260e-002
1.2.4.2.3	Dermo-1	118	12	4.0367e-001	CREM, E2F2, ID2, NFKBIA, NR1H3, NR2F2, NR3C1, PPARA, PPARG, THRB, YBX1, ZFHX3	12	2.8633e-002	AHR, CREM, EGR1, FOS, FOSB, NR0B2, NR1H4, NR1I2, NR1I3, NR4A2, RORC, YBX1										2.863260e-002
1.2.4.2.4	bHLH-EC2	118	12	4.0367e-001	CREM, E2F2, ID2, NFKBIA, NR1H3, NR2F2, NR3C1, PPARA, PPARG, THRB, YBX1, ZFHX3	12	2.8633e-002	AHR, CREM, EGR1, FOS, FOSB, NR0B2, NR1H4, NR1I2, NR1I3, NR4A2, RORC, YBX1										2.863260e-002
1.2.4.2.5	Th1	118	12	4.0367e-001	CREM, E2F2, ID2, NFKBIA, NR1H3, NR2F2, NR3C1, PPARA, PPARG, THRB, YBX1, ZFHX3	12	2.8633e-002	AHR, CREM, EGR1, FOS, FOSB, NR0B2, NR1H4, NR1I2, NR1I3, NR4A2, RORC, YBX1										2.863260e-002
1.2.4.2.6	SGC1	118	12	4.0367e-001	CREM, E2F2, ID2, NFKBIA, NR1H3, NR2F2, NR3C1, PPARA, PPARG, THRB, YBX1, ZFHX3	12	2.8633e-002	AHR, CREM, EGR1, FOS, FOSB, NR0B2, NR1H4, NR1I2, NR1I3, NR4A2, RORC, YBX1										2.863260e-002
1.2.4.3	HEN	118	12	4.0367e-001	CREM, E2F2, ID2, NFKBIA, NR1H3, NR2F2, NR3C1, PPARA, PPARG, THRB, YBX1, ZFHX3	12	2.8633e-002	AHR, CREM, EGR1, FOS, FOSB, NR0B2, NR1H4, NR1I2, NR1I3, NR4A2, RORC, YBX1										2.863260e-002
1.2.4.3.1	HEN1	118	12	4.0367e-001	CREM, E2F2, ID2, NFKBIA, NR1H3, NR2F2, NR3C1, PPARA, PPARG, THRB, YBX1, ZFHX3	12	2.8633e-002	AHR, CREM, EGR1, FOS, FOSB, NR0B2, NR1H4, NR1I2, NR1I3, NR4A2, RORC, YBX1										2.863260e-002
1.2.4.3.2	HEN2	118	12	4.0367e-001	CREM, E2F2, ID2, NFKBIA, NR1H3, NR2F2, NR3C1, PPARA, PPARG, THRB, YBX1, ZFHX3	12	2.8633e-002	AHR, CREM, EGR1, FOS, FOSB, NR0B2, NR1H4, NR1I2, NR1I3, NR4A2, RORC, YBX1										2.863260e-002
1.2.4.4	Atonal	118	12	4.0367e-001	CREM, E2F2, ID2, NFKBIA, NR1H3, NR2F2, NR3C1, PPARA, PPARG, THRB, YBX1, ZFHX3	12	2.8633e-002	AHR, CREM, EGR1, FOS, FOSB, NR0B2, NR1H4, NR1I2, NR1I3, NR4A2, RORC, YBX1										2.863260e-002
1.2.4.4.1	NeuroD / BETA2	118	12	4.0367e-001	CREM, E2F2, ID2, NFKBIA, NR1H3, NR2F2, NR3C1, PPARA, PPARG, THRB, YBX1, ZFHX3	12	2.8633e-002	AHR, CREM, EGR1, FOS, FOSB, NR0B2, NR1H4, NR1I2, NR1I3, NR4A2, RORC, YBX1										2.863260e-002
1.2.4.4.2	LIN-32	118	12	4.0367e-001	CREM, E2F2, ID2, NFKBIA, NR1H3, NR2F2, NR3C1, PPARA, PPARG, THRB, YBX1, ZFHX3	12	2.8633e-002	AHR, CREM, EGR1, FOS, FOSB, NR0B2, NR1H4, NR1I2, NR1I3, NR4A2, RORC, YBX1										2.863260e-002
1.2.4.4.3	Ato	118	12	4.0367e-001	CREM, E2F2, ID2, NFKBIA, NR1H3, NR2F2, NR3C1, PPARA, PPARG, THRB, YBX1, ZFHX3	12	2.8633e-002	AHR, CREM, EGR1, FOS, FOSB, NR0B2, NR1H4, NR1I2, NR1I3, NR4A2, RORC, YBX1										2.863260e-002
1.2.4.4.4	MATH-1	118	12	4.0367e-001	CREM, E2F2, ID2, NFKBIA, NR1H3, NR2F2, NR3C1, PPARA, PPARG, THRB, YBX1, ZFHX3	12	2.8633e-002	AHR, CREM, EGR1, FOS, FOSB, NR0B2, NR1H4, NR1I2, NR1I3, NR4A2, RORC, YBX1										2.863260e-002
1.2.4.4.5	MATH-2	118	12	4.0367e-001	CREM, E2F2, ID2, NFKBIA, NR1H3, NR2F2, NR3C1, PPARA, PPARG, THRB, YBX1, ZFHX3	12	2.8633e-002	AHR, CREM, EGR1, FOS, FOSB, NR0B2, NR1H4, NR1I2, NR1I3, NR4A2, RORC, YBX1										2.863260e-002
1.2.4.5	Pancreatic factors	118	12	4.0367e-001	CREM, E2F2, ID2, NFKBIA, NR1H3, NR2F2, NR3C1, PPARA, PPARG, THRB, YBX1, ZFHX3	12	2.8633e-002	AHR, CREM, EGR1, FOS, FOSB, NR0B2, NR1H4, NR1I2, NR1I3, NR4A2, RORC, YBX1										2.863260e-002
1.2.4.5.1	INSAF	118	12	4.0367e-001	CREM, E2F2, ID2, NFKBIA, NR1H3, NR2F2, NR3C1, PPARA, PPARG, THRB, YBX1, ZFHX3	12	2.8633e-002	AHR, CREM, EGR1, FOS, FOSB, NR0B2, NR1H4, NR1I2, NR1I3, NR4A2, RORC, YBX1										2.863260e-002
1.2.4.5.2	BETA3	118	12	4.0367e-001	CREM, E2F2, ID2, NFKBIA, NR1H3, NR2F2, NR3C1, PPARA, PPARG, THRB, YBX1, ZFHX3	12	2.8633e-002	AHR, CREM, EGR1, FOS, FOSB, NR0B2, NR1H4, NR1I2, NR1I3, NR4A2, RORC, YBX1										2.863260e-002
1.2.5	Hairy	118	12	4.0367e-001	CREM, E2F2, ID2, NFKBIA, NR1H3, NR2F2, NR3C1, PPARA, PPARG, THRB, YBX1, ZFHX3	12	2.8633e-002	AHR, CREM, EGR1, FOS, FOSB, NR0B2, NR1H4, NR1I2, NR1I3, NR4A2, RORC, YBX1										2.863260e-002
1.2.5.1	Hairy	118	12	4.0367e-001	CREM, E2F2, ID2, NFKBIA, NR1H3, NR2F2, NR3C1, PPARA, PPARG, THRB, YBX1, ZFHX3	12	2.8633e-002	AHR, CREM, EGR1, FOS, FOSB, NR0B2, NR1H4, NR1I2, NR1I3, NR4A2, RORC, YBX1										2.863260e-002
1.2.5.1.1	Hairy	118	12	4.0367e-001	CREM, E2F2, ID2, NFKBIA, NR1H3, NR2F2, NR3C1, PPARA, PPARG, THRB, YBX1, ZFHX3	12	2.8633e-002	AHR, CREM, EGR1, FOS, FOSB, NR0B2, NR1H4, NR1I2, NR1I3, NR4A2, RORC, YBX1										2.863260e-002
1.2.5.1.2	Deadpan	118	12	4.0367e-001	CREM, E2F2, ID2, NFKBIA, NR1H3, NR2F2, NR3C1, PPARA, PPARG, THRB, YBX1, ZFHX3	12	2.8633e-002	AHR, CREM, EGR1, FOS, FOSB, NR0B2, NR1H4, NR1I2, NR1I3, NR4A2, RORC, YBX1										2.863260e-002
1.2.5.1.3	HES-1	118	12	4.0367e-001	CREM, E2F2, ID2, NFKBIA, NR1H3, NR2F2, NR3C1, PPARA, PPARG, THRB, YBX1, ZFHX3	12	2.8633e-002	AHR, CREM, EGR1, FOS, FOSB, NR0B2, NR1H4, NR1I2, NR1I3, NR4A2, RORC, YBX1										2.863260e-002
1.2.5.1.4	HES-2	118	12	4.0367e-001	CREM, E2F2, ID2, NFKBIA, NR1H3, NR2F2, NR3C1, PPARA, PPARG, THRB, YBX1, ZFHX3	12	2.8633e-002	AHR, CREM, EGR1, FOS, FOSB, NR0B2, NR1H4, NR1I2, NR1I3, NR4A2, RORC, YBX1										2.863260e-002
1.2.5.1.5	HES-3	118	12	4.0367e-001	CREM, E2F2, ID2, NFKBIA, NR1H3, NR2F2, NR3C1, PPARA, PPARG, THRB, YBX1, ZFHX3	12	2.8633e-002	AHR, CREM, EGR1, FOS, FOSB, NR0B2, NR1H4, NR1I2, NR1I3, NR4A2, RORC, YBX1										2.863260e-002
1.2.5.1.6	HES-5	118	12	4.0367e-001	CREM, E2F2, ID2, NFKBIA, NR1H3, NR2F2, NR3C1, PPARA, PPARG, THRB, YBX1, ZFHX3	12	2.8633e-002	AHR, CREM, EGR1, FOS, FOSB, NR0B2, NR1H4, NR1I2, NR1I3, NR4A2, RORC, YBX1										2.863260e-002
1.2.5.1.7	Stra13	118	12	4.0367e-001	CREM, E2F2, ID2, NFKBIA, NR1H3, NR2F2, NR3C1, PPARA, PPARG, THRB, YBX1, ZFHX3	12	2.8633e-002	AHR, CREM, EGR1, FOS, FOSB, NR0B2, NR1H4, NR1I2, NR1I3, NR4A2, RORC, YBX1										2.863260e-002
1.2.5.2	Esp	118	12	4.0367e-001	CREM, E2F2, ID2, NFKBIA, NR1H3, NR2F2, NR3C1, PPARA, PPARG, THRB, YBX1, ZFHX3	12	2.8633e-002	AHR, CREM, EGR1, FOS, FOSB, NR0B2, NR1H4, NR1I2, NR1I3, NR4A2, RORC, YBX1										2.863260e-002
1.2.5.2.1	E(spl)m5	118	12	4.0367e-001	CREM, E2F2, ID2, NFKBIA, NR1H3, NR2F2, NR3C1, PPARA, PPARG, THRB, YBX1, ZFHX3	12	2.8633e-002	AHR, CREM, EGR1, FOS, FOSB, NR0B2, NR1H4, NR1I2, NR1I3, NR4A2, RORC, YBX1										2.863260e-002
1.2.5.2.2	E(spl)m7	118	12	4.0367e-001	CREM, E2F2, ID2, NFKBIA, NR1H3, NR2F2, NR3C1, PPARA, PPARG, THRB, YBX1, ZFHX3	12	2.8633e-002	AHR, CREM, EGR1, FOS, FOSB, NR0B2, NR1H4, NR1I2, NR1I3, NR4A2, RORC, YBX1										2.863260e-002
1.2.5.2.3	E(spl)m8	118	12	4.0367e-001	CREM, E2F2, ID2, NFKBIA, NR1H3, NR2F2, NR3C1, PPARA, PPARG, THRB, YBX1, ZFHX3	12	2.8633e-002	AHR, CREM, EGR1, FOS, FOSB, NR0B2, NR1H4, NR1I2, NR1I3, NR4A2, RORC, YBX1										2.863260e-002
1.2.5.3	Fungal regulators	118	12	4.0367e-001	CREM, E2F2, ID2, NFKBIA, NR1H3, NR2F2, NR3C1, PPARA, PPARG, THRB, YBX1, ZFHX3	12	2.8633e-002	AHR, CREM, EGR1, FOS, FOSB, NR0B2, NR1H4, NR1I2, NR1I3, NR4A2, RORC, YBX1										2.863260e-002
1.2.5.3.1	PHO4	118	12	4.0367e-001	CREM, E2F2, ID2, NFKBIA, NR1H3, NR2F2, NR3C1, PPARA, PPARG, THRB, YBX1, ZFHX3	12	2.8633e-002	AHR, CREM, EGR1, FOS, FOSB, NR0B2, NR1H4, NR1I2, NR1I3, NR4A2, RORC, YBX1										2.863260e-002
1.2.5.3.2	NUC-1	118	12	4.0367e-001	CREM, E2F2, ID2, NFKBIA, NR1H3, NR2F2, NR3C1, PPARA, PPARG, THRB, YBX1, ZFHX3	12	2.8633e-002	AHR, CREM, EGR1, FOS, FOSB, NR0B2, NR1H4, NR1I2, NR1I3, NR4A2, RORC, YBX1										2.863260e-002
1.2.6	Factors with PAS domain	118	12	4.0367e-001	CREM, E2F2, ID2, NFKBIA, NR1H3, NR2F2, NR3C1, PPARA, PPARG, THRB, YBX1, ZFHX3	12	2.8633e-002	AHR, CREM, EGR1, FOS, FOSB, NR0B2, NR1H4, NR1I2, NR1I3, NR4A2, RORC, YBX1										2.863260e-002
1.2.6.0.1	AhR	118	12	4.0367e-001	CREM, E2F2, ID2, NFKBIA, NR1H3, NR2F2, NR3C1, PPARA, PPARG, THRB, YBX1, ZFHX3	12	2.8633e-002	AHR, CREM, EGR1, FOS, FOSB, NR0B2, NR1H4, NR1I2, NR1I3, NR4A2, RORC, YBX1										2.863260e-002
1.2.6.0.2	Arnt (HIF-1beta)	118	12	4.0367e-001	CREM, E2F2, ID2, NFKBIA, NR1H3, NR2F2, NR3C1, PPARA, PPARG, THRB, YBX1, ZFHX3	12	2.8633e-002	AHR, CREM, EGR1, FOS, FOSB, NR0B2, NR1H4, NR1I2, NR1I3, NR4A2, RORC, YBX1										2.863260e-002
1.2.6.0.3	HIF-1alpha	118	12	4.0367e-001	CREM, E2F2, ID2, NFKBIA, NR1H3, NR2F2, NR3C1, PPARA, PPARG, THRB, YBX1, ZFHX3	12	2.8633e-002	AHR, CREM, EGR1, FOS, FOSB, NR0B2, NR1H4, NR1I2, NR1I3, NR4A2, RORC, YBX1										2.863260e-002
1.2.6.0.4	Sim	118	12	4.0367e-001	CREM, E2F2, ID2, NFKBIA, NR1H3, NR2F2, NR3C1, PPARA, PPARG, THRB, YBX1, ZFHX3	12	2.8633e-002	AHR, CREM, EGR1, FOS, FOSB, NR0B2, NR1H4, NR1I2, NR1I3, NR4A2, RORC, YBX1										2.863260e-002
1.2.7	INO	118	12	4.0367e-001	CREM, E2F2, ID2, NFKBIA, NR1H3, NR2F2, NR3C1, PPARA, PPARG, THRB, YBX1, ZFHX3	12	2.8633e-002	AHR, CREM, EGR1, FOS, FOSB, NR0B2, NR1H4, NR1I2, NR1I3, NR4A2, RORC, YBX1										2.863260e-002
1.2.7.0.1	INO2	118	12	4.0367e-001	CREM, E2F2, ID2, NFKBIA, NR1H3, NR2F2, NR3C1, PPARA, PPARG, THRB, YBX1, ZFHX3	12	2.8633e-002	AHR, CREM, EGR1, FOS, FOSB, NR0B2, NR1H4, NR1I2, NR1I3, NR4A2, RORC, YBX1										2.863260e-002
1.2.7.0.2	INO4	118	12	4.0367e-001	CREM, E2F2, ID2, NFKBIA, NR1H3, NR2F2, NR3C1, PPARA, PPARG, THRB, YBX1, ZFHX3	12	2.8633e-002	AHR, CREM, EGR1, FOS, FOSB, NR0B2, NR1H4, NR1I2, NR1I3, NR4A2, RORC, YBX1										2.863260e-002
1.2.8	HLH domain only	118	12	4.0367e-001	CREM, E2F2, ID2, NFKBIA, NR1H3, NR2F2, NR3C1, PPARA, PPARG, THRB, YBX1, ZFHX3	12	2.8633e-002	AHR, CREM, EGR1, FOS, FOSB, NR0B2, NR1H4, NR1I2, NR1I3, NR4A2, RORC, YBX1										2.863260e-002
1.2.8.0.1	Emc	118	12	4.0367e-001	CREM, E2F2, ID2, NFKBIA, NR1H3, NR2F2, NR3C1, PPARA, PPARG, THRB, YBX1, ZFHX3	12	2.8633e-002	AHR, CREM, EGR1, FOS, FOSB, NR0B2, NR1H4, NR1I2, NR1I3, NR4A2, RORC, YBX1										2.863260e-002
1.2.8.0.2	Id1	118	12	4.0367e-001	CREM, E2F2, ID2, NFKBIA, NR1H3, NR2F2, NR3C1, PPARA, PPARG, THRB, YBX1, ZFHX3	12	2.8633e-002	AHR, CREM, EGR1, FOS, FOSB, NR0B2, NR1H4, NR1I2, NR1I3, NR4A2, RORC, YBX1										2.863260e-002
1.2.8.0.2.1	Id1 (long form)	118	12	4.0367e-001	CREM, E2F2, ID2, NFKBIA, NR1H3, NR2F2, NR3C1, PPARA, PPARG, THRB, YBX1, ZFHX3	12	2.8633e-002	AHR, CREM, EGR1, FOS, FOSB, NR0B2, NR1H4, NR1I2, NR1I3, NR4A2, RORC, YBX1										2.863260e-002
1.2.8.0.2.2	Id1 (short form)	118	12	4.0367e-001	CREM, E2F2, ID2, NFKBIA, NR1H3, NR2F2, NR3C1, PPARA, PPARG, THRB, YBX1, ZFHX3	12	2.8633e-002	AHR, CREM, EGR1, FOS, FOSB, NR0B2, NR1H4, NR1I2, NR1I3, NR4A2, RORC, YBX1										2.863260e-002
1.2.8.0.3	Id2	118	12	4.0367e-001	CREM, E2F2, ID2, NFKBIA, NR1H3, NR2F2, NR3C1, PPARA, PPARG, THRB, YBX1, ZFHX3	12	2.8633e-002	AHR, CREM, EGR1, FOS, FOSB, NR0B2, NR1H4, NR1I2, NR1I3, NR4A2, RORC, YBX1										2.863260e-002
1.2.8.0.4	Id3	118	12	4.0367e-001	CREM, E2F2, ID2, NFKBIA, NR1H3, NR2F2, NR3C1, PPARA, PPARG, THRB, YBX1, ZFHX3	12	2.8633e-002	AHR, CREM, EGR1, FOS, FOSB, NR0B2, NR1H4, NR1I2, NR1I3, NR4A2, RORC, YBX1										2.863260e-002
1.2.8.0.5	Id4	118	12	4.0367e-001	CREM, E2F2, ID2, NFKBIA, NR1H3, NR2F2, NR3C1, PPARA, PPARG, THRB, YBX1, ZFHX3	12	2.8633e-002	AHR, CREM, EGR1, FOS, FOSB, NR0B2, NR1H4, NR1I2, NR1I3, NR4A2, RORC, YBX1										2.863260e-002
1.2.8.0.6	Olf-1	118	12	4.0367e-001	CREM, E2F2, ID2, NFKBIA, NR1H3, NR2F2, NR3C1, PPARA, PPARG, THRB, YBX1, ZFHX3	12	2.8633e-002	AHR, CREM, EGR1, FOS, FOSB, NR0B2, NR1H4, NR1I2, NR1I3, NR4A2, RORC, YBX1										2.863260e-002
1.2.8.0.6.1	Olf-1	118	12	4.0367e-001	CREM, E2F2, ID2, NFKBIA, NR1H3, NR2F2, NR3C1, PPARA, PPARG, THRB, YBX1, ZFHX3	12	2.8633e-002	AHR, CREM, EGR1, FOS, FOSB, NR0B2, NR1H4, NR1I2, NR1I3, NR4A2, RORC, YBX1										2.863260e-002
1.2.8.0.6.2	EBF	118	12	4.0367e-001	CREM, E2F2, ID2, NFKBIA, NR1H3, NR2F2, NR3C1, PPARA, PPARG, THRB, YBX1, ZFHX3	12	2.8633e-002	AHR, CREM, EGR1, FOS, FOSB, NR0B2, NR1H4, NR1I2, NR1I3, NR4A2, RORC, YBX1										2.863260e-002
0	Other Transcription Factors	132	17	5.0403e-002	CEBPA, CEBPD, CREM, ELF1, FOXA1, FOXA2, GRHL1, ID2, IRF1, IRF6, IRF8, ISGF3G, NFKB1, NFKBIA, STAT4, YBX1, ZFHX3				12	4.2078e-001	CREM, HIF1A, HMGA1, HMGA2, NFYC, SOX2, SOX8, SP4, SSRP1, TCF3, ...	1	3.9403e-001	SOX11	7	2.8763e-001	ARNT, CREM, CSDA, FOXQ1, KLF5, SOX4, TFAP2A	5.040290e-002
4.7	HMG	17							3	1.6070e-001	SOX2, SOX8, SSRP1	1	5.0746e-002	SOX11	1	5.2481e-001	SOX4	5.074630e-002
4.7.0	Other HMG box factors	17							3	1.6070e-001	SOX2, SOX8, SSRP1	1	5.0746e-002	SOX11	1	5.2481e-001	SOX4	5.074630e-002
4.7.0.0.1	IRE-ABP	17							3	1.6070e-001	SOX2, SOX8, SSRP1	1	5.0746e-002	SOX11	1	5.2481e-001	SOX4	5.074630e-002
4.7.0.0.2	MNB1b	17							3	1.6070e-001	SOX2, SOX8, SSRP1	1	5.0746e-002	SOX11	1	5.2481e-001	SOX4	5.074630e-002
4.7.0.0.3	Rox1	17							3	1.6070e-001	SOX2, SOX8, SSRP1	1	5.0746e-002	SOX11	1	5.2481e-001	SOX4	5.074630e-002
4.7.0.0.4	PUR	17							3	1.6070e-001	SOX2, SOX8, SSRP1	1	5.0746e-002	SOX11	1	5.2481e-001	SOX4	5.074630e-002
4.7.1	SOX	17							3	1.6070e-001	SOX2, SOX8, SSRP1	1	5.0746e-002	SOX11	1	5.2481e-001	SOX4	5.074630e-002
4.7.1.0.1	SRY	17							3	1.6070e-001	SOX2, SOX8, SSRP1	1	5.0746e-002	SOX11	1	5.2481e-001	SOX4	5.074630e-002
4.7.1.0.10	Sox11	17							3	1.6070e-001	SOX2, SOX8, SSRP1	1	5.0746e-002	SOX11	1	5.2481e-001	SOX4	5.074630e-002
4.7.1.0.11	Sox12	17							3	1.6070e-001	SOX2, SOX8, SSRP1	1	5.0746e-002	SOX11	1	5.2481e-001	SOX4	5.074630e-002
4.7.1.0.12	Sox13	17							3	1.6070e-001	SOX2, SOX8, SSRP1	1	5.0746e-002	SOX11	1	5.2481e-001	SOX4	5.074630e-002
4.7.1.0.13	Sox14	17							3	1.6070e-001	SOX2, SOX8, SSRP1	1	5.0746e-002	SOX11	1	5.2481e-001	SOX4	5.074630e-002
4.7.1.0.14	Sox15	17							3	1.6070e-001	SOX2, SOX8, SSRP1	1	5.0746e-002	SOX11	1	5.2481e-001	SOX4	5.074630e-002
4.7.1.0.15	Sox18	17							3	1.6070e-001	SOX2, SOX8, SSRP1	1	5.0746e-002	SOX11	1	5.2481e-001	SOX4	5.074630e-002
4.7.1.0.16	Sox20	17							3	1.6070e-001	SOX2, SOX8, SSRP1	1	5.0746e-002	SOX11	1	5.2481e-001	SOX4	5.074630e-002
4.7.1.0.17	Sox21	17							3	1.6070e-001	SOX2, SOX8, SSRP1	1	5.0746e-002	SOX11	1	5.2481e-001	SOX4	5.074630e-002
4.7.1.0.18	SoxLZ	17							3	1.6070e-001	SOX2, SOX8, SSRP1	1	5.0746e-002	SOX11	1	5.2481e-001	SOX4	5.074630e-002
4.7.1.0.2	Sox2	17							3	1.6070e-001	SOX2, SOX8, SSRP1	1	5.0746e-002	SOX11	1	5.2481e-001	SOX4	5.074630e-002
4.7.1.0.3	Sox3	17							3	1.6070e-001	SOX2, SOX8, SSRP1	1	5.0746e-002	SOX11	1	5.2481e-001	SOX4	5.074630e-002
4.7.1.0.4	Sox4	17							3	1.6070e-001	SOX2, SOX8, SSRP1	1	5.0746e-002	SOX11	1	5.2481e-001	SOX4	5.074630e-002
4.7.1.0.5	Sox5	17							3	1.6070e-001	SOX2, SOX8, SSRP1	1	5.0746e-002	SOX11	1	5.2481e-001	SOX4	5.074630e-002
4.7.1.0.6	Sox6	17							3	1.6070e-001	SOX2, SOX8, SSRP1	1	5.0746e-002	SOX11	1	5.2481e-001	SOX4	5.074630e-002
4.7.1.0.7	Sox8	17							3	1.6070e-001	SOX2, SOX8, SSRP1	1	5.0746e-002	SOX11	1	5.2481e-001	SOX4	5.074630e-002
4.7.1.0.8	Sox9	17							3	1.6070e-001	SOX2, SOX8, SSRP1	1	5.0746e-002	SOX11	1	5.2481e-001	SOX4	5.074630e-002
4.7.1.0.9	Sox10	17							3	1.6070e-001	SOX2, SOX8, SSRP1	1	5.0746e-002	SOX11	1	5.2481e-001	SOX4	5.074630e-002
4.7.2	TCF-1	17							3	1.6070e-001	SOX2, SOX8, SSRP1	1	5.0746e-002	SOX11	1	5.2481e-001	SOX4	5.074630e-002
4.7.2.0.1	TCF-1alpha	17							3	1.6070e-001	SOX2, SOX8, SSRP1	1	5.0746e-002	SOX11	1	5.2481e-001	SOX4	5.074630e-002
4.7.2.0.1.1	LEF-1L	17							3	1.6070e-001	SOX2, SOX8, SSRP1	1	5.0746e-002	SOX11	1	5.2481e-001	SOX4	5.074630e-002
4.7.2.0.1.2	LEF-1S	17							3	1.6070e-001	SOX2, SOX8, SSRP1	1	5.0746e-002	SOX11	1	5.2481e-001	SOX4	5.074630e-002
4.7.2.0.2	TCF-1	17							3	1.6070e-001	SOX2, SOX8, SSRP1	1	5.0746e-002	SOX11	1	5.2481e-001	SOX4	5.074630e-002
4.7.2.0.2.1	TCF-1A	17							3	1.6070e-001	SOX2, SOX8, SSRP1	1	5.0746e-002	SOX11	1	5.2481e-001	SOX4	5.074630e-002
4.7.2.0.2.2	TCF-1B	17							3	1.6070e-001	SOX2, SOX8, SSRP1	1	5.0746e-002	SOX11	1	5.2481e-001	SOX4	5.074630e-002
4.7.2.0.2.3	TCF-1C	17							3	1.6070e-001	SOX2, SOX8, SSRP1	1	5.0746e-002	SOX11	1	5.2481e-001	SOX4	5.074630e-002
4.7.2.0.2.4	TCF-1D	17							3	1.6070e-001	SOX2, SOX8, SSRP1	1	5.0746e-002	SOX11	1	5.2481e-001	SOX4	5.074630e-002
4.7.2.0.2.5	TCF-1E	17							3	1.6070e-001	SOX2, SOX8, SSRP1	1	5.0746e-002	SOX11	1	5.2481e-001	SOX4	5.074630e-002
4.7.2.0.2.6	TCF-1F	17							3	1.6070e-001	SOX2, SOX8, SSRP1	1	5.0746e-002	SOX11	1	5.2481e-001	SOX4	5.074630e-002
4.7.2.0.2.7	TCF-1G	17							3	1.6070e-001	SOX2, SOX8, SSRP1	1	5.0746e-002	SOX11	1	5.2481e-001	SOX4	5.074630e-002
4.7.2.0.2.8	TCF-1P	17							3	1.6070e-001	SOX2, SOX8, SSRP1	1	5.0746e-002	SOX11	1	5.2481e-001	SOX4	5.074630e-002
4.7.2.0.3	TCF-3	17							3	1.6070e-001	SOX2, SOX8, SSRP1	1	5.0746e-002	SOX11	1	5.2481e-001	SOX4	5.074630e-002
4.7.2.0.4	TCF-4	17							3	1.6070e-001	SOX2, SOX8, SSRP1	1	5.0746e-002	SOX11	1	5.2481e-001	SOX4	5.074630e-002
4.7.3	HMG2-related	17							3	1.6070e-001	SOX2, SOX8, SSRP1	1	5.0746e-002	SOX11	1	5.2481e-001	SOX4	5.074630e-002
4.7.3.0.1	SSRP1	17							3	1.6070e-001	SOX2, SOX8, SSRP1	1	5.0746e-002	SOX11	1	5.2481e-001	SOX4	5.074630e-002
4.7.3.0.2	Dm-SSRP1	17							3	1.6070e-001	SOX2, SOX8, SSRP1	1	5.0746e-002	SOX11	1	5.2481e-001	SOX4	5.074630e-002
4.7.3.0.3	Ixr1	17							3	1.6070e-001	SOX2, SOX8, SSRP1	1	5.0746e-002	SOX11	1	5.2481e-001	SOX4	5.074630e-002
4.7.3.0.4	DSP1	17							3	1.6070e-001	SOX2, SOX8, SSRP1	1	5.0746e-002	SOX11	1	5.2481e-001	SOX4	5.074630e-002
4.7.4	UBF	17							3	1.6070e-001	SOX2, SOX8, SSRP1	1	5.0746e-002	SOX11	1	5.2481e-001	SOX4	5.074630e-002
4.7.4.0.1	UBF	17							3	1.6070e-001	SOX2, SOX8, SSRP1	1	5.0746e-002	SOX11	1	5.2481e-001	SOX4	5.074630e-002
4.7.4.0.1.1	UBF1 / xUBF2	17							3	1.6070e-001	SOX2, SOX8, SSRP1	1	5.0746e-002	SOX11	1	5.2481e-001	SOX4	5.074630e-002
4.7.4.0.1.2	UBF2	17							3	1.6070e-001	SOX2, SOX8, SSRP1	1	5.0746e-002	SOX11	1	5.2481e-001	SOX4	5.074630e-002
4.7.4.0.2	xUBF1	17							3	1.6070e-001	SOX2, SOX8, SSRP1	1	5.0746e-002	SOX11	1	5.2481e-001	SOX4	5.074630e-002
4.7.5	MATA	17							3	1.6070e-001	SOX2, SOX8, SSRP1	1	5.0746e-002	SOX11	1	5.2481e-001	SOX4	5.074630e-002
4.7.5.0.1	mat-Mc	17							3	1.6070e-001	SOX2, SOX8, SSRP1	1	5.0746e-002	SOX11	1	5.2481e-001	SOX4	5.074630e-002
0.3	Pocket domain	19	2	5.4200e-001	CREM, ID2	3	1.0719e-001	CREM, HLF, NFIC	4	6.2966e-002	CREM, HIF1A, NFYC, TFAP2C				1	5.6579e-001	CREM	6.296620e-002
0.3.1	Rb	19	2	5.4200e-001	CREM, ID2	3	1.0719e-001	CREM, HLF, NFIC	4	6.2966e-002	CREM, HIF1A, NFYC, TFAP2C				1	5.6579e-001	CREM	6.296620e-002
0.3.1.0.1	Rb	19	2	5.4200e-001	CREM, ID2	3	1.0719e-001	CREM, HLF, NFIC	4	6.2966e-002	CREM, HIF1A, NFYC, TFAP2C				1	5.6579e-001	CREM	6.296620e-002
0.3.1.0.2	p107	19	2	5.4200e-001	CREM, ID2	3	1.0719e-001	CREM, HLF, NFIC	4	6.2966e-002	CREM, HIF1A, NFYC, TFAP2C				1	5.6579e-001	CREM	6.296620e-002
0.3.2	CBP	19	2	5.4200e-001	CREM, ID2	3	1.0719e-001	CREM, HLF, NFIC	4	6.2966e-002	CREM, HIF1A, NFYC, TFAP2C				1	5.6579e-001	CREM	6.296620e-002
0.3.2.0.1	CBP	19	2	5.4200e-001	CREM, ID2	3	1.0719e-001	CREM, HLF, NFIC	4	6.2966e-002	CREM, HIF1A, NFYC, TFAP2C				1	5.6579e-001	CREM	6.296620e-002
3.5	Tryptophan clusters	25	5	6.7781e-002	ELF1, IRF1, IRF6, IRF8, ISGF3G													6.778140e-002
3.5.1	Myb	25	5	6.7781e-002	ELF1, IRF1, IRF6, IRF8, ISGF3G													6.778140e-002
3.5.1.1	Myb-factors	25	5	6.7781e-002	ELF1, IRF1, IRF6, IRF8, ISGF3G													6.778140e-002
3.5.1.1.1	c-Myb	25	5	6.7781e-002	ELF1, IRF1, IRF6, IRF8, ISGF3G													6.778140e-002
3.5.1.1.10	MYB.Ph3	25	5	6.7781e-002	ELF1, IRF1, IRF6, IRF8, ISGF3G													6.778140e-002
3.5.1.1.11	ATMYB1	25	5	6.7781e-002	ELF1, IRF1, IRF6, IRF8, ISGF3G													6.778140e-002
3.5.1.1.12	ATMYB2	25	5	6.7781e-002	ELF1, IRF1, IRF6, IRF8, ISGF3G													6.778140e-002
3.5.1.1.2	A-Myb	25	5	6.7781e-002	ELF1, IRF1, IRF6, IRF8, ISGF3G													6.778140e-002
3.5.1.1.2.1	A-Myb	25	5	6.7781e-002	ELF1, IRF1, IRF6, IRF8, ISGF3G													6.778140e-002
3.5.1.1.2.2	A-Myb	25	5	6.7781e-002	ELF1, IRF1, IRF6, IRF8, ISGF3G													6.778140e-002
3.5.1.1.3	B-Myb	25	5	6.7781e-002	ELF1, IRF1, IRF6, IRF8, ISGF3G													6.778140e-002
3.5.1.1.4	v-Myb	25	5	6.7781e-002	ELF1, IRF1, IRF6, IRF8, ISGF3G													6.778140e-002
3.5.1.1.5	GL1	25	5	6.7781e-002	ELF1, IRF1, IRF6, IRF8, ISGF3G													6.778140e-002
3.5.1.1.6	MybSt1	25	5	6.7781e-002	ELF1, IRF1, IRF6, IRF8, ISGF3G													6.778140e-002
3.5.1.1.7	P	25	5	6.7781e-002	ELF1, IRF1, IRF6, IRF8, ISGF3G													6.778140e-002
3.5.1.1.7.1	P (long)	25	5	6.7781e-002	ELF1, IRF1, IRF6, IRF8, ISGF3G													6.778140e-002
3.5.1.1.7.2	P (short)	25	5	6.7781e-002	ELF1, IRF1, IRF6, IRF8, ISGF3G													6.778140e-002
3.5.1.1.8	C1	25	5	6.7781e-002	ELF1, IRF1, IRF6, IRF8, ISGF3G													6.778140e-002
3.5.1.1.8.1	C1 (long)	25	5	6.7781e-002	ELF1, IRF1, IRF6, IRF8, ISGF3G													6.778140e-002
3.5.1.1.8.2	C1 (short)	25	5	6.7781e-002	ELF1, IRF1, IRF6, IRF8, ISGF3G													6.778140e-002
3.5.1.1.9	MYB.Ph2	25	5	6.7781e-002	ELF1, IRF1, IRF6, IRF8, ISGF3G													6.778140e-002
3.5.1.2	Myb-like factors	25	5	6.7781e-002	ELF1, IRF1, IRF6, IRF8, ISGF3G													6.778140e-002
3.5.1.2.1	BAS1	25	5	6.7781e-002	ELF1, IRF1, IRF6, IRF8, ISGF3G													6.778140e-002
3.5.1.2.2	REB1	25	5	6.7781e-002	ELF1, IRF1, IRF6, IRF8, ISGF3G													6.778140e-002
3.5.1.2.3	FlbD	25	5	6.7781e-002	ELF1, IRF1, IRF6, IRF8, ISGF3G													6.778140e-002
3.5.1.2.4	Adf-1	25	5	6.7781e-002	ELF1, IRF1, IRF6, IRF8, ISGF3G													6.778140e-002
3.5.1.2.5	RAP1	25	5	6.7781e-002	ELF1, IRF1, IRF6, IRF8, ISGF3G													6.778140e-002
3.5.2	Ets-type	25	5	6.7781e-002	ELF1, IRF1, IRF6, IRF8, ISGF3G													6.778140e-002
3.5.2.0.1	c-Ets-1	25	5	6.7781e-002	ELF1, IRF1, IRF6, IRF8, ISGF3G													6.778140e-002
3.5.2.0.1.1	c-Ets-1 p54	25	5	6.7781e-002	ELF1, IRF1, IRF6, IRF8, ISGF3G													6.778140e-002
3.5.2.0.1.2	c-Ets-1 p68 (c)	25	5	6.7781e-002	ELF1, IRF1, IRF6, IRF8, ISGF3G													6.778140e-002
3.5.2.0.1.3	Ets-1 DeltaIV	25	5	6.7781e-002	ELF1, IRF1, IRF6, IRF8, ISGF3G													6.778140e-002
3.5.2.0.1.4	Ets-1 DeltaVII	25	5	6.7781e-002	ELF1, IRF1, IRF6, IRF8, ISGF3G													6.778140e-002
3.5.2.0.1.5	Ets-1 Delta IV/VII	25	5	6.7781e-002	ELF1, IRF1, IRF6, IRF8, ISGF3G													6.778140e-002
3.5.2.0.10	PU.1	25	5	6.7781e-002	ELF1, IRF1, IRF6, IRF8, ISGF3G													6.778140e-002
3.5.2.0.11	Spi-B	25	5	6.7781e-002	ELF1, IRF1, IRF6, IRF8, ISGF3G													6.778140e-002
3.5.2.0.12	E4TF1-60 / GABP-alpha	25	5	6.7781e-002	ELF1, IRF1, IRF6, IRF8, ISGF3G													6.778140e-002
3.5.2.0.13	Elf-1	25	5	6.7781e-002	ELF1, IRF1, IRF6, IRF8, ISGF3G													6.778140e-002
3.5.2.0.14	Tel	25	5	6.7781e-002	ELF1, IRF1, IRF6, IRF8, ISGF3G													6.778140e-002
3.5.2.0.15	E74	25	5	6.7781e-002	ELF1, IRF1, IRF6, IRF8, ISGF3G													6.778140e-002
3.5.2.0.15.1	E74A	25	5	6.7781e-002	ELF1, IRF1, IRF6, IRF8, ISGF3G													6.778140e-002
3.5.2.0.15.2	E74B	25	5	6.7781e-002	ELF1, IRF1, IRF6, IRF8, ISGF3G													6.778140e-002
3.5.2.0.16	yan	25	5	6.7781e-002	ELF1, IRF1, IRF6, IRF8, ISGF3G													6.778140e-002
3.5.2.0.17	Pnt	25	5	6.7781e-002	ELF1, IRF1, IRF6, IRF8, ISGF3G													6.778140e-002
3.5.2.0.17.1	P1	25	5	6.7781e-002	ELF1, IRF1, IRF6, IRF8, ISGF3G													6.778140e-002
3.5.2.0.17.2	P2	25	5	6.7781e-002	ELF1, IRF1, IRF6, IRF8, ISGF3G													6.778140e-002
3.5.2.0.18	Elg	25	5	6.7781e-002	ELF1, IRF1, IRF6, IRF8, ISGF3G													6.778140e-002
3.5.2.0.19	D-Ets-3	25	5	6.7781e-002	ELF1, IRF1, IRF6, IRF8, ISGF3G													6.778140e-002
3.5.2.0.2	Ets-2	25	5	6.7781e-002	ELF1, IRF1, IRF6, IRF8, ISGF3G													6.778140e-002
3.5.2.0.20	D-Ets-4	25	5	6.7781e-002	ELF1, IRF1, IRF6, IRF8, ISGF3G													6.778140e-002
3.5.2.0.21	D-Ets-6	25	5	6.7781e-002	ELF1, IRF1, IRF6, IRF8, ISGF3G													6.778140e-002
3.5.2.0.22	N-Ets-3	25	5	6.7781e-002	ELF1, IRF1, IRF6, IRF8, ISGF3G													6.778140e-002
3.5.2.0.23	ER71	25	5	6.7781e-002	ELF1, IRF1, IRF6, IRF8, ISGF3G													6.778140e-002
3.5.2.0.24	ER81	25	5	6.7781e-002	ELF1, IRF1, IRF6, IRF8, ISGF3G													6.778140e-002
3.5.2.0.3	v-Ets	25	5	6.7781e-002	ELF1, IRF1, IRF6, IRF8, ISGF3G													6.778140e-002
3.5.2.0.4	PEA3	25	5	6.7781e-002	ELF1, IRF1, IRF6, IRF8, ISGF3G													6.778140e-002
3.5.2.0.5	Elk-1	25	5	6.7781e-002	ELF1, IRF1, IRF6, IRF8, ISGF3G													6.778140e-002
3.5.2.0.6	SAP-1	25	5	6.7781e-002	ELF1, IRF1, IRF6, IRF8, ISGF3G													6.778140e-002
3.5.2.0.6.1	SAP-1a	25	5	6.7781e-002	ELF1, IRF1, IRF6, IRF8, ISGF3G													6.778140e-002
3.5.2.0.6.2	SAP-1b	25	5	6.7781e-002	ELF1, IRF1, IRF6, IRF8, ISGF3G													6.778140e-002
3.5.2.0.7	SAP-2	25	5	6.7781e-002	ELF1, IRF1, IRF6, IRF8, ISGF3G													6.778140e-002
3.5.2.0.8	Erg-1	25	5	6.7781e-002	ELF1, IRF1, IRF6, IRF8, ISGF3G													6.778140e-002
3.5.2.0.8.1	Erg-1	25	5	6.7781e-002	ELF1, IRF1, IRF6, IRF8, ISGF3G													6.778140e-002
3.5.2.0.8.2	Erg-2	25	5	6.7781e-002	ELF1, IRF1, IRF6, IRF8, ISGF3G													6.778140e-002
3.5.2.0.8.3	p38erg	25	5	6.7781e-002	ELF1, IRF1, IRF6, IRF8, ISGF3G													6.778140e-002
3.5.2.0.8.4	p55erg	25	5	6.7781e-002	ELF1, IRF1, IRF6, IRF8, ISGF3G													6.778140e-002
3.5.2.0.8.5	p49erg	25	5	6.7781e-002	ELF1, IRF1, IRF6, IRF8, ISGF3G													6.778140e-002
3.5.2.0.9	Fli-1	25	5	6.7781e-002	ELF1, IRF1, IRF6, IRF8, ISGF3G													6.778140e-002
3.5.2.0.9.1	Fli-1a	25	5	6.7781e-002	ELF1, IRF1, IRF6, IRF8, ISGF3G													6.778140e-002
3.5.2.0.9.2	Fli-1b	25	5	6.7781e-002	ELF1, IRF1, IRF6, IRF8, ISGF3G													6.778140e-002
3.5.3	Interferon-regulating factors	25	5	6.7781e-002	ELF1, IRF1, IRF6, IRF8, ISGF3G													6.778140e-002
3.5.3.0.1	IRF-1 (ISGF2)	25	5	6.7781e-002	ELF1, IRF1, IRF6, IRF8, ISGF3G													6.778140e-002
3.5.3.0.10	IRF-10	25	5	6.7781e-002	ELF1, IRF1, IRF6, IRF8, ISGF3G													6.778140e-002
3.5.3.0.2	IRF-2	25	5	6.7781e-002	ELF1, IRF1, IRF6, IRF8, ISGF3G													6.778140e-002
3.5.3.0.3	IRF-3	25	5	6.7781e-002	ELF1, IRF1, IRF6, IRF8, ISGF3G													6.778140e-002
3.5.3.0.4	IRF-4 (Pip)	25	5	6.7781e-002	ELF1, IRF1, IRF6, IRF8, ISGF3G													6.778140e-002
3.5.3.0.5	IRF-5	25	5	6.7781e-002	ELF1, IRF1, IRF6, IRF8, ISGF3G													6.778140e-002
3.5.3.0.6	IRF-6	25	5	6.7781e-002	ELF1, IRF1, IRF6, IRF8, ISGF3G													6.778140e-002
3.5.3.0.7	IRF-7	25	5	6.7781e-002	ELF1, IRF1, IRF6, IRF8, ISGF3G													6.778140e-002
3.5.3.0.7.1	IRF-7A	25	5	6.7781e-002	ELF1, IRF1, IRF6, IRF8, ISGF3G													6.778140e-002
3.5.3.0.7.2	IRF-7B	25	5	6.7781e-002	ELF1, IRF1, IRF6, IRF8, ISGF3G													6.778140e-002
3.5.3.0.7.3	IRF-7H	25	5	6.7781e-002	ELF1, IRF1, IRF6, IRF8, ISGF3G													6.778140e-002
3.5.3.0.8	IRF-8 (ICSBP)	25	5	6.7781e-002	ELF1, IRF1, IRF6, IRF8, ISGF3G													6.778140e-002
3.5.3.0.9	IRF-9 (ISGF-3gamma)	25	5	6.7781e-002	ELF1, IRF1, IRF6, IRF8, ISGF3G													6.778140e-002
3	Helix-turn-helix	233				15	5.3197e-001	AR, CREM, EGR1, EGR2, FOSB, HHEX, HLF, JUN, KLF9, NFIC, NR1I2, NR1I3, RORC, TFDP2, ZEB1	23	9.3613e-002	CREM, E2F3, E2F5, E2F7, ESRRG, GATA3, GLI2, GLI3, HIF1A, MYB, ...							9.361300e-002
4.5	beta-Barrel alpha-helix transcription factors	2				1	1.2162e-001	NR1H4										1.216190e-001
4.5.1	E2	2				1	1.2162e-001	NR1H4										1.216190e-001
4.5.1.0.1	E2	2				1	1.2162e-001	NR1H4										1.216190e-001
4.5.1.0.2	EBNA-1	2				1	1.2162e-001	NR1H4										1.216190e-001
3.2	Paired box	59	7	2.9239e-001	FOXA1, FOXA2, KLF4, MEF2C, MXD1, MXI1, PPARG	6	1.4358e-001	EGR1, EGR2, FOSB, KLF9, NFIC, TFDP2	5	5.7008e-001	ESRRG, GLI2, GLI3, MYCL1, TFDP2				3	4.6062e-001	GLIS2, KLF5, SMAD7	1.435800e-001
3.2.1	Paired plus homeo domain	59	7	2.9239e-001	FOXA1, FOXA2, KLF4, MEF2C, MXD1, MXI1, PPARG	6	1.4358e-001	EGR1, EGR2, FOSB, KLF9, NFIC, TFDP2	5	5.7008e-001	ESRRG, GLI2, GLI3, MYCL1, TFDP2				3	4.6062e-001	GLIS2, KLF5, SMAD7	1.435800e-001
3.2.1.0.1	Prd	59	7	2.9239e-001	FOXA1, FOXA2, KLF4, MEF2C, MXD1, MXI1, PPARG	6	1.4358e-001	EGR1, EGR2, FOSB, KLF9, NFIC, TFDP2	5	5.7008e-001	ESRRG, GLI2, GLI3, MYCL1, TFDP2				3	4.6062e-001	GLIS2, KLF5, SMAD7	1.435800e-001
3.2.1.0.2	Pax-3	59	7	2.9239e-001	FOXA1, FOXA2, KLF4, MEF2C, MXD1, MXI1, PPARG	6	1.4358e-001	EGR1, EGR2, FOSB, KLF9, NFIC, TFDP2	5	5.7008e-001	ESRRG, GLI2, GLI3, MYCL1, TFDP2				3	4.6062e-001	GLIS2, KLF5, SMAD7	1.435800e-001
3.2.1.0.2.1	Pax-3	59	7	2.9239e-001	FOXA1, FOXA2, KLF4, MEF2C, MXD1, MXI1, PPARG	6	1.4358e-001	EGR1, EGR2, FOSB, KLF9, NFIC, TFDP2	5	5.7008e-001	ESRRG, GLI2, GLI3, MYCL1, TFDP2				3	4.6062e-001	GLIS2, KLF5, SMAD7	1.435800e-001
3.2.1.0.2.2	Pax-3A	59	7	2.9239e-001	FOXA1, FOXA2, KLF4, MEF2C, MXD1, MXI1, PPARG	6	1.4358e-001	EGR1, EGR2, FOSB, KLF9, NFIC, TFDP2	5	5.7008e-001	ESRRG, GLI2, GLI3, MYCL1, TFDP2				3	4.6062e-001	GLIS2, KLF5, SMAD7	1.435800e-001
3.2.1.0.2.3	Pax-3B	59	7	2.9239e-001	FOXA1, FOXA2, KLF4, MEF2C, MXD1, MXI1, PPARG	6	1.4358e-001	EGR1, EGR2, FOSB, KLF9, NFIC, TFDP2	5	5.7008e-001	ESRRG, GLI2, GLI3, MYCL1, TFDP2				3	4.6062e-001	GLIS2, KLF5, SMAD7	1.435800e-001
3.2.1.0.3	Pax-6	59	7	2.9239e-001	FOXA1, FOXA2, KLF4, MEF2C, MXD1, MXI1, PPARG	6	1.4358e-001	EGR1, EGR2, FOSB, KLF9, NFIC, TFDP2	5	5.7008e-001	ESRRG, GLI2, GLI3, MYCL1, TFDP2				3	4.6062e-001	GLIS2, KLF5, SMAD7	1.435800e-001
3.2.1.0.3.1	Pax-6 / Pd-5	59	7	2.9239e-001	FOXA1, FOXA2, KLF4, MEF2C, MXD1, MXI1, PPARG	6	1.4358e-001	EGR1, EGR2, FOSB, KLF9, NFIC, TFDP2	5	5.7008e-001	ESRRG, GLI2, GLI3, MYCL1, TFDP2				3	4.6062e-001	GLIS2, KLF5, SMAD7	1.435800e-001
3.2.1.0.3.2	Pd-5a	59	7	2.9239e-001	FOXA1, FOXA2, KLF4, MEF2C, MXD1, MXI1, PPARG	6	1.4358e-001	EGR1, EGR2, FOSB, KLF9, NFIC, TFDP2	5	5.7008e-001	ESRRG, GLI2, GLI3, MYCL1, TFDP2				3	4.6062e-001	GLIS2, KLF5, SMAD7	1.435800e-001
3.2.1.0.4	Pax-7	59	7	2.9239e-001	FOXA1, FOXA2, KLF4, MEF2C, MXD1, MXI1, PPARG	6	1.4358e-001	EGR1, EGR2, FOSB, KLF9, NFIC, TFDP2	5	5.7008e-001	ESRRG, GLI2, GLI3, MYCL1, TFDP2				3	4.6062e-001	GLIS2, KLF5, SMAD7	1.435800e-001
3.2.1.0.5	Gsb	59	7	2.9239e-001	FOXA1, FOXA2, KLF4, MEF2C, MXD1, MXI1, PPARG	6	1.4358e-001	EGR1, EGR2, FOSB, KLF9, NFIC, TFDP2	5	5.7008e-001	ESRRG, GLI2, GLI3, MYCL1, TFDP2				3	4.6062e-001	GLIS2, KLF5, SMAD7	1.435800e-001
3.2.1.0.6	Gsbn	59	7	2.9239e-001	FOXA1, FOXA2, KLF4, MEF2C, MXD1, MXI1, PPARG	6	1.4358e-001	EGR1, EGR2, FOSB, KLF9, NFIC, TFDP2	5	5.7008e-001	ESRRG, GLI2, GLI3, MYCL1, TFDP2				3	4.6062e-001	GLIS2, KLF5, SMAD7	1.435800e-001
3.2.1.0.7	Pax-4	59	7	2.9239e-001	FOXA1, FOXA2, KLF4, MEF2C, MXD1, MXI1, PPARG	6	1.4358e-001	EGR1, EGR2, FOSB, KLF9, NFIC, TFDP2	5	5.7008e-001	ESRRG, GLI2, GLI3, MYCL1, TFDP2				3	4.6062e-001	GLIS2, KLF5, SMAD7	1.435800e-001
3.2.1.0.7.1	Pax-4a	59	7	2.9239e-001	FOXA1, FOXA2, KLF4, MEF2C, MXD1, MXI1, PPARG	6	1.4358e-001	EGR1, EGR2, FOSB, KLF9, NFIC, TFDP2	5	5.7008e-001	ESRRG, GLI2, GLI3, MYCL1, TFDP2				3	4.6062e-001	GLIS2, KLF5, SMAD7	1.435800e-001
3.2.1.0.7.2	Pax-4b	59	7	2.9239e-001	FOXA1, FOXA2, KLF4, MEF2C, MXD1, MXI1, PPARG	6	1.4358e-001	EGR1, EGR2, FOSB, KLF9, NFIC, TFDP2	5	5.7008e-001	ESRRG, GLI2, GLI3, MYCL1, TFDP2				3	4.6062e-001	GLIS2, KLF5, SMAD7	1.435800e-001
3.2.1.0.7.3	Pax-4c	59	7	2.9239e-001	FOXA1, FOXA2, KLF4, MEF2C, MXD1, MXI1, PPARG	6	1.4358e-001	EGR1, EGR2, FOSB, KLF9, NFIC, TFDP2	5	5.7008e-001	ESRRG, GLI2, GLI3, MYCL1, TFDP2				3	4.6062e-001	GLIS2, KLF5, SMAD7	1.435800e-001
3.2.1.0.7.4	Pax-4d	59	7	2.9239e-001	FOXA1, FOXA2, KLF4, MEF2C, MXD1, MXI1, PPARG	6	1.4358e-001	EGR1, EGR2, FOSB, KLF9, NFIC, TFDP2	5	5.7008e-001	ESRRG, GLI2, GLI3, MYCL1, TFDP2				3	4.6062e-001	GLIS2, KLF5, SMAD7	1.435800e-001
3.2.2	Paired domain only	59	7	2.9239e-001	FOXA1, FOXA2, KLF4, MEF2C, MXD1, MXI1, PPARG	6	1.4358e-001	EGR1, EGR2, FOSB, KLF9, NFIC, TFDP2	5	5.7008e-001	ESRRG, GLI2, GLI3, MYCL1, TFDP2				3	4.6062e-001	GLIS2, KLF5, SMAD7	1.435800e-001
3.2.2.1	Pax-1 and homologs	59	7	2.9239e-001	FOXA1, FOXA2, KLF4, MEF2C, MXD1, MXI1, PPARG	6	1.4358e-001	EGR1, EGR2, FOSB, KLF9, NFIC, TFDP2	5	5.7008e-001	ESRRG, GLI2, GLI3, MYCL1, TFDP2				3	4.6062e-001	GLIS2, KLF5, SMAD7	1.435800e-001
3.2.2.1.1	Pax-1	59	7	2.9239e-001	FOXA1, FOXA2, KLF4, MEF2C, MXD1, MXI1, PPARG	6	1.4358e-001	EGR1, EGR2, FOSB, KLF9, NFIC, TFDP2	5	5.7008e-001	ESRRG, GLI2, GLI3, MYCL1, TFDP2				3	4.6062e-001	GLIS2, KLF5, SMAD7	1.435800e-001
3.2.2.1.2	Pax-1/9	59	7	2.9239e-001	FOXA1, FOXA2, KLF4, MEF2C, MXD1, MXI1, PPARG	6	1.4358e-001	EGR1, EGR2, FOSB, KLF9, NFIC, TFDP2	5	5.7008e-001	ESRRG, GLI2, GLI3, MYCL1, TFDP2				3	4.6062e-001	GLIS2, KLF5, SMAD7	1.435800e-001
3.2.2.1.2.1	Pax-1/9-I	59	7	2.9239e-001	FOXA1, FOXA2, KLF4, MEF2C, MXD1, MXI1, PPARG	6	1.4358e-001	EGR1, EGR2, FOSB, KLF9, NFIC, TFDP2	5	5.7008e-001	ESRRG, GLI2, GLI3, MYCL1, TFDP2				3	4.6062e-001	GLIS2, KLF5, SMAD7	1.435800e-001
3.2.2.1.2.2	Pax-1/9-II	59	7	2.9239e-001	FOXA1, FOXA2, KLF4, MEF2C, MXD1, MXI1, PPARG	6	1.4358e-001	EGR1, EGR2, FOSB, KLF9, NFIC, TFDP2	5	5.7008e-001	ESRRG, GLI2, GLI3, MYCL1, TFDP2				3	4.6062e-001	GLIS2, KLF5, SMAD7	1.435800e-001
3.2.2.1.2.3	Pax-1/9-III	59	7	2.9239e-001	FOXA1, FOXA2, KLF4, MEF2C, MXD1, MXI1, PPARG	6	1.4358e-001	EGR1, EGR2, FOSB, KLF9, NFIC, TFDP2	5	5.7008e-001	ESRRG, GLI2, GLI3, MYCL1, TFDP2				3	4.6062e-001	GLIS2, KLF5, SMAD7	1.435800e-001
3.2.2.1.2.4	Pax-1/9-IV	59	7	2.9239e-001	FOXA1, FOXA2, KLF4, MEF2C, MXD1, MXI1, PPARG	6	1.4358e-001	EGR1, EGR2, FOSB, KLF9, NFIC, TFDP2	5	5.7008e-001	ESRRG, GLI2, GLI3, MYCL1, TFDP2				3	4.6062e-001	GLIS2, KLF5, SMAD7	1.435800e-001
3.2.2.1.2.5	Pax-1/9-V	59	7	2.9239e-001	FOXA1, FOXA2, KLF4, MEF2C, MXD1, MXI1, PPARG	6	1.4358e-001	EGR1, EGR2, FOSB, KLF9, NFIC, TFDP2	5	5.7008e-001	ESRRG, GLI2, GLI3, MYCL1, TFDP2				3	4.6062e-001	GLIS2, KLF5, SMAD7	1.435800e-001
3.2.2.1.2.6	Pax-1/9-VI	59	7	2.9239e-001	FOXA1, FOXA2, KLF4, MEF2C, MXD1, MXI1, PPARG	6	1.4358e-001	EGR1, EGR2, FOSB, KLF9, NFIC, TFDP2	5	5.7008e-001	ESRRG, GLI2, GLI3, MYCL1, TFDP2				3	4.6062e-001	GLIS2, KLF5, SMAD7	1.435800e-001
3.2.2.1.3	K07C11.1	59	7	2.9239e-001	FOXA1, FOXA2, KLF4, MEF2C, MXD1, MXI1, PPARG	6	1.4358e-001	EGR1, EGR2, FOSB, KLF9, NFIC, TFDP2	5	5.7008e-001	ESRRG, GLI2, GLI3, MYCL1, TFDP2				3	4.6062e-001	GLIS2, KLF5, SMAD7	1.435800e-001
3.2.2.2	Pax-2 and homologs	59	7	2.9239e-001	FOXA1, FOXA2, KLF4, MEF2C, MXD1, MXI1, PPARG	6	1.4358e-001	EGR1, EGR2, FOSB, KLF9, NFIC, TFDP2	5	5.7008e-001	ESRRG, GLI2, GLI3, MYCL1, TFDP2				3	4.6062e-001	GLIS2, KLF5, SMAD7	1.435800e-001
3.2.2.2.1	Pax-2	59	7	2.9239e-001	FOXA1, FOXA2, KLF4, MEF2C, MXD1, MXI1, PPARG	6	1.4358e-001	EGR1, EGR2, FOSB, KLF9, NFIC, TFDP2	5	5.7008e-001	ESRRG, GLI2, GLI3, MYCL1, TFDP2				3	4.6062e-001	GLIS2, KLF5, SMAD7	1.435800e-001
3.2.2.2.1.1	Pax-2a	59	7	2.9239e-001	FOXA1, FOXA2, KLF4, MEF2C, MXD1, MXI1, PPARG	6	1.4358e-001	EGR1, EGR2, FOSB, KLF9, NFIC, TFDP2	5	5.7008e-001	ESRRG, GLI2, GLI3, MYCL1, TFDP2				3	4.6062e-001	GLIS2, KLF5, SMAD7	1.435800e-001
3.2.2.2.1.2	Pax-2b	59	7	2.9239e-001	FOXA1, FOXA2, KLF4, MEF2C, MXD1, MXI1, PPARG	6	1.4358e-001	EGR1, EGR2, FOSB, KLF9, NFIC, TFDP2	5	5.7008e-001	ESRRG, GLI2, GLI3, MYCL1, TFDP2				3	4.6062e-001	GLIS2, KLF5, SMAD7	1.435800e-001
3.2.2.2.2	Pax-2.1	59	7	2.9239e-001	FOXA1, FOXA2, KLF4, MEF2C, MXD1, MXI1, PPARG	6	1.4358e-001	EGR1, EGR2, FOSB, KLF9, NFIC, TFDP2	5	5.7008e-001	ESRRG, GLI2, GLI3, MYCL1, TFDP2				3	4.6062e-001	GLIS2, KLF5, SMAD7	1.435800e-001
3.2.2.2.3	Pax-2.2	59	7	2.9239e-001	FOXA1, FOXA2, KLF4, MEF2C, MXD1, MXI1, PPARG	6	1.4358e-001	EGR1, EGR2, FOSB, KLF9, NFIC, TFDP2	5	5.7008e-001	ESRRG, GLI2, GLI3, MYCL1, TFDP2				3	4.6062e-001	GLIS2, KLF5, SMAD7	1.435800e-001
3.2.2.2.4	Pax-A	59	7	2.9239e-001	FOXA1, FOXA2, KLF4, MEF2C, MXD1, MXI1, PPARG	6	1.4358e-001	EGR1, EGR2, FOSB, KLF9, NFIC, TFDP2	5	5.7008e-001	ESRRG, GLI2, GLI3, MYCL1, TFDP2				3	4.6062e-001	GLIS2, KLF5, SMAD7	1.435800e-001
3.2.2.2.5	Pax-B	59	7	2.9239e-001	FOXA1, FOXA2, KLF4, MEF2C, MXD1, MXI1, PPARG	6	1.4358e-001	EGR1, EGR2, FOSB, KLF9, NFIC, TFDP2	5	5.7008e-001	ESRRG, GLI2, GLI3, MYCL1, TFDP2				3	4.6062e-001	GLIS2, KLF5, SMAD7	1.435800e-001
3.2.2.2.6	Pax-2/5/8	59	7	2.9239e-001	FOXA1, FOXA2, KLF4, MEF2C, MXD1, MXI1, PPARG	6	1.4358e-001	EGR1, EGR2, FOSB, KLF9, NFIC, TFDP2	5	5.7008e-001	ESRRG, GLI2, GLI3, MYCL1, TFDP2				3	4.6062e-001	GLIS2, KLF5, SMAD7	1.435800e-001
3.2.2.2.7	egl-38	59	7	2.9239e-001	FOXA1, FOXA2, KLF4, MEF2C, MXD1, MXI1, PPARG	6	1.4358e-001	EGR1, EGR2, FOSB, KLF9, NFIC, TFDP2	5	5.7008e-001	ESRRG, GLI2, GLI3, MYCL1, TFDP2				3	4.6062e-001	GLIS2, KLF5, SMAD7	1.435800e-001
3.2.2.2.7.1	egl-38	59	7	2.9239e-001	FOXA1, FOXA2, KLF4, MEF2C, MXD1, MXI1, PPARG	6	1.4358e-001	EGR1, EGR2, FOSB, KLF9, NFIC, TFDP2	5	5.7008e-001	ESRRG, GLI2, GLI3, MYCL1, TFDP2				3	4.6062e-001	GLIS2, KLF5, SMAD7	1.435800e-001
3.2.2.2.7.2	egl-38 (233 AA)	59	7	2.9239e-001	FOXA1, FOXA2, KLF4, MEF2C, MXD1, MXI1, PPARG	6	1.4358e-001	EGR1, EGR2, FOSB, KLF9, NFIC, TFDP2	5	5.7008e-001	ESRRG, GLI2, GLI3, MYCL1, TFDP2				3	4.6062e-001	GLIS2, KLF5, SMAD7	1.435800e-001
3.2.2.2.8	K06B9.5	59	7	2.9239e-001	FOXA1, FOXA2, KLF4, MEF2C, MXD1, MXI1, PPARG	6	1.4358e-001	EGR1, EGR2, FOSB, KLF9, NFIC, TFDP2	5	5.7008e-001	ESRRG, GLI2, GLI3, MYCL1, TFDP2				3	4.6062e-001	GLIS2, KLF5, SMAD7	1.435800e-001
3.2.2.2.9	Pox neuro	59	7	2.9239e-001	FOXA1, FOXA2, KLF4, MEF2C, MXD1, MXI1, PPARG	6	1.4358e-001	EGR1, EGR2, FOSB, KLF9, NFIC, TFDP2	5	5.7008e-001	ESRRG, GLI2, GLI3, MYCL1, TFDP2				3	4.6062e-001	GLIS2, KLF5, SMAD7	1.435800e-001
3.2.2.3	Pax-5	59	7	2.9239e-001	FOXA1, FOXA2, KLF4, MEF2C, MXD1, MXI1, PPARG	6	1.4358e-001	EGR1, EGR2, FOSB, KLF9, NFIC, TFDP2	5	5.7008e-001	ESRRG, GLI2, GLI3, MYCL1, TFDP2				3	4.6062e-001	GLIS2, KLF5, SMAD7	1.435800e-001
3.2.2.3.1	Pax-5	59	7	2.9239e-001	FOXA1, FOXA2, KLF4, MEF2C, MXD1, MXI1, PPARG	6	1.4358e-001	EGR1, EGR2, FOSB, KLF9, NFIC, TFDP2	5	5.7008e-001	ESRRG, GLI2, GLI3, MYCL1, TFDP2				3	4.6062e-001	GLIS2, KLF5, SMAD7	1.435800e-001
3.2.2.4	Pax-8	59	7	2.9239e-001	FOXA1, FOXA2, KLF4, MEF2C, MXD1, MXI1, PPARG	6	1.4358e-001	EGR1, EGR2, FOSB, KLF9, NFIC, TFDP2	5	5.7008e-001	ESRRG, GLI2, GLI3, MYCL1, TFDP2				3	4.6062e-001	GLIS2, KLF5, SMAD7	1.435800e-001
3.2.2.4.1	Pax-8	59	7	2.9239e-001	FOXA1, FOXA2, KLF4, MEF2C, MXD1, MXI1, PPARG	6	1.4358e-001	EGR1, EGR2, FOSB, KLF9, NFIC, TFDP2	5	5.7008e-001	ESRRG, GLI2, GLI3, MYCL1, TFDP2				3	4.6062e-001	GLIS2, KLF5, SMAD7	1.435800e-001
3.2.2.4.1.1	Pax-8a	59	7	2.9239e-001	FOXA1, FOXA2, KLF4, MEF2C, MXD1, MXI1, PPARG	6	1.4358e-001	EGR1, EGR2, FOSB, KLF9, NFIC, TFDP2	5	5.7008e-001	ESRRG, GLI2, GLI3, MYCL1, TFDP2				3	4.6062e-001	GLIS2, KLF5, SMAD7	1.435800e-001
3.2.2.4.1.2	Pax-8b	59	7	2.9239e-001	FOXA1, FOXA2, KLF4, MEF2C, MXD1, MXI1, PPARG	6	1.4358e-001	EGR1, EGR2, FOSB, KLF9, NFIC, TFDP2	5	5.7008e-001	ESRRG, GLI2, GLI3, MYCL1, TFDP2				3	4.6062e-001	GLIS2, KLF5, SMAD7	1.435800e-001
3.2.2.4.1.3	Pax-8c	59	7	2.9239e-001	FOXA1, FOXA2, KLF4, MEF2C, MXD1, MXI1, PPARG	6	1.4358e-001	EGR1, EGR2, FOSB, KLF9, NFIC, TFDP2	5	5.7008e-001	ESRRG, GLI2, GLI3, MYCL1, TFDP2				3	4.6062e-001	GLIS2, KLF5, SMAD7	1.435800e-001
3.2.2.4.1.4	Pax-8d	59	7	2.9239e-001	FOXA1, FOXA2, KLF4, MEF2C, MXD1, MXI1, PPARG	6	1.4358e-001	EGR1, EGR2, FOSB, KLF9, NFIC, TFDP2	5	5.7008e-001	ESRRG, GLI2, GLI3, MYCL1, TFDP2				3	4.6062e-001	GLIS2, KLF5, SMAD7	1.435800e-001
3.2.2.4.1.5	Pax-8e	59	7	2.9239e-001	FOXA1, FOXA2, KLF4, MEF2C, MXD1, MXI1, PPARG	6	1.4358e-001	EGR1, EGR2, FOSB, KLF9, NFIC, TFDP2	5	5.7008e-001	ESRRG, GLI2, GLI3, MYCL1, TFDP2				3	4.6062e-001	GLIS2, KLF5, SMAD7	1.435800e-001
3.2.2.4.1.6	Pax-8f	59	7	2.9239e-001	FOXA1, FOXA2, KLF4, MEF2C, MXD1, MXI1, PPARG	6	1.4358e-001	EGR1, EGR2, FOSB, KLF9, NFIC, TFDP2	5	5.7008e-001	ESRRG, GLI2, GLI3, MYCL1, TFDP2				3	4.6062e-001	GLIS2, KLF5, SMAD7	1.435800e-001
3.2.2.4.1.7	Pax-8g	59	7	2.9239e-001	FOXA1, FOXA2, KLF4, MEF2C, MXD1, MXI1, PPARG	6	1.4358e-001	EGR1, EGR2, FOSB, KLF9, NFIC, TFDP2	5	5.7008e-001	ESRRG, GLI2, GLI3, MYCL1, TFDP2				3	4.6062e-001	GLIS2, KLF5, SMAD7	1.435800e-001
3.2.2.5	Pax-9	59	7	2.9239e-001	FOXA1, FOXA2, KLF4, MEF2C, MXD1, MXI1, PPARG	6	1.4358e-001	EGR1, EGR2, FOSB, KLF9, NFIC, TFDP2	5	5.7008e-001	ESRRG, GLI2, GLI3, MYCL1, TFDP2				3	4.6062e-001	GLIS2, KLF5, SMAD7	1.435800e-001
3.2.2.5.1	Pax-9	59	7	2.9239e-001	FOXA1, FOXA2, KLF4, MEF2C, MXD1, MXI1, PPARG	6	1.4358e-001	EGR1, EGR2, FOSB, KLF9, NFIC, TFDP2	5	5.7008e-001	ESRRG, GLI2, GLI3, MYCL1, TFDP2				3	4.6062e-001	GLIS2, KLF5, SMAD7	1.435800e-001
3.2.2.5.1.1	Pax-9a	59	7	2.9239e-001	FOXA1, FOXA2, KLF4, MEF2C, MXD1, MXI1, PPARG	6	1.4358e-001	EGR1, EGR2, FOSB, KLF9, NFIC, TFDP2	5	5.7008e-001	ESRRG, GLI2, GLI3, MYCL1, TFDP2				3	4.6062e-001	GLIS2, KLF5, SMAD7	1.435800e-001
3.2.2.5.1.2	pax-9b	59	7	2.9239e-001	FOXA1, FOXA2, KLF4, MEF2C, MXD1, MXI1, PPARG	6	1.4358e-001	EGR1, EGR2, FOSB, KLF9, NFIC, TFDP2	5	5.7008e-001	ESRRG, GLI2, GLI3, MYCL1, TFDP2				3	4.6062e-001	GLIS2, KLF5, SMAD7	1.435800e-001
2.1	Cys4 zinc finger of nuclear receptor type	116				10	1.4585e-001	AR, EGR1, EGR2, NR0B2, NR1H4, NR1I2, NR1I3, NR4A2, RORC, YBX1										1.458530e-001
2.1.1	Steroid hormone receptors (NR3)	116				10	1.4585e-001	AR, EGR1, EGR2, NR0B2, NR1H4, NR1I2, NR1I3, NR4A2, RORC, YBX1										1.458530e-001
2.1.1.1	Corticoid receptors (NR3C)	116				10	1.4585e-001	AR, EGR1, EGR2, NR0B2, NR1H4, NR1I2, NR1I3, NR4A2, RORC, YBX1										1.458530e-001
2.1.1.1.1	GR (NR3C1)	116				10	1.4585e-001	AR, EGR1, EGR2, NR0B2, NR1H4, NR1I2, NR1I3, NR4A2, RORC, YBX1										1.458530e-001
2.1.1.1.1.1	GR-alpha	116				10	1.4585e-001	AR, EGR1, EGR2, NR0B2, NR1H4, NR1I2, NR1I3, NR4A2, RORC, YBX1										1.458530e-001
2.1.1.1.1.2	GR-beta	116				10	1.4585e-001	AR, EGR1, EGR2, NR0B2, NR1H4, NR1I2, NR1I3, NR4A2, RORC, YBX1										1.458530e-001
2.1.1.1.2	MR (NR3C2)	116				10	1.4585e-001	AR, EGR1, EGR2, NR0B2, NR1H4, NR1I2, NR1I3, NR4A2, RORC, YBX1										1.458530e-001
2.1.1.2	Progesterone receptor (NR3C)	116				10	1.4585e-001	AR, EGR1, EGR2, NR0B2, NR1H4, NR1I2, NR1I3, NR4A2, RORC, YBX1										1.458530e-001
2.1.1.2.1	PR (NR3C3)	116				10	1.4585e-001	AR, EGR1, EGR2, NR0B2, NR1H4, NR1I2, NR1I3, NR4A2, RORC, YBX1										1.458530e-001
2.1.1.2.1.1	PR-B	116				10	1.4585e-001	AR, EGR1, EGR2, NR0B2, NR1H4, NR1I2, NR1I3, NR4A2, RORC, YBX1										1.458530e-001
2.1.1.2.1.2	PR-A	116				10	1.4585e-001	AR, EGR1, EGR2, NR0B2, NR1H4, NR1I2, NR1I3, NR4A2, RORC, YBX1										1.458530e-001
2.1.1.3	Androgen receptor (NR3C)	116				10	1.4585e-001	AR, EGR1, EGR2, NR0B2, NR1H4, NR1I2, NR1I3, NR4A2, RORC, YBX1										1.458530e-001
2.1.1.3.1	AR (NR3C4)	116				10	1.4585e-001	AR, EGR1, EGR2, NR0B2, NR1H4, NR1I2, NR1I3, NR4A2, RORC, YBX1										1.458530e-001
2.1.1.3.1.1	AR-A	116				10	1.4585e-001	AR, EGR1, EGR2, NR0B2, NR1H4, NR1I2, NR1I3, NR4A2, RORC, YBX1										1.458530e-001
2.1.1.3.1.2	AR-B	116				10	1.4585e-001	AR, EGR1, EGR2, NR0B2, NR1H4, NR1I2, NR1I3, NR4A2, RORC, YBX1										1.458530e-001
2.1.1.4	Estrogen receptor (NR3A)	116				10	1.4585e-001	AR, EGR1, EGR2, NR0B2, NR1H4, NR1I2, NR1I3, NR4A2, RORC, YBX1										1.458530e-001
2.1.1.4.1	ER-alpha (NR3A1)	116				10	1.4585e-001	AR, EGR1, EGR2, NR0B2, NR1H4, NR1I2, NR1I3, NR4A2, RORC, YBX1										1.458530e-001
2.1.1.4.1.1	ER-alpha1	116				10	1.4585e-001	AR, EGR1, EGR2, NR0B2, NR1H4, NR1I2, NR1I3, NR4A2, RORC, YBX1										1.458530e-001
2.1.1.4.1.2	ER-alpha2	116				10	1.4585e-001	AR, EGR1, EGR2, NR0B2, NR1H4, NR1I2, NR1I3, NR4A2, RORC, YBX1										1.458530e-001
2.1.1.4.1.3	ER-alpha3	116				10	1.4585e-001	AR, EGR1, EGR2, NR0B2, NR1H4, NR1I2, NR1I3, NR4A2, RORC, YBX1										1.458530e-001
2.1.1.4.1.4	ER-alpha(L)	116				10	1.4585e-001	AR, EGR1, EGR2, NR0B2, NR1H4, NR1I2, NR1I3, NR4A2, RORC, YBX1										1.458530e-001
2.1.1.4.1.5	ER-alpha(S)	116				10	1.4585e-001	AR, EGR1, EGR2, NR0B2, NR1H4, NR1I2, NR1I3, NR4A2, RORC, YBX1										1.458530e-001
2.1.1.4.2	ER-beta (NR3A2)	116				10	1.4585e-001	AR, EGR1, EGR2, NR0B2, NR1H4, NR1I2, NR1I3, NR4A2, RORC, YBX1										1.458530e-001
2.1.1.4.2.1	ER-beta1	116				10	1.4585e-001	AR, EGR1, EGR2, NR0B2, NR1H4, NR1I2, NR1I3, NR4A2, RORC, YBX1										1.458530e-001
2.1.1.4.2.2	ER-beta2	116				10	1.4585e-001	AR, EGR1, EGR2, NR0B2, NR1H4, NR1I2, NR1I3, NR4A2, RORC, YBX1										1.458530e-001
2.1.1.4.2.3	ER-beta3	116				10	1.4585e-001	AR, EGR1, EGR2, NR0B2, NR1H4, NR1I2, NR1I3, NR4A2, RORC, YBX1										1.458530e-001
2.1.1.4.2.4	ER-beta4	116				10	1.4585e-001	AR, EGR1, EGR2, NR0B2, NR1H4, NR1I2, NR1I3, NR4A2, RORC, YBX1										1.458530e-001
2.1.1.4.2.5	ER-beta5	116				10	1.4585e-001	AR, EGR1, EGR2, NR0B2, NR1H4, NR1I2, NR1I3, NR4A2, RORC, YBX1										1.458530e-001
2.1.1.4.2.6	ER-beta1-delta3	116				10	1.4585e-001	AR, EGR1, EGR2, NR0B2, NR1H4, NR1I2, NR1I3, NR4A2, RORC, YBX1										1.458530e-001
2.1.1.4.2.7	ER-beta1-delta4	116				10	1.4585e-001	AR, EGR1, EGR2, NR0B2, NR1H4, NR1I2, NR1I3, NR4A2, RORC, YBX1										1.458530e-001
2.1.1.4.2.8	ER-beta2-delta3	116				10	1.4585e-001	AR, EGR1, EGR2, NR0B2, NR1H4, NR1I2, NR1I3, NR4A2, RORC, YBX1										1.458530e-001
2.1.1.4.3	ER-gamma (NR3A3)	116				10	1.4585e-001	AR, EGR1, EGR2, NR0B2, NR1H4, NR1I2, NR1I3, NR4A2, RORC, YBX1										1.458530e-001
2.1.1.5	Estrogen related receptor (NR3B)	116				10	1.4585e-001	AR, EGR1, EGR2, NR0B2, NR1H4, NR1I2, NR1I3, NR4A2, RORC, YBX1										1.458530e-001
2.1.1.5.1	ERR1 (NR3B1)	116				10	1.4585e-001	AR, EGR1, EGR2, NR0B2, NR1H4, NR1I2, NR1I3, NR4A2, RORC, YBX1										1.458530e-001
2.1.1.5.2	ERR2 (NR3B2)	116				10	1.4585e-001	AR, EGR1, EGR2, NR0B2, NR1H4, NR1I2, NR1I3, NR4A2, RORC, YBX1										1.458530e-001
2.1.1.5.3	ERR3 (NR3B3)	116				10	1.4585e-001	AR, EGR1, EGR2, NR0B2, NR1H4, NR1I2, NR1I3, NR4A2, RORC, YBX1										1.458530e-001
2.1.1.5.3.1	ERR3-1 (short isoform)	116				10	1.4585e-001	AR, EGR1, EGR2, NR0B2, NR1H4, NR1I2, NR1I3, NR4A2, RORC, YBX1										1.458530e-001
2.1.1.5.3.2	ERR3 (long isoform)	116				10	1.4585e-001	AR, EGR1, EGR2, NR0B2, NR1H4, NR1I2, NR1I3, NR4A2, RORC, YBX1										1.458530e-001
2.1.2	Thyroid hormone receptor-like factors (NR0, NR1, N	116				10	1.4585e-001	AR, EGR1, EGR2, NR0B2, NR1H4, NR1I2, NR1I3, NR4A2, RORC, YBX1										1.458530e-001
2.1.2.1	Thyroid hormone receptors (NR1A)	116				10	1.4585e-001	AR, EGR1, EGR2, NR0B2, NR1H4, NR1I2, NR1I3, NR4A2, RORC, YBX1										1.458530e-001
2.1.2.1.1	T3R-alpha (NR1A1)	116				10	1.4585e-001	AR, EGR1, EGR2, NR0B2, NR1H4, NR1I2, NR1I3, NR4A2, RORC, YBX1										1.458530e-001
2.1.2.1.1.1	T3R-alpha1	116				10	1.4585e-001	AR, EGR1, EGR2, NR0B2, NR1H4, NR1I2, NR1I3, NR4A2, RORC, YBX1										1.458530e-001
2.1.2.1.1.2	T3R-alpha2	116				10	1.4585e-001	AR, EGR1, EGR2, NR0B2, NR1H4, NR1I2, NR1I3, NR4A2, RORC, YBX1										1.458530e-001
2.1.2.1.2	T3R-beta (NR1A2)	116				10	1.4585e-001	AR, EGR1, EGR2, NR0B2, NR1H4, NR1I2, NR1I3, NR4A2, RORC, YBX1										1.458530e-001
2.1.2.1.2.1	T3R-beta1	116				10	1.4585e-001	AR, EGR1, EGR2, NR0B2, NR1H4, NR1I2, NR1I3, NR4A2, RORC, YBX1										1.458530e-001
2.1.2.1.2.2	T3R-beta2	116				10	1.4585e-001	AR, EGR1, EGR2, NR0B2, NR1H4, NR1I2, NR1I3, NR4A2, RORC, YBX1										1.458530e-001
2.1.2.10	NR1J	116				10	1.4585e-001	AR, EGR1, EGR2, NR0B2, NR1H4, NR1I2, NR1I3, NR4A2, RORC, YBX1										1.458530e-001
2.1.2.10.1	NR1J1	116				10	1.4585e-001	AR, EGR1, EGR2, NR0B2, NR1H4, NR1I2, NR1I3, NR4A2, RORC, YBX1										1.458530e-001
2.1.2.11	HNF-4 (NR2A)	116				10	1.4585e-001	AR, EGR1, EGR2, NR0B2, NR1H4, NR1I2, NR1I3, NR4A2, RORC, YBX1										1.458530e-001
2.1.2.11.1	HNF-4alpha (NR2A1)	116				10	1.4585e-001	AR, EGR1, EGR2, NR0B2, NR1H4, NR1I2, NR1I3, NR4A2, RORC, YBX1										1.458530e-001
2.1.2.11.1.1	HNF-4alpha1	116				10	1.4585e-001	AR, EGR1, EGR2, NR0B2, NR1H4, NR1I2, NR1I3, NR4A2, RORC, YBX1										1.458530e-001
2.1.2.11.1.2	HNF-4alpha2	116				10	1.4585e-001	AR, EGR1, EGR2, NR0B2, NR1H4, NR1I2, NR1I3, NR4A2, RORC, YBX1										1.458530e-001
2.1.2.11.1.3	HNF-4alpha3	116				10	1.4585e-001	AR, EGR1, EGR2, NR0B2, NR1H4, NR1I2, NR1I3, NR4A2, RORC, YBX1										1.458530e-001
2.1.2.11.1.4	HNF-4alpha4	116				10	1.4585e-001	AR, EGR1, EGR2, NR0B2, NR1H4, NR1I2, NR1I3, NR4A2, RORC, YBX1										1.458530e-001
2.1.2.11.1.5	HNF-4alpha5	116				10	1.4585e-001	AR, EGR1, EGR2, NR0B2, NR1H4, NR1I2, NR1I3, NR4A2, RORC, YBX1										1.458530e-001
2.1.2.11.1.6	HNF-4alpha6	116				10	1.4585e-001	AR, EGR1, EGR2, NR0B2, NR1H4, NR1I2, NR1I3, NR4A2, RORC, YBX1										1.458530e-001
2.1.2.11.1.7	HNF-4alpha7	116				10	1.4585e-001	AR, EGR1, EGR2, NR0B2, NR1H4, NR1I2, NR1I3, NR4A2, RORC, YBX1										1.458530e-001
2.1.2.11.2	HNF-4beta (NR2A3)	116				10	1.4585e-001	AR, EGR1, EGR2, NR0B2, NR1H4, NR1I2, NR1I3, NR4A2, RORC, YBX1										1.458530e-001
2.1.2.11.3	HNF-4gamma (NR2A2)	116				10	1.4585e-001	AR, EGR1, EGR2, NR0B2, NR1H4, NR1I2, NR1I3, NR4A2, RORC, YBX1										1.458530e-001
2.1.2.12	Retinoid X receptors (NR2B)	116				10	1.4585e-001	AR, EGR1, EGR2, NR0B2, NR1H4, NR1I2, NR1I3, NR4A2, RORC, YBX1										1.458530e-001
2.1.2.12.1	RXR-alpha (NR2B1)	116				10	1.4585e-001	AR, EGR1, EGR2, NR0B2, NR1H4, NR1I2, NR1I3, NR4A2, RORC, YBX1										1.458530e-001
2.1.2.12.2	RXR-beta (NR2B2)	116				10	1.4585e-001	AR, EGR1, EGR2, NR0B2, NR1H4, NR1I2, NR1I3, NR4A2, RORC, YBX1										1.458530e-001
2.1.2.12.2.1	RXR-beta1	116				10	1.4585e-001	AR, EGR1, EGR2, NR0B2, NR1H4, NR1I2, NR1I3, NR4A2, RORC, YBX1										1.458530e-001
2.1.2.12.2.2	RXR-beta2	116				10	1.4585e-001	AR, EGR1, EGR2, NR0B2, NR1H4, NR1I2, NR1I3, NR4A2, RORC, YBX1										1.458530e-001
2.1.2.12.3	RXR-gamma (NR2B3)	116				10	1.4585e-001	AR, EGR1, EGR2, NR0B2, NR1H4, NR1I2, NR1I3, NR4A2, RORC, YBX1										1.458530e-001
2.1.2.12.4	USP (NR2B4)	116				10	1.4585e-001	AR, EGR1, EGR2, NR0B2, NR1H4, NR1I2, NR1I3, NR4A2, RORC, YBX1										1.458530e-001
2.1.2.13	NR2C	116				10	1.4585e-001	AR, EGR1, EGR2, NR0B2, NR1H4, NR1I2, NR1I3, NR4A2, RORC, YBX1										1.458530e-001
2.1.2.13.1	TR2 (NR2C1)	116				10	1.4585e-001	AR, EGR1, EGR2, NR0B2, NR1H4, NR1I2, NR1I3, NR4A2, RORC, YBX1										1.458530e-001
2.1.2.13.1.1	TR2-11	116				10	1.4585e-001	AR, EGR1, EGR2, NR0B2, NR1H4, NR1I2, NR1I3, NR4A2, RORC, YBX1										1.458530e-001
2.1.2.13.1.2	TR2-5	116				10	1.4585e-001	AR, EGR1, EGR2, NR0B2, NR1H4, NR1I2, NR1I3, NR4A2, RORC, YBX1										1.458530e-001
2.1.2.13.1.3	TR2-9	116				10	1.4585e-001	AR, EGR1, EGR2, NR0B2, NR1H4, NR1I2, NR1I3, NR4A2, RORC, YBX1										1.458530e-001
2.1.2.13.1.4	TR2-7	116				10	1.4585e-001	AR, EGR1, EGR2, NR0B2, NR1H4, NR1I2, NR1I3, NR4A2, RORC, YBX1										1.458530e-001
2.1.2.13.2	TR4 (NR2C2)	116				10	1.4585e-001	AR, EGR1, EGR2, NR0B2, NR1H4, NR1I2, NR1I3, NR4A2, RORC, YBX1										1.458530e-001
2.1.2.14	NR2D	116				10	1.4585e-001	AR, EGR1, EGR2, NR0B2, NR1H4, NR1I2, NR1I3, NR4A2, RORC, YBX1										1.458530e-001
2.1.2.14.1	NR2D1	116				10	1.4585e-001	AR, EGR1, EGR2, NR0B2, NR1H4, NR1I2, NR1I3, NR4A2, RORC, YBX1										1.458530e-001
2.1.2.15	NR2E	116				10	1.4585e-001	AR, EGR1, EGR2, NR0B2, NR1H4, NR1I2, NR1I3, NR4A2, RORC, YBX1										1.458530e-001
2.1.2.15.1	Tlx (NR2E1)	116				10	1.4585e-001	AR, EGR1, EGR2, NR0B2, NR1H4, NR1I2, NR1I3, NR4A2, RORC, YBX1										1.458530e-001
2.1.2.15.2	Tailless (NR2E2)	116				10	1.4585e-001	AR, EGR1, EGR2, NR0B2, NR1H4, NR1I2, NR1I3, NR4A2, RORC, YBX1										1.458530e-001
2.1.2.15.3	PNR (NR2E3)	116				10	1.4585e-001	AR, EGR1, EGR2, NR0B2, NR1H4, NR1I2, NR1I3, NR4A2, RORC, YBX1										1.458530e-001
2.1.2.16	COUP (NR2F)	116				10	1.4585e-001	AR, EGR1, EGR2, NR0B2, NR1H4, NR1I2, NR1I3, NR4A2, RORC, YBX1										1.458530e-001
2.1.2.16.1	COUP-TF1 (NR2F1)	116				10	1.4585e-001	AR, EGR1, EGR2, NR0B2, NR1H4, NR1I2, NR1I3, NR4A2, RORC, YBX1										1.458530e-001
2.1.2.16.2	COUP-TF2 (NR2F2)	116				10	1.4585e-001	AR, EGR1, EGR2, NR0B2, NR1H4, NR1I2, NR1I3, NR4A2, RORC, YBX1										1.458530e-001
2.1.2.16.3	SVP (NR2F3)	116				10	1.4585e-001	AR, EGR1, EGR2, NR0B2, NR1H4, NR1I2, NR1I3, NR4A2, RORC, YBX1										1.458530e-001
2.1.2.16.4	NR2F4	116				10	1.4585e-001	AR, EGR1, EGR2, NR0B2, NR1H4, NR1I2, NR1I3, NR4A2, RORC, YBX1										1.458530e-001
2.1.2.16.5	SVP46 (NR2F5)	116				10	1.4585e-001	AR, EGR1, EGR2, NR0B2, NR1H4, NR1I2, NR1I3, NR4A2, RORC, YBX1										1.458530e-001
2.1.2.16.6	COUP-TF3 (NR2F6)	116				10	1.4585e-001	AR, EGR1, EGR2, NR0B2, NR1H4, NR1I2, NR1I3, NR4A2, RORC, YBX1										1.458530e-001
2.1.2.17	Neuron-derived orphan receptors (NR4A)	116				10	1.4585e-001	AR, EGR1, EGR2, NR0B2, NR1H4, NR1I2, NR1I3, NR4A2, RORC, YBX1										1.458530e-001
2.1.2.17.1	NGFI-B (NR4A1)	116				10	1.4585e-001	AR, EGR1, EGR2, NR0B2, NR1H4, NR1I2, NR1I3, NR4A2, RORC, YBX1										1.458530e-001
2.1.2.17.2	NURR1 (NR4A2)	116				10	1.4585e-001	AR, EGR1, EGR2, NR0B2, NR1H4, NR1I2, NR1I3, NR4A2, RORC, YBX1										1.458530e-001
2.1.2.17.3	NOR-1 (NR4A3)	116				10	1.4585e-001	AR, EGR1, EGR2, NR0B2, NR1H4, NR1I2, NR1I3, NR4A2, RORC, YBX1										1.458530e-001
2.1.2.17.3.1	NOR-1 long isoform	116				10	1.4585e-001	AR, EGR1, EGR2, NR0B2, NR1H4, NR1I2, NR1I3, NR4A2, RORC, YBX1										1.458530e-001
2.1.2.17.3.2	NOR-1 short isoform	116				10	1.4585e-001	AR, EGR1, EGR2, NR0B2, NR1H4, NR1I2, NR1I3, NR4A2, RORC, YBX1										1.458530e-001
2.1.2.17.4	DHR38 (NR4A4)	116				10	1.4585e-001	AR, EGR1, EGR2, NR0B2, NR1H4, NR1I2, NR1I3, NR4A2, RORC, YBX1										1.458530e-001
2.1.2.18	FTZ-F1 related factors (NR5A)	116				10	1.4585e-001	AR, EGR1, EGR2, NR0B2, NR1H4, NR1I2, NR1I3, NR4A2, RORC, YBX1										1.458530e-001
2.1.2.18.1	SF-1 (NR5A1)	116				10	1.4585e-001	AR, EGR1, EGR2, NR0B2, NR1H4, NR1I2, NR1I3, NR4A2, RORC, YBX1										1.458530e-001
2.1.2.18.1.1	FTZ-F1-like	116				10	1.4585e-001	AR, EGR1, EGR2, NR0B2, NR1H4, NR1I2, NR1I3, NR4A2, RORC, YBX1										1.458530e-001
2.1.2.18.1.2	ELP	116				10	1.4585e-001	AR, EGR1, EGR2, NR0B2, NR1H4, NR1I2, NR1I3, NR4A2, RORC, YBX1										1.458530e-001
2.1.2.18.2	FTF/LRH1 (NR5A2)	116				10	1.4585e-001	AR, EGR1, EGR2, NR0B2, NR1H4, NR1I2, NR1I3, NR4A2, RORC, YBX1										1.458530e-001
2.1.2.18.3	FTZ-F1 (NR5A3)	116				10	1.4585e-001	AR, EGR1, EGR2, NR0B2, NR1H4, NR1I2, NR1I3, NR4A2, RORC, YBX1										1.458530e-001
2.1.2.18.3.1	alpha FTZ-F1	116				10	1.4585e-001	AR, EGR1, EGR2, NR0B2, NR1H4, NR1I2, NR1I3, NR4A2, RORC, YBX1										1.458530e-001
2.1.2.18.3.2	beta FTZ-F1	116				10	1.4585e-001	AR, EGR1, EGR2, NR0B2, NR1H4, NR1I2, NR1I3, NR4A2, RORC, YBX1										1.458530e-001
2.1.2.19	NR5B	116				10	1.4585e-001	AR, EGR1, EGR2, NR0B2, NR1H4, NR1I2, NR1I3, NR4A2, RORC, YBX1										1.458530e-001
2.1.2.19.1	NR5B1	116				10	1.4585e-001	AR, EGR1, EGR2, NR0B2, NR1H4, NR1I2, NR1I3, NR4A2, RORC, YBX1										1.458530e-001
2.1.2.2	Retinoic acid receptors (NR1B)	116				10	1.4585e-001	AR, EGR1, EGR2, NR0B2, NR1H4, NR1I2, NR1I3, NR4A2, RORC, YBX1										1.458530e-001
2.1.2.2.1	RAR-alpha (NR1B1)	116				10	1.4585e-001	AR, EGR1, EGR2, NR0B2, NR1H4, NR1I2, NR1I3, NR4A2, RORC, YBX1										1.458530e-001
2.1.2.2.1.1	RAR-alpha1	116				10	1.4585e-001	AR, EGR1, EGR2, NR0B2, NR1H4, NR1I2, NR1I3, NR4A2, RORC, YBX1										1.458530e-001
2.1.2.2.1.2	RAR-alpha2	116				10	1.4585e-001	AR, EGR1, EGR2, NR0B2, NR1H4, NR1I2, NR1I3, NR4A2, RORC, YBX1										1.458530e-001
2.1.2.2.2	RAR-beta (NR1B2)	116				10	1.4585e-001	AR, EGR1, EGR2, NR0B2, NR1H4, NR1I2, NR1I3, NR4A2, RORC, YBX1										1.458530e-001
2.1.2.2.2.1	RAR-beta1	116				10	1.4585e-001	AR, EGR1, EGR2, NR0B2, NR1H4, NR1I2, NR1I3, NR4A2, RORC, YBX1										1.458530e-001
2.1.2.2.2.2	RAR-beta2	116				10	1.4585e-001	AR, EGR1, EGR2, NR0B2, NR1H4, NR1I2, NR1I3, NR4A2, RORC, YBX1										1.458530e-001
2.1.2.2.2.3	RAR-beta3	116				10	1.4585e-001	AR, EGR1, EGR2, NR0B2, NR1H4, NR1I2, NR1I3, NR4A2, RORC, YBX1										1.458530e-001
2.1.2.2.2.4	RAR-beta4	116				10	1.4585e-001	AR, EGR1, EGR2, NR0B2, NR1H4, NR1I2, NR1I3, NR4A2, RORC, YBX1										1.458530e-001
2.1.2.2.3	RAR-gamma (NR1B3)	116				10	1.4585e-001	AR, EGR1, EGR2, NR0B2, NR1H4, NR1I2, NR1I3, NR4A2, RORC, YBX1										1.458530e-001
2.1.2.2.3.1	RAR-gamma1	116				10	1.4585e-001	AR, EGR1, EGR2, NR0B2, NR1H4, NR1I2, NR1I3, NR4A2, RORC, YBX1										1.458530e-001
2.1.2.2.3.2	RAR-gamma2	116				10	1.4585e-001	AR, EGR1, EGR2, NR0B2, NR1H4, NR1I2, NR1I3, NR4A2, RORC, YBX1										1.458530e-001
2.1.2.2.4	RAR-delta	116				10	1.4585e-001	AR, EGR1, EGR2, NR0B2, NR1H4, NR1I2, NR1I3, NR4A2, RORC, YBX1										1.458530e-001
2.1.2.20	germ cell derived nuclear receptors (NR6A)	116				10	1.4585e-001	AR, EGR1, EGR2, NR0B2, NR1H4, NR1I2, NR1I3, NR4A2, RORC, YBX1										1.458530e-001
2.1.2.20.1	GCNF (NR6A1)	116				10	1.4585e-001	AR, EGR1, EGR2, NR0B2, NR1H4, NR1I2, NR1I3, NR4A2, RORC, YBX1										1.458530e-001
2.1.2.20.1.1	GCNF-1	116				10	1.4585e-001	AR, EGR1, EGR2, NR0B2, NR1H4, NR1I2, NR1I3, NR4A2, RORC, YBX1										1.458530e-001
2.1.2.20.1.2	GCNF-2	116				10	1.4585e-001	AR, EGR1, EGR2, NR0B2, NR1H4, NR1I2, NR1I3, NR4A2, RORC, YBX1										1.458530e-001
2.1.2.21	Knirps (NR0A)	116				10	1.4585e-001	AR, EGR1, EGR2, NR0B2, NR1H4, NR1I2, NR1I3, NR4A2, RORC, YBX1										1.458530e-001
2.1.2.21.1	Knirps (NR0A1)	116				10	1.4585e-001	AR, EGR1, EGR2, NR0B2, NR1H4, NR1I2, NR1I3, NR4A2, RORC, YBX1										1.458530e-001
2.1.2.21.2	Knirps-related protein (NR0A2)	116				10	1.4585e-001	AR, EGR1, EGR2, NR0B2, NR1H4, NR1I2, NR1I3, NR4A2, RORC, YBX1										1.458530e-001
2.1.2.21.3	EGON (NR0A3)	116				10	1.4585e-001	AR, EGR1, EGR2, NR0B2, NR1H4, NR1I2, NR1I3, NR4A2, RORC, YBX1										1.458530e-001
2.1.2.21.4	ODR7 (NR0A4)	116				10	1.4585e-001	AR, EGR1, EGR2, NR0B2, NR1H4, NR1I2, NR1I3, NR4A2, RORC, YBX1										1.458530e-001
2.1.2.22	NR0B	116				10	1.4585e-001	AR, EGR1, EGR2, NR0B2, NR1H4, NR1I2, NR1I3, NR4A2, RORC, YBX1										1.458530e-001
2.1.2.22.1	DAX1 (NR0B1)	116				10	1.4585e-001	AR, EGR1, EGR2, NR0B2, NR1H4, NR1I2, NR1I3, NR4A2, RORC, YBX1										1.458530e-001
2.1.2.22.2	SHP (NR0B2)	116				10	1.4585e-001	AR, EGR1, EGR2, NR0B2, NR1H4, NR1I2, NR1I3, NR4A2, RORC, YBX1										1.458530e-001
2.1.2.3	PPAR (NR1C)	116				10	1.4585e-001	AR, EGR1, EGR2, NR0B2, NR1H4, NR1I2, NR1I3, NR4A2, RORC, YBX1										1.458530e-001
2.1.2.3.1	PPARalpha (NR1C1)	116				10	1.4585e-001	AR, EGR1, EGR2, NR0B2, NR1H4, NR1I2, NR1I3, NR4A2, RORC, YBX1										1.458530e-001
2.1.2.3.2	PPARbeta (NR1C2)	116				10	1.4585e-001	AR, EGR1, EGR2, NR0B2, NR1H4, NR1I2, NR1I3, NR4A2, RORC, YBX1										1.458530e-001
2.1.2.3.3	PPARgamma (NR1C3)	116				10	1.4585e-001	AR, EGR1, EGR2, NR0B2, NR1H4, NR1I2, NR1I3, NR4A2, RORC, YBX1										1.458530e-001
2.1.2.3.3.1	PPARgamma1	116				10	1.4585e-001	AR, EGR1, EGR2, NR0B2, NR1H4, NR1I2, NR1I3, NR4A2, RORC, YBX1										1.458530e-001
2.1.2.3.3.2	PPARgamma2	116				10	1.4585e-001	AR, EGR1, EGR2, NR0B2, NR1H4, NR1I2, NR1I3, NR4A2, RORC, YBX1										1.458530e-001
2.1.2.4	Rev-Erb receptors (NR1D)	116				10	1.4585e-001	AR, EGR1, EGR2, NR0B2, NR1H4, NR1I2, NR1I3, NR4A2, RORC, YBX1										1.458530e-001
2.1.2.4.1	Rev-Erb-alpha (NR1D1)	116				10	1.4585e-001	AR, EGR1, EGR2, NR0B2, NR1H4, NR1I2, NR1I3, NR4A2, RORC, YBX1										1.458530e-001
2.1.2.4.1.1	Rev-ErbAalpha (long)	116				10	1.4585e-001	AR, EGR1, EGR2, NR0B2, NR1H4, NR1I2, NR1I3, NR4A2, RORC, YBX1										1.458530e-001
2.1.2.4.1.2	Rev-ErbAalpha (short)	116				10	1.4585e-001	AR, EGR1, EGR2, NR0B2, NR1H4, NR1I2, NR1I3, NR4A2, RORC, YBX1										1.458530e-001
2.1.2.4.2	Rev-Erb-beta (NR1D2)	116				10	1.4585e-001	AR, EGR1, EGR2, NR0B2, NR1H4, NR1I2, NR1I3, NR4A2, RORC, YBX1										1.458530e-001
2.1.2.4.3	E75 (NR1D3)	116				10	1.4585e-001	AR, EGR1, EGR2, NR0B2, NR1H4, NR1I2, NR1I3, NR4A2, RORC, YBX1										1.458530e-001
2.1.2.4.3.1	E75A	116				10	1.4585e-001	AR, EGR1, EGR2, NR0B2, NR1H4, NR1I2, NR1I3, NR4A2, RORC, YBX1										1.458530e-001
2.1.2.4.3.2	E75B	116				10	1.4585e-001	AR, EGR1, EGR2, NR0B2, NR1H4, NR1I2, NR1I3, NR4A2, RORC, YBX1										1.458530e-001
2.1.2.4.3.3	E75C	116				10	1.4585e-001	AR, EGR1, EGR2, NR0B2, NR1H4, NR1I2, NR1I3, NR4A2, RORC, YBX1										1.458530e-001
2.1.2.5	NR1E	116				10	1.4585e-001	AR, EGR1, EGR2, NR0B2, NR1H4, NR1I2, NR1I3, NR4A2, RORC, YBX1										1.458530e-001
2.1.2.5.1	NR1E1	116				10	1.4585e-001	AR, EGR1, EGR2, NR0B2, NR1H4, NR1I2, NR1I3, NR4A2, RORC, YBX1										1.458530e-001
2.1.2.6	ROR (NR1F)	116				10	1.4585e-001	AR, EGR1, EGR2, NR0B2, NR1H4, NR1I2, NR1I3, NR4A2, RORC, YBX1										1.458530e-001
2.1.2.6.1	RORalpha / RZRalpha (NR1F1)	116				10	1.4585e-001	AR, EGR1, EGR2, NR0B2, NR1H4, NR1I2, NR1I3, NR4A2, RORC, YBX1										1.458530e-001
2.1.2.6.1.1	RORalpha1	116				10	1.4585e-001	AR, EGR1, EGR2, NR0B2, NR1H4, NR1I2, NR1I3, NR4A2, RORC, YBX1										1.458530e-001
2.1.2.6.1.2	RORalpha2	116				10	1.4585e-001	AR, EGR1, EGR2, NR0B2, NR1H4, NR1I2, NR1I3, NR4A2, RORC, YBX1										1.458530e-001
2.1.2.6.1.3	RORalpha3	116				10	1.4585e-001	AR, EGR1, EGR2, NR0B2, NR1H4, NR1I2, NR1I3, NR4A2, RORC, YBX1										1.458530e-001
2.1.2.6.2	RORbeta/RZRbeta (NR1F2)	116				10	1.4585e-001	AR, EGR1, EGR2, NR0B2, NR1H4, NR1I2, NR1I3, NR4A2, RORC, YBX1										1.458530e-001
2.1.2.6.3	RORgamma (NR1F3)	116				10	1.4585e-001	AR, EGR1, EGR2, NR0B2, NR1H4, NR1I2, NR1I3, NR4A2, RORC, YBX1										1.458530e-001
2.1.2.6.4	HR3 (NR1F4)	116				10	1.4585e-001	AR, EGR1, EGR2, NR0B2, NR1H4, NR1I2, NR1I3, NR4A2, RORC, YBX1										1.458530e-001
2.1.2.8	EcR/LXR/FXR (NR1H)	116				10	1.4585e-001	AR, EGR1, EGR2, NR0B2, NR1H4, NR1I2, NR1I3, NR4A2, RORC, YBX1										1.458530e-001
2.1.2.8.1	Ecdysone receptor (NR1H1)	116				10	1.4585e-001	AR, EGR1, EGR2, NR0B2, NR1H4, NR1I2, NR1I3, NR4A2, RORC, YBX1										1.458530e-001
2.1.2.8.1.1	EcR A	116				10	1.4585e-001	AR, EGR1, EGR2, NR0B2, NR1H4, NR1I2, NR1I3, NR4A2, RORC, YBX1										1.458530e-001
2.1.2.8.1.2	EcR B1	116				10	1.4585e-001	AR, EGR1, EGR2, NR0B2, NR1H4, NR1I2, NR1I3, NR4A2, RORC, YBX1										1.458530e-001
2.1.2.8.1.3	EcR B2	116				10	1.4585e-001	AR, EGR1, EGR2, NR0B2, NR1H4, NR1I2, NR1I3, NR4A2, RORC, YBX1										1.458530e-001
2.1.2.8.2	Liver X receptor alpha (NR1H3)	116				10	1.4585e-001	AR, EGR1, EGR2, NR0B2, NR1H4, NR1I2, NR1I3, NR4A2, RORC, YBX1										1.458530e-001
2.1.2.8.3	Liver X receptor beta (NR1H2)	116				10	1.4585e-001	AR, EGR1, EGR2, NR0B2, NR1H4, NR1I2, NR1I3, NR4A2, RORC, YBX1										1.458530e-001
2.1.2.8.4	Farnesoid X receptor (NR1H4)	116				10	1.4585e-001	AR, EGR1, EGR2, NR0B2, NR1H4, NR1I2, NR1I3, NR4A2, RORC, YBX1										1.458530e-001
2.1.2.8.4.1	FXR-alpha	116				10	1.4585e-001	AR, EGR1, EGR2, NR0B2, NR1H4, NR1I2, NR1I3, NR4A2, RORC, YBX1										1.458530e-001
2.1.2.8.4.2	FXR-alpha1	116				10	1.4585e-001	AR, EGR1, EGR2, NR0B2, NR1H4, NR1I2, NR1I3, NR4A2, RORC, YBX1										1.458530e-001
2.1.2.8.4.3	FXR-alpha2	116				10	1.4585e-001	AR, EGR1, EGR2, NR0B2, NR1H4, NR1I2, NR1I3, NR4A2, RORC, YBX1										1.458530e-001
2.1.2.8.4.4	FXR-beta1	116				10	1.4585e-001	AR, EGR1, EGR2, NR0B2, NR1H4, NR1I2, NR1I3, NR4A2, RORC, YBX1										1.458530e-001
2.1.2.8.4.5	FXR-beta2	116				10	1.4585e-001	AR, EGR1, EGR2, NR0B2, NR1H4, NR1I2, NR1I3, NR4A2, RORC, YBX1										1.458530e-001
2.1.2.8.5	Farnesoid X receptor b (NR1H5)	116				10	1.4585e-001	AR, EGR1, EGR2, NR0B2, NR1H4, NR1I2, NR1I3, NR4A2, RORC, YBX1										1.458530e-001
2.1.2.9	VDR/PXR/CAR (NR1I)	116				10	1.4585e-001	AR, EGR1, EGR2, NR0B2, NR1H4, NR1I2, NR1I3, NR4A2, RORC, YBX1										1.458530e-001
2.1.2.9.1	Vitamin D receptor (NR1I1)	116				10	1.4585e-001	AR, EGR1, EGR2, NR0B2, NR1H4, NR1I2, NR1I3, NR4A2, RORC, YBX1										1.458530e-001
2.1.2.9.2	Pregnane X receptor(NR1I2)	116				10	1.4585e-001	AR, EGR1, EGR2, NR0B2, NR1H4, NR1I2, NR1I3, NR4A2, RORC, YBX1										1.458530e-001
2.1.2.9.2.1	PXR-1	116				10	1.4585e-001	AR, EGR1, EGR2, NR0B2, NR1H4, NR1I2, NR1I3, NR4A2, RORC, YBX1										1.458530e-001
2.1.2.9.2.2	PXR-2	116				10	1.4585e-001	AR, EGR1, EGR2, NR0B2, NR1H4, NR1I2, NR1I3, NR4A2, RORC, YBX1										1.458530e-001
2.1.2.9.2.3	SXR	116				10	1.4585e-001	AR, EGR1, EGR2, NR0B2, NR1H4, NR1I2, NR1I3, NR4A2, RORC, YBX1										1.458530e-001
2.1.2.9.3	Constitutive androstane receptor (NR1I3)	116				10	1.4585e-001	AR, EGR1, EGR2, NR0B2, NR1H4, NR1I2, NR1I3, NR4A2, RORC, YBX1										1.458530e-001
2.1.2.9.3.1	CAR1 (long isoform)	116				10	1.4585e-001	AR, EGR1, EGR2, NR0B2, NR1H4, NR1I2, NR1I3, NR4A2, RORC, YBX1										1.458530e-001
2.1.2.9.3.2	CAR2 (short isoform)	116				10	1.4585e-001	AR, EGR1, EGR2, NR0B2, NR1H4, NR1I2, NR1I3, NR4A2, RORC, YBX1										1.458530e-001
3.6	TEA domain	4							1	2.9586e-001	TEAD4				1	1.5764e-001	GLIS2	1.576370e-001
3.6.1	TEA	4							1	2.9586e-001	TEAD4				1	1.5764e-001	GLIS2	1.576370e-001
3.6.1.0.2	Sd	4							1	2.9586e-001	TEAD4				1	1.5764e-001	GLIS2	1.576370e-001
3.6.1.0.3	TEC1	4							1	2.9586e-001	TEAD4				1	1.5764e-001	GLIS2	1.576370e-001
3.6.1.0.4	abaA	4							1	2.9586e-001	TEAD4				1	1.5764e-001	GLIS2	1.576370e-001
3.6.1.1	vertebrate TEA/ATTS, muscle-spesific	4							1	2.9586e-001	TEAD4				1	1.5764e-001	GLIS2	1.576370e-001
3.6.1.1.1	TEF-1	4							1	2.9586e-001	TEAD4				1	1.5764e-001	GLIS2	1.576370e-001
3.6.1.1.2	TEF-3	4							1	2.9586e-001	TEAD4				1	1.5764e-001	GLIS2	1.576370e-001
3.6.1.1.3	TEF-4	4							1	2.9586e-001	TEAD4				1	1.5764e-001	GLIS2	1.576370e-001
3.6.1.1.4	TEF-5	4							1	2.9586e-001	TEAD4				1	1.5764e-001	GLIS2	1.576370e-001
0.2	HMGI(Y)	26							4	1.6061e-001	HMGA1, HMGA2, SOX2, TCF4							1.606120e-001
0.2.1	HMGI(Y)	26							4	1.6061e-001	HMGA1, HMGA2, SOX2, TCF4							1.606120e-001
0.2.1.0.1	HMG I(Y)	26							4	1.6061e-001	HMGA1, HMGA2, SOX2, TCF4							1.606120e-001
0.2.1.0.1.1	HMG I	26							4	1.6061e-001	HMGA1, HMGA2, SOX2, TCF4							1.606120e-001
0.2.1.0.1.2	HMG Y	26							4	1.6061e-001	HMGA1, HMGA2, SOX2, TCF4							1.606120e-001
0.2.1.0.2	HMGI-C	26							4	1.6061e-001	HMGA1, HMGA2, SOX2, TCF4							1.606120e-001
0.2.1.0.3	cHMGI	26							4	1.6061e-001	HMGA1, HMGA2, SOX2, TCF4							1.606120e-001
1.1	Leucine zipper factors (bZIP)	138													8	1.6802e-001	CREM, CSDA, GATA3, GATA5, HOXC6, MSX1, MSX2, TFAP2A	1.680190e-001
1.1.0	Other bZIP factors	138													8	1.6802e-001	CREM, CSDA, GATA3, GATA5, HOXC6, MSX1, MSX2, TFAP2A	1.680190e-001
1.1.0.0.1	Giant	138													8	1.6802e-001	CREM, CSDA, GATA3, GATA5, HOXC6, MSX1, MSX2, TFAP2A	1.680190e-001
1.1.0.0.2	OPI1	138													8	1.6802e-001	CREM, CSDA, GATA3, GATA5, HOXC6, MSX1, MSX2, TFAP2A	1.680190e-001
1.1.1	AP-1(-like) components	138													8	1.6802e-001	CREM, CSDA, GATA3, GATA5, HOXC6, MSX1, MSX2, TFAP2A	1.680190e-001
1.1.1.0	Others	138													8	1.6802e-001	CREM, CSDA, GATA3, GATA5, HOXC6, MSX1, MSX2, TFAP2A	1.680190e-001
1.1.1.0.1	Zta	138													8	1.6802e-001	CREM, CSDA, GATA3, GATA5, HOXC6, MSX1, MSX2, TFAP2A	1.680190e-001
1.1.1.0.2	CYS3	138													8	1.6802e-001	CREM, CSDA, GATA3, GATA5, HOXC6, MSX1, MSX2, TFAP2A	1.680190e-001
1.1.1.1	Jun	138													8	1.6802e-001	CREM, CSDA, GATA3, GATA5, HOXC6, MSX1, MSX2, TFAP2A	1.680190e-001
1.1.1.1.1	XBP-1	138													8	1.6802e-001	CREM, CSDA, GATA3, GATA5, HOXC6, MSX1, MSX2, TFAP2A	1.680190e-001
1.1.1.1.2	v-Jun	138													8	1.6802e-001	CREM, CSDA, GATA3, GATA5, HOXC6, MSX1, MSX2, TFAP2A	1.680190e-001
1.1.1.1.3	c-Jun	138													8	1.6802e-001	CREM, CSDA, GATA3, GATA5, HOXC6, MSX1, MSX2, TFAP2A	1.680190e-001
1.1.1.1.4	JunB	138													8	1.6802e-001	CREM, CSDA, GATA3, GATA5, HOXC6, MSX1, MSX2, TFAP2A	1.680190e-001
1.1.1.1.5	JunD	138													8	1.6802e-001	CREM, CSDA, GATA3, GATA5, HOXC6, MSX1, MSX2, TFAP2A	1.680190e-001
1.1.1.1.6	dJRA	138													8	1.6802e-001	CREM, CSDA, GATA3, GATA5, HOXC6, MSX1, MSX2, TFAP2A	1.680190e-001
1.1.1.2	Fos	138													8	1.6802e-001	CREM, CSDA, GATA3, GATA5, HOXC6, MSX1, MSX2, TFAP2A	1.680190e-001
1.1.1.2.1	v-Fos	138													8	1.6802e-001	CREM, CSDA, GATA3, GATA5, HOXC6, MSX1, MSX2, TFAP2A	1.680190e-001
1.1.1.2.2	c-Fos	138													8	1.6802e-001	CREM, CSDA, GATA3, GATA5, HOXC6, MSX1, MSX2, TFAP2A	1.680190e-001
1.1.1.2.3	FosB	138													8	1.6802e-001	CREM, CSDA, GATA3, GATA5, HOXC6, MSX1, MSX2, TFAP2A	1.680190e-001
1.1.1.2.3.1	FosB full length	138													8	1.6802e-001	CREM, CSDA, GATA3, GATA5, HOXC6, MSX1, MSX2, TFAP2A	1.680190e-001
1.1.1.2.3.2	deltaFosB	138													8	1.6802e-001	CREM, CSDA, GATA3, GATA5, HOXC6, MSX1, MSX2, TFAP2A	1.680190e-001
1.1.1.2.4	Fra-1	138													8	1.6802e-001	CREM, CSDA, GATA3, GATA5, HOXC6, MSX1, MSX2, TFAP2A	1.680190e-001
1.1.1.2.5	Fra-2	138													8	1.6802e-001	CREM, CSDA, GATA3, GATA5, HOXC6, MSX1, MSX2, TFAP2A	1.680190e-001
1.1.1.2.6	dFRA	138													8	1.6802e-001	CREM, CSDA, GATA3, GATA5, HOXC6, MSX1, MSX2, TFAP2A	1.680190e-001
1.1.1.2.7	LRF-1	138													8	1.6802e-001	CREM, CSDA, GATA3, GATA5, HOXC6, MSX1, MSX2, TFAP2A	1.680190e-001
1.1.1.3	Maf	138													8	1.6802e-001	CREM, CSDA, GATA3, GATA5, HOXC6, MSX1, MSX2, TFAP2A	1.680190e-001
1.1.1.3.1	v-Maf	138													8	1.6802e-001	CREM, CSDA, GATA3, GATA5, HOXC6, MSX1, MSX2, TFAP2A	1.680190e-001
1.1.1.3.2	c-Maf	138													8	1.6802e-001	CREM, CSDA, GATA3, GATA5, HOXC6, MSX1, MSX2, TFAP2A	1.680190e-001
1.1.1.3.3	MafB	138													8	1.6802e-001	CREM, CSDA, GATA3, GATA5, HOXC6, MSX1, MSX2, TFAP2A	1.680190e-001
1.1.1.3.4	MafK	138													8	1.6802e-001	CREM, CSDA, GATA3, GATA5, HOXC6, MSX1, MSX2, TFAP2A	1.680190e-001
1.1.1.3.5	MafF	138													8	1.6802e-001	CREM, CSDA, GATA3, GATA5, HOXC6, MSX1, MSX2, TFAP2A	1.680190e-001
1.1.1.3.6	MafG	138													8	1.6802e-001	CREM, CSDA, GATA3, GATA5, HOXC6, MSX1, MSX2, TFAP2A	1.680190e-001
1.1.1.3.7	NRL	138													8	1.6802e-001	CREM, CSDA, GATA3, GATA5, HOXC6, MSX1, MSX2, TFAP2A	1.680190e-001
1.1.1.3.8	kreisler	138													8	1.6802e-001	CREM, CSDA, GATA3, GATA5, HOXC6, MSX1, MSX2, TFAP2A	1.680190e-001
1.1.1.4	NF-E2	138													8	1.6802e-001	CREM, CSDA, GATA3, GATA5, HOXC6, MSX1, MSX2, TFAP2A	1.680190e-001
1.1.1.4.1	NF-E2 p45	138													8	1.6802e-001	CREM, CSDA, GATA3, GATA5, HOXC6, MSX1, MSX2, TFAP2A	1.680190e-001
1.1.1.4.1.1	aNF-E2	138													8	1.6802e-001	CREM, CSDA, GATA3, GATA5, HOXC6, MSX1, MSX2, TFAP2A	1.680190e-001
1.1.1.4.1.2	fNF-E2	138													8	1.6802e-001	CREM, CSDA, GATA3, GATA5, HOXC6, MSX1, MSX2, TFAP2A	1.680190e-001
1.1.1.4.2	Nrf1	138													8	1.6802e-001	CREM, CSDA, GATA3, GATA5, HOXC6, MSX1, MSX2, TFAP2A	1.680190e-001
1.1.1.4.2.1	Nrf1 long form	138													8	1.6802e-001	CREM, CSDA, GATA3, GATA5, HOXC6, MSX1, MSX2, TFAP2A	1.680190e-001
1.1.1.4.2.2	Nrf1 short form	138													8	1.6802e-001	CREM, CSDA, GATA3, GATA5, HOXC6, MSX1, MSX2, TFAP2A	1.680190e-001
1.1.1.4.3	Nrf2	138													8	1.6802e-001	CREM, CSDA, GATA3, GATA5, HOXC6, MSX1, MSX2, TFAP2A	1.680190e-001
1.1.1.4.5	Cnc	138													8	1.6802e-001	CREM, CSDA, GATA3, GATA5, HOXC6, MSX1, MSX2, TFAP2A	1.680190e-001
1.1.1.5	fungal AP-1-like factors	138													8	1.6802e-001	CREM, CSDA, GATA3, GATA5, HOXC6, MSX1, MSX2, TFAP2A	1.680190e-001
1.1.1.5.1	GCN4	138													8	1.6802e-001	CREM, CSDA, GATA3, GATA5, HOXC6, MSX1, MSX2, TFAP2A	1.680190e-001
1.1.1.5.2	CPC1	138													8	1.6802e-001	CREM, CSDA, GATA3, GATA5, HOXC6, MSX1, MSX2, TFAP2A	1.680190e-001
1.1.1.5.3	yAP-1	138													8	1.6802e-001	CREM, CSDA, GATA3, GATA5, HOXC6, MSX1, MSX2, TFAP2A	1.680190e-001
1.1.1.5.4	yAP-2	138													8	1.6802e-001	CREM, CSDA, GATA3, GATA5, HOXC6, MSX1, MSX2, TFAP2A	1.680190e-001
1.1.1.5.5	Pap1+	138													8	1.6802e-001	CREM, CSDA, GATA3, GATA5, HOXC6, MSX1, MSX2, TFAP2A	1.680190e-001
1.1.1.6	CRE-BP/ATF	138													8	1.6802e-001	CREM, CSDA, GATA3, GATA5, HOXC6, MSX1, MSX2, TFAP2A	1.680190e-001
1.1.1.6.1	CREB-2	138													8	1.6802e-001	CREM, CSDA, GATA3, GATA5, HOXC6, MSX1, MSX2, TFAP2A	1.680190e-001
1.1.1.6.2	ATF-3	138													8	1.6802e-001	CREM, CSDA, GATA3, GATA5, HOXC6, MSX1, MSX2, TFAP2A	1.680190e-001
1.1.1.6.2.1	ATF-3	138													8	1.6802e-001	CREM, CSDA, GATA3, GATA5, HOXC6, MSX1, MSX2, TFAP2A	1.680190e-001
1.1.1.6.2.2	ATF-3DeltaZip	138													8	1.6802e-001	CREM, CSDA, GATA3, GATA5, HOXC6, MSX1, MSX2, TFAP2A	1.680190e-001
1.1.1.6.3	CRE-BP	138													8	1.6802e-001	CREM, CSDA, GATA3, GATA5, HOXC6, MSX1, MSX2, TFAP2A	1.680190e-001
1.1.1.6.3.1	CRE-BP1	138													8	1.6802e-001	CREM, CSDA, GATA3, GATA5, HOXC6, MSX1, MSX2, TFAP2A	1.680190e-001
1.1.1.6.3.2	CRE-BP2	138													8	1.6802e-001	CREM, CSDA, GATA3, GATA5, HOXC6, MSX1, MSX2, TFAP2A	1.680190e-001
1.1.1.6.3.3	CRE-BP3	138													8	1.6802e-001	CREM, CSDA, GATA3, GATA5, HOXC6, MSX1, MSX2, TFAP2A	1.680190e-001
1.1.1.6.4	CRE-BPa	138													8	1.6802e-001	CREM, CSDA, GATA3, GATA5, HOXC6, MSX1, MSX2, TFAP2A	1.680190e-001
1.1.1.6.5	ATF-a	138													8	1.6802e-001	CREM, CSDA, GATA3, GATA5, HOXC6, MSX1, MSX2, TFAP2A	1.680190e-001
1.1.1.6.5.1	ATF-a	138													8	1.6802e-001	CREM, CSDA, GATA3, GATA5, HOXC6, MSX1, MSX2, TFAP2A	1.680190e-001
1.1.1.6.5.2	ATF-aDelta	138													8	1.6802e-001	CREM, CSDA, GATA3, GATA5, HOXC6, MSX1, MSX2, TFAP2A	1.680190e-001
1.1.1.6.6	yATF	138													8	1.6802e-001	CREM, CSDA, GATA3, GATA5, HOXC6, MSX1, MSX2, TFAP2A	1.680190e-001
1.1.2	CREB	138													8	1.6802e-001	CREM, CSDA, GATA3, GATA5, HOXC6, MSX1, MSX2, TFAP2A	1.680190e-001
1.1.2.0.1	CREB	138													8	1.6802e-001	CREM, CSDA, GATA3, GATA5, HOXC6, MSX1, MSX2, TFAP2A	1.680190e-001
1.1.2.0.1.1	CREB-341	138													8	1.6802e-001	CREM, CSDA, GATA3, GATA5, HOXC6, MSX1, MSX2, TFAP2A	1.680190e-001
1.1.2.0.1.2	CREB-327	138													8	1.6802e-001	CREM, CSDA, GATA3, GATA5, HOXC6, MSX1, MSX2, TFAP2A	1.680190e-001
1.1.2.0.1.3	CREBbeta	138													8	1.6802e-001	CREM, CSDA, GATA3, GATA5, HOXC6, MSX1, MSX2, TFAP2A	1.680190e-001
1.1.2.0.2	ATF-1	138													8	1.6802e-001	CREM, CSDA, GATA3, GATA5, HOXC6, MSX1, MSX2, TFAP2A	1.680190e-001
1.1.2.0.3	CREM	138													8	1.6802e-001	CREM, CSDA, GATA3, GATA5, HOXC6, MSX1, MSX2, TFAP2A	1.680190e-001
1.1.2.0.3.1	CREMalpha	138													8	1.6802e-001	CREM, CSDA, GATA3, GATA5, HOXC6, MSX1, MSX2, TFAP2A	1.680190e-001
1.1.2.0.3.10	CREMdeltaC-G	138													8	1.6802e-001	CREM, CSDA, GATA3, GATA5, HOXC6, MSX1, MSX2, TFAP2A	1.680190e-001
1.1.2.0.3.11	S-CREM	138													8	1.6802e-001	CREM, CSDA, GATA3, GATA5, HOXC6, MSX1, MSX2, TFAP2A	1.680190e-001
1.1.2.0.3.12	ICER-I	138													8	1.6802e-001	CREM, CSDA, GATA3, GATA5, HOXC6, MSX1, MSX2, TFAP2A	1.680190e-001
1.1.2.0.3.13	ICER-Igamma	138													8	1.6802e-001	CREM, CSDA, GATA3, GATA5, HOXC6, MSX1, MSX2, TFAP2A	1.680190e-001
1.1.2.0.3.14	ICER-II	138													8	1.6802e-001	CREM, CSDA, GATA3, GATA5, HOXC6, MSX1, MSX2, TFAP2A	1.680190e-001
1.1.2.0.3.15	ICER-IIgamma	138													8	1.6802e-001	CREM, CSDA, GATA3, GATA5, HOXC6, MSX1, MSX2, TFAP2A	1.680190e-001
1.1.2.0.3.2	CREMbeta	138													8	1.6802e-001	CREM, CSDA, GATA3, GATA5, HOXC6, MSX1, MSX2, TFAP2A	1.680190e-001
1.1.2.0.3.3	CREMgamma	138													8	1.6802e-001	CREM, CSDA, GATA3, GATA5, HOXC6, MSX1, MSX2, TFAP2A	1.680190e-001
1.1.2.0.3.4	CREMepsilon	138													8	1.6802e-001	CREM, CSDA, GATA3, GATA5, HOXC6, MSX1, MSX2, TFAP2A	1.680190e-001
1.1.2.0.3.5	CREMtau	138													8	1.6802e-001	CREM, CSDA, GATA3, GATA5, HOXC6, MSX1, MSX2, TFAP2A	1.680190e-001
1.1.2.0.3.6	CREMtaualpha	138													8	1.6802e-001	CREM, CSDA, GATA3, GATA5, HOXC6, MSX1, MSX2, TFAP2A	1.680190e-001
1.1.2.0.3.7	CREMtau1	138													8	1.6802e-001	CREM, CSDA, GATA3, GATA5, HOXC6, MSX1, MSX2, TFAP2A	1.680190e-001
1.1.2.0.3.8	CREMtau2	138													8	1.6802e-001	CREM, CSDA, GATA3, GATA5, HOXC6, MSX1, MSX2, TFAP2A	1.680190e-001
1.1.2.0.3.9	CREMdeltaC-F	138													8	1.6802e-001	CREM, CSDA, GATA3, GATA5, HOXC6, MSX1, MSX2, TFAP2A	1.680190e-001
1.1.2.0.4	BBF-2	138													8	1.6802e-001	CREM, CSDA, GATA3, GATA5, HOXC6, MSX1, MSX2, TFAP2A	1.680190e-001
1.1.2.0.5	dCREB2	138													8	1.6802e-001	CREM, CSDA, GATA3, GATA5, HOXC6, MSX1, MSX2, TFAP2A	1.680190e-001
1.1.2.0.5.1	dCREB2-a	138													8	1.6802e-001	CREM, CSDA, GATA3, GATA5, HOXC6, MSX1, MSX2, TFAP2A	1.680190e-001
1.1.2.0.5.2	dCREB2-b	138													8	1.6802e-001	CREM, CSDA, GATA3, GATA5, HOXC6, MSX1, MSX2, TFAP2A	1.680190e-001
1.1.2.0.5.3	dCREB2-c	138													8	1.6802e-001	CREM, CSDA, GATA3, GATA5, HOXC6, MSX1, MSX2, TFAP2A	1.680190e-001
1.1.2.0.5.4	dCREB2-d	138													8	1.6802e-001	CREM, CSDA, GATA3, GATA5, HOXC6, MSX1, MSX2, TFAP2A	1.680190e-001
1.1.2.0.5.5	dCREB2-q	138													8	1.6802e-001	CREM, CSDA, GATA3, GATA5, HOXC6, MSX1, MSX2, TFAP2A	1.680190e-001
1.1.2.0.5.6	dCREB2-r	138													8	1.6802e-001	CREM, CSDA, GATA3, GATA5, HOXC6, MSX1, MSX2, TFAP2A	1.680190e-001
1.1.2.0.5.7	dCREB2-s	138													8	1.6802e-001	CREM, CSDA, GATA3, GATA5, HOXC6, MSX1, MSX2, TFAP2A	1.680190e-001
1.1.2.0.6	SKO1	138													8	1.6802e-001	CREM, CSDA, GATA3, GATA5, HOXC6, MSX1, MSX2, TFAP2A	1.680190e-001
1.1.2.0.7	HAC1	138													8	1.6802e-001	CREM, CSDA, GATA3, GATA5, HOXC6, MSX1, MSX2, TFAP2A	1.680190e-001
1.1.2.0.8	Pcr1	138													8	1.6802e-001	CREM, CSDA, GATA3, GATA5, HOXC6, MSX1, MSX2, TFAP2A	1.680190e-001
1.1.3	C/EBP-like factors	138													8	1.6802e-001	CREM, CSDA, GATA3, GATA5, HOXC6, MSX1, MSX2, TFAP2A	1.680190e-001
1.1.3.0.1	C/EBPalpha	138													8	1.6802e-001	CREM, CSDA, GATA3, GATA5, HOXC6, MSX1, MSX2, TFAP2A	1.680190e-001
1.1.3.0.1.1	C/EBPalpha	138													8	1.6802e-001	CREM, CSDA, GATA3, GATA5, HOXC6, MSX1, MSX2, TFAP2A	1.680190e-001
1.1.3.0.1.2	p30C/EBPalpha	138													8	1.6802e-001	CREM, CSDA, GATA3, GATA5, HOXC6, MSX1, MSX2, TFAP2A	1.680190e-001
1.1.3.0.1.3	p20C/EBPalpha	138													8	1.6802e-001	CREM, CSDA, GATA3, GATA5, HOXC6, MSX1, MSX2, TFAP2A	1.680190e-001
1.1.3.0.2	C/EBPbeta	138													8	1.6802e-001	CREM, CSDA, GATA3, GATA5, HOXC6, MSX1, MSX2, TFAP2A	1.680190e-001
1.1.3.0.2.1	C/EBPbeta	138													8	1.6802e-001	CREM, CSDA, GATA3, GATA5, HOXC6, MSX1, MSX2, TFAP2A	1.680190e-001
1.1.3.0.2.2	p34C/EBPbeta	138													8	1.6802e-001	CREM, CSDA, GATA3, GATA5, HOXC6, MSX1, MSX2, TFAP2A	1.680190e-001
1.1.3.0.2.3	LIP	138													8	1.6802e-001	CREM, CSDA, GATA3, GATA5, HOXC6, MSX1, MSX2, TFAP2A	1.680190e-001
1.1.3.0.2.4	p20C/EBPbeta	138													8	1.6802e-001	CREM, CSDA, GATA3, GATA5, HOXC6, MSX1, MSX2, TFAP2A	1.680190e-001
1.1.3.0.3	C/EBPgamma	138													8	1.6802e-001	CREM, CSDA, GATA3, GATA5, HOXC6, MSX1, MSX2, TFAP2A	1.680190e-001
1.1.3.0.4	C/EBPdelta	138													8	1.6802e-001	CREM, CSDA, GATA3, GATA5, HOXC6, MSX1, MSX2, TFAP2A	1.680190e-001
1.1.3.0.5	C/EBPepsilon	138													8	1.6802e-001	CREM, CSDA, GATA3, GATA5, HOXC6, MSX1, MSX2, TFAP2A	1.680190e-001
1.1.3.0.6	CHOP-10	138													8	1.6802e-001	CREM, CSDA, GATA3, GATA5, HOXC6, MSX1, MSX2, TFAP2A	1.680190e-001
1.1.3.0.7	slbo	138													8	1.6802e-001	CREM, CSDA, GATA3, GATA5, HOXC6, MSX1, MSX2, TFAP2A	1.680190e-001
1.1.3.0.8	AcC/EBP	138													8	1.6802e-001	CREM, CSDA, GATA3, GATA5, HOXC6, MSX1, MSX2, TFAP2A	1.680190e-001
1.1.4	bZIP / PAR	138													8	1.6802e-001	CREM, CSDA, GATA3, GATA5, HOXC6, MSX1, MSX2, TFAP2A	1.680190e-001
1.1.4.0.1	DBP	138													8	1.6802e-001	CREM, CSDA, GATA3, GATA5, HOXC6, MSX1, MSX2, TFAP2A	1.680190e-001
1.1.4.0.2	VBP	138													8	1.6802e-001	CREM, CSDA, GATA3, GATA5, HOXC6, MSX1, MSX2, TFAP2A	1.680190e-001
1.1.4.0.3	Hlf	138													8	1.6802e-001	CREM, CSDA, GATA3, GATA5, HOXC6, MSX1, MSX2, TFAP2A	1.680190e-001
1.1.4.0.4	TEF	138													8	1.6802e-001	CREM, CSDA, GATA3, GATA5, HOXC6, MSX1, MSX2, TFAP2A	1.680190e-001
1.1.5	Plant G-box binding factors	138													8	1.6802e-001	CREM, CSDA, GATA3, GATA5, HOXC6, MSX1, MSX2, TFAP2A	1.680190e-001
1.1.5.1	CPRF-2 (&quot;V&quot;)	138													8	1.6802e-001	CREM, CSDA, GATA3, GATA5, HOXC6, MSX1, MSX2, TFAP2A	1.680190e-001
1.1.5.1.1	CPRF-2	138													8	1.6802e-001	CREM, CSDA, GATA3, GATA5, HOXC6, MSX1, MSX2, TFAP2A	1.680190e-001
1.1.5.2	EmBP-1 (&quot;E&quot;)	138													8	1.6802e-001	CREM, CSDA, GATA3, GATA5, HOXC6, MSX1, MSX2, TFAP2A	1.680190e-001
1.1.5.2.1	HBP-1a(1)	138													8	1.6802e-001	CREM, CSDA, GATA3, GATA5, HOXC6, MSX1, MSX2, TFAP2A	1.680190e-001
1.1.5.2.2	EmBP-1a	138													8	1.6802e-001	CREM, CSDA, GATA3, GATA5, HOXC6, MSX1, MSX2, TFAP2A	1.680190e-001
1.1.5.2.3	EmBP-1b	138													8	1.6802e-001	CREM, CSDA, GATA3, GATA5, HOXC6, MSX1, MSX2, TFAP2A	1.680190e-001
1.1.5.2.4	GBF1 (maize)	138													8	1.6802e-001	CREM, CSDA, GATA3, GATA5, HOXC6, MSX1, MSX2, TFAP2A	1.680190e-001
1.1.5.2.5	GBF2	138													8	1.6802e-001	CREM, CSDA, GATA3, GATA5, HOXC6, MSX1, MSX2, TFAP2A	1.680190e-001
1.1.5.2.6	GBF3	138													8	1.6802e-001	CREM, CSDA, GATA3, GATA5, HOXC6, MSX1, MSX2, TFAP2A	1.680190e-001
1.1.5.2.7	CPRF-1	138													8	1.6802e-001	CREM, CSDA, GATA3, GATA5, HOXC6, MSX1, MSX2, TFAP2A	1.680190e-001
1.1.5.2.8	TAF-1	138													8	1.6802e-001	CREM, CSDA, GATA3, GATA5, HOXC6, MSX1, MSX2, TFAP2A	1.680190e-001
1.1.5.3	HBP-1a (&quot;Q&quot;)	138													8	1.6802e-001	CREM, CSDA, GATA3, GATA5, HOXC6, MSX1, MSX2, TFAP2A	1.680190e-001
1.1.5.3.1	HBP-1a	138													8	1.6802e-001	CREM, CSDA, GATA3, GATA5, HOXC6, MSX1, MSX2, TFAP2A	1.680190e-001
1.1.5.3.2	HBP-1a(c14)	138													8	1.6802e-001	CREM, CSDA, GATA3, GATA5, HOXC6, MSX1, MSX2, TFAP2A	1.680190e-001
1.1.5.3.3	GBF9	138													8	1.6802e-001	CREM, CSDA, GATA3, GATA5, HOXC6, MSX1, MSX2, TFAP2A	1.680190e-001
1.1.5.3.4	GBF1 (A.t., G.m.)	138													8	1.6802e-001	CREM, CSDA, GATA3, GATA5, HOXC6, MSX1, MSX2, TFAP2A	1.680190e-001
1.1.5.3.5	GBF4	138													8	1.6802e-001	CREM, CSDA, GATA3, GATA5, HOXC6, MSX1, MSX2, TFAP2A	1.680190e-001
1.1.5.3.6	GBF12	138													8	1.6802e-001	CREM, CSDA, GATA3, GATA5, HOXC6, MSX1, MSX2, TFAP2A	1.680190e-001
1.1.5.3.7	CPRF-3	138													8	1.6802e-001	CREM, CSDA, GATA3, GATA5, HOXC6, MSX1, MSX2, TFAP2A	1.680190e-001
1.1.5.4	TGA1a (&quot;L/M&quot;)	138													8	1.6802e-001	CREM, CSDA, GATA3, GATA5, HOXC6, MSX1, MSX2, TFAP2A	1.680190e-001
1.1.5.4.1	TGA1a	138													8	1.6802e-001	CREM, CSDA, GATA3, GATA5, HOXC6, MSX1, MSX2, TFAP2A	1.680190e-001
1.1.5.4.2	HBP-1b/OBF3.1	138													8	1.6802e-001	CREM, CSDA, GATA3, GATA5, HOXC6, MSX1, MSX2, TFAP2A	1.680190e-001
1.1.5.4.3	HBP-1b(c1)	138													8	1.6802e-001	CREM, CSDA, GATA3, GATA5, HOXC6, MSX1, MSX2, TFAP2A	1.680190e-001
1.1.5.4.5	OBF3.2	138													8	1.6802e-001	CREM, CSDA, GATA3, GATA5, HOXC6, MSX1, MSX2, TFAP2A	1.680190e-001
1.1.5.4.6	OBF4	138													8	1.6802e-001	CREM, CSDA, GATA3, GATA5, HOXC6, MSX1, MSX2, TFAP2A	1.680190e-001
1.1.5.4.7	OBF5	138													8	1.6802e-001	CREM, CSDA, GATA3, GATA5, HOXC6, MSX1, MSX2, TFAP2A	1.680190e-001
1.1.5.5	TGA1b (&quot;R&quot;)	138													8	1.6802e-001	CREM, CSDA, GATA3, GATA5, HOXC6, MSX1, MSX2, TFAP2A	1.680190e-001
1.1.5.5.1	TGA1b	138													8	1.6802e-001	CREM, CSDA, GATA3, GATA5, HOXC6, MSX1, MSX2, TFAP2A	1.680190e-001
1.1.5.5.2	O2	138													8	1.6802e-001	CREM, CSDA, GATA3, GATA5, HOXC6, MSX1, MSX2, TFAP2A	1.680190e-001
1.1.6	ZIP only	138													8	1.6802e-001	CREM, CSDA, GATA3, GATA5, HOXC6, MSX1, MSX2, TFAP2A	1.680190e-001
1.1.6.0.1	SWI6	138													8	1.6802e-001	CREM, CSDA, GATA3, GATA5, HOXC6, MSX1, MSX2, TFAP2A	1.680190e-001
1.1.6.0.2	SWI4	138													8	1.6802e-001	CREM, CSDA, GATA3, GATA5, HOXC6, MSX1, MSX2, TFAP2A	1.680190e-001
1.1.6.0.3	STE4	138													8	1.6802e-001	CREM, CSDA, GATA3, GATA5, HOXC6, MSX1, MSX2, TFAP2A	1.680190e-001
1.1.6.0.4	IREBF-1	138													8	1.6802e-001	CREM, CSDA, GATA3, GATA5, HOXC6, MSX1, MSX2, TFAP2A	1.680190e-001
2.2	diverse Cys4 zinc fingers	62				6	1.7209e-001	FOS, KLF9, NFIC, NR0B2, NR1I2, TFDP2							4	2.4857e-001	GATA3, GATA5, HOXC6, KLF5	1.720910e-001
2.2.0	Other factors	62				6	1.7209e-001	FOS, KLF9, NFIC, NR0B2, NR1I2, TFDP2							4	2.4857e-001	GATA3, GATA5, HOXC6, KLF5	1.720910e-001
2.2.0.0.1	BUF2	62				6	1.7209e-001	FOS, KLF9, NFIC, NR0B2, NR1I2, TFDP2							4	2.4857e-001	GATA3, GATA5, HOXC6, KLF5	1.720910e-001
2.2.1	GATA-Factors	62				6	1.7209e-001	FOS, KLF9, NFIC, NR0B2, NR1I2, TFDP2							4	2.4857e-001	GATA3, GATA5, HOXC6, KLF5	1.720910e-001
2.2.1.1	vertebral GATA-Factors	62				6	1.7209e-001	FOS, KLF9, NFIC, NR0B2, NR1I2, TFDP2							4	2.4857e-001	GATA3, GATA5, HOXC6, KLF5	1.720910e-001
2.2.1.1.1	GATA-1	62				6	1.7209e-001	FOS, KLF9, NFIC, NR0B2, NR1I2, TFDP2							4	2.4857e-001	GATA3, GATA5, HOXC6, KLF5	1.720910e-001
2.2.1.1.2	GATA-2	62				6	1.7209e-001	FOS, KLF9, NFIC, NR0B2, NR1I2, TFDP2							4	2.4857e-001	GATA3, GATA5, HOXC6, KLF5	1.720910e-001
2.2.1.1.3	GATA-3	62				6	1.7209e-001	FOS, KLF9, NFIC, NR0B2, NR1I2, TFDP2							4	2.4857e-001	GATA3, GATA5, HOXC6, KLF5	1.720910e-001
2.2.1.1.4	GATA-4	62				6	1.7209e-001	FOS, KLF9, NFIC, NR0B2, NR1I2, TFDP2							4	2.4857e-001	GATA3, GATA5, HOXC6, KLF5	1.720910e-001
2.2.1.1.5	GATA-5	62				6	1.7209e-001	FOS, KLF9, NFIC, NR0B2, NR1I2, TFDP2							4	2.4857e-001	GATA3, GATA5, HOXC6, KLF5	1.720910e-001
2.2.1.1.6	GATA-6	62				6	1.7209e-001	FOS, KLF9, NFIC, NR0B2, NR1I2, TFDP2							4	2.4857e-001	GATA3, GATA5, HOXC6, KLF5	1.720910e-001
2.2.1.2	fungal metabolic regulators	62				6	1.7209e-001	FOS, KLF9, NFIC, NR0B2, NR1I2, TFDP2							4	2.4857e-001	GATA3, GATA5, HOXC6, KLF5	1.720910e-001
2.2.1.2.1	AREA / NIT-2	62				6	1.7209e-001	FOS, KLF9, NFIC, NR0B2, NR1I2, TFDP2							4	2.4857e-001	GATA3, GATA5, HOXC6, KLF5	1.720910e-001
2.2.1.2.2	GLN3	62				6	1.7209e-001	FOS, KLF9, NFIC, NR0B2, NR1I2, TFDP2							4	2.4857e-001	GATA3, GATA5, HOXC6, KLF5	1.720910e-001
2.2.1.2.3	UGA 43	62				6	1.7209e-001	FOS, KLF9, NFIC, NR0B2, NR1I2, TFDP2							4	2.4857e-001	GATA3, GATA5, HOXC6, KLF5	1.720910e-001
2.2.1.2.4	NTL 1	62				6	1.7209e-001	FOS, KLF9, NFIC, NR0B2, NR1I2, TFDP2							4	2.4857e-001	GATA3, GATA5, HOXC6, KLF5	1.720910e-001
2.2.2	Trithorax	62				6	1.7209e-001	FOS, KLF9, NFIC, NR0B2, NR1I2, TFDP2							4	2.4857e-001	GATA3, GATA5, HOXC6, KLF5	1.720910e-001
2.2.2.0.1	Ttx (NR0A5)	62				6	1.7209e-001	FOS, KLF9, NFIC, NR0B2, NR1I2, TFDP2							4	2.4857e-001	GATA3, GATA5, HOXC6, KLF5	1.720910e-001
2.2.2.0.2	ALL-1	62				6	1.7209e-001	FOS, KLF9, NFIC, NR0B2, NR1I2, TFDP2							4	2.4857e-001	GATA3, GATA5, HOXC6, KLF5	1.720910e-001
2	Zinc-coordinating DNA-binding domains	237	22	5.7975e-001	CREM, E2F2, ELF1, FOXA1, FOXA2, GRHL1, HNF1B, ID2, KLF4, MEF2C, MXD1, MXI1, NFKBIA, NR1H3, NR2F2, NR3C1, PPARA, PPARG, STAT4, THRB, YBX1, ZFHX3	17	2.1118e-001	AHR, AR, CREM, EGR1, EGR2, FOS, FOSB, KLF9, NFIC, NR0B2, NR1H4, NR1I2, NR1I3, NR4A2, RORC, TFDP2, YBX1							10	6.0956e-001	ARNT, CREM, CSDA, GATA3, GATA5, GLIS2, HOXC6, KLF5, MSX2, SMAD7	2.111820e-001
2.3	Cys2His2 zinc finger domain	52	5	5.4478e-001	HNF1B, KLF4, MXI1, PPARA, PPARG	5	2.1224e-001	EGR1, EGR2, FOSB, KLF9, NR1I2										2.122430e-001
2.3.1	Ubiquitous factors	52	5	5.4478e-001	HNF1B, KLF4, MXI1, PPARA, PPARG	5	2.1224e-001	EGR1, EGR2, FOSB, KLF9, NR1I2										2.122430e-001
2.3.1.0.1	TFIIIA	52	5	5.4478e-001	HNF1B, KLF4, MXI1, PPARA, PPARG	5	2.1224e-001	EGR1, EGR2, FOSB, KLF9, NR1I2										2.122430e-001
2.3.1.0.2	Sp1	52	5	5.4478e-001	HNF1B, KLF4, MXI1, PPARA, PPARG	5	2.1224e-001	EGR1, EGR2, FOSB, KLF9, NR1I2										2.122430e-001
2.3.1.0.3	Sp2	52	5	5.4478e-001	HNF1B, KLF4, MXI1, PPARA, PPARG	5	2.1224e-001	EGR1, EGR2, FOSB, KLF9, NR1I2										2.122430e-001
2.3.1.0.4	Sp3	52	5	5.4478e-001	HNF1B, KLF4, MXI1, PPARA, PPARG	5	2.1224e-001	EGR1, EGR2, FOSB, KLF9, NR1I2										2.122430e-001
2.3.1.0.5	Sp4	52	5	5.4478e-001	HNF1B, KLF4, MXI1, PPARA, PPARG	5	2.1224e-001	EGR1, EGR2, FOSB, KLF9, NR1I2										2.122430e-001
2.3.1.0.6	YY1	52	5	5.4478e-001	HNF1B, KLF4, MXI1, PPARA, PPARG	5	2.1224e-001	EGR1, EGR2, FOSB, KLF9, NR1I2										2.122430e-001
2.3.2	Developmental / cell cycle regulators	52	5	5.4478e-001	HNF1B, KLF4, MXI1, PPARA, PPARG	5	2.1224e-001	EGR1, EGR2, FOSB, KLF9, NR1I2										2.122430e-001
2.3.2.0	Others	52	5	5.4478e-001	HNF1B, KLF4, MXI1, PPARA, PPARG	5	2.1224e-001	EGR1, EGR2, FOSB, KLF9, NR1I2										2.122430e-001
2.3.2.0.1	Teashirt	52	5	5.4478e-001	HNF1B, KLF4, MXI1, PPARA, PPARG	5	2.1224e-001	EGR1, EGR2, FOSB, KLF9, NR1I2										2.122430e-001
2.3.2.0.2	Tramtrack	52	5	5.4478e-001	HNF1B, KLF4, MXI1, PPARA, PPARG	5	2.1224e-001	EGR1, EGR2, FOSB, KLF9, NR1I2										2.122430e-001
2.3.2.0.2.1	Tramtrack 69K	52	5	5.4478e-001	HNF1B, KLF4, MXI1, PPARA, PPARG	5	2.1224e-001	EGR1, EGR2, FOSB, KLF9, NR1I2										2.122430e-001
2.3.2.0.2.2	Tramtrack 88K	52	5	5.4478e-001	HNF1B, KLF4, MXI1, PPARA, PPARG	5	2.1224e-001	EGR1, EGR2, FOSB, KLF9, NR1I2										2.122430e-001
2.3.2.0.3	RGM1	52	5	5.4478e-001	HNF1B, KLF4, MXI1, PPARA, PPARG	5	2.1224e-001	EGR1, EGR2, FOSB, KLF9, NR1I2										2.122430e-001
2.3.2.1	Egr/Krox	52	5	5.4478e-001	HNF1B, KLF4, MXI1, PPARA, PPARG	5	2.1224e-001	EGR1, EGR2, FOSB, KLF9, NR1I2										2.122430e-001
2.3.2.1.1	SWI5	52	5	5.4478e-001	HNF1B, KLF4, MXI1, PPARA, PPARG	5	2.1224e-001	EGR1, EGR2, FOSB, KLF9, NR1I2										2.122430e-001
2.3.2.1.2	Egr-1 (Krox-24)	52	5	5.4478e-001	HNF1B, KLF4, MXI1, PPARA, PPARG	5	2.1224e-001	EGR1, EGR2, FOSB, KLF9, NR1I2										2.122430e-001
2.3.2.1.3	Egr-2 (Krox-20)	52	5	5.4478e-001	HNF1B, KLF4, MXI1, PPARA, PPARG	5	2.1224e-001	EGR1, EGR2, FOSB, KLF9, NR1I2										2.122430e-001
2.3.2.1.4	Egr-3	52	5	5.4478e-001	HNF1B, KLF4, MXI1, PPARA, PPARG	5	2.1224e-001	EGR1, EGR2, FOSB, KLF9, NR1I2										2.122430e-001
2.3.2.1.5	Egr-4	52	5	5.4478e-001	HNF1B, KLF4, MXI1, PPARA, PPARG	5	2.1224e-001	EGR1, EGR2, FOSB, KLF9, NR1I2										2.122430e-001
2.3.2.2	Krueppel-like	52	5	5.4478e-001	HNF1B, KLF4, MXI1, PPARA, PPARG	5	2.1224e-001	EGR1, EGR2, FOSB, KLF9, NR1I2										2.122430e-001
2.3.2.2.1	Krueppel	52	5	5.4478e-001	HNF1B, KLF4, MXI1, PPARA, PPARG	5	2.1224e-001	EGR1, EGR2, FOSB, KLF9, NR1I2										2.122430e-001
2.3.2.2.10	Helios (ZNFN1A2)	52	5	5.4478e-001	HNF1B, KLF4, MXI1, PPARA, PPARG	5	2.1224e-001	EGR1, EGR2, FOSB, KLF9, NR1I2										2.122430e-001
2.3.2.2.11	Aiolos (ZNFN1A3)	52	5	5.4478e-001	HNF1B, KLF4, MXI1, PPARA, PPARG	5	2.1224e-001	EGR1, EGR2, FOSB, KLF9, NR1I2										2.122430e-001
2.3.2.2.12	MZF-1	52	5	5.4478e-001	HNF1B, KLF4, MXI1, PPARA, PPARG	5	2.1224e-001	EGR1, EGR2, FOSB, KLF9, NR1I2										2.122430e-001
2.3.2.2.13	Sdc-1	52	5	5.4478e-001	HNF1B, KLF4, MXI1, PPARA, PPARG	5	2.1224e-001	EGR1, EGR2, FOSB, KLF9, NR1I2										2.122430e-001
2.3.2.2.14	NRSF	52	5	5.4478e-001	HNF1B, KLF4, MXI1, PPARA, PPARG	5	2.1224e-001	EGR1, EGR2, FOSB, KLF9, NR1I2										2.122430e-001
2.3.2.2.14.1	NRSF form 1	52	5	5.4478e-001	HNF1B, KLF4, MXI1, PPARA, PPARG	5	2.1224e-001	EGR1, EGR2, FOSB, KLF9, NR1I2										2.122430e-001
2.3.2.2.14.2	NRSF form 2	52	5	5.4478e-001	HNF1B, KLF4, MXI1, PPARA, PPARG	5	2.1224e-001	EGR1, EGR2, FOSB, KLF9, NR1I2										2.122430e-001
2.3.2.2.16	KLF1 (EKLF)	52	5	5.4478e-001	HNF1B, KLF4, MXI1, PPARA, PPARG	5	2.1224e-001	EGR1, EGR2, FOSB, KLF9, NR1I2										2.122430e-001
2.3.2.2.17	KLF2 (LKLF)	52	5	5.4478e-001	HNF1B, KLF4, MXI1, PPARA, PPARG	5	2.1224e-001	EGR1, EGR2, FOSB, KLF9, NR1I2										2.122430e-001
2.3.2.2.18	KLF3 (BKLF)	52	5	5.4478e-001	HNF1B, KLF4, MXI1, PPARA, PPARG	5	2.1224e-001	EGR1, EGR2, FOSB, KLF9, NR1I2										2.122430e-001
2.3.2.2.19	KLF4 (GKLF)	52	5	5.4478e-001	HNF1B, KLF4, MXI1, PPARA, PPARG	5	2.1224e-001	EGR1, EGR2, FOSB, KLF9, NR1I2										2.122430e-001
2.3.2.2.2	Hunchback	52	5	5.4478e-001	HNF1B, KLF4, MXI1, PPARA, PPARG	5	2.1224e-001	EGR1, EGR2, FOSB, KLF9, NR1I2										2.122430e-001
2.3.2.2.20	KLF5 (BTEB2)	52	5	5.4478e-001	HNF1B, KLF4, MXI1, PPARA, PPARG	5	2.1224e-001	EGR1, EGR2, FOSB, KLF9, NR1I2										2.122430e-001
2.3.2.2.21	KLF6	52	5	5.4478e-001	HNF1B, KLF4, MXI1, PPARA, PPARG	5	2.1224e-001	EGR1, EGR2, FOSB, KLF9, NR1I2										2.122430e-001
2.3.2.2.22	KLF7 (UKLF)	52	5	5.4478e-001	HNF1B, KLF4, MXI1, PPARA, PPARG	5	2.1224e-001	EGR1, EGR2, FOSB, KLF9, NR1I2										2.122430e-001
2.3.2.2.23	KLF8 (BKLF3)	52	5	5.4478e-001	HNF1B, KLF4, MXI1, PPARA, PPARG	5	2.1224e-001	EGR1, EGR2, FOSB, KLF9, NR1I2										2.122430e-001
2.3.2.2.24	KLF9 (BTEB1)	52	5	5.4478e-001	HNF1B, KLF4, MXI1, PPARA, PPARG	5	2.1224e-001	EGR1, EGR2, FOSB, KLF9, NR1I2										2.122430e-001
2.3.2.2.25	KLF10	52	5	5.4478e-001	HNF1B, KLF4, MXI1, PPARA, PPARG	5	2.1224e-001	EGR1, EGR2, FOSB, KLF9, NR1I2										2.122430e-001
2.3.2.2.26	KLF11 (FKLF)	52	5	5.4478e-001	HNF1B, KLF4, MXI1, PPARA, PPARG	5	2.1224e-001	EGR1, EGR2, FOSB, KLF9, NR1I2										2.122430e-001
2.3.2.2.27	KLF12 (AP-2rep)	52	5	5.4478e-001	HNF1B, KLF4, MXI1, PPARA, PPARG	5	2.1224e-001	EGR1, EGR2, FOSB, KLF9, NR1I2										2.122430e-001
2.3.2.2.28	KLF13 (BTEB3)	52	5	5.4478e-001	HNF1B, KLF4, MXI1, PPARA, PPARG	5	2.1224e-001	EGR1, EGR2, FOSB, KLF9, NR1I2										2.122430e-001
2.3.2.2.29	KLF14 (SP6)	52	5	5.4478e-001	HNF1B, KLF4, MXI1, PPARA, PPARG	5	2.1224e-001	EGR1, EGR2, FOSB, KLF9, NR1I2										2.122430e-001
2.3.2.2.3	Glass	52	5	5.4478e-001	HNF1B, KLF4, MXI1, PPARA, PPARG	5	2.1224e-001	EGR1, EGR2, FOSB, KLF9, NR1I2										2.122430e-001
2.3.2.2.30	KLF15 (KKLF)	52	5	5.4478e-001	HNF1B, KLF4, MXI1, PPARA, PPARG	5	2.1224e-001	EGR1, EGR2, FOSB, KLF9, NR1I2										2.122430e-001
2.3.2.2.31	KLF16 (BTEB4)	52	5	5.4478e-001	HNF1B, KLF4, MXI1, PPARA, PPARG	5	2.1224e-001	EGR1, EGR2, FOSB, KLF9, NR1I2										2.122430e-001
2.3.2.2.4	Odd-skipped	52	5	5.4478e-001	HNF1B, KLF4, MXI1, PPARA, PPARG	5	2.1224e-001	EGR1, EGR2, FOSB, KLF9, NR1I2										2.122430e-001
2.3.2.2.5	Ovo	52	5	5.4478e-001	HNF1B, KLF4, MXI1, PPARA, PPARG	5	2.1224e-001	EGR1, EGR2, FOSB, KLF9, NR1I2										2.122430e-001
2.3.2.2.6	Snail	52	5	5.4478e-001	HNF1B, KLF4, MXI1, PPARA, PPARG	5	2.1224e-001	EGR1, EGR2, FOSB, KLF9, NR1I2										2.122430e-001
2.3.2.2.7	CF2	52	5	5.4478e-001	HNF1B, KLF4, MXI1, PPARA, PPARG	5	2.1224e-001	EGR1, EGR2, FOSB, KLF9, NR1I2										2.122430e-001
2.3.2.2.7.1	CF2-I	52	5	5.4478e-001	HNF1B, KLF4, MXI1, PPARA, PPARG	5	2.1224e-001	EGR1, EGR2, FOSB, KLF9, NR1I2										2.122430e-001
2.3.2.2.7.2	CF2-II	52	5	5.4478e-001	HNF1B, KLF4, MXI1, PPARA, PPARG	5	2.1224e-001	EGR1, EGR2, FOSB, KLF9, NR1I2										2.122430e-001
2.3.2.2.7.3	CF2-III	52	5	5.4478e-001	HNF1B, KLF4, MXI1, PPARA, PPARG	5	2.1224e-001	EGR1, EGR2, FOSB, KLF9, NR1I2										2.122430e-001
2.3.2.2.8	Evi-1	52	5	5.4478e-001	HNF1B, KLF4, MXI1, PPARA, PPARG	5	2.1224e-001	EGR1, EGR2, FOSB, KLF9, NR1I2										2.122430e-001
2.3.2.2.9	Ikaros (ZNFN1A1)	52	5	5.4478e-001	HNF1B, KLF4, MXI1, PPARA, PPARG	5	2.1224e-001	EGR1, EGR2, FOSB, KLF9, NR1I2										2.122430e-001
2.3.2.2.9.1	Ik-1	52	5	5.4478e-001	HNF1B, KLF4, MXI1, PPARA, PPARG	5	2.1224e-001	EGR1, EGR2, FOSB, KLF9, NR1I2										2.122430e-001
2.3.2.2.9.2	Ik-2	52	5	5.4478e-001	HNF1B, KLF4, MXI1, PPARA, PPARG	5	2.1224e-001	EGR1, EGR2, FOSB, KLF9, NR1I2										2.122430e-001
2.3.2.2.9.3	Ik-3	52	5	5.4478e-001	HNF1B, KLF4, MXI1, PPARA, PPARG	5	2.1224e-001	EGR1, EGR2, FOSB, KLF9, NR1I2										2.122430e-001
2.3.2.2.9.4	Ik-4	52	5	5.4478e-001	HNF1B, KLF4, MXI1, PPARA, PPARG	5	2.1224e-001	EGR1, EGR2, FOSB, KLF9, NR1I2										2.122430e-001
2.3.2.2.9.5	Ik-5	52	5	5.4478e-001	HNF1B, KLF4, MXI1, PPARA, PPARG	5	2.1224e-001	EGR1, EGR2, FOSB, KLF9, NR1I2										2.122430e-001
2.3.2.2.9.6	Ik-6	52	5	5.4478e-001	HNF1B, KLF4, MXI1, PPARA, PPARG	5	2.1224e-001	EGR1, EGR2, FOSB, KLF9, NR1I2										2.122430e-001
2.3.2.2.9.7	Ik-7	52	5	5.4478e-001	HNF1B, KLF4, MXI1, PPARA, PPARG	5	2.1224e-001	EGR1, EGR2, FOSB, KLF9, NR1I2										2.122430e-001
2.3.2.2.9.8	Ik-8	52	5	5.4478e-001	HNF1B, KLF4, MXI1, PPARA, PPARG	5	2.1224e-001	EGR1, EGR2, FOSB, KLF9, NR1I2										2.122430e-001
2.3.2.3	GLI-like	52	5	5.4478e-001	HNF1B, KLF4, MXI1, PPARA, PPARG	5	2.1224e-001	EGR1, EGR2, FOSB, KLF9, NR1I2										2.122430e-001
2.3.2.3.1	GLI1	52	5	5.4478e-001	HNF1B, KLF4, MXI1, PPARA, PPARG	5	2.1224e-001	EGR1, EGR2, FOSB, KLF9, NR1I2										2.122430e-001
2.3.2.3.10	RME1	52	5	5.4478e-001	HNF1B, KLF4, MXI1, PPARA, PPARG	5	2.1224e-001	EGR1, EGR2, FOSB, KLF9, NR1I2										2.122430e-001
2.3.2.3.11	BrlA	52	5	5.4478e-001	HNF1B, KLF4, MXI1, PPARA, PPARG	5	2.1224e-001	EGR1, EGR2, FOSB, KLF9, NR1I2										2.122430e-001
2.3.2.3.2	GLI2	52	5	5.4478e-001	HNF1B, KLF4, MXI1, PPARA, PPARG	5	2.1224e-001	EGR1, EGR2, FOSB, KLF9, NR1I2										2.122430e-001
2.3.2.3.3	GLI3	52	5	5.4478e-001	HNF1B, KLF4, MXI1, PPARA, PPARG	5	2.1224e-001	EGR1, EGR2, FOSB, KLF9, NR1I2										2.122430e-001
2.3.2.3.4	GLI4	52	5	5.4478e-001	HNF1B, KLF4, MXI1, PPARA, PPARG	5	2.1224e-001	EGR1, EGR2, FOSB, KLF9, NR1I2										2.122430e-001
2.3.2.3.5	GLIS1	52	5	5.4478e-001	HNF1B, KLF4, MXI1, PPARA, PPARG	5	2.1224e-001	EGR1, EGR2, FOSB, KLF9, NR1I2										2.122430e-001
2.3.2.3.6	GLIS2	52	5	5.4478e-001	HNF1B, KLF4, MXI1, PPARA, PPARG	5	2.1224e-001	EGR1, EGR2, FOSB, KLF9, NR1I2										2.122430e-001
2.3.2.3.7	GLIS3	52	5	5.4478e-001	HNF1B, KLF4, MXI1, PPARA, PPARG	5	2.1224e-001	EGR1, EGR2, FOSB, KLF9, NR1I2										2.122430e-001
2.3.2.3.8	WT1	52	5	5.4478e-001	HNF1B, KLF4, MXI1, PPARA, PPARG	5	2.1224e-001	EGR1, EGR2, FOSB, KLF9, NR1I2										2.122430e-001
2.3.2.3.8.1	WT1 +KTS	52	5	5.4478e-001	HNF1B, KLF4, MXI1, PPARA, PPARG	5	2.1224e-001	EGR1, EGR2, FOSB, KLF9, NR1I2										2.122430e-001
2.3.2.3.8.2	WT1 -KTS	52	5	5.4478e-001	HNF1B, KLF4, MXI1, PPARA, PPARG	5	2.1224e-001	EGR1, EGR2, FOSB, KLF9, NR1I2										2.122430e-001
2.3.2.3.8.3	WT1 I	52	5	5.4478e-001	HNF1B, KLF4, MXI1, PPARA, PPARG	5	2.1224e-001	EGR1, EGR2, FOSB, KLF9, NR1I2										2.122430e-001
2.3.2.3.8.4	WT1 I -KTS	52	5	5.4478e-001	HNF1B, KLF4, MXI1, PPARA, PPARG	5	2.1224e-001	EGR1, EGR2, FOSB, KLF9, NR1I2										2.122430e-001
2.3.2.3.8.5	WT1-del2	52	5	5.4478e-001	HNF1B, KLF4, MXI1, PPARA, PPARG	5	2.1224e-001	EGR1, EGR2, FOSB, KLF9, NR1I2										2.122430e-001
2.3.2.3.8.6	WT1-del2 I	52	5	5.4478e-001	HNF1B, KLF4, MXI1, PPARA, PPARG	5	2.1224e-001	EGR1, EGR2, FOSB, KLF9, NR1I2										2.122430e-001
2.3.2.3.9	Tra-1	52	5	5.4478e-001	HNF1B, KLF4, MXI1, PPARA, PPARG	5	2.1224e-001	EGR1, EGR2, FOSB, KLF9, NR1I2										2.122430e-001
2.3.2.3.9.1	Tra-1 (long)	52	5	5.4478e-001	HNF1B, KLF4, MXI1, PPARA, PPARG	5	2.1224e-001	EGR1, EGR2, FOSB, KLF9, NR1I2										2.122430e-001
2.3.2.3.9.2	Tra-1 (short)	52	5	5.4478e-001	HNF1B, KLF4, MXI1, PPARA, PPARG	5	2.1224e-001	EGR1, EGR2, FOSB, KLF9, NR1I2										2.122430e-001
2.3.2.4	Gfi-like	52	5	5.4478e-001	HNF1B, KLF4, MXI1, PPARA, PPARG	5	2.1224e-001	EGR1, EGR2, FOSB, KLF9, NR1I2										2.122430e-001
2.3.2.4.1	Gfi-1	52	5	5.4478e-001	HNF1B, KLF4, MXI1, PPARA, PPARG	5	2.1224e-001	EGR1, EGR2, FOSB, KLF9, NR1I2										2.122430e-001
2.3.2.4.2	Pag-3	52	5	5.4478e-001	HNF1B, KLF4, MXI1, PPARA, PPARG	5	2.1224e-001	EGR1, EGR2, FOSB, KLF9, NR1I2										2.122430e-001
2.3.3	Metabolic regulators in fungi	52	5	5.4478e-001	HNF1B, KLF4, MXI1, PPARA, PPARG	5	2.1224e-001	EGR1, EGR2, FOSB, KLF9, NR1I2										2.122430e-001
2.3.3.0.1	ACE2	52	5	5.4478e-001	HNF1B, KLF4, MXI1, PPARA, PPARG	5	2.1224e-001	EGR1, EGR2, FOSB, KLF9, NR1I2										2.122430e-001
2.3.3.0.2	ADR1	52	5	5.4478e-001	HNF1B, KLF4, MXI1, PPARA, PPARG	5	2.1224e-001	EGR1, EGR2, FOSB, KLF9, NR1I2										2.122430e-001
2.3.3.0.3	MIG1	52	5	5.4478e-001	HNF1B, KLF4, MXI1, PPARA, PPARG	5	2.1224e-001	EGR1, EGR2, FOSB, KLF9, NR1I2										2.122430e-001
2.3.3.0.4	CreA	52	5	5.4478e-001	HNF1B, KLF4, MXI1, PPARA, PPARG	5	2.1224e-001	EGR1, EGR2, FOSB, KLF9, NR1I2										2.122430e-001
2.3.3.0.5	MSN2	52	5	5.4478e-001	HNF1B, KLF4, MXI1, PPARA, PPARG	5	2.1224e-001	EGR1, EGR2, FOSB, KLF9, NR1I2										2.122430e-001
2.3.3.0.6	MSN4	52	5	5.4478e-001	HNF1B, KLF4, MXI1, PPARA, PPARG	5	2.1224e-001	EGR1, EGR2, FOSB, KLF9, NR1I2										2.122430e-001
2.3.4	Large factors with NF-6B-like binding properties	52	5	5.4478e-001	HNF1B, KLF4, MXI1, PPARA, PPARG	5	2.1224e-001	EGR1, EGR2, FOSB, KLF9, NR1I2										2.122430e-001
2.3.4.0.1	HIV-EP1	52	5	5.4478e-001	HNF1B, KLF4, MXI1, PPARA, PPARG	5	2.1224e-001	EGR1, EGR2, FOSB, KLF9, NR1I2										2.122430e-001
2.3.4.0.2	HIV-EP2	52	5	5.4478e-001	HNF1B, KLF4, MXI1, PPARA, PPARG	5	2.1224e-001	EGR1, EGR2, FOSB, KLF9, NR1I2										2.122430e-001
2.3.4.0.3	MBP-2	52	5	5.4478e-001	HNF1B, KLF4, MXI1, PPARA, PPARG	5	2.1224e-001	EGR1, EGR2, FOSB, KLF9, NR1I2										2.122430e-001
2.3.4.0.4	KBP-1	52	5	5.4478e-001	HNF1B, KLF4, MXI1, PPARA, PPARG	5	2.1224e-001	EGR1, EGR2, FOSB, KLF9, NR1I2										2.122430e-001
2.3.4.0.5	alphaA-CRYBP1	52	5	5.4478e-001	HNF1B, KLF4, MXI1, PPARA, PPARG	5	2.1224e-001	EGR1, EGR2, FOSB, KLF9, NR1I2										2.122430e-001
2.3.5	Viral regulators	52	5	5.4478e-001	HNF1B, KLF4, MXI1, PPARA, PPARG	5	2.1224e-001	EGR1, EGR2, FOSB, KLF9, NR1I2										2.122430e-001
2.3.5.0.1	T-Ag	52	5	5.4478e-001	HNF1B, KLF4, MXI1, PPARA, PPARG	5	2.1224e-001	EGR1, EGR2, FOSB, KLF9, NR1I2										2.122430e-001
4.12	SMAD/NF-1	8				1	4.0760e-001	NFIC							1	2.9193e-001	SMAD7	2.919330e-001
4.12.1	SMAD	8				1	4.0760e-001	NFIC							1	2.9193e-001	SMAD7	2.919330e-001
4.12.1.1	receptor-regulated SMADs	8				1	4.0760e-001	NFIC							1	2.9193e-001	SMAD7	2.919330e-001
4.12.1.1.1	SMAD1	8				1	4.0760e-001	NFIC							1	2.9193e-001	SMAD7	2.919330e-001
4.12.1.1.2	SMAD2	8				1	4.0760e-001	NFIC							1	2.9193e-001	SMAD7	2.919330e-001
4.12.1.1.3	SMAD3	8				1	4.0760e-001	NFIC							1	2.9193e-001	SMAD7	2.919330e-001
4.12.1.1.4	SMAD5	8				1	4.0760e-001	NFIC							1	2.9193e-001	SMAD7	2.919330e-001
4.12.1.1.5	SMAD8	8				1	4.0760e-001	NFIC							1	2.9193e-001	SMAD7	2.919330e-001
4.12.1.2	common mediator SMADs	8				1	4.0760e-001	NFIC							1	2.9193e-001	SMAD7	2.919330e-001
4.12.1.2.1	SMAD4	8				1	4.0760e-001	NFIC							1	2.9193e-001	SMAD7	2.919330e-001
4.12.1.2.1.1	SMAD4	8				1	4.0760e-001	NFIC							1	2.9193e-001	SMAD7	2.919330e-001
4.12.1.2.1.2	SMAD4 delta 3	8				1	4.0760e-001	NFIC							1	2.9193e-001	SMAD7	2.919330e-001
4.12.1.2.1.3	SMAD4 delta 4	8				1	4.0760e-001	NFIC							1	2.9193e-001	SMAD7	2.919330e-001
4.12.1.2.1.4	SMAD4 delta 6	8				1	4.0760e-001	NFIC							1	2.9193e-001	SMAD7	2.919330e-001
4.12.1.2.1.5	SMAD4 delta 5-6	8				1	4.0760e-001	NFIC							1	2.9193e-001	SMAD7	2.919330e-001
4.12.1.2.1.6	SMAD4 delta 4-6	8				1	4.0760e-001	NFIC							1	2.9193e-001	SMAD7	2.919330e-001
4.12.1.2.1.7	SMAD4 delta 4-7	8				1	4.0760e-001	NFIC							1	2.9193e-001	SMAD7	2.919330e-001
4.12.1.2.2	SMAD4beta	8				1	4.0760e-001	NFIC							1	2.9193e-001	SMAD7	2.919330e-001
4.12.1.2.3	SMAD10	8				1	4.0760e-001	NFIC							1	2.9193e-001	SMAD7	2.919330e-001
4.12.1.3	inhibitory SMADs	8				1	4.0760e-001	NFIC							1	2.9193e-001	SMAD7	2.919330e-001
4.12.1.3.1	SMAD6	8				1	4.0760e-001	NFIC							1	2.9193e-001	SMAD7	2.919330e-001
4.12.1.3.2	SMAD7	8				1	4.0760e-001	NFIC							1	2.9193e-001	SMAD7	2.919330e-001
4.12.2	NF-1	8				1	4.0760e-001	NFIC							1	2.9193e-001	SMAD7	2.919330e-001
4.12.2.0.1	NF-1A /mNF-1B	8				1	4.0760e-001	NFIC							1	2.9193e-001	SMAD7	2.919330e-001
4.12.2.0.1.1	NF-1A1	8				1	4.0760e-001	NFIC							1	2.9193e-001	SMAD7	2.919330e-001
4.12.2.0.1.2	NF-1A1.1	8				1	4.0760e-001	NFIC							1	2.9193e-001	SMAD7	2.919330e-001
4.12.2.0.1.3	NF-1A2	8				1	4.0760e-001	NFIC							1	2.9193e-001	SMAD7	2.919330e-001
4.12.2.0.1.4	NF-1A3	8				1	4.0760e-001	NFIC							1	2.9193e-001	SMAD7	2.919330e-001
4.12.2.0.1.5	NF-1A4	8				1	4.0760e-001	NFIC							1	2.9193e-001	SMAD7	2.919330e-001
4.12.2.0.1.6	NF-1A5	8				1	4.0760e-001	NFIC							1	2.9193e-001	SMAD7	2.919330e-001
4.12.2.0.1.7	NF-1A6	8				1	4.0760e-001	NFIC							1	2.9193e-001	SMAD7	2.919330e-001
4.12.2.0.2	NF-1B	8				1	4.0760e-001	NFIC							1	2.9193e-001	SMAD7	2.919330e-001
4.12.2.0.2.1	NF-1B1	8				1	4.0760e-001	NFIC							1	2.9193e-001	SMAD7	2.919330e-001
4.12.2.0.2.2	NF-1B2	8				1	4.0760e-001	NFIC							1	2.9193e-001	SMAD7	2.919330e-001
4.12.2.0.2.3	NF-1B3	8				1	4.0760e-001	NFIC							1	2.9193e-001	SMAD7	2.919330e-001
4.12.2.0.2.4	NF-1B4	8				1	4.0760e-001	NFIC							1	2.9193e-001	SMAD7	2.919330e-001
4.12.2.0.3	NF-1C	8				1	4.0760e-001	NFIC							1	2.9193e-001	SMAD7	2.919330e-001
4.12.2.0.3.1	NF-1C1 / CTF-1	8				1	4.0760e-001	NFIC							1	2.9193e-001	SMAD7	2.919330e-001
4.12.2.0.3.2	NF-1C2 / CTF-2	8				1	4.0760e-001	NFIC							1	2.9193e-001	SMAD7	2.919330e-001
4.12.2.0.3.3	CTF-3	8				1	4.0760e-001	NFIC							1	2.9193e-001	SMAD7	2.919330e-001
4.12.2.0.3.4	CTF-4	8				1	4.0760e-001	NFIC							1	2.9193e-001	SMAD7	2.919330e-001
4.12.2.0.3.5	CTF-5	8				1	4.0760e-001	NFIC							1	2.9193e-001	SMAD7	2.919330e-001
4.12.2.0.3.6	CTF-6	8				1	4.0760e-001	NFIC							1	2.9193e-001	SMAD7	2.919330e-001
4.12.2.0.3.7	CTF-7	8				1	4.0760e-001	NFIC							1	2.9193e-001	SMAD7	2.919330e-001
4.12.2.0.3.8	NF-1C4	8				1	4.0760e-001	NFIC							1	2.9193e-001	SMAD7	2.919330e-001
4.12.2.0.4	NF-1X	8				1	4.0760e-001	NFIC							1	2.9193e-001	SMAD7	2.919330e-001
4.12.2.0.4.1	NF-1X1	8				1	4.0760e-001	NFIC							1	2.9193e-001	SMAD7	2.919330e-001
4.12.2.0.4.2	NF-1X2	8				1	4.0760e-001	NFIC							1	2.9193e-001	SMAD7	2.919330e-001
4.12.2.0.4.3	NF-1X3	8				1	4.0760e-001	NFIC							1	2.9193e-001	SMAD7	2.919330e-001
4.8	Histone fold	4							1	2.9586e-001	NFYC							2.958590e-001
4.8.1	Heteromeric CCAAT factors	4							1	2.9586e-001	NFYC							2.958590e-001
4.8.1.0.1	NF-YA	4							1	2.9586e-001	NFYC							2.958590e-001
4.8.1.0.2	NF-YB	4							1	2.9586e-001	NFYC							2.958590e-001
4.8.1.0.3	NF-YC	4							1	2.9586e-001	NFYC							2.958590e-001
4.8.2	General transcription factors with histone fold	4							1	2.9586e-001	NFYC							2.958590e-001
4.8.2.0.1	TFIIB	4							1	2.9586e-001	NFYC							2.958590e-001
4.8.2.0.2	TAF(II)40	4							1	2.9586e-001	NFYC							2.958590e-001
4.8.2.0.3	TAF(II)60	4							1	2.9586e-001	NFYC							2.958590e-001
4.9	Grainyhead	4	1	3.2311e-001	GRHL1													3.231130e-001
4.9.1	LSF/CP2	4	1	3.2311e-001	GRHL1													3.231130e-001
4.9.1.0.1	TFCP2	4	1	3.2311e-001	GRHL1													3.231130e-001
4.9.1.0.1.1	LSF/CP2/LBP-1c	4	1	3.2311e-001	GRHL1													3.231130e-001
4.9.1.0.1.2	LBP-1d	4	1	3.2311e-001	GRHL1													3.231130e-001
4.9.1.0.2	UBP1/NF2D9	4	1	3.2311e-001	GRHL1													3.231130e-001
4.9.1.0.3	LBP-9/CRTR-1	4	1	3.2311e-001	GRHL1													3.231130e-001
4.9.2	Grainyhead	4	1	3.2311e-001	GRHL1													3.231130e-001
4.9.2.0		4	1	3.2311e-001	GRHL1													3.231130e-001
4.9.2.0.1	LBP-32/MGR	4	1	3.2311e-001	GRHL1													3.231130e-001
4.9.2.0.2	Grh	4	1	3.2311e-001	GRHL1													3.231130e-001
4.9.2.0.3	Ce-GRH-1	4	1	3.2311e-001	GRHL1													3.231130e-001
4.4	MADS box	6	1	4.4414e-001	MEF2C	1	3.2393e-001	NR1H4										3.239270e-001
4.4.1	Regulators of differentiation	6	1	4.4414e-001	MEF2C	1	3.2393e-001	NR1H4										3.239270e-001
4.4.1.1	MEF-2	6	1	4.4414e-001	MEF2C	1	3.2393e-001	NR1H4										3.239270e-001
4.4.1.1.1	MEF-2A	6	1	4.4414e-001	MEF2C	1	3.2393e-001	NR1H4										3.239270e-001
4.4.1.1.1.1	MEF-2A	6	1	4.4414e-001	MEF2C	1	3.2393e-001	NR1H4										3.239270e-001
4.4.1.1.1.2	aMEF-2	6	1	4.4414e-001	MEF2C	1	3.2393e-001	NR1H4										3.239270e-001
4.4.1.1.1.3	RSRFC4	6	1	4.4414e-001	MEF2C	1	3.2393e-001	NR1H4										3.239270e-001
4.4.1.1.1.4	RSRFC9	6	1	4.4414e-001	MEF2C	1	3.2393e-001	NR1H4										3.239270e-001
4.4.1.1.2	MEF-2B	6	1	4.4414e-001	MEF2C	1	3.2393e-001	NR1H4										3.239270e-001
4.4.1.1.2.1	MEF-2B1	6	1	4.4414e-001	MEF2C	1	3.2393e-001	NR1H4										3.239270e-001
4.4.1.1.2.2	MEF-2B2	6	1	4.4414e-001	MEF2C	1	3.2393e-001	NR1H4										3.239270e-001
4.4.1.1.2.3	MEF-2B3	6	1	4.4414e-001	MEF2C	1	3.2393e-001	NR1H4										3.239270e-001
4.4.1.1.2.4	MEF-2B4	6	1	4.4414e-001	MEF2C	1	3.2393e-001	NR1H4										3.239270e-001
4.4.1.1.3	MEF-2C	6	1	4.4414e-001	MEF2C	1	3.2393e-001	NR1H4										3.239270e-001
4.4.1.1.3.1	MEF-2C	6	1	4.4414e-001	MEF2C	1	3.2393e-001	NR1H4										3.239270e-001
4.4.1.1.3.2	MEF-2C/delta8	6	1	4.4414e-001	MEF2C	1	3.2393e-001	NR1H4										3.239270e-001
4.4.1.1.3.3	MEF-2C/delta32	6	1	4.4414e-001	MEF2C	1	3.2393e-001	NR1H4										3.239270e-001
4.4.1.1.3.4	MEF-2C/delta8,32	6	1	4.4414e-001	MEF2C	1	3.2393e-001	NR1H4										3.239270e-001
4.4.1.1.4	MEF-2D	6	1	4.4414e-001	MEF2C	1	3.2393e-001	NR1H4										3.239270e-001
4.4.1.1.4.1	MEF-2DAB	6	1	4.4414e-001	MEF2C	1	3.2393e-001	NR1H4										3.239270e-001
4.4.1.1.4.2	MEF-2DA''B	6	1	4.4414e-001	MEF2C	1	3.2393e-001	NR1H4										3.239270e-001
4.4.1.1.4.3	MEF-2D0B	6	1	4.4414e-001	MEF2C	1	3.2393e-001	NR1H4										3.239270e-001
4.4.1.1.4.4	MEF-2DA0	6	1	4.4414e-001	MEF2C	1	3.2393e-001	NR1H4										3.239270e-001
4.4.1.1.4.5	MEF-2DA''0	6	1	4.4414e-001	MEF2C	1	3.2393e-001	NR1H4										3.239270e-001
4.4.1.1.4.6	MEF-2D00	6	1	4.4414e-001	MEF2C	1	3.2393e-001	NR1H4										3.239270e-001
4.4.1.1.5	D-MEF2	6	1	4.4414e-001	MEF2C	1	3.2393e-001	NR1H4										3.239270e-001
4.4.1.2	homeotic genes	6	1	4.4414e-001	MEF2C	1	3.2393e-001	NR1H4										3.239270e-001
4.4.1.2.1	AG	6	1	4.4414e-001	MEF2C	1	3.2393e-001	NR1H4										3.239270e-001
4.4.1.2.10	Fbp3	6	1	4.4414e-001	MEF2C	1	3.2393e-001	NR1H4										3.239270e-001
4.4.1.2.11	AGL1	6	1	4.4414e-001	MEF2C	1	3.2393e-001	NR1H4										3.239270e-001
4.4.1.2.12	AGL2	6	1	4.4414e-001	MEF2C	1	3.2393e-001	NR1H4										3.239270e-001
4.4.1.2.13	AGL3	6	1	4.4414e-001	MEF2C	1	3.2393e-001	NR1H4										3.239270e-001
4.4.1.2.14	AGL4	6	1	4.4414e-001	MEF2C	1	3.2393e-001	NR1H4										3.239270e-001
4.4.1.2.15	AGL5	6	1	4.4414e-001	MEF2C	1	3.2393e-001	NR1H4										3.239270e-001
4.4.1.2.16	AGL6	6	1	4.4414e-001	MEF2C	1	3.2393e-001	NR1H4										3.239270e-001
4.4.1.2.17	SQA	6	1	4.4414e-001	MEF2C	1	3.2393e-001	NR1H4										3.239270e-001
4.4.1.2.18	O-MADS	6	1	4.4414e-001	MEF2C	1	3.2393e-001	NR1H4										3.239270e-001
4.4.1.2.19	TAG1	6	1	4.4414e-001	MEF2C	1	3.2393e-001	NR1H4										3.239270e-001
4.4.1.2.2	AP1	6	1	4.4414e-001	MEF2C	1	3.2393e-001	NR1H4										3.239270e-001
4.4.1.2.20	TDR3	6	1	4.4414e-001	MEF2C	1	3.2393e-001	NR1H4										3.239270e-001
4.4.1.2.21	TDR4	6	1	4.4414e-001	MEF2C	1	3.2393e-001	NR1H4										3.239270e-001
4.4.1.2.22	TDR5	6	1	4.4414e-001	MEF2C	1	3.2393e-001	NR1H4										3.239270e-001
4.4.1.2.23	TDR6	6	1	4.4414e-001	MEF2C	1	3.2393e-001	NR1H4										3.239270e-001
4.4.1.2.24	NAG1	6	1	4.4414e-001	MEF2C	1	3.2393e-001	NR1H4										3.239270e-001
4.4.1.2.25	Tobmads1	6	1	4.4414e-001	MEF2C	1	3.2393e-001	NR1H4										3.239270e-001
4.4.1.2.26	MADS1	6	1	4.4414e-001	MEF2C	1	3.2393e-001	NR1H4										3.239270e-001
4.4.1.2.3	DEF A/AP3/GP	6	1	4.4414e-001	MEF2C	1	3.2393e-001	NR1H4										3.239270e-001
4.4.1.2.4	GLO	6	1	4.4414e-001	MEF2C	1	3.2393e-001	NR1H4										3.239270e-001
4.4.1.2.5	NMH7	6	1	4.4414e-001	MEF2C	1	3.2393e-001	NR1H4										3.239270e-001
4.4.1.2.6	ZEM	6	1	4.4414e-001	MEF2C	1	3.2393e-001	NR1H4										3.239270e-001
4.4.1.2.6.1	ZEM1	6	1	4.4414e-001	MEF2C	1	3.2393e-001	NR1H4										3.239270e-001
4.4.1.2.6.2	ZEM2	6	1	4.4414e-001	MEF2C	1	3.2393e-001	NR1H4										3.239270e-001
4.4.1.2.6.3	ZEM3	6	1	4.4414e-001	MEF2C	1	3.2393e-001	NR1H4										3.239270e-001
4.4.1.2.6.4	ZEM4	6	1	4.4414e-001	MEF2C	1	3.2393e-001	NR1H4										3.239270e-001
4.4.1.2.6.5	ZEM5	6	1	4.4414e-001	MEF2C	1	3.2393e-001	NR1H4										3.239270e-001
4.4.1.2.7	PI	6	1	4.4414e-001	MEF2C	1	3.2393e-001	NR1H4										3.239270e-001
4.4.1.2.8	PMADS3	6	1	4.4414e-001	MEF2C	1	3.2393e-001	NR1H4										3.239270e-001
4.4.1.2.9	Fbp2	6	1	4.4414e-001	MEF2C	1	3.2393e-001	NR1H4										3.239270e-001
4.4.1.3	yeast regulators	6	1	4.4414e-001	MEF2C	1	3.2393e-001	NR1H4										3.239270e-001
4.4.1.3.1	MCM1	6	1	4.4414e-001	MEF2C	1	3.2393e-001	NR1H4										3.239270e-001
4.4.1.3.2	YBR182C	6	1	4.4414e-001	MEF2C	1	3.2393e-001	NR1H4										3.239270e-001
4.4.2	Responders to external signals	6	1	4.4414e-001	MEF2C	1	3.2393e-001	NR1H4										3.239270e-001
4.4.2.0.1	SRF	6	1	4.4414e-001	MEF2C	1	3.2393e-001	NR1H4										3.239270e-001
4.4.2.0.2	RLM1	6	1	4.4414e-001	MEF2C	1	3.2393e-001	NR1H4										3.239270e-001
4.4.3	Metabolic regulators	6	1	4.4414e-001	MEF2C	1	3.2393e-001	NR1H4										3.239270e-001
4.4.3.0.1	ARG RI	6	1	4.4414e-001	MEF2C	1	3.2393e-001	NR1H4										3.239270e-001
4.1	RHR (Rel homology region)	51													3	3.6114e-001	CSDA, MSX1, SMAD7	3.611360e-001
4.1.1	Rel/ankyrin	51													3	3.6114e-001	CSDA, MSX1, SMAD7	3.611360e-001
4.1.1.0.1	NF-kappaB1	51													3	3.6114e-001	CSDA, MSX1, SMAD7	3.611360e-001
4.1.1.0.1.1	p105	51													3	3.6114e-001	CSDA, MSX1, SMAD7	3.611360e-001
4.1.1.0.1.2	p50	51													3	3.6114e-001	CSDA, MSX1, SMAD7	3.611360e-001
4.1.1.0.2	NF-kappaB2	51													3	3.6114e-001	CSDA, MSX1, SMAD7	3.611360e-001
4.1.1.0.2.1	p100	51													3	3.6114e-001	CSDA, MSX1, SMAD7	3.611360e-001
4.1.1.0.2.2	p52	51													3	3.6114e-001	CSDA, MSX1, SMAD7	3.611360e-001
4.1.1.0.2.3	p49	51													3	3.6114e-001	CSDA, MSX1, SMAD7	3.611360e-001
4.1.1.0.3	RelA	51													3	3.6114e-001	CSDA, MSX1, SMAD7	3.611360e-001
4.1.1.0.3.1	p65	51													3	3.6114e-001	CSDA, MSX1, SMAD7	3.611360e-001
4.1.1.0.3.2	p65Delta	51													3	3.6114e-001	CSDA, MSX1, SMAD7	3.611360e-001
4.1.1.0.4	RelB	51													3	3.6114e-001	CSDA, MSX1, SMAD7	3.611360e-001
4.1.1.0.5	c-Rel	51													3	3.6114e-001	CSDA, MSX1, SMAD7	3.611360e-001
4.1.1.0.6	v-Rel	51													3	3.6114e-001	CSDA, MSX1, SMAD7	3.611360e-001
4.1.1.0.7	Dorsal	51													3	3.6114e-001	CSDA, MSX1, SMAD7	3.611360e-001
4.1.2	ankyrin only	51													3	3.6114e-001	CSDA, MSX1, SMAD7	3.611360e-001
4.1.2.0.1	IkappaBalpha	51													3	3.6114e-001	CSDA, MSX1, SMAD7	3.611360e-001
4.1.2.0.2	IkappaBbeta	51													3	3.6114e-001	CSDA, MSX1, SMAD7	3.611360e-001
4.1.2.0.3	IkappaBgamma	51													3	3.6114e-001	CSDA, MSX1, SMAD7	3.611360e-001
4.1.2.0.3.1	IkappaBgamma	51													3	3.6114e-001	CSDA, MSX1, SMAD7	3.611360e-001
4.1.2.0.3.2	IkappaBgamma-1	51													3	3.6114e-001	CSDA, MSX1, SMAD7	3.611360e-001
4.1.2.0.3.3	IkappaBgamma-2	51													3	3.6114e-001	CSDA, MSX1, SMAD7	3.611360e-001
4.1.2.0.4	IkappaBR	51													3	3.6114e-001	CSDA, MSX1, SMAD7	3.611360e-001
4.1.2.0.5	Bcl-3	51													3	3.6114e-001	CSDA, MSX1, SMAD7	3.611360e-001
4.1.2.0.6	Cactus	51													3	3.6114e-001	CSDA, MSX1, SMAD7	3.611360e-001
4.1.3	NF-AT	51													3	3.6114e-001	CSDA, MSX1, SMAD7	3.611360e-001
4.1.3.0.1	NF-AT1 (NF-ATp)	51													3	3.6114e-001	CSDA, MSX1, SMAD7	3.611360e-001
4.1.3.0.2	NF-AT2 (NF-ATc)	51													3	3.6114e-001	CSDA, MSX1, SMAD7	3.611360e-001
4.1.3.0.2.1	NF-AT2-alpha	51													3	3.6114e-001	CSDA, MSX1, SMAD7	3.611360e-001
4.1.3.0.2.2	NF-AT2-beta	51													3	3.6114e-001	CSDA, MSX1, SMAD7	3.611360e-001
4.1.3.0.3	NF-AT3 (NF-ATc4)	51													3	3.6114e-001	CSDA, MSX1, SMAD7	3.611360e-001
4.1.3.0.4	NF-AT4 (NF-ATx, NF-ATc3)	51													3	3.6114e-001	CSDA, MSX1, SMAD7	3.611360e-001
4.1.3.0.5	NF-AT5	51													3	3.6114e-001	CSDA, MSX1, SMAD7	3.611360e-001
4.10	Cold-shock domain factors	51													3	3.6114e-001	CSDA, MSX1, SMAD7	3.611360e-001
4.10.1	csd	51													3	3.6114e-001	CSDA, MSX1, SMAD7	3.611360e-001
4.10.1.1	A (DbpA-like)	51													3	3.6114e-001	CSDA, MSX1, SMAD7	3.611360e-001
4.10.1.1.1	DbpA	51													3	3.6114e-001	CSDA, MSX1, SMAD7	3.611360e-001
4.10.1.1.1.1	DbpA	51													3	3.6114e-001	CSDA, MSX1, SMAD7	3.611360e-001
4.10.1.1.1.2	DbpAv	51													3	3.6114e-001	CSDA, MSX1, SMAD7	3.611360e-001
4.10.1.1.2	Ybx-3	51													3	3.6114e-001	CSDA, MSX1, SMAD7	3.611360e-001
4.10.1.1.3	RSV-EF-II	51													3	3.6114e-001	CSDA, MSX1, SMAD7	3.611360e-001
4.10.1.2	B (YB-1/DbpB-like)	51													3	3.6114e-001	CSDA, MSX1, SMAD7	3.611360e-001
4.10.1.2.1	YB-1 / DbpB / EFI	51													3	3.6114e-001	CSDA, MSX1, SMAD7	3.611360e-001
4.10.1.2.2	YB-3	51													3	3.6114e-001	CSDA, MSX1, SMAD7	3.611360e-001
4.10.1.3	C (FRG Y2-like)	51													3	3.6114e-001	CSDA, MSX1, SMAD7	3.611360e-001
4.10.1.3.1	FRG Y2	51													3	3.6114e-001	CSDA, MSX1, SMAD7	3.611360e-001
0.4	E1A-like factors	14	2	3.7818e-001	CEBPD, STAT4	1	6.0347e-001	ZEB1							1	4.5656e-001	SOX4	3.781770e-001
0.4.1	E1A	14	2	3.7818e-001	CEBPD, STAT4	1	6.0347e-001	ZEB1							1	4.5656e-001	SOX4	3.781770e-001
0.4.1.0.1	E1A	14	2	3.7818e-001	CEBPD, STAT4	1	6.0347e-001	ZEB1							1	4.5656e-001	SOX4	3.781770e-001
0.4.1.0.1.1	E1A 12S	14	2	3.7818e-001	CEBPD, STAT4	1	6.0347e-001	ZEB1							1	4.5656e-001	SOX4	3.781770e-001
0.4.1.0.1.2	E1A 13S	14	2	3.7818e-001	CEBPD, STAT4	1	6.0347e-001	ZEB1							1	4.5656e-001	SOX4	3.781770e-001
4	beta-Scaffold Factors with Minor Groove Contacts	129										1	3.8508e-001	SOX11	6	4.6772e-001	CREM, CSDA, MSX1, MSX2, SMAD7, SOX4	3.850750e-001
1.3	Helix-loop-helix / leucine zipper factors (bHLH-ZI	52	5	5.4478e-001	CEBPA, CEBPD, MEF2C, MXD1, MXI1				5	4.4563e-001	E2F3, GATA3, MYBL2, MYCL1, TCF3							4.456340e-001
1.3.1	Ubiquitous bHLH-ZIP factors	52	5	5.4478e-001	CEBPA, CEBPD, MEF2C, MXD1, MXI1				5	4.4563e-001	E2F3, GATA3, MYBL2, MYCL1, TCF3							4.456340e-001
1.3.1.1	TFE3	52	5	5.4478e-001	CEBPA, CEBPD, MEF2C, MXD1, MXI1				5	4.4563e-001	E2F3, GATA3, MYBL2, MYCL1, TCF3							4.456340e-001
1.3.1.1.1	TFE3	52	5	5.4478e-001	CEBPA, CEBPD, MEF2C, MXD1, MXI1				5	4.4563e-001	E2F3, GATA3, MYBL2, MYCL1, TCF3							4.456340e-001
1.3.1.1.1.1	TFE3-L	52	5	5.4478e-001	CEBPA, CEBPD, MEF2C, MXD1, MXI1				5	4.4563e-001	E2F3, GATA3, MYBL2, MYCL1, TCF3							4.456340e-001
1.3.1.1.1.2	TFE3-S	52	5	5.4478e-001	CEBPA, CEBPD, MEF2C, MXD1, MXI1				5	4.4563e-001	E2F3, GATA3, MYBL2, MYCL1, TCF3							4.456340e-001
1.3.1.1.2	TFEB	52	5	5.4478e-001	CEBPA, CEBPD, MEF2C, MXD1, MXI1				5	4.4563e-001	E2F3, GATA3, MYBL2, MYCL1, TCF3							4.456340e-001
1.3.1.1.3	TFEC	52	5	5.4478e-001	CEBPA, CEBPD, MEF2C, MXD1, MXI1				5	4.4563e-001	E2F3, GATA3, MYBL2, MYCL1, TCF3							4.456340e-001
1.3.1.1.4	Mi	52	5	5.4478e-001	CEBPA, CEBPD, MEF2C, MXD1, MXI1				5	4.4563e-001	E2F3, GATA3, MYBL2, MYCL1, TCF3							4.456340e-001
1.3.1.1.4.1	Mi (419 AA)	52	5	5.4478e-001	CEBPA, CEBPD, MEF2C, MXD1, MXI1				5	4.4563e-001	E2F3, GATA3, MYBL2, MYCL1, TCF3							4.456340e-001
1.3.1.1.4.2	Mi (413 AA)	52	5	5.4478e-001	CEBPA, CEBPD, MEF2C, MXD1, MXI1				5	4.4563e-001	E2F3, GATA3, MYBL2, MYCL1, TCF3							4.456340e-001
1.3.1.2	USF	52	5	5.4478e-001	CEBPA, CEBPD, MEF2C, MXD1, MXI1				5	4.4563e-001	E2F3, GATA3, MYBL2, MYCL1, TCF3							4.456340e-001
1.3.1.2.1	SpF1	52	5	5.4478e-001	CEBPA, CEBPD, MEF2C, MXD1, MXI1				5	4.4563e-001	E2F3, GATA3, MYBL2, MYCL1, TCF3							4.456340e-001
1.3.1.2.2	USF	52	5	5.4478e-001	CEBPA, CEBPD, MEF2C, MXD1, MXI1				5	4.4563e-001	E2F3, GATA3, MYBL2, MYCL1, TCF3							4.456340e-001
1.3.1.2.3	USF2	52	5	5.4478e-001	CEBPA, CEBPD, MEF2C, MXD1, MXI1				5	4.4563e-001	E2F3, GATA3, MYBL2, MYCL1, TCF3							4.456340e-001
1.3.1.2.3.1	USF2a	52	5	5.4478e-001	CEBPA, CEBPD, MEF2C, MXD1, MXI1				5	4.4563e-001	E2F3, GATA3, MYBL2, MYCL1, TCF3							4.456340e-001
1.3.1.2.3.2	USF2b	52	5	5.4478e-001	CEBPA, CEBPD, MEF2C, MXD1, MXI1				5	4.4563e-001	E2F3, GATA3, MYBL2, MYCL1, TCF3							4.456340e-001
1.3.1.3	SREBP	52	5	5.4478e-001	CEBPA, CEBPD, MEF2C, MXD1, MXI1				5	4.4563e-001	E2F3, GATA3, MYBL2, MYCL1, TCF3							4.456340e-001
1.3.1.3.1	SREBP-1	52	5	5.4478e-001	CEBPA, CEBPD, MEF2C, MXD1, MXI1				5	4.4563e-001	E2F3, GATA3, MYBL2, MYCL1, TCF3							4.456340e-001
1.3.1.3.1.1	SREBP-1a	52	5	5.4478e-001	CEBPA, CEBPD, MEF2C, MXD1, MXI1				5	4.4563e-001	E2F3, GATA3, MYBL2, MYCL1, TCF3							4.456340e-001
1.3.1.3.1.2	SREBP-1b	52	5	5.4478e-001	CEBPA, CEBPD, MEF2C, MXD1, MXI1				5	4.4563e-001	E2F3, GATA3, MYBL2, MYCL1, TCF3							4.456340e-001
1.3.1.3.1.3	SREBP-1c	52	5	5.4478e-001	CEBPA, CEBPD, MEF2C, MXD1, MXI1				5	4.4563e-001	E2F3, GATA3, MYBL2, MYCL1, TCF3							4.456340e-001
1.3.1.3.2	SREBP-2	52	5	5.4478e-001	CEBPA, CEBPD, MEF2C, MXD1, MXI1				5	4.4563e-001	E2F3, GATA3, MYBL2, MYCL1, TCF3							4.456340e-001
1.3.1.4	AP-4	52	5	5.4478e-001	CEBPA, CEBPD, MEF2C, MXD1, MXI1				5	4.4563e-001	E2F3, GATA3, MYBL2, MYCL1, TCF3							4.456340e-001
1.3.1.4.1	AP-4	52	5	5.4478e-001	CEBPA, CEBPD, MEF2C, MXD1, MXI1				5	4.4563e-001	E2F3, GATA3, MYBL2, MYCL1, TCF3							4.456340e-001
1.3.2	Cell-cycle controlling factors	52	5	5.4478e-001	CEBPA, CEBPD, MEF2C, MXD1, MXI1				5	4.4563e-001	E2F3, GATA3, MYBL2, MYCL1, TCF3							4.456340e-001
1.3.2.1	Myc	52	5	5.4478e-001	CEBPA, CEBPD, MEF2C, MXD1, MXI1				5	4.4563e-001	E2F3, GATA3, MYBL2, MYCL1, TCF3							4.456340e-001
1.3.2.1.1	c-Myc	52	5	5.4478e-001	CEBPA, CEBPD, MEF2C, MXD1, MXI1				5	4.4563e-001	E2F3, GATA3, MYBL2, MYCL1, TCF3							4.456340e-001
1.3.2.1.1.1	c-Myc 2 (c, h, m)	52	5	5.4478e-001	CEBPA, CEBPD, MEF2C, MXD1, MXI1				5	4.4563e-001	E2F3, GATA3, MYBL2, MYCL1, TCF3							4.456340e-001
1.3.2.1.1.2	c-Myc 1 (c, h, m)	52	5	5.4478e-001	CEBPA, CEBPD, MEF2C, MXD1, MXI1				5	4.4563e-001	E2F3, GATA3, MYBL2, MYCL1, TCF3							4.456340e-001
1.3.2.1.1.3	p64c-Myc (X)	52	5	5.4478e-001	CEBPA, CEBPD, MEF2C, MXD1, MXI1				5	4.4563e-001	E2F3, GATA3, MYBL2, MYCL1, TCF3							4.456340e-001
1.3.2.1.2	N-Myc	52	5	5.4478e-001	CEBPA, CEBPD, MEF2C, MXD1, MXI1				5	4.4563e-001	E2F3, GATA3, MYBL2, MYCL1, TCF3							4.456340e-001
1.3.2.1.3	L-Myc	52	5	5.4478e-001	CEBPA, CEBPD, MEF2C, MXD1, MXI1				5	4.4563e-001	E2F3, GATA3, MYBL2, MYCL1, TCF3							4.456340e-001
1.3.2.1.3.1	L-Myc	52	5	5.4478e-001	CEBPA, CEBPD, MEF2C, MXD1, MXI1				5	4.4563e-001	E2F3, GATA3, MYBL2, MYCL1, TCF3							4.456340e-001
1.3.2.1.3.2	L-Myc (206 AA)	52	5	5.4478e-001	CEBPA, CEBPD, MEF2C, MXD1, MXI1				5	4.4563e-001	E2F3, GATA3, MYBL2, MYCL1, TCF3							4.456340e-001
1.3.2.1.4	L-Myc2 (X)	52	5	5.4478e-001	CEBPA, CEBPD, MEF2C, MXD1, MXI1				5	4.4563e-001	E2F3, GATA3, MYBL2, MYCL1, TCF3							4.456340e-001
1.3.2.1.5	B-Myc	52	5	5.4478e-001	CEBPA, CEBPD, MEF2C, MXD1, MXI1				5	4.4563e-001	E2F3, GATA3, MYBL2, MYCL1, TCF3							4.456340e-001
1.3.2.1.6	v-Myc	52	5	5.4478e-001	CEBPA, CEBPD, MEF2C, MXD1, MXI1				5	4.4563e-001	E2F3, GATA3, MYBL2, MYCL1, TCF3							4.456340e-001
1.3.2.2	Mad/Max	52	5	5.4478e-001	CEBPA, CEBPD, MEF2C, MXD1, MXI1				5	4.4563e-001	E2F3, GATA3, MYBL2, MYCL1, TCF3							4.456340e-001
1.3.2.2.1	Max	52	5	5.4478e-001	CEBPA, CEBPD, MEF2C, MXD1, MXI1				5	4.4563e-001	E2F3, GATA3, MYBL2, MYCL1, TCF3							4.456340e-001
1.3.2.2.1.1	Max2	52	5	5.4478e-001	CEBPA, CEBPD, MEF2C, MXD1, MXI1				5	4.4563e-001	E2F3, GATA3, MYBL2, MYCL1, TCF3							4.456340e-001
1.3.2.2.1.2	Max1	52	5	5.4478e-001	CEBPA, CEBPD, MEF2C, MXD1, MXI1				5	4.4563e-001	E2F3, GATA3, MYBL2, MYCL1, TCF3							4.456340e-001
1.3.2.2.1.3	DeltaMax	52	5	5.4478e-001	CEBPA, CEBPD, MEF2C, MXD1, MXI1				5	4.4563e-001	E2F3, GATA3, MYBL2, MYCL1, TCF3							4.456340e-001
1.3.2.2.2	Mad1	52	5	5.4478e-001	CEBPA, CEBPD, MEF2C, MXD1, MXI1				5	4.4563e-001	E2F3, GATA3, MYBL2, MYCL1, TCF3							4.456340e-001
1.3.2.2.3	Mxi1	52	5	5.4478e-001	CEBPA, CEBPD, MEF2C, MXD1, MXI1				5	4.4563e-001	E2F3, GATA3, MYBL2, MYCL1, TCF3							4.456340e-001
1.3.2.2.3.1	Mxi1	52	5	5.4478e-001	CEBPA, CEBPD, MEF2C, MXD1, MXI1				5	4.4563e-001	E2F3, GATA3, MYBL2, MYCL1, TCF3							4.456340e-001
1.3.2.2.3.2	Mxi1-WR	52	5	5.4478e-001	CEBPA, CEBPD, MEF2C, MXD1, MXI1				5	4.4563e-001	E2F3, GATA3, MYBL2, MYCL1, TCF3							4.456340e-001
1.3.2.2.4	Mad3	52	5	5.4478e-001	CEBPA, CEBPD, MEF2C, MXD1, MXI1				5	4.4563e-001	E2F3, GATA3, MYBL2, MYCL1, TCF3							4.456340e-001
1.3.2.2.5	Mad4	52	5	5.4478e-001	CEBPA, CEBPD, MEF2C, MXD1, MXI1				5	4.4563e-001	E2F3, GATA3, MYBL2, MYCL1, TCF3							4.456340e-001
4.2	STAT	16													1	5.0300e-001	MSX2	5.029990e-001
4.2.1	STAT	16													1	5.0300e-001	MSX2	5.029990e-001
4.2.1.0.1	STAT1	16													1	5.0300e-001	MSX2	5.029990e-001
4.2.1.0.1.1	p91	16													1	5.0300e-001	MSX2	5.029990e-001
4.2.1.0.1.2	p84	16													1	5.0300e-001	MSX2	5.029990e-001
4.2.1.0.2	STAT2	16													1	5.0300e-001	MSX2	5.029990e-001
4.2.1.0.3	STAT3	16													1	5.0300e-001	MSX2	5.029990e-001
4.2.1.0.4	STAT4	16													1	5.0300e-001	MSX2	5.029990e-001
4.2.1.0.5	STAT5A	16													1	5.0300e-001	MSX2	5.029990e-001
4.2.1.0.6	STAT5B	16													1	5.0300e-001	MSX2	5.029990e-001
4.2.1.0.7	STAT6	16													1	5.0300e-001	MSX2	5.029990e-001
0.5	AP2/EREBP-related factors	8							1	5.0639e-001	SP4							5.063880e-001
0.5.1	AP2	8							1	5.0639e-001	SP4							5.063880e-001
0.5.1.0.1	AP2	8							1	5.0639e-001	SP4							5.063880e-001
0.5.1.0.2	ANT	8							1	5.0639e-001	SP4							5.063880e-001
0.5.1.0.3	Gl15	8							1	5.0639e-001	SP4							5.063880e-001
0.5.1.0.4	IDS1	8							1	5.0639e-001	SP4							5.063880e-001
0.5.2	EREBP	8							1	5.0639e-001	SP4							5.063880e-001
0.5.2.0.1	ABI4	8							1	5.0639e-001	SP4							5.063880e-001
0.5.2.0.10	EREBP-3	8							1	5.0639e-001	SP4							5.063880e-001
0.5.2.0.11	EREBP-4	8							1	5.0639e-001	SP4							5.063880e-001
0.5.2.0.12	ERF1	8							1	5.0639e-001	SP4							5.063880e-001
0.5.2.0.13	RAP2.5	8							1	5.0639e-001	SP4							5.063880e-001
0.5.2.0.14	TINY	8							1	5.0639e-001	SP4							5.063880e-001
0.5.2.0.2	CBF1/DREB1B	8							1	5.0639e-001	SP4							5.063880e-001
0.5.2.0.3	DREB1A	8							1	5.0639e-001	SP4							5.063880e-001
0.5.2.0.4	DREB1C	8							1	5.0639e-001	SP4							5.063880e-001
0.5.2.0.5	DREB2A	8							1	5.0639e-001	SP4							5.063880e-001
0.5.2.0.6	DREB2B	8							1	5.0639e-001	SP4							5.063880e-001
0.5.2.0.7	EBP	8							1	5.0639e-001	SP4							5.063880e-001
0.5.2.0.8	EREBP-1	8							1	5.0639e-001	SP4							5.063880e-001
0.5.2.0.9	EREBP-2	8							1	5.0639e-001	SP4							5.063880e-001
0.5.3	AP2/B3	8							1	5.0639e-001	SP4							5.063880e-001
0.5.3.0.1	RAV1	8							1	5.0639e-001	SP4							5.063880e-001
0.5.3.0.2	RAV2	8							1	5.0639e-001	SP4							5.063880e-001
1.6	bHSH	17													1	5.2481e-001	TFAP2A	5.248110e-001
1.6.1	AP-2	17													1	5.2481e-001	TFAP2A	5.248110e-001
1.6.1.0.1	AP-2alpha	17													1	5.2481e-001	TFAP2A	5.248110e-001
1.6.1.0.1.1	AP-2alphaA / AP-2alpha1	17													1	5.2481e-001	TFAP2A	5.248110e-001
1.6.1.0.1.2	AP-2alpha2	17													1	5.2481e-001	TFAP2A	5.248110e-001
1.6.1.0.1.3	AP-2alpha3	17													1	5.2481e-001	TFAP2A	5.248110e-001
1.6.1.0.1.4	AP-2alpha4	17													1	5.2481e-001	TFAP2A	5.248110e-001
1.6.1.0.1.5	AP-2alphaB	17													1	5.2481e-001	TFAP2A	5.248110e-001
1.6.1.0.2	AP-2beta	17													1	5.2481e-001	TFAP2A	5.248110e-001
1.6.1.0.3	AP-2gamma	17													1	5.2481e-001	TFAP2A	5.248110e-001
3.1	Homeo domain	108				7	5.4162e-001	AR, CREM, FOSB, HHEX, NFIC, NR1I3, ZEB1										5.416160e-001
3.1.1	Homeo domain only	108				7	5.4162e-001	AR, CREM, FOSB, HHEX, NFIC, NR1I3, ZEB1										5.416160e-001
3.1.1.0	not assigned	108				7	5.4162e-001	AR, CREM, FOSB, HHEX, NFIC, NR1I3, ZEB1										5.416160e-001
3.1.1.0.1	Gtx	108				7	5.4162e-001	AR, CREM, FOSB, HHEX, NFIC, NR1I3, ZEB1										5.416160e-001
3.1.1.0.10	Zeste	108				7	5.4162e-001	AR, CREM, FOSB, HHEX, NFIC, NR1I3, ZEB1										5.416160e-001
3.1.1.0.11	Zmhox1a	108				7	5.4162e-001	AR, CREM, FOSB, HHEX, NFIC, NR1I3, ZEB1										5.416160e-001
3.1.1.0.12	HAT24	108				7	5.4162e-001	AR, CREM, FOSB, HHEX, NFIC, NR1I3, ZEB1										5.416160e-001
3.1.1.0.13	Unc-30	108				7	5.4162e-001	AR, CREM, FOSB, HHEX, NFIC, NR1I3, ZEB1										5.416160e-001
3.1.1.0.14	HB9	108				7	5.4162e-001	AR, CREM, FOSB, HHEX, NFIC, NR1I3, ZEB1										5.416160e-001
3.1.1.0.15	BarH1	108				7	5.4162e-001	AR, CREM, FOSB, HHEX, NFIC, NR1I3, ZEB1										5.416160e-001
3.1.1.0.16	BarH2	108				7	5.4162e-001	AR, CREM, FOSB, HHEX, NFIC, NR1I3, ZEB1										5.416160e-001
3.1.1.0.17	Aalpha Y1	108				7	5.4162e-001	AR, CREM, FOSB, HHEX, NFIC, NR1I3, ZEB1										5.416160e-001
3.1.1.0.18	Aalpha Y2	108				7	5.4162e-001	AR, CREM, FOSB, HHEX, NFIC, NR1I3, ZEB1										5.416160e-001
3.1.1.0.19	Aalpha Y3	108				7	5.4162e-001	AR, CREM, FOSB, HHEX, NFIC, NR1I3, ZEB1										5.416160e-001
3.1.1.0.2	KN1	108				7	5.4162e-001	AR, CREM, FOSB, HHEX, NFIC, NR1I3, ZEB1										5.416160e-001
3.1.1.0.20	alpha2-1	108				7	5.4162e-001	AR, CREM, FOSB, HHEX, NFIC, NR1I3, ZEB1										5.416160e-001
3.1.1.0.21	beta2-1	108				7	5.4162e-001	AR, CREM, FOSB, HHEX, NFIC, NR1I3, ZEB1										5.416160e-001
3.1.1.0.22	d1-1	108				7	5.4162e-001	AR, CREM, FOSB, HHEX, NFIC, NR1I3, ZEB1										5.416160e-001
3.1.1.0.3	Knox3	108				7	5.4162e-001	AR, CREM, FOSB, HHEX, NFIC, NR1I3, ZEB1										5.416160e-001
3.1.1.0.4	MATalpha1	108				7	5.4162e-001	AR, CREM, FOSB, HHEX, NFIC, NR1I3, ZEB1										5.416160e-001
3.1.1.0.5	MATalpha2	108				7	5.4162e-001	AR, CREM, FOSB, HHEX, NFIC, NR1I3, ZEB1										5.416160e-001
3.1.1.0.6	Pc	108				7	5.4162e-001	AR, CREM, FOSB, HHEX, NFIC, NR1I3, ZEB1										5.416160e-001
3.1.1.0.7	PHO2	108				7	5.4162e-001	AR, CREM, FOSB, HHEX, NFIC, NR1I3, ZEB1										5.416160e-001
3.1.1.0.8	Prh	108				7	5.4162e-001	AR, CREM, FOSB, HHEX, NFIC, NR1I3, ZEB1										5.416160e-001
3.1.1.0.9	Ro	108				7	5.4162e-001	AR, CREM, FOSB, HHEX, NFIC, NR1I3, ZEB1										5.416160e-001
3.1.1.1	AbdB	108				7	5.4162e-001	AR, CREM, FOSB, HHEX, NFIC, NR1I3, ZEB1										5.416160e-001
3.1.1.1.1	Abd-B	108				7	5.4162e-001	AR, CREM, FOSB, HHEX, NFIC, NR1I3, ZEB1										5.416160e-001
3.1.1.1.10	HOXA11	108				7	5.4162e-001	AR, CREM, FOSB, HHEX, NFIC, NR1I3, ZEB1										5.416160e-001
3.1.1.1.11	HOXC11	108				7	5.4162e-001	AR, CREM, FOSB, HHEX, NFIC, NR1I3, ZEB1										5.416160e-001
3.1.1.1.12	HOXD11	108				7	5.4162e-001	AR, CREM, FOSB, HHEX, NFIC, NR1I3, ZEB1										5.416160e-001
3.1.1.1.13	HOXC12	108				7	5.4162e-001	AR, CREM, FOSB, HHEX, NFIC, NR1I3, ZEB1										5.416160e-001
3.1.1.1.14	HOXD12	108				7	5.4162e-001	AR, CREM, FOSB, HHEX, NFIC, NR1I3, ZEB1										5.416160e-001
3.1.1.1.15	HOXA13	108				7	5.4162e-001	AR, CREM, FOSB, HHEX, NFIC, NR1I3, ZEB1										5.416160e-001
3.1.1.1.16	HOXC13	108				7	5.4162e-001	AR, CREM, FOSB, HHEX, NFIC, NR1I3, ZEB1										5.416160e-001
3.1.1.1.17	HOXD13	108				7	5.4162e-001	AR, CREM, FOSB, HHEX, NFIC, NR1I3, ZEB1										5.416160e-001
3.1.1.1.2	Ceh-11	108				7	5.4162e-001	AR, CREM, FOSB, HHEX, NFIC, NR1I3, ZEB1										5.416160e-001
3.1.1.1.3	HOXA9	108				7	5.4162e-001	AR, CREM, FOSB, HHEX, NFIC, NR1I3, ZEB1										5.416160e-001
3.1.1.1.3.1	GPK5 (G.p.)	108				7	5.4162e-001	AR, CREM, FOSB, HHEX, NFIC, NR1I3, ZEB1										5.416160e-001
3.1.1.1.3.2	GPK9 (G.p.)	108				7	5.4162e-001	AR, CREM, FOSB, HHEX, NFIC, NR1I3, ZEB1										5.416160e-001
3.1.1.1.4	HOXB9	108				7	5.4162e-001	AR, CREM, FOSB, HHEX, NFIC, NR1I3, ZEB1										5.416160e-001
3.1.1.1.5	HOXC9	108				7	5.4162e-001	AR, CREM, FOSB, HHEX, NFIC, NR1I3, ZEB1										5.416160e-001
3.1.1.1.6	HOXD9	108				7	5.4162e-001	AR, CREM, FOSB, HHEX, NFIC, NR1I3, ZEB1										5.416160e-001
3.1.1.1.7	HOXA10	108				7	5.4162e-001	AR, CREM, FOSB, HHEX, NFIC, NR1I3, ZEB1										5.416160e-001
3.1.1.1.7.1	PL1	108				7	5.4162e-001	AR, CREM, FOSB, HHEX, NFIC, NR1I3, ZEB1										5.416160e-001
3.1.1.1.7.2	PL2	108				7	5.4162e-001	AR, CREM, FOSB, HHEX, NFIC, NR1I3, ZEB1										5.416160e-001
3.1.1.1.8	HOXC10	108				7	5.4162e-001	AR, CREM, FOSB, HHEX, NFIC, NR1I3, ZEB1										5.416160e-001
3.1.1.1.9	HOXD10	108				7	5.4162e-001	AR, CREM, FOSB, HHEX, NFIC, NR1I3, ZEB1										5.416160e-001
3.1.1.10	HD-ZIP	108				7	5.4162e-001	AR, CREM, FOSB, HHEX, NFIC, NR1I3, ZEB1										5.416160e-001
3.1.1.10.1	HAT1	108				7	5.4162e-001	AR, CREM, FOSB, HHEX, NFIC, NR1I3, ZEB1										5.416160e-001
3.1.1.10.10	Athb-2	108				7	5.4162e-001	AR, CREM, FOSB, HHEX, NFIC, NR1I3, ZEB1										5.416160e-001
3.1.1.10.11	Athb-3	108				7	5.4162e-001	AR, CREM, FOSB, HHEX, NFIC, NR1I3, ZEB1										5.416160e-001
3.1.1.10.12	Athb-4	108				7	5.4162e-001	AR, CREM, FOSB, HHEX, NFIC, NR1I3, ZEB1										5.416160e-001
3.1.1.10.2	HAT2	108				7	5.4162e-001	AR, CREM, FOSB, HHEX, NFIC, NR1I3, ZEB1										5.416160e-001
3.1.1.10.3	HAT3	108				7	5.4162e-001	AR, CREM, FOSB, HHEX, NFIC, NR1I3, ZEB1										5.416160e-001
3.1.1.10.4	HAT4	108				7	5.4162e-001	AR, CREM, FOSB, HHEX, NFIC, NR1I3, ZEB1										5.416160e-001
3.1.1.10.5	HAT7	108				7	5.4162e-001	AR, CREM, FOSB, HHEX, NFIC, NR1I3, ZEB1										5.416160e-001
3.1.1.10.6	HAT9	108				7	5.4162e-001	AR, CREM, FOSB, HHEX, NFIC, NR1I3, ZEB1										5.416160e-001
3.1.1.10.7	HAT14	108				7	5.4162e-001	AR, CREM, FOSB, HHEX, NFIC, NR1I3, ZEB1										5.416160e-001
3.1.1.10.8	HAT22	108				7	5.4162e-001	AR, CREM, FOSB, HHEX, NFIC, NR1I3, ZEB1										5.416160e-001
3.1.1.10.9	Athb-1	108				7	5.4162e-001	AR, CREM, FOSB, HHEX, NFIC, NR1I3, ZEB1										5.416160e-001
3.1.1.11	H2.0	108				7	5.4162e-001	AR, CREM, FOSB, HHEX, NFIC, NR1I3, ZEB1										5.416160e-001
3.1.1.11.1	HB24	108				7	5.4162e-001	AR, CREM, FOSB, HHEX, NFIC, NR1I3, ZEB1										5.416160e-001
3.1.1.11.2	Hox11 / Hlx	108				7	5.4162e-001	AR, CREM, FOSB, HHEX, NFIC, NR1I3, ZEB1										5.416160e-001
3.1.1.12	HNF1	108				7	5.4162e-001	AR, CREM, FOSB, HHEX, NFIC, NR1I3, ZEB1										5.416160e-001
3.1.1.12.1	HNF-1alpha	108				7	5.4162e-001	AR, CREM, FOSB, HHEX, NFIC, NR1I3, ZEB1										5.416160e-001
3.1.1.12.1.1	HNF-1alpha-A	108				7	5.4162e-001	AR, CREM, FOSB, HHEX, NFIC, NR1I3, ZEB1										5.416160e-001
3.1.1.12.1.2	HNF-1alpha-B	108				7	5.4162e-001	AR, CREM, FOSB, HHEX, NFIC, NR1I3, ZEB1										5.416160e-001
3.1.1.12.1.3	HNF-1alpha-C	108				7	5.4162e-001	AR, CREM, FOSB, HHEX, NFIC, NR1I3, ZEB1										5.416160e-001
3.1.1.12.2	HNF-1beta	108				7	5.4162e-001	AR, CREM, FOSB, HHEX, NFIC, NR1I3, ZEB1										5.416160e-001
3.1.1.12.2.1	HNF-1beta-A	108				7	5.4162e-001	AR, CREM, FOSB, HHEX, NFIC, NR1I3, ZEB1										5.416160e-001
3.1.1.12.2.2	HNF-1beta-B	108				7	5.4162e-001	AR, CREM, FOSB, HHEX, NFIC, NR1I3, ZEB1										5.416160e-001
3.1.1.12.2.3	HNF-1beta-C	108				7	5.4162e-001	AR, CREM, FOSB, HHEX, NFIC, NR1I3, ZEB1										5.416160e-001
3.1.1.13	Lab	108				7	5.4162e-001	AR, CREM, FOSB, HHEX, NFIC, NR1I3, ZEB1										5.416160e-001
3.1.1.13.1	HOXA1	108				7	5.4162e-001	AR, CREM, FOSB, HHEX, NFIC, NR1I3, ZEB1										5.416160e-001
3.1.1.13.1.1	ERA-1-993	108				7	5.4162e-001	AR, CREM, FOSB, HHEX, NFIC, NR1I3, ZEB1										5.416160e-001
3.1.1.13.1.2	ERA-1-399	108				7	5.4162e-001	AR, CREM, FOSB, HHEX, NFIC, NR1I3, ZEB1										5.416160e-001
3.1.1.13.2	HOXB1	108				7	5.4162e-001	AR, CREM, FOSB, HHEX, NFIC, NR1I3, ZEB1										5.416160e-001
3.1.1.13.3	HOXD1	108				7	5.4162e-001	AR, CREM, FOSB, HHEX, NFIC, NR1I3, ZEB1										5.416160e-001
3.1.1.13.4	Lab	108				7	5.4162e-001	AR, CREM, FOSB, HHEX, NFIC, NR1I3, ZEB1										5.416160e-001
3.1.1.13.4.1	Lab (635 AA)	108				7	5.4162e-001	AR, CREM, FOSB, HHEX, NFIC, NR1I3, ZEB1										5.416160e-001
3.1.1.13.4.2	Lab (629 AA)	108				7	5.4162e-001	AR, CREM, FOSB, HHEX, NFIC, NR1I3, ZEB1										5.416160e-001
3.1.1.14	Msh	108				7	5.4162e-001	AR, CREM, FOSB, HHEX, NFIC, NR1I3, ZEB1										5.416160e-001
3.1.1.14.1	Msx-1	108				7	5.4162e-001	AR, CREM, FOSB, HHEX, NFIC, NR1I3, ZEB1										5.416160e-001
3.1.1.14.2	Msx-2	108				7	5.4162e-001	AR, CREM, FOSB, HHEX, NFIC, NR1I3, ZEB1										5.416160e-001
3.1.1.15	NK-2/Nkx	108				7	5.4162e-001	AR, CREM, FOSB, HHEX, NFIC, NR1I3, ZEB1										5.416160e-001
3.1.1.15.1	NK-2/vnd	108				7	5.4162e-001	AR, CREM, FOSB, HHEX, NFIC, NR1I3, ZEB1										5.416160e-001
3.1.1.15.10	Nkx2-9	108				7	5.4162e-001	AR, CREM, FOSB, HHEX, NFIC, NR1I3, ZEB1										5.416160e-001
3.1.1.15.11	Nkx2-10	108				7	5.4162e-001	AR, CREM, FOSB, HHEX, NFIC, NR1I3, ZEB1										5.416160e-001
3.1.1.15.12	Nkx3-1	108				7	5.4162e-001	AR, CREM, FOSB, HHEX, NFIC, NR1I3, ZEB1										5.416160e-001
3.1.1.15.12.1	Nkx3-1 v1	108				7	5.4162e-001	AR, CREM, FOSB, HHEX, NFIC, NR1I3, ZEB1										5.416160e-001
3.1.1.15.12.2	Nkx3-1 v2	108				7	5.4162e-001	AR, CREM, FOSB, HHEX, NFIC, NR1I3, ZEB1										5.416160e-001
3.1.1.15.12.3	Nkx3-1 v3	108				7	5.4162e-001	AR, CREM, FOSB, HHEX, NFIC, NR1I3, ZEB1										5.416160e-001
3.1.1.15.12.4	Nkx3-1 v4	108				7	5.4162e-001	AR, CREM, FOSB, HHEX, NFIC, NR1I3, ZEB1										5.416160e-001
3.1.1.15.13	Nkx3-2	108				7	5.4162e-001	AR, CREM, FOSB, HHEX, NFIC, NR1I3, ZEB1										5.416160e-001
3.1.1.15.14	Nkx5-1	108				7	5.4162e-001	AR, CREM, FOSB, HHEX, NFIC, NR1I3, ZEB1										5.416160e-001
3.1.1.15.15	Nkx5-2	108				7	5.4162e-001	AR, CREM, FOSB, HHEX, NFIC, NR1I3, ZEB1										5.416160e-001
3.1.1.15.16	Nkx6-1	108				7	5.4162e-001	AR, CREM, FOSB, HHEX, NFIC, NR1I3, ZEB1										5.416160e-001
3.1.1.15.17	Nkx6-2	108				7	5.4162e-001	AR, CREM, FOSB, HHEX, NFIC, NR1I3, ZEB1										5.416160e-001
3.1.1.15.2	NK-3/bagpipe	108				7	5.4162e-001	AR, CREM, FOSB, HHEX, NFIC, NR1I3, ZEB1										5.416160e-001
3.1.1.15.3	NK-4/tinman	108				7	5.4162e-001	AR, CREM, FOSB, HHEX, NFIC, NR1I3, ZEB1										5.416160e-001
3.1.1.15.4	Nkx2-1	108				7	5.4162e-001	AR, CREM, FOSB, HHEX, NFIC, NR1I3, ZEB1										5.416160e-001
3.1.1.15.5	Nkx2-2	108				7	5.4162e-001	AR, CREM, FOSB, HHEX, NFIC, NR1I3, ZEB1										5.416160e-001
3.1.1.15.6	Nkx2-3	108				7	5.4162e-001	AR, CREM, FOSB, HHEX, NFIC, NR1I3, ZEB1										5.416160e-001
3.1.1.15.6.1	Nkx2-3a	108				7	5.4162e-001	AR, CREM, FOSB, HHEX, NFIC, NR1I3, ZEB1										5.416160e-001
3.1.1.15.6.2	Nkx2-3b1	108				7	5.4162e-001	AR, CREM, FOSB, HHEX, NFIC, NR1I3, ZEB1										5.416160e-001
3.1.1.15.6.3	Nkx2-3b2	108				7	5.4162e-001	AR, CREM, FOSB, HHEX, NFIC, NR1I3, ZEB1										5.416160e-001
3.1.1.15.7	Nkx2-5	108				7	5.4162e-001	AR, CREM, FOSB, HHEX, NFIC, NR1I3, ZEB1										5.416160e-001
3.1.1.15.8	Nkx2-6	108				7	5.4162e-001	AR, CREM, FOSB, HHEX, NFIC, NR1I3, ZEB1										5.416160e-001
3.1.1.15.9	Nkx2-8	108				7	5.4162e-001	AR, CREM, FOSB, HHEX, NFIC, NR1I3, ZEB1										5.416160e-001
3.1.1.16	Bcd	108				7	5.4162e-001	AR, CREM, FOSB, HHEX, NFIC, NR1I3, ZEB1										5.416160e-001
3.1.1.16.1	Bcd	108				7	5.4162e-001	AR, CREM, FOSB, HHEX, NFIC, NR1I3, ZEB1										5.416160e-001
3.1.1.17	XANF	108				7	5.4162e-001	AR, CREM, FOSB, HHEX, NFIC, NR1I3, ZEB1										5.416160e-001
3.1.1.17.1	Hesx1/XANF-1	108				7	5.4162e-001	AR, CREM, FOSB, HHEX, NFIC, NR1I3, ZEB1										5.416160e-001
3.1.1.18	PBC	108				7	5.4162e-001	AR, CREM, FOSB, HHEX, NFIC, NR1I3, ZEB1										5.416160e-001
3.1.1.18.1	Ceh-20	108				7	5.4162e-001	AR, CREM, FOSB, HHEX, NFIC, NR1I3, ZEB1										5.416160e-001
3.1.1.18.2	Exd	108				7	5.4162e-001	AR, CREM, FOSB, HHEX, NFIC, NR1I3, ZEB1										5.416160e-001
3.1.1.18.3	MATa1	108				7	5.4162e-001	AR, CREM, FOSB, HHEX, NFIC, NR1I3, ZEB1										5.416160e-001
3.1.1.18.4	Pbx1	108				7	5.4162e-001	AR, CREM, FOSB, HHEX, NFIC, NR1I3, ZEB1										5.416160e-001
3.1.1.18.4.1	Pbx1a	108				7	5.4162e-001	AR, CREM, FOSB, HHEX, NFIC, NR1I3, ZEB1										5.416160e-001
3.1.1.18.4.2	Pbx1b	108				7	5.4162e-001	AR, CREM, FOSB, HHEX, NFIC, NR1I3, ZEB1										5.416160e-001
3.1.1.18.5	Pbx2	108				7	5.4162e-001	AR, CREM, FOSB, HHEX, NFIC, NR1I3, ZEB1										5.416160e-001
3.1.1.18.6	Pbx3	108				7	5.4162e-001	AR, CREM, FOSB, HHEX, NFIC, NR1I3, ZEB1										5.416160e-001
3.1.1.18.6.1	Pbx3a	108				7	5.4162e-001	AR, CREM, FOSB, HHEX, NFIC, NR1I3, ZEB1										5.416160e-001
3.1.1.18.6.2	Pbx3b	108				7	5.4162e-001	AR, CREM, FOSB, HHEX, NFIC, NR1I3, ZEB1										5.416160e-001
3.1.1.2	Antp	108				7	5.4162e-001	AR, CREM, FOSB, HHEX, NFIC, NR1I3, ZEB1										5.416160e-001
3.1.1.2.1	abd-A	108				7	5.4162e-001	AR, CREM, FOSB, HHEX, NFIC, NR1I3, ZEB1										5.416160e-001
3.1.1.2.10	HOXB3	108				7	5.4162e-001	AR, CREM, FOSB, HHEX, NFIC, NR1I3, ZEB1										5.416160e-001
3.1.1.2.10.1	(m)	108				7	5.4162e-001	AR, CREM, FOSB, HHEX, NFIC, NR1I3, ZEB1										5.416160e-001
3.1.1.2.10.2	(m)	108				7	5.4162e-001	AR, CREM, FOSB, HHEX, NFIC, NR1I3, ZEB1										5.416160e-001
3.1.1.2.11	HOXD3	108				7	5.4162e-001	AR, CREM, FOSB, HHEX, NFIC, NR1I3, ZEB1										5.416160e-001
3.1.1.2.12	HOXA4	108				7	5.4162e-001	AR, CREM, FOSB, HHEX, NFIC, NR1I3, ZEB1										5.416160e-001
3.1.1.2.13	HOXB4	108				7	5.4162e-001	AR, CREM, FOSB, HHEX, NFIC, NR1I3, ZEB1										5.416160e-001
3.1.1.2.14	HOXC4	108				7	5.4162e-001	AR, CREM, FOSB, HHEX, NFIC, NR1I3, ZEB1										5.416160e-001
3.1.1.2.15	HOXD4	108				7	5.4162e-001	AR, CREM, FOSB, HHEX, NFIC, NR1I3, ZEB1										5.416160e-001
3.1.1.2.16	HOXA5	108				7	5.4162e-001	AR, CREM, FOSB, HHEX, NFIC, NR1I3, ZEB1										5.416160e-001
3.1.1.2.17	HOXB5	108				7	5.4162e-001	AR, CREM, FOSB, HHEX, NFIC, NR1I3, ZEB1										5.416160e-001
3.1.1.2.18	HOXC5	108				7	5.4162e-001	AR, CREM, FOSB, HHEX, NFIC, NR1I3, ZEB1										5.416160e-001
3.1.1.2.19	HOXA6	108				7	5.4162e-001	AR, CREM, FOSB, HHEX, NFIC, NR1I3, ZEB1										5.416160e-001
3.1.1.2.2	Antp	108				7	5.4162e-001	AR, CREM, FOSB, HHEX, NFIC, NR1I3, ZEB1										5.416160e-001
3.1.1.2.20	HOXB6	108				7	5.4162e-001	AR, CREM, FOSB, HHEX, NFIC, NR1I3, ZEB1										5.416160e-001
3.1.1.2.21	HOXC6	108				7	5.4162e-001	AR, CREM, FOSB, HHEX, NFIC, NR1I3, ZEB1										5.416160e-001
3.1.1.2.22	HOXA7	108				7	5.4162e-001	AR, CREM, FOSB, HHEX, NFIC, NR1I3, ZEB1										5.416160e-001
3.1.1.2.22.1	(X.l.)	108				7	5.4162e-001	AR, CREM, FOSB, HHEX, NFIC, NR1I3, ZEB1										5.416160e-001
3.1.1.2.22.2	(X.l.)	108				7	5.4162e-001	AR, CREM, FOSB, HHEX, NFIC, NR1I3, ZEB1										5.416160e-001
3.1.1.2.23	HOXB7	108				7	5.4162e-001	AR, CREM, FOSB, HHEX, NFIC, NR1I3, ZEB1										5.416160e-001
3.1.1.2.24	HOXB8	108				7	5.4162e-001	AR, CREM, FOSB, HHEX, NFIC, NR1I3, ZEB1										5.416160e-001
3.1.1.2.25	HOXC8	108				7	5.4162e-001	AR, CREM, FOSB, HHEX, NFIC, NR1I3, ZEB1										5.416160e-001
3.1.1.2.26	HOXD8	108				7	5.4162e-001	AR, CREM, FOSB, HHEX, NFIC, NR1I3, ZEB1										5.416160e-001
3.1.1.2.27	IPF1	108				7	5.4162e-001	AR, CREM, FOSB, HHEX, NFIC, NR1I3, ZEB1										5.416160e-001
3.1.1.2.28	Mab-5	108				7	5.4162e-001	AR, CREM, FOSB, HHEX, NFIC, NR1I3, ZEB1										5.416160e-001
3.1.1.2.29	NK-1	108				7	5.4162e-001	AR, CREM, FOSB, HHEX, NFIC, NR1I3, ZEB1										5.416160e-001
3.1.1.2.3	Ceh-15	108				7	5.4162e-001	AR, CREM, FOSB, HHEX, NFIC, NR1I3, ZEB1										5.416160e-001
3.1.1.2.30	Pb	108				7	5.4162e-001	AR, CREM, FOSB, HHEX, NFIC, NR1I3, ZEB1										5.416160e-001
3.1.1.2.31	Scr	108				7	5.4162e-001	AR, CREM, FOSB, HHEX, NFIC, NR1I3, ZEB1										5.416160e-001
3.1.1.2.32	Ubx	108				7	5.4162e-001	AR, CREM, FOSB, HHEX, NFIC, NR1I3, ZEB1										5.416160e-001
3.1.1.2.33	Zen-1	108				7	5.4162e-001	AR, CREM, FOSB, HHEX, NFIC, NR1I3, ZEB1										5.416160e-001
3.1.1.2.34	Zen-2	108				7	5.4162e-001	AR, CREM, FOSB, HHEX, NFIC, NR1I3, ZEB1										5.416160e-001
3.1.1.2.4	Dfd	108				7	5.4162e-001	AR, CREM, FOSB, HHEX, NFIC, NR1I3, ZEB1										5.416160e-001
3.1.1.2.5	Flh	108				7	5.4162e-001	AR, CREM, FOSB, HHEX, NFIC, NR1I3, ZEB1										5.416160e-001
3.1.1.2.6	Ftz	108				7	5.4162e-001	AR, CREM, FOSB, HHEX, NFIC, NR1I3, ZEB1										5.416160e-001
3.1.1.2.7	HOXA2	108				7	5.4162e-001	AR, CREM, FOSB, HHEX, NFIC, NR1I3, ZEB1										5.416160e-001
3.1.1.2.8	HOXB2	108				7	5.4162e-001	AR, CREM, FOSB, HHEX, NFIC, NR1I3, ZEB1										5.416160e-001
3.1.1.2.9	HOXA3	108				7	5.4162e-001	AR, CREM, FOSB, HHEX, NFIC, NR1I3, ZEB1										5.416160e-001
3.1.1.3	Cad	108				7	5.4162e-001	AR, CREM, FOSB, HHEX, NFIC, NR1I3, ZEB1										5.416160e-001
3.1.1.3.1	Cad	108				7	5.4162e-001	AR, CREM, FOSB, HHEX, NFIC, NR1I3, ZEB1										5.416160e-001
3.1.1.3.2	Cdx-1	108				7	5.4162e-001	AR, CREM, FOSB, HHEX, NFIC, NR1I3, ZEB1										5.416160e-001
3.1.1.3.3	Cdx-2	108				7	5.4162e-001	AR, CREM, FOSB, HHEX, NFIC, NR1I3, ZEB1										5.416160e-001
3.1.1.3.4	Cdx-3	108				7	5.4162e-001	AR, CREM, FOSB, HHEX, NFIC, NR1I3, ZEB1										5.416160e-001
3.1.1.4	Cut	108				7	5.4162e-001	AR, CREM, FOSB, HHEX, NFIC, NR1I3, ZEB1										5.416160e-001
3.1.1.4.1	CDP	108				7	5.4162e-001	AR, CREM, FOSB, HHEX, NFIC, NR1I3, ZEB1										5.416160e-001
3.1.1.4.2	Cut	108				7	5.4162e-001	AR, CREM, FOSB, HHEX, NFIC, NR1I3, ZEB1										5.416160e-001
3.1.1.5	Dll	108				7	5.4162e-001	AR, CREM, FOSB, HHEX, NFIC, NR1I3, ZEB1										5.416160e-001
3.1.1.5.1	Dll	108				7	5.4162e-001	AR, CREM, FOSB, HHEX, NFIC, NR1I3, ZEB1										5.416160e-001
3.1.1.5.2	Dlx-1	108				7	5.4162e-001	AR, CREM, FOSB, HHEX, NFIC, NR1I3, ZEB1										5.416160e-001
3.1.1.6	Ems	108				7	5.4162e-001	AR, CREM, FOSB, HHEX, NFIC, NR1I3, ZEB1										5.416160e-001
3.1.1.6.1	Ems	108				7	5.4162e-001	AR, CREM, FOSB, HHEX, NFIC, NR1I3, ZEB1										5.416160e-001
3.1.1.6.2	EMX1	108				7	5.4162e-001	AR, CREM, FOSB, HHEX, NFIC, NR1I3, ZEB1										5.416160e-001
3.1.1.6.3	EMX2	108				7	5.4162e-001	AR, CREM, FOSB, HHEX, NFIC, NR1I3, ZEB1										5.416160e-001
3.1.1.7	En	108				7	5.4162e-001	AR, CREM, FOSB, HHEX, NFIC, NR1I3, ZEB1										5.416160e-001
3.1.1.7.1	En	108				7	5.4162e-001	AR, CREM, FOSB, HHEX, NFIC, NR1I3, ZEB1										5.416160e-001
3.1.1.7.2	En-1	108				7	5.4162e-001	AR, CREM, FOSB, HHEX, NFIC, NR1I3, ZEB1										5.416160e-001
3.1.1.7.3	En-2	108				7	5.4162e-001	AR, CREM, FOSB, HHEX, NFIC, NR1I3, ZEB1										5.416160e-001
3.1.1.8	Eve	108				7	5.4162e-001	AR, CREM, FOSB, HHEX, NFIC, NR1I3, ZEB1										5.416160e-001
3.1.1.8.1	Eve	108				7	5.4162e-001	AR, CREM, FOSB, HHEX, NFIC, NR1I3, ZEB1										5.416160e-001
3.1.1.8.2	Evx-1	108				7	5.4162e-001	AR, CREM, FOSB, HHEX, NFIC, NR1I3, ZEB1										5.416160e-001
3.1.1.9	Prd	108				7	5.4162e-001	AR, CREM, FOSB, HHEX, NFIC, NR1I3, ZEB1										5.416160e-001
3.1.1.9.1	al	108				7	5.4162e-001	AR, CREM, FOSB, HHEX, NFIC, NR1I3, ZEB1										5.416160e-001
3.1.1.9.10	Unc-4	108				7	5.4162e-001	AR, CREM, FOSB, HHEX, NFIC, NR1I3, ZEB1										5.416160e-001
3.1.1.9.2	Alx3	108				7	5.4162e-001	AR, CREM, FOSB, HHEX, NFIC, NR1I3, ZEB1										5.416160e-001
3.1.1.9.3	Gsc	108				7	5.4162e-001	AR, CREM, FOSB, HHEX, NFIC, NR1I3, ZEB1										5.416160e-001
3.1.1.9.4	K-2	108				7	5.4162e-001	AR, CREM, FOSB, HHEX, NFIC, NR1I3, ZEB1										5.416160e-001
3.1.1.9.4.1	K-2a	108				7	5.4162e-001	AR, CREM, FOSB, HHEX, NFIC, NR1I3, ZEB1										5.416160e-001
3.1.1.9.4.2	K-2b	108				7	5.4162e-001	AR, CREM, FOSB, HHEX, NFIC, NR1I3, ZEB1										5.416160e-001
3.1.1.9.5	S8	108				7	5.4162e-001	AR, CREM, FOSB, HHEX, NFIC, NR1I3, ZEB1										5.416160e-001
3.1.1.9.6	Otd	108				7	5.4162e-001	AR, CREM, FOSB, HHEX, NFIC, NR1I3, ZEB1										5.416160e-001
3.1.1.9.7	Otx1	108				7	5.4162e-001	AR, CREM, FOSB, HHEX, NFIC, NR1I3, ZEB1										5.416160e-001
3.1.1.9.8	Otx2	108				7	5.4162e-001	AR, CREM, FOSB, HHEX, NFIC, NR1I3, ZEB1										5.416160e-001
3.1.1.9.9	Phox-2	108				7	5.4162e-001	AR, CREM, FOSB, HHEX, NFIC, NR1I3, ZEB1										5.416160e-001
3.1.2	POU domain factors	108				7	5.4162e-001	AR, CREM, FOSB, HHEX, NFIC, NR1I3, ZEB1										5.416160e-001
3.1.2.0	Subfamily: other POU factors	108				7	5.4162e-001	AR, CREM, FOSB, HHEX, NFIC, NR1I3, ZEB1										5.416160e-001
3.1.2.0.1	CEH-18	108				7	5.4162e-001	AR, CREM, FOSB, HHEX, NFIC, NR1I3, ZEB1										5.416160e-001
3.1.2.0.2	Sprm-1	108				7	5.4162e-001	AR, CREM, FOSB, HHEX, NFIC, NR1I3, ZEB1										5.416160e-001
3.1.2.0.3	b1-1	108				7	5.4162e-001	AR, CREM, FOSB, HHEX, NFIC, NR1I3, ZEB1										5.416160e-001
3.1.2.1	I	108				7	5.4162e-001	AR, CREM, FOSB, HHEX, NFIC, NR1I3, ZEB1										5.416160e-001
3.1.2.1.1	Pit-1	108				7	5.4162e-001	AR, CREM, FOSB, HHEX, NFIC, NR1I3, ZEB1										5.416160e-001
3.1.2.1.1.1	Pit-1a	108				7	5.4162e-001	AR, CREM, FOSB, HHEX, NFIC, NR1I3, ZEB1										5.416160e-001
3.1.2.1.1.2	Pit-1b	108				7	5.4162e-001	AR, CREM, FOSB, HHEX, NFIC, NR1I3, ZEB1										5.416160e-001
3.1.2.1.1.3	Pit-1c	108				7	5.4162e-001	AR, CREM, FOSB, HHEX, NFIC, NR1I3, ZEB1										5.416160e-001
3.1.2.2	II	108				7	5.4162e-001	AR, CREM, FOSB, HHEX, NFIC, NR1I3, ZEB1										5.416160e-001
3.1.2.2.1	Oct-1	108				7	5.4162e-001	AR, CREM, FOSB, HHEX, NFIC, NR1I3, ZEB1										5.416160e-001
3.1.2.2.1.1	Oct-1A	108				7	5.4162e-001	AR, CREM, FOSB, HHEX, NFIC, NR1I3, ZEB1										5.416160e-001
3.1.2.2.1.2	Oct-1B	108				7	5.4162e-001	AR, CREM, FOSB, HHEX, NFIC, NR1I3, ZEB1										5.416160e-001
3.1.2.2.1.3	Oct-1C	108				7	5.4162e-001	AR, CREM, FOSB, HHEX, NFIC, NR1I3, ZEB1										5.416160e-001
3.1.2.2.10	Oct-1.17	108				7	5.4162e-001	AR, CREM, FOSB, HHEX, NFIC, NR1I3, ZEB1										5.416160e-001
3.1.2.2.11	Oct-1.32	108				7	5.4162e-001	AR, CREM, FOSB, HHEX, NFIC, NR1I3, ZEB1										5.416160e-001
3.1.2.2.2	Oct-2	108				7	5.4162e-001	AR, CREM, FOSB, HHEX, NFIC, NR1I3, ZEB1										5.416160e-001
3.1.2.2.2.1	Oct-2.1	108				7	5.4162e-001	AR, CREM, FOSB, HHEX, NFIC, NR1I3, ZEB1										5.416160e-001
3.1.2.2.2.2	Oct-2.2/Oct-2A	108				7	5.4162e-001	AR, CREM, FOSB, HHEX, NFIC, NR1I3, ZEB1										5.416160e-001
3.1.2.2.2.3	Oct-2.3	108				7	5.4162e-001	AR, CREM, FOSB, HHEX, NFIC, NR1I3, ZEB1										5.416160e-001
3.1.2.2.2.4	Oct-2.4	108				7	5.4162e-001	AR, CREM, FOSB, HHEX, NFIC, NR1I3, ZEB1										5.416160e-001
3.1.2.2.2.5	Oct-2.5/Oct-2B	108				7	5.4162e-001	AR, CREM, FOSB, HHEX, NFIC, NR1I3, ZEB1										5.416160e-001
3.1.2.2.2.6	Oct-2.6	108				7	5.4162e-001	AR, CREM, FOSB, HHEX, NFIC, NR1I3, ZEB1										5.416160e-001
3.1.2.2.2.7	Oct-2.7	108				7	5.4162e-001	AR, CREM, FOSB, HHEX, NFIC, NR1I3, ZEB1										5.416160e-001
3.1.2.2.2.8	Oct-2.8	108				7	5.4162e-001	AR, CREM, FOSB, HHEX, NFIC, NR1I3, ZEB1										5.416160e-001
3.1.2.2.3	Oct-11	108				7	5.4162e-001	AR, CREM, FOSB, HHEX, NFIC, NR1I3, ZEB1										5.416160e-001
3.1.2.2.4	dOct-2	108				7	5.4162e-001	AR, CREM, FOSB, HHEX, NFIC, NR1I3, ZEB1										5.416160e-001
3.1.2.2.5	PDM-1	108				7	5.4162e-001	AR, CREM, FOSB, HHEX, NFIC, NR1I3, ZEB1										5.416160e-001
3.1.2.2.6	PDM-2	108				7	5.4162e-001	AR, CREM, FOSB, HHEX, NFIC, NR1I3, ZEB1										5.416160e-001
3.1.2.2.7	Nrl-16	108				7	5.4162e-001	AR, CREM, FOSB, HHEX, NFIC, NR1I3, ZEB1										5.416160e-001
3.1.2.2.8	Oct-1.5	108				7	5.4162e-001	AR, CREM, FOSB, HHEX, NFIC, NR1I3, ZEB1										5.416160e-001
3.1.2.2.9	Oct-1.13	108				7	5.4162e-001	AR, CREM, FOSB, HHEX, NFIC, NR1I3, ZEB1										5.416160e-001
3.1.2.3	III	108				7	5.4162e-001	AR, CREM, FOSB, HHEX, NFIC, NR1I3, ZEB1										5.416160e-001
3.1.2.3.1	POU-M1	108				7	5.4162e-001	AR, CREM, FOSB, HHEX, NFIC, NR1I3, ZEB1										5.416160e-001
3.1.2.3.2	N-Oct-3	108				7	5.4162e-001	AR, CREM, FOSB, HHEX, NFIC, NR1I3, ZEB1										5.416160e-001
3.1.2.3.2.1	N-Oct-3	108				7	5.4162e-001	AR, CREM, FOSB, HHEX, NFIC, NR1I3, ZEB1										5.416160e-001
3.1.2.3.2.2	N-Oct-5A	108				7	5.4162e-001	AR, CREM, FOSB, HHEX, NFIC, NR1I3, ZEB1										5.416160e-001
3.1.2.3.2.3	N-Oct-5B	108				7	5.4162e-001	AR, CREM, FOSB, HHEX, NFIC, NR1I3, ZEB1										5.416160e-001
3.1.2.3.3	Oct-6	108				7	5.4162e-001	AR, CREM, FOSB, HHEX, NFIC, NR1I3, ZEB1										5.416160e-001
3.1.2.3.4	Brn-4	108				7	5.4162e-001	AR, CREM, FOSB, HHEX, NFIC, NR1I3, ZEB1										5.416160e-001
3.1.2.3.5	Cf1a	108				7	5.4162e-001	AR, CREM, FOSB, HHEX, NFIC, NR1I3, ZEB1										5.416160e-001
3.1.2.3.6	Brn-1	108				7	5.4162e-001	AR, CREM, FOSB, HHEX, NFIC, NR1I3, ZEB1										5.416160e-001
3.1.2.3.7	Nrl-19	108				7	5.4162e-001	AR, CREM, FOSB, HHEX, NFIC, NR1I3, ZEB1										5.416160e-001
3.1.2.3.8	Nrl-20	108				7	5.4162e-001	AR, CREM, FOSB, HHEX, NFIC, NR1I3, ZEB1										5.416160e-001
3.1.2.3.9	XLPOU-1/Nrl-22	108				7	5.4162e-001	AR, CREM, FOSB, HHEX, NFIC, NR1I3, ZEB1										5.416160e-001
3.1.2.4	IV	108				7	5.4162e-001	AR, CREM, FOSB, HHEX, NFIC, NR1I3, ZEB1										5.416160e-001
3.1.2.4.1	Brn-3a	108				7	5.4162e-001	AR, CREM, FOSB, HHEX, NFIC, NR1I3, ZEB1										5.416160e-001
3.1.2.4.1.1	Brn-3a(l)	108				7	5.4162e-001	AR, CREM, FOSB, HHEX, NFIC, NR1I3, ZEB1										5.416160e-001
3.1.2.4.1.2	Brn-3a(s)	108				7	5.4162e-001	AR, CREM, FOSB, HHEX, NFIC, NR1I3, ZEB1										5.416160e-001
3.1.2.4.2	Brn-3b	108				7	5.4162e-001	AR, CREM, FOSB, HHEX, NFIC, NR1I3, ZEB1										5.416160e-001
3.1.2.4.3	Brn-3c	108				7	5.4162e-001	AR, CREM, FOSB, HHEX, NFIC, NR1I3, ZEB1										5.416160e-001
3.1.2.4.4	I-POU	108				7	5.4162e-001	AR, CREM, FOSB, HHEX, NFIC, NR1I3, ZEB1										5.416160e-001
3.1.2.4.4.1	I-POU	108				7	5.4162e-001	AR, CREM, FOSB, HHEX, NFIC, NR1I3, ZEB1										5.416160e-001
3.1.2.4.4.2	tI-POU	108				7	5.4162e-001	AR, CREM, FOSB, HHEX, NFIC, NR1I3, ZEB1										5.416160e-001
3.1.2.4.7	Unc-86	108				7	5.4162e-001	AR, CREM, FOSB, HHEX, NFIC, NR1I3, ZEB1										5.416160e-001
3.1.2.4.7.1	Unc-86	108				7	5.4162e-001	AR, CREM, FOSB, HHEX, NFIC, NR1I3, ZEB1										5.416160e-001
3.1.2.4.7.2	Unc-86 (429 aa)	108				7	5.4162e-001	AR, CREM, FOSB, HHEX, NFIC, NR1I3, ZEB1										5.416160e-001
3.1.2.5	V	108				7	5.4162e-001	AR, CREM, FOSB, HHEX, NFIC, NR1I3, ZEB1										5.416160e-001
3.1.2.5.1	Oct-3/4	108				7	5.4162e-001	AR, CREM, FOSB, HHEX, NFIC, NR1I3, ZEB1										5.416160e-001
3.1.2.5.1.1	Oct-5	108				7	5.4162e-001	AR, CREM, FOSB, HHEX, NFIC, NR1I3, ZEB1										5.416160e-001
3.1.2.5.1.2	Oct-3A	108				7	5.4162e-001	AR, CREM, FOSB, HHEX, NFIC, NR1I3, ZEB1										5.416160e-001
3.1.2.5.1.3	Oct-3B	108				7	5.4162e-001	AR, CREM, FOSB, HHEX, NFIC, NR1I3, ZEB1										5.416160e-001
3.1.2.5.2	Oct-3C ?	108				7	5.4162e-001	AR, CREM, FOSB, HHEX, NFIC, NR1I3, ZEB1										5.416160e-001
3.1.2.5.3	pou2	108				7	5.4162e-001	AR, CREM, FOSB, HHEX, NFIC, NR1I3, ZEB1										5.416160e-001
3.1.2.5.3.1	pou2	108				7	5.4162e-001	AR, CREM, FOSB, HHEX, NFIC, NR1I3, ZEB1										5.416160e-001
3.1.2.5.3.2	t-Pou2	108				7	5.4162e-001	AR, CREM, FOSB, HHEX, NFIC, NR1I3, ZEB1										5.416160e-001
3.1.2.5.4	Oct-25	108				7	5.4162e-001	AR, CREM, FOSB, HHEX, NFIC, NR1I3, ZEB1										5.416160e-001
3.1.2.5.5	Oct-60	108				7	5.4162e-001	AR, CREM, FOSB, HHEX, NFIC, NR1I3, ZEB1										5.416160e-001
3.1.2.5.6	Oct-91	108				7	5.4162e-001	AR, CREM, FOSB, HHEX, NFIC, NR1I3, ZEB1										5.416160e-001
3.1.2.6	VI	108				7	5.4162e-001	AR, CREM, FOSB, HHEX, NFIC, NR1I3, ZEB1										5.416160e-001
3.1.2.6.1	Brn-5	108				7	5.4162e-001	AR, CREM, FOSB, HHEX, NFIC, NR1I3, ZEB1										5.416160e-001
3.1.2.6.1.2	Brn-5 (c2)	108				7	5.4162e-001	AR, CREM, FOSB, HHEX, NFIC, NR1I3, ZEB1										5.416160e-001
3.1.2.6.1.3	Brn-5 (c1)	108				7	5.4162e-001	AR, CREM, FOSB, HHEX, NFIC, NR1I3, ZEB1										5.416160e-001
3.1.2.6.1.4	Brn-5 (c7)	108				7	5.4162e-001	AR, CREM, FOSB, HHEX, NFIC, NR1I3, ZEB1										5.416160e-001
3.1.2.6.2	TCFbeta1	108				7	5.4162e-001	AR, CREM, FOSB, HHEX, NFIC, NR1I3, ZEB1										5.416160e-001
3.1.2.6.3	pou[c]	108				7	5.4162e-001	AR, CREM, FOSB, HHEX, NFIC, NR1I3, ZEB1										5.416160e-001
3.1.3	Homeo domain with LIM region	108				7	5.4162e-001	AR, CREM, FOSB, HHEX, NFIC, NR1I3, ZEB1										5.416160e-001
3.1.3.1	Homeo domain with LIM region	108				7	5.4162e-001	AR, CREM, FOSB, HHEX, NFIC, NR1I3, ZEB1										5.416160e-001
3.1.3.1.1	Lin-11	108				7	5.4162e-001	AR, CREM, FOSB, HHEX, NFIC, NR1I3, ZEB1										5.416160e-001
3.1.3.1.10	Lim-2	108				7	5.4162e-001	AR, CREM, FOSB, HHEX, NFIC, NR1I3, ZEB1										5.416160e-001
3.1.3.1.11	Lmx2	108				7	5.4162e-001	AR, CREM, FOSB, HHEX, NFIC, NR1I3, ZEB1										5.416160e-001
3.1.3.1.2	Isl-1	108				7	5.4162e-001	AR, CREM, FOSB, HHEX, NFIC, NR1I3, ZEB1										5.416160e-001
3.1.3.1.3	Lmx-1	108				7	5.4162e-001	AR, CREM, FOSB, HHEX, NFIC, NR1I3, ZEB1										5.416160e-001
3.1.3.1.4	Lim-1	108				7	5.4162e-001	AR, CREM, FOSB, HHEX, NFIC, NR1I3, ZEB1										5.416160e-001
3.1.3.1.5	Lim-3	108				7	5.4162e-001	AR, CREM, FOSB, HHEX, NFIC, NR1I3, ZEB1										5.416160e-001
3.1.3.1.6	LH-2	108				7	5.4162e-001	AR, CREM, FOSB, HHEX, NFIC, NR1I3, ZEB1										5.416160e-001
3.1.3.1.7	Ap	108				7	5.4162e-001	AR, CREM, FOSB, HHEX, NFIC, NR1I3, ZEB1										5.416160e-001
3.1.3.1.8	Mec-3	108				7	5.4162e-001	AR, CREM, FOSB, HHEX, NFIC, NR1I3, ZEB1										5.416160e-001
3.1.3.1.9	Isl-2	108				7	5.4162e-001	AR, CREM, FOSB, HHEX, NFIC, NR1I3, ZEB1										5.416160e-001
3.1.3.2	LIM-only transcription (co-)factors	108				7	5.4162e-001	AR, CREM, FOSB, HHEX, NFIC, NR1I3, ZEB1										5.416160e-001
3.1.3.2.1	MLP	108				7	5.4162e-001	AR, CREM, FOSB, HHEX, NFIC, NR1I3, ZEB1										5.416160e-001
3.1.3.2.2	DMLP1	108				7	5.4162e-001	AR, CREM, FOSB, HHEX, NFIC, NR1I3, ZEB1										5.416160e-001
3.1.4	homeo domain plus zinc finger motifs	108				7	5.4162e-001	AR, CREM, FOSB, HHEX, NFIC, NR1I3, ZEB1										5.416160e-001
3.1.4.0.1	ATBF1	108				7	5.4162e-001	AR, CREM, FOSB, HHEX, NFIC, NR1I3, ZEB1										5.416160e-001
3.1.4.0.1.1	ATBF1-B	108				7	5.4162e-001	AR, CREM, FOSB, HHEX, NFIC, NR1I3, ZEB1										5.416160e-001
3.1.4.0.1.2	ATBF1-A	108				7	5.4162e-001	AR, CREM, FOSB, HHEX, NFIC, NR1I3, ZEB1										5.416160e-001
3.1.4.0.2	Zfh1	108				7	5.4162e-001	AR, CREM, FOSB, HHEX, NFIC, NR1I3, ZEB1										5.416160e-001
3.1.4.0.3	Zfh2	108				7	5.4162e-001	AR, CREM, FOSB, HHEX, NFIC, NR1I3, ZEB1										5.416160e-001
3.1.4.0.4	ZEB (TCF8, deltaEF1)	108				7	5.4162e-001	AR, CREM, FOSB, HHEX, NFIC, NR1I3, ZEB1										5.416160e-001
1	Basic Domains	308										1	9.1940e-001	SOX11				9.194030e-001
