# Supplementary material for: Gene networks and transcription factor motifs defining the differentiation of stem cells into hepatocyte-like cells
Source: J Hepatol. 2015 Oct;63(4):934–42. doi: 10.1016/j.jhep.2015.05.013 (PMC4580233; doi:10.1016/j.jhep.2015.05.013)
Supplement: Supplementary Table 9 [file mmc9.xls]

## Sheet: TFBS (Prima) all genes
	Gain of metabolic functions			Absent metabolic and immune functions			Repression of proliferation			Mitotic spindle and cell division			Extracellular matrix and cell migration
	Cluster group I			Cluster group II			Cluster group III			Cluster group IV			Cluster group V
TF	Count	pValue	Enrichment	Count	pValue	Enrichment	Count	pValue	Enrichment	Count	pValue	Enrichment	Count	pValue	Enrichment
M00803[E2F]	537	0.065	1.074				922	5.02e-18	1.263	55	0.113	1.122	263	0.002	1.073
M00287[NF-Y]	213	0.995	0.88	93	0.971	0.917	447	7.59e-12	1.264	32	0.026	1.348	117	0.798	0.986
M00695[ETF]	377	0.48	1.013				684	1.76e-11	1.259	41	0.339	1.124	209	3.41e-05	1.146
M00716[ZF5]	321	0.231	1.062				549	5.54e-09	1.244	35	0.041	1.181	173	0.012	1.168
M00938[E2F-1]	204	0.098	1.061				376	9.59e-09	1.339	22	0.311	1.167	122	0.002	1.294
M00132[HNF-1]	299	6.28e-05	1.215	140	9.77e-08	1.358	408	0.011	1.135	28	0.612	1.16	142	0.005	1.177
M00940[E2F-1]	59	0.985	0.754	20	0.995	0.61	161	1.54e-06	1.408	9	0.222	1.172	35	0.725	0.912
M00652[Nrf-1]	272	0.427	1.01				484	2.06e-06	1.23	38	0.042	1.439	129	0.711	0.977
M00451[NKX3A]	301	0.534	1.027	138	0.046	1.125	505	5.78e-06	1.18	31	0.641	1.079	164	0.025	1.142
M00333[ZF5]	161	0.703	0.972				308	1.11e-05	1.273	18	0.23	1.108	96	0.01	1.182
M00616[AFP1]	217	0.397	1.033	107	0.024	1.216	373	1.12e-05	1.215	29	0.019	1.408	116	0.091	1.126
M00430[E2F-1]	38	0.849	0.888	13	0.926	0.725	97	1.19e-05	1.552	5	0.435	1.191	33	0.008	1.573
M00109[C/EBPbeta]	221	0.168	1.054	116	1.69e-05	1.322	318	0.494	1.039	28	0.062	1.362	114	0.113	1.109
M01104[MOVO-B]	369	0.066	1.047				545	0.213	1.059	37	0.198	1.071	221	1.87e-05	1.279
M00478[Cdc5]	232	0.026	1.107	89	0.621	1.014	369	0.000171	1.206	25	0.156	1.217	139	2.35e-05	1.353
M00206[HNF-1]	251	0.003	1.193	114	3.04e-05	1.294	334	0.089	1.087	20	0.57	0.969	111	0.056	1.076
M00805[LEF1]	684	0.024	1.031	286	0.037	1.029	994	0.3	1.026	67	0.05	1.03	363	5.28e-05	1.116
M00196[Sp1]	509	0.008	1.039				796	6.97e-05	1.113	53	0.271	1.104	280	0.001	1.166
M00465[POU6F1]	185	0.951	0.916	111	0.002	1.312	319	0.095	1.081	36	0.000139	1.818	111	0.086	1.121
M00006[MEF-2]	198	0.618	1.021	92	0.094	1.133	300	0.182	1.059	33	0.000155	1.736	117	0.008	1.231
M00750[HMG_IY]	315	0.041	1.081	124	0.08	1.016	492	0.000165	1.156	35	0.156	1.225	155	0.258	1.085
M00130[FOXD3]	359	0.155	1.069	152	0.106	1.08	558	0.000192	1.137	35	0.428	1.062	176	0.057	1.069
M00638[HNF-4alpha]	190	0.03	1.097	96	0.000234	1.324	227	0.976	0.897	19	0.288	1.119	101	0.056	1.189
M01117[OTX]	115	0.694	0.956	52	0.49	1.032	199	0.019	1.133	11	0.533	0.933	85	0.000238	1.441
M00472[FOXO4]	275	0.002	1.149	107	0.167	1.068	396	0.000867	1.133	24	0.639	1.023	146	0.000254	1.244
M01075[PLZF]	273	0.35	1.014	130	0.008	1.153	436	0.004	1.109	30	0.082	1.137	170	0.000263	1.288
M00159[C/EBP]	184	0.75	0.939	91	0.115	1.109	304	0.071	1.062	22	0.195	1.145	121	0.00032	1.26
M00024[E2F]	79	0.563	0.996	32	0.669	0.963	152	0.000387	1.312	11	0.133	1.415	34	0.767	0.874
M01004[Helios_A]	217	0.591	0.961	108	0.062	1.142	348	0.036	1.055	34	0.000472	1.535	116	0.28	1.047
M00096[Pbx-1]	259	0.682	1	129	0.023	1.19	421	0.00064	1.113	33	0.066	1.3	134	0.187	1.055
M00991[CDX]	310	0.712	0.988	151	0.012	1.149	488	0.095	1.064	44	0.000645	1.43	167	0.074	1.085
M01122[ZNF219]	292	0.719	1.007				400	0.956	0.945	41	0.00088	1.443	170	0.002	1.196
M00915[AP-2]	284	0.537	1.022				394	0.965	0.971	29	0.553	1.064	170	0.000925	1.248
M00129[HFH-1]	331	0.006	1.109	133	0.112	1.064	493	0.000938	1.131	30	0.365	1.025	166	0.042	1.135
M01107[RUSH-1alpha]	174	0.218	1.069	89	0.000942	1.306	248	0.23	1.043	15	0.548	0.94	99	0.021	1.241
M00649[MAZ]	369	0.563	0.993				504	0.987	0.928	41	0.079	1.125	221	0.000956	1.213
M00436[IPF1]	225	0.264	1.063	95	0.302	1.071	357	0.000984	1.154	20	0.297	0.963	125	0.035	1.204
M00097[Pax-6]	151	0.813	0.927	68	0.397	0.996	286	0.001	1.202	10	0.942	0.626	90	0.176	1.126
M00128[GATA-1]	133	0.599	1.002	73	0.001	1.313	200	0.447	1.031	10	0.758	0.768	74	0.17	1.137
M00134[HNF-4]	219	0.003	1.178	103	0.001	1.322				21	0.345	1.151	102	0.23	1.119
M00135[Oct-1]	253	0.273	1.017	120	0.019	1.152	367	0.436	1.01	34	0.007	1.394	146	0.001	1.197
M00145[Brn-2]	207	0.422	0.976	104	0.051	1.171	365	0.001	1.178	26	0.076	1.25	115	0.017	1.106
M00189[AP-2]	282	0.437	0.987				461	0.061	1.105	27	0.723	0.964	170	0.001	1.214
M00453[IRF-7]	229	0.001	1.171	77	0.513	0.94	296	0.121	1.036	24	0.246	1.251	100	0.52	1.043
M00460[STAT5A_(homotetramer)]	153	0.118	1.098	53	0.845	0.908	213	0.168	1.047	26	0.001	1.904	66	0.478	0.966
M00493[STAT5A]	232	0.454	1	97	0.656	0.998	383	0.001	1.13	31	0.026	1.362	140	0.003	1.231
M00672[TEF]	330	0.359	1.033	161	0.006	1.203	507	0.001	1.086	42	0.104	1.341	181	0.017	1.156
M00725[HP1_site_factor]	167	0.253	1.02	98	0.001	1.43	253	0.414	1.058	16	0.182	0.997	86	0.204	1.072
M00802[Pit-1]	318	0.503	1.006	147	0.095	1.11	494	0.037	1.07	48	0.001	1.548	176	0.002	1.135
M00976[AHRHIF]	199	0.565	0.969				350	0.001	1.167	22	0.169	1.093	103	0.299	1.023
M00987[FOXP1]	521	0.113	1.033	221	0.269	1.046	799	0.001	1.085	61	0.018	1.234	271	0.001	1.096
M00148[SRY]	563	0.002	1.095	213	0.603	0.989	789	0.015	1.05	59	0.179	1.17	259	0.014	1.027
M00485[Nkx2-2]	242	0.087	1.099	96	0.246	1.041	367	0.002	1.141	23	0.362	1.065	119	0.183	1.102
M00499[STAT5A]	230	0.76	0.962	113	0.095	1.129	363	0.346	1.04	36	0.002	1.537	141	0.032	1.204
M00621[C/EBPdelta]	202	0.083	1.086	104	0.002	1.336	271	0.265	0.998	21	0.089	1.152	101	0.135	1.108
M00622[C/EBPgamma]	227	0.071	1.083	95	0.248	1.082	342	0.126	1.117	24	0.176	1.167	136	0.002	1.323
M00632[GATA-4]	153	0.886	0.954	66	0.714	0.983	235	0.21	1.003	15	0.595	0.954	102	0.002	1.298
M00746[ELF-1]	238	0.002	1.142	83	0.799	0.951	286	0.932	0.94	16	0.658	0.783	115	0.035	1.126
M00821[Nrf2]	199	0.053	1.086	92	0.08	1.198				13	0.859	0.723	108	0.002	1.202
M01000[AIRE]	233	0.166	1.067	85	0.86	0.929	362	0.002	1.135	22	0.585	1.027	124	0.098	1.158
M01010[HMGIY]	253	0.002	1.182	97	0.18	1.082	336	0.062	1.075	28	0.039	1.334	123	0.032	1.172
M01032[HNF4]	608	0.147	1.045	253	0.266	1.038	867	0.242	1.02	61	0.236	1.069	320	0.002	1.122
M01072[HIC1]	330	0.309	1.026				495	0.439	1.053	36	0.322	1.141	178	0.002	1.128
M00116[C/EBPalpha]	243	0.003	1.162	98	0.035	1.119	326	0.04	1.067	28	0.094	1.365	119	0.045	1.161
M00258[ISRE]	215	0.082	1.06	99	0.078	1.165	304	0.264	1.026	27	0.095	1.357	131	0.003	1.317
M00326[Pax-1]	99	0.485	0.987	34	0.926	0.809	153	0.313	1.044	12	0.364	1.22	67	0.003	1.362
M00403[aMEF-2]	215	0.088	1.092	77	0.603	0.934	314	0.024	1.092	30	0.003	1.554	117	0.009	1.212
M00456[FAC1]	304	0.003	1.147	117	0.384	1.054	406	0.103	1.049	19	0.973	0.731	139	0.037	1.07
M00489[Nkx6-2]	301	0.059	1.09	116	0.175	1.003	430	0.01	1.066	33	0.257	1.218	166	0.003	1.226
M00639[HNF-6]	253	0.1	1.088	105	0.172	1.079	392	0.003	1.155	28	0.078	1.228	135	0.014	1.185
M00704[TEF-1]	661	0.121	1.03	274	0.323	1.019	917	0.989	0.978	67	0.049	1.064	349	0.003	1.109
M00800[AP-2]	317	0.074	1.117				444	0.119	1.071	25	0.921	0.899	156	0.003	1.122
M00807[EGR]	357	0.196	1.06				521	0.244	1.059	32	0.588	0.969	195	0.003	1.181
M00960[PR,_GR]	185	0.003	1.199	70	0.18	1.083	208	0.915	0.923	17	0.397	1.124	80	0.342	1.058
M01019[TBX5]	160	0.268	1.015	66	0.613	1	230	0.611	1	24	0.003	1.553	75	0.583	0.971
M01068[UF1H3BETA]	470	0.242	1.011				682	0.699	1.005	50	0.234	1.097	266	0.003	1.168
M00099[S8]	234	0.465	1.029	104	0.054	1.092	366	0.004	1.102	30	0.273	1.345	125	0.073	1.121
M00102[CDP]	265	0.632	0.987	121	0.173	1.077	437	0.004	1.115	28	0.052	1.064	136	0.144	1.033
M00449[Zic2]	160	0.497	0.95	51	0.99	0.723				15	0.787	0.909	99	0.004	1.2
M00619[Alx-4]	42	0.745	0.928	19	0.503	1.002	61	0.694	0.923	5	0.488	1.127	37	0.004	1.668
M00980[TBP]	181	0.804	0.946	102	0.004	1.273	298	0.113	1.066	21	0.385	1.119	107	0.042	1.141
M00086[Ik-1]	129	0.47	1.037	52	0.489	0.998	171	0.925	0.941	22	0.005	1.804	67	0.151	1.099
M00252[TATA]	108	0.291	1.016	56	0.026	1.258	158	0.488	1.017	18	0.011	1.726	70	0.005	1.343
M00437[CHX10]	153	0.518	0.963	61	0.616	0.917	250	0.121	1.078	12	0.893	0.771	95	0.005	1.22
M00498[STAT4]	313	0.033	1.085	126	0.599	1.043	453	0.055	1.075	26	0.606	0.919	168	0.005	1.188
M00671[TCF-4]	113	0.007	1.177	30	0.986	0.746	159	0.044	1.134	10	0.548	1.062	63	0.005	1.339
M00104[CDP_CR1]	161	0.095	1.159	73	0.006	1.254	227	0.034	1.118	14	0.528	1.027	74	0.131	1.086
M00346[GATA-1]	160	0.067	1.132	61	0.14	1.031	203	0.612	0.983	15	0.373	1.083	84	0.006	1.212
M00423[FOXJ2]	300	0.04	1.079	124	0.181	1.065	450	0.006	1.108	34	0.039	1.247	141	0.438	1.034
M01014[SOX]	171	0.462	1.037	76	0.187	1.1	257	0.232	1.067	23	0.113	1.422	100	0.006	1.236
M00059[YY1]	149	0.8	0.942	67	0.424	1.011	243	0.233	1.051	19	0.294	1.225	95	0.007	1.225
M00095[CDP]	175	0.422	0.994	65	0.976	0.881	290	0.007	1.127	15	0.618	0.869	101	0.075	1.17
M00377[Pax-4]	185	0.033	1.1	71	0.703	1.008	270	0.007	1.1	19	0.449	1.153	96	0.073	1.165
M00484[Ncx]	112	0.966	0.868	41	0.98	0.759	216	0.007	1.147	18	0.039	1.423	72	0.188	1.139
M00161[Oct-1]	215	0.787	0.972	101	0.2	1.091	369	0.008	1.142	25	0.283	1.153	122	0.06	1.125
M00203[GATA-X]	141	0.93	0.89	82	0.008	1.237	239	0.234	1.033	9	0.989	0.579	85	0.125	1.095
M00285[TCF11]	217	0.008	1.203	83	0.125	1.099	227	0.996	0.862	12	0.959	0.678	102	0.02	1.154
M00532[RP58]	150	0.921	0.892	72	0.486	1.022				15	0.686	0.909	102	0.008	1.237
M00026[RSRFC4]	247	0.72	0.981	113	0.033	1.072	415	0.009	1.129	33	0.028	1.337	131	0.398	1.061
M00150[Brachyury]	150	0.51	0.998	48	0.945	0.763	244	0.009	1.112	10	0.96	0.678	90	0.011	1.222
M00156[RORalpha1]	209	0.14	1.108	99	0.009	1.253	260	0.791	0.943	19	0.44	1.027	103	0.111	1.113
M00415[AREB6]	94	0.199	1.035	52	0.009	1.368	117	0.946	0.882	6	0.905	0.674	43	0.735	0.966
M00469[AP-2alpha]	221	0.04	1.158				265	0.774	0.951	23	0.043	1.229	120	0.009	1.283
M00999[AIRE]	212	0.009	1.115	78	0.304	0.98	307	0.023	1.106	27	0.045	1.449	101	0.133	1.084
M00133[Tst-1]	181	0.074	1.173	72	0.095	1.114	251	0.01	1.114	20	0.072	1.322	88	0.03	1.163
M00138[Oct-1]	416	0.188	1.023	182	0.154	1.069	659	0.01	1.11	48	0.01	1.204	218	0.027	1.094
M00941[MEF-2]	221	0.059	1.112	84	0.331	1.01	326	0.01	1.123	22	0.111	1.129	104	0.373	1.068
M01079[CBF_(core_binding_factor)]	109	0.427	1.017	40	0.772	0.891	163	0.419	1.041	19	0.01	1.808	61	0.147	1.161
M00117[C/EBPbeta]	178	0.011	1.091	73	0.342	1.069	253	0.211	1.062	23	0.074	1.438	84	0.221	1.051
M01029[TFE]	153	0.12	1.091	77	0.011	1.311	186	0.924	0.908	11	0.748	0.8	74	0.209	1.076
M00081[Evi-1]	349	0.293	1.026	151	0.152	1.06	535	0.03	1.077	45	0.012	1.35	185	0.013	1.11
M00291[Freac-3]	248	0.059	1.091	117	0.025	1.229	366	0.034	1.102	26	0.064	1.167	132	0.012	1.184
M00023[Hox-1.3]	173	0.8	0.958	72	0.688	0.952	273	0.21	1.035	18	0.696	1.017	105	0.013	1.186
M00462[GATA-6]	188	0.306	1.008	98	0.013	1.254	292	0.222	1.072	15	0.896	0.82	97	0.171	1.06
M00490[Bach2]	194	0.437	1.024	74	0.778	0.933				24	0.1	1.293	110	0.013	1.185
M01081[Zec]	226	0.013	1.109	102	0.057	1.195	287	0.874	0.964	20	0.584	1.001	100	0.526	1.001
M00328[Pax-8]	138	0.838	0.927	67	0.276	1.075	206	0.899	0.947	18	0.139	1.233	92	0.014	1.261
M00792[SMAD]	82	0.225	1.097	29	0.686	0.926	86	0.994	0.788	5	0.885	0.682	51	0.014	1.392
M00216[TATA]	160	0.103	1.056	69	0.286	1.088	255	0.015	1.153	17	0.35	1.144	89	0.018	1.198
M00729[Cdx-2]	208	0.205	1.084	92	0.045	1.145	302	0.261	1.078	25	0.016	1.329	106	0.102	1.127
M00767[FXR_inverted_repeat_1]	125	0.603	1.012	62	0.016	1.199	173	0.761	0.959	9	0.838	0.743	67	0.264	1.107
M00777[STAT]	158	0.244	1.058	66	0.216	1.055	204	0.901	0.935	21	0.099	1.434	92	0.016	1.257
M00011[Evi-1]	132	0.909	0.893	58	0.729	0.937	244	0.017	1.13	14	0.467	0.966	76	0.375	1.049
M00222[Hand1:E47]	154	0.439	1.013	67	0.319	1.052	205	0.894	0.923	12	0.836	0.805	92	0.017	1.234
M00248[Oct-1]	267	0.429	1.056	118	0.159	1.114	393	0.069	1.064	35	0.026	1.411	147	0.017	1.186
M00424[NKX6-1]	280	0.124	1.054	103	0.541	0.926	413	0.033	1.065	29	0.565	1.114	154	0.017	1.183
M00967[HNF4,_COUP]	164	0.052	1.145	70	0.017	1.167	203	0.82	0.97	13	0.59	0.926	71	0.422	1.011
M00327[Pax-3]	123	0.857	0.921	51	0.722	0.911	220	0.018	1.127	11	0.842	0.84	66	0.5	1.008
M00447[AR]	222	0.018	1.132	96	0.103	1.169	273	0.904	0.953	22	0.381	1.144	98	0.269	1.02
M00624[DBP]	274	0.018	1.127	118	0.029	1.159	331	0.965	0.932	29	0.206	1.217	112	0.825	0.94
M00062[IRF-1]	240	0.02	1.134	88	0.63	0.993	326	0.255	1.055	25	0.206	1.205	103	0.578	0.993
M00744[POU1F1]	284	0.208	1.007	142	0.02	1.202	449	0.041	1.09	32	0.04	1.157	148	0.054	1.07
M00084[MZF1]	215	0.675	0.931	73	0.998	0.755				28	0.021	1.237	130	0.021	1.149
M00631[FXR/RXR-alpha]	173	0.113	1.055	84	0.063	1.224	234	0.486	0.977	14	0.696	0.871	99	0.021	1.232
M01017[PBX1]	218	0.552	1.015	92	0.234	1.023	325	0.224	1.036	29	0.021	1.377	119	0.052	1.13
M00191[ER]	208	0.025	1.175	74	0.438	0.998	239	0.981	0.924	24	0.023	1.383	91	0.485	1.048
M00720[CAC-binding_protein]	311	0.65	1.028	125	0.706	0.987				34	0.164	1.146	168	0.023	1.133
M01066[BLIMP1]	259	0.167	1.007	93	0.846	0.864	351	0.952	0.934	31	0.136	1.23	144	0.023	1.142
M00251[XBP-1]	229	0.268	0.989	83	0.958	0.856	340	0.729	1.006	31	0.024	1.366	105	0.549	0.925
M00098[Pax-2]	172	0.046	1.131	70	0.264	1.099	203	0.926	0.914	17	0.223	1.14	92	0.025	1.234
M00205[GR]	181	0.131	1.07	87	0.042	1.228	219	0.998	0.886	9	0.995	0.542	102	0.026	1.23
M00418[TGIF]	196	0.026	1.105	79	0.262	1.064	232	0.933	0.896	17	0.669	0.978	86	0.474	0.989
M00747[IRF1]	308	0.534	0.973	136	0.416	1.026	468	0.291	1.012	29	0.737	0.934	176	0.026	1.134
M01067[GFI1]	163	0.029	1.145	65	0.185	1.09	217	0.21	1.043	10	0.893	0.716	83	0.105	1.189
M00992[FOXP3]	183	0.03	1.149	73	0.208	1.095	240	0.48	1.032	20	0.133	1.281	90	0.031	1.153
M00253[cap]	180	0.284	1.057	73	0.449	1.023	235	0.853	0.944	18	0.495	1.078	90	0.031	1.078
M00302[NF-AT]	150	0.752	0.941	77	0.031	1.154	228	0.457	0.979	21	0.174	1.344	82	0.372	1.049
M00497[STAT3]	234	0.032	1.149				257	1	0.864	19	0.781	0.951	111	0.075	1.111
M00162[Oct-1]	234	0.265	1.049	92	0.541	0.985	360	0.033	1.105	27	0.073	1.235	114	0.343	1.043
M00240[Nkx2-5]	198	0.465	1.028	69	0.903	0.855	277	0.518	0.984	28	0.033	1.483	102	0.313	1.08
M00078[Evi-1]	255	0.398	1.029	117	0.035	1.127	360	0.662	0.994	25	0.381	1.029	114	0.559	0.938
M00380[Pax-4]	190	0.242	0.995	85	0.239	1.063	302	0.035	1.083	24	0.158	1.282	99	0.344	1.058
M00482[PITX2]	144	0.79	0.939	56	0.817	0.872	234	0.176	1.045	19	0.035	1.263	81	0.572	1.077
M01023[HSF1]	163	0.378	1.005	52	0.994	0.766	238	0.704	1.005	22	0.065	1.384	96	0.035	1.207
M00223[STATx]	161	0.037	1.124	71	0.069	1.184	208	0.731	0.994	13	0.581	0.926	76	0.445	1.082
M00420[MEIS1A:HOXA9]	165	0.037	1.097	68	0.271	1.079	212	0.763	0.965	19	0.166	1.288	72	0.618	0.976
M01020[TBX5]	137	0.037	1.166	55	0.133	1.118	147	0.993	0.857	12	0.59	1.042	58	0.539	1.007
M00292[Freac-4]	229	0.044	1.096	103	0.038	1.177	333	0.101	1.091	15	0.866	0.732	119	0.065	1.161
M00284[TCF11:MafG]	219	0.039	1.151	74	0.746	0.928				20	0.573	1.072	98	0.232	1.05
M00272[p53]	99	0.901	0.901	55	0.159	1.196	145	0.935	0.904	14	0.277	1.3	66	0.04	1.226
M00962[AR]	120	0.93	0.873	67	0.042	1.165	202	0.508	1.007	18	0.172	1.336	79	0.041	1.173
M00004[c-Myb]	201	0.17	1.077	60	0.975	0.768	271	0.445	0.994	26	0.042	1.421	87	0.889	0.951
M00082[Evi-1]	237	0.346	1.028	105	0.121	1.088	360	0.144	1.069	28	0.227	1.239	132	0.043	1.168
M00071[E47]	159	0.518	1.02	80	0.044	1.225				11	0.86	0.719	76	0.426	0.994
M01124[Oct-4_(POU5F1)]	255	0.652	0.955	111	0.557	0.992	405	0.417	1.038	30	0.161	1.145	148	0.044	1.13
M00444[VDR]	227	0.98	0.9	111	0.507	1.051	358	0.844	0.972	29	0.121	1.173	135	0.046	1.092
M00056[myogenin_/_NF-1]	123	0.964	0.884	70	0.047	1.201				17	0.194	1.246	65	0.543	0.953
M00935[NF-AT]	146	0.047	1.118	50	0.746	0.914	211	0.076	1.106	9	0.819	0.703	61	0.464	0.953
M00193[NF-1]	137	0.61	0.97	74	0.05	1.251	179	0.992	0.867	16	0.453	1.155	75	0.227	1.083
M00052[NF-kappaB_(p65)]	94	0.052	1.17	34	0.507	1.01	94	0.99	0.801	8	0.595	1.015	40	0.513	1.015
M01003[Helios_A]	130	0.704	0.949	65	0.156	1.134	192	0.737	0.96	19	0.052	1.415	78	0.065	1.162
M00997[DEC]	135	0.906	0.893	83	0.053	1.312	187	1	0.847	17	0.483	1.148	68	0.809	0.918
M00042[Sox-5]	251	0.16	1.081	99	0.712	1.018	358	0.054	1.056	28	0.31	1.23	128	0.144	1.125
M00974[SMAD]	129	0.853	0.97	69	0.057	1.239	161	0.998	0.828	12	0.474	0.92	71	0.229	1.089
M00057[COMP1]	153	0.881	0.913	85	0.059	1.211	243	0.692	0.993	15	0.655	0.913	85	0.241	1.034
M01047[AP-2alphaA]	105	0.793	0.907	41	0.89	0.846	167	0.646	0.988	16	0.059	1.41	62	0.271	1.093
M01109[SZF1-1]	143	0.96	0.885	69	0.383	1.02				15	0.622	0.947	94	0.059	1.187
M00224[STAT1]	110	0.06	1.138	34	0.826	0.84	138	0.566	0.977	8	0.795	0.844	49	0.423	1.034
M00394[Msx-1]	160	0.143	1.06	63	0.737	0.997	251	0.06	1.139	18	0.109	1.216	86	0.083	1.162
M00491[MAZR]	130	0.859	0.903	43	0.997	0.713				16	0.477	1.133	83	0.06	1.176
M00496[STAT1]	93	0.489	1.016	33	0.795	0.861	136	0.452	1.017	11	0.255	1.226	55	0.063	1.226
M01009[HES1]	199	0.063	1.067	69	0.932	0.884	257	0.889	0.944	16	0.652	0.875	92	0.544	1.006
M00214[SEF-1]	178	0.726	1.012	66	0.942	0.896	233	0.991	0.907	10	0.974	0.58	98	0.064	1.137
M01069[GZF1]	57	0.301	1.075	19	0.637	0.855	83	0.359	1.072	6	0.464	1.154	33	0.065	1.269
M00526[GCNF]	196	0.804	0.918	96	0.066	1.074	299	0.748	0.959	20	0.471	0.956	110	0.323	1.051
M01013[IPF1]	156	0.066	1.138	64	0.308	1.114	211	0.296	1.053	14	0.421	1.041	73	0.177	1.086
M01082[BRCA1]	147	0.537	0.94	67	0.554	1.023	219	0.807	0.959	20	0.068	1.304	73	0.729	0.952
M00257[RREB-1]	325	0.921	0.941	141	0.499	0.974	489	0.801	0.969	31	0.553	0.915	190	0.069	1.122
M00690[AP-3]	179	0.373	1.046	68	0.636	0.949	269	0.069	1.076	21	0.184	1.251	94	0.202	1.12
M00192[GR]	190	0.07	1.1	83	0.127	1.147				9	0.991	0.531	89	0.284	1.051
M00235[AhR:Arnt]	110	0.992	0.83				191	0.567	0.986	15	0.481	1.154	78	0.071	1.2
M00360[Pax-3]	167	0.587	0.977	65	0.894	0.908	247	0.52	0.989	20	0.074	1.193	85	0.613	1.014
M00515[PPARG]	119	0.487	1.002	58	0.074	1.166	149	0.981	0.859	12	0.489	1.03	62	0.413	1.064
M00514[ATF4]	221	0.076	1.129	74	0.861	0.903	260	0.986	0.909	23	0.391	1.199	105	0.288	1.094
M01119[KAISO]	156	0.527	1	65	0.501	0.994	214	0.915	0.938	11	0.913	0.718	86	0.076	1.124
M00698[HEB]	113	0.954	0.896	52	0.603	0.984	154	0.998	0.836	12	0.727	0.97	76	0.077	1.229
M00481[AR]	157	0.079	1.113	62	0.398	1.05	204	0.38	0.99	7	0.993	0.506	82	0.087	1.186
M00486[Pax-2]	90	0.335	1.039	37	0.546	1.02	127	0.646	1.004	8	0.672	0.942	49	0.079	1.154
M00731[Osf2]	113	0.651	0.961	55	0.364	1.117	188	0.081	1.095	12	0.606	1.041	63	0.295	1.093
M00243[Egr-1]	278	0.082	1.09	88	0.975	0.824	350	0.983	0.94	21	0.756	0.84	130	0.362	1.04
M00395[HOXA3]	112	0.386	1.059	40	0.81	0.903	171	0.082	1.107	10	0.671	0.965	52	0.556	1.003
M00998[PBX]	185	0.438	1.004	74	0.509	0.959	294	0.082	1.093	20	0.238	1.107	89	0.657	0.986
M00341[GABP]	221	0.904	0.921				384	0.083	1.095	23	0.603	0.977	109	0.793	0.926
M00797[HIF-1]	297	0.083	1.096				419	0.256	1.058	29	0.398	1.091	140	0.324	1.054
M00978[LEF1TCF1]	214	0.128	1.038	93	0.172	1.077	299	0.646	0.993	22	0.215	1.089	113	0.083	1.118
M00237[AhR:Arnt]	188	0.086	1.088				254	0.421	1.006	19	0.313	1.121	92	0.175	1.086
M00623[Crx]	146	0.387	1.046	52	0.714	0.889	219	0.087	1.074	17	0.128	1.242	71	0.3	1.037
M00088[Ik-3]	121	0.783	0.96	61	0.11	1.156	173	0.827	0.94	17	0.088	1.376	69	0.176	1.117
M00634[GCM]	106	0.567	0.985	32	0.991	0.71	156	0.637	0.992	11	0.47	1.042	63	0.088	1.194
M00396[En-1]	134	0.772	0.965	61	0.345	1.049	220	0.089	1.085	19	0.091	1.396	83	0.105	1.219
M00250[Gfi-1]	176	0.65	0.965	84	0.09	1.1	279	0.318	1.047	21	0.307	1.174	103	0.164	1.152
M00085[ZID]	164	0.88	0.924	63	0.939	0.847	234	0.993	0.902	14	0.882	0.804	101	0.092	1.16
M00706[TFII-I]	248	0.965	0.913	104	0.749	0.914	364	0.998	0.917	34	0.127	1.277	150	0.096	1.126
M00749[SREBP-1]	357	0.895	0.927	171	0.602	1.06				36	0.855	0.953	204	0.096	1.081
M00105[CDP_CR3]	127	0.886	0.884	73	0.097	1.214	204	0.85	0.973	15	0.575	1.065	77	0.169	1.094
M00152[SRF]	138	0.435	1.063	61	0.098	1.122	189	0.743	0.997	13	0.542	1.022	69	0.273	1.084
M00137[Oct-1]	208	0.222	1.05	90	0.101	1.084	303	0.244	1.047	20	0.3	1.029	98	0.476	1.009
M00072[CP2]	153	0.944	0.925	56	0.968	0.809	225	0.942	0.932	8	0.994	0.493	90	0.107	1.11
M00471[TBP]	202	0.221	1.038	79	0.462	0.97	306	0.111	1.077	19	0.398	0.996	100	0.569	1.049
M00734[CIZ]	83	0.271	1.057	25	0.95	0.76	130	0.112	1.134	10	0.303	1.299	45	0.115	1.169
M00630[FOXM1]	141	0.15	1.062	62	0.134	1.115	192	0.674	0.99	16	0.193	1.229	78	0.113	1.199
M01113[CACD]	255	0.76	1.025							24	0.643	0.984	139	0.113	1.14
M00678[Tel-2]	152	0.119	1.103	47	0.957	0.814	186	0.859	0.924	14	0.531	1.036	52	0.974	0.769
M00141[Lyf-1]	131	0.287	1.006	55	0.389	1.009	178	0.759	0.936	11	0.73	0.862	69	0.12	1.081
M00045[E4BP4]	211	0.14	1.086	89	0.122	1.094	299	0.261	1.053	24	0.132	1.259	97	0.44	1.018
M00657[PTF1-beta]	124	0.813	0.946	44	0.963	0.802	167	0.981	0.872	17	0.122	1.323	69	0.338	1.074
M01036[COUPTF]	252	0.836	0.979	117	0.123	1.085				19	0.957	0.752	135	0.231	1.069
M00172[AP-1]	194	0.328	1.039	72	0.893	0.92	262	0.672	0.96	18	0.519	0.983	101	0.124	1.103
M00241[Nkx2-5]	72	0.954	0.844	35	0.716	0.98	137	0.201	1.1	11	0.289	1.316	47	0.124	1.124
M00412[AREB6]	141	0.971	0.86	76	0.126	1.107	235	0.47	0.982	11	0.968	0.684	93	0.229	1.157
M00640[HOXA4]	97	0.584	0.964	47	0.302	1.115	153	0.433	1.041	12	0.395	1.216	53	0.126	1.074
M00146[HSF1]	132	0.128	1.068	51	0.467	0.986	154	0.99	0.853	10	0.77	0.825	59	0.647	0.974
M00722[core-binding_factor]	158	0.548	1.034	69	0.129	1.078	216	0.709	0.967	17	0.329	1.134	66	0.894	0.881
M00115[Tax/CREB]	134	0.13	1.092	46	0.928	0.895	176	0.607	0.982	7	0.975	0.581	62	0.416	1.03
M00655[PEA3]	514	0.327	1.012	211	0.631	0.992	729	0.492	0.983	53	0.4	1.064	259	0.13	1.04
M01105[ZBRK1]	114	0.27	1.051	39	0.943	0.858	160	0.611	1.009	14	0.132	1.316	53	0.611	0.996
M00127[GATA-1]	116	0.846	0.916	50	0.667	0.943	199	0.134	1.076	16	0.211	1.289	64	0.176	1.031
M00332[Whn]	138	0.135	1.081	41	0.97	0.767	199	0.164	1.067	12	0.606	0.959	65	0.394	1.039
M00005[AP-4]	194	0.732	0.992	74	0.843	0.904	262	0.99	0.918	22	0.345	1.148	105	0.137	1.096
M00432[TTF1]	179	0.462	1.021	78	0.326	1.062	247	0.736	0.964	21	0.138	1.221	92	0.312	1.07
M00433[Hmx3]	160	0.397	1.045	72	0.141	1.123	240	0.241	1.073	13	0.844	0.866	81	0.253	1.079
M00961[VDR]	156	0.141	1.089	60	0.609	1	197	0.911	0.941	13	0.403	0.925	69	0.4	0.982
M00646[LF-A1]	129	0.324	1.078	52	0.586	1.037				12	0.473	1.022	70	0.142	1.193
M00954[PR]	190	0.142	1.077	81	0.209	1.097	231	0.992	0.897	16	0.57	0.925	85	0.369	0.983
M00727[SF-1]	223	0.399	1.032	99	0.285	1.094	281	1	0.891	29	0.143	1.369	109	0.469	1.029
M00733[SMAD-4]	159	0.402	1.037	51	0.982	0.794	191	1	0.853	10	0.946	0.665	78	0.147	1.038
M00467[Roaz]	127	0.692	0.966	60	0.489	1.09				19	0.148	1.474	69	0.191	1.07
M00801[CREB]	187	0.86	0.987	74	0.791	0.933	292	0.148	1.055	8	0.998	0.43	84	0.904	0.904
M00378[Pax-4]	287	0.312	1.068	103	0.929	0.915				30	0.149	1.139	128	0.695	0.972
M00947[CP2/LBP-1c/LSF]	195	0.9	0.932	74	0.985	0.844	280	0.983	0.916	19	0.71	0.926	113	0.149	1.101
M00339[c-Ets-1]	263	0.152	1.081	98	0.83	0.962	332	0.89	0.934	18	0.975	0.754	124	0.644	1.039
M00965[LXR,_PXR,_CAR,_COUP,_RAR]	184	0.153	1.031	70	0.732	0.937	248	0.843	0.951	14	0.896	0.8	71	0.982	0.811
M00446[Spz1]	198	0.366	1.087	58	0.987	0.76	243	0.948	0.913	14	0.821	0.784	96	0.155	1.075
M01112[RBP-Jkappa]	140	0.712	0.98	42	0.981	0.702	201	0.632	0.963	15	0.568	1.071	76	0.157	1.085
M00959[ER]	204	0.169	1.071	76	0.822	0.953	255	0.983	0.917	14	0.805	0.749	90	0.739	0.964
M00963[T3R]	191	0.417	1.024	83	0.171	1.063				18	0.621	0.984	89	0.749	0.974
M00242[PPARalpha:RXR-alpha]	193	0.172	1.052	76	0.8	0.989	249	0.937	0.929	18	0.483	1.001	87	0.715	0.967
M00025[Elk-1]							272	0.176	1.077	13	0.918	0.767
M00281[RFX1]	256	0.577	0.996	91	0.943	0.846	375	0.448	1	30	0.384	1.191	138	0.176	1.095
M00658[PU.1]	221	0.34	0.994	77	0.981	0.827	317	0.703	0.976	22	0.507	1.009	120	0.18	1.101
M00143[Pax-5]	246	0.329	1.034	84	0.987	0.843	334	0.811	0.961	25	0.419	1.072	127	0.19	1.089
M00454[MRF-2]	192	0.284	1.006	79	0.838	0.989	300	0.191	1.076	15	0.847	0.802	93	0.715	0.994
M01123[Nanog]	116	0.649	0.971	51	0.382	1.02	148	0.992	0.848	13	0.301	1.11	69	0.197	1.178
M00034[p53]	100	0.198	1.127	33	0.815	0.888	118	0.826	0.91	7	0.717	0.804	41	0.585	0.942
M00065[Tal-1beta:E47]	178	0.264	1.017	83	0.201	1.132	258	0.789	1.009	14	0.804	0.816	79	0.739	0.921
M01111[RBP-Jkappa]	162	0.346	1.038	61	0.798	0.933	194	0.998	0.851	12	0.862	0.784	84	0.208	1.098
M00249[CHOP:C/EBPalpha]	102	0.947	0.88	52	0.233	1.071	163	0.673	0.963	12	0.346	1.056	63	0.209	1.109
M00186[SRF]	68	0.953	0.86	27	0.736	0.816	117	0.349	1.014	7	0.714	0.903	41	0.215	1.058
M00492[STAT1]	38	0.215	1.125				46	0.787	0.932	4	0.447	1.208	19	0.276	1.148
M00077[GATA-3]	145	0.49	1.028	55	0.539	0.931	176	0.99	0.854	9	0.936	0.651	78	0.217	1.128
M01100[LRF]	89	0.461	1.025				114	0.934	0.899	9	0.605	1.057	53	0.218	1.245
M01043[NKX25]	200	0.674	1.011	74	0.844	0.893	263	0.979	0.91	16	0.77	0.825	107	0.22	1.103
M00201[C/EBP]	162	0.23	1.045	65	0.362	1.001	221	0.404	0.976	17	0.51	1.118	72	0.82	0.947
M00721[CACCC-binding_factor]	195	0.962	0.916							24	0.234	1.149	108	0.519	1.034
M00979[PAX6]	186	0.234	1.082	80	0.286	1.111				13	0.937	0.771	81	0.72	0.961
M00975[RFX]	155	0.235	1.065	61	0.558	1.001	192	0.94	0.903	14	0.598	0.981	76	0.437	1.065
M00480[LUN-1]	169	0.836	0.96	78	0.581	1.058	234	0.961	0.91	20	0.302	1.158	92	0.239	1.065
M00017[ATF]	193	0.97	0.867	71	0.988	0.761	342	0.243	1.052	18	0.735	0.824	104	0.888	0.953
M00531[NERF1a]	260	0.244	1.027	98	0.929	0.924	345	0.994	0.933	20	0.945	0.806	109	0.976	0.878
M00964[PXR,_CAR,_LXR,_FXR]	167	0.469	1.011	71	0.44	1.026	250	0.248	1.036	13	0.859	0.802	81	0.536	1
M00037[NF-E2]	189	0.255	1.081	68	0.644	0.929				20	0.314	1.167	89	0.404	1.038
M00650[MTF-1]	194	0.572	0.994	75	0.81	0.918	265	0.81	0.93	19	0.402	0.993	111	0.255	1.161
M00665[Sp3]	192	0.29	1.051	62	0.947	0.811				11	0.984	0.614	103	0.255	1.15
M00778[AhR]	142	0.255	1.032				216	0.308	1.075	15	0.48	1.112	68	0.449	1.008
M01108[HOXA7]	169	0.594	0.966	75	0.343	1.024	258	0.561	1.009	20	0.39	1.166	90	0.256	1.049
M00183[c-Myb]	104	0.43	1.003	40	0.745	0.921	150	0.526	0.991	8	0.841	0.787	55	0.257	1.082
M00277[Lmo2_complex]	235	0.505	1.045	80	0.906	0.85				15	0.897	0.68	117	0.265	1.062
M00707[TFIIA]	106	0.266	1.081	37	0.876	0.901	143	0.634	0.998	8	0.579	0.832	47	0.608	0.978
M00136[Oct-1]	176	0.785	0.967	78	0.384	1.024	270	0.464	1.016	18	0.609	1.009	95	0.27	1.065
M00626[RFX1_(EF-C)]	180	0.856	0.919	78	0.759	0.95	293	0.27	1.024	19	0.354	0.989	104	0.308	1.083
M00413[AREB6]	175	0.371	1.014	71	0.386	0.983	245	0.837	0.972	15	0.687	0.887	90	0.271	1.064
M00641[HSF]	168	0.274	1.03	56	0.982	0.82	245	0.576	1.028	15	0.634	0.938	84	0.349	1.051
M00322[c-Myc:Max]	241	0.626	0.988				371	0.277	1.042	20	0.805	0.836	115	0.73	0.962
M00280[RFX1]	204	0.815	0.957	78	0.935	0.874	316	0.329	1.015	26	0.279	1.244	95	0.646	0.909
M00256[NRSF]	225	0.632	1.004	86	0.748	0.916	307	0.993	0.938	27	0.296	1.228	108	0.626	0.983
M00644[LBP-1]	399	0.431	1.029	176	0.417	1.084				38	0.652	1	203	0.298	1.068
M00414[AREB6]	172	0.317	1.039	56	0.959	0.808				12	0.838	0.739	82	0.569	1.011
M00419[MEIS1]	137	0.318	1.05	48	0.793	0.878	165	0.98	0.866	12	0.536	0.938	65	0.339	1.016
M00373[Pax-4]	219	0.333	0.99	74	0.998	0.799	334	0.41	1.034	24	0.387	1.107	113	0.432	1.042
M00114[Tax/CREB]	193	0.334	1.096				252	0.724	0.979	12	0.872	0.694	80	0.663	0.926
M00794[TTF-1]	134	0.474	1.02	54	0.582	0.982	162	0.994	0.845	15	0.343	1.165	64	0.401	0.994
M00122[USF]	126	0.352	1.007	51	0.737	0.974	178	0.634	0.974	8	0.915	0.652
M00684[XPF-1]	96	0.445	1.041	36	0.711	0.932	119	0.905	0.883	11	0.372	1.216	47	0.363	1.039
M00051[NF-kappaB_(p50)]	95	0.383	1.056	26	0.96	0.69	113	0.967	0.86	9	0.629	1.02	44	0.563	0.998
M00441[GBF]	140	0.586	0.972	57	0.638	0.945	191	0.977	0.908	15	0.418	1.062	74	0.391	1.048
M00966[VDR,_CAR,_PXR]	164	0.902	0.931	70	0.83	0.949	227	0.996	0.883	15	0.823	0.869	86	0.395	0.996
M00083[MZF1]	140	0.765	0.965	62	0.499	1.02				16	0.537	1.124	73	0.402	1.026
M00701[SMAD-3]	162	0.845	0.911	80	0.41	1.074	231	1	0.889	12	0.826	0.688	81	0.799	0.929
M00804[E2A]	211	0.788	0.948	96	0.416	1.03				18	0.887	0.825	112	0.697	1.026
M00448[Zic1]	135	0.789	0.992	50	0.78	0.877	168	0.998	0.845	10	0.803	0.749	69	0.417	1.034
M00058[HEN1]	187	0.422	1.004	63	0.989	0.807				14	0.94	0.766	86	0.719	0.942
M00001[MyoD]	156	0.792	0.93	74	0.424	1.054	214	1	0.873	11	0.956	0.669	82	0.455	0.997
M00033[p300]	166	0.75	0.986	62	0.861	0.88	251	0.613	1.021	18	0.424	1.091	84	0.636	1.018
M00647[LXR]	195	0.437	1.015	72	0.868	0.895	249	0.989	0.887	18	0.539	0.955	78	0.909	0.828
M00076[GATA-2]	90	0.917	0.88	31	0.989	0.724	151	0.45	1.011	5	0.981	0.498	46	0.613	0.917
M00055[N-Myc]	206	0.888	0.893	91	0.627	0.942	335	0.453	0.994	26	0.485	1.149	97	0.931	0.857
M00175[AP-4]	178	0.723	1.002	72	0.64	0.967				16	0.765	0.918	89	0.455	1.021
M00221[SREBP-1]	159	0.88	0.93	67	0.662	0.936				13	0.94	0.775	86	0.461	1.026
M00808[Pax]	155	0.77	0.98	71	0.482	1.072				16	0.473	1.032	76	0.512	0.98
M00139[AhR]	184	0.495	0.984	68	0.948	0.868	242	0.989	0.886	12	0.953	0.654	83	0.823	0.905
M01033[HNF4]	711	0.675	1.019	266	0.99	0.91							348	0.505	1.017
M00977[EBF]	151	0.539	1.015	47	0.995	0.754				12	0.764	0.822	74	0.528	1.014
M00144[Pax-5]	128	0.801	0.933	43	0.992	0.748	199	0.667	0.993	10	0.871	0.743	64	0.538	0.951
M00279[MIF-1]	192	0.944	0.902	72	0.963	0.808	301	0.845	0.968	21	0.541	1.006	98	0.581	0.939
M00261[Olf-1]	146	0.571	0.988	46	0.994	0.743	199	0.913	0.922	12	0.733	0.828	66	0.639	0.911
M00069[YY1]	178	0.579	0.984				243	0.915	0.92	9	0.995	0.507	74	0.929	0.834
M00002[E47]	220	0.636	0.979	79	0.922	0.839				17	0.868	0.771	104	0.751	0.944
M00075[GATA-1]	163	0.964	0.897	65	0.92	0.854	248	0.935	0.934	16	0.636	0.898	80	0.832	0.898
M00648[MAF]	210	0.666	1.006	73	0.911	0.835	292	0.923	0.957	21	0.73	1.026	90	0.913	0.879
M01045[AP-2alphaA]	135	0.754	0.925	54	0.748	0.884	189	0.953	0.887	12	0.734	0.839	68	0.688	0.951
M00468[AP-2rep]	355	0.725	1.001	134	0.924	0.902				32	0.887	0.92	158	0.921	0.908
M00271[AML-1a]	586	0.94	0.967	250	0.904	0.985	843	0.996	0.952	57	0.778	0.959	285	0.848	0.959

## Sheet: TFBS (Prima) all genes (gene)
	Gain of metabolic functions				Absent metabolic and immune functions				Repression of proliferation				Extracellular region and cell migration				Extracellular matrix and cell cycle
	Cluster-1				Cluster-4				Cluster-2				Cluster-3				Cluster-5
TF	Count	pValue	Enrichment	Gene	Count	pValue	Enrichment	Gene	Count	pValue	Enrichment	Gene	Count	pValue	Enrichment	Gene	Count	pValue	Enrichment	Gene
M00803[E2F]	537	0.065	1.074	ABCC3, ABCG1, ABCG2, ABHD12, ABHD15, ABHD3, ABHD5, ACAA1, ACO2, ACOT4, ACP2, ACVR1B, ACYP2, ADCK2, ADCY9, AGMAT, AGO4, AGPAT3, AGPAT9, AHNAK, AIG1, ALCAM, ALG9, AMPD2, ANAPC16, ANG, ANKRD37, ANXA4, APLP2, APOB, APOBEC3F, APOLD1, APPBP2, AQP11, AQP3, ARAP2, ARRDC3, ARSD, ASAH1, ATP1B1, ATP7B, ATP8B1, ATXN1, B2M, BACE1, BAD, BHLHE40, BIRC3, BNIP3, BRI3, BTBD6, BTG1, C11orf24, C11orf54, C12orf23, C1…					922	5.02e-18	1.263	ABCC1, ABCC5, ABHD12B, ABHD17C, ABI2, ABL1, ACACA, ACBD6, ACD, ACPL2, ACTA1, ACTL6A, ACVR2B, ACYP1, ADAM17, ADAMTS19, ADAMTS3, ADD3, ADNP2, ADO, ADORA2B, AEN, AGO2, AGPAT5, AGTPBP1, AIF1L, AKIRIN1, AKR1B1, ALDH1A3, ALDOA, ALYREF, AMMECR1, ANK2, ANKRD27, ANKRD33B, ANP32A, ANP32E, ANTXR1, ANXA5, AP2B1, AP3M2, APEX1, APITD1, AQR, ARID2, ARL2, ARL6IP6, ARNT2, ARPC2, ASAP1, ASF1A, ASPHD2, ASUN, ATAD5,…	55	0.113	1.122	ANLN, ANXA3, ATP1B3, CCNB1, CDCA7, CTHRC1, DLK1, DPYSL3, ECT2, EPCAM, ESRP1, FAR1, FGF13, FZD7, GINS1, GSTP1, GULP1, HDGFRP3, HK1, IGF2BP3, LAMA1, LAMB1, LIN28B, LRRC1, LRRN1, MAP1B, MARCKSL1, MTHFD2, ORC6, PFKP, PITX2, PMAIP1, PNMAL1, PODXL, PTPLA, PTPN13, PTPRZ1, RAB34, RACGAP1, RRM2, SERPINE2, SLC25A24, SLC25A36, SLC39A10, SOX11, TET1, TMEM200A, TPBG, TPM4, TUBB2B, TUBB6, VCAN, VIM, ZIC2, ZNF4…	263	0.002	1.073	ABCC4, ADAM9, ADAMTS9, AKAP12, ALDH18A1, AMIGO2, AMOTL2, ANKS1A, ANXA2, APPL2, ARG2, ARHGEF10, ARID3A, ARL4C, ASAP2, ASRGL1, ATP1A1, B3GNT5, BAMBI, BASP1, BMP2, BNC1, BTG3, C12orf5, C15orf48, C3orf52, CACNB3, CAPN2, CASK, CCND2, CCNE1, CCNG2, CD109, CD44, CDC42EP3, CDH11, CDH3, CDKN1C, CDS1, CKAP4, CKB, CLDN7, COL12A1, COL15A1, COL4A1, COL4A2, COL4A6, COL5A1, CORO2A, COTL1, CRIM1, CRISPLD2, CTSV,…
M00287[NF-Y]	213	0.995	0.88	A2M, AAMDC, ABHD12, ACO2, ACOT4, ACSS3, AGO4, AKAP9, AKR1C1, ALCAM, ALDOB, ALG9, AMPD2, ANKRD37, APOA2, APOE, APOL6, APOLD1, ARRDC4, ASGR2, ATG4A, ATP1B1, ATP7B, B2M, BNIP3, BTG1, BTG2, C12orf23, C1orf53, C4orf3, CADM1, CAMTA2, CARD6, CBX4, CD164, CD59, CDK19, CDKN1A, CFI, CIB1, CMTM8, CREB3L3, CREBRF, CREG1, CRELD1, CRYL1, CYP1A1, DAZAP2, DCAF6, DCTN3, DDC, DDIT3, DGAT1, DHRS1, DHRS7, DNAJB2, DN…	93	0.971	0.917	ABAT, ABCB1, ACSM3, ADHFE1, AHR, AKR1C2, ALB, ALDH4A1, ALDH6A1, ASB9, ASS1, AZGP1, BHMT, C1QC, CAT, CCL16, CES2, CLU, CPB2, CPEB3, CYP2C19, CYP2C9, CYP39A1, CYP3A4, CYP4F2, DCXR, DNAJC12, DUSP10, ECHDC3, EHHADH, ETFDH, FOLH1, FOS, FUOM, GADD45B, GADD45G, GAS2, GCKR, GLS2, GNE, GNMT, GPX2, HAMP, HAO2, HLA-DRA, HOGA1, HRSP12, HSD11B1, INHBE, JUN, KLF9, LCAT, LDHD, LGALS4, MAOA, MAT1A, METTL7A, MYRI…	447	7.59e-12	1.264	ABHD12B, ABL1, ACD, ACLY, ACTA1, ACTG2, ACTL6A, ACYP1, ADAMTS19, ADNP2, ADORA2B, AEN, AGPAT5, AGTPBP1, AKR1B1, ALYREF, ANKRD27, ANKRD32, ANP32A, ANP32E, ANTXR1, AP3M2, ARHGAP11A, ARL2, ARL6IP6, ASAP1, ASF1A, ASPM, AURKA, AURKB, B3GALNT1, B4GALT6, BAX, BCL11A, BEND5, BIRC5, BLM, BLMH, BLVRA, BORA, BRD7, BRIP1, BUB1, BUB1B, BUB3, BZW2, C10orf118, C11orf82, C14orf166, C18orf54, C1orf109, C2orf69, C4…	32	0.026	1.348	ARMCX1, CCNB1, CCNB2, CDC20, CDK1, DLGAP5, ECT2, ESRP1, FAR1, FZD7, GINS1, GPC3, GULP1, HDGFRP3, HK1, IGF2BP3, KIF20A, KRT19, LIN28A, LIN28B, LRRN1, MTHFD2, ORC6, PTPN13, PTPRZ1, RAB34, RACGAP1, SLC25A36, SOX11, TTK, TUBB2B, VIM	117	0.798	0.986	ADAM9, AKAP12, AMIGO2, ARHGEF10, ATP1A1, BAMBI, C12orf5, C1orf116, C5orf30, C7orf60, CASK, CCDC80, CCNG2, CDH11, CDH17, CDX2, CKB, COL12A1, COL1A1, COL4A5, COL5A1, COTL1, CTSV, DCDC2, DDX26B, DKK1, DPP10, DPYSL2, EDNRB, EFNB2, ENDOD1, ENPP5, ERMP1, FKBP14, FLNC, FLVCR1, FOXQ1, FUT8, GALNT6, GATA3, GLS, GOLGA8A, GPRC5A, GREM1, GRHL2, GXYLT2, HEY1, HK2, HN1, HOXC6, ID3, ID4, IGFBP6, ISL1, ISX, KRT7…
M00695[ETF]	377	0.48	1.013	AAMDC, ABCC3, ABCG1, ABCG2, ABHD12, ABHD3, ABHD5, ACAA1, ACADVL, ACOT13, ACVR1B, ACYP2, ADCY9, AGMAT, AGPAT3, AKAP13, AKTIP, ANG, ANPEP, AP1M1, APLP2, APOLD1, AQP11, AQP3, ARAP2, ARRDC4, ASXL1, ATF6, ATG4A, ATP1B1, ATP7B, ATP8B1, ATXN1, BACE1, BHLHE40, BNIP3, BRI3, BTBD6, BTG2, C11orf24, C12orf23, C1RL, C1orf53, C4orf32, C4orf33, C5orf24, C6orf120, CACNA1D, CAMK2D, CAPN5, CAPN7, CASP7, CBX4, CCDC…					684	1.76e-11	1.259	ABHD12B, ABHD17C, ABI2, ABL1, ACACA, ACD, ACTL6A, ACVR2B, ADAM17, ADAMTS3, ADD2, ADD3, ADNP2, ADO, ADORA2B, ADRBK2, AGO2, AGTPBP1, AKIRIN1, AKR1B1, ALDH1A3, ALDOA, ALYREF, AMMECR1, ANKRD27, ANKRD33B, ANP32A, AP3M2, APEX1, ARID2, ARL2, ARMC9, ARNT2, ARPC2, ASAP1, ASF1A, ASPHD2, ASUN, ATP8B2, B4GALT6, BCL11A, BDNF, BEND3, BIK, BIRC5, BLM, BMPR1A, BNC2, BORA, BRCA2, BRD7, BRINP1, BRIP1, BTBD10, BUB1…	41	0.339	1.124	ASNS, ATP1B3, BEX4, CCNB1, CDC20, CDK1, CRISPLD1, CTHRC1, DLK1, DPYSL3, ESRP1, FGF13, FZD7, GALNT7, GPC3, GULP1, HDGFRP3, HK1, LAMA1, LAMB1, LRRC1, LRRN1, MAP1B, MARCKSL1, NDN, ORC6, PFKP, PITX2, PNMAL1, PODXL, PTPN13, PTPRZ1, RRM2, SCRN1, SERPINE2, SLC25A24, TMEM200A, TUBB2B, VIM, ZIC2, ZNF462	209	3.41e-05	1.146	AACS, ABCC4, ADAMTS9, ALDH18A1, AMIGO2, AMOT, AMOTL2, APPL2, ARG2, ARHGEF3, ARL4C, ASAP2, ASRGL1, B3GNT5, BAMBI, BASP1, BMP2, BNC1, BTBD3, BTG3, C12orf5, C3orf52, CA4, CA8, CACNB3, CAPN2, CASK, CCDC80, CCND2, CCNE1, CCNG2, CDH11, CDKN1C, CDS1, CKAP4, CKB, CLDN7, COL4A1, COL4A2, COL5A1, COTL1, CRIM1, CYP1B1, DCDC2, DKK1, DKK3, DLG5, DPYSL2, DSG2, DUSP4, DUSP9, EDNRB, EFNB2, EGFL6, ELF4, ELOVL4, EN…
M00716[ZF5]	321	0.231	1.062	ABCG1, ABHD2, ABHD3, ADCK2, ADCY9, AGMAT, AGPAT3, AGPAT9, AHNAK, AIG1, ALCAM, ALG9, ANG, ANKRD37, ANXA4, APLP2, APOLD1, AQP11, ARSD, ATP1B1, ATXN1, BACE1, BAD, BHLHE40, BIRC3, BRI3, BTBD6, BTG2, C12orf23, C19orf10, C1orf53, C1orf63, C4orf3, C4orf33, C6orf120, C8B, CAMSAP3, CAPN7, CASP7, CBX4, CCDC92, CD47, CDKN1A, CEBPD, CEPT1, CGN, CHD9, CHIC2, CHST13, CIB1, CITED2, CLCN5, CMTM8, CNKSR3, COG1, C…					549	5.54e-09	1.244	ABHD12B, ABHD17C, ABI2, ABL1, ACACA, ACBD6, ACD, ACVR2B, ACYP1, ADAMTS3, ADD3, ADNP2, ADO, ADORA2B, AEN, AGPAT5, AGTPBP1, AKIRIN1, AKR1B1, ALDOA, ALMS1, ALYREF, AMMECR1, ANKRD27, ANKRD33B, ANP32A, AP1S2, AP2B1, APITD1, ARID2, ARL6IP6, ARNT2, ASAP1, ASF1A, ASPHD2, ASUN, ATIC, AURKA, AURKB, B4GALT6, BARD1, BBS7, BCL2L12, BEND3, BEND5, BMPR1A, BNC2, BORA, BRD7, BRINP1, BTBD10, C10orf2, C11orf48, C18…	35	0.041	1.181	ANXA3, ATP1B3, CTHRC1, DLK1, DPYSL3, EPCAM, ESRP1, FAR1, FGF13, FZD7, GULP1, HDGFRP3, HK1, LAMA1, LAMB1, LRRC1, LRRN1, MAP1B, MTHFD2, NDN, ORC6, PFKP, PITX2, PTPRZ1, RACGAP1, RRM2, SERPINE2, SLC25A24, SOX11, TPM4, TUBB2B, TUBB6, VIM, ZIC2, ZNF462	173	0.012	1.168	ABCC4, ADAM9, AMIGO2, AMOTL2, ANXA2, ARHGEF10, ARL4C, ASAP2, ATP1A1, BNC1, BTG3, C12orf5, CACNB3, CASK, CCND2, CCNE1, CCNG2, CD44, CDC42EP3, CDH11, CDH3, CDKN1C, CKB, COL12A1, COL15A1, COL4A1, COL4A2, COL4A6, COL5A1, COLEC12, CORO2A, CRIM1, CYP1B1, DFNA5, DMKN, DPYSL2, DUSP4, DUSP9, EFEMP1, EFNB2, ELF4, ELOVL7, ENDOD1, EPHX4, ERMP1, F2RL1, F3, FAM129A, FAM57A, FHL2, FKBP10, FKBP14, FLNC, FLRT2, F…
M00938[E2F-1]	204	0.098	1.061	ABHD15, ABHD2, ACVR1B, ADCK2, AGA, AGPAT9, AKTIP, AMPD2, ANG, ANKRA2, ANXA4, APLP2, APOE, APOLD1, APPBP2, ASXL1, ATP8B1, BTG2, C11orf24, C11orf54, C12orf23, C19orf10, C1orf53, C6orf120, CADM1, CAMK2D, CAMSAP3, CAPN7, CBX4, CCDC92, CD151, CD164, CD47, CD99, CDKN1A, CEP104, CHMP4C, CITED2, CMTM8, CPPED1, CRAT, CRELD1, CRYL1, CTBS, CTSZ, CXCL16, CYP4X1, DCAF6, DDIT3, DGAT2, DNAJC3, DPP7, DTX3L, ECE1…					376	9.59e-09	1.339	ABI2, ACACA, ACBD6, ACLY, ACTL6A, ACVR2B, ADAM17, ADAMTS19, ADD3, ADO, AGTPBP1, AIF1L, ALDOA, ALYREF, ANKRD27, ANKRD33B, ANP32A, ARHGAP11A, ARID2, ARNT2, ARPC2, ASF1A, ASUN, ATAD5, AUNIP, AURKA, BBS9, BCL2L12, BEND3, BEND5, BMPR1A, BORA, BTBD10, C10orf2, C2orf40, C3orf14, CA14, CACNA2D3, CAMSAP2, CAPRIN1, CARM1, CCDC137, CCDC88A, CCNA1, CCNF, CCNJL, CCT4, CCT6A, CCT7, CDC25A, CDCA2, CDCA7L, CEBPZ…	22	0.311	1.167	ASNS, CCNB1, CDC20, CDK1, ESRP1, FAR1, FGF13, GALNT7, GINS1, GULP1, HDGFRP3, HK1, LIN28A, LRRN1, MARCKSL1, PFKP, PODXL, RAB34, RRM2, SLC25A36, TPBG, ZIC2	122	0.002	1.294	ABCC4, ADAMTS9, AKAP12, ALDH18A1, AMIGO2, AMOT, ANXA2, APPL2, ARG2, ARHGEF10, ARL4C, ASAP2, ASRGL1, BAMBI, BASP1, BTBD3, C15orf48, C3orf52, CA8, CAPN2, CCND2, CD44, CDC42EP3, CIDEC, CKB, COL11A1, COL21A1, COL4A1, COL4A6, CRIM1, CXCL5, CYP1B1, DKK3, DLG5, DMKN, DPYSL2, DUOX2, DUSP9, EFNB2, ENDOD1, ENPP5, ERMP1, F2R, FAM217B, FAM57A, FKBP14, FLVCR1, FOXQ1, FZD3, GATA5, GLS, GOLM1, HEY1, HS6ST2, IGF…
M00132[HNF-1]	299	6.28e-05	1.215	A1CF, ABCG2, ABHD5, ACMSD, ACOT13, ACYP2, AFTPH, AGT, AIG1, AKAP9, AKR1C1, AKR1C3, ALCAM, ALDH1A1, ALG9, AMBP, ANKRA2, ANKRD37, ANKS4B, ANPEP, AOAH, APLP2, APOA1, APOA2, APPBP2, ARAP2, ARHGDIB, ARRDC3, ARRDC4, ATP10D, ATP1B1, ATP7B, BACE1, BCDIN3D, BCL6, BTG1, C11orf54, C12orf23, C19orf10, C1orf53, C4orf3, C5, C5orf24, C8B, CARD6, CASC4, CASP7, CCDC92, CDK19, CDKN1A, CEACAM1, CEPT1, CFI, CHMP2A, …	140	9.77e-08	1.358	A1BG, ABCA6, ABCB1, ABLIM3, ACADSB, ACSM3, ADH6, ADRB2, AFM, AGXT2, AKR1C2, ALB, ALDH6A1, AMDHD1, ANGPTL3, ANXA10, AOX1, APCS, APOA5, APOH, APOM, AQP9, AR, ARG1, ARSE, ART4, ASPA, BAAT, BBOX1, BCHE, BCO2, BDH1, BHMT, C14orf105, C19orf80, C4BPB, C8A, CA5A, CD14, CDO1, CES2, CFH, CFHR5, CNTN3, CP, CPB2, CPEB3, CRP, CSAD, CYP2C18, CYP2C8, CYP2C9, CYP39A1, CYP3A43, CYP4A11, CYP7A1, CYP7B1, DHODH, DMG…	408	0.011	1.135	ACTG2, ACTL6A, ADAM17, ADAMTS3, ADD3, ADNP, ADRBK2, AEN, AGPAT4, AGPAT5, AGTPBP1, AMD1, AMMECR1, ANK2, ANKRD27, ANKRD32, ANKRD33B, ANP32A, ANP32E, AP1S2, AP3M2, AQR, ARL6IP6, ASUN, ATL1, BARD1, BAX, BCL11A, BDNF, BEND3, BRCA2, BRD7, BRIP1, BUB3, BYSL, C10orf118, C10orf2, C11orf48, C11orf73, C11orf82, C14orf166, C1orf198, C5orf54, CABYR, CACHD1, CALB1, CAPG, CARM1, CASC5, CAV1, CCDC109B, CCDC138, …	28	0.612	1.16	ANLN, ANXA3, ARMCX2, BEX1, CDCA7, ECT2, EPCAM, ESRP1, GINS1, HK1, IGF2BP3, KIF20A, LAMA1, LDHB, LIN28B, NAP1L3, PODXL, PTPN13, RAB34, RACGAP1, RRM2, SPARC, TET1, TMEM200A, TPBG, TUBA1A, VCAN, ZNF462	142	0.005	1.177	AGR3, AMIGO2, AMOTL2, ANKS1A, ANXA1, ANXA2, ARG2, ARHGEF10, ARID3A, ASAP2, B3GNT5, BASP1, BBS12, BMP2, BTBD3, C7orf60, CA4, CA8, CAPN2, CCDC80, CCNG2, CD44, CDC42EP3, CDH17, CDS1, CKB, CLIC1, CNTN4, COL4A5, COL4A6, COL6A3, CPE, CTSV, DAB2, DCN, DKK1, DKK3, DPEP1, DSC2, EDNRB, ENPP5, EPB41L3, F2R, F2RL1, FILIP1L, FKBP14, FLVCR1, FMNL2, GATA5, GCNT1, GLIS2, GLS, GREM1, HEG1, HILPDA, HOXC6, HSPB8, I…
M00940[E2F-1]	59	0.985	0.754	ACO2, ADK, AGPAT3, ANG, ANKRA2, APOLD1, BAD, BTG1, C12orf23, C1orf85, CAMK2D, CASP7, CMPK2, CREBRF, CYP1A1, DHRS1, EDEM3, EPS8, ERBB2IP, FAM107B, FAM134C, FGFR3, FNIP1, FOXO3, HIGD1A, HIST1H2BD, HIST1H2BK, HIST2H2BE, HPX, IFIH1, IFT20, KHNYN, KIF16B, LMAN2, LRCH1, LYSMD3, MBNL1, MVP, NUCB1, PCMTD1, PLA2G12A, PLLP, POLK, PPCS, RNASE4, RNF19A, SCO2, SLC35A1, SLC35A3, SOCS6, SRPR, SSR4, TBX3, TLCD2,…	20	0.995	0.61	ALDH6A1, APOM, CUX2, CYP39A1, CYP4V2, CYP7B1, DNASE1L3, FMO4, GADD45B, HSD11B1, JUN, MUT, NFIA, NFIB, PON3, PROC, PROX1, SLC13A5, SYTL4, TCEA3	161	1.54e-06	1.408	ABHD17C, ACBD6, AEN, ALDOA, AMD1, ARHGAP11A, ATAD5, BEND5, BOD1, C16orf59, C3orf14, C4orf21, CCNF, CDC25A, CDCA2, CENPA, CENPH, CHAMP1, COCH, COPS3, CSNK1E, DBF4, DFFA, DNMT1, DPY19L3, DTL, E2F3, ERC2, ERCC6L, ESPL1, EXOSC9, EZH2, FAM111B, FAM213B, FAR2, FAT1, FOXM1, FUNDC1, G2E3, GARS, GINS2, GINS3, H2AFZ, HELLS, HIF1A, HNRNPC, HTATSF1, IGF2BP1, ILF3, INSM1, IPO11, IPO7, IRX1, JADE1, KCMF1, KCNG…	9	0.222	1.172	CDCA7, DLK1, ESRP1, GULP1, LRRC1, SCRN1, SLC25A36, TTK, TUBB2B	35	0.725	0.912	ATP1A1, BASP1, BTG3, C15orf48, CACNB3, CCND2, CDH11, CKB, CXCL5, CYP1B1, DPYSL2, ELF4, FAM217B, FHL2, FKBP14, FOXF1, GATA3, HS6ST2, IGFBP3, ITM2C, LAMA5, LPAR1, MECOM, MFGE8, MST4, MYOF, NEU1, PFKM, PNMA1, RRAS, SH3YL1, SLC16A3, STXBP6, TWIST1, ZNF468
M00652[Nrf-1]	272	0.427	1.01	ABHD15, ABHD5, ACAA1, ACOT13, AGMAT, AGO4, AHNAK, AKAP13, AKTIP, ALPK2, ANAPC16, ANKRD37, AP1M1, APLP2, APPBP2, AQP11, ARRDC3, ATP7B, ATP8B1, B2M, BACE1, BAD, BCDIN3D, C10orf32, C12orf23, C19orf10, C1orf63, C5orf24, CADM1, CALML4, CAMK2D, CAMK2N1, CAMSAP3, CAMTA2, CAPN5, CAPN7, CASP7, CCDC92, CD151, CD47, CDK19, CEBPD, CEP104, CEPT1, CHMP2A, CIB1, CLCN5, CNKSR3, COG1, COLEC11, CPM, CPPED1, CRAT, …					484	2.06e-06	1.23	ABCC5, ABHD17C, ABL1, ACBD6, ACD, ACTA1, ADO, ADORA2B, AGPAT4, AGPAT5, AGTPBP1, AIF1L, ALDH1A3, ALDOA, ALMS1, ALYREF, ANKRD27, ANKRD33B, ANXA5, AP3M2, APITD1, ARID2, ARL6IP6, ARPC2, ASPHD2, ATAD5, AUNIP, AURKA, B3GALNT1, B4GALT6, BMPR1A, BNC2, BRCA1, BRINP1, BRIX1, C10orf137, C10orf2, C18orf54, C1orf109, C2orf69, C3orf14, C4orf21, C4orf46, C5orf54, CACNA2D3, CALB1, CAMSAP2, CAPRIN1, CASC5, CBX5, …	38	0.042	1.439	ANLN, ASNS, CCNB1, CCNB2, CDK1, CRISPLD1, DLK1, FGF13, FZD7, GULP1, IGF2BP3, LAMA1, LAMB1, LIN28B, LRRC1, LRRN1, MAD2L1, MARCKSL1, MLLT11, MTHFD2, NDN, ORC6, PFKP, PNMAL1, PROM1, PTPRZ1, RACGAP1, RRM2, SLC25A36, SLC39A10, SOX11, SPINT2, TMEM200A, TUBB2B, UCHL1, VCAN, ZIC2, ZNF462	129	0.711	0.977	ABCC4, ADAM9, AKAP12, AMIGO2, AMOTL2, ARHGEF10, ARID3A, ASRGL1, BBS12, BTBD3, BTG3, C12orf5, C15orf48, C7orf60, CA8, CASK, CCNG2, CDH11, CDH3, CDH6, COL12A1, COL15A1, COL1A1, COL4A1, COL4A2, CYP1B1, DCDC2, DKK3, DPYSL2, DUSP4, EFNB2, ELF4, ELOVL4, ELOVL7, EPHX4, FAM217B, FAM57A, FKBP10, FKBP14, FLRT2, FOXF1, FOXQ1, FZD3, GABRB1, GNPDA2, GOLM1, H2AFY, HILPDA, HK2, HS6ST2, HSPA12A, IGDCC4, IGF1R, I…
M00451[NKX3A]	301	0.534	1.027	A1CF, A2M, ABCC3, ABHD12, ABHD15, ABHD16A, ACMSD, ACOT13, ACOT4, ACSS3, ACVR1B, ACYP2, AFTPH, AGPAT3, AHSG, AIG1, AKAP9, AKR1C1, ALDH1A1, ALDOB, ALG9, AMICA1, AMPD2, ANAPC16, ANG, ANKRA2, ANKRD37, APOA1, APOLD1, ARAP2, ARHGDIB, ATXN1, BCDIN3D, BCL6, BLZF1, C10orf32, C11orf54, C1orf115, C1orf53, C5, CACNA1D, CADM1, CALCOCO2, CAPN7, CARD6, CASC4, CASP7, CD47, CD59, CEPT1, CHIC2, CHMP4C, CMPK2, CNGA…	138	0.046	1.125	ABCA5, ABCA6, ABCB1, ABCG5, ACADL, ACADSB, ACSL1, ADHFE1, ADRB2, AFM, AHR, AKR1C2, ALB, AMDHD1, ANGPTL3, ANXA10, AOX1, APOM, AR, ART4, ASPA, BAAT, BBOX1, BCHE, BCO2, BHMT, C14orf105, C19orf80, C1QB, C1S, C2, C4BPB, C6, C9, CAT, CD14, CD1D, CDO1, CFH, CLDN1, CNDP1, CNTN3, CP, CPEB3, CPN1, CRP, CSAD, CXCL13, CYP2C19, CYP2C8, CYP2C9, CYP39A1, CYP3A4, CYP4F11, CYP4F12, DNASE1L3, DPYS, DUSP10, ECM2, E…	505	5.78e-06	1.18	ABCC1, ABCC5, ABHD17C, ABI2, ABRACL, ACPL2, ACTA1, ACTL6A, ADAMTS19, ADAMTS3, ADD3, ADNP, ADO, AGPAT4, AGPAT5, AKR1B1, ALDH1A3, AMD1, AMMECR1, ANK2, ANKRD32, ANKRD33B, AP1S2, ARHGAP11A, ARL6IP6, ASF1A, AURKA, BBS9, BCL2L12, BEND3, BEND4, BEND5, BIK, BRCA1, BRIP1, BRIX1, BUB3, BYSL, BZW2, C11orf48, C11orf73, C14orf166, C17orf75, C2orf69, C3orf14, C4orf21, C4orf46, CA14, CABYR, CALB1, CASC5, CASP3,…	31	0.641	1.079	ANLN, ARMCX1, ARMCX2, BEX4, CDK1, CRISPLD1, EPCAM, FAR1, GPC3, GPX8, GULP1, HEPH, IGF2BP3, LAMA1, LAMB1, LIN28B, MAD2L1, ORC6, PMAIP1, PTN, SCRN1, SLC25A24, SLC39A10, SOX11, STK39, TET1, TMEM200A, TPBG, TUBA1A, UCHL1, VIM	164	0.025	1.142	AACS, ADAM9, ADAMTS9, AGR2, AKAP12, ALDH18A1, AMIGO2, ANK3, ANXA1, ARHGEF10, ARL14, C15orf48, C1orf116, C3orf52, C5orf30, CA8, CASK, CCNG2, CD3D, CDH17, CDH3, CDS1, CGA, CNTN4, COL11A1, COL12A1, COL4A2, COL4A5, COL4A6, COL5A2, COLEC12, COTL1, CPE, CRIM1, CXCL5, DCN, DFNA5, DKK1, DPP10, DPYSL2, DSC2, EDNRB, EFEMP1, EGF, ELOVL4, ELOVL7, EPB41L3, ERP27, FAM129A, FAM217B, FBN1, FILIP1L, FKBP14, FLVCR…
M00333[ZF5]	161	0.703	0.972	ABHD12, ACADVL, ACO2, ACOT4, ACVR1B, AGMAT, AGO4, ANAPC16, APOB, APOBEC3F, APOLD1, AQP3, ARRDC3, ASAH1, ATP1B1, ATP7B, BCL6, BHLHE40, C12orf23, C1RL, C6orf120, CACNA1D, CASP7, CCDC92, CD164, CDK19, CEPT1, CHD9, CHST13, COLEC11, COMMD3, CYP1A1, DCAF6, DDIT3, DENND5B, DHRS1, DHRS3, DNAJC22, DST, EDEM3, ELF1, EMP2, EPAS1, ERGIC1, F10, FABP1, FAM46A, FAM69A, FBXL17, FBXL3, FOXA1, FOXA2, FOXO3, FRMD4B…					308	1.11e-05	1.273	ABHD12B, ACD, ACPL2, ACTA1, ADD3, ADRBK2, AGPAT4, AGTPBP1, ANK2, ANKRD27, ANKRD33B, ANXA5, APEX1, APITD1, ARID2, ARL6IP6, ASF1A, AUNIP, B3GALNT1, B3GNT7, BCL11A, BEND5, BNC2, C1orf109, C1orf198, C2orf40, CCAR1, CCDC138, CCDC160, CCDC43, CCDC6, CCDC88A, CCT7, CDC45, CDCA7L, CDCA8, CDK4, CEBPZ, CENPN, CEP135, CEP55, CEP68, CFL1, CHAMP1, CHEK1, CHRDL1, CHSY1, CIB2, CLDN11, CLDN6, CLSTN1, CNIH3, CNOT…	18	0.23	1.108	CRISPLD1, DLK1, ESRP1, IGF2BP3, LAMA1, MTHFD2, PFKP, PNMAL1, PTPRZ1, RAB34, SLC25A36, SOX11, TPBG, TTK, TUBB2B, VIM, ZIC2, ZNF462	96	0.01	1.182	ABCC4, ADAM9, AKAP12, AMIGO2, AMOT, ARID3A, BAMBI, BTG3, CD109, CDH11, CDS1, CKAP4, COL11A1, COL4A1, CRIM1, CYP1B1, DPYSL2, DUOX2, EFNB2, EGFL6, ENDOD1, F2RL1, FAM217B, FBLN5, FBN1, FKBP10, FMNL2, FOXF1, FOXQ1, FZD3, GALNT6, GLIS2, GPR160, GPR87, GPX7, GRHL2, HEG1, HEY1, HN1, IGF1R, IGF2BP2, IGFBP3, IKBIP, INPP4B, KRT7, LAMC1, LBH, LEPREL4, LGALS3, LMCD1, LPAR1, LRP2, MARCKS, MB21D2, METTL9, MFI2…
M00616[AFP1]	217	0.397	1.033	ABHD16A, ACMSD, ACSS3, ACVR1B, ACYP2, ADCK2, AFTPH, AGA, AHSG, AKR1C1, AKR1C3, ALDOB, ALG9, AMICA1, ANAPC16, APOB, APOBEC3F, ARAP2, ARHGDIB, ARRDC3, B2M, BCL6, BLZF1, BTG1, C11orf54, C12orf23, C19orf10, C1orf53, C1orf85, C4orf3, C4orf33, C5orf24, C8B, CACNA1D, CAPN7, CAST, CCL5, CD164, CEPT1, CHIC2, CLRN3, COMMD3, CPEB4, CPPED1, CREB3L3, DENND4A, DENND4C, DLC1, DMD, DNAH5, DNAJB9, DNAJC1, DNAJC3,…	107	0.024	1.216	AADAC, ABCA6, ABCB4, ABHD6, ABLIM3, ACADL, ACADSB, ADH1A, ADRB2, AKR1C2, ALB, ALDH5A1, AMDHD1, ANGPTL3, APOM, BCHE, BCO2, BLNK, C14orf105, C19orf80, C1QC, C2, C6, CD163, CFHR5, CLU, CP, CPEB3, CPED1, CSAD, CSTA, CYP2C8, CYP39A1, CYP4F12, CYP7A1, CYP7B1, DCXR, DHODH, DMGDH, DPYS, EGR1, EHHADH, ENPEP, EPHX2, F11, F13B, F8, FMO3, FOLH1, GC, GNE, GOLT1A, GPLD1, GPX2, GYS2, HAO2, HHEX, HRSP12, HSD11B1…	373	1.12e-05	1.215	ABI2, ABL1, ABRACL, ACTA1, ACTL6A, ADNP2, AGPAT5, AGTPBP1, AIF1L, ALMS1, AMMECR1, ANK2, ANKRD32, ANP32E, ANXA5, APITD1, ARHGAP19, ARNT2, ASF1A, ASPM, ASUN, ATIC, ATL1, BARD1, BCL11A, BDNF, BEND3, BMPR1A, BORA, BRIP1, BRIX1, BYSL, BZW2, C14orf166, C3orf14, C4orf21, C4orf46, CA14, CAD, CAMSAP2, CAV1, CBX5, CCDC109B, CCDC113, CCDC160, CCDC34, CCDC6, CCNA1, CCNA2, CCT6A, CD200, CDCA7L, CDH13, CDYL, C…	29	0.019	1.408	ACTC1, ARMCX1, ASNS, CDK1, DPYSL3, ECT2, FAR1, GJA1, GPX8, HEPH, LAMA1, LAMB1, LRRC1, LRRN1, NDN, PITX2, PKIB, PODXL, PROM1, PTPRZ1, RACGAP1, SACS, SLC25A24, SOX11, TET1, TPBG, UCHL1, VIM, ZIC2	116	0.091	1.126	ABCC4, ANK3, ANXA2, ARHGEF10, ATP1A1, BAMBI, BASP1, BNC1, BTBD3, C15orf48, CA4, CA8, CASK, CCNG2, CDC42EP3, CGA, CKAP4, CNTN4, COL15A1, CORO2A, COTL1, CPE, DAB2, DCN, DDX26B, DFNA5, DPP10, EGFL6, EPB41L3, EZR, F3, FAM3B, FILIP1L, FKBP11, FLRT2, FLVCR1, FMNL2, GABRA2, GNPDA2, GOLGA8A, ID3, IGF2BP2, IGFBP3, INPP4B, ISL1, ITGAV, KCNJ16, KLF5, KRT6C, KRT7, LAMC1, LAMP3, LGALS3, LHFP, LIMA1, LMCD1, LO…
M00430[E2F-1]	38	0.849	0.888	C11orf24, C1orf85, CASC4, CASP7, CYP4X1, DEPTOR, DHRS3, EPAS1, EPS8, ERBB2IP, GABARAP, GLT8D1, HIPK3, HIST1H2BK, HPGD, ID2, IFT20, KHNYN, KIF16B, MORN1, NCOA1, NEDD9, NEK6, NRBP2, NRP1, PLD1, PLEKHF2, PPCS, PPP1R11, REEP6, RFK, SAT1, SCO2, SLC1A1, SOCS6, TMEM187, TMEM37, YPEL5	13	0.926	0.725	APOM, C1QC, CLDN1, CPN1, DNASE1L3, FOSB, GOLT1A, MT1F, PON3, SLC30A10, TBX15, ZMAT1, ZNF385B	97	1.19e-05	1.552	ADRBK2, AGTPBP1, AMMECR1, APITD1, AUNIP, BLM, BOD1, C17orf75, C18orf54, C4orf21, C9orf135, CAV1, CBX5, CCNF, CCT6A, CDC25A, CDC25C, CDC45, CDCA2, CENPH, CETN3, CHAF1A, CPT1C, CTBP2, CXCL6, DNAJC10, DTL, E2F3, EHD4, EIF4A3, EPRS, EXOSC8, FAM111B, FAM213B, FANCF, GPRC5B, ILF3, INSM1, IRX1, ITGB3BP, KCNG1, KDM5B, KIF11, KPNB1, LPHN3, MCM10, MCM4, MCM5, MCM7, MED22, MEGF10, MID1, MSANTD3, MYB, NDC80,…	5	0.435	1.191	HDGFRP3, PFKP, RRM2, SOX11, VIM	33	0.008	1.573	ADAM9, ANK3, ATP1A1, CASK, CDH11, CORO2A, DKK3, DPYSL2, FKBP10, FKBP14, FLRT2, FOXF1, LAMA5, LEPREL4, LHFP, LIFR, MECOM, METTL9, NSUN7, OGFRL1, PHLDA2, PIP5K1B, PMP22, QSOX1, REEP1, SERPINH1, SH3YL1, SLC7A7, SMAD7, TMEM243, TMEM51, ZNF430, ZNF468
M00109[C/EBPbeta]	221	0.168	1.054	ABCG1, ABHD3, ACSL5, AFTPH, AGPAT9, AIG1, AKR1C1, AKR1D1, ALCAM, ALG9, ALPK2, ANG, ANKRA2, AOAH, ARRDC3, ARRDC4, ARSD, ASGR1, ASGR2, ATF6, ATP1B1, B2M, BCDIN3D, BCL6, BHLHE40, BRI3, BTG1, C11orf54, C12orf23, C1orf53, C3, C4orf33, C6orf89, CADM1, CAMK2D, CARD6, CASP8, CCDC68, CD59, CDKN1A, CHI3L1, CHMP4C, CLIP1, CLRN3, CNGA1, CNKSR3, COBLL1, COG1, CPS1, CTAGE5, CTSA, CTSL, CXCL1, CYB561A3, CYB5R1,…	116	1.69e-05	1.322	ABCA6, ABCC6, ABCG8, ACADL, ACOT12, ACSM3, ADH1C, ADH4, ADHFE1, ADRB2, AGXT2, AKR1C2, ALB, ALDH1L1, ALDH4A1, ALDH5A1, AMDHD1, ANGPTL3, APOC1, APOF, APOH, AR, ART4, ASPA, BAAT, BBOX1, BCO2, BHMT, BLNK, C14orf105, C2, C6, C9, CA5A, CAT, CD1D, CLU, CNDP1, CRP, CSTA, CYP2A7, CYP2C19, CYP39A1, DEFB1, DHODH, DNAJC12, DPYS, ECM2, ENPEP, EPHX1, ETFDH, ETNPPL, EVA1A, F13B, F9, FMO4, FOLH1, FOSB, GADD45B, …	318	0.494	1.039	ABI2, ACBD6, ACYP1, ADAM17, ADNP, ADO, ADORA2B, ADRBK2, AGPAT4, AKR1B1, ALDH1A3, ANKRD32, ANTXR1, ANXA5, AP1S2, AP2B1, ARID2, ASAP1, ATIC, AURKA, BARD1, BEND4, BIK, BRIP1, BRIX1, BUB3, C10orf137, C14orf166, C17orf75, C18orf54, C4orf21, CA14, CASC5, CCDC109B, CCDC138, CCDC14, CCDC181, CCDC34, CCL26, CCNA2, CD200, CDCA7L, CDKN3, CDYL, CENPH, CHODL, CNTNAP2, CPSF2, CSNK1E, CTBP2, CTDSPL2, CTGF, CTTN…	28	0.062	1.362	ACTC1, ANLN, ARMCX2, ATP1B3, CDCA7, CTHRC1, DPYSL3, ECT2, FZD7, GJA1, GPC3, GULP1, MAD2L1, NAP1L3, PTN, PTPRZ1, RAB34, SLC25A24, SLC39A10, SPARC, SPINT2, STK39, TPM4, TUBA1A, TUBB2B, VCAN, ZIC2, ZNF462	114	0.113	1.109	AGR2, ALDH18A1, ANKRD1, ANXA1, ARID3A, C1orf116, C3orf52, CA4, CA8, CCNG2, CDC42EP3, CDH17, CDH3, CLIC1, CNTN4, COL15A1, COL21A1, COL4A1, COL5A2, COL6A3, CRIM1, CRYAB, CXCL5, DMKN, DSC2, EDNRB, EFNB2, EGFL6, ERMP1, F2RL1, FAM217B, FBLN5, FLRT2, FUT8, GABRB1, GALNT3, GLS, GPR87, GPRC5A, GXYLT2, HSD3B1, HSPB8, ID3, IGFBP6, IGSF1, IKBIP, ITGAV, ITGB6, KLF5, KRT6C, KRT7, LAMB3, LAYN, LBH, LMCD1, LOX,…
M01104[MOVO-B]	369	0.066	1.047	AAMDC, ABCC3, ABCG1, ABCG2, ABHD12, ABHD15, ACAA1, ACADVL, ACO2, ACVR1B, ADCK2, ADCY9, AES, AGMAT, AGPAT3, AHNAK, AKAP13, AKAP9, AMICA1, ANPEP, APLP2, APOA1, APOA2, APOC3, APOE, APOLD1, AQP3, ARAP2, ASXL1, ATF6, ATG4A, ATP1B1, ATP7B, ATP8B1, ATXN1, B2M, BAD, BHLHE40, BNIP3, BRI3, BTBD6, BTG1, C11orf54, C1orf53, C4orf32, C4orf33, C6orf120, CADM1, CALCOCO2, CAMK2D, CAMK2N1, CAMTA2, CAPN12, CAPN5, C…					545	0.213	1.059	ABHD12B, ABHD17C, ABI2, ACACA, ACD, ACLY, ACPL2, ACTA1, ACTG2, ADAM17, ADAMTS19, ADAMTS3, ADD3, ADORA2B, AGO2, AGTPBP1, AKIRIN1, AKR1B1, ALDOA, AMMECR1, ANKRD27, ANKRD33B, ANP32A, ANTXR1, AP3M2, ARHGAP11A, ARID2, ARL2, ARL6IP6, ARNT2, ARPC2, ASF1A, ASUN, ATP1A2, B3GNT7, B4GALT6, BBS9, BCL11A, BDNF, BEND3, BEND5, BIRC5, BLMH, BLVRA, BNC2, BTBD10, BTF3L4, BUB3, BZW2, C10orf118, C11orf73, C11orf82, …	37	0.198	1.071	ANLN, ATP1B3, BCAT1, COL1A2, CTHRC1, DLK1, DPYSL3, ESRP1, FAR1, FGF13, FZD7, GALNT7, GSTP1, GULP1, HDGFRP3, LAMA1, LIN28A, MARCKSL1, OLFML3, PFKP, PNMAL1, PODXL, PROM1, PTPN13, PTPRZ1, RRM2, SERPINE2, SLC25A36, SLC2A3, SLC39A10, SOX11, TMEM200A, TPBG, TUBB2B, UCHL1, ZIC2, ZNF462	221	1.87e-05	1.279	AMIGO2, AMOT, AMOTL2, ANXA1, APPL2, ARHGEF3, ARID3A, ARL4C, ASAP2, BAMBI, BASP1, BNC1, BTG3, C12orf5, C5orf30, C7orf60, CA4, CA8, CACNB3, CASK, CCND2, CCNE1, CCNG2, CD44, CDH11, CDH3, CDH6, CDKN1C, CDS1, CKB, CLIC1, COL11A1, COL12A1, COL15A1, COL1A1, COL4A1, COL4A2, COL4A6, COL5A1, COL6A3, COLEC12, CORO2A, COTL1, CRISPLD2, CRYAB, CYBA, CYP1B1, DAB2, DDR1, DFNA5, DKK1, DKK3, DMKN, DPYSL2, DUSP9, E…
M00478[Cdc5]	232	0.026	1.107	A1CF, AAMDC, ABHD3, ACMSD, ACYP2, ADK, AFTPH, AGA, AGPAT3, AIG1, AKR1C3, ALDH1A1, ALG9, ANAPC16, ANKRA2, ANKS4B, APLP2, APOA1, AQP11, ARAP2, ARRDC3, ATP10D, ATP7B, ATXN1, BCDIN3D, BTG1, C1orf115, C1orf53, C1orf63, C4orf32, C5, C8orf4, CACNA1D, CADM1, CALCOCO2, CAMK2D, CARD6, CASP4, CCDC92, CCL20, CD164, CDK19, CEBPD, CFI, CLIP1, CLRN3, CNGA1, CREBRF, CTSB, CXCL2, CYP4X1, DCAF6, DCTN3, DDX60L, DHR…	89	0.621	1.014	A1BG, AADAC, ABAT, ABCB1, ADH1C, ADH4, AHR, ALB, ALDH4A1, ANGPTL3, AOX1, AR, ARG1, BCHE, BCO2, BDH1, BHMT, BHMT2, C1QB, C1orf168, CAT, CDO1, CFHR5, CLDN14, CNTN3, CSAD, CSTA, CYP2C9, CYP2E1, CYP3A4, DAO, DHODH, DUSP10, ETFDH, F8, FAH, FMO3, GAS2, GC, GIMAP2, GPR88, GPX2, GREM2, GYS2, HABP2, HAO1, HRG, HRSP12, HSD17B6, IFI27, IFIT1, IL1RAP, ITIH2, JUN, KAT2B, KLF9, LRG1, MFSD2A, MLIP, MT1F, MYRIP,…	369	0.000171	1.206	ABHD17C, ACTA1, ACTL6A, ADAMTS19, ADNP, AGPAT5, AKIRIN1, AMD1, ANK2, ANKRD27, ANP32A, ANP32E, AP2B1, APEX1, ARL6IP6, ASF1A, BARD1, BEND3, BLMH, BNC2, BORA, BRIP1, BRIX1, BUB3, C10orf2, C11orf48, C11orf82, C14orf166, C17orf75, C1QBP, C2orf40, C2orf69, C4orf21, C4orf46, C9orf135, CALB1, CALCB, CASC5, CAV1, CCAR1, CCDC109B, CCDC138, CCDC181, CCDC34, CCDC6, CCNA1, CCNA2, CCNJL, CCT2, CCT6A, CD200, CD…	25	0.156	1.217	ANXA3, ARMCX1, CDCA7, CDK1, EPCAM, ESRP1, GPX8, GULP1, IGF2BP3, LDHB, LIN28B, LRRC1, MAD2L1, NAP1L3, NDN, ORC6, PMAIP1, PTN, PTPN13, SACS, SLC25A24, SLC39A10, SPINT2, STK39, TMEM200A	139	2.35e-05	1.353	ACTA2, AGR2, AGR3, ANK3, ANKRD1, ANXA1, ARG2, ARL14, ASAP2, ATP1A1, BBS12, BNC1, BTG3, C15orf48, CAPN2, CCND2, CDC42EP3, CDH17, CEACAM6, CGA, CIDEC, CNTN4, COL12A1, COL4A5, COL4A6, COL5A1, COL6A3, COTL1, CPE, CRIM1, CTSV, CXCL5, DAB2, DFNA5, DPYSL2, DSC2, EFNB2, EGFL6, ENDOD1, FAM129A, FAM57A, FHL2, FKBP14, FLVCR1, FMO1, FMOD, FOXF1, FXYD3, FZD6, GABRA2, GABRB1, GATA5, GLS, GOLGA8A, GPR87, GXYLT2…
M00206[HNF-1]	251	0.003	1.193	A1CF, ABCG1, ABHD12, ABHD5, ACADVL, ACMSD, ACP2, ACVR1B, AFTPH, AHNAK, AIG1, AKR1C3, ALCAM, ALDH1A1, ALDOB, ALG9, ALPK2, AMBP, ANKRD37, ANKS4B, AOAH, APLP2, APOA1, APOA2, APPBP2, ARHGDIB, ARSD, ASAH1, BCL6, BTBD6, BTG1, C10orf32, C11orf24, C11orf54, C1RL, C1orf53, C5, C5orf24, CAMK2N1, CAMTA2, CAPN7, CARD6, CASC4, CD47, CEPT1, CGN, CHIC2, CHMP2A, CHMP4C, CLRN3, CNGA1, CNKSR3, COBLL1, COMMD3, CPM,…	114	3.04e-05	1.294	ABCA6, ABCB4, ABCC2, ABLIM3, ACSM5, ADH1A, ADH1C, ADH6, AFM, ALDH5A1, ANGPTL4, ANXA10, AOX1, APCS, APOF, AR, ARG1, ASB9, ASPA, AZGP1, BBOX1, BCHE, BCO2, BHMT, BLNK, C14orf105, C1orf168, C4BPA, C8A, C9, CAPN3, CAT, CCL16, CD163, CDO1, CLDN14, CLU, CP, CYP2C18, CYP2C9, CYP3A4, CYP3A43, CYP3A7, CYP4A11, CYP7A1, CYP8B1, DHODH, DMGDH, ECM2, ENPEP, ENTPD5, F8, FOLH1, GADD45G, GC, GNE, GOLT1A, GPX2, GRA…	334	0.089	1.087	ABHD17C, ABL1, ABRACL, ACACA, ACBD6, ACTA1, ADAMTS19, ADAMTS3, ADNP, ADORA2B, AFAP1, AGPAT4, AKR1B1, ALDOA, ALMS1, AMD1, AMMECR1, ANKRD27, ANKRD32, ANKRD33B, AP1S2, ARL6IP6, ASPM, BARD1, BAX, BCL11A, BEND4, BEND5, BOD1, BRIP1, BUB3, BYSL, C10orf118, C10orf2, C11orf48, C11orf73, C18orf54, C1QBP, C1orf198, C2orf69, C3orf14, C4orf21, C5orf54, C9orf135, CABYR, CALB1, CAPG, CAV1, CCDC109B, CCDC14, CCD…	20	0.57	0.969	ARMCX1, ARMCX2, BEX1, CRISPLD1, EPCAM, GINS1, GJA1, IGF2BP3, LAMA1, LAMB1, MLLT11, OLFML3, PMAIP1, SLC39A10, SOX11, TET1, TPBG, UCHL1, VCAN, VIM	111	0.056	1.076	ADAM9, AGR3, AMIGO2, ANK3, ANKS1A, ANXA1, ANXA2, ARG2, ARHGEF10, ARL4C, B3GNT5, BAMBI, BASP1, C7orf60, CCNG2, CD109, CNTN4, COL4A2, CPE, CRIM1, CYP1B1, DAB2, DCN, DDX26B, DFNA5, DPP10, DSC2, EFEMP1, EGF, EGFL6, ENPP5, EPB41L3, FHL2, FOXF1, FSTL1, FZD6, GABRA2, GATA5, GCNT3, GLIS2, GOLGA8A, GRHL2, HILPDA, ID4, IGDCC4, IGFBP3, IKBIP, ISL1, ITGB6, KLF5, KLHL13, LAMC1, LCT, LGALS2, LOX, LRCH2, LRP2, …
M00805[LEF1]	684	0.024	1.031	A1CF, A2M, AAMDC, ABCA1, ABHD12, ABHD15, ABHD2, ABHD3, ABHD5, ACAA1, ACMSD, ACO2, ACP2, ACSL5, ACVR1B, ACYP2, ADCK2, ADCY9, ADK, AFTPH, AGA, AGMAT, AGO4, AGPAT3, AGT, AHNAK, AHSG, AKAP13, AKAP9, AKR1C1, AKR1D1, AKTIP, ALCAM, ALDH1A1, ALDOB, ALPK2, AMBP, AMICA1, AMPD2, ANAPC16, ANKRA2, ANKRD37, AOAH, APOA1, APOA2, APOB, APOC3, APOL6, APOLD1, AQP11, AQP3, ARAP2, ARHGDIB, ARRDC3, ARRDC4, ARSD, ASAH1…	286	0.037	1.029	A1BG, AADAC, ABAT, ABCA6, ABCA9, ABCC2, ABCG5, ABCG8, ABHD6, ABLIM3, ACADL, ACADSB, ACOT12, ACOX1, ACOX2, ACSL1, ADH1A, ADH1C, ADH4, ADHFE1, ADRB2, AGXT, AGXT2, AHR, AKR1C2, ALAS1, ALB, ALDH2, ALDH4A1, ALDH5A1, AMDHD1, ANGPTL3, ANGPTL4, ANO1, ANXA10, AOX1, APCS, APOC1, APOF, APOH, APOL1, AR, ARG1, ARSE, ART4, ASB9, ASPA, ASS1, BAAT, BCHE, BCO2, BHMT, BHMT2, BLNK, C14orf105, C1QB, C1QC, C1orf168, …	994	0.3	1.026	ABCC1, ABCC5, ABHD12B, ABI2, ACACA, ACBD6, ACLY, ACPL2, ACTL6A, ACVR2B, ADAMTS19, ADD2, ADD3, ADNP, ADNP2, ADO, ADRBK2, AEN, AFAP1, AGO2, AGPAT4, AGTPBP1, AIF1L, AKIRIN1, AKR1B1, ALDH1A3, ALDOA, ALPK3, ALYREF, AMD1, AMMECR1, ANKRD32, ANKRD33B, ANP32A, ANP32E, ANTXR1, ANXA5, AP1S2, AP2B1, AP3M2, APEX1, APITD1, AQR, ARHGAP28, ARID2, ARL6IP6, ARMC9, ARNT2, ARPC2, ASAP1, ASPHD2, ASPM, ASUN, ATL1, ATP…	67	0.05	1.03	ACTC1, ANXA3, ARMCX1, ASNS, ATP1B3, BEX4, CDC20, CDCA7, CDK1, COL1A2, CRISPLD1, DLK1, DPYSL3, ECT2, EPCAM, ESRP1, FGF13, FZD7, GALNT7, GINS1, GJA1, GPC3, GPX8, HDGFRP3, HEPH, HK1, IGF2BP3, KIF20A, KRT19, LAMA1, LAMB1, LDHB, LIN28A, LIN28B, LRRC1, LRRN1, MAD2L1, MAP1B, MARCKSL1, MLLT11, NDN, OLFML3, PFKP, PITX2, PMAIP1, PODXL, PROM1, PTN, PTPN13, PTPRZ1, RAB34, RACGAP1, SCRN1, SERPINE2, SLC25A24, …	363	5.28e-05	1.116	AACS, ABCC4, ACTA2, ADAM9, AGR2, AGR3, AKAP12, ALDH18A1, AMIGO2, AMOTL2, ANK3, ANKRD1, ANKS1A, ANXA1, ANXA2, APOBEC3B, APPL2, ARG2, ARHGEF10, ARID3A, ARL14, ARL4C, ASAP2, ASRGL1, ATP1A1, B3GNT5, BAMBI, BASP1, BBS12, BMP2, BTBD3, BTG3, C15orf48, C1orf116, C3orf52, C5orf30, C7orf60, CA4, CA8, CACNB3, CASK, CCDC80, CCND2, CCNE1, CCNG2, CD3D, CD44, CDC42EP3, CDH11, CDH17, CDH3, CDH6, CDKN1C, CDS1, CD…
M00196[Sp1]	509	0.008	1.039	AAMDC, ABCA1, ABCG1, ABHD12, ABHD15, ABHD16A, ABHD2, ABHD3, ACAA1, ACADVL, ACO2, ACP2, ACVR1B, ADCY9, ADK, AES, AGA, AGMAT, AGPAT3, AGPAT9, AHNAK, AKAP13, AKTIP, ALCAM, AMBP, ANAPC16, ANKRA2, ANPEP, AP1M1, APLP2, APOA1, APOA2, APOBEC3F, APOC3, APOE, APOLD1, APPBP2, AQP3, ARRDC4, ARSD, ASAH1, ATG4A, ATP10D, ATP1B1, ATP7B, ATXN1, B2M, BAD, BCL6, BHLHE40, BLZF1, BNIP3, BPNT1, BRI3, BTBD6, BTG1, BTG2…					796	6.97e-05	1.113	ABCC5, ABHD17C, ABI2, ACACA, ACD, ACLY, ACOT7, ACPL2, ACTA1, ACTL6A, ACVR2B, ADAM17, ADAMTS19, ADD3, ADNP2, AGO2, AGTPBP1, AIF1L, AKIRIN1, ALDH1A3, ALMS1, ALYREF, ANKRD27, ANKRD33B, ANP32A, ANTXR1, AP1S2, AP3M2, ARID2, ARL6IP6, ARMC9, ASAP1, ASUN, ATAD5, ATP8B2, AUNIP, B3GNT7, B4GALT6, BARD1, BBS7, BBS9, BCL2L12, BDNF, BEND3, BEND4, BEND5, BIRC5, BLM, BLMH, BLVRA, BNC2, BORA, BRCA2, BRINP1, BRIP1…	53	0.271	1.104	ANLN, ASNS, BEX2, BEX4, CCNB1, CDC20, CDCA7, COL1A2, CTHRC1, DLGAP5, DLK1, DPYSL3, EPCAM, ESRP1, FGF13, FZD7, GALNT7, GINS1, GJA1, GSTP1, HK1, IGF2BP3, KIF20A, KRT19, LAMA1, LDHB, LIN28A, LIN28B, LRRN1, MAP1B, MARCKSL1, MTHFD2, NAP1L3, NDN, OLFML3, ORC6, PFKP, PTPLA, PTPN13, PTPRZ1, RRM2, SLC25A24, SLC2A3, SLC39A10, SOX11, SPINT2, TPBG, TTK, TUBA1A, TUBB2B, TUBB6, VIM, ZIC2	280	0.001	1.166	AACS, ABCC4, ADAM9, AKAP12, AMIGO2, AMOT, AMOTL2, ANKS1A, ANXA2, APOBEC3B, ARG2, ARHGEF10, ARHGEF3, ARID3A, ASAP2, ASRGL1, ATP1A1, B3GNT5, BAMBI, BBS12, BTG3, C12orf5, C19orf33, C3orf52, C5orf30, C7orf60, CA4, CA8, CACNB3, CASK, CCND2, CCNE1, CCNG2, CD44, CDH11, CDH6, CDKN1C, CDS1, CKAP4, CKB, CLDN7, CLIC1, COL11A1, COL12A1, COL1A1, COL21A1, COL4A1, COL4A2, COL4A5, COL4A6, COL5A1, CORO2A, COTL1, …
M00465[POU6F1]	185	0.951	0.916	ABHD12, ACMSD, ACSS3, ACYP2, AFTPH, AGPAT9, AHSG, ALDH1A1, ANKRD37, ANKS4B, APLP2, AQP11, ARRDC3, ARRDC4, ATF6, ATP7B, BNIP3, BPNT1, BTG1, C1orf53, C4orf33, C5, C5orf24, CADM1, CASP4, CCDC92, CDKN1A, CEPT1, CHMP2A, CLIP1, CLRN3, COBLL1, COMMD3, CPEB4, CPPED1, CPQ, CPS1, CTAGE5, CTSZ, DCBLD1, DENND4A, DEPTOR, DISP1, DNAH5, DNAJB9, DOCK8, DOPEY2, EFNA1, EGLN1, ELF1, ENPP4, EPS8, ERRFI1, FAM134B, FA…	111	0.002	1.312	A1BG, ABAT, ABCA5, ABCA6, ABCA9, ABCB4, ABHD6, ABLIM3, ACADL, ACADSB, ACOT12, ADH1C, ADH4, ADHFE1, ADRB2, AGXT2, AHR, AKR1C4, ALB, ANGPTL3, APCS, APOM, ASB9, ASPA, ATF5, BAAT, BBOX1, BCHE, BCO2, BHMT2, C4BPB, C8A, CD163, CDO1, CFHR5, CLDN14, CNDP1, CNTN3, CSAD, CSTA, CXCL13, CYP2C18, CYP2C8, CYP2E1, CYP4F11, CYP4F12, CYP4F2, CYP4V2, DMGDH, DPYS, ENPEP, ENTPD5, ETFDH, F13B, F5, F8, FMO3, FMO4, GAS…	319	0.095	1.081	ACTL6A, ACYP1, ADAMTS19, ADD3, ADNP, ADNP2, AGTPBP1, AKR1B1, ALDH1A3, ALPK3, AMD1, ANKRD32, ANP32A, ANP32E, AP1S2, ARHGAP11A, ARNT2, ARPC2, ATIC, ATL1, ATP8B2, B3GALNT1, BEND4, BRIX1, BUB1B, C11orf73, C14orf166, C17orf75, C1orf198, C2orf69, C3orf14, CA14, CACHD1, CCDC34, CCNJL, CCT4, CELF2, CENPA, CENPE, CENPH, CEP55, CFL1, CHAMP1, CHCHD3, CHD7, CHML, CKAP2L, CLGN, CMSS1, CNTNAP2, CSRP2, CSTF2, C…	36	0.000139	1.818	ARMCX2, ATP1B3, CDCA7, CDK1, ECT2, FAR1, FGF13, GINS1, GJA1, GPX8, GULP1, HK1, LAMB1, LDHB, LIN28B, LRRC1, NAP1L3, NDN, OLFML3, PITX2, PMAIP1, PNMAL1, PROM1, PTN, PTPRZ1, RRM2, SACS, SLC39A10, SOX11, STK39, TMEM200A, TPBG, TUBA1A, VCAN, VIM, ZIC2	111	0.086	1.121	ACTA2, AGR2, AGR3, AKAP12, AMIGO2, ANK3, ANKS1A, APOBEC3B, APPL2, ARHGEF3, ARL4C, BBS12, BMP2, BTBD3, C15orf48, C1orf116, C5orf30, CCNG2, CD44, CDH17, CDH3, CDH6, CEACAM6, CGA, CKAP4, CLIC1, CNTN4, COL4A5, COL4A6, COL6A3, CRIM1, DCN, DDX26B, DFNA5, DKK1, DSC2, EDNRB, EFNB2, EGF, ELOVL4, ENPP5, ERMP1, F2R, F3, FILIP1L, FMNL2, FMOD, FOXQ1, FUT8, GALNT3, GLS, GOLGA8A, GPR87, GPX7, GREM1, GRHL2, HOXC…
M00006[MEF-2]	198	0.618	1.021	A1CF, ACVR1B, ADK, AGA, AGMAT, AIG1, ALDH1A1, ALG9, ALPK2, AMBP, ANAPC16, ANKRD37, APOLD1, ARRDC3, ARRDC4, BLZF1, BRI3, BTG1, BTG2, C11orf24, C11orf54, C12orf23, C19orf10, C4orf3, C4orf32, C5, C6orf89, C8orf47, CCL5, CEBPD, CEPT1, CITED2, CLN5, COBLL1, CPS1, CREBRF, CST3, CTSL, CTSZ, CXCL1, DENND4A, DENND5B, DMD, DNAJB9, DST, ECE1, EDEM1, EFHD1, EFNA1, EMC3, F10, FABP1, FAM134A, FAM134B, FAM177A1…	92	0.094	1.133	ABCA5, ABCA6, ABHD6, ACADL, ACOT12, ACSM5, ADH4, ALB, ALDH5A1, ALDH6A1, ANGPTL3, APCS, AR, ARSE, ART4, BAAT, BCHE, BCO2, BDH1, BHMT, BLNK, C4BPA, C6, C8A, CAT, CD163, CFH, CFHR5, CNDP1, CNTN3, CP, CPB2, CTSS, CYP39A1, CYP3A4, CYP4V2, CYP7B1, DAO, ECM2, EGR2, ENPEP, ETFDH, FCN3, FETUB, FMO3, FMO4, FOLH1, FXYD1, GC, GOLT1A, GPX2, GYS2, HFE2, HSD11B1, IFI27, IGF1, IGJ, ITIH4, JUN, KHK, KLF9, LEPR, L…	300	0.182	1.059	ABHD17C, ABL1, ACTG2, ACYP1, ADO, AGPAT5, AKIRIN1, ALDH1A3, ANKRD32, ANKRD33B, ANP32A, AP1S2, ARL2, ASUN, ATIC, AURKA, B4GALT6, BARD1, BEND3, BEND4, BMPR1A, BNC2, BORA, BRIP1, BRIX1, C4orf46, C5orf54, C9orf135, CAV1, CBX5, CCDC112, CCDC113, CCDC14, CCDC181, CCDC34, CCDC43, CCDC88A, CCNJL, CDC123, CDC45, CDCA2, CDYL, CECR1, CENPE, CENPF, CENPK, CENPN, CENPQ, CEP78, CETN3, CHN1, CHODL, CHSY1, CKAP2…	33	0.000155	1.736	ANXA3, ASNS, ATP1B3, BEX2, CDK1, COL1A2, CRISPLD1, DLK1, DPYSL3, ECT2, FZD7, GPX8, GULP1, IGF2BP3, KIF20A, LDHB, LIN28A, LIN28B, LRRN1, MAD2L1, OLFML3, PITX2, PTPLA, PTPN13, PTPRZ1, SLC25A36, SLC2A3, SOX11, STK39, TMEM200A, TTK, TUBA1A, ZIC2	117	0.008	1.231	ADAM9, AGR2, ANXA1, ARG2, ARL4C, BMP2, BTBD3, BTG3, C7orf60, CA4, CA8, CCND2, CCNG2, CDC42EP3, CDH11, CEACAM6, CGA, CLIC1, COL11A1, COL1A1, COL4A2, COL4A6, COL5A2, COL6A3, CSGALNACT1, DAB2, DFNA5, DPP10, DSC2, DUSP4, EFNB2, F2R, F3, FAM3B, FKBP10, FLRT2, FMOD, GALNT3, GCNT1, GNRH2, GPR87, GREM1, H2AFY, HSPB8, ID3, IGF1R, IGSF1, INPP4B, IQGAP1, ITGB6, KLF5, KLHL13, LAMP3, LBH, LEPREL4, LHFP, LMCD1…
M00750[HMG_IY]	315	0.041	1.081	ABCG1, ABCG2, ABHD3, ABHD5, ACO2, ACSS3, ACYP2, ADCY6, ADK, AFTPH, AGA, AKR1C1, AKR1C3, ALCAM, ALDOB, ALG9, ALPK2, AMBP, AMPD2, ANAPC16, ANG, ANKRD37, APOL6, APOLD1, APPBP2, ARAP2, ARRDC3, ARRDC4, ATF6, ATG4A, ATP10D, ATP8B1, BCL6, BLZF1, C12orf23, C19orf10, C1orf115, C1orf85, C5, C5orf24, C8orf4, CADM1, CAMK2N1, CAMTA2, CASP8, CCDC92, CCL5, CD47, CDKN1A, CEPT1, CHD9, CHI3L1, CHIC2, CHMP2A, CHST1…	124	0.08	1.016	ABAT, ABCA6, ABCA9, ABCB1, ABCC6, ABCG8, ACADSB, ADH1A, ADH1C, ADH4, AGXT2, AHR, AKR1C2, ALB, ALDH4A1, ALDH5A1, AMDHD1, ANXA10, APOF, ASPA, ATF5, BAAT, BCHE, BCO2, BHMT2, BLNK, C14orf105, C1QB, C1orf168, C2, C4BPA, C4BPB, C8A, CD163, CD1D, CFH, CFHR5, CLDN14, CPN1, CSAD, CSTA, CUX2, CYP2A7, CYP2B6, CYP2C19, CYP2C9, DNASE1L3, ECM2, EGR1, ENPEP, ETNPPL, FBP1, G6PC, GADD45G, GAS2, GATM, GIMAP2, GLS2…	492	0.000165	1.156	ABI2, ABL1, ABRACL, ACACA, ACTA1, ACTL6A, ACVR2B, ACYP1, ADAM17, ADAMTS19, ADAMTS3, ADRBK2, AEN, AGPAT4, AKR1B1, ALDOA, ALPK3, AMD1, ANK2, ANKRD33B, ANP32A, ANP32E, ANTXR1, AP1S2, AP2B1, ARHGAP11A, ARL6IP6, ASAP1, ASF1A, ASUN, ATAD5, ATL1, AURKA, B3GNT7, B4GALT6, BAX, BBS9, BCL11A, BCL2L12, BDNF, BEND4, BEND5, BOD1, BORA, BRCA2, BRD7, BRINP1, BTBD10, BUB3, BZW2, C10orf2, C11orf73, C16orf59, C18or…	35	0.156	1.225	ACTC1, ARMCX2, CDC20, CDCA7, CDK1, CRISPLD1, ECT2, GJA1, GPC3, GPX8, GSTP1, HDGFRP3, KIF20A, LAMA1, LRRN1, MAD2L1, MAP1B, MARCKSL1, NAP1L3, NDN, ORC6, PITX2, PNMAL1, PTPN13, PTPRZ1, RAB34, RRM2, SLC39A10, TMEM200A, TPBG, TTK, TUBA1A, TUBB6, VCAN, ZIC2	155	0.258	1.085	ABCC4, ACTA2, ADAM9, AGR2, AKAP12, ALDH18A1, AMOTL2, ANK3, ANKS1A, ANXA1, ARID3A, ARL14, ASAP2, BMP2, C1orf116, C5orf30, C7orf60, CA8, CCNG2, CD3D, CDH17, CDKN1C, CDS1, CEACAM6, CGA, CLDN4, CNTN4, COL1A1, COL21A1, COL4A1, CPE, CRISPLD2, CTSV, CXCL5, DAB2, DCN, DKK1, DKK3, DLG5, DPP10, DSC2, DUSP4, EDNRB, EFNB2, EGF, ELOVL7, F2RL1, FAM217B, FBLN5, FKBP14, FLRT2, FMNL2, FUT8, GABRA2, GATA3, GNPDA2,…
M00130[FOXD3]	359	0.155	1.069	ABHD3, ABHD5, ACMSD, ACOT13, ACSL5, ACSS3, ACVR1B, AFTPH, AGA, AGMAT, AGO4, AHNAK, AHSG, AIG1, AKAP13, AKR1C1, AKR1D1, ALCAM, ALDH1A1, ALDOB, ALG9, ALPK2, AMBP, ANAPC16, ANKRA2, ANPEP, APOB, APOE, ARHGDIB, ARRDC3, ARRDC4, ARSD, ASAH1, ASGR1, ASXL1, ATP10D, ATP1B1, ATP9A, ATXN1, BCL6, BHLHE40, BLZF1, BTG1, C12orf23, C1orf85, C4orf3, C5, C6orf89, C8B, CADM1, CAMK2D, CAMSAP3, CAPN7, CASC4, CASP4, CA…	152	0.106	1.08	AADAC, ABCA5, ABCB1, ABCB4, ABCG8, ABHD6, ACADL, ACADSB, ACSL1, ACSM5, ADH1A, ADH4, ADHFE1, AGXT, AGXT2, ALB, ALDH5A1, ALDH6A1, ALDH8A1, AMDHD1, ANGPTL3, ANXA10, APCS, APOM, AQP9, ARSE, ART4, ASB9, ASPA, ASS1, BBOX1, BHMT2, C14orf105, C1S, C1orf168, C4BPB, CAPN3, CAT, CCL16, CD163, CD1D, CDO1, CES2, CFH, CFHR5, CLDN1, CLDN14, CNDP1, CNTN3, CP, CPB2, CPN2, CRP, CSAD, CSTA, CYP1A2, CYP2A7, CYP2C18,…	558	0.000192	1.137	ABCC1, ABHD17C, ABL1, ACACA, ACD, ACTA1, ACTG2, ACTL6A, ADAMTS19, ADAMTS3, AGTPBP1, AKIRIN1, ALDH1A3, ALMS1, ANK2, ANKRD33B, ANP32A, ANTXR1, AP1M2, AP2B1, ARID2, ARL2, ARL6IP6, ARNT2, ASAP1, ASF1A, ASPHD2, ASUN, ATIC, ATL1, ATP1A2, ATP8B2, AUNIP, B3GALNT1, BAX, BCL11A, BEND3, BEND4, BLMH, BLVRA, BMPR1A, BRCA1, BRINP1, BRIP1, BRIX1, BUB1, C11orf73, C14orf166, C16orf59, C18orf54, C1QBP, C1orf198, C…	35	0.428	1.062	ACTC1, ARMCX1, ATP1B3, BEX1, CCNB1, CDK1, CTHRC1, DLGAP5, DPYSL3, ECT2, GINS1, GJA1, GPX8, IGF2BP3, LIN28B, MAD2L1, MAP1B, NAP1L3, ORC6, PITX2, PNMAL1, PROM1, PTN, PTPN13, RACGAP1, SERPINE2, TMEM200A, TPBG, TPM4, TUBA1A, UCHL1, VCAN, VIM, ZIC2, ZNF462	176	0.057	1.069	ACTA2, AGR3, AKAP12, ALDH18A1, AMOT, ANXA1, ARHGEF10, ASAP2, BAMBI, BASP1, BBS12, BMP2, C15orf48, C3orf52, C5orf30, CAPN2, CCDC80, CCNG2, CGA, CKB, CLIC1, COL12A1, COL4A2, COL4A6, COL5A1, COL5A2, CORO2A, COTL1, CPE, CRISPLD2, DAB2, DCDC2, DCN, DFNA5, DKK1, DLG5, DPP10, DPYSL2, DSC2, DUSP9, EDNRB, EFNB2, EGFL6, ELOVL4, ELOVL7, ENDOD1, ENPP5, EPB41L3, ERP27, EZR, F2R, F3, FAM3B, FAM57A, FHL2, FILIP…
M00638[HNF-4alpha]	190	0.03	1.097	ABCG2, ACMSD, AGT, AIG1, ALCAM, ALPK2, ANKS4B, ANPEP, APOA1, APOC3, APOE, APOL6, ARRDC4, ATP7B, ATP8B1, B2M, BAD, C11orf24, C1RL, C4orf32, C5, C8B, CACNA1D, CAMK2N1, CAPN5, CAPN7, CCL20, CD151, CDKN1A, CIDEB, CLN5, CNKSR3, CPQ, CYP4X1, DCAF6, DCBLD1, DENND4C, DEPDC7, DHRS1, DMD, DNAJB4, DOCK8, DST, DUSP3, DYNLT3, EBF4, EDEM1, ENPP4, ENPP7, EPAS1, ERBB2IP, FABP1, FAM107B, FAM134B, FAM162A, FAM213A…	96	0.000234	1.324	ABCA9, ABCB4, ABCC6, ADH1A, AGXT2, AHR, ALAS1, ALB, ALDH2, ALDH6A1, ANGPTL4, APCS, APOA5, APOC1, APOF, APOH, ART4, ASS1, BAAT, BHMT, BHMT2, BLNK, C1S, C4BPA, C4BPB, CCL16, CD14, CD1D, CES2, CLU, CP, CPB2, CRP, CXCL13, CYP2A7, CYP2C19, CYP2C8, CYP2C9, CYP2E1, CYP39A1, CYP4A11, CYP4F11, CYP4F2, CYP8B1, DEFB1, DUSP10, F12, F7, F8, FETUB, FMO3, FUOM, G6PC, GAS2, GC, GLYAT, GOLT1A, HABP2, HAL, HPD, ID…	227	0.976	0.897	ABL1, ACTA1, ADD3, AGPAT5, ALDH1A3, ALYREF, ANKRD32, ANTXR1, AQR, ARHGAP11A, AURKA, BCL2L12, BMPR1A, BRCA1, BRIX1, BZW2, C11orf82, C1orf109, C4orf46, CACHD1, CALB1, CBX5, CCDC138, CCL26, CCNA2, CCNF, CCNJ, CCT3, CCT7, CDCA8, CDH13, CDR2L, CECR1, CENPL, CENPN, CHRNA5, CIB2, CLDN11, CLDN6, CMSS1, CMTM7, CRLF1, CSNK1E, CSTF2, CTGF, CTTNBP2, DAZL, DCAF13, DDX25, DEK, DGKZ, DIAPH3, DNAJC18, DOCK11, DS…	19	0.288	1.119	ACTC1, ANXA3, CDCA7, CTHRC1, FZD7, GJA1, GULP1, HEPH, LAMB1, LIN28B, LRRC1, MARCKSL1, PITX2, RAB34, SCRN1, SPINT2, STK39, TET1, TPM4	101	0.056	1.189	ADAM9, ADAMTS9, AKAP12, AMOT, ANK3, APOBEC3B, ARG2, BASP1, BMP2, BNC1, C1orf116, C3orf52, C7orf60, CA4, CCDC80, CD3D, CDH11, CDS1, COL4A1, COL4A5, COL4A6, COL5A1, CORO2A, CXCL5, CYBA, DUSP9, ELF4, EZR, F2R, FKBP11, FMNL2, FXYD3, GATA5, GPR124, H2AFY, HILPDA, HK2, HOXC6, HSPA12A, IGSF1, IKBIP, INPP4B, ITM2C, KIAA1211, LAMB3, LBH, LGALS2, LGALS3, LIFR, LRCH2, LXN, MAGED2, MATN3, MCOLN3, ME1, METTL9…
M01117[OTX]	115	0.694	0.956	ADK, AGA, AMPD2, ANKRA2, AOAH, ATXN1, C10orf32, C1orf115, C1orf53, C4orf3, C8B, CACNA1D, CALCOCO2, CD151, CD47, CEPT1, CIB1, CLIP1, CLN5, COBLL1, CPM, CPQ, CPS1, CYB561A3, DENND4A, DERA, DIO1, DLC1, DNAJC1, DNAJC3, EDEM1, ELF3, ETFA, FAM162A, FAM174A, FAM73A, FAM89A, FGB, FNDC3A, FNIP2, GDA, GHR, GLRX, GLT8D1, GNS, GOLGA5, HBP1, HIPK3, HIST1H2BD, IFNAR2, INSIG2, IPP, KIAA1598, KIAA1715, KLF6, KLH…	52	0.49	1.032	ABCB4, ABCC2, ABCG8, ABHD6, ACADL, ADIRF, AFM, AGTR1, ALDH4A1, ANO1, AOX1, AR, BBOX1, C1QC, CD14, CNTN3, CP, CSTA, CUX2, CXCL13, CYP2A7, CYP4F2, ENPEP, F11, FMO3, G6PC, GADD45B, GC, GCKR, GYS2, HABP2, IDO2, LPA, MAFB, MT1M, NMRK1, NR1I3, OGDHL, PECR, PPARGC1A, PROX1, SKAP1, SLC30A10, SLCO1B1, SPP2, SULT1E1, TDO2, TRPM8, TYROBP, XDH, ZBTB20, ZNF385B	199	0.019	1.133	ABHD12B, ADAM17, AGPAT4, ALMS1, ANP32E, AP1M2, B4GALT6, BRINP1, BRIP1, BTBD10, BUB3, C11orf48, C1QBP, CASC5, CAV1, CCDC138, CCDC34, CCDC88A, CCNJ, CCT2, CDC25A, CENPF, CHCHD3, CHML, CKAP2, CLGN, CNIH4, COA1, CRMP1, CTSC, CTTNBP2, CYYR1, DCAF12L1, DCP2, DEK, DESI2, DGKZ, DHX15, DIAPH2, DNM1L, DSCC1, DUT, DYRK2, E2F5, EGLN3, EIF4EBP1, ELAVL2, ENOPH1, EXOSC2, EXOSC9, FABP7, FAM126A, FAM155A, FANCB, …	11	0.533	0.933	BCAT1, EPCAM, FGF13, GINS1, GPX8, HK1, LAMA1, NAP1L3, SACS, SLC39A10, TUBA1A	85	0.000238	1.441	ACTA2, ADAMTS9, AMIGO2, AMOTL2, ANK3, ANKRD1, ANXA2, ARHGEF10, ATP1A1, BBS12, BNC1, C15orf48, CA4, CASK, CDH17, CLDN7, CNTN4, COL4A6, CPE, CTSV, DCN, DKK1, DUSP4, ERMP1, F3, FLVCR1, GEM, GREM1, IGFBP3, IGSF1, KRT7, LAMB3, LAMC1, LAPTM4B, LGALS2, LGALS3, LOX, LRCH2, LRP2, LRP4, LYPD6B, MECOM, MMD, MMP1, MN1, MOB3B, MUM1L1, MXRA5, NCK2, NEDD4L, NPNT, NPPB, OGFRL1, PARM1, PBK, PCSK5, PFN2, PLA2G4A, …
M00472[FOXO4]	275	0.002	1.149	A1CF, A2M, ABCG1, ABCG2, ACO2, ACOT13, ACP2, ACSS3, ACVR1B, ADCY6, AGO4, AHNAK, AHSG, ALCAM, ALDOB, ALPK2, AMPD2, APOA2, APOLD1, APPBP2, AQP3, ARRDC3, ARRDC4, ASAH1, ASXL1, ATP10D, ATP8B1, ATP9A, ATXN1, BACE1, BCL6, BLZF1, BTG1, C12orf23, C1orf63, C4orf19, C5orf24, C8B, CADM1, CAMSAP3, CASC4, CASP7, CCDC92, CCL5, CD164, CD99, CEBPD, CFI, CITED2, CLN5, COMMD3, CPS1, CREBRF, CREG1, CTSZ, CXCL1, CXC…	107	0.167	1.068	ABCA9, ABCB1, ABCG5, ABLIM3, ACADL, ACADSB, ADHFE1, AKR1C4, ALB, ALDH4A1, ALDH5A1, ALDH6A1, ANO1, ANXA10, AOX1, APCS, APOM, ARG1, ARSE, ART4, BHMT2, C1orf168, C6, CAT, CD1D, CLDN14, CLU, CP, CSTA, CYP27A1, CYP2A7, CYP2C18, CYP2C19, CYP2C8, CYP3A4, CYP3A43, CYP3A7, CYP4F12, CYP4V2, CYP7A1, ECM2, EGR2, ENPEP, EPHX2, ETNPPL, F11, F5, F8, FMO3, GATM, GLS2, GLYAT, GPLD1, GPX2, GREM2, GYS2, HABP2, HAO2…	396	0.000867	1.133	ABCC1, ABCC5, ABHD17C, ABI2, ACTA1, ACTG2, AEN, AFAP1, ANK2, ANTXR1, AP1S2, ARNT2, ASAP1, ASF1A, ASPM, ATP1A2, ATP8B2, B3GALNT1, B4GALT6, BIK, BLVRA, BMPR1A, BNC2, BRINP1, BRIX1, BUB1, C10orf2, C16orf59, C21orf59, C2orf69, C3orf14, C5orf34, C5orf54, CAMSAP2, CAV1, CCDC109B, CCDC112, CCDC113, CCDC181, CCDC8, CCDC88A, CCNA1, CCT2, CCT6A, CDC123, CDC25C, CDC6, CDC7, CDCA2, CDCA7L, CELF2, CENPE, CENP…	24	0.639	1.023	ARMCX2, ATP1B3, CDCA7, CDK1, CRISPLD1, ECT2, FAR1, GJA1, IGF2BP3, KIF20A, LAMB1, ORC6, PMAIP1, PNMAL1, PODXL, PTN, SACS, SERPINE2, SLC25A36, SOX11, STK39, TMEM200A, VCAN, ZIC2	146	0.000254	1.244	AACS, ACTA2, AGR3, AKAP12, ALDH18A1, ANKS1A, ANXA1, APOBEC3B, ARHGEF10, ARL14, ATP1A1, B3GNT5, BASP1, BNC1, BTBD3, C15orf48, C3orf52, C5orf30, CA8, CCDC80, CCNG2, CGA, CIDEC, CKB, CNTN4, COL11A1, COL4A2, COL4A5, COL4A6, COL5A2, COL6A3, CORO2A, COTL1, CPE, CRIM1, CXCL5, DCN, DKK1, DKK3, DSC2, EGFL6, ELOVL4, ENDOD1, ENPP5, EPB41L3, EZR, FAM217B, FAM3B, FILIP1L, FMNL2, FOXF1, FOXQ1, FXYD3, GABRA2, G…
M01075[PLZF]	273	0.35	1.014	A1CF, A2M, ABHD12, ABHD3, ABHD5, ACADVL, ACOT13, ACSS3, ACYP2, AFTPH, AGA, AGPAT3, AIG1, AKR1C3, ALCAM, ALDH1A1, AMICA1, AOAH, APOLD1, APPBP2, ARHGDIB, ARRDC3, ARRDC4, ASAH1, ASGR1, ASGR2, ASXL1, ATF6, ATG4A, ATP7B, ATXN1, B2M, BTG1, C11orf54, C12orf23, C1orf115, C1orf53, C4orf19, C4orf3, C4orf33, C5, CACNA1D, CADM1, CAMK2D, CAMSAP3, CARD6, CASP4, CDK19, CEPT1, CFI, CGN, CHIC2, CHID1, CLIP1, CLN5…	130	0.008	1.153	ABCA6, ABCB1, ABCG8, ABHD6, ACADSB, ACOX1, ACOX2, ACSM3, ACSM5, ADH1C, ADH4, ADHFE1, ADRB2, AFM, AHR, ALB, ALDH4A1, AMDHD1, ANXA10, AQP9, AR, ARG1, ART4, ASB9, BAAT, BBOX1, BCHE, BCO2, BDH1, BHMT, BHMT2, C14orf105, C2, C4BPA, C4BPB, C8A, C9, CAT, CD163, CDO1, CES2, CLDN14, CP, CPB2, CRP, CSTA, CUX2, CXCL13, CYP1A2, CYP2C19, CYP2C8, CYP2C9, CYP39A1, CYP4F2, CYP7A1, CYP7B1, DEFB1, ECM2, ENPEP, ETNP…	436	0.004	1.109	ABHD17C, ABL1, ABRACL, ACTA1, ACTG2, ACTL6A, ACYP1, ADAMTS19, ADAMTS3, ADD3, ADNP, ADNP2, AGPAT4, AGPAT5, AKR1B1, AMMECR1, ANKRD32, ANP32A, AP1M2, AP2B1, ARHGAP19, ARHGAP28, ARL6IP6, ASF1A, ASPM, ASUN, ATAD5, AUNIP, B3GALNT1, BEND3, BNC2, BORA, BRD7, BRIX1, BUB3, BYSL, BZW2, C10orf2, C11orf48, C16orf59, C3orf14, C4orf21, C5orf34, C5orf54, C9orf135, CA14, CACHD1, CACNA2D3, CAD, CALCB, CAPG, CAPRIN…	30	0.082	1.137	ACTC1, ANLN, ARMCX1, ATP1B3, BEX1, CDCA7, CRISPLD1, DPYSL3, ECT2, FBN2, FZD7, GINS1, GJA1, GPX8, GULP1, IGF2BP3, LAMA1, LAMB1, LDHB, LIN28A, LIN28B, LRRC1, OLFML3, ORC6, PTPRZ1, RAB34, SOX11, SPARC, TUBA1A, VCAN	170	0.000263	1.288	ADAM9, AGR2, AGR3, AKAP12, ALDH18A1, AMIGO2, ANK3, APOBEC3B, ARG2, ARL14, BBS12, BMP2, BTG3, C1orf116, C7orf60, CASK, CCDC80, CD109, CDH17, CDS1, CGA, CNTN4, COL4A2, COL4A5, COL4A6, COL5A1, COL5A2, COL6A3, CPE, CTSV, CXCL5, CYP1B1, DAB2, DCN, DDX26B, DFNA5, DKK1, DKK3, DSC2, DUSP4, EDNRB, EGFL6, ELOVL4, ENDOD1, EPS8L3, ERMP1, FAM3B, FKBP14, FMNL2, FMOD, FSTL1, FUT8, FXYD3, FZD3, FZD6, GABRA2, GAB…
M00159[C/EBP]	184	0.75	0.939	AAMDC, ABCG2, ABHD2, ACAA1, ACO2, ACP2, AIG1, AKAP13, ALDH1A1, ALG9, AMBP, ANKS4B, AOAH, APOA1, ARHGDIB, ARRDC3, ATG4A, B2M, BCL6, BIRC3, BTG2, C1orf53, C5orf24, C8B, CALML4, CASP8, CD59, CEBPD, CEP104, CHST13, CITED2, CLN5, CMPK2, CNGA1, CNKSR3, CPEB4, CPPED1, CPQ, CREB3L3, CREBRF, CTAGE5, CTSZ, CXCL2, CYB5R1, DDIT3, DISP1, DLC1, DNAH5, DNAJB9, EMP1, ENPP4, FABP1, FAM107B, FAM134B, FAM162A, FAM6…	91	0.115	1.109	AADAC, ABAT, ABCA6, ABCB1, ABHD6, ABLIM3, ACADSB, ACOT12, ADH1C, ADHFE1, AGXT2, AHR, ANO1, AOX1, ASPA, BAAT, BHMT2, BLNK, C14orf105, C4BPA, C4BPB, C8A, CAT, CPEB3, CPED1, CPN2, CXCL13, CYP2C19, CYP2C9, CYP4F2, CYP7B1, DCXR, DHODH, DMGDH, EGR2, EPHX2, FAH, FMO3, GAS2, GC, GLS2, GOLT1A, GPLD1, GPR88, GREM2, HABP2, HAO2, HMGCS2, HPD, HPN, HRSP12, HSD11B1, IDO2, IGF1, IGFBP1, IL1RAP, ITIH2, IYD, KHK,…	304	0.071	1.062	ABHD17C, ABRACL, ACPL2, ACTG2, ACTL6A, ADAM17, AEN, AGTPBP1, AKR1B1, AMMECR1, ANKRD32, ANP32A, ANP32E, ANTXR1, ARNT2, ASPM, ATAD5, AUNIP, B3GALNT1, B4GALT6, BARD1, BEND5, BNC2, BRIX1, C16orf59, C17orf75, C18orf54, C1orf198, C4orf21, C5orf34, CABYR, CACHD1, CALB1, CARM1, CBX5, CCDC113, CCDC138, CCDC181, CCDC34, CCDC6, CCNA2, CCT6A, CCT7, CD200, CDC25C, CDC45, CDC6, CDCA3, CDH13, CELF2, CENPA, CENP…	22	0.195	1.145	ATP1B3, DLK1, DPYSL3, ECT2, GPX8, GULP1, HDGFRP3, HEPH, LIN28B, LRRN1, MAD2L1, RAB34, RRM2, SERPINE2, SLC39A10, SPARC, SPINT2, TET1, TMEM200A, TUBA1A, VCAN, ZNF462	121	0.00032	1.26	ABCC4, ADAMTS9, AGR2, ANK3, ANKS1A, ARG2, ARL14, BASP1, BBS12, C15orf48, C1orf116, C7orf60, CA8, CCDC80, CDH17, CDS1, CDX2, CEACAM6, CGA, CKAP4, CLIC1, CNTN4, COL4A2, COL4A5, CPE, CRISPLD2, CSGALNACT1, CTSV, CXCL5, DCDC2, DCN, DPP10, DPYSL2, DSC2, ELOVL4, ERMP1, F3, FAM217B, FAM57A, FBN1, FMNL2, FUT8, GABRA2, GALNT3, GEM, GNPDA2, GOLGA8A, GPR87, GPX7, GXYLT2, HILPDA, HSPA12A, ID3, IGFBP3, ITGAV, …
M00024[E2F]	79	0.563	0.996	ACSL5, ACVR1B, AGA, ANG, ANKRA2, ATP7B, ATXN1, BTG2, C11orf54, C5, CASC4, CTSZ, CYB561A3, CYSTM1, DHRS3, DIP2C, EMP1, EPAS1, ERBB2IP, ERMAP, ERRFI1, ETFB, FAM151A, FBXL17, FBXO8, GALNT2, GLT8D1, GPR39, HIGD1A, HINT3, HIST1H2BD, HIST1H2BK, HPX, IFIH1, IFNAR1, IFT20, IRF8, KBTBD3, KIAA1598, KRBOX4, LETMD1, LRCH1, LURAP1L, MGAT4A, MIEN1, MT2A, NEDD9, NR3C1, NRP1, NUCB1, PJA2, PLEKHG1, PLLP, POLD4, P…	32	0.669	0.963	ABCA6, ACOX2, ADH1C, ADHFE1, ALDH6A1, BCO2, BLNK, C4BPA, CAT, CNDP1, CUX2, DHODH, ECM2, EGR2, FMO3, GADD45G, GAS2, GCKR, GLS2, GPLD1, HABP2, HNMT, INHBE, JUN, KAT2B, MAOA, S1PR1, SERPINC1, SERPING1, SLC13A5, TTPA, ZNF385B	152	0.000387	1.312	ABHD17C, AGO2, ALDOA, AMD1, AP1S2, BEND5, BMPR1A, BRIX1, BTBD10, C16orf59, C18orf54, CA14, CCDC34, CCDC88A, CCNF, CDC25A, CDCA3, CENPF, CENPN, CHAF1A, CHRNA5, CHSY1, CKAP2, CLDN6, CSRP2, DDX25, DNAAF2, DNMT1, DNMT3B, DROSHA, E2F3, EXO1, EXOSC9, EZH2, FAM111B, FAM150B, FAM161A, FAM49B, FAR2, FGFR1, FGFR2, FOXM1, FRAS1, FREM2, GAP43, GARS, GART, GBAS, GDF3, GINS2, GNL3, GTF3C4, H2AFX, HELLS, HMGB2,…	11	0.133	1.415	ATP1B3, CDCA7, DLK1, ESRP1, LIN28B, MAP1B, RAB34, RRM2, SOX11, STK39, TPBG	34	0.767	0.874	ADAMTS9, ANKS1A, BMP2, CCND2, CDH11, COL11A1, COL4A1, COL5A2, CXCL5, CYP1B1, DSG2, DUOX2, ELOVL4, FAM129A, FOXQ1, HOXC6, ITGA3, LIFR, MMD, MST4, MUC13, PDPN, PLA2G4A, PRSS23, RAB3B, SLC1A3, SLC35F2, SSBP2, TACSTD2, TFF1, TMEM65, TNFRSF21, TSPAN13, WBP5
M01004[Helios_A]	217	0.591	0.961	A2M, AAMDC, ACADVL, ACSS3, ACYP2, AFTPH, AGMAT, AGPAT9, AKAP9, AKR1C3, ALCAM, ALDOB, ALG9, ANKS4B, APOLD1, ARHGDIB, ARRDC4, ASAH1, ATF6, ATP10D, ATP1B1, ATXN1, BACE1, BNIP3, BTG2, C3, C4orf32, C5orf24, CADM1, CAMK2D, CASC4, CAST, CCDC68, CHMP4C, CITED2, CLN5, CLRN3, CNGA1, COG1, CPEB4, CPS1, CTSL, CXCL1, CYB5R1, DCBLD1, DENND4A, DLC1, DMD, DNAJB9, DNAJC3, DUSP3, EDEM1, EFHD1, EMP1, EPDR1, ERRFI1,…	108	0.062	1.142	AADAC, ABAT, ABCA6, ABCA9, ABHD6, ACADL, ACSL1, ADH1A, ADH4, ADRB2, AHR, ALB, APOM, AR, ARG1, ARSE, ASB9, ASPA, ASS1, BBOX1, BCHE, BCO2, BHMT, BLNK, C14orf105, C1QB, C6, CLDN1, CNTN3, CPEB3, CPED1, CSAD, CSTA, CTSS, CUX2, CYP2C18, CYP39A1, CYP3A4, CYP4V2, DAO, DEFB1, ECHDC3, ECM2, EGR2, ENPEP, ENTPD5, EPHX2, EVA1A, F13B, F5, FAH, FMO3, FMO4, FOLH1, GIMAP2, GLS2, GPR88, GRB14, HABP2, HAMP, HAO2, I…	348	0.036	1.055	ABI2, ACTA1, ACTG2, ACTL6A, ACVR2B, ADAMTS3, ADNP2, AFAP1, AGPAT4, AKR1B1, ANK2, ANP32E, AP2B1, APITD1, ASF1A, ATL1, AUNIP, BARD1, BDNF, BRCA2, BRIX1, BYSL, C14orf166, C18orf54, C2orf69, C3orf14, C4orf46, C5orf34, CA14, CAV1, CCAR1, CCDC138, CCDC181, CCDC34, CCDC88A, CCNA2, CCT3, CD200, CDC7, CDH13, CDK4, CELF2, CENPF, CENPK, CENPN, CEP152, CETN3, CHAF1A, CHAMP1, CHEK1, CHML, CHN1, CHODL, CHSY1, …	34	0.000472	1.535	ACTC1, ANXA3, ATP1B3, BEX2, CCNB1, CDK1, COL1A2, CRISPLD1, DPYSL3, FZD7, GALNT7, GINS1, GJA1, GULP1, IGF2BP3, KIF20A, LDHB, LRRN1, MAD2L1, MTHFD2, ORC6, PMAIP1, PTN, PTPN13, PTPRZ1, RACGAP1, SACS, SLC2A3, STK39, TET1, TTK, TUBA1A, VCAN, VIM	116	0.28	1.047	AGR2, AGR3, AKAP12, ANK3, ANKRD1, ANKS1A, ANXA1, ARHGEF3, ASAP2, BASP1, BBS12, C19orf69, CA8, CD109, CD3D, CDH17, CDH6, CDX2, CGA, CNTN4, COL11A1, COL12A1, COL5A2, DAB2, DFNA5, DKK1, ELOVL4, EPB41L3, FAM217B, FBN1, FHL2, FLRT2, FMNL2, FMO1, FMOD, FOXQ1, GABRA2, GALNT3, GCNT3, GEM, GLS, GOLGA8A, GOLM1, GPR87, GREM1, GUCY2C, HSPB8, IKBIP, INPP4B, ITGA6, ITGB6, KIAA1211, KRT6C, LAMC1, LGALS3, LOX, M…
M00096[Pbx-1]	259	0.682	1	A1CF, ABHD3, ABHD5, ACMSD, ACOT13, ACOT4, ACSS3, ACYP2, AFTPH, AIG1, AKAP9, ALCAM, ANAPC16, ANKRA2, AOAH, AP1M1, APOA1, APOA2, APOC3, ARAP2, ARHGDIB, ARRDC4, ARSD, ATF6, B2M, BCL6, BIRC3, BPNT1, C10orf32, C11orf54, C1orf53, C4orf3, C5, C5orf24, C8orf47, CAPN12, CAPN7, CCL5, CD151, CD47, CD68, CDK19, CEPT1, CHMP4C, CLCN5, CLRN3, COMMD3, CPEB4, CPPED1, CPS1, CREBRF, CREG1, CRELD1, CRTC3, CRYL1, CST…	129	0.023	1.19	A1BG, ABLIM3, ACADL, ACADSB, ACOT12, ACSL1, ADHFE1, AHR, ALDH6A1, ALDH8A1, ANGPTL3, ANXA10, AOX1, APOF, AQP9, AR, ARG1, ASPA, ATF5, BAAT, BBOX1, BCHE, BCO2, BLNK, C1QB, C2, C4BPB, C6, CA5A, CD14, CLDN1, CLDN14, CLU, CNDP1, CNTN3, CP, CPB2, CSAD, CTSS, CYP1A2, CYP2A7, CYP2B6, CYP2C18, CYP39A1, CYP3A43, CYP7A1, CYP8B1, DHODH, DMGDH, DPYS, DUSP10, ECHDC3, ECM2, EGR2, ENPEP, F12, F5, F8, FETUB, FMO3,…	421	0.00064	1.113	ABI2, ACPL2, ACTA1, ACTG2, ACTL6A, ACYP1, ADAMTS19, ADO, AGPAT5, ALPK3, AMD1, AMMECR1, ANK2, ANP32A, ANP32E, ANXA5, AP1M2, AP1S2, APEX1, ARHGAP11A, ARNT2, ASPHD2, ASPM, ASUN, ATAD5, ATIC, AURKA, AURKB, BARD1, BAX, BEND4, BEND5, BMPR1A, BOD1, BORA, BTBD10, BTF3L4, BUB1B, BYSL, BZW2, C11orf48, C11orf73, C14orf166, C18orf54, C2orf69, C4orf21, C5orf34, C5orf54, CA14, CALB1, CAPG, CAPRIN1, CAV1, CBX5,…	33	0.066	1.3	ACTC1, ARMCX2, ASNS, BEX1, CRISPLD1, DLGAP5, ECT2, EPCAM, ESRP1, FAR1, FGF13, FZD7, GALNT7, GINS1, GPC3, GULP1, HK1, LIN28A, LIN28B, MAD2L1, NAP1L3, OLFML3, PMAIP1, PNMAL1, PTPRZ1, RACGAP1, RRM2, SCRN1, SLC39A10, TET1, TUBA1A, VCAN, VIM	134	0.187	1.055	ACTA2, ADAM9, AGR3, AKAP12, AMOT, ANXA1, APPL2, ARHGEF10, ASAP2, BAMBI, BBS12, BTBD3, CA4, CCDC80, CDH17, CDKN1C, CDS1, CGA, COL12A1, COL4A5, COL4A6, CPE, CRIM1, CTSV, DCN, DFNA5, DKK1, DPP10, DSC2, DUSP4, EDNRB, EGF, EGFL6, ELOVL4, ENDOD1, ENPP5, F3, FAM129A, FAM217B, FHL2, FMO1, FXYD3, FZD6, GLS, GOLGA8A, GPR87, GREM1, GXYLT2, HEG1, ID3, IGSF1, IMPDH1, INPP4B, KCNJ16, KLF5, KLHL13, LAMC1, LAMP3…
M00991[CDX]	310	0.712	0.988	A1CF, ABCC3, ABCG1, ABHD12, ABHD2, ACP2, ACSL5, ACYP2, ADCK2, AFTPH, AGT, AHNAK, AIG1, AKAP9, AKR1D1, ALDH1A1, ALG9, ALPK2, ARAP2, ARRDC3, ARSD, ASXL1, ATP10D, ATP1B1, ATP9A, ATXN1, B2M, BACE1, BCL6, BNIP3, BPNT1, BTG1, C11orf54, C12orf23, C1orf115, C1orf53, C1orf63, C4orf19, C4orf3, C4orf32, C4orf33, C5, C6orf120, C6orf89, CADM1, CAMK2D, CAMSAP3, CAMTA2, CAPN7, CASP7, CAST, CCL5, CD164, CD47, CD…	151	0.012	1.149	ABAT, ABCA5, ABCA6, ABCA9, ABCB1, ABCB4, ABCC2, ABCC6, ABCG8, ACADSB, ACSM3, ADH1A, ADH1C, ADH4, ADHFE1, ADRB2, AHR, AKR1C4, ALB, ALDH5A1, ALDH6A1, ALDH8A1, AMDHD1, ANXA10, AOX1, APCS, APOM, AQP9, ART4, ASPA, BAAT, BBOX1, BCHE, BCO2, BHMT, BLNK, C14orf105, C1QB, C2, C4BPA, C6, C8A, C9, CAT, CCL16, CD163, CD1D, CFH, CLDN14, CLU, CPEB3, CRP, CUX2, CYP2A7, CYP2B6, CYP2C19, CYP2C8, CYP2C9, CYP39A1, C…	488	0.095	1.064	ABHD12B, ABHD17C, ABI2, ABL1, ABRACL, ACBD6, ACOT7, ACTG2, ACYP1, ADAMTS19, ADAMTS3, ADD3, ADNP, ADO, ADRBK2, AGPAT4, AGTPBP1, AMD1, ANP32A, ANP32E, ANTXR1, AP2B1, APEX1, ARHGAP11A, ARL6IP6, ARPC2, ASAP1, ASPM, ASUN, ATL1, AUNIP, AURKA, B3GNT7, BBS9, BCL11A, BCL2L12, BEND3, BEND4, BEND5, BLVRA, BMPR1A, BORA, BRIP1, BRIX1, BUB3, BYSL, C14orf166, C1orf109, C2orf69, C4orf21, C5orf54, C9orf135, CACHD…	44	0.000645	1.43	ACTC1, ANLN, ARMCX2, ATP1B3, BEX2, CCNB1, CDCA7, CDK1, COL1A2, CRISPLD1, DLGAP5, DLK1, EPCAM, FAR1, FBN2, FGF13, GALNT7, GJA1, GPX8, LAMA1, LAMB1, LDHB, LIN28B, LRRN1, NAP1L3, NDN, OLFML3, PITX2, PMAIP1, PTN, SCRN1, SERPINE2, SLC25A24, SLC2A3, SLC39A10, SPARC, STK39, TET1, TTK, TUBA1A, VCAN, VIM, ZIC2, ZNF462	167	0.074	1.085	AACS, ACTA2, ADAM9, AGR3, AMOT, ANKS1A, ANXA1, ARL14, ASAP2, ATP1A1, BAMBI, BBS12, BMP2, BTBD3, C15orf48, C5orf30, CCDC80, CCNG2, CD109, CDC42EP3, CDH17, CDH6, CDX2, CGA, CKAP4, CKB, CLIC1, CNTN4, COL11A1, COL15A1, COL21A1, COL4A6, COL6A3, COTL1, CTSV, DAB2, DCN, DDX26B, DKK1, DKK3, DSC2, DUSP4, EDNRB, EFEMP1, EFNB2, EGF, EGFL6, ELOVL4, F2R, F3, FAM217B, FAM3B, FHL2, FOXQ1, FUT8, FZD6, GALNT3, GE…
M01122[ZNF219]	292	0.719	1.007	AAMDC, ABCA1, ABCG1, ABHD12, ABHD15, ACADVL, ACVR1B, ADCK2, AES, AGPAT3, AHNAK, AKAP13, AKAP9, AKTIP, ALCAM, ANAPC16, APLP2, APOA1, APOA2, APOC3, APOE, APOLD1, AQP3, ATXN1, B2M, BAD, BCL6, BHLHE40, BNIP3, BRI3, BTBD6, BTG1, BTG2, C4orf32, CACNA1D, CADM1, CALCOCO2, CAMK2N1, CAMSAP3, CAMTA2, CAPN12, CAPN5, CASC4, CBX4, CCDC68, CCDC92, CD151, CD59, CD99, CHID1, CHMP2A, CIB1, CIDEB, CITED2, CLDN3, CM…					400	0.956	0.945	ABCC1, ABHD12B, ABHD17C, ABL1, ACD, ACPL2, ACTA1, ACVR2B, ADAM17, ADAMTS19, ADAMTS3, ADD3, ADNP2, AGO2, AGTPBP1, AIF1L, AKIRIN1, ALDOA, ALYREF, ANP32A, ANTXR1, ANXA5, ARID2, ARL6IP6, ASUN, ATP8B2, B3GNT7, B4GALT6, BCL11A, BDNF, BEND3, BEND5, BLMH, BLVRA, BNC2, BORA, BRINP1, BTF3L4, C10orf2, C11orf82, C1orf109, C4orf21, CA14, CACHD1, CACNA2D3, CAMSAP2, CAPRIN1, CARM1, CASP3, CAV1, CBX5, CCAR1, CCD…	41	0.00088	1.443	ATP1B3, BCAT1, BEX1, BEX2, BEX4, COL1A2, CTHRC1, DLGAP5, DLK1, DPYSL3, EPCAM, ESRP1, FAR1, FGF13, FZD7, GJA1, GULP1, HDGFRP3, HEPH, IGF2BP3, LAMB1, LIN28A, MARCKSL1, OLFML3, PFKP, PITX2, PTPRZ1, RRM2, SLC2A3, SOX11, TMEM200A, TPBG, TPM4, TTK, TUBA1A, TUBB2B, TUBB6, UCHL1, VIM, ZIC2, ZNF462	170	0.002	1.196	AACS, AKAP12, AMIGO2, AMOT, ARHGEF10, ARID3A, ASAP2, BAMBI, BNC1, C12orf5, C3orf52, C5orf30, CACNB3, CCDC80, CCND2, CCNE1, CDKN1C, CLDN4, CLIC1, CMTM3, COL12A1, COL1A1, COL4A5, COL4A6, CORO2A, CRIM1, CRYAB, CXCL5, CYBA, CYP1B1, DAB2, DDR1, DFNA5, DKK1, DPEP1, DPYSL2, DSC2, DUSP9, EDNRB, EGFL6, ENPP5, EPS8L3, F2RL1, FAM57A, FBN1, FBXL2, FHL2, FKBP10, FLNC, FLVCR1, FMNL2, FOXF1, FXYD3, GATA3, GEM, …
M00915[AP-2]	284	0.537	1.022	ABCG1, ABHD12, ABHD15, ABHD5, ACAA1, ADCK2, AGPAT9, AHNAK, AMBP, ANG, ANPEP, ANXA4, APLP2, APOBEC3F, APOC3, APOLD1, ARAP2, ARSD, ASXL1, ATG4A, ATP8B1, ATXN1, BAD, BCL6, BHLHE40, BNIP3, BRI3, BTBD6, BTG2, C11orf24, C12orf23, C19orf10, C4orf32, CADM1, CALML4, CAMK2D, CAMSAP3, CAMTA2, CAPN5, CBX4, CCDC68, CCDC92, CD151, CD59, CD99, CEACAM1, CEP104, CHD9, CHID1, CHMP2A, CHST13, CIB1, CITED2, CLN3, CM…					394	0.965	0.971	ABCC1, ABHD17C, ABI2, ABL1, ACTA1, ACTG2, ACVR2B, ADAM17, ADNP2, ADO, AGO2, AIF1L, ALDH1A3, ALDOA, ANKRD27, ANP32A, ANTXR1, AP3M2, ARID2, ARL6IP6, ASUN, ATP1A2, BARD1, BBS7, BBS9, BCL11A, BCL2L12, BIRC5, BLM, BLMH, BLVRA, BORA, BRCA1, BRINP1, C16orf59, C18orf54, C1QBP, C1orf198, CACHD1, CALCB, CAMSAP2, CAPG, CAPRIN1, CARM1, CBX5, CCDC109B, CCDC8, CCDC88A, CCNA1, CCNF, CDC25A, CDC45, CDCA2, CDCA4,…	29	0.553	1.064	ANXA3, ARMCX1, ATP1B3, COL1A2, CTHRC1, ECT2, ESRP1, FAR1, GPC3, HDGFRP3, HK1, IGF2BP3, LAMA1, LAMB1, LRRC1, LRRN1, MAP1B, MARCKSL1, ORC6, PFKP, PODXL, PTPRZ1, RRM2, SOX11, TPM4, TTK, TUBB2B, VCAN, ZIC2	170	0.000925	1.248	AACS, ABCC4, AKAP12, AMIGO2, AMOT, ANXA2, ARHGEF10, ARHGEF3, ARID3A, ARL4C, ASAP2, ATP1A1, B3GNT5, BAMBI, BNC1, BTBD3, BTG3, C15orf48, CA8, CACNB3, CAPN2, CCND2, CD3D, CDC42EP3, CDH11, CDKN1C, CDS1, CKB, COL12A1, COL15A1, COL5A1, CRIM1, CRYAB, CSGALNACT1, CTSV, CYBA, CYP1B1, DDR1, DKK3, DLG5, DMKN, DPYSL2, EFNB2, EGFL6, ELF4, ELOVL7, EPHX4, F2R, F2RL1, F3, FAM129A, FAM217B, FAM57A, FBN1, FKBP10, …
M00129[HFH-1]	331	0.006	1.109	A1CF, AAMDC, ABHD5, ACMSD, ACOT13, ACP2, ACSS3, ACYP2, ADCY6, AES, AFTPH, AGA, AGPAT3, AGT, AHNAK, AKR1C1, ALDH1A1, ALPK2, AMICA1, ANAPC16, ANKRA2, AOAH, APLP2, APPBP2, ARRDC3, ARRDC4, ARSD, ASAH1, ATF6, ATP10D, ATP1B1, ATXN1, BCL6, BHLHE40, BIRC3, BLZF1, BTG1, C10orf32, C1orf63, C4orf3, C5, C6orf120, C8B, CACNA1D, CADM1, CAMSAP3, CASC4, CASP8, CCL5, CD164, CD47, CDK19, CEBPD, CEPT1, CHIC2, CITED…	133	0.112	1.064	AADAC, ABCB1, ABHD6, ABLIM3, ACADSB, ACOT12, ADHFE1, AFM, AGXT, AGXT2, AKR1C2, ALDH4A1, ALDH5A1, ALDH6A1, ANGPTL3, AOX1, APCS, APOH, APOL1, APOM, AQP9, ARG1, ART4, ASPA, BBOX1, BCHE, C1orf168, C4BPA, C4BPB, CA5A, CAPN3, CAT, CD1D, CFH, CFHR5, CLDN1, CLDN14, CP, CPB2, CSAD, CSTA, CXCL13, CYP1A2, CYP2A7, CYP2C18, CYP2C19, CYP2C8, CYP2C9, CYP3A4, CYP3A7, CYP4V2, CYP7A1, DMGDH, ECM2, EGR2, ENPEP, EVA…	493	0.000938	1.131	ABCC5, ABI2, ABL1, ABRACL, ACTA1, ACTG2, ACTL6A, ADAMTS3, ADD2, ADD3, ADORA2B, AEN, AGO2, AGPAT5, AGTPBP1, ALMS1, AMD1, AMMECR1, ANKRD32, ANKRD33B, ANP32A, ARL6IP6, ARNT2, ARPC2, ASF1A, ASPM, ATIC, ATL1, BAX, BCL11A, BEND4, BEND5, BIK, BLVRA, BRINP1, BRIP1, BRIX1, BTBD10, BUB1, BUB3, BYSL, C11orf73, C14orf166, C16orf59, C18orf54, C1QBP, C1orf109, C2orf69, C3orf14, C5orf34, C9orf135, CA14, CACHD1,…	30	0.365	1.025	ARMCX2, ASNS, ATP1B3, BCAT1, BEX1, BEX4, CCNB1, CDK1, COL1A2, CRISPLD1, EPCAM, FAR1, GPX8, IGF2BP3, NAP1L3, NDN, OLFML3, ORC6, PMAIP1, PNMAL1, PTPN13, RACGAP1, RRM2, SACS, SCRN1, SERPINE2, STK39, TMEM200A, TUBA1A, ZIC2	166	0.042	1.135	ACTA2, AGR2, AGR3, AKAP12, ALDH18A1, AMOT, ANK3, ANXA1, ANXA2, APOBEC3B, ARG2, ARHGEF10, ARL14, BAMBI, BASP1, BBS12, C15orf48, C1orf116, C5orf30, C7orf60, CA8, CASK, CD44, CDKN1C, CEACAM6, CGA, CKAP4, CKB, CNTN4, COL11A1, COL15A1, COL4A1, COL4A2, COL4A5, COL4A6, COL5A1, COL5A2, CORO2A, CPE, CRIM1, CRISPLD2, DAB2, DCN, DFNA5, DKK1, DPP10, DPYSL2, DUSP4, EDNRB, EGF, EGFL6, ELOVL4, ENDOD1, ENPP5, EP…
M01107[RUSH-1alpha]	174	0.218	1.069	ABCC3, ACOT4, ACSS3, ACYP2, AGPAT9, AKR1C1, ALG9, AMPD2, ANKRA2, APOA2, ARRDC3, ARRDC4, ATP10D, BAD, BNIP3, C4orf19, C4orf32, CADM1, CASP4, CD164, CD47, CDK19, CEPT1, CGN, CHI3L1, CIB1, CIDEB, CLIP1, CLN5, CLRN3, CNGA1, CNKSR3, COMMD3, COX7A1, CPS1, CTSA, DENND4C, DMD, DNAJB9, DNAJC1, DNAJC3, DST, DTX3L, EDEM1, ELF1, ELF3, EMP1, EXT1, FABP1, FAM107B, FAM46A, FAM69A, FAM91A1, FAS, FEM1C, FGB, FGG,…	89	0.000942	1.306	ABCA9, ABCC2, ABLIM3, ACADL, ACOT12, ADH6, ADHFE1, AGXT2, AHR, AKR1C2, ALB, ALDH5A1, ALDH6A1, ANGPTL3, AOX1, APCS, APOH, ART4, BAAT, BCHE, C19orf80, C1QB, C1orf168, C4BPA, C4BPB, C6, CCL16, CD14, CD1D, CDO1, CLDN1, CPB2, CRP, CUX2, CYP2C8, CYP39A1, CYP3A5, CYP3A7, CYP4V2, EHHADH, ENTPD5, ETNPPL, F11, GADD45B, GOLT1A, GPLD1, GRB14, GSDMB, HAL, HNMT, HRSP12, HSD11B1, IFI44, IGF1, IGFBP1, ITIH3, ITI…	248	0.23	1.043	ABI2, ACACA, ACTG2, ADD3, AGPAT4, ALDH1A3, ANKRD32, ANTXR1, AP1S2, AP2B1, AP3M2, ASUN, ATL1, ATP1A2, ATP8B2, AURKB, B4GALT6, BARD1, BCL2L12, BDNF, BEND4, BORA, BRD7, BRIX1, BUB1B, BUB3, BYSL, C11orf48, C17orf75, C21orf59, C2orf69, C5orf54, CA14, CALB1, CASP3, CCDC112, CCDC34, CCNJL, CDC123, CDC45, CDCA5, CENPJ, CERS5, CETN3, CHCHD3, CHML, CHST6, CRLF3, CSRP2, CTSC, DBF4, DCAF12L1, DCAF13, DDIT4L,…	15	0.548	0.94	ANXA3, CDC20, CDK1, FAR1, FGF13, GULP1, LAMA1, LIN28B, MLLT11, PMAIP1, PTPN13, SACS, SPARC, TUBA1A, VIM	99	0.021	1.241	ADAM9, AGR3, AMIGO2, APPL2, ARL14, ASAP2, BAMBI, BBS12, BTG3, C12orf5, C15orf48, C19orf33, C3orf52, C5orf30, CA4, CASK, CCDC80, CD44, CDH6, CGA, CNTN4, COL11A1, COL21A1, COL4A2, CPE, CRIM1, CYP1B1, EFNB2, EGFL6, ELOVL4, ENPP5, EPB41L3, ERP27, FBN1, FLVCR1, FMO1, GABRA2, GATA3, GATA5, GPR87, GXYLT2, HSD3B1, IKBIP, IMPDH1, ITGA2, ITGA6, ITGB6, LAMP3, LGALS2, LIPH, LRCH2, LYPD6B, MCOLN3, ME1, MECOM,…
M00649[MAZ]	369	0.563	0.993	AAMDC, ABCG2, ABHD12, ABHD15, ACAA1, ACADVL, ACO2, ACP2, ACVR1B, ADCK2, AGMAT, AGPAT9, AHNAK, AKAP9, AKTIP, ALDOB, AMBP, AMPD2, ANPEP, APOA1, APOA2, APOB, APOBEC3F, APOC3, APOE, ARSD, ASAH1, ASGR1, ATXN1, B2M, BAD, BCL6, BHLHE40, BRI3, BTG2, C1orf63, C3, C4orf32, C4orf33, C5orf24, C6orf120, CACNA1D, CADM1, CALML4, CAMK2D, CAMK2N1, CAMTA2, CAPN5, CAPN7, CASC4, CASP8, CAST, CBX4, CCDC68, CCDC92, CD…					504	0.987	0.928	ABHD17C, ABI2, ABL1, ABRACL, ACACA, ACD, ACLY, ACOT7, ACTA1, ACTL6A, ACVR2B, ACYP1, ADAMTS19, ADAMTS3, ADD2, ADD3, ADO, ADRBK2, AEN, AGO2, AGPAT5, AGTPBP1, AIF1L, AKIRIN1, ALDH1A3, ALDOA, ALYREF, ANKRD27, ANP32A, ANTXR1, ANXA5, AP1M2, AP1S2, ARHGAP11A, ARHGAP19, ARID2, ARL6IP6, ARMC9, ATP8B2, B3GNT7, B4GALT6, BARD1, BAX, BCL11A, BCL2L12, BDNF, BEND3, BEND4, BEND5, BIK, BIRC5, BLMH, BNC2, BRCA2, B…	41	0.079	1.125	ACTC1, ARMCX2, ATP1B3, BCAT1, CCNB1, CDC20, COL1A2, DLGAP5, DLK1, EPCAM, ESRP1, FGF13, FZD7, GALNT7, GJA1, GPX8, HDGFRP3, IGF2BP3, KRT19, LAMA1, LDHB, LIN28A, LIN28B, MARCKSL1, MLLT11, NAP1L3, PFKP, PITX2, PODXL, RRM2, SLC25A36, SLC2A3, SOX11, TPBG, TPM4, TTK, TUBA1A, VCAN, VIM, ZIC2, ZNF462	221	0.000956	1.213	ADAMTS9, AKAP12, AMIGO2, AMOT, ANKS1A, ANXA2, APOBEC3B, ARHGEF10, ARHGEF3, ARID3A, ARL4C, B3GNT5, BTBD3, BTG3, C1orf116, C7orf60, CA4, CACNB3, CCDC80, CCND2, CCNE1, CD3D, CDC42EP3, CDH11, CDH3, CDH6, CDKN1C, CEACAM6, CKB, CLDN4, CLDN7, CLIC1, COL11A1, COL12A1, COL1A1, COL4A1, COL4A2, COL4A5, COL4A6, COL5A1, CRIM1, CRYAB, CXCL5, CYBA, DCDC2, DDR1, DDX26B, DFNA5, DKK1, DLG5, DMKN, DPYSL2, DUSP4, DU…
M00436[IPF1]	225	0.264	1.063	ABHD12, ABHD3, ACVR1B, AES, AFTPH, AHSG, AKAP9, AKR1C1, ALDOB, ALG9, ALPK2, ANKRA2, APLP2, APOC3, APOLD1, APPBP2, ATP10D, ATXN1, B2M, BACE1, BIRC3, BLZF1, BNIP3, BTG1, C11orf54, C12orf23, C19orf10, C4orf19, C4orf3, C4orf33, C5, C5orf24, CACNA1D, CADM1, CAMK2D, CARD6, CASP8, CAST, CBX4, CCL20, CD68, CDKN1A, CHMP4C, CIB1, CLCN5, CMPK1, CMPK2, CNGA1, CNKSR3, COBLL1, CPEB4, CPS1, CREG1, CST3, CTSL, C…	95	0.302	1.071	ABCA6, ABCB1, ABCB4, ABLIM3, ACSM5, ADH1C, ADH4, ADH6, ADIRF, AGXT, AKR1C2, APCS, APOH, ASPA, BCHE, BCO2, BLNK, C6, C9, CDO1, CNTN3, CP, CPB2, CRP, CSAD, CUX2, CYP2C9, CYP39A1, CYP3A4, CYP3A7, CYP4F2, CYP7B1, DUSP10, ECHDC3, ECM2, EGR1, ETNPPL, F8, F9, FAH, FOSB, G6PC, GAS2, GC, GIMAP2, GLS2, GLYAT, GOLT1A, GPR88, GRB14, GREM2, GYS2, HABP2, HAO1, HAO2, HHEX, HLA-DRA, HRSP12, IGF1, IGFBP1, IL1RAP,…	357	0.000984	1.154	ABL1, ABRACL, ACBD6, ACOT7, ADAMTS19, ADNP, ADNP2, ADO, AGO2, AGPAT4, ALMS1, AMMECR1, ANK2, ANKRD32, ANP32A, ANP32E, AP1S2, AP2B1, APEX1, ARPC2, ASF1A, ASUN, ATL1, B4GALT6, BCL11A, BCL2L12, BDNF, BEND3, BEND4, BEND5, BRIX1, BTBD10, BUB3, C11orf48, C1orf109, C4orf46, CABYR, CACHD1, CALB1, CALCB, CAV1, CCDC160, CCDC181, CCDC6, CCDC77, CCDC88A, CCNA2, CCNJL, CCT4, CCT6A, CCT8, CDC123, CDCA3, CDCA8, …	20	0.297	0.963	ACTC1, ARMCX2, ASNS, ATP1B3, CDC20, CDK1, DPYSL3, FAR1, GALNT7, GPX8, LIN28B, NAP1L3, ORC6, PROM1, PTPN13, RRM2, SERPINE2, STK39, TET1, TPBG	125	0.035	1.204	AACS, ACTA2, ADAM9, AGR2, AMOT, ANK3, ANKRD1, ANKS1A, ANXA1, APOBEC3B, ARG2, ATP1A1, B3GNT5, BASP1, BNC1, BTG3, C15orf48, CASK, CD44, CDH17, CDS1, CEACAM6, COL4A5, COL4A6, COL5A2, COL6A3, CPE, CRIM1, CRYAB, CXCL5, DAB2, DPP10, EGF, EGFL6, ENPP5, EPB41L3, EPS8L3, FAM3B, FBXL2, FILIP1L, FLNC, FLRT2, FLVCR1, FMNL2, FOXQ1, FUT8, FZD6, GALNT3, GEM, GOLGA8A, GPR87, GREM1, HEG1, HK2, HSPA12A, ID3, INPP4…
M00097[Pax-6]	151	0.813	0.927	ABHD12, ABHD3, ACSS3, AGPAT9, ALDH1A1, ALPK2, AOAH, ARAP2, ARRDC3, ASGR2, ATG4A, BCL6, BRI3, C12orf23, C4orf32, CACNA1D, CAPN7, CASP4, CAST, CD68, CDK19, CEPT1, CHI3L1, CHMP4C, CIDEB, CLIP1, CLN5, CLRN3, CMPK2, CPS1, CREBRF, CRYL1, CST3, CTSL, DCAF6, DCBLD1, DENND5B, DHRS1, DLC1, DNAH5, DNAJB2, DNAJC22, DUSP28, EDEM3, EGLN1, ELF1, ENPP7, EPS8, ERRFI1, FABP1, FAM107B, FAM13C, FBXL3, FEM1C, FGL1, F…	68	0.397	0.996	A1BG, AADAC, ABAT, ABCG8, ACOT12, ADH1C, ADHFE1, AFM, AGTR1, ANXA10, ARG1, BCHE, BHMT, BLNK, C11orf96, C14orf105, C2, C8A, CDO1, CYP39A1, CYP4F2, CYP7A1, DEFB1, DMGDH, DNAJC12, EPHX2, ETFDH, EVA1A, F5, FETUB, FMO4, GADD45B, GATM, GLS2, GOLT1A, GYS2, HAL, HGFAC, HHEX, HNMT, HSD11B1, IDO2, IFIT1, ITIH1, KNG1, LECT2, LYSMD2, MAT1A, MT1F, NFIA, NFIB, NR4A2, PDK4, PHYH, PON3, PROX1, RUNDC3B, SLC17A1, …	286	0.001	1.202	ABHD17C, ABRACL, ACYP1, ADAMTS19, ADO, ADRBK2, AGPAT4, AGPAT5, ALDH1A3, AMD1, AMMECR1, ANTXR1, ARNT2, ASPHD2, AURKA, AURKB, BBS9, BEND4, BLM, BMPR1A, BRINP1, BTBD10, C10orf118, C14orf166, C1orf109, C4orf21, C4orf46, C9orf135, CAV1, CBX5, CCDC43, CCDC6, CCDC88A, CCNJL, CCT7, CDC6, CDCA2, CDCA4, CDCA7L, CDK2AP1, CENPF, CENPH, CENPM, CEP135, CEP78, CHD7, CHML, CHN1, CHRDL1, CHRNA5, CHST6, CIT, CKS2,…	10	0.942	0.626	ASNS, FGF13, GULP1, IGF2BP3, KRT19, MAP1B, NDN, PTPRZ1, SACS, SLC39A10	90	0.176	1.126	ACTA2, ADAM9, AMOT, ANXA2, ARG2, ARL4C, BTBD3, CLDN7, COL12A1, COL21A1, COL4A5, COL4A6, COTL1, CSGALNACT1, CXCL5, DAB2, DDR1, DDX26B, DKK1, DPP10, EDNRB, EGF, EPB41L3, F2RL1, FAM129A, FMO1, FMOD, GCNT3, GLS, GOLM1, GREM1, GRHL2, HSPA12A, ID4, IGFBP3, IKBIP, ISL1, ITGA2, ITGA6, KCNJ16, KRT6A, LAMC1, LAPTM4B, MARCKS, MB21D2, MOB3B, MSX1, MUM1L1, MYLIP, NAALAD2, NEXN, NOG, PAPPA, PARM1, PBK, PCDH7, …
M00128[GATA-1]	133	0.599	1.002	AAMDC, ACSS3, ALCAM, ALDOB, ALPK2, ANAPC16, ANKS4B, APOA1, AQP3, ATP8B1, BCDIN3D, BIRC3, BRI3, BTG2, C4orf32, C5, CACNA1D, CAPN7, CD164, CDK19, CLDN3, COG1, CPQ, CRELD1, CTSH, CTSL, DCAF6, DCBLD1, DEPTOR, DIP2C, DNAJC3, DST, DUSP28, DUSP3, EXT1, FAM69A, FAM91A1, FGG, FOXP1, FPGT, FRK, FZD4, GBP2, GHR, GIPC2, GOLGA4, GPR39, HINT3, HNF1B, HPGD, HPX, ID2, IER5L, IFIT5, IL1R1, IL8, INPP1, IRF1, IRS1,…	73	0.001	1.313	ABCA9, ABCG5, ABCG8, ABHD6, ADH1A, ADH1C, ADH6, APCS, APOC1, AR, ARG1, ASB9, ASPA, BAAT, BCHE, CES2, CLU, CYP1A2, CYP3A4, CYP3A5, CYP4F11, CYP4F12, CYP4F2, CYP4V2, DCXR, ECM2, ENPEP, EPHX1, EPHX2, F11, FAH, FETUB, FUOM, GATM, GC, GSDMB, GYS2, HAL, HMGCS2, IGF1, IGFBP1, ITIH1, ITIH2, JUN, KAT2B, KNG1, LCAT, LGALS4, LRG1, LYSMD2, MAOB, MARC2, MLIP, MYRIP, NDRG2, NR0B2, PAH, PPP1R3C, PROX1, PZP, ROR…	200	0.447	1.031	ABCC5, ACTL6A, ACVR2B, ADAMTS19, ADD2, ADNP, AGPAT5, ALDH1A3, ALMS1, AMMECR1, AP1S2, AP2B1, ARHGAP11A, ARL6IP6, ASUN, ATAD5, ATP8B2, B4GALT6, BARD1, BMPR1A, BTBD10, BTF3L4, BUB3, C11orf82, C14orf166, C17orf75, C1orf198, C21orf59, C9orf135, CCDC43, CCDC6, CCNA1, CCNF, CCT6A, CDCA2, CDCA7L, CDYL, CELF2, CEP55, CHD7, CHN1, CHST6, CLDN11, CLSTN1, CNTNAP2, COA1, CPSF2, CPSF3, CSRP2, CXCL6, DACT1, DEPD…	10	0.758	0.768	CDCA7, COL1A2, GJA1, KIF20A, KRT19, MAD2L1, MLLT11, PTN, SLC25A24, TMEM200A	74	0.17	1.137	AGR3, AMOT, ANKRD1, APOBEC3B, APPL2, BNC1, BTBD3, BTG3, C12orf5, CACNB3, CCDC80, CCNG2, CEACAM6, CYP1B1, ELF4, EPB41L3, EPS8L3, F2RL1, FKBP11, FLNC, FMO1, GALNT3, GATA5, GEM, GNPDA2, GPR87, IGDCC4, IGSF1, ISX, ITGA3, ITGA6, ITGB6, KCNJ16, LAMB3, LAYN, LGALS3, LIMA1, LRP4, MAP9, MCOLN3, ME1, MMD, MYOF, NPPB, PAPPA, PHLDA2, PIP5K1B, PKDCC, PLA2G4A, PLAC8, PLAGL1, PRR15L, PRSS16, QSOX1, RAB11FIP1, R…
M00134[HNF-4]	219	0.003	1.178	ACMSD, ACO2, ACP2, AES, AGMAT, AGT, AIG1, AKR1D1, ALDOB, ANKS4B, AOAH, APOA1, APOA2, APOB, APOC3, APOL6, AQP11, ASXL1, BAD, BLZF1, BTG2, C10orf32, C1RL, C1orf63, C4orf19, C5orf24, C8orf4, CALCOCO2, CALML4, CAMK2N1, CAMTA2, CAPN5, CCDC92, CCL20, CD151, CD99, CGN, CHD9, CHST13, CLN3, CLN5, CLRN3, CMPK2, COMMD3, CPM, CPPED1, CPQ, CPS1, CREB3L3, CTSB, CXCL16, CYP1A1, CYP4X1, DCAF6, DCTN3, DENND5B, DG…	103	0.001	1.322	AADAC, ABCC2, ACADL, ACOX2, ACSL1, ADH1A, AFM, AGXT2, ALAS1, ALB, ALDH2, AMDHD1, ANGPTL3, ANO1, APOA5, APOF, AR, ASPA, ASS1, BHMT, C19orf80, C1orf168, C2, C8A, C9, CA5A, CCL16, CES2, CNTN3, CYP2A7, CYP2B6, CYP2C19, CYP2C8, CYP2C9, CYP2E1, CYP3A4, CYP4F2, CYP4V2, DECR1, ECM2, ENPEP, EPHX2, ETNPPL, F12, F13B, F7, FMO3, FUOM, FXYD1, G6PC, GAS2, GATM, GLS2, GPX2, GSAP, HABP2, HAL, HAMP, HMGCS2, HNMT,…					21	0.345	1.151	ACTC1, ARMCX2, BCAT1, BEX1, BEX4, COL1A2, FGF13, GALNT7, GULP1, HK1, KRT19, LIN28A, LRRC1, LRRN1, MARCKSL1, PITX2, PTN, PTPRZ1, SLC39A10, SPARC, SPINT2	102	0.23	1.119	ADAMTS9, AKAP12, AMIGO2, APPL2, ARG2, BMP2, BTBD3, C19orf69, C3orf52, C5orf30, C7orf60, CA4, CDH11, CDKN1C, CDS1, CLIC1, COL4A1, COL4A2, COL5A1, CORO2A, CSGALNACT1, CYBA, CYP1B1, DAB2, DDR1, DLG5, DUOX2, EFEMP1, ELOVL4, EZR, FBLN5, FBXL2, FILIP1L, FOXQ1, FZD3, GALNT3, GALNT6, GLS, GPR124, GPR160, GUCY2C, H2AFY, IGFBP3, IGSF1, IMPDH1, ITGA2, ITGA3, KCNJ16, KIAA1211, KLF5, LCT, LRCH2, LXN, MB21D2, …
M00135[Oct-1]	253	0.273	1.017	ABCG2, ABHD12, ABHD3, ACADVL, ACO2, ACSS3, ACYP2, AFTPH, AGMAT, AGPAT9, AIG1, ALDH1A1, ALDOB, ANKRA2, APLP2, APOA1, AQP11, ARHGDIB, ARRDC3, ASAH1, ASXL1, ATP10D, BIRC3, BTBD6, BTG1, C1RL, C4orf3, C4orf33, C5, C8B, C8orf4, CADM1, CAMK2D, CAMSAP3, CAPN7, CARD6, CASC4, CASP7, CBX4, CD164, CDK19, CEACAM1, CEBPD, CEPT1, CHD9, CHIC2, CHMP4C, CLIP1, CLRN3, CNGA1, CNKSR3, COBLL1, COMMD3, CPPED1, CTSL, CX…	120	0.019	1.152	A1BG, ABCA6, ABCA9, ABCB1, ABLIM3, ACADSB, ADH6, ADHFE1, ADRB2, AGXT2, AHR, AKR1C4, ALB, ALDH5A1, AMDHD1, APCS, APOF, APOL1, AQP9, ARG1, ART4, ASB9, ASPA, AZGP1, BCHE, BCO2, BDH1, BHMT, BLNK, C14orf105, C4BPB, C6, C9, CA5A, CCL16, CD163, CNTN3, CP, CPB2, CPEB3, CRP, CTSS, CYP2B6, CYP2C8, CYP4F11, DMGDH, EGR2, EPHX1, ETNPPL, F5, FOLH1, GADD45B, GADD45G, GAS2, GATM, GC, GIMAP2, GLS2, GLYAT, GOLT1A,…	367	0.436	1.01	ABRACL, ACTG2, ACVR2B, ADAM17, ADAMTS19, ADAMTS3, ADD3, ADNP, ADNP2, ADRBK2, AGPAT5, AKR1B1, ALMS1, AMMECR1, ANKRD32, ANP32E, ANXA5, AP1S2, APEX1, ARID2, ARL6IP6, ARNT2, ASPM, ASUN, ATAD5, AUNIP, BCL11A, BCL2L12, BEND3, BEND4, BIRC5, BMPR1A, BORA, BRIP1, BRIX1, BUB3, C10orf2, C16orf59, C18orf54, C2orf69, C3orf14, CABYR, CACNA2D3, CALB1, CAPRIN1, CAV1, CCDC34, CCDC43, CCDC6, CCDC8, CCNA1, CCNJ, CC…	34	0.007	1.394	ANXA3, ARMCX1, ARMCX2, CCNB2, CDCA7, DLK1, ECT2, FAR1, FBN2, FGF13, GALNT7, GJA1, GPX8, GULP1, HDGFRP3, IGF2BP3, LIN28A, LRRN1, MAP1B, NDN, OLFML3, PITX2, PMAIP1, PODXL, PTN, PTPRZ1, SACS, SERPINE2, SLC39A10, TMEM200A, TPBG, TPM4, TTK, TUBA1A	146	0.001	1.197	ACTA2, AGR3, AKAP12, ALDH18A1, AMOT, ANKRD1, ANXA1, ANXA2, APPL2, BAMBI, BASP1, BBS12, BMP2, BTBD3, BTG3, C1orf116, C3orf52, C5orf30, C7orf60, CA8, CCDC80, CCND2, CCNG2, CD109, CD3D, CDC42EP3, CDH17, CDH6, CDS1, CKAP4, CKB, CLDN7, COL11A1, COL12A1, COL4A1, COL4A2, COTL1, CSGALNACT1, DAB2, DDX26B, DFNA5, DKK1, DPYSL2, DSC2, EDNRB, EFNB2, ELOVL4, ELOVL7, ENDOD1, EPB41L3, ERMP1, F2RL1, F3, FBLN5, FB…
M00145[Brn-2]	207	0.422	0.976	ABHD12, AFTPH, AGPAT3, AIG1, AKAP13, ALCAM, ALDH1A1, APOA2, APOE, ARHGDIB, ARRDC4, ASAH1, ATP10D, ATP1B1, ATP7B, ATXN1, B2M, BCL6, BTG2, C1orf63, C3, C4orf32, C4orf33, C5, C5orf24, C6orf89, CADM1, CAPN7, CARD6, CD164, CEBPD, CEPT1, CHMP2A, CHMP4C, CMTM8, CNGA1, CNKSR3, COMMD3, CPPED1, CPS1, CTSL, CTSZ, CXCL1, CXCL16, DDX60L, DENND5B, DHRS1, DHRS7, DNAJB4, DOPEY2, EDEM1, EDEM2, EGLN1, ELF1, EMP1, …	104	0.051	1.171	ABCA6, ABHD6, ABLIM3, ACADSB, ACOT12, ADH1C, ADRB2, AFM, AKR1C4, ANGPTL3, ANXA10, AOX1, APOF, APOH, AQP9, ASPA, BAAT, BDH1, BLNK, C1S, C4BPA, C6, CAPN3, CAT, CCL16, CDO1, CFHR5, CLDN14, CNTN3, CSAD, CUX2, CYP2C18, CYP2C8, CYP39A1, CYP3A43, CYP4F2, DAO, ECM2, ENPEP, ENTPD5, EPHX2, ETFDH, F11, F5, F9, FMO3, FOS, FOSB, GADD45B, GAS2, GATM, GC, GIMAP2, GLS2, GLYAT, GOLT1A, GPLD1, GREM2, GYS2, HAO2, H…	365	0.001	1.178	ABRACL, ACTG2, ADAMTS3, ADNP, ADORA2B, AEN, AFAP1, AGPAT5, AKR1B1, ALDOA, AMD1, ANK2, ANKRD32, ANP32A, ANTXR1, ANXA5, AP1M2, AP1S2, AP2B1, ARID2, ARL6IP6, ARMC9, ASPHD2, ATL1, AURKB, BARD1, BCL11A, BDNF, BEND3, BEND4, BOD1, BORA, C11orf73, C1QBP, C1orf198, C2orf69, C3orf14, C5orf54, C9orf135, CACHD1, CACNA2D3, CALCB, CAPRIN1, CARM1, CAV1, CCDC112, CCDC77, CCDC8, CCNA1, CCNA2, CCNJL, CCT4, CCT6A, …	26	0.076	1.25	ANXA3, BEX1, CCNB2, CDC20, COL1A2, DPYSL3, ECT2, FGF13, FZD7, GALNT7, HK1, IGF2BP3, LIN28A, LRRN1, MAP1B, NAP1L3, PITX2, PMAIP1, PODXL, PTPRZ1, RRM2, SACS, SLC25A24, TMEM200A, TUBA1A, TUBB2B	115	0.017	1.106	ABCC4, ACTA2, ADAM9, AKAP12, AMOT, ANK3, B3GNT5, BAMBI, BASP1, BBS12, C3orf52, C7orf60, CA4, CA8, CCNG2, CDH17, CGA, COL4A6, CRIM1, CXCL5, DKK1, DPP10, EDNRB, EFNB2, ELOVL4, F3, FAM217B, FAM57A, FHL2, FMNL2, FMO1, FMOD, GALNT3, GALNT6, GATA3, GCNT1, GLS, GNRH2, GPR87, GREM1, GXYLT2, H2AFY, HN1, HOXC6, ID3, IGSF1, ISL1, ITGA6, ITGAV, KIAA1211, KLF5, KLHL13, LAMB3, LGALS3, LHFP, LIFR, LIMA1, LOX, L…
M00189[AP-2]	282	0.437	0.987	AAMDC, ABCG2, ABHD12, ABHD15, ABHD16A, ACOT4, ACVR1B, AGA, AGO4, AGPAT3, AGPAT9, AHNAK, AMBP, AMPD2, ANKRA2, ANPEP, APLP2, AQP11, ARAP2, ARRDC4, ASGR2, ASXL1, ATG4A, ATP8B1, ATXN1, BAD, BHLHE40, BTBD6, C12orf23, CADM1, CALML4, CAMK2D, CAMK2N1, CAMSAP3, CAMTA2, CAPN7, CASP8, CBX4, CCDC68, CCDC92, CD151, CD47, CD59, CD99, CDK19, CEP104, CHMP2A, CHST13, CIB1, CITED2, CMTM8, CPM, CREBRF, CRELD1, CRYL…					461	0.061	1.105	ABCC5, ABI2, ACACA, ACTA1, ADAMTS19, AGTPBP1, AIF1L, ALDH1A3, ALDOA, ALYREF, ANKRD27, ANKRD33B, ANP32A, AP1M2, APITD1, ARL6IP6, ARNT2, ARPC2, ASAP1, ASPHD2, ATAD5, ATIC, B3GNT7, BAX, BBS7, BCL11A, BEND5, BLMH, BNC2, BORA, BRCA2, BRD7, BRINP1, BRIX1, BUB3, BZW2, C11orf48, C1QBP, C3orf14, CACHD1, CACNA2D3, CAD, CARM1, CASP3, CCDC109B, CCDC6, CCDC8, CCDC88A, CCNA1, CCNA2, CCNJ, CDC25A, CDC45, CDCA2,…	27	0.723	0.964	ANLN, ATP1B3, BEX1, CDC20, DLK1, FAR1, GPC3, GSTP1, GULP1, HDGFRP3, LAMB1, LRRN1, MARCKSL1, NDN, ORC6, PFKP, PITX2, PODXL, RRM2, SCRN1, SOX11, TET1, TTK, TUBB2B, TUBB6, ZIC2, ZNF462	170	0.001	1.214	AACS, ACTA2, AMIGO2, AMOT, ANXA2, ARHGEF10, ARID3A, ASAP2, ATP1A1, BAMBI, BTBD3, C5orf30, CA4, CA8, CASK, CCND2, CCNG2, CD44, CDC42EP3, CDH11, CDH3, CDKN1C, CDX2, CEACAM6, CKAP4, CKB, COL12A1, COL15A1, COL4A1, COL4A2, CPE, CRIM1, CRISPLD2, CTSV, CYBA, CYP1B1, DAB2, DKK3, DLG5, DMKN, DPYSL2, DSC2, DUSP4, DUSP9, EFNB2, ELF4, ELOVL7, ENDOD1, ENPP5, ERMP1, F2R, F2RL1, FAM129A, FAM217B, FAM57A, FBN1, …
M00453[IRF-7]	229	0.001	1.171	A2M, AAMDC, ACAA1, ACYP2, ADCY9, ADK, AGO4, AHSG, AKR1C1, ALPK2, AMPD2, ANKRD37, APOA1, APOE, APOL6, ARRDC4, ARSD, ATF6, ATP7B, B2M, BAD, BCL6, BIRC3, C11orf54, C1orf53, C4orf19, C5, CAMK2D, CAMTA2, CARD6, CASP7, CASP8, CCDC68, CD59, CDKN1A, CEACAM1, CEBPD, CHD9, CHMP4C, CIDEB, CLIP1, CLRN3, CMPK2, CNGA1, CNKSR3, COG1, CPM, CPS1, CTAGE5, CTSA, CTSL, CXCL1, CXCL16, CYB5R1, CYSTM1, DCAF10, DCAF6, D…	77	0.513	0.94	ABCA6, ABCA9, ABCB1, ABCC2, ABLIM3, ACADL, ACOT12, AGXT2, AKR1C2, ALAS1, ANGPTL4, APCS, APOH, APOL1, ART4, ATF5, BAAT, BCHE, BCO2, BDH1, BHMT, BLNK, C1orf168, C2, C4BPB, C8A, CD14, CYP2A7, CYP3A43, CYP4V2, EGR1, EPHX1, F7, FMO3, FOS, GPR88, GREM2, HAO2, HNMT, HRG, IDO2, IFI27, IFI44, IFIT1, IGF1, KLF9, LYZ, MAOB, MAT1A, MLIP, MYOM1, MYRIP, NDRG2, NMRK1, NR4A2, OGDHL, PBLD, PIK3C2G, PLA1A, PNPO, P…	296	0.121	1.036	ABHD12B, ABRACL, ACACA, ACD, ACTL6A, ADAM17, ADAMTS3, ADD3, AEN, AGPAT4, AGTPBP1, AKR1B1, ALDH1A3, AMMECR1, ANP32A, ANTXR1, ARNT2, ASAP1, ASPM, ATAD5, ATIC, AURKA, AURKB, B3GALNT1, BDNF, BRCA1, BTF3L4, C10orf118, C10orf2, C11orf73, C11orf82, C18orf54, C3orf14, C4orf21, C4orf46, C5orf54, CASP3, CCDC109B, CCDC160, CCDC6, CCDC86, CCNF, CCNJ, CCT2, CDCA2, CDCA3, CELF2, CENPF, CENPJ, CENPL, CEP55, CEP…	24	0.246	1.251	ANLN, CCNB1, CDK1, CRISPLD1, DLGAP5, DPYSL3, GINS1, GJA1, GULP1, HK1, OLFML3, ORC6, PFKP, PMAIP1, PTN, PTPN13, PTPRZ1, RACGAP1, RRM2, SERPINE2, SLC39A10, SPINT2, TPM4, TTK	100	0.52	1.043	ACTA2, ADAM9, ADAMTS9, AMOTL2, ANK3, ANKRD1, ARL14, CCDC80, CDH6, CNTN4, COL12A1, COL4A5, COL4A6, COL5A2, DAB2, DCDC2, DCN, DKK1, DLG5, DPYSL2, DUSP4, EDNRB, EGF, EPB41L3, EZR, FAM57A, FHL2, FOXF1, FOXQ1, FUT8, GABRA2, GALNT6, GATA3, GPRC5A, GREM1, H2AFY, HEY1, HS6ST2, ID3, ID4, IGSF1, IKBIP, ISL1, ITGAV, KLF5, KRT6A, KRT7, LAMC1, LGALS3, LIFR, LOXL1, LRP2, LRP4, LXN, LYPD1, MAP9, MB21D2, MN1, MO…
M00460[STAT5A_(homotetramer)]	153	0.118	1.098	A1CF, ABCG2, ACMSD, ALPK2, AMPD2, ANG, ANKRD37, APOA1, APOE, APPBP2, AQP11, AQP3, ARAP2, ATF6, ATP10D, ATXN1, C5orf24, C8orf4, CALML4, CD68, CEP104, CFI, CHST13, CREBRF, CST3, CTSL, CTSZ, CXCL2, CYB561A3, CYP1A1, DIP2C, DNAJC22, DPP7, DUSP28, DUSP3, EBF4, EDEM3, EFHD1, EMP1, ETHE1, FAM134A, FAM134C, FAM213A, FAM69A, FGB, FNIP2, FOXA2, FPGT, GALM, GBP2, GLRX, GOLGA2, GSTK1, HINT3, HIST1H2BD, HNF1B…	53	0.845	0.908	ABCA9, ABHD6, ADH1C, AHR, ART4, BCO2, C1QB, C4BPA, C6, CAT, CD163, CFH, CPB2, CYP3A43, CYP7A1, DNASE1L3, ECM2, EGR1, EPHX1, F11, FAH, GLYAT, GRB14, GREM2, GSDMB, HABP2, HOGA1, HRSP12, IL1RAP, ITIH4, MAOB, MAT1A, METTL7A, MFSD2A, N4BP2L1, NADK2, NAT2, NDRG2, NFIC, NMRK1, NR1I2, NT5E, PDK4, PECR, PGLYRP2, PIK3C2G, RAPGEF4, SEC16B, SLC27A5, SLC6A1, TMEM176A, TTC36, ZBTB20	213	0.168	1.047	ACTG2, ADNP, AEN, AGPAT5, ALPK3, ANP32A, ANTXR1, AP1S2, AP2B1, APITD1, ARNT2, ARPC2, ASF1A, ATL1, BRINP1, C11orf73, C11orf82, CCDC77, CCT3, CCT7, CDC123, CDCA2, CDCA3, CDK2AP1, CDYL, CENPJ, CENPN, CENPW, CEP135, CHRDL1, CHRNA5, CKS2, COA1, COL9A3, CRLF3, CTBP2, CTDSPL2, CTGF, CTPS2, CTTNBP2, DACT1, DCAF13, DCK, DDIT4L, DDX25, DNM1L, DOCK11, DSN1, E2F7, EFCAB11, EIF2S3, ENAH, EPHA4, ESCO1, ESCO2, …	26	0.001	1.904	ANXA3, ATP1B3, COL1A2, ECT2, EPCAM, FGF13, GJA1, GPC3, GPX8, KRT19, LAMA1, LDHB, LRRC1, LRRN1, ORC6, PMAIP1, RAB34, SACS, SLC25A24, SLC2A3, STK39, TET1, TPBG, TUBB2B, TUBB6, ZIC2	66	0.478	0.966	ADAM9, AMOTL2, ANKRD1, ANKS1A, BAMBI, BNC1, CCND2, CD3D, CD44, CDH17, CRISPLD2, CTSV, DAB2, DPP10, DUOX2, DUSP4, EDNRB, EFEMP1, EPHX4, FAM217B, FHL2, FUT8, GALNT3, GOLGA8A, HEY1, ID3, ID4, KRT6A, KRT6C, LMCD1, MB21D2, MCOLN3, METTL9, MMD, MST4, MXRA5, PALLD, PAM, PAQR8, PCDHB2, PFN2, PIP5K1B, PKDCC, PLA2G4A, RAB25, RAB31, RAB3B, RBP2, RCN2, REEP1, RSPO3, SFN, SH3BGRL3, SH3YL1, SLC10A2, SLC7A7, SM…
M00493[STAT5A]	232	0.454	1	ABCC3, ABHD12, ACOT13, ACSS3, ACYP2, AGO4, AGPAT9, AIG1, AKR1D1, ALDH1A1, AMPD2, ANKRA2, AOAH, APLP2, APOB, APOLD1, ARAP2, ARRDC4, ASGR2, ATF6, ATP9A, BCDIN3D, BCL6, BHLHE40, BIRC3, BLZF1, BNIP3, BTG1, C11orf24, C1RL, C1orf115, C4orf3, C8B, CACNA1D, CADM1, CAPN7, CARD6, CCDC68, CCDC92, CD164, CD68, CHI3L1, CHIC2, CIDEB, CLCN5, CLN3, CLRN3, CMTM8, CNGA1, CPEB4, CPM, CPS1, CXCL1, CYP4X1, CYSTM1, DE…	97	0.656	0.998	ACADL, ACOT12, ADH4, AFM, AGXT, ALB, ALDH5A1, ANGPTL3, ANO1, ANXA10, AQP9, AR, ASB9, ASPA, BCHE, BCO2, BHMT, BHMT2, BLNK, C1S, C4BPA, C4BPB, C6, C9, CD163, CD1D, CFH, CNTN3, CPEB3, CPED1, CXCL13, CYP2C18, CYP2C19, CYP2C8, CYP2C9, CYP39A1, CYP3A4, CYP3A43, CYP3A7, DAO, DMGDH, DNASE1L3, EVA1A, F11, F12, F9, FAH, FCN3, FMO3, FOLH1, FOS, GADD45G, GAS2, GLYAT, GOLT1A, GPLD1, GRB14, GREM2, HAL, HFE2, H…	383	0.001	1.13	ABHD12B, ACD, ACLY, ACTA1, ACTL6A, ADAMTS3, ADD2, ADRBK2, AEN, AGPAT4, AGPAT5, AKR1B1, ALMS1, ALPK3, AMD1, ANP32A, ANP32E, ANTXR1, AP2B1, ARHGAP11A, ARID2, ARL2, ARL6IP6, ARPC2, ASUN, ATAD5, ATIC, B3GALNT1, B4GALT6, BAX, BCL11A, BEND4, BOD1, BORA, BRCA1, BRCA2, BUB1, BUB1B, BUB3, BYSL, C11orf73, C11orf82, C18orf54, C1orf109, C1orf198, C4orf21, C5orf54, CAD, CALB1, CAPG, CAPRIN1, CASC5, CCDC138, C…	31	0.026	1.362	ANXA3, ARMCX1, ARMCX2, BCAT1, BEX1, CDC20, EPCAM, FAR1, FGF13, GALNT7, GINS1, GJA1, HEPH, HK1, IGF2BP3, KRT19, LDHB, LIN28B, MAP1B, MLLT11, NAP1L3, PFKP, PITX2, PTPLA, PTPRZ1, SLC39A10, SOX11, TMEM200A, TPBG, TUBA1A, ZNF462	140	0.003	1.231	ACTA2, AGR3, AMOT, ANKS1A, ANXA1, ANXA2, ARHGEF10, ARL4C, B3GNT5, BBS12, BMP2, BTBD3, BTG3, C12orf5, C1orf116, CA4, CA8, CD109, CD44, CDKN1C, CIDEC, CLIC1, COL15A1, COL4A5, COL4A6, COL5A2, CPE, DCN, DDR1, DDX26B, DFNA5, DPP10, DPYSL2, DSC2, DUSP4, DUSP9, EDNRB, EFNB2, EGFL6, EPB41L3, F2RL1, FAM217B, FAM3B, FBLN5, FKBP11, FLRT2, FMNL2, FOXF1, FZD6, GABRA2, GCNT1, GCNT3, GLS, GPR87, GPX7, GREM1, GR…
M00672[TEF]	330	0.359	1.033	A1CF, AAMDC, ABHD3, ABHD5, ACOT13, ACP2, ACSS3, ACVR1B, ADCY6, AFTPH, AGPAT3, AGT, AIG1, AKAP9, AKR1D1, ALCAM, ALDH1A1, ALDOB, ALG9, AMICA1, ANAPC16, ANKRD37, ANKS4B, APOB, APOL6, APPBP2, ARHGDIB, ARRDC4, ARSD, ASGR1, ATF6, ATG4A, ATP7B, ATXN1, B2M, BIRC3, C12orf23, C1RL, C1orf115, C1orf53, C1orf63, C4orf32, C4orf33, C5, C8B, C8orf4, CADM1, CAMK2D, CAMSAP3, CCL5, CEPT1, CHMP4C, CITED2, CLN5, CLRN…	161	0.006	1.203	ABCA6, ABCA9, ABCB1, ABCC2, ABHD6, ACADSB, ACOX1, ADH1A, ADHFE1, ADRB2, AGXT, AHR, ALB, ALDH1L1, ALDH6A1, ANGPTL3, ANXA10, AOX1, APCS, AR, ARG1, ART4, ASB9, ASPA, BAAT, BBOX1, BCHE, BCO2, BDH1, BHMT2, BLNK, C19orf80, C1S, C4BPA, C6, CAT, CD163, CES2, CFH, CFHR5, CP, CPEB3, CPED1, CPN2, CSAD, CSTA, CTSS, CYP2A7, CYP2B6, CYP2C19, CYP2C8, CYP2C9, CYP4V2, CYP7A1, DMGDH, DNASE1L3, DPYS, DUSP10, ECM2, …	507	0.001	1.086	ABHD12B, ABHD17C, ABL1, ABRACL, ACBD6, ACOT7, ACTG2, ACYP1, ADAMTS19, ADAMTS3, ADO, AGPAT4, AGTPBP1, ALYREF, AMD1, ANK2, ANKRD27, ANKRD32, ANKRD33B, ANP32E, ARNT2, ASF1A, ASPM, ASUN, ATL1, AUNIP, AURKB, B3GALNT1, BDNF, BEND3, BLVRA, BNC2, BOD1, BORA, BRIP1, BUB1B, BZW2, C11orf73, C14orf166, C1orf198, C2orf69, C3orf14, C4orf46, C5orf34, C9orf135, CABYR, CACNA2D3, CALB1, CALCB, CAPRIN1, CASC5, CAV1…	42	0.104	1.341	ANXA3, ARMCX1, ARMCX2, ASNS, BCAT1, BEX1, BEX2, CCNB1, CDK1, COL1A2, CRISPLD1, DPYSL3, ECT2, EPCAM, FAR1, FGF13, GJA1, GPX8, GULP1, HEPH, IGF2BP3, LDHB, LIN28A, LIN28B, LRRC1, LRRN1, MLLT11, OLFML3, ORC6, PNMAL1, PTN, PTPN13, PTPRZ1, SACS, SERPINE2, SLC2A3, SLC39A10, SOX11, SPARC, TMEM200A, TUBA1A, VCAN	181	0.017	1.156	ACTA2, ADAM9, ADAMTS9, AGR2, AGR3, AKAP12, ALDH18A1, AMIGO2, ANK3, ANKRD1, ANKS1A, ANXA1, ANXA2, APPL2, ARL4C, ASAP2, B3GNT5, BASP1, BTG3, C15orf48, C1orf116, C3orf52, C5orf30, CA8, CASK, CCDC80, CCNG2, CDH17, CDS1, CIDEC, CNTN4, COL15A1, COL4A1, COL4A2, COL4A5, COL4A6, COL5A2, CPE, CRIM1, CTSV, CYP1B1, DAB2, DPP10, DSC2, DUSP4, EFNB2, EGF, ELOVL4, ENDOD1, ENPP5, ERMP1, ERP27, F3, FAM57A, FBXL2, …
M00725[HP1_site_factor]	167	0.253	1.02	ABHD3, ACMSD, AGA, AIG1, AKR1C1, AKR1C3, ALPK2, APOL6, ARRDC3, ATG4A, ATP7B, B2M, BCDIN3D, BCL6, BNIP3, C11orf54, C5, CASP4, CEBPD, CEPT1, CFI, CNGA1, COMMD3, CRTC3, CST3, DAZAP2, DCBLD1, DDIT3, DENND4C, DEPTOR, DERA, DNAH5, DNAJB9, DOPEY2, DUSP28, EDEM2, ELF1, ERRFI1, F10, FAM151A, FAM73A, FAM91A1, FBXL17, FBXO8, FGG, FGL1, FMO5, FNIP2, G0S2, GADD45A, GALNT2, GINM1, GLT8D1, GOLGA5, GOLGB1, GPX3,…	98	0.001	1.43	ABCA6, ABCG8, ACSM3, ACSM5, ADH6, AFM, AGXT2, AKR1C2, ALB, AMDHD1, ANGPTL3, ANXA10, APCS, APOM, AQP9, AR, ARG1, ART4, BAAT, BBOX1, BCO2, BHMT2, C14orf105, C1orf168, C2, C4BPA, CA5A, CAT, CD1D, CP, CPEB3, CPED1, CPN1, CYP2B6, CYP2C8, CYP2C9, CYP3A7, CYP7B1, DHODH, ECM2, EGR2, ETNPPL, F11, F5, FMO4, GAS2, GLYAT, GOLT1A, GPX2, GRB14, GSAP, HABP2, HNMT, HPD, HRSP12, HSD11B1, IDO2, IFI44, IGJ, IL1RAP,…	253	0.414	1.058	ACACA, ACOT7, ACTA1, ADAMTS19, ADD3, AKIRIN1, ALDOA, ANP32E, AP1M2, AP2B1, B4GALT6, BEND4, BOD1, BRCA1, BRD7, BTBD10, BUB3, BZW2, C11orf82, C1orf198, C4orf46, C5orf54, C9orf135, CALB1, CASP3, CAV1, CBX5, CCDC138, CCDC34, CCDC6, CCDC86, CCL26, CCNJL, CCT6A, CCT8, CDCA3, CDCA4, CELF2, CENPA, CENPE, CENPH, CENPK, CHML, CIRH1A, CKAP5, CLGN, CLSTN1, CNTNAP2, CTGF, CYYR1, DACT1, DBF4, DCK, DDX11, DDX20…	16	0.182	0.997	ANXA3, CDK1, COL1A2, CRISPLD1, ECT2, HDGFRP3, IGF2BP3, KIF20A, LIN28B, LRRC1, PODXL, SACS, SLC25A24, SOX11, STK39, TPM4	86	0.204	1.072	ADAM9, ADAMTS9, AGR2, ALDH18A1, AMOTL2, ANKS1A, ANXA2, ARG2, ARHGEF3, B3GNT5, BASP1, BBS12, BTBD3, CA8, CACNB3, CCNG2, CD109, CDS1, CIDEC, CKB, COL21A1, COL4A6, CYP1B1, DPYSL2, DSC2, EFEMP1, EGF, ENPP5, F3, FKBP11, FKBP14, FSTL1, GALNT3, GATA3, GLS, GOLGA8A, GOLM1, GPR87, HOXC6, IGF2BP2, IQGAP1, ISL1, KIAA1211, KLF5, LBH, LGALS2, LPAR1, MAP9, METTL9, MYOF, NAALAD2, NEDD4L, NOG, NSUN7, OSR2, PAM, …
M00802[Pit-1]	318	0.503	1.006	AAMDC, ABCG2, ABHD12, ABHD15, ACMSD, ACOT13, ACYP2, ADCY6, ADK, AFTPH, AGA, AGPAT3, AKAP9, AKR1C1, AKR1D1, ALDH1A1, ALPK2, AMICA1, ANAPC16, ANKS4B, AOAH, APOA1, APOA2, APOB, AQP11, ARAP2, ARHGDIB, ARRDC3, ASAH1, ATF6, ATG4A, ATP10D, ATP7B, ATP9A, ATXN1, B2M, BCL6, BHLHE40, BPNT1, C12orf23, C1orf63, C4orf3, C4orf33, C5, C5orf24, C6orf89, C8B, CADM1, CALML4, CAMTA2, CAPN12, CARD6, CASC4, CASP4, CAS…	147	0.095	1.11	ABCA6, ABCA9, ABCB4, ABCG8, ABLIM3, ACADL, ACADSB, ACOT12, ACSL1, ADH1A, ADH4, ADHFE1, ADRB2, AFM, AGXT, AGXT2, AHR, AKR1C2, AKR1C4, ALB, ALDH8A1, AMDHD1, ANGPTL3, ANXA10, AOX1, APCS, APOA5, APOF, APOM, ART4, ASPA, BAAT, BHMT, BHMT2, BLNK, C14orf105, C1orf168, C2, C4BPA, C4BPB, C6, C8A, C9, CD1D, CDO1, CFH, CFHR5, CLDN1, CNTN3, CSAD, CSTA, CUX2, CYP2C9, CYP3A43, CYP4A11, CYP7A1, DNASE1L3, DPYS, E…	494	0.037	1.07	ABCC5, ABHD12B, ABI2, ABRACL, ACBD6, ADAMTS19, ADAMTS3, ADD3, ADNP2, AFAP1, AGTPBP1, ALDH1A3, ALDOA, AMMECR1, ANP32A, ANP32E, ANTXR1, ANXA5, AP2B1, APEX1, ARHGAP28, ARL6IP6, ARNT2, ASPM, ASUN, ATAD5, ATL1, B3GALNT1, B4GALT6, BCL11A, BEND3, BEND5, BMPR1A, BOD1, BORA, BRIP1, BRIX1, BUB3, BZW2, C17orf75, C1orf198, C2orf40, C2orf69, C3orf14, C5orf54, CABYR, CALB1, CALCB, CASC5, CAV1, CCDC138, CCDC14,…	48	0.001	1.548	ACTC1, ANLN, ARMCX1, BCAT1, BEX1, CCNB1, CCNB2, CDCA7, CDK1, CRISPLD1, DPYSL3, ECT2, EPCAM, FAR1, FGF13, FZD7, GALNT7, GJA1, GPC3, GPX8, HK1, IGF2BP3, KRT19, LAMA1, LIN28B, LRRN1, MAD2L1, MLLT11, NAP1L3, NDN, OLFML3, PTN, PTPN13, PTPRZ1, RACGAP1, SACS, SLC25A24, SLC2A3, SLC39A10, SPINT2, STK39, TMEM200A, TPBG, TUBA1A, TUBB6, UCHL1, VCAN, VIM	176	0.002	1.135	ACTA2, ADAM9, AGR2, ALDH18A1, AMOT, ANK3, ANKRD1, ANXA1, ANXA2, ARL14, ARL4C, ASAP2, B3GNT5, BASP1, BBS12, BTG3, C12orf5, C3orf52, C7orf60, CA4, CA8, CASK, CCDC80, CCNG2, CD109, CDC42EP3, CDH6, CDS1, CDX2, CGA, CNTN4, COL12A1, COL15A1, COL4A5, COL4A6, COL5A1, COTL1, CPE, CTSV, DAB2, DCN, DKK1, DPP10, DSC2, EDNRB, EFNB2, EGFL6, ELOVL4, ELOVL7, ENDOD1, EPB41L3, EPHX4, EZR, F2R, FAM217B, FBXL2, FILI…
M00976[AHRHIF]	199	0.565	0.969	ABHD15, ABHD5, ADCY6, AIG1, AKAP13, ANAPC16, ANKRD37, APLP2, APOC3, APOE, APPBP2, AQP11, ARRDC4, ASXL1, ATXN1, BNIP3, C12orf23, C4orf33, C5orf24, C6orf120, CALML4, CASP7, CCDC68, CCDC92, CD151, CD164, CD47, CEP104, CHIC2, CHMP2A, CHMP4C, CIDEB, CLCN5, CNKSR3, COBLL1, CTSA, CTSH, CYP1A1, CYP4X1, DAP, DDIT3, DENND4A, DGAT1, DGAT2, DPP7, EFNA1, ENPP7, ERMAP, ERO1L, FAM134B, FAM134C, FAM162A, FAM174A…					350	0.001	1.167	ABL1, ACBD6, ACD, ACTG2, ACVR2B, ADAMTS19, ADD3, ADO, AGPAT5, AGTPBP1, AIF1L, ALDH1A3, ALDOA, ALYREF, AMD1, ANKRD27, ANKRD33B, ANP32E, ARL2, ARNT2, ARPC2, AUNIP, B3GALNT1, BBS9, BCL11A, BCL2L12, BDNF, BIRC5, BLM, BNC2, BORA, BZW2, C10orf2, C14orf166, C3orf14, C4orf21, C5orf54, CAD, CAMSAP2, CASC5, CASP3, CBX5, CCAR1, CCDC137, CCDC160, CCDC43, CCDC86, CCNA1, CCNF, CCNJL, CCT4, CCT7, CCT8, CDCA2, C…	22	0.169	1.093	ASNS, ATP1B3, BEX2, CDCA7, DLK1, FAR1, FZD7, GJA1, IGF2BP3, LAMA1, LDHB, LIN28A, MAD2L1, MAP1B, PFKP, PTPRZ1, RAB34, RRM2, TMEM200A, TUBB2B, ZIC2, ZNF462	103	0.299	1.023	AMIGO2, AMOTL2, ARHGEF10, ARID3A, ASAP2, B3GNT5, BASP1, BMP2, BTBD3, BTG3, CA8, CASK, CD3D, CIDEC, CKAP4, CKB, CLDN4, COL12A1, COL15A1, COL4A1, COL4A2, COLEC12, CYBA, CYP1B1, DKK3, DPYSL2, DUSP4, DUSP9, EFNB2, F2R, FAM217B, FMOD, FOXF1, FZD3, GALNT10, GATA5, GPR124, GPR160, HEY1, HILPDA, HK2, HS6ST2, HSPA12A, IGF1R, IGFBP3, KLHL13, LAMA5, LAMP3, LAYN, LGALS3, LHFP, LRP2, LYPD1, MAP7D2, MARCKS, MB…
M00987[FOXP1]	521	0.113	1.033	A1CF, A2M, ABCA1, ABHD2, ACOT13, ACOT4, ACP2, ACSL5, ACSS3, ADCK2, ADK, AGMAT, AHSG, AIG1, AKAP9, AKR1C3, AKR1D1, ALCAM, ALDH1A1, ALDOB, ALG9, ALPK2, AMBP, AMICA1, AMPD2, ANAPC16, ANG, ANKRA2, ANXA4, AOAH, AP1M1, APLP2, APOA1, APOBEC3F, APOE, APOLD1, AQP11, ARAP2, ARRDC3, ARRDC4, ARSD, ASAH1, ASXL1, ATF6, ATP10D, ATP9A, ATXN1, B2M, BCL6, BHLHE40, BIRC3, BPNT1, BRI3, BTG1, C12orf23, C1orf115, C1or…	221	0.269	1.046	ABAT, ABCA6, ABCA9, ABCB1, ABCB4, ABCC2, ABCG8, ABLIM3, ACADL, ACADSB, ACOT12, ADH1A, ADH1C, ADH4, ADH6, ADHFE1, ADRB2, AFM, AHR, ALB, ALDH4A1, ALDH6A1, AMDHD1, ANGPTL3, ANO1, ANXA10, AOX1, APCS, APOA5, APOF, APOM, AQP9, AR, ART4, ASB9, BAAT, BBOX1, BCHE, BCO2, BDH1, BHMT, BHMT2, C19orf80, C1S, C1orf168, C2, C4BPA, C4BPB, C6, C8A, CAT, CCL16, CD163, CD1D, CDO1, CES2, CFH, CLDN1, CLDN14, CNDP1, CN…	799	0.001	1.085	ABCC1, ABCC5, ABHD12B, ABHD17C, ABI2, ABL1, ACACA, ACBD6, ACLY, ACTA1, ACTG2, ACYP1, ADAMTS19, ADD2, ADD3, ADNP, ADRBK2, AEN, AFAP1, AGPAT5, AGTPBP1, ALDH1A3, ALMS1, ALPK3, AMMECR1, ANK2, ANP32A, ANP32E, ANXA5, AP1M2, AP2B1, APEX1, APITD1, ARHGAP11A, ARHGAP19, ARL2, ARL6IP6, ARNT2, ASF1A, ASPM, ASUN, ATAD5, ATIC, ATL1, AUNIP, B4GALT6, BARD1, BAX, BBS9, BCL11A, BCL2L12, BEND3, BEND4, BLVRA, BMPR1A…	61	0.018	1.234	ACTC1, ANLN, ARMCX1, ARMCX2, ASNS, ATP1B3, BEX1, BEX2, CCNB2, CDK1, COL1A2, CRISPLD1, CTHRC1, DLGAP5, DPYSL3, ECT2, EPCAM, FAR1, FGF13, GINS1, GJA1, GPC3, GPX8, GULP1, HEPH, IGF2BP3, KIF20A, LDHB, LIN28B, LRRC1, MAD2L1, MAP1B, NAP1L3, OLFML3, ORC6, PFKP, PMAIP1, PNMAL1, PODXL, PROM1, PTPRZ1, RACGAP1, RRM2, SACS, SLC25A36, SLC2A3, SLC39A10, SOX11, SPARC, STK39, TET1, TMEM200A, TPM4, TTK, TUBA1A, T…	271	0.001	1.096	ACTA2, AGR2, AGR3, ALDH18A1, AMIGO2, AMOT, ANKRD1, ANXA1, ARG2, ARHGEF10, ARHGEF3, ARL14, ASAP2, ATP1A1, BAMBI, BASP1, BBS12, BMP2, BTBD3, C15orf48, C19orf33, C1orf116, C3orf52, C5orf30, C7orf60, CA8, CASK, CCDC80, CCND2, CCNE1, CDC42EP3, CDH17, CDS1, CDX2, CGA, CIDEC, CKB, CLDN4, CLDN7, CNTN4, COL11A1, COL4A1, COL4A5, COL4A6, COL5A1, COL5A2, CORO2A, COTL1, CPE, CRIM1, CRISPLD2, CSGALNACT1, CTSV,…
M00148[SRY]	563	0.002	1.095	A1CF, A2M, AAMDC, ABCA1, ABCG2, ACO2, ACOT13, ACP2, ACSL5, ACSS3, ACVR1B, ACYP2, ADCK2, ADCY6, ADK, AGPAT9, AGT, AHNAK, AHSG, AIG1, AKAP13, AKAP9, AKR1C1, AKR1D1, AKTIP, ALCAM, ALDOB, ALG9, ALPK2, AMBP, AMICA1, AMPD2, ANAPC16, ANG, ANKRA2, ANKRD37, ANPEP, ANXA4, AOAH, APOA2, APOB, APOBEC3F, APOC3, APOE, APOL6, APOLD1, ARHGDIB, ARRDC4, ARSD, ASAH1, ASGR1, ASXL1, ATF6, ATP10D, ATP9A, ATXN1, B2M, BA…	213	0.603	0.989	AADAC, ABAT, ABCA6, ABCA9, ABCB1, ABCB4, ABCG8, ACADL, ACADSB, ACSL1, ADH1A, ADH1C, ADH6, ADHFE1, ADIRF, ADRB2, AGXT2, AHR, AKR1C2, AKR1C4, ALB, ALDH4A1, AMDHD1, ANXA10, AOX1, APOH, APOM, AQP9, ARSE, ASB9, ASPA, ASS1, BAAT, BBOX1, BCO2, BHMT, BHMT2, BLNK, C14orf105, C1QB, C1S, C1orf168, C4BPA, C4BPB, C6, C8A, C9, CA5A, CAT, CD163, CD1D, CFHR5, CLDN1, CLDN14, CLU, CNTN3, CP, CPB2, CPED1, CPN2, CRP…	789	0.015	1.05	ABCC5, ABHD12B, ABHD17C, ABI2, ABRACL, ACBD6, ACD, ACPL2, ACTG2, ACTL6A, ACVR2B, ACYP1, ADAM17, ADAMTS19, ADAMTS3, ADD2, ADD3, ADNP, ADRBK2, AGO2, AGPAT4, AGTPBP1, AKR1B1, ALDH1A3, ALPK3, ALYREF, AMMECR1, ANK2, ANKRD32, ANP32A, ANTXR1, AP1M2, AP1S2, AP2B1, AP3M2, APEX1, APITD1, ARHGAP11A, ARHGAP28, ARL2, ARL6IP6, ARMC9, ARNT2, ASAP1, ASF1A, ASPM, ATAD5, ATIC, ATL1, ATP1A2, AUNIP, B3GALNT1, B4GALT…	59	0.179	1.17	ACTC1, ANLN, ANXA3, ARMCX1, ARMCX2, ASNS, ATP1B3, BCAT1, BEX1, BEX4, CCNB1, CCNB2, CDK1, COL1A2, CTHRC1, DLGAP5, DPYSL3, EPCAM, FAR1, FGF13, FZD7, GALNT7, GJA1, GPC3, GPX8, GULP1, IGF2BP3, LAMA1, LAMB1, LRRC1, MAP1B, MARCKSL1, NAP1L3, NDN, OLFML3, ORC6, PFKP, PITX2, PROM1, PTN, PTPRZ1, RAB34, RACGAP1, RRM2, SACS, SERPINE2, SLC25A24, SLC25A36, SLC2A3, SLC39A10, STK39, TMEM200A, TPBG, TUBA1A, TUBB2…	259	0.014	1.027	ADAM9, AGR2, AGR3, AKAP12, ALDH18A1, AMIGO2, AMOT, AMOTL2, ANKRD1, ANKS1A, ANXA1, ANXA2, ARG2, ARHGEF10, ARHGEF3, ARL14, ATP1A1, BAMBI, BASP1, BBS12, BNC1, BTG3, C15orf48, C19orf33, C1orf116, C3orf52, CA8, CACNB3, CASK, CCDC80, CCNE1, CCNG2, CD109, CD3D, CDH3, CDH6, CDKN1C, CEACAM6, CGA, CIDEC, CKAP4, CKB, CLDN4, CLDN7, CNTN4, COL15A1, COL1A1, COL4A1, COL4A2, COL4A5, COL4A6, COL5A1, COL5A2, CORO2…
M00485[Nkx2-2]	242	0.087	1.099	A1CF, ABHD15, ABHD5, ACO2, ACOT13, ACSL5, ADCY6, ADK, AGA, AGPAT9, AIG1, ALCAM, ALDH1A1, AMICA1, ANAPC16, ANKRD37, APPBP2, AQP3, ARAP2, ARRDC4, ASXL1, ATG4A, ATP10D, ATP1B1, BLZF1, BTG2, C11orf54, C12orf23, C4orf19, C4orf3, C6orf120, C8orf4, CACNA1D, CAMK2D, CAPN7, CASC4, CBX4, CDKN1A, CHI3L1, CHMP4C, CLN5, COBLL1, COMMD3, CREG1, CRELD1, CTBS, CXCL1, CYB561A3, DCAF6, DENND5B, DHRS7, DIO1, DISP1, …	96	0.246	1.041	AADAC, ABCA6, ABCB1, ABCG5, ADH1C, ADHFE1, ADRB2, ALB, ALDH4A1, ALDH6A1, AMDHD1, ANO1, ANXA10, AOX1, APOF, ARG1, ART4, ASPA, BCO2, C14orf105, C6, CAPN3, CAT, CD1D, CNTN3, CP, CPEB3, CYP2C19, CYP39A1, CYP3A4, CYP3A43, CYP4A11, CYP4F11, CYP4F12, CYP7A1, CYP7B1, DNAJC12, EGR2, EHHADH, ENTPD5, EPHX1, EPHX2, ETNPPL, EVA1A, FMO3, FTCD, G6PC, GC, GOLT1A, GSDMB, GYS2, HABP2, HLA-DRA, HPN, HSD17B6, IFIT1,…	367	0.002	1.141	ABCC1, ABHD17C, ABI2, ADAM17, AGPAT5, AGTPBP1, AKIRIN1, ALMS1, AMD1, AP1S2, AP2B1, APITD1, ASAP1, ATIC, AUNIP, BEND3, BEND4, BUB1B, C11orf48, C11orf73, C14orf166, C17orf75, C18orf54, C1QBP, C2orf69, C5orf54, CABYR, CALB1, CASP3, CBX5, CCDC138, CCDC160, CCNA1, CCNF, CCT3, CCT4, CDC123, CDCA5, CDCA7L, CDR2L, CENPF, CENPJ, CENPK, CENPL, CENPQ, CEP55, CEP78, CFL1, CHCHD3, CHD7, CHODL, CIT, CLGN, CMTM…	23	0.362	1.065	ACTC1, ARMCX2, BEX1, CDK1, CRISPLD1, DLK1, GALNT7, GINS1, GPC3, GPX8, LDHB, LRRN1, MAD2L1, MAP1B, OLFML3, ORC6, PTN, PTPLA, PTPRZ1, SACS, SLC2A3, SLC39A10, TUBB6	119	0.183	1.102	ACTA2, AGR2, AKAP12, ARL14, BASP1, BBS12, BMP2, BTG3, C12orf5, C1orf116, CLIC1, COL11A1, COL15A1, COL4A2, COL4A5, COL4A6, COL6A3, CPE, CRIM1, CXCL5, DCN, DFNA5, EDNRB, ELOVL4, EPB41L3, F3, FBXL2, FILIP1L, FMNL2, FUT8, FZD3, FZD6, GABRA2, GCNT1, GEM, GLS, GNPDA2, GPR87, GREM1, H2AFY, HOXC6, HSD3B1, ID3, IGF1R, IGSF1, IKBIP, ISL1, ITGA2, ITGA3, ITGAV, KCNJ16, KIAA1211, KLF5, LAMC1, LAYN, LCT, LHFP,…
M00499[STAT5A]	230	0.76	0.962	ABCG1, ABHD2, ACADVL, ACVR1B, AGPAT9, AHSG, AKR1C1, AKR1C3, ALCAM, ALPK2, ANKRA2, ANXA4, AOAH, AP1M1, APOA1, APOA2, AQP11, ARHGDIB, ASAH1, ASXL1, ATG4A, ATP10D, ATP7B, ATXN1, BCL6, BLZF1, BTG1, C10orf32, C1orf53, C3, C4orf19, C5, C5orf24, C6orf120, CAMK2D, CASP8, CD68, CEBPD, CGN, CHI3L1, CLIP1, CLRN3, COBLL1, CPM, CPPED1, CPS1, CXCL2, CYP4X1, DCBLD1, DDC, DERA, DHRS7, DIO1, DNAJB4, DNAJB9, DNALI…	113	0.095	1.129	ABCA6, ABCA9, ABCB1, ABCB4, ABCC2, ABCG5, ADH1A, AHR, AKR1C2, ALB, ALDH2, ALDH4A1, ALDH5A1, ALDH6A1, ANGPTL3, ANXA10, APCS, APOF, AR, ASPA, ATF5, BAAT, BCO2, BHMT, BHMT2, C1QC, C2, C4BPA, CAPN3, CAT, CCL16, CD14, CD163, CD1D, CDO1, CLDN1, CNTN3, CP, CYP2C18, CYP2C9, CYP2J2, CYP8B1, DCXR, DECR1, DHODH, DMGDH, ECHDC3, ECM2, ENTPD5, EPHX1, EVA1A, F7, FTCD, GADD45G, GAS2, GATM, GC, GCKR, GLS2, GLYAT,…	363	0.346	1.04	ABHD12B, ABHD17C, ABI2, ABL1, ACPL2, ADAMTS19, ADRBK2, AKIRIN1, ALDH1A3, AMD1, AMMECR1, ANKRD32, ANP32E, ANXA5, AP1S2, AP2B1, ARHGAP11A, ARNT2, ARPC2, ATAD5, B3GALNT1, B3GNT7, BDNF, BMPR1A, BOD1, BUB3, C10orf2, C11orf48, C11orf73, C14orf166, C3orf14, C4orf46, CABYR, CALB1, CAPG, CASP3, CAV1, CCAR1, CCDC113, CCDC14, CCDC34, CCNA1, CCT2, CCT4, CDC123, CDC25A, CDC45, CDCA4, CDK2AP1, CECR1, CELF2, CE…	36	0.002	1.537	ANLN, ANXA3, BEX1, CCNB1, CRISPLD1, EPCAM, GALNT7, GJA1, HEPH, IGF2BP3, KIF20A, LIN28A, LRRN1, MARCKSL1, OLFML3, ORC6, PFKP, PITX2, PROM1, PTN, PTPN13, PTPRZ1, RRM2, SERPINE2, SLC25A24, SLC2A3, SOX11, SPARC, STK39, TET1, TMEM200A, TPBG, TUBB6, UCHL1, VCAN, ZNF462	141	0.032	1.204	ACTA2, ADAM9, ADAMTS9, AGR3, ALDH18A1, AMIGO2, AMOT, ANK3, ANKRD1, ANKS1A, ANXA1, ANXA2, ARL14, ASRGL1, C15orf48, C3orf52, CA4, CAPN2, CCDC80, CDH17, CDH6, CDKN1C, CDS1, CGA, CLIC1, CNTN4, COL1A1, COL21A1, COL4A5, COL4A6, COL5A2, COL6A3, CPE, CTSV, CXCL5, CYP1B1, DAB2, DPP10, DPYSL2, DSC2, DSG2, EGF, F2RL1, FBN1, FKBP14, FLRT2, FMNL2, FOXQ1, FZD3, GALNT3, GNRH2, GPR160, GPRC5A, GXYLT2, HEY1, ID4,…
M00621[C/EBPdelta]	202	0.083	1.086	AAMDC, ABCG1, ABHD12, ABHD2, ABHD3, ABHD5, ACSL5, ACSS3, ACVR1B, AKAP9, AKR1C1, AMICA1, ANAPC16, ANKRA2, APOC3, APOLD1, ARAP2, ARRDC3, ASGR2, ATP10D, ATP9A, ATXN1, B2M, BIRC3, C11orf54, C12orf23, C4orf3, C5orf24, CASP7, CASP8, CAST, CBX4, CCDC68, CCDC92, CEPT1, CGN, CHID1, CHMP4C, CIDEB, CITED2, CLIP1, CNGA1, COBLL1, COG1, COMMD3, CPM, CREG1, CRELD1, CTSL, DCTN3, DENND4C, DEPDC7, DLC1, DNAJB4, DN…	104	0.002	1.336	ABCA9, ABCB4, ABCC6, ACOT12, ACSL1, AGTR1, AGXT2, AHR, AKR1C2, ALDH6A1, AMDHD1, ANGPTL3, APOL1, AQP9, ARG1, ASPA, ASS1, BAAT, BCHE, BCO2, C19orf80, C1QC, C1S, C4BPA, C9, CAT, CDO1, CFHR5, CLDN1, CLDN14, CP, CPED1, CRP, CSTA, CUX2, CYP2A7, CYP2C9, CYP3A4, CYP4V2, DEFB1, DNAJC12, DNASE1L3, DPYS, DUSP10, ECHDC2, ECM2, EGR2, ENPEP, ETNPPL, EVA1A, FBP1, FMO4, FOLH1, FOS, FOSB, GADD45G, GAS2, GCKR, GIM…	271	0.265	0.998	ABCC1, ABHD17C, ACBD6, ACTG2, ADD3, ADNP, ADO, AGPAT4, AGTPBP1, AMMECR1, ANKRD32, ANP32E, ANTXR1, AP2B1, APITD1, ARHGAP11A, ARHGAP28, ATAD5, AURKA, B3GALNT1, BEND3, BEND4, BLVRA, BORA, BRD7, BRINP1, BRIP1, BRIX1, C10orf118, C11orf82, C1orf109, CA14, CACNA2D3, CAMSAP2, CAPRIN1, CASC5, CCDC138, CCDC14, CCDC181, CCDC34, CCDC6, CCDC77, CCDC86, CCDC88A, CCT4, CDC123, CDC6, CDCA4, CDCA7L, CDCA8, CEBPZ,…	21	0.089	1.152	ARMCX1, CDCA7, CRISPLD1, DPYSL3, ECT2, FAR1, FGF13, GALNT7, GJA1, GPC3, GPX8, GULP1, IGF2BP3, LRRC1, MLLT11, NAP1L3, PTN, TET1, TPM4, TUBA1A, TUBB6	101	0.135	1.108	ACTA2, ADAM9, AGR2, AMIGO2, AMOTL2, ANKRD1, ANKS1A, ANXA2, ARID3A, ARL14, ASAP2, BASP1, BMP2, C3orf52, C5orf30, CA4, CA8, CASK, CDH11, CDH17, CDS1, CGA, COL21A1, COL4A2, COTL1, CPE, CRYAB, CXCL5, DKK1, EGF, EGFL6, F2R, F2RL1, F3, FAM129A, FAM217B, FSTL1, GALNT3, GLS, GPRC5A, GUCY2C, GXYLT2, HN1, HSPA12A, HSPB8, ID3, ID4, IGFBP3, IKBIP, ITGAV, ITGB6, KCNJ16, KRT6C, LAYN, LMCD1, LRP4, LXN, MAGED2, …
M00622[C/EBPgamma]	227	0.071	1.083	AAMDC, ABHD12, ABHD2, ACOT4, ACP2, ACVR1B, AFTPH, AGMAT, AGPAT3, ALCAM, AMBP, AMICA1, ANKRD37, AOAH, APOA1, APOA2, ARHGDIB, ARRDC3, ARSD, ATP7B, ATXN1, BIRC3, BRI3, C1orf115, C1orf53, C4orf32, CACNA1D, CASC4, CCDC92, CD59, CDKN1A, CEPT1, CLRN3, CMPK2, CNKSR3, COBLL1, COMMD3, CPS1, CRELD1, CRYL1, DCAF10, DCAF6, DENND4A, DENND5B, DEPTOR, DHRS1, DIO1, DISP1, DLC1, DNAJB2, DNAJB4, DNAJB9, DOPEY2, DTX…	95	0.248	1.082	ABCA5, ABCA9, ACADL, ACADSB, ADH1C, ADH6, AGXT2, AKR1C2, AKR1C4, ALB, AMDHD1, AOX1, APOM, ART4, ASPA, BCHE, BCO2, BHMT, BHMT2, BLNK, C14orf105, C1S, C2, C4BPA, C4BPB, C8A, CES2, CP, CPEB3, CRP, CSAD, CYP2A7, CYP2C19, CYP39A1, CYP4F2, DHODH, DUSP10, ECHDC2, ETNPPL, F13B, FMO3, FOLH1, FOS, FOSB, GATM, GLYAT, GPLD1, GPR88, GSAP, HABP2, HAO2, HGFAC, HRSP12, HSD11B1, IGF1, IGJ, IL1RAP, ITIH4, KLF9, LE…	342	0.126	1.117	ACACA, ACBD6, ACYP1, ADAMTS19, ADD2, ADNP, ADORA2B, ADRBK2, AGPAT4, AGPAT5, ALDH1A3, AMD1, ANKRD32, ANP32A, AP1M2, AP2B1, APEX1, ARHGAP28, ARL6IP6, ARNT2, AURKB, B3GALNT1, BCL11A, BIK, BIRC5, BMPR1A, BNC2, BRCA2, BRINP1, BRIP1, C11orf73, C16orf59, C17orf75, C18orf54, C5orf34, C5orf54, CABYR, CASP3, CAV1, CCDC34, CCDC43, CCDC6, CCDC88A, CCNJ, CCT4, CCT7, CD200, CDCA2, CDK2AP1, CDR2L, CENPJ, CEP55,…	24	0.176	1.167	ARMCX1, ATP1B3, CCNB2, CDCA7, CDK1, ESRP1, FAR1, FZD7, GSTP1, GULP1, HDGFRP3, IGF2BP3, MAD2L1, MLLT11, MTHFD2, OLFML3, PMAIP1, PTN, RAB34, SACS, SLC25A24, SOX11, STK39, ZIC2	136	0.002	1.323	ABCC4, ACTA2, ADAMTS9, AMIGO2, AMOTL2, ANKRD1, ARG2, ARL14, ASAP2, BASP1, BBS12, BTBD3, C15orf48, C7orf60, CCND2, CCNG2, CD109, CDC42EP3, CDKN1C, CKAP4, CNTN4, COL12A1, COL4A1, COL4A6, CPE, DCN, DLG5, DPP10, DPYSL2, DSC2, DSG2, EDNRB, EFEMP1, F3, FBN1, FHL2, FILIP1L, FMNL2, FMOD, FZD3, FZD6, GABRA2, GATA3, GEM, GNRH2, GOLGA8A, GPR124, GREM1, GXYLT2, HEY1, HN1, ID4, IGF1R, IKBIP, IMPDH1, ISL1, KLF…
M00632[GATA-4]	153	0.886	0.954	A1CF, ACO2, ADK, AGMAT, ALDH1A1, ANKS4B, AOAH, ATG4A, ATP1B1, ATXN1, BCL6, BHLHE40, BLZF1, BPNT1, C12orf23, C6orf89, C8B, CALCOCO2, CCDC68, CD164, CD99, CDK19, CGN, CHIC2, CHMP2A, CITED2, CLIP1, CLN5, CMPK1, COLEC11, CPEB4, CST3, DCBLD1, DDX60L, DENND5B, DNAJB4, DNALI1, DOCK8, DST, DUSP1, EDEM3, EMP1, ENPP7, EPDR1, FAM107B, FAM162A, FAM89A, FBXL17, FGB, FGG, FMO5, FNIP2, GADD45A, GBP2, GDA, GINM1…	66	0.714	0.983	ABCA6, ABCB1, ACADL, ACADSB, ACOT12, ACSM5, ADH1A, ADH1C, ADHFE1, AFM, ALB, ALDH5A1, ALDH6A1, ASB9, ASS1, BAAT, C19orf80, C1S, CLDN14, CNTN3, CSAD, CYP2A7, CYP2B6, CYP2C8, CYP2C9, CYP3A7, DAO, F5, FETUB, GATM, GPR88, GREM2, HLA-DRA, IFI44, IFIT1, IGFBP1, INHBB, ITIH1, ITIH3, IYD, KAT2B, KLF9, KNG1, LRG1, MASP2, NADK2, NFIA, NUPR1, PALMD, PLCG2, PZP, RDH16, RUNDC3B, SDS, SEC16B, SERPINA10, SERPINC…	235	0.21	1.003	ABHD12B, ACLY, ACPL2, ACTG2, ADAMTS3, AKIRIN1, AKR1B1, AMD1, ANKRD32, ANTXR1, APEX1, ASUN, ATL1, ATP1A2, ATP8B2, B3GALNT1, BAX, BLVRA, BNC2, BOD1, BRINP1, BRIP1, BUB3, C11orf73, C16orf59, C17orf75, C18orf54, C1orf109, C1orf198, CA14, CABYR, CALB1, CCDC112, CDC123, CDCA3, CDCA5, CDCA7L, CDCA8, CENPJ, CHD7, CHEK1, CHRNA5, CIB2, CLGN, CNTNAP2, CRMP1, CSNK2A1, CTGF, CTSC, CTTNBP2NL, DAZL, DIAPH3, DIM…	15	0.595	0.954	ATP1B3, BEX2, CCNB2, COL1A2, CRISPLD1, FGF13, FZD7, IGF2BP3, MLLT11, OLFML3, PTPRZ1, TMEM200A, TPM4, TUBA1A, VCAN	102	0.002	1.298	ADAM9, AGR3, ALDH18A1, ANXA1, ARHGEF10, ATP1A1, BBS12, BTBD3, C3orf52, CA4, CA8, CD3D, CD44, CDX2, CGA, COL4A6, COL5A2, CPE, CRISPLD2, CRYAB, DDR1, DKK3, DSC2, EFNB2, ELF4, ELOVL7, ENPP5, EPB41L3, ERP27, F2R, F2RL1, FAM217B, FBN1, FILIP1L, FLVCR1, FMNL2, FSTL1, GABRA2, GEM, GNRH2, GOLM1, HOXC6, IGF1R, IGFBP3, IGSF1, INPP4B, ISL1, ITGA2, KIAA1211, KRT6A, KRT6C, LAPTM4B, LAYN, LIFR, LMCD1, LOX, LRC…
M00746[ELF-1]	238	0.002	1.142	ABCC3, ABCG1, ACAA1, ACO2, ACOT13, ACSS3, ACYP2, ADCY6, AGA, AGMAT, AGPAT9, ALCAM, ALDH1A1, ANAPC16, ANKRA2, ANKRD37, APOA2, APOB, ASAH1, ASGR2, ATP10D, ATP8B1, ATXN1, B2M, BRI3, C10orf32, C12orf23, C1RL, C8orf4, CALML4, CAMK2D, CAPN12, CASP8, CCDC68, CCL20, CD47, CD68, CDKN1A, CEP104, CGN, CHIC2, CHMP4C, CIB1, CIDEB, CLRN3, CNGA1, CPS1, CREBRF, CRTC3, CST3, CTSL, CXCL1, DCBLD1, DCTN3, DDX60L, DE…	83	0.799	0.951	ABCA6, ABCG8, ACADSB, ACOT12, ACSL1, ADH1C, ADHFE1, AHR, ALB, ALDH2, APCS, ARG1, ASPA, BAAT, BBOX1, BDH1, C14orf105, C1orf168, C4BPB, CAT, CD163, CFH, CNDP1, CTSS, CXCL13, CYP3A4, CYP3A43, CYP3A7, CYP4V2, CYP7B1, DMGDH, EHHADH, EPHX2, F5, F9, FAH, FCN3, GOLT1A, GPLD1, GPR88, GSAP, HMGCS2, HNMT, HRSP12, IFIT1, KAT2B, KLF9, KMO, KNG1, LECT2, METTL7A, MLIP, MT1M, MUT, MYOM1, N4BP2L1, NAT2, NMRK1, NR…	286	0.932	0.94	ABHD12B, ABI2, ABL1, ABRACL, ADD3, ADORA2B, ADRBK2, AGPAT5, ALDH1A3, AMMECR1, ANKRD27, ANKRD33B, ANP32E, ANTXR1, AP1S2, AP2B1, ARHGAP11A, ARL6IP6, ASF1A, ASPHD2, ATIC, B3GALNT1, BCL11A, BDNF, BEND4, BRCA1, BRIX1, BTBD10, BUB3, C1orf109, C4orf21, C9orf135, CA14, CABYR, CALCB, CAPRIN1, CARM1, CCAR1, CCDC109B, CCDC112, CCNA1, CCNJ, CCT6A, CDC45, CDCA3, CDCA7L, CDCA8, CECR1, CEP135, CEP78, CHN1, CHOD…	16	0.658	0.783	ATP1B3, BCAT1, CRISPLD1, GPC3, HDGFRP3, HEPH, IGF2BP3, LIN28B, LRRN1, MAD2L1, NAP1L3, NDN, SLC39A10, TMEM200A, VIM, ZNF462	115	0.035	1.126	AGR3, ALDH18A1, AMOT, AMOTL2, ANK3, ANXA1, ARHGEF10, ASAP2, BASP1, BMP2, BNC1, CA4, CACNB3, CCDC80, CCND2, CCNG2, CDH6, CDS1, CLDN4, CLIC1, COL4A6, COL5A2, COL6A3, CRIM1, CRISPLD2, DAB2, DCN, DDR1, DDX26B, DKK1, DKK3, DLG5, DSC2, EDNRB, EFEMP1, EFNB2, ELF4, F2RL1, FAM129A, FOXQ1, FSTL1, GOLM1, GREM1, HS6ST2, HSD3B1, ID3, IGFBP6, ISL1, ITGAV, KCNJ16, KRT6C, LAMA5, LAYN, LGALS2, LIPH, LMCD1, LRCH2,…
M00821[Nrf2]	199	0.053	1.086	ABCC3, ABCG1, ABHD15, ACADVL, ACO2, ACOT13, ACSL5, ACYP2, ADK, AGPAT9, AHNAK, AKR1C1, AKR1C3, ALCAM, ALDH1A1, ALPK2, AMBP, ANAPC16, ANG, ANKRA2, APOB, APOE, AQP11, ASAH1, ATP1B1, ATP9A, ATXN1, BCL6, BTG1, C19orf10, C1RL, C1orf63, C4orf19, C8orf4, C8orf47, CACNA1D, CCL5, CD68, CEACAM1, CHI3L1, CIB1, CLDN3, CMTM8, CNGA1, CNKSR3, CPEB4, CRYL1, CTSZ, CXCL2, CYSTM1, DDC, DDX60L, DEPTOR, DLC1, DNAJB4, …	92	0.08	1.198	ABCB1, ABCG5, ACSM5, ADH4, ADIRF, AGXT2, AKR1C2, ALB, ALDH5A1, ALDH8A1, ANGPTL3, ANGPTL4, APCS, APOC1, AQP9, ASPA, BCO2, BLNK, C19orf80, C1QC, C1orf168, C2, CAPN3, CLU, CNDP1, CNTN3, CP, CSAD, CXCL13, CYP2A7, CYP2B6, CYP2C8, CYP2C9, CYP4F11, CYP4F12, CYP8B1, DMGDH, ECM2, F5, FETUB, FOLH1, FOSB, GADD45B, GAS2, GCKR, GPR88, GPX2, GYS2, HABP2, HAO2, HGFAC, HPD, HRSP12, IFI27, IGF1, ITIH3, ITIH4, KMO…					13	0.859	0.723	BEX2, CCNB1, CDCA7, COL1A2, DPYSL3, EPCAM, ESRP1, FZD7, GJA1, GSTP1, NAP1L3, RRM2, TPBG	108	0.002	1.202	ADAM9, ALDH18A1, AMIGO2, AMOT, ANKRD1, ANXA1, ASAP2, B3GNT5, BAMBI, BNC1, C1orf116, C3orf52, C7orf60, CACNB3, CCDC80, CD109, CD44, CDH17, CGA, COL5A1, COL5A2, COTL1, DCN, DDX26B, DKK1, DSC2, DUSP9, EGF, ELOVL4, ELOVL7, EPB41L3, F3, FAM3B, FLNC, FOXF1, GPR124, GPR87, GREM1, IGF1R, INPP4B, ISX, ITGA2, KCNJ16, LAMA5, LAMC1, LBH, LOXL1, LRP4, LXN, MAP7D2, ME1, MFI2, MOB3B, MXRA7, NAALAD2, NANOS1, NPP…
M01000[AIRE]	233	0.166	1.067	AAMDC, ABCA1, ABHD12, ABHD2, ACSS3, AGMAT, AHNAK, AIG1, AKR1C1, ALDH1A1, AOAH, APPBP2, ARAP2, ARHGDIB, ARRDC3, ARRDC4, ASGR1, ASGR2, ATF6, ATG4A, ATP10D, ATP1B1, ATP9A, B2M, BCL6, BLZF1, BPNT1, C11orf54, C1orf115, C4orf3, C4orf32, C8B, CADM1, CALCOCO2, CAMSAP3, CASP7, CCL20, CCL5, CDK19, CEP104, CEPT1, CHD9, CHIC2, CHMP4C, CITED2, CLIP1, CNKSR3, COBLL1, COMMD3, CPS1, CTSZ, DCBLD1, DENND4A, DENND4…	85	0.86	0.929	ABCA6, ABCA9, ABCB4, ACADSB, ADRB2, AFM, AHR, AKR1C2, ALDH4A1, ANGPTL3, AOX1, APCS, APOF, ARSE, ASB9, ASPA, ASS1, BCO2, C14orf105, C2, C4BPB, CPED1, CTSS, CYP27A1, CYP2C18, CYP2C19, CYP2C8, CYP39A1, CYP7A1, DMGDH, DNASE1L3, ECM2, EPHX1, ETFDH, EVA1A, FCN2, FOLH1, GADD45G, GLYAT, GOLT1A, GPX2, HABP2, HAL, HAO2, HHEX, HLF, HRG, IFI44, IGFALS, IGFBP1, IGJ, IL1RAP, ITIH4, IYD, KAT2B, LECT2, LPA, MAFB…	362	0.002	1.135	ABHD12B, ABHD17C, ABI2, ACPL2, ACTA1, ADAMTS19, ADNP, ADO, AGPAT4, AGPAT5, AGTPBP1, AKR1B1, ALDH1A3, AMD1, AMMECR1, ANKRD32, ANKRD33B, ANP32A, ANP32E, AP1S2, APITD1, ARID2, ARL6IP6, ARNT2, ATP8B2, B3GALNT1, BDNF, BEND3, BEND5, BMPR1A, BORA, BRINP1, BRIX1, BTF3L4, BUB3, C17orf75, C1QBP, C1orf109, C2orf40, C2orf69, C5orf34, C9orf135, CA14, CABYR, CACNA2D3, CAPRIN1, CCDC14, CCDC160, CCDC34, CCDC6, C…	22	0.585	1.027	ASNS, BCAT1, BEX1, CCNB2, COL1A2, CRISPLD1, DPYSL3, GPC3, GPX8, LIN28A, LIN28B, MAP1B, MLLT11, NAP1L3, PTPN13, SLC25A24, TMEM200A, TUBA1A, UCHL1, VCAN, ZIC2, ZNF462	124	0.098	1.158	AGR2, AKAP12, ALDH18A1, AMIGO2, ANK3, ANXA1, APPL2, ATP1A1, B3GNT5, BMP2, C3orf52, CA8, CACNB3, CD109, CDH6, CDX2, CKB, CLDN7, CNTN4, COL1A1, COL4A2, CPE, CRIM1, CSGALNACT1, CXCL5, CYP1B1, DDR1, DDX26B, DPP10, DUSP4, EDNRB, EFNB2, EGF, ELOVL4, F3, FBXL2, FZD3, FZD6, GEM, GLS, GNPDA2, GOLM1, GRHL2, HN1, HSD3B1, ID4, IGF2BP2, IMPDH1, ITGA2, KLF5, KRT6C, KRT7, LAMA5, LAMB3, LAMC1, LCT, LGALS3, LIMA1…
M01010[HMGIY]	253	0.002	1.182	ABCG2, ABHD16A, ACYP2, ADCK2, ADK, AFTPH, AGMAT, AGT, AIG1, AKR1C3, ALDH1A1, ALDOB, AMPD2, ANKS4B, ANXA4, AOAH, APOL6, APOLD1, ARRDC3, ARRDC4, ASAH1, ASXL1, ATP10D, B2M, BCL6, BTG2, C1orf53, C1orf85, C4orf3, C8orf4, CAPN7, CARD6, CASC4, CCDC92, CD164, CD47, CDKN1A, CHMP4C, CITED2, CLIP1, CNGA1, COBLL1, COMMD3, COX7A1, CPM, CPQ, CREB3L3, CRTC3, CTAGE5, CYB561A3, CYP4X1, DCAF6, DDX60L, DENND4C, DEP…	97	0.18	1.082	ABCA5, ABCA6, ABCB1, ABCG5, ABLIM3, ACOX1, ADH1C, ADRB2, AFM, AHR, ALB, ALDH1L1, ALDH4A1, AMDHD1, ANGPTL3, ARG1, ART4, ASB9, ASPA, BCHE, BCO2, BHMT2, BLNK, C14orf105, C6, CAPN3, CD1D, CDO1, CFH, CLU, CPB2, CPED1, CSTA, CUX2, CYP1A2, CYP2C19, CYP2C9, CYP2E1, CYP4V2, DAO, DMGDH, DNASE1L3, EGR2, ENPEP, EPHX2, ETFDH, F11, FOLH1, FOSB, GADD45G, GAS2, GC, GIMAP2, GPLD1, GPR88, GREM2, GYS2, HAO2, HLA-DR…	336	0.062	1.075	ABCC1, ABI2, ABRACL, ACTG2, ADAM17, ADD3, ADNP, ADORA2B, AGPAT4, AGTPBP1, AKR1B1, ANKRD27, ANKRD32, ANP32A, AP1M2, AP2B1, ASUN, ATL1, B3GALNT1, BEND3, BRIX1, BTBD10, BUB3, C1QBP, C2orf40, C3orf14, C4orf46, CAD, CAPG, CBX5, CCDC109B, CCDC112, CCDC138, CCDC6, CCT4, CD200, CDCA2, CDH13, CDK7, CENPA, CENPF, CENPL, CENPN, CHODL, CHSY1, CMTM7, CNIH3, CNOT7, CNTNAP2, COA1, CPSF2, CRLF1, CRLF3, CSRP2, CT…	28	0.039	1.334	ACTC1, ANXA3, BEX1, CDCA7, CDK1, COL1A2, CRISPLD1, DLK1, DPYSL3, FBN2, FGF13, GINS1, GPC3, IGF2BP3, KIF20A, LRRC1, LRRN1, NAP1L3, OLFML3, PTPRZ1, SLC39A10, SOX11, TET1, TMEM200A, TTK, TUBB6, VCAN, ZNF462	123	0.032	1.172	ACTA2, ADAMTS9, AGR2, ALDH18A1, ANKRD1, ANXA1, ARL14, ASAP2, BAMBI, BBS12, BMP2, BTBD3, BTG3, C15orf48, C1orf116, C3orf52, CA8, CCNG2, CD109, CD44, CEACAM6, CGA, CIDEC, CNTN4, COL1A1, COL4A2, COL4A6, COL6A3, COTL1, CRIM1, CTSV, CYP1B1, DAB2, DDX26B, DKK1, DPP10, EDNRB, ELOVL4, EPB41L3, F2R, FAM217B, FBN1, FBXL2, FMNL2, FOXQ1, FUT8, FXYD3, GABRB1, GALNT3, GEM, GOLM1, GPR87, GREM1, HEY1, HN1, HOXC6…
M01032[HNF4]	608	0.147	1.045	AAMDC, ABCA1, ABHD12, ABHD2, ABHD3, ABHD5, ACAA1, ACADVL, ACMSD, ACOT13, ACSL5, ACVR1B, ACYP2, ADCY6, ADCY9, AFTPH, AGA, AGMAT, AGO4, AGPAT9, AHSG, AIG1, AKAP13, AKAP9, AKR1C1, AKR1D1, ALDOB, ALG9, ALPK2, AMBP, AMICA1, AMPD2, ANAPC16, ANG, ANKRA2, ANKRD37, ANKS4B, ANPEP, AP1M1, APLP2, APOA1, APOB, APOC3, APOE, APOL6, APOLD1, APPBP2, AQP11, ARAP2, ARRDC3, ARRDC4, ASAH1, ASGR1, ATF6, ATP1B1, ATP7B,…	253	0.266	1.038	A1BG, AADAC, ABAT, ABCA6, ABCA9, ABCB1, ABCB4, ABCC6, ABCG8, ABHD6, ABLIM3, ACADL, ACADSB, ACOT12, ACSL1, ADH1A, ADH1C, ADH4, ADH6, ADHFE1, ADRB2, AGTR1, AGXT2, AHR, AKR1C2, AKR1C4, ALDH1L1, ALDH4A1, ALDH6A1, AMDHD1, ANGPTL4, ANO1, ANXA10, APCS, APOA5, APOF, APOH, AR, ART4, ASB9, ASPA, ASS1, ATF5, BAAT, BCHE, BCO2, BHMT, BLNK, C14orf105, C19orf80, C1QC, C2, C4BPA, C6, C8A, C8G, C9, CA5A, CAPN3, C…	867	0.242	1.02	ABCC1, ABCC5, ABHD12B, ABHD17C, ABI2, ABL1, ACACA, ACLY, ACOT7, ACTA1, ACTL6A, ACYP1, ADAM17, ADAMTS19, ADAMTS3, ADNP, ADNP2, ADO, AEN, AFAP1, AGO2, AGPAT5, AIF1L, AKIRIN1, AKR1B1, ALDH1A3, ALDOA, ALMS1, ALPK3, AMD1, AMMECR1, ANKRD27, ANKRD33B, ANP32A, ANP32E, ANTXR1, ANXA5, AP1S2, AP2B1, AP3M2, APEX1, APITD1, AQR, ARHGAP11A, ARHGAP28, ARID2, ARL2, ARL6IP6, ARMC9, ARNT2, ARPC2, ASAP1, ASF1A, ASPM…	61	0.236	1.069	ACTC1, ANLN, ASNS, ATP1B3, CCNB1, CCNB2, CDC20, CDCA7, CDK1, COL1A2, CTHRC1, DLGAP5, DLK1, ECT2, ESRP1, FAR1, FGF13, GALNT7, GJA1, GPC3, GPX8, GULP1, HDGFRP3, HEPH, IGF2BP3, KIF20A, KRT19, LAMA1, LAMB1, LDHB, LIN28A, LIN28B, LRRC1, MAD2L1, MLLT11, NAP1L3, NDN, OLFML3, ORC6, PFKP, PITX2, PKIB, PMAIP1, PROM1, PTPLA, PTPN13, PTPRZ1, RRM2, SACS, SLC25A24, SLC39A10, SPARC, SPINT2, STK39, TET1, TMEM200…	320	0.002	1.122	ABCC4, ACTA2, ADAM9, ADAMTS9, AGR2, AGR3, AKAP12, ALDH18A1, AMOT, AMOTL2, ANK3, ANKRD1, ANKS1A, APOBEC3B, APPL2, ARG2, ARL4C, ASAP2, ATP1A1, B3GNT5, BAMBI, BBS12, BMP2, BTBD3, C15orf48, C1orf116, C3orf52, C5orf30, C7orf60, CA4, CACNB3, CASK, CCDC80, CD3D, CD44, CDH11, CDH17, CDH6, CDKN1C, CEACAM6, CGA, CKAP4, CLDN4, CLDN7, CLIC1, CMTM3, CNTN4, COL11A1, COL15A1, COL21A1, COL4A1, COL4A2, COL4A5, CO…
M01072[HIC1]	330	0.309	1.026	AAMDC, ABCC3, ABCG1, ABHD15, ACAA1, ACADVL, ACYP2, ADCK2, ADCY9, AES, AGA, AGPAT3, AGT, AHNAK, AKAP13, ALCAM, ALG9, APLP2, APOLD1, AQP3, ASXL1, ATP1B1, ATP7B, ATP8B1, ATP9A, BACE1, BAD, BHLHE40, BNIP3, BTG2, C11orf24, C12orf23, C6orf120, CACNA1D, CALCOCO2, CALML4, CAMK2D, CAMSAP3, CBX4, CCDC92, CD151, CD47, CD59, CEP104, CHMP2A, CIB1, CIDEB, CLDN3, CLN3, CMPK2, CNKSR3, CPEB4, CPM, CRAT, CREBRF, C…					495	0.439	1.053	ABCC1, ABCC5, ABHD12B, ABHD17C, ABI2, ABRACL, ACACA, ACD, ACOT7, ACTA1, ADAM17, ADAMTS19, ADD3, ADO, ADORA2B, AEN, AGPAT5, AKIRIN1, ALDH1A3, ALDOA, ALYREF, AMMECR1, ANKRD27, ANKRD33B, ANP32A, ANTXR1, ARHGAP11A, ARL2, ARMC9, ARNT2, ARPC2, ASAP1, ASPHD2, ASPM, ASUN, ATIC, ATL1, B3GALNT1, B4GALT6, BARD1, BCL2L12, BDNF, BEND3, BIK, BLMH, BLVRA, BMPR1A, BORA, BRD7, BUB1, C10orf137, C11orf82, C14orf166…	36	0.322	1.141	ANLN, BEX1, BEX2, CDC20, CTHRC1, DLK1, DPYSL3, ESRP1, FZD7, GALNT7, GPC3, GSTP1, GULP1, HK1, IGF2BP3, LAMA1, LIN28B, LRRC1, LRRN1, ORC6, PFKP, PITX2, PODXL, PTPN13, PTPRZ1, RAB34, RRM2, SERPINE2, SLC25A24, SLC25A36, SOX11, SPINT2, TUBB2B, TUBB6, ZIC2, ZNF462	178	0.002	1.128	ABCC4, ADAMTS9, ALDH18A1, AMOT, ANKS1A, APOBEC3B, ARHGEF3, ARID3A, ARL4C, ASAP2, BBS12, BNC1, BTBD3, BTG3, C15orf48, C3orf52, C5orf30, CACNB3, CASK, CCND2, CD109, CD44, CDC42EP3, CDH11, CDX2, CKB, CMTM3, COL12A1, COL1A1, COL4A1, COL4A2, COL5A1, CRIM1, CRISPLD2, CRYAB, CSGALNACT1, CYBA, CYP1B1, DCDC2, DDR1, DLG5, DSC2, DSG2, DUOX2, DUSP4, DUSP9, EFEMP1, EFNB2, ENPP5, EZR, F2R, F3, FAM3B, FBN1, FKB…
M00116[C/EBPalpha]	243	0.003	1.162	AAMDC, ABCG2, ABHD12, ABHD2, ACSL5, AGO4, AGPAT3, AGT, AKR1C1, AKR1D1, ALCAM, ALDOB, ALG9, ALPK2, AMICA1, APOA2, APOB, APOL6, AQP3, ARAP2, ARHGDIB, ARRDC3, ARRDC4, ASAH1, ATG4A, ATP10D, ATP1B1, ATXN1, B2M, BCL6, BHLHE40, BTG1, C12orf23, C6orf120, CADM1, CAMK2D, CCDC68, CCL5, CD59, CD68, CEPT1, CHMP4C, CIB1, CITED2, CLCN5, CLIP1, CLN5, CLRN3, CNGA1, CPM, CPS1, CTSL, CXCL1, CYP4X1, DCAF6, DDIT3, DE…	98	0.035	1.119	ABAT, ABCC6, ABLIM3, ACADL, ADH1C, ADHFE1, ADRB2, AKR1C2, ALDH4A1, AMDHD1, ANXA10, AQP9, AR, ARG1, ART4, ASPA, BBOX1, BCHE, BCO2, C1S, C2, C6, C9, CAPN3, CD14, CD1D, CFH, CFHR5, CLDN14, CLU, CNDP1, CPB2, CPN2, CSAD, CUX2, CYP2C18, CYP2C19, CYP2C8, CYP39A1, CYP4A11, CYP4V2, DAO, DCXR, DEFB1, DNASE1L3, DPYS, ENPEP, ETFDH, F5, F8, FETUB, FOLH1, GADD45B, GC, GIMAP2, GPR88, GRAMD1C, GRB14, GREM2, HABP…	326	0.04	1.067	ABI2, ABRACL, ACTG2, ADAM17, ADNP, ADO, AGPAT4, AGPAT5, ALYREF, ANP32A, ANTXR1, ANXA5, AP1S2, ARID2, B3GALNT1, BDNF, BEND3, BEND5, BIK, BNC2, BRIP1, BTF3L4, BUB3, C11orf73, C1QBP, C4orf21, C5orf54, CA14, CAMSAP2, CASC5, CBX5, CCDC109B, CCDC138, CCDC77, CCDC88A, CCL26, CCNA1, CCNJL, CDC123, CDCA3, CDH13, CENPH, CENPL, CEP135, CHCHD3, CHN1, CHODL, CLGN, CMSS1, CNTNAP2, COL9A3, CPSF2, CSNK1E, CTBP2,…	28	0.094	1.365	ACTC1, ANLN, CRISPLD1, CTHRC1, FAR1, FGF13, GINS1, GJA1, GPX8, HK1, IGF2BP3, MAD2L1, NDN, ORC6, PITX2, PNMAL1, PTN, PTPRZ1, RAB34, SERPINE2, SOX11, TPBG, TPM4, TUBA1A, TUBB6, UCHL1, VCAN, VIM	119	0.045	1.161	ADAMTS9, AGR2, AMIGO2, ANXA1, ARL4C, BAMBI, BMP2, BTG3, C15orf48, C3orf52, CA8, CASK, CCDC80, CCNG2, CD109, CDH17, CDKN1C, CDX2, CGA, CIDEC, CNTN4, COL21A1, COL5A2, CRYAB, CSGALNACT1, DAB2, DCN, DFNA5, DPP10, DPYSL2, DSC2, EDNRB, EFEMP1, EGFL6, ELOVL7, ENPP5, ERMP1, ERP27, F2R, F3, FAM217B, FBLN5, FBN1, FILIP1L, FKBP10, FMNL2, FMO1, FOXF1, FZD6, GALNT3, GEM, GLS, GPX7, GXYLT2, H2AFY, ID4, IGF1R, …
M00258[ISRE]	215	0.082	1.06	ABHD2, AGA, AGO4, AKAP9, AKR1D1, ALDOB, ANG, ANKRD37, APOA1, APOA2, APOBEC3F, APOE, APOL6, AQP11, ATP1B1, ATP7B, B2M, BAD, BCL6, BTG1, C11orf54, C1RL, C1orf115, C4orf32, CAMTA2, CAPN12, CASP7, CASP8, CCDC68, CCL5, CD47, CEACAM1, CHIC2, CIDEB, CMPK2, COBLL1, COG1, CTBS, CTSA, CTSL, CXCL1, CXCL16, CYB5R1, DCAF10, DCAF6, DDX60L, DHRS1, DNAJB4, DNAJB9, DST, DTX3L, DUSP3, DYNLT3, EBF4, ECE1, ENPP4, EP…	99	0.078	1.165	ABCA5, ABCA6, ABCA8, ABCC2, ABHD6, ACADL, ADH1A, ADH1C, ADH4, AHR, ALB, ALDH6A1, ALDH8A1, ANGPTL4, APCS, APOF, APOL1, ARSE, ASPA, ATF5, BAAT, BDH1, BHMT, BLNK, C1QB, C6, C8A, CLDN14, CNTN3, CP, CPB2, CYP2A7, CYP2B6, CYP2C9, CYP2J2, CYP4F2, CYP4V2, DUSP10, ECM2, EGR2, EPHX2, ETFDH, FETUB, FMO3, FOSB, G6PC, GADD45G, GC, GIMAP2, GLS2, GPR88, GRB14, GREM2, GSAP, GSDMB, GYS2, HABP2, HFE2, HGFAC, HRSP1…	304	0.264	1.026	ABHD12B, ABHD17C, ACBD6, ACOT7, ADAMTS19, ADAMTS3, ADD3, ADORA2B, AKR1B1, ALMS1, AMMECR1, ANKRD32, ANP32A, ANXA5, ARHGAP11A, ARHGAP19, ARNT2, ASAP1, ASUN, AURKB, B3GNT7, BCL11A, BDNF, BLMH, BRINP1, BRIP1, C17orf75, C4orf21, C9orf135, CA14, CAPG, CBX5, CCDC113, CCDC14, CCDC160, CCDC181, CCDC6, CDCA5, CDR2L, CECR1, CELF2, CENPL, CENPN, CEP135, CEP152, CHML, CHN1, CHODL, CHSY1, CIB2, CKAP2, CLSTN1, …	27	0.095	1.357	ANLN, ARMCX2, CCNB2, COL1A2, CRISPLD1, DPYSL3, GINS1, GULP1, LAMA1, LAMB1, LDHB, LIN28A, LRRC1, MAP1B, MTHFD2, ORC6, PFKP, PMAIP1, PTN, PTPN13, RAB34, SACS, SLC39A10, TTK, TUBB2B, VCAN, ZNF462	131	0.003	1.317	ABCC4, ACTA2, AGR3, AMOTL2, ANXA1, APOBEC3B, ARID3A, ASAP2, ATP1A1, B3GNT5, BASP1, BNC1, C12orf5, C1orf116, C5orf30, CA8, CACNB3, CCNG2, CD109, CD3D, CD44, CDKN1C, CKB, CLDN4, CLDN7, CNTN4, COL11A1, COL12A1, COL1A1, COL4A5, COL4A6, COL5A1, COL5A2, CRIM1, DAB2, DCDC2, DDX26B, DKK1, DPYSL2, DSC2, DUSP4, EFEMP1, EGF, ELOVL4, ELOVL7, ENDOD1, EZR, F3, FMNL2, FMO1, FOXQ1, FSTL1, FZD3, GALNT6, GLS, GNRH…
M00326[Pax-1]	99	0.485	0.987	AAMDC, ABHD12, ALDOB, APPBP2, ARHGDIB, ASXL1, ATP7B, BCL6, BRI3, BTG1, C11orf54, C1RL, CACNA1D, CADM1, CAMK2N1, CAMSAP3, CASC4, CFI, CHMP4C, CIDEB, CNKSR3, CXCL16, DCTN3, DDIT3, DMD, EGLN1, ENPP4, EPS8L2, ERBB2IP, FAM73A, FBXL3, FGL1, FRK, GOLGA2, GPR128, HIST1H2BD, HIST1H2BK, HPGD, HPX, HSD17B2, IL6R, IRF8, KIAA0247, KIAA1598, KLHL28, KRBOX4, LMAN2, LNX1, LSMD1, LYRM1, MAN1A1, MANSC1, MAST4, MBD…	34	0.926	0.809	ACADSB, AQP9, ART4, ATF5, BCHE, C4BPA, CD1D, CLDN1, CRP, CYP2C18, CYP2C19, CYP2C9, CYP39A1, DUSP10, ETFDH, GATM, GCKR, GPLD1, HSD11B1, ITIH4, MLIP, NAT8, NFIB, NT5E, PALMD, SERPINA4, SLC13A5, SLC25A47, SLC30A10, TBX15, TDO2, TTC36, TTPA, ZGPAT	153	0.313	1.044	ADORA2B, AGPAT5, AP3M2, APEX1, AQR, ARL6IP6, ATP1A2, BNC2, BZW2, C11orf48, C14orf166, C5orf34, CARM1, CCNJ, CCT3, CEP78, CHRNA5, CNIH4, CNTNAP2, CSRP2, CTSC, CTTNBP2NL, DBF4, DNAJC18, DUT, E2F3, E2F5, ENAH, ERCC6L, FAM189A2, FAR2, FAT1, GAP43, GCA, GLB1L3, GPRC5B, GTF3C2, HAS2, HDAC2, HEATR1, HJURP, HNRNPA0, HNRNPA3, HNRNPM, HSP90AB1, IGF2BP1, INPP5F, INTS2, INTS9, IPO11, IPO4, KCMF1, KCND2, KCNM…	12	0.364	1.22	ACTC1, ARMCX2, ATP1B3, GULP1, HDGFRP3, KIF20A, LIN28A, MARCKSL1, PROM1, SOX11, TPM4, VCAN	67	0.003	1.362	ACTA2, ADAMTS9, ANXA1, APPL2, ATP1A1, BASP1, C1orf116, C3orf52, CDH17, CDH3, CDS1, CKAP4, CLDN7, COL15A1, COL4A1, COL4A6, COL6A3, DCN, DDX26B, DFNA5, DPP10, DSG2, EDNRB, EGF, ERMP1, FBLN5, FSTL1, GABRA2, GNRH2, GPR87, GXYLT2, HOXC6, ID3, IGDCC4, IGFBP3, IGFBP6, ISL1, KRT6C, KRT7, LAMA5, LOXL1, LYPD1, MB21D2, METTL9, MOB3B, MUC13, NEU1, NPNT, PAPPA, PAPSS1, PFKM, PRSS16, S100A4, SLC26A2, SLC2A5, S…
M00403[aMEF-2]	215	0.088	1.092	A2M, ACO2, ADK, AFTPH, AHNAK, AKAP9, AKR1D1, ALCAM, ALG9, ANKRD37, ANKS4B, AOAH, APOL6, ARRDC3, ATF6, ATG4A, ATP7B, ATXN1, BPNT1, C1orf115, C4orf3, C4orf32, C8orf47, CAPN7, CASP8, CAST, CCL5, CD151, CD164, CDKN1A, CLN5, CNGA1, COMMD3, CPS1, CRTC3, CST3, CTAGE5, CTSL, DAZAP2, DENND4A, DEPTOR, DMD, DNAJB4, DNAJB9, DOCK8, EFHD1, EMC3, EMP1, EMP2, ENPP4, ERBB2IP, ERGIC1, ETFB, EVI5, FABP1, FAM177A1, …	77	0.603	0.934	ABCA6, ACOT12, ADH4, AFM, ALDH6A1, ANGPTL3, BAAT, BBOX1, BCO2, BDH1, BHMT, C6, C8A, CD163, CFH, CFHR5, CNTN3, CTSS, CXCL13, CYP1A2, CYP2C18, CYP2C9, CYP3A4, CYP4A11, CYP4F11, CYP7A1, DAO, DMGDH, DNASE1L3, DPYS, ECM2, ETFDH, F5, F7, FAH, FETUB, FMO4, FOSB, GAS2, GC, GIMAP2, GREM2, HFE2, HSD11B1, IFI44, IGF1, KHK, KLF9, LEPR, LYZ, MAOA, MLIP, NFIA, NR0B2, NR4A2, OTC, PAH, PIK3C2G, PLSCR4, PPARGC1A,…	314	0.024	1.092	ACTA1, AGPAT4, AGPAT5, ALYREF, AMD1, AMMECR1, ANK2, ANP32E, ANTXR1, AP1S2, APEX1, APITD1, AQR, ARID2, ARL2, ARL6IP6, ATIC, ATP8B2, BARD1, BBS9, BEND4, BOD1, BRIP1, BRIX1, C11orf73, C1QBP, C1orf198, C9orf135, CABYR, CAPRIN1, CBX5, CCDC34, CCDC86, CCNA1, CCNA2, CCNJL, CCT2, CCT3, CCT8, CDC25C, CDC45, CDCA2, CECR1, CENPE, CENPL, CENPN, CEP68, CEP78, CETN3, CIRH1A, CKAP2, CKAP2L, CLDN6, CMSS1, CMTM7,…	30	0.003	1.554	ACTC1, ARMCX1, ARMCX2, ASNS, ATP1B3, CDK1, CRISPLD1, EPCAM, FBN2, GPX8, GULP1, IGF2BP3, LDHB, LIN28A, LIN28B, LRRC1, MAP1B, NAP1L3, NDN, PFKP, PMAIP1, PODXL, PTPRZ1, SLC2A3, SOX11, TPBG, TTK, UCHL1, VCAN, ZNF462	117	0.009	1.212	ADAM9, ADAMTS9, AGR2, ALDH18A1, ANK3, ARL14, ASAP2, ASRGL1, BASP1, BTG3, CA8, CASK, CCND2, CCNG2, CDC42EP3, CDH17, CEACAM6, CGA, CNTN4, COL12A1, COL4A5, COL4A6, COL5A2, CPE, CRISPLD2, CSGALNACT1, DCN, DFNA5, DPP10, DUSP4, EDNRB, ELOVL4, ENPP5, F2R, FAM217B, FHL2, FLRT2, FMNL2, FMOD, FOXQ1, FUT8, FZD6, GALNT10, GCNT1, GEM, GXYLT2, HSPB8, ID3, ID4, IGF1R, IGFBP3, IGSF1, ITGAV, KLF5, LAMA5, LAMB3, L…
M00456[FAC1]	304	0.003	1.147	A1CF, ABCC3, ABCG1, ACMSD, ACP2, ACSS3, ACVR1B, AGT, AHSG, ALDH1A1, ANAPC16, ANG, AP1M1, APOE, ARRDC4, ARSD, ASXL1, ATF6, ATG4A, ATP10D, ATP1B1, B2M, BACE1, BCL6, BHLHE40, BPNT1, BTG1, C1orf115, C1orf53, C1orf63, C3, C4orf19, C4orf32, C4orf33, C5, C5orf24, C6orf89, C8B, CADM1, CAMK2D, CAMSAP3, CAPN12, CARD6, CASC4, CASP7, CASP8, CAST, CCDC92, CDKN1A, CEPT1, CGN, CHI3L1, CHIC2, CHMP2A, CHMP4C, CLC…	117	0.384	1.054	ABCA6, ABCC2, ABCG5, ABHD6, ACADSB, ACOX2, ACSL1, ADH4, ADRB2, AHR, AKR1C2, ALB, ALDH4A1, ALDH6A1, AMDHD1, ANGPTL4, AOX1, APOH, APOM, BAAT, BBOX1, BHMT2, BLNK, C1QC, CA5A, CAT, CD1D, CDO1, CLDN1, CP, CUX2, CYP27A1, CYP2A7, CYP2B6, CYP2C8, CYP4A11, CYP4F11, CYP4V2, CYP7A1, DCXR, DNAJC12, ECM2, EGR2, ENPEP, ENTPD5, EVA1A, F11, F5, FAH, FETUB, FOSB, GADD45B, GAS2, GNE, GPR88, GREM2, HAL, HFE2, HLF, …	406	0.103	1.049	ABCC5, ACTA1, ACVR2B, ADAMTS19, ADD2, ADD3, ADNP, ADORA2B, AGTPBP1, ALDH1A3, AMMECR1, APEX1, ARHGAP11A, ARL6IP6, ARPC2, ASF1A, ASPM, ATIC, ATL1, ATP1A2, AUNIP, BCL11A, BCL2L12, BLM, BMPR1A, BNC2, BRINP1, BTBD10, BUB1, BUB1B, C10orf137, C11orf82, C16orf59, C17orf75, C18orf54, C1orf198, C21orf59, C4orf46, C9orf135, CABYR, CALB1, CARM1, CBX5, CCDC109B, CCDC113, CCDC137, CCDC181, CCDC34, CCDC6, CCDC8…	19	0.973	0.731	ACTC1, ARMCX1, ASNS, CCNB1, DLK1, EPCAM, FAR1, GJA1, IGF2BP3, LAMB1, MLLT11, NAP1L3, NDN, OLFML3, PITX2, PROM1, RACGAP1, SLC39A10, TPM4	139	0.037	1.07	AMOT, ANKS1A, ANXA1, APPL2, ARG2, ARHGEF3, ASAP2, B3GNT5, BBS12, BTBD3, C1orf116, C7orf60, CCDC80, CCNG2, CDH17, CDH6, CIDEC, CKAP4, CKB, CLDN4, CLIC1, CNTN4, COL4A5, COL4A6, CORO2A, COTL1, CPE, CRISPLD2, CSGALNACT1, DAB2, DCN, DKK3, DPP10, DPYSL2, EDNRB, EFEMP1, EFNB2, ELF4, ENDOD1, ENPP5, EZR, FAM217B, FHL2, FLRT2, FMOD, FOXQ1, FSTL1, FZD6, GABRB1, GCNT1, GLIS2, GLS, GNPDA2, GPR87, GREM1, GRHL2…
M00489[Nkx6-2]	301	0.059	1.09	ACSS3, AFTPH, AGPAT9, AIG1, AKAP13, AKR1C1, AKR1C3, ALCAM, ANAPC16, ANG, ANKRA2, ANKRD37, ANKS4B, AP1M1, APOB, APPBP2, AQP11, ARAP2, ARRDC3, ATG4A, ATP10D, BAD, BIRC3, BLZF1, BTG1, BTG2, C11orf54, C12orf23, C4orf3, C4orf32, C4orf33, C5, C8B, CADM1, CALML4, CAMK2D, CASC4, CASP4, CASP7, CASP8, CBX4, CD47, CDK19, CDKN1A, CEACAM1, CEBPD, CEPT1, CGN, CHMP4C, CITED2, CLRN3, CNGA1, CNKSR3, COBLL1, COMMD…	116	0.175	1.003	ABAT, ABCA6, ABCB1, ABCB4, ABHD6, ABLIM3, ACADL, ACADSB, ADH1A, ADH1C, ADH4, ADH6, ADHFE1, ADRB2, AGXT2, AHR, AKR1C2, AKR1C4, ALB, AOX1, APCS, APOM, AR, ART4, ASPA, BCHE, BCO2, BHMT2, BLNK, C14orf105, C2, C4BPA, C9, CAT, CD163, CD1D, CDO1, CFHR5, CLU, CPEB3, CPED1, CRP, CYP2C9, CYP3A43, CYP4V2, CYP8B1, DEFB1, DMGDH, DNASE1L3, ECM2, EPHX2, EVA1A, F5, F8, F9, FETUB, FMO4, GAS2, GC, GIMAP2, GLYAT, G…	430	0.01	1.066	ABCC1, ABL1, ABRACL, ACD, ADAMTS19, ADD3, ADRBK2, AGPAT4, AGTPBP1, AKIRIN1, ALPK3, AMMECR1, ANKRD32, ANP32E, AP1S2, AP2B1, APEX1, ARHGAP11A, ARID2, ARL6IP6, ARMC9, ARNT2, ASAP1, ASPM, ASUN, ATIC, ATL1, AUNIP, BBS9, BEND3, BEND4, BEND5, BIK, BOD1, BRCA1, BTBD10, BZW2, C11orf73, C14orf166, C18orf54, C1orf198, C2orf69, C3orf14, C4orf46, C5orf54, CA14, CABYR, CALCB, CASC5, CAV1, CCDC14, CCDC160, CCDC…	33	0.257	1.218	ACTC1, CDCA7, ECT2, EPCAM, FAR1, FZD7, GALNT7, GJA1, GPX8, GULP1, HEPH, HK1, LAMA1, LAMB1, LIN28B, MAP1B, NAP1L3, ORC6, PITX2, PMAIP1, PNMAL1, PTN, PTPLA, PTPRZ1, RACGAP1, RRM2, SACS, SLC2A3, TMEM200A, TPBG, UCHL1, VCAN, VIM	166	0.003	1.226	ACTA2, AGR2, AGR3, AMIGO2, ANKRD1, ANKS1A, ANXA1, APOBEC3B, ARHGEF10, ARID3A, ARL4C, ATP1A1, B3GNT5, BASP1, BBS12, BMP2, BTBD3, BTG3, C5orf30, C7orf60, CA8, CCDC80, CCNG2, CD44, CDH17, CDH6, CDX2, CIDEC, CNTN4, COL11A1, COL4A5, CORO2A, CPE, CRIM1, CTSV, CXCL5, DCN, DDX26B, DFNA5, DKK1, DSC2, EDNRB, ELOVL4, EPB41L3, F2RL1, F3, FAM129A, FHL2, FILIP1L, FKBP11, FLRT2, FLVCR1, FMNL2, FMO1, FMOD, FUT8,…
M00639[HNF-6]	253	0.1	1.088	A1CF, A2M, ABCG2, ACP2, ACSL5, AES, AFTPH, AGA, AGT, AHSG, AKR1D1, AKTIP, ALCAM, ALDOB, ALG9, ALPK2, AMICA1, AMPD2, ANAPC16, ANKRA2, AOAH, AQP11, ARHGDIB, ARRDC3, ARRDC4, ASAH1, ASGR1, ATG4A, ATP9A, B2M, BACE1, BCL6, C10orf32, C11orf24, C11orf54, C4orf3, C4orf33, CACNA1D, CASC4, CASP4, CCL20, CD164, CD68, CDK19, CEBPD, CGN, CHMP4C, CLCN5, CMPK2, CNGA1, CPM, CPPED1, CREB3L3, CTSA, CTSL, CXCL1, CYP…	105	0.172	1.079	A1BG, ABCA6, ABCA9, ABCB4, ACADSB, ADH1A, ADHFE1, AHR, ALDH5A1, ANGPTL3, AOX1, APOH, APOM, AR, ART4, ASPA, BCHE, BCO2, C14orf105, C1QB, C1S, C2, C4BPB, C9, CAT, CCL16, CES2, CFH, CFHR5, CLDN1, CLDN14, CPB2, CPN2, CRP, CSAD, CYP2C19, CYP2C8, CYP2C9, CYP39A1, CYP3A43, CYP8B1, EGR2, ENPEP, EPHX2, ETNPPL, FETUB, FMO3, FOLH1, FOS, G6PC, GAS2, GC, GOLT1A, GPR88, GREM2, GSAP, GYS2, HABP2, HLA-DRA, HNMT,…	392	0.003	1.155	ABI2, ABL1, ABRACL, ACBD6, ACTL6A, ADAMTS19, ADNP, ADO, AGPAT5, AIF1L, ALDOA, ALMS1, ALPK3, ALYREF, AMMECR1, ANK2, ANP32E, ANXA5, ARHGAP11A, ARID2, ASAP1, ASPM, AURKA, AURKB, BCL11A, BCL2L12, BIK, BLMH, BLVRA, BOD1, BRINP1, BRIX1, BTF3L4, BYSL, BZW2, C10orf2, C14orf166, C18orf54, C1QBP, C1orf198, C4orf21, CACHD1, CAD, CALB1, CBX5, CCDC112, CCDC14, CCDC160, CCDC34, CCDC43, CCDC6, CCDC77, CCDC88A, …	28	0.078	1.228	ACTC1, ATP1B3, BCAT1, BEX4, CDK1, DPYSL3, FAR1, FGF13, FZD7, GALNT7, GJA1, IGF2BP3, LIN28B, LRRN1, NAP1L3, PITX2, RACGAP1, RRM2, SACS, SCRN1, SLC39A10, SOX11, TET1, TMEM200A, TUBB6, VCAN, VIM, ZNF462	135	0.014	1.185	ACTA2, ADAM9, ADAMTS9, AMIGO2, AMOT, ANK3, ANXA1, ARL14, ASAP2, ASRGL1, BAMBI, BBS12, BMP2, C1orf116, CD109, CDC42EP3, CDH17, CDS1, CLIC1, CNTN4, COL11A1, COL1A1, COL4A2, COL4A6, CRIM1, CTSV, CXCL5, DAB2, DCN, DDX26B, DFNA5, DPP10, DUSP9, EDNRB, EFEMP1, EGF, EGFL6, ELOVL7, ENPP5, EPB41L3, F2R, F3, FAM129A, FUT8, FXYD3, FZD3, GABRA2, GATA3, GLS, GOLM1, GPR87, GPRC5A, GREM1, HEG1, HK2, HOXC6, ID4, …
M00704[TEF-1]	661	0.121	1.03	A1CF, A2M, AAMDC, ABCC3, ABCG1, ABCG2, ABHD12, ABHD15, ABHD16A, ABHD2, ABHD5, ACADVL, ACOT13, ACOT4, ACSL5, ACYP2, ADCK2, ADK, AGA, AGO4, AGT, AHNAK, AHSG, AKAP13, AKAP9, AKR1C1, AKR1C3, AKTIP, ALCAM, ALDH1A1, ALDOB, ALG9, ALPK2, AMBP, AMICA1, ANG, ANKS4B, ANXA4, AP1M1, APLP2, APOA1, APOA2, APOB, APOC3, APOE, APOL6, APPBP2, AQP11, AQP3, ARHGDIB, ARRDC3, ARSD, ASAH1, ASGR1, ASGR2, ASXL1, ATG4A, AT…	274	0.323	1.019	A1BG, AADAC, ABCA8, ABCA9, ABCB1, ABCB4, ABCC2, ABCC6, ABCG5, ABCG8, ABHD6, ABLIM3, ACOX2, ADH1A, ADH1C, ADH6, ADHFE1, ADIRF, AFM, AGTR1, AGXT2, AHR, AKR1C2, AKR1C4, ALAS1, ALB, ALDH2, ALDH4A1, ALDH6A1, ALDH8A1, ANGPTL3, ANGPTL4, ANO1, ANXA10, APOA5, APOF, APOL1, AQP9, AR, ARG1, ARSE, ART4, ASB9, ASS1, ATF5, AZGP1, BBOX1, BDH1, BHMT, BLNK, C11orf96, C14orf105, C19orf80, C1QB, C1QC, C1orf168, C4BP…	917	0.989	0.978	ABCC5, ABHD12B, ABHD17C, ABL1, ACBD6, ACD, ACLY, ACOT7, ACTA1, ACTG2, ACTL6A, ACVR2B, ADAM17, ADAMTS19, ADAMTS3, ADD2, ADD3, ADNP2, ADORA2B, ADRBK2, AEN, AFAP1, AGO2, AGPAT4, AGPAT5, AGTPBP1, AIF1L, AKIRIN1, AKR1B1, ALDH1A3, ALDOA, ALMS1, ALPK3, AMD1, AMMECR1, ANK2, ANKRD27, ANKRD32, ANP32A, ANTXR1, AP1M2, AP1S2, AP2B1, AP3M2, AQR, ARID2, ARL6IP6, ARMC9, ARPC2, ASAP1, ASF1A, ASPHD2, ASPM, ASUN, A…	67	0.049	1.064	ACTC1, ANLN, ARMCX1, ARMCX2, ASNS, ATP1B3, BCAT1, BEX2, BEX4, CCNB1, CDC20, CDK1, COL1A2, CRISPLD1, DLGAP5, DLK1, DPYSL3, ECT2, ESRP1, FAR1, FBN2, FGF13, FZD7, GINS1, GJA1, GPX8, GULP1, HK1, KIF20A, KRT19, LAMB1, LDHB, LIN28A, LRRC1, MAD2L1, MAP1B, MARCKSL1, MLLT11, NAP1L3, OLFML3, ORC6, PFKP, PITX2, PNMAL1, PODXL, PROM1, PTPN13, PTPRZ1, RACGAP1, RRM2, SACS, SLC2A3, SLC39A10, SOX11, SPINT2, STK39…	349	0.003	1.109	ABCC4, ACTA2, ADAM9, ADAMTS9, AGR3, ALDH18A1, AMIGO2, AMOTL2, ANK3, ANKRD1, ANKS1A, ANXA1, ANXA2, APOBEC3B, ARG2, ARHGEF10, ARHGEF3, ARID3A, ARL4C, ASAP2, ASRGL1, ATP1A1, B3GNT5, BAMBI, BASP1, BMP2, BNC1, BTBD3, BTG3, C12orf5, C19orf33, C19orf69, C1orf116, C3orf52, C5orf30, CA4, CA8, CACNB3, CASK, CCND2, CCNE1, CCNG2, CD109, CD44, CDC42EP3, CDH11, CDH17, CDH3, CDH6, CDKN1C, CDS1, CDX2, CEACAM6, C…
M00800[AP-2]	317	0.074	1.117	ABCC3, ABCG1, ABHD12, ABHD15, ACAA1, ACADVL, ACVR1B, ADCK2, ADCY9, AGO4, AGPAT9, AHNAK, AKAP13, ANKRA2, ANPEP, ANXA4, AP1M1, AQP11, AQP3, ASGR2, ATP1B1, ATP7B, ATXN1, BHLHE40, BLZF1, BNIP3, BTBD6, C19orf10, C4orf19, C5orf24, C8orf4, CALML4, CAMK2D, CAMK2N1, CAMSAP3, CAMTA2, CAPN12, CBX4, CCDC68, CCDC92, CD151, CD164, CD99, CDKN1A, CEBPD, CHMP2A, CHST13, CLDN3, CLN3, CMPK2, CNKSR3, COG1, CPM, CREL…					444	0.119	1.071	ABHD17C, ABL1, ACACA, ACD, ACPL2, ACTA1, ADAM17, ADAMTS3, ADNP2, ADORA2B, AGO2, AGTPBP1, AKIRIN1, ALDH1A3, ALDOA, ANKRD27, ANKRD32, ANKRD33B, ANTXR1, ARID2, ARL6IP6, ARPC2, ASAP1, ATIC, ATP1A2, B3GALNT1, BCL11A, BCL2L12, BDNF, BIRC5, BLMH, BNC2, BORA, BTBD10, BZW2, C10orf137, C18orf54, C1QBP, C1orf109, C2orf40, C5orf54, C7orf49, CABYR, CACHD1, CACNA2D3, CARM1, CASP3, CCAR1, CCDC160, CCNA1, CCNF, …	25	0.921	0.899	ATP1B3, CDC20, CTHRC1, DLK1, ESRP1, FZD7, GALNT7, HK1, KRT19, LAMA1, LAMB1, LRRC1, LRRN1, MAP1B, MARCKSL1, ORC6, PNMAL1, PODXL, RRM2, SERPINE2, TPM4, TUBB2B, TUBB6, VIM, ZNF462	156	0.003	1.122	AACS, ABCC4, ADAMTS9, AKAP12, AMOTL2, ANXA2, APOBEC3B, ARG2, ASAP2, ATP1A1, BMP2, BTBD3, C12orf5, C1orf116, CAPN2, CCND2, CCNE1, CCNG2, CDH11, CDKN1C, CDX2, CKAP4, CKB, CLDN4, COL12A1, COL4A1, COL4A2, COL5A1, COTL1, CPE, CSGALNACT1, CYP1B1, DCDC2, DKK3, DPYSL2, DSC2, DUOX2, EDNRB, EFNB2, ELF4, EPS8L3, EZR, F2R, FAM217B, FAM57A, FKBP10, FKBP14, FOXF1, FOXQ1, FZD3, GALNT10, GALNT3, GALNT6, GATA3, G…
M00807[EGR]	357	0.196	1.06	AAMDC, ABCG1, ABHD3, ACAA1, ACADVL, ACP2, ACVR1B, ADCK2, ADK, AES, AHNAK, AKAP13, ALCAM, ANKRA2, ANXA4, APLP2, APOA1, APOA2, APOB, APOC3, APOE, APOLD1, AQP3, ARAP2, ARRDC3, ARRDC4, ASAH1, ASGR1, ASGR2, ATG4A, ATP1B1, ATP7B, ATXN1, BACE1, BAD, BCL6, BHLHE40, BLZF1, BRI3, BTBD6, C11orf54, C12orf23, C19orf10, C1orf53, C1orf63, C6orf120, CACNA1D, CALCOCO2, CAMK2N1, CAMTA2, CAPN12, CAPN7, CASP7, CBX4,…					521	0.244	1.059	ABCC1, ABI2, ACLY, ACPL2, ACVR2B, ADD3, ADNP, ADNP2, AGPAT5, AGTPBP1, AKIRIN1, ALDH1A3, ALDOA, ALYREF, AMMECR1, ANKRD33B, ANP32A, ANP32E, AP1S2, AP3M2, ARHGAP11A, ARL2, ARL6IP6, ARMC9, ARNT2, ARPC2, ASPHD2, ASPM, ATP8B2, AUNIP, B3GNT7, BARD1, BBS9, BCL11A, BEND3, BEND4, BEND5, BLM, BLMH, BLVRA, BNC2, BRCA2, BRIP1, BTBD10, BZW2, C10orf118, C10orf137, C10orf2, C11orf82, C16orf59, C1orf109, CACHD1, …	32	0.588	0.969	COL1A2, CRISPLD1, CTHRC1, DLK1, DPYSL3, ESRP1, FGF13, FZD7, GALNT7, HDGFRP3, HK1, IGF2BP3, LAMB1, LDHB, LIN28A, MARCKSL1, NAP1L3, ORC6, PFKP, PITX2, PNMAL1, PODXL, PTPRZ1, RACGAP1, RRM2, SLC25A36, SLC2A3, SPINT2, TPBG, TUBB2B, TUBB6, ZIC2	195	0.003	1.181	AACS, ADAM9, AMIGO2, AMOT, ANXA2, ARG2, ARHGEF10, ARHGEF3, ARID3A, ARL4C, ASAP2, ATP1A1, B3GNT5, BBS12, C19orf33, CA8, CACNB3, CASK, CCND2, CD3D, CDC42EP3, CDH11, CDH17, CDH3, CDH6, CDKN1C, CDS1, CLDN7, CLIC1, COL11A1, COL12A1, COL15A1, COL1A1, COL4A1, COL4A2, COL5A1, COL5A2, CORO2A, COTL1, CPE, CRIM1, CRYAB, CTSV, CYBA, CYP1B1, DKK1, DMKN, DPEP1, DPYSL2, DUOX2, DUSP9, EDNRB, EFEMP1, ELF4, ELOVL7…
M00960[PR,_GR]	185	0.003	1.199	AAMDC, ABHD15, ABHD2, ACSL5, AFTPH, AGMAT, AHSG, AKR1D1, AKTIP, ALDH1A1, ANG, APLP2, APOC3, APOE, ATP1B1, ATXN1, BHLHE40, BTG2, C19orf10, C4orf19, C5, C8B, CAMTA2, CASP8, CD47, CDK19, CDKN1A, CHMP4C, CLIP1, CLN3, COBLL1, CPEB4, CST3, CTSZ, CXCL16, DCAF10, DDC, DGAT1, DGAT2, DISP1, DNAJB2, DUSP28, EDEM1, EDEM2, ELF1, EMP2, ENPP4, EPAS1, EPDR1, EPS8L2, ERBB3, ERMAP, F10, FAM107B, FAM134A, FAM13C, F…	70	0.18	1.083	ACADL, ACADSB, AFM, AGTR1, ALDH4A1, ALDH8A1, AMDHD1, AQP9, AR, ARG1, BAAT, BCO2, C19orf80, C1QB, C1QC, C4BPA, C4BPB, CA5A, CES2, CYP2C18, CYP3A43, CYP4F11, CYP4F12, ECHDC3, ECM2, ENPEP, EVA1A, F11, FAH, FOS, GSDMB, HAO2, HRG, IFIT1, IGF1, IGFALS, INHBE, ITIH1, ITIH3, KLF9, LEPR, MAT1A, METTL7A, MLIP, MLXIPL, MYRIP, N4BP2L1, NMRK1, PIPOX, PON1, PPARGC1A, PRG4, PROX1, RTP3, RUNDC3B, SELE, SERPINA4,…	208	0.915	0.923	ACACA, ACBD6, ACD, ACPL2, ADD2, ALDOA, ASUN, ATAD5, ATP8B2, AUNIP, AURKA, BCL11A, BNC2, BORA, BRCA2, BRINP1, C10orf118, C2orf69, C9orf135, CAV1, CCDC138, CCDC86, CCNF, CCT2, CEBPZ, CENPJ, CETN3, CFL1, CHN1, CIB2, CIT, CKAP2, CKAP2L, CLMP, CLSTN1, CSNK2A1, CTGF, CTPS2, CTSC, DCK, DKC1, DLAT, DNAJC10, DNER, DSN1, EIF4A3, ENO2, ENOPH1, EPB41L2, EPHA4, ERC2, EXOSC2, EXOSC8, EZH2, FAM118B, FAM162B, FA…	17	0.397	1.124	ANLN, ARMCX2, CDK1, CRISPLD1, DPYSL3, EPCAM, ESRP1, FGF13, HDGFRP3, IGF2BP3, MLLT11, PMAIP1, PODXL, RAB34, RACGAP1, SLC25A36, ZNF462	80	0.342	1.058	AKAP12, AMOTL2, ARHGEF3, ARL14, ASAP2, B3GNT5, C1orf116, C5orf30, CCDC80, CCNE1, CD109, CEACAM6, COL4A2, COL5A1, COL5A2, CRIM1, CRYAB, DLG5, DPEP1, DPP10, EDNRB, EFEMP1, ELOVL4, ENDOD1, ENPP5, ERMP1, FILIP1L, FKBP11, FMOD, GALNT6, GPRC5A, H2AFY, HN1, HOXC6, HS6ST2, IQGAP1, KCNJ16, LGALS2, LIFR, LOX, LOXL1, LRCH2, LYPD6B, METTL9, MFSD6, MOB3B, NDNF, NQO1, PARM1, PCDH7, PDZRN3, PFKM, PLCE1, PLIN3, …
M01019[TBX5]	160	0.268	1.015	A2M, ABCA1, ABHD15, ABHD3, ACOT13, ACSL5, ACSS3, AGPAT9, AHNAK, AKTIP, ALDH1A1, ALDOB, ALG9, AMICA1, ANKRA2, APOC3, ASGR2, ATP10D, ATXN1, BAD, C11orf54, C12orf23, CAMK2D, CD99, CEPT1, CRTC3, CST3, CXCL16, CYP4X1, CYSTM1, DAZAP2, DCTN3, DDC, DDX60L, DGAT2, DHRS1, DNAJB2, EBF4, EGLN1, ETFA, ETFB, EVI5, FABP1, FAM134A, FAM151A, FAM213A, FAM46A, FAM89A, FAXDC2, FBXL15, FBXO8, FCHO2, FNIP1, FPGT, GADD…	66	0.613	1	ABCC2, ABCC6, ACSL1, ADH1C, AOX1, APOF, ARG1, ARSE, BDH1, C4BPA, C6, CD14, CD1D, CLDN1, CPEB3, CRP, CXCL13, CYP2C19, CYP3A4, CYP3A7, CYP4F11, CYP4V2, DAO, DHODH, DMGDH, DUSP10, EGR2, FETUB, FMO3, HAO2, HLF, HNMT, HRG, HSD17B6, HYAL1, INHBE, KAT2B, KHK, LYSMD2, MARC2, MLIP, MLXIPL, NFIC, NR1H4, NR1I2, NR1I3, NR4A2, PALMD, PDK4, PFKFB1, PRAP1, PROX1, RARRES2, S1PR1, SEC16B, SLC22A7, SLC38A4, SLCO1B…	230	0.611	1	ACBD6, AGTPBP1, ALMS1, ANTXR1, ARPC2, ATIC, ATL1, BEND5, BRINP1, BTBD10, BTF3L4, BUB1, C11orf82, CA14, CABYR, CACHD1, CACNA2D3, CAPRIN1, CASC5, CCDC77, CDC25C, CDC45, CDC6, CDCA3, CDK4, CETN3, CHAF1A, CHML, CHODL, CIB2, CLDN11, CMSS1, CRLF1, CRLF3, CSNK2A1, CYB5R2, DCLK1, DDX11, DDX20, DEPDC1B, DHX36, DIAPH2, DNAJC18, DNER, DSCC1, DSN1, DYRK2, E2F8, ELAVL2, EML1, EPHA4, FAM124A, FAM216A, FAM64A, …	24	0.003	1.553	CCNB2, CDK1, CRISPLD1, FGF13, GJA1, GPC3, GPX8, HEPH, IGF2BP3, KIF20A, KRT19, LIN28A, LRRN1, MAD2L1, MAP1B, PTN, SERPINE2, SLC25A24, STK39, TET1, TUBB2B, TUBB6, ZIC2, ZNF462	75	0.583	0.971	AKAP12, ALDH18A1, APPL2, B3GNT5, BASP1, BNC1, BTG3, C3orf52, CACNB3, CCDC80, CCNG2, CDH17, COL1A1, CPE, CRYAB, CSGALNACT1, CYBA, DCN, DMKN, DUSP4, EFNB2, FILIP1L, FZD3, GALNT10, GPRC5A, HEG1, HOXC6, HSD3B1, ID4, IGSF1, ITM2C, LHFP, LIFR, LIMA1, LRCH2, LRP2, LRP4, MB21D2, ME1, METTL9, MOB3B, MOSPD1, MST4, NDNF, NPPB, NSUN7, OSR2, PDCD4, PDZRN3, PFKM, PLD5, QSOX1, RAB38, RSPO3, S100A6, SESN3, SFXN3…
M01068[UF1H3BETA]	470	0.242	1.011	AAMDC, ABCA1, ABCC3, ABCG2, ABHD12, ABHD15, ACAA1, ACADVL, ACO2, ACSL5, ACVR1B, ADCY9, AES, AGMAT, AGPAT3, AGPAT9, AGT, AHNAK, AKAP9, ALCAM, AMBP, ANAPC16, ANG, ANKRD37, ANPEP, APLP2, APOA1, APOA2, APOBEC3F, APOC3, APOE, APOLD1, AQP3, ARRDC3, ASAH1, ASGR1, ASGR2, ASXL1, ATG4A, ATP1B1, ATP7B, ATP8B1, ATXN1, BAD, BCDIN3D, BCL6, BHLHE40, BRI3, BTG2, C11orf54, C12orf23, C1RL, C1orf63, C4orf19, C4orf3…					682	0.699	1.005	ABCC1, ABHD12B, ABHD17C, ABI2, ABL1, ACACA, ACD, ACLY, ACOT7, ACTA1, ACTG2, ACTL6A, ACVR2B, ADAMTS19, ADD2, ADD3, ADNP2, ADORA2B, ADRBK2, AGO2, AGPAT5, AGTPBP1, AIF1L, AKIRIN1, ALDH1A3, ALDOA, ALYREF, ANK2, ANKRD27, ANP32A, ANTXR1, AP1S2, APEX1, ARID2, ARL2, ARL6IP6, ARNT2, ASAP1, ASPHD2, ATIC, ATP1A2, ATP8B2, AUNIP, B3GNT7, B4GALT6, BBS7, BBS9, BCL2L12, BDNF, BEND3, BEND4, BIK, BIRC5, BLMH, BLVR…	50	0.234	1.097	ANLN, ANXA3, ASNS, ATP1B3, BCAT1, BEX1, CDC20, CDCA7, COL1A2, CRISPLD1, CTHRC1, DLK1, EPCAM, ESRP1, FAR1, FGF13, FZD7, GALNT7, GSTP1, GULP1, IGF2BP3, KRT19, LAMB1, LDHB, LIN28A, LIN28B, LRRC1, MAP1B, MARCKSL1, MLLT11, OLFML3, ORC6, PFKP, PITX2, PMAIP1, PODXL, PTPRZ1, RAB34, SERPINE2, SLC2A3, SOX11, SPINT2, TMEM200A, TPBG, TPM4, TTK, TUBA1A, TUBB2B, VIM, ZNF462	266	0.003	1.168	AACS, ABCC4, ADAMTS9, ALDH18A1, AMIGO2, AMOT, AMOTL2, ANKRD1, APOBEC3B, ARHGEF10, ARHGEF3, ARID3A, ATP1A1, BAMBI, BASP1, BMP2, BTG3, C3orf52, C5orf30, C7orf60, CA4, CACNB3, CASK, CCND2, CCNE1, CCNG2, CD3D, CD44, CDC42EP3, CDH11, CDKN1C, CDS1, CEACAM6, CIDEC, CKAP4, CKB, CLDN4, CLDN7, CLIC1, COL11A1, COL12A1, COL1A1, COL4A5, COL4A6, COLEC12, CORO2A, CRIM1, CRYAB, CTSV, CXCL5, CYBA, CYP1B1, DDR1, D…
M00099[S8]	234	0.465	1.029	A1CF, AAMDC, ABHD3, ACMSD, ACP2, ACSL5, AFTPH, AIG1, AKR1C3, ALCAM, ALDH1A1, ALDOB, ANAPC16, ANKRD37, ANKS4B, APOL6, APPBP2, AQP11, ARAP2, ARHGDIB, ARRDC3, ASAH1, ATG4A, ATXN1, BCL6, BRI3, BTG2, C10orf32, C11orf54, C12orf23, C1orf115, C4orf32, C4orf33, C5, C8B, CACNA1D, CADM1, CAPN7, CASC4, CASP7, CCL5, CD164, CEPT1, CHIC2, CLRN3, CNKSR3, COBLL1, COMMD3, CPQ, CPS1, CTSL, DAZAP2, DENND5B, DNAH5, D…	104	0.054	1.092	ABAT, ABCA5, ABCA6, ABCA9, ABCB1, ACADSB, ADH1C, ADHFE1, AFM, AHR, AKR1C4, ALB, ALDH4A1, ALDH8A1, ANGPTL3, APCS, AQP9, AR, BCHE, C14orf105, C1S, C4BPA, C6, C9, CAT, CLDN1, CP, CPB2, CPEB3, CPED1, CUX2, CYP27A1, CYP2C19, CYP39A1, CYP4F2, CYP4V2, CYP7A1, DNASE1L3, DPYS, ETNPPL, F13B, F5, FCN2, FETUB, FOLH1, FOSB, FXYD1, GADD45G, GIMAP2, GLYAT, GPLD1, GPR88, GRAMD1C, GYS2, HAL, HAO1, HHEX, HOGA1, HR…	366	0.004	1.102	ABI2, ABL1, ABRACL, ACTA1, ADAM17, ADAMTS19, ADAMTS3, ADNP, ADRBK2, AKR1B1, ALDH1A3, ANK2, ANP32E, ANXA5, AP1S2, ARHGAP19, ARID2, ARL6IP6, ARNT2, ASPM, ASUN, AUNIP, AURKB, B3GNT7, BDNF, BLMH, BOD1, BTBD10, BUB3, C11orf73, C14orf166, C1orf198, C2orf40, C2orf69, C4orf21, CA14, CABYR, CAD, CAMSAP2, CAPG, CASC5, CAV1, CBX5, CCDC160, CCDC34, CCDC88A, CCNA2, CCNJ, CCNJL, CDC123, CDC25A, CDC25C, CDCA2, …	30	0.273	1.345	ACTC1, ARMCX1, BCAT1, CDC20, CDK1, DLGAP5, DPYSL3, ECT2, FZD7, GALNT7, GULP1, HK1, LAMA1, MAD2L1, NAP1L3, OLFML3, ORC6, PITX2, PKIB, PNMAL1, PTPN13, RAB34, SERPINE2, SLC25A24, STK39, TET1, TMEM200A, TUBA1A, TUBB6, VIM	125	0.073	1.121	AGR3, AMIGO2, ANXA1, ARL14, ATP1A1, BAMBI, BBS12, BMP2, BNC1, BTG3, C15orf48, CA8, CASK, CCDC80, CCNG2, CDH17, CDH3, CGA, CNTN4, COL5A2, COTL1, CPE, CRIM1, CTSV, CYP1B1, DCDC2, DDX26B, DSC2, EDNRB, ELOVL4, ENPP5, F2RL1, F3, FLRT2, FMNL2, FMOD, FUT8, FZD3, FZD6, GABRB1, GLS, GOLM1, GRHL2, GXYLT2, HEG1, HOXC6, ID4, IGF1R, IGF2BP2, IGFBP3, ISX, ITGA3, KLF5, LAMP3, LCT, LGALS3, LHFP, LIPH, LPAR1, LRC…
M00102[CDP]	265	0.632	0.987	ABCA1, ABHD12, ABHD2, ABHD5, ACMSD, ACOT13, ACOT4, ACSL5, ACYP2, AFTPH, AGT, AHSG, AIG1, AKR1C1, ALDH1A1, ALDOB, ALG9, ANAPC16, ANKRA2, ANKRD37, AOAH, APPBP2, ARAP2, ARHGDIB, ARRDC3, ARRDC4, ASXL1, ATF6, ATP10D, ATP7B, ATP8B1, ATP9A, ATXN1, BACE1, BHLHE40, BIRC3, BRI3, BTG1, BTG2, C10orf32, C11orf54, C12orf23, C1orf53, C4orf3, C4orf32, C4orf33, C6orf120, C6orf89, CADM1, CAMK2D, CAPN5, CASP7, CCL2…	121	0.173	1.077	A1BG, ABCA6, ABCA9, ABHD6, ABLIM3, ACADSB, ACOT12, ADH1A, ADH1C, ADHFE1, ADRB2, AFM, AHR, AKR1C2, ALDH4A1, ALDH5A1, ALDH6A1, ALDH8A1, AMDHD1, ANGPTL3, ANGPTL4, ANXA10, APOF, APOH, APOM, AR, BCHE, BCO2, BHMT, C1QB, C4BPA, C4BPB, C6, C8A, C9, CFHR5, CLU, CNTN3, CP, CPB2, CPED1, CPN2, CSAD, CUX2, CXCL13, CYP1A2, CYP2A7, CYP2C18, CYP2C19, CYP2C8, CYP3A43, CYP4V2, CYP7A1, ECHDC3, EGR2, ENPEP, ETFDH, F…	437	0.004	1.115	ABHD12B, ABI2, ABRACL, ACBD6, ACTA1, ACTL6A, ACYP1, ADAM17, ADAMTS19, ADNP, ADNP2, AEN, AGPAT4, AGPAT5, AKR1B1, AMMECR1, ANK2, ANP32A, ANP32E, AP1S2, AP2B1, APEX1, ASPM, ATAD5, AURKB, B3GALNT1, B4GALT6, BCL2L12, BEND5, BOD1, BORA, BRINP1, BRIP1, BRIX1, BTF3L4, BUB3, BYSL, C10orf2, C18orf54, C1orf198, C2orf69, C4orf21, C4orf46, CAD, CALB1, CAPG, CASC5, CCDC14, CCDC34, CCNA2, CCNJ, CCNJL, CD200, CD…	28	0.052	1.064	ARMCX1, ATP1B3, BCAT1, EPCAM, FZD7, GALNT7, GJA1, IGF2BP3, LAMA1, LDHB, LIN28A, LIN28B, MAP1B, NAP1L3, OLFML3, PTPRZ1, RACGAP1, RRM2, SACS, SCRN1, SLC39A10, SOX11, SPARC, TMEM200A, TUBA1A, VCAN, ZIC2, ZNF462	136	0.144	1.033	ACTA2, ADAM9, ADAMTS9, AKAP12, AMOT, ANK3, ANXA1, ASAP2, BAMBI, BASP1, BBS12, C1orf116, CA4, CDH17, CDH6, CDS1, CMTM3, COL4A5, COL4A6, COL5A2, CPE, CRIM1, CTSV, DAB2, DCN, DDX26B, DFNA5, DKK1, DSC2, DUSP4, DUSP9, EDNRB, EGF, ELOVL4, ENPP5, ERMP1, F3, FAM217B, FBLN5, FHL2, FLRT2, FZD3, GABRA2, GATA3, GEM, GLS, GOLGA8A, GPR87, HEG1, HK2, HSPA12A, ID4, IGF1R, IGF2BP2, IGFBP3, IGSF1, IKBIP, IMPDH1, I…
M00449[Zic2]	160	0.497	0.95	AAMDC, ACADVL, ADCK2, AKAP9, AMPD2, APOB, APOE, APOL6, ATXN1, BLZF1, BRI3, BTG2, C12orf23, C1RL, C1orf53, C4orf32, C8B, CADM1, CAMK2N1, CAMSAP3, CAMTA2, CAPN5, CASC4, CBX4, CEACAM1, CHD9, CHMP2A, CIB1, CMPK1, COBLL1, CPQ, CRAT, CTSB, CTSL, CYP4X1, DAP, DCAF6, DCTN3, DDIT3, DHRS3, DNAJC22, DNALI1, ERBB3, ERGIC1, ETFB, EVI5, FBXL15, FBXL17, FBXO6, FN1, FOXA1, GHR, GPR39, GPRC5C, HERPUD2, HIPK3, HPX…	51	0.99	0.723	ALAS1, ASS1, BAAT, C19orf80, C1QC, CAPN3, CAT, CCL16, CD1D, CSTA, CYP4A11, CYP4F12, DAO, DHODH, EGR1, F5, FETUB, FOS, GADD45G, GSDMB, HAMP, HGFAC, HLF, IYD, JUN, KAT2B, KHK, KNG1, MARC2, MT1M, NAT2, NFIA, NFIB, NFIC, ONECUT2, PIPOX, RAPGEF4, RBP5, SEC16B, SELENBP1, SERPINA7, SHMT1, SLC22A3, SLC27A5, SLC6A12, TFR2, TTC36, UPB1, XAF1, ZGPAT, ZNF385B					15	0.787	0.909	CDCA7, DLK1, ESRP1, FZD7, GALNT7, GSTP1, LAMB1, MAP1B, NDN, RAB34, RRM2, SLC2A3, TMEM200A, TPM4, VIM	99	0.004	1.2	ACTA2, ALDH18A1, ANKS1A, APOBEC3B, ARHGEF3, ARID3A, ARL4C, BAMBI, BBS12, BNC1, C19orf33, C5orf30, CA4, CCND2, CDH11, CDX2, CKB, CLIC1, COL11A1, COL1A1, COL4A6, COL5A1, CORO2A, CRYAB, CYBA, DDR1, DKK1, DPEP1, DPYSL2, DUOX2, EPS8L3, ERMP1, FBN1, FKBP10, FLRT2, GABRA2, GALNT3, GCNT3, GNRH2, HN1, IGF1R, IGF2BP2, IGFBP6, IQGAP1, ISX, KDELR3, LAMB3, LAMC1, LEPREL4, LIFR, LOXL1, LRP4, METTL9, MFGE8, MPZ…
M00619[Alx-4]	42	0.745	0.928	ACVR1B, ACYP2, AGPAT3, AGPAT9, ALDH1A1, ANG, APOB, C11orf54, CIDEB, CNGA1, CYP1A1, DNAJB9, FGL1, GLCE, GOLGA5, GSTO1, IL6R, ISG20, ITM2B, KBTBD3, KYNU, MAST4, MBNL3, MGST2, NINJ1, NPTXR, P4HTM, PHYHIPL, RBKS, RETSAT, RNASE4, RNF19A, RNH1, SCML4, SIL1, SLC40A1, SOAT2, SPAG1, TF, TSPAN8, ZBTB38, ZNF654	19	0.503	1.002	ADH1A, ADH1C, AMDHD1, APOH, ARSE, CES2, CPN2, CYP2C19, HSD11B1, JUN, KAT2B, NR1I2, PPARGC1A, PROZ, PZP, SELE, SGK2, TSLP, XDH	61	0.694	0.923	ABCC5, ANP32E, ANTXR1, B4GALT6, BRIX1, BTBD10, BUB1, C2orf69, CCDC6, CDC123, CENPQ, CEP152, DACT1, E2F5, EEF1E1, EPB41L2, FAXC, FGFBP3, FNBP1L, GPD2, HESX1, HMGB2, HNRNPC, INTS9, KAL1, KRAS, LMO3, MCM3, MIS18BP1, MTF2, NCBP2, NPM3, NT5DC2, NTS, NUP43, PCDH10, PDE9A, PLEKHH1, POLR3G, PPP1R17, PRICKLE1, RBBP7, RECQL, RFC2, SCG3, SEMA3A, SH2D3A, SLC22A15, SMC2, SNRPB2, SPINK5, STK33, STRBP, SYCP2L, …	5	0.488	1.127	GPC3, LDHB, PTPN13, TUBB6, ZNF462	37	0.004	1.668	ACTA2, ANXA1, ARL14, C15orf48, CD3D, DUSP4, EDNRB, FAM57A, GALNT6, GCNT3, HEY1, HS6ST2, HSPB8, ID3, IGF2BP2, IGSF1, IMPDH1, ISX, KLHL13, LAMC1, LIFR, LOX, LPAR1, LYPD6B, MARCKS, MOB3B, MUC13, NPPB, PDCD4, PLA2G4A, PLAGL1, PTX3, SEMA3C, TACSTD2, TES, TMEM144, XPR1
M00980[TBP]	181	0.804	0.946	A2M, ABCC3, AIG1, ALCAM, ALDH1A1, ALDOB, ALG9, ANG, APOB, APOE, ARAP2, ARRDC3, ARSD, ATP1B1, BLZF1, C1orf115, C5, C6orf120, CALCOCO2, CASC4, CASP8, CEPT1, CFI, CLCN5, CLRN3, CNGA1, COMMD3, CPS1, CREBRF, CXCL1, DENND4C, DIO1, DISP1, DLC1, DNAH5, DNAJB2, DOCK8, DST, DUSP1, EDEM1, EFHD1, ELF1, EPAS1, ERBB2IP, FAM134B, FAM162A, FAM46A, FAM89A, FBXL3, FEM1C, FGG, FMO5, FNIP2, FPGT, FRK, GBP2, GHR, GLT…	102	0.004	1.273	A1BG, ABAT, ABCA6, ABCA8, ABCA9, ABCB1, ABCC2, ABCG8, ABHD6, ABLIM3, ACADL, ADH1C, ADH4, AGXT2, ALAS1, ALDH4A1, AMDHD1, ANGPTL3, ANO1, ANXA10, APCS, APOA5, APOF, APOM, ARG1, ART4, ASPA, ASS1, ATF5, BAAT, BCHE, BCO2, BHMT, C2, C9, CD1D, CFH, CLDN1, CPEB3, CSAD, CYP2A7, CYP2B6, CYP2C18, CYP2C19, CYP2C8, CYP2C9, CYP2E1, CYP39A1, CYP4F11, CYP4V2, CYP8B1, ECM2, EGR2, ENTPD5, EPHX2, F11, FMO3, FTCD, GA…	298	0.113	1.066	ABCC1, ABHD12B, ABHD17C, ACTL6A, ADAM17, ADNP2, AGPAT5, AKR1B1, ALMS1, ALYREF, AMD1, AMMECR1, ANP32A, ANTXR1, AP1S2, AP2B1, APEX1, ARHGAP11A, ASF1A, ASUN, ATAD5, ATL1, BARD1, BCL11A, BEND3, BIK, BMPR1A, BOD1, BORA, BRCA2, BRD7, BRIX1, C14orf166, C2orf40, C4orf21, CA14, CAV1, CCDC138, CCDC181, CCDC34, CCDC6, CCNJL, CCT2, CCT3, CDCA2, CDKN3, CENPE, CENPN, CENPQ, CEP55, CHAF1A, CHAMP1, CHEK1, CHML, …	21	0.385	1.119	BEX4, CRISPLD1, DPYSL3, FAR1, FBN2, GALNT7, KRT19, LIN28B, MAD2L1, PTN, PTPRZ1, RACGAP1, SLC2A3, SLC39A10, SOX11, STK39, TMEM200A, TUBB2B, VCAN, VIM, ZNF462	107	0.042	1.141	AKAP12, ANK3, ANKRD1, ANKS1A, ANXA2, APOBEC3B, APPL2, BAMBI, BBS12, BMP2, CA8, CCND2, CD109, CDH3, CEACAM6, CGA, CLDN7, COL1A1, COL4A1, CRIM1, CXCL5, DDR1, DKK1, DLG5, DPP10, DPYSL2, DUSP9, EDNRB, EGF, EGFL6, ELOVL4, EPB41L3, EPS8L3, F2R, F2RL1, FBXL2, FLNC, FLVCR1, FMNL2, FUT8, FZD6, GALNT3, GLS, GNPDA2, GOLGA8A, GPR124, GPR87, HEG1, HILPDA, HOXC6, IGFBP3, IKBIP, ISL1, ITGA2, ITGA3, LGALS2, LIPH…
M00086[Ik-1]	129	0.47	1.037	AAMDC, ACAA1, ALCAM, ALDOB, ALG9, ALPK2, AMPD2, ANKRA2, ANXA4, ARHGDIB, ARSD, ATP1B1, B2M, BPNT1, C4orf33, CAMK2N1, CAMTA2, CBX4, CCL5, CD47, CD68, CHI3L1, CLIP1, CLN3, CLRN3, COBLL1, COLEC11, CXCL16, DAZAP2, DEPDC7, DHRS1, DLC1, DNAJB2, DNAJB9, DNAJC3, DNALI1, DUSP1, DUSP3, EBF4, EDEM2, ENPP7, EPS8, ERMAP, ETFB, FABP1, FAM151A, FAM174A, FAM8A1, FAM91A1, FBXL17, FBXO6, FBXO8, FGB, FGG, FGL1, FUCA…	52	0.489	0.998	ABCG5, ABHD6, ARSE, ASPA, ASS1, BHMT, C11orf96, C14orf105, C1QB, C8A, C9, CLU, CYP7B1, DHODH, DUSP10, ENTPD5, FMO3, FOS, GAS2, GOLT1A, GPLD1, GPX2, GYS2, HMGCS2, HRSP12, IDO2, IFI27, INHBB, LGALS4, MARC2, MT1G, NAT2, NR1H4, OGDHL, PDK4, PGLYRP2, PHYH, PPARGC1A, PPP1R3C, PRG4, PROZ, SELE, SKAP1, SLC27A5, SLC41A2, SLC6A12, SLCO1B1, SLCO1B3, SMOC1, TBX15, TTC36, XDH	171	0.925	0.941	ABCC5, ABL1, ACOT7, ADAMTS19, AEN, AIF1L, AKR1B1, ALDH1A3, AMD1, ARNT2, ASAP1, BDNF, BLVRA, BMPR1A, BUB3, BZW2, C10orf2, C18orf54, C2orf69, CARM1, CCDC6, CCDC88A, CCNJ, CDC123, CDC45, CDCA5, CENPJ, CENPL, CENPW, CEP68, CHML, CHN1, CHODL, CRLF1, CRMP1, DBF4, DDX25, DIMT1, DNA2, DSN1, EFCAB11, ENAH, ENOPH1, ERC2, FAM169A, FAM189A2, FAM49B, FAM65B, FAT1, FBN3, FSCN1, GAL, GCA, GEMIN5, GINS4, GLI2, G…	22	0.005	1.804	ARMCX2, ATP1B3, BEX2, BEX4, CDC20, CDCA7, CDK1, EPCAM, FAR1, FGF13, FZD7, GINS1, KRT19, MAD2L1, MARCKSL1, MLLT11, NDN, PNMAL1, RAB34, SOX11, UCHL1, ZIC2	67	0.151	1.099	ABCC4, ARL14, ARL4C, ASRGL1, CA8, CDH11, CNTN4, COL1A1, CRIM1, DKK3, DUSP4, EDNRB, EGF, ELOVL7, EPHX4, F2RL1, FAM129A, FKBP14, FLRT2, FZD3, GCNT3, GPRC5A, HS6ST2, IGFBP6, IGSF1, IQGAP1, KRT7, LHFP, LIFR, LIMA1, LOXL1, LRP2, LRP4, MARCKS, MECOM, MST4, MSX1, MTHFD1L, MXRA7, NCK2, OSR2, P4HA2, PCDH7, PRSS16, PRSS23, PRSS35, RAB38, RCN2, S100A10, SH3BGRL3, SLC16A3, SLC1A3, SLC2A1, SLC35F2, SLC7A5, SL…
M00252[TATA]	108	0.291	1.016	A2M, ABCA1, ABCC3, AGT, AMICA1, ANAPC16, ANXA4, APOB, AQP11, ATG4A, ATP10D, ATXN1, BRI3, C11orf54, C5, CAMK2D, CCL20, CCL5, CFI, CHI3L1, CITED2, CLCN5, CREBRF, CXCL1, DENND4C, DHRS7, DISP1, DNAH5, DOCK8, EMP2, FAM114A1, FAM134B, FAM46A, FAM8A1, FAM91A1, FBXO8, FGA, FN1, FRK, GCHFR, GDF15, GLT8D1, GOLIM4, GPR128, HBEGF, HECA, HERPUD1, HINT3, HIST1H2BD, HIST1H2BK, IFIT3, IFNAR2, IL8, IRF1, ITFG1, K…	56	0.026	1.258	ABCA8, ABCB4, ABCG8, ABLIM3, ACADL, ADH1C, ALAS1, ALDH4A1, AMDHD1, APOF, ASS1, BAAT, BCHE, BHMT, CD1D, CYP1A2, CYP2B6, CYP2C8, CYP39A1, CYP4F11, CYP7A1, EGR2, ENTPD5, FTCD, GADD45B, GADD45G, GATM, GC, GLYAT, GPLD1, GRB14, GYS2, HHEX, INHBE, ITIH2, ITIH3, JUN, KLF9, MT1G, NDRG2, NFIC, NR0B2, OGDHL, PHYH, PPARGC1A, PROX1, RAPGEF4, RBP5, S100A8, SELE, SLC25A47, SLC27A5, SLC30A10, SLC41A2, TRIM55, VN…	158	0.488	1.017	ABHD12B, ABHD17C, ADD3, ADNP, ADO, ALYREF, AMD1, ASUN, ATAD5, AUNIP, BARD1, BEND3, BMPR1A, BORA, C10orf2, C11orf73, CABYR, CCDC112, CCDC34, CCNJ, CDC45, CDH13, CDKN3, CHODL, CHSY1, CLGN, COCH, CPXM1, CSRP2, CTGF, CTTNBP2, DCAF16, DDX25, DFFA, DHX36, DNAJC10, DNAJC18, DPY19L3, DROSHA, DZIP1, ENAH, ENOPH1, FAM169A, FAM65B, FAXC, FBXL7, FGFBP3, FHOD3, FLT1, FRAS1, FREM2, FXYD5, GAL, GAP43, GARS, GAR…	18	0.011	1.726	CRISPLD1, DPYSL3, EPCAM, FGF13, FZD7, GALNT7, HEPH, KRT19, LIN28B, MAP1B, MARCKSL1, PODXL, SLC2A3, SOX11, TMEM200A, TUBB2B, VIM, ZIC2	70	0.005	1.343	ANKRD1, ANXA2, ASAP2, ASRGL1, ATP1A1, BNC1, C3orf52, CA4, CDH11, CDH3, CGA, COL1A1, COL4A6, DDR1, DKK1, DUOX2, EDNRB, EPB41L3, F2RL1, F3, FAM3B, FBLN5, FLNC, FLVCR1, FMOD, FOXQ1, FZD6, GABRA2, GOLGA8A, GPR87, ID4, IGFBP3, INPP4B, KLF5, LBH, LIFR, MB21D2, ME1, MMP1, MXRA7, NPPB, PAM, PAPPA, PDGFA, PFN2, PHLDA2, PMP22, PRICKLE2, PRR15, PRR15L, RBP2, RCN2, RHOBTB1, S100A4, SERPINH1, SLC10A2, SLC16A3…
M00437[CHX10]	153	0.518	0.963	A1CF, A2M, AAMDC, ABCA1, ACP2, ADCK2, ALPK2, ANKS4B, AOAH, APOA2, ARRDC3, BCL6, BRI3, C11orf54, C4orf3, C6orf120, C8orf47, CAMK2D, CARD6, CASP7, CCDC68, CCDC92, CEACAM1, CEBPD, CEPT1, CHMP4C, CNKSR3, COMMD3, CPQ, CREBRF, CTSL, DAZAP2, DENND5B, DNAJB4, DNALI1, EDEM3, EGLN1, ERBB2IP, ERRFI1, EXT1, FAM134B, FAM162A, FAM213A, FAM89A, FAS, FMO5, FN1, FNIP1, GIPC2, GLRX, GNS, GOLGA4, GOLGB1, HBP1, HECA…	61	0.616	0.917	ABCA9, ABCB4, ACADSB, ADH1C, AFM, AKR1C4, ALB, ALDH4A1, AMDHD1, ANGPTL3, BCHE, CAT, CD1D, CLU, CYP2C19, CYP4V2, DNASE1L3, ECM2, EPHX1, F5, FETUB, FOSB, G6PC, GLYAT, GPR88, HAO2, HOGA1, HSD11B1, IDO2, IGF1, IGJ, KMO, LECT2, N4BP2L1, NFIA, NMRK1, NR4A2, OGDHL, PALMD, PCK1, PNPO, PPARGC1A, PPP1R3C, PRG4, SEC16B, SELE, SELENBP1, SERPINA6, SERPINC1, SLC17A3, SLC22A1, SLC47A1, SLCO1B1, SLCO1B3, SMOC1, …	250	0.121	1.078	ABI2, ABL1, ABRACL, ACTL6A, ACVR2B, ADAMTS19, ADAMTS3, ADD3, ADNP, ADO, AGTPBP1, AKR1B1, AMMECR1, ANKRD32, ANP32E, AP1S2, ARHGAP19, ARL6IP6, ARNT2, ASPM, ASUN, AUNIP, AURKA, B3GALNT1, BDNF, BEND4, BIK, BLMH, BRCA2, BRIP1, BTBD10, BUB1, BYSL, C14orf166, C18orf54, C2orf40, C4orf21, CA14, CALB1, CAPG, CCDC14, CCDC34, CCNA2, CCNJ, CCT8, CDC123, CDC25A, CDC25C, CDKN3, CENPH, CENPL, CFL1, CHODL, CHRNA5…	12	0.893	0.771	FZD7, GJA1, GPX8, GULP1, LIN28B, MAP1B, NDN, OLFML3, PKIB, RAB34, SERPINE2, TMEM200A	95	0.005	1.22	AMIGO2, ANKRD1, APPL2, ARL4C, BBS12, BTG3, C3orf52, CA8, CCNG2, CDH6, CDX2, CGA, CLDN7, COL4A2, COL4A5, COL4A6, CORO2A, CSGALNACT1, CXCL5, DAB2, DKK1, EGF, ELOVL4, ENPP5, EPB41L3, F2RL1, FMNL2, FUT8, GALNT6, GOLM1, GPR87, GRHL2, GUCY2C, GXYLT2, H2AFY, HEG1, IGF2BP2, IGFBP3, ITGA3, KLF5, LAMB3, LAPTM4B, LHFP, LOX, LOXL1, LPCAT1, LRCH2, LXN, MMP1, MN1, MOB3B, MSX1, MSX2, NAALAD2, NDNF, NEDD4L, NPNT…
M00498[STAT4]	313	0.033	1.085	A1CF, ABCC3, ABCG1, ABHD12, ABHD15, ABHD5, ACMSD, ACO2, ACOT13, ADCK2, ADCY6, AHNAK, AHSG, AKAP9, AKR1C1, AKR1D1, AKTIP, ALDH1A1, ALG9, ALPK2, AMBP, AMICA1, AMPD2, ANG, ANKRA2, AOAH, APOA2, APOB, APOL6, APOLD1, AQP11, AQP3, ARRDC3, ARSD, ASAH1, ASGR1, ATG4A, ATP10D, ATXN1, BCDIN3D, BIRC3, BLZF1, C11orf54, C3, C4orf33, C6orf89, CAMTA2, CAST, CCDC68, CDKN1A, CFI, CHIC2, CLCN5, CLN3, CNKSR3, COMMD3,…	126	0.599	1.043	A1BG, AADAC, ABCA6, ABCA9, ABCB1, ABCB4, ABLIM3, ACADL, ACADSB, ACOT12, ACOX1, ACOX2, ACSL1, ADH1A, ADH1C, ADH4, ADHFE1, ADRB2, AKR1C2, ALDH1L1, ALDH4A1, ANGPTL3, AR, ASB9, BAAT, BCO2, BLNK, C19orf80, C1orf168, C4BPB, C6, C8G, CAT, CDO1, CFH, CNDP1, CPED1, CRP, CTSS, CUX2, CYP27A1, CYP3A43, CYP3A5, CYP4V2, DHODH, DPYS, ECHDC3, ECM2, EGR2, ENPEP, EPHX2, ETFDH, ETNPPL, F7, FETUB, FMO3, FOLH1, FXYD1…	453	0.055	1.075	ABHD12B, ABI2, ABRACL, ACPL2, ACTG2, ACTL6A, ADAM17, ADAMTS19, AGPAT4, AGPAT5, AIF1L, ALDOA, ALMS1, AMD1, ANKRD32, ANP32A, ANP32E, ANTXR1, ANXA5, AP1S2, AP2B1, ARID2, ARNT2, ASAP1, ASF1A, ASUN, ATAD5, ATIC, AURKA, B3GALNT1, B4GALT6, BEND3, BEND5, BLMH, BLVRA, BNC2, BOD1, BRINP1, BTF3L4, BUB1, BUB3, BYSL, BZW2, C11orf82, C14orf166, C16orf59, C17orf75, C18orf54, C21orf59, C2orf69, C5orf54, CA14, CA…	26	0.606	0.919	ACTC1, ANXA3, BCAT1, COL1A2, DPYSL3, ECT2, EPCAM, GPC3, KIF20A, LAMB1, LDHB, LRRC1, MAP1B, NAP1L3, PFKP, PITX2, PNMAL1, PTN, RAB34, RRM2, SCRN1, SOX11, TMEM200A, TUBB2B, TUBB6, VCAN	168	0.005	1.188	ADAM9, ADAMTS9, AGR2, ALDH18A1, AMOT, AMOTL2, ANK3, ANKRD1, APPL2, ARHGEF10, ARL14, ASAP2, ATP1A1, B3GNT5, BAMBI, BBS12, C12orf5, C19orf33, C1orf116, CCNG2, CD44, CDC42EP3, CDH17, CDH6, CDX2, CKAP4, CLIC1, CNTN4, COL12A1, COL4A6, COL5A2, COL6A3, CORO2A, COTL1, CPE, CRYAB, CTSV, CXCL5, CYBA, DCN, DDX26B, DKK1, DPP10, DUSP9, EDNRB, EGF, ELOVL4, ENDOD1, ENPP5, EPB41L3, EPHX4, ERP27, F3, FAM129A, FAM…
M00671[TCF-4]	113	0.007	1.177	ABCA1, ABHD15, ABHD2, ACSL5, ADCY9, AFTPH, AGO4, AKR1D1, ALCAM, ALPK2, ANAPC16, ANKRD37, APOL6, ARRDC3, ASAH1, ATXN1, BCL6, BNIP3, C1orf115, C4orf33, C8orf4, C8orf47, CD68, CEPT1, CHST13, CLCN5, COMMD3, CREBRF, CREG1, CYB561A3, DENND5B, DNAJC1, ERRFI1, ETHE1, FABP1, FAM107B, FAM13C, FAM177A1, FAM213A, FAM91A1, FBXO8, FGB, FLVCR2, FNDC3A, FPGT, GALM, GHR, GINM1, GPX3, GSTK1, HBP1, HECA, HERPUD2, I…	30	0.986	0.746	ADH1A, ANXA10, ART4, C14orf105, C1QB, CD1D, CYP3A4, ENPEP, ENTPD5, FOLH1, GAS2, GC, GPR88, HABP2, HAO1, HLF, ITIH2, NFIB, NR1H4, PALMD, PBLD, PROX1, SERPINC1, SHBG, SKAP1, SLC17A3, SLC27A2, SYTL4, TBX15, TRPM8	159	0.044	1.134	ACTL6A, ADAMTS19, ADD3, ANP32A, ANTXR1, ARID2, ARMC9, ARPC2, ASAP1, AURKA, B3GALNT1, B4GALT6, BCL11A, BCL2L12, BNC2, BRINP1, BRIX1, BTBD10, CAD, CCDC137, CCDC88A, CCNA1, CCNJL, CCT4, CD200, CDC6, CDCA3, CDKN3, CENPH, CEP152, CEP55, CEP68, CETN3, CHODL, CKAP2, CLDN11, CLSTN1, CMTM4, CSNK1E, DAZL, DDX11, DEK, DSCC1, DSE, DYRK2, E2F8, EID2B, EML1, ERH, EXOSC2, FAM102B, FAM19A4, FAR2, FAT3, FBXO45, F…	10	0.548	1.062	ATP1B3, DPYSL3, EPCAM, GALNT7, GPC3, LIN28A, OLFML3, RAB34, SERPINE2, STK39	63	0.005	1.339	ACTA2, AGR2, AMOTL2, ANK3, ANKS1A, ARID3A, BASP1, BMP2, C1orf116, CDH11, CDX2, COL4A6, COL5A1, CRIM1, CRISPLD2, CYP1B1, DAB2, DKK1, DPP10, ENPP5, FAM3B, FKBP11, FLRT2, GPR87, HSPA12A, ID4, IGFBP3, INPP4B, ITGA2, LBH, LHFP, LRP4, MATN3, NEDD4L, PAM, PAPPA, PCDH7, PDGFA, PLCE1, PRDM1, PRR15L, PRSS23, PSPH, PTPRM, RAB11FIP1, RBP2, RHOBTB1, RSPO3, SELM, SGK223, SLC10A2, SLC35F2, SLC44A3, SLC7A11, SLC…
M00104[CDP_CR1]	161	0.095	1.159	A2M, ABCG1, ABHD12, ACOT13, ACP2, ACYP2, AES, AFTPH, AGA, AGT, AKTIP, ALCAM, ALDOB, ALPK2, AMBP, AMICA1, AMPD2, ANAPC16, ANKRA2, ANKRD37, ANPEP, APOA2, APOB, APOC3, APOL6, APPBP2, ARAP2, ASGR1, ASXL1, ATP1B1, ATP7B, BACE1, BIRC3, BLZF1, BPNT1, BRI3, C11orf54, C4orf3, C4orf32, C6orf89, C8B, C8orf47, CAPN5, CHID1, CIB1, CMTM8, CNKSR3, CPS1, CRAT, CREB3L3, CREBRF, CRELD1, CTSA, CXCL1, CXCL2, CYP1A1,…	73	0.006	1.254	ABCA6, ABHD6, ACOT12, ADH1A, AFM, AGTR1, AHR, ALDH4A1, ALDH5A1, ALDH6A1, AMDHD1, ANXA10, APOA5, APOF, AR, ARG1, ASB9, BAAT, C19orf80, C1QC, C8G, CAT, CLU, CNTN3, CPB2, CPED1, CYP27A1, CYP3A4, CYP3A7, EGR2, ENPEP, ETFDH, F7, FBP1, FCN3, FXYD1, GOLT1A, GPR88, HRG, HSD11B1, IDO2, IFI44, IGFBP1, IL1RAP, ITIH3, LEPR, LPA, LRG1, METTL7A, MT1F, NFIB, NMRK1, NR1H4, NR1I2, NR1I3, ONECUT2, PCK1, PDK4, PON3…	227	0.034	1.118	ABCC5, ACPL2, ADAM17, ADAMTS19, ADNP, AGPAT5, AGTPBP1, AIF1L, ALDH1A3, ALDOA, ANP32A, AP3M2, ASUN, AURKA, B3GALNT1, BDNF, BEND3, BEND4, BIK, BMPR1A, BOD1, BORA, BUB1B, C10orf2, C11orf73, C14orf166, C4orf46, CALB1, CCAR1, CCDC137, CCT2, CCT3, CCT8, CDC123, CDCA2, CDCA3, CDCA5, CDK4, CENPA, CENPJ, CENPN, CEP55, CEP78, CERS5, CIB2, CIRH1A, CLDN11, CLSTN1, COPS3, CPVL, CRABP2, CSE1L, CSNK1E, CSTF2, C…	14	0.528	1.027	CDCA7, CDK1, FAR1, HEPH, LAMA1, OLFML3, ORC6, PFKP, PTN, PTPRZ1, RACGAP1, TMEM200A, TPM4, VCAN	74	0.131	1.086	ADAM9, AKAP12, ANKS1A, ATP1A1, BAMBI, BASP1, BBS12, C15orf48, CA4, CCDC80, CCNG2, CDH11, CDH3, CIDEC, COL11A1, COLEC12, CRIM1, CSGALNACT1, CYP1B1, DDX26B, DFNA5, DPP10, DUSP4, EDNRB, EGF, ENPP5, FAM217B, FBLN5, FOXQ1, FSTL1, GABRA2, GABRB1, GATA3, GEM, GLIS2, GXYLT2, H2AFY, IGDCC4, IGFBP3, IMPDH1, KIAA1211, KRT7, LMCD1, LRCH2, MARCKS, MB21D2, MECOM, METTL9, MN1, MPZL1, MSX1, MYLIP, NAALAD2, PDZRN…
M00346[GATA-1]	160	0.067	1.132	ABCA1, AFTPH, AKR1C1, AKR1C3, AKTIP, ALDH1A1, ALPK2, ANKRA2, ANPEP, APLP2, APOC3, ARRDC3, ARRDC4, ATP7B, C3, C5, C6orf120, CASC4, CD164, CD47, CD59, CD68, CD99, CEP104, CHIC2, CIB1, CMTM8, CPS1, CTAGE5, CXCL2, CYSTM1, DCAF6, DCBLD1, DENND4C, DENND5B, DEPTOR, DHRS1, DIP2C, DNAH5, DNAJB4, DUSP28, DUSP3, EDEM1, ELF1, EMP2, ENPP4, EPS8L2, ERRFI1, ETHE1, FABP1, FAM174A, FAM177A1, FAM73A, FAM91A1, FBXL…	61	0.14	1.031	AADAC, ABCA6, ABCA9, ABCB1, ABCG8, ADH1C, ADRB2, AGXT2, AKR1C2, AR, ART4, BAAT, C6, C8A, CAT, CP, CUX2, CYP2C9, CYP3A5, CYP7B1, DAO, DMGDH, DNASE1L3, DUSP10, ECHDC3, ETNPPL, F8, FBP1, FETUB, GC, GIMAP2, GLYAT, GREM2, HABP2, IFIT1, IGFBP1, IL1RAP, ITIH1, JUN, KAT2B, LYSMD2, MAOB, MAT1A, MT1M, NADK2, NAT8, NR4A2, PBLD, PCK1, RUNDC3B, S1PR1, SERPING1, SHMT1, SLC30A10, SLC47A1, SRGN, SULT1E1, SYBU, U…	203	0.612	0.983	ABCC5, ACACA, ACTL6A, ACVR2B, ADAMTS3, ADD2, ADNP, AMD1, ANK2, ANP32A, AP2B1, ASF1A, ASUN, B3GNT7, B4GALT6, BARD1, BDNF, BEND4, BLVRA, BMPR1A, BRD7, BTBD10, C14orf166, C17orf75, C3orf14, C5orf54, C9orf135, CAD, CALB1, CAMSAP2, CCDC109B, CCDC113, CDC123, CDC25C, CENPK, CENPL, CENPM, CENPW, CEP55, CHAF1A, CHD7, CHRNA5, CLDN11, CMTM7, CPSF2, CPVL, CRLF3, CSNK2A1, CYYR1, DCAF13, DDX20, DENR, DNAJC18,…	15	0.373	1.083	ARMCX2, ATP1B3, BEX4, CDCA7, COL1A2, DLK1, FGF13, IGF2BP3, LRRC1, MAD2L1, PODXL, SACS, SERPINE2, SLC2A3, UCHL1	84	0.006	1.212	ABCC4, ALDH18A1, ANXA1, APPL2, ARHGEF10, ASRGL1, BASP1, CACNB3, CKB, CNTN4, COL5A2, CRIM1, CRISPLD2, CSGALNACT1, CXCL5, CYP1B1, EFEMP1, ELF4, ELOVL4, ENDOD1, ENPP5, EZR, F2R, FAM129A, FMOD, GALNT3, GLIS2, GOLM1, GPRC5A, IGSF1, IKBIP, IMPDH1, ISX, ITGA2, ITGA3, ITGAV, ITGB6, KDELR3, KLF5, KRT7, LBH, LGALS3, LOX, LOXL1, MAP9, MB21D2, MEP1A, METTL9, MMD, MOB3B, MPZL1, MYOF, NCK2, NEDD4L, OLR1, PAQR8…
M00423[FOXJ2]	300	0.04	1.079	A1CF, A2M, ABCC3, ABCG2, ACSS3, ACVR1B, ADCY6, ADK, AGMAT, AGPAT9, AIG1, AKR1C3, ALDH1A1, ALDOB, ALPK2, AMICA1, ANAPC16, ANKRA2, ANKRD37, ANKS4B, AOAH, APLP2, APOE, APOL6, ARHGDIB, ATP10D, ATP1B1, ATP7B, ATXN1, B2M, BCL6, BHLHE40, BLZF1, BTG2, C11orf54, C12orf23, C1orf115, C1orf53, C4orf3, C4orf33, C5orf24, C6orf120, C6orf89, C8orf4, CALCOCO2, CAMK2D, CAPN7, CASC4, CCDC92, CD47, CEBPD, CFI, CGN, …	124	0.181	1.065	ABAT, ABCA6, ABCA9, ABCG8, ACOT12, ACSL1, ACSM5, ADH1A, ADH1C, ADH6, ADHFE1, AGXT2, AHR, ALB, ALDH4A1, ALDH8A1, AMDHD1, ANGPTL3, AOX1, APCS, AR, ART4, BAAT, BBOX1, BCHE, BCO2, BHMT, BHMT2, C14orf105, C4BPA, C6, C8A, C9, CAPN3, CAT, CD1D, CDO1, CFHR5, CLDN1, CNDP1, CNTN3, CPB2, CXCL13, CYP2A7, CYP2C18, CYP2C8, CYP2C9, CYP39A1, CYP3A7, CYP4A11, CYP4V2, CYP7A1, CYP7B1, DECR1, DMGDH, DNAJC12, ECM2, E…	450	0.006	1.108	ABCC1, ABCC5, ABHD12B, ABI2, ACBD6, ACTA1, ACTG2, ACTL6A, ACVR2B, ADAMTS19, ADNP, ADO, ADRBK2, AGPAT4, AGTPBP1, AKIRIN1, AMMECR1, ANKRD27, ANXA5, APITD1, ARHGAP11A, ARID2, ARL6IP6, ARMC9, ARPC2, ASF1A, ASPM, ASUN, ATIC, AUNIP, BARD1, BDNF, BEND3, BEND5, BLMH, BORA, BRCA2, BRIP1, BRIX1, BTBD10, C11orf48, C11orf73, C11orf82, C1QBP, C1orf198, C2orf40, C2orf69, C4orf46, C5orf54, C9orf135, CACNA2D3, C…	34	0.039	1.247	ACTC1, ANLN, ASNS, CCNB2, COL1A2, CRISPLD1, FAR1, GJA1, IGF2BP3, KIF20A, LAMA1, LAMB1, LDHB, LIN28A, LRRC1, MAP1B, MLLT11, NAP1L3, NDN, ORC6, PFKP, PITX2, PMAIP1, PTPRZ1, RRM2, SACS, SERPINE2, SLC39A10, STK39, TET1, TMEM200A, TUBA1A, UCHL1, VCAN	141	0.438	1.034	ABCC4, ADAMTS9, AGR2, AKAP12, AMOT, ANXA2, ATP1A1, B3GNT5, BAMBI, BASP1, BBS12, BNC1, BTBD3, C1orf116, C5orf30, CCDC80, CD109, CDH11, CDH17, CDH6, CDKN1C, CDS1, CEACAM6, CGA, CLIC1, CNTN4, COL4A2, COL5A2, CPE, CRISPLD2, DCDC2, DFNA5, DPP10, DPYSL2, DSC2, EFNB2, ELOVL4, ENDOD1, ENPP5, EPB41L3, EPHX4, ERP27, F2R, F3, FHL2, FKBP14, FMO1, FSTL1, FUT8, FZD3, FZD6, GABRB1, GALNT3, GLS, GOLM1, GPR87, GR…
M01014[SOX]	171	0.462	1.037	A1CF, A2M, ABHD12, ACYP2, AGT, AKTIP, ALDOB, AMICA1, ANKRA2, APOB, ARRDC3, ATF6, ATP10D, B2M, BIRC3, BLZF1, C11orf54, C4orf3, C4orf33, C5, CACNA1D, CASP7, CDKN1A, CEPT1, CHID1, CHMP4C, CLN5, CPPED1, CPS1, CRAT, CTAGE5, CTSL, CTSZ, CYB5R1, DCBLD1, DEPTOR, DGAT2, DIO1, DIP2C, DMD, DNAH5, DNAJB4, DST, EMP1, EMP2, ERMAP, FAM134B, FAM13C, FAM162A, FBXL15, FCHO2, FGG, FGL1, FLVCR2, FN1, FNDC3A, FNIP2, …	76	0.187	1.1	AADAC, ABCA9, ABCG8, ACOX1, ADH6, ADIRF, AHR, ALB, ALDH8A1, ANGPTL3, APCS, APOC1, APOF, ASS1, BAAT, BCHE, BHMT, C8A, CAT, CNDP1, CPEB3, CPED1, CYP27A1, CYP2A7, CYP2C9, CYP3A7, CYP4F11, CYP4V2, CYP7B1, ECM2, ENTPD5, ETNPPL, F13B, FETUB, GADD45G, GC, GCKR, GNMT, GPR88, GPX2, GRB14, HABP2, HAO2, HSD11B1, IGF1, IGFALS, ITIH2, ITIH4, KMO, KNG1, MAOA, MYOM1, MYRIP, NAT8, NR1H4, NR1I3, OAS1, ONECUT2, OT…	257	0.232	1.067	ACTL6A, ADRBK2, AGO2, AMMECR1, ARID2, ATP1A2, ATP8B2, BARD1, BLM, BLVRA, BORA, BTF3L4, C10orf2, C16orf59, C4orf21, C4orf46, CA14, CABYR, CALB1, CAPRIN1, CARM1, CBX5, CCAR1, CCDC109B, CCDC138, CCDC88A, CCT2, CDC7, CDH13, CELF2, CEP152, CETN3, CHD7, CHEK1, CHN1, CHODL, CHRDL1, CHRNA5, CHST6, CNIH4, CNOT6, CRABP2, CSTF2, CTPS2, DBN1, DCAF12L1, DCLK1, DEPDC1, DEPDC1B, DFFA, DHX15, DIAPH3, DSE, DUT, E…	23	0.113	1.422	ACTC1, BEX4, CDK1, COL1A2, CRISPLD1, ECT2, FAR1, GALNT7, GJA1, KIF20A, LAMB1, MAD2L1, MAP1B, MARCKSL1, NAP1L3, PTN, PTPRZ1, RAB34, SACS, SLC25A36, TPBG, TUBB2B, VCAN	100	0.006	1.236	ADAM9, ADAMTS9, ANK3, ANKRD1, ANKS1A, APOBEC3B, APPL2, BASP1, BMP2, BNC1, BTBD3, BTG3, C3orf52, C5orf30, C7orf60, CA8, CCND2, CCNE1, CDKN1C, CGA, CLDN7, COL11A1, COL4A2, COL4A6, COTL1, DCN, DKK1, DMKN, DPP10, DUSP4, EDNRB, EFNB2, EGFL6, FAM217B, FLNC, FMOD, GABRA2, GCNT1, GCNT3, GLS, GOLGA8A, GOLM1, GPR160, GPR87, GREM1, GXYLT2, H2AFY, HEG1, HOXC6, HSPB8, ID4, ITM2C, KLHL13, LAMA5, LAYN, LCT, LHF…
M00059[YY1]	149	0.8	0.942	ABCG2, ABHD2, ABHD3, ACMSD, AES, AFTPH, AHSG, AIG1, ALG9, ANKRA2, ANKS4B, APOC3, APOL6, AQP11, ARHGDIB, ARSD, ATG4A, C4orf3, CAMK2D, CAMTA2, CASP8, CD164, CD59, CD68, CGN, CHIC2, CHST13, CLRN3, CPEB4, CRELD1, DDC, DDIT3, DDX60L, DEPTOR, DERA, DIP2C, DISP1, DMD, DOCK8, EDEM1, EPS8, ERAP1, ERRFI1, FAM13C, FAM46A, FGB, FGL1, FZD4, GBP1, GIPC2, GOLGA4, GPR126, GSTK1, HBP1, HEBP1, HECA, HIST2H2BE, HSD…	67	0.424	1.011	ABCA6, ABCA9, ACADL, ACADSB, ACOT12, ACOX2, ACSL1, ADH6, ANXA10, AOX1, APCS, ARG1, ASB9, BCO2, BHMT2, C8A, C9, CDO1, CLDN14, CSTA, CYP1A2, CYP2A7, CYP2B6, CYP2C19, CYP2C9, DAO, DNAJC12, EGR2, ENPEP, FAH, FOLH1, FOS, G6PC, GSAP, GYS2, HLA-DRA, HSD11B1, IFI44, KNG1, LCAT, LRG1, MARC2, METTL7A, MLIP, MYOM1, MYRIP, N4BP2L1, NAT2, NR1I3, NT5E, PFKFB1, PNPO, PROC, RARRES3, SERPINA7, SLC22A3, SMOC1, SRG…	243	0.233	1.051	ABI2, ABL1, ACTL6A, ADAMTS19, ADNP2, AGPAT5, ALDOA, ARID2, ASF1A, AURKA, BAX, BCL11A, BLMH, BOD1, BRIX1, C14orf166, C17orf75, C18orf54, C3orf14, CACHD1, CASC5, CCDC14, CCDC86, CCNA2, CCNF, CCT3, CDCA2, CDKN3, CENPQ, CEP135, CEP152, CERS5, CIAPIN1, CIB2, CRLF1, CTDSPL2, CTGF, CTSC, DDIT4L, DEPDC1B, DESI2, DNMT3B, DOCK11, DOK5, DPPA4, DSE, DYRK2, E2F3, E2F5, EEF1E1, EGLN3, EID2B, ELAVL2, EML1, ESCO…	19	0.294	1.225	ANLN, BCAT1, CDK1, COL1A2, DPYSL3, FGF13, GALNT7, GJA1, LIN28B, MAP1B, MLLT11, PFKP, PMAIP1, PTPRZ1, SACS, STK39, TMEM200A, TUBA1A, TUBB6	95	0.007	1.225	ACTA2, ADAM9, ADAMTS9, AMOT, AMOTL2, ANK3, ANXA1, APPL2, ARL14, BTG3, C3orf52, C7orf60, CCDC80, CCNG2, CDH17, CDH6, CEACAM6, CLDN7, COL15A1, COL4A6, COL5A2, CPE, CRIM1, CRYAB, CSGALNACT1, DDX26B, DUOX2, EGF, ELOVL4, ENPP5, EPB41L3, FKBP14, FOXQ1, FZD3, GEM, GLS, GOLGA8A, GREM1, GXYLT2, ID3, ID4, IGFBP6, IGSF1, ITGAV, KLF5, KRT6A, LBH, LEPREL4, LGALS3, LOX, LRP2, LXN, LYPD1, MAP9, MARCKS, MN1, MOB…
M00095[CDP]	175	0.422	0.994	AAMDC, ABHD16A, ACVR1B, AFTPH, AGT, AKAP13, AKAP9, AKR1C1, ANPEP, APOA2, APOLD1, AQP11, ARAP2, ARHGDIB, ATF6, ATP10D, ATP7B, ATXN1, BCL6, BIRC3, BNIP3, BRI3, C11orf54, C19orf10, C4orf33, C5, C8orf4, CAMK2D, CCL5, CDK19, CHD9, CLIP1, CLRN3, COMMD3, CPS1, CST3, CTSA, CXCL1, DENND4A, DENND5B, DEPDC7, DEPTOR, DGAT2, DLC1, DMD, DNAJB2, DNAJB9, DUSP3, EDEM1, ENPP4, ERBB2IP, F10, FABP1, FAM162A, FAM177A…	65	0.976	0.881	A1BG, AHR, ALB, ALDH4A1, ASPA, BAAT, BBOX1, BCO2, BHMT, C4BPA, CAT, CLDN14, CNDP1, CNTN3, CP, CPB2, CPED1, CUX2, CYP2C19, CYP2C9, CYP4F2, CYP7A1, DHODH, DMGDH, F5, GADD45G, GAS2, GIMAP2, GRAMD1C, GYS2, HAL, HNMT, HRG, HRSP12, ITIH1, KMO, LECT2, METTL7A, MFSD2A, MYOM1, N4BP2L1, NAT8, NR0B2, PAH, PC, PIK3C2G, PLA1A, PPARGC1A, PPP1R3C, PRG4, PROZ, S100A8, S1PR1, SERPINA7, SERPINC1, SHMT1, SKAP1, SLC…	290	0.007	1.127	ACTL6A, ADAM17, ADAMTS3, ADNP, AEN, AFAP1, AGPAT5, AIF1L, ALMS1, AMMECR1, ANK2, ANKRD32, ANP32E, ANTXR1, ANXA5, ARNT2, ASAP1, ASPM, AURKA, AURKB, BARD1, BCL11A, BEND3, BOD1, BRIP1, C11orf73, C18orf54, C1orf198, C2orf69, C4orf21, CAD, CALB1, CASC5, CCDC138, CCDC34, CCNA1, CCNJ, CDC123, CDC25A, CDC25C, CDC6, CDCA5, CDR2L, CENPL, CEP135, CEP78, CHN1, CHRNA5, CHST6, CIRH1A, CIT, CKAP2, CLGN, CMSS1, C…	15	0.618	0.869	ACTC1, DLGAP5, EPCAM, FBN2, GPC3, IGF2BP3, LRRN1, MLLT11, NAP1L3, SCRN1, SERPINE2, TMEM200A, TPBG, TUBA1A, TUBB6	101	0.075	1.17	ACTA2, ANXA1, ARL4C, BAMBI, C5orf30, CA4, CAPN2, CCDC80, CD3D, CDH6, CDX2, CGA, CKB, CNTN4, COL11A1, COL4A5, COL5A2, CRIM1, CXCL5, CYP1B1, DFNA5, DKK1, DKK3, DLG5, DUSP4, EDNRB, EFNB2, EGF, ELOVL7, EPB41L3, FAM217B, FBN1, FBXL2, FKBP14, FMNL2, FUT8, GALNT3, GALNT6, GOLGA8A, GXYLT2, HOXC6, ID4, IGDCC4, IGF2BP2, IGSF1, IQGAP1, ITGA2, ITGA3, ITM2C, KIAA1211, KLF5, KLHL13, LAMB3, LAMC1, LCT, LHFP, LI…
M00377[Pax-4]	185	0.033	1.1	AAMDC, ABCC3, ABHD12, ABHD16A, ABHD2, ACYP2, AGT, AHNAK, AKR1C3, ALG9, AMBP, ANKRA2, ANKS4B, ANPEP, ANXA4, APOBEC3F, APPBP2, B2M, BCDIN3D, BCL6, BIRC3, BTG2, C11orf24, C11orf54, C1orf53, C1orf85, C4orf3, C5, C6orf120, CACNA1D, CAPN7, CASC4, CCDC68, CD47, CEACAM1, CEBPD, CHIC2, CHMP4C, CLIP1, COMMD3, CPPED1, CREBRF, CST3, CTSL, DDX60L, DEPTOR, DHRS1, DHRS7, DNAH5, DNAJB4, DNAJB9, DOCK8, DUSP1, EDE…	71	0.703	1.008	ABCA6, ABCA9, ABCB1, ADH1A, ADH6, AFM, AHR, AKR1C4, ALDH1L1, ALDH5A1, ALDH8A1, ANXA10, AOX1, AR, ART4, BCHE, BCO2, C14orf105, C6, CAT, CD163, CDO1, CLU, CPEB3, CSAD, CTSS, CYP2C18, CYP2C9, CYP39A1, DNASE1L3, F8, GC, GLYAT, GPLD1, GPR88, GSAP, HAMP, HLA-DRA, HRG, IFI44, IGJ, KLF9, KMO, MARC2, METTL7A, MLIP, OGDHL, ONECUT2, PALMD, PCK1, PIK3C2G, PIPOX, PLSCR4, PON3, PPARGC1A, PROX1, S100A8, SEC16B,…	270	0.007	1.1	ABHD12B, ABL1, ABRACL, ACACA, ACTA1, ADAM17, ADD3, AGPAT4, AGTPBP1, ANKRD32, AP1S2, ARL6IP6, ARMC9, ASPM, ASUN, AUNIP, AURKA, BAX, BIRC5, BNC2, BORA, BRCA2, C2orf40, C4orf46, C5orf34, CABYR, CAMSAP2, CAV1, CCDC109B, CCDC160, CCDC34, CCDC6, CDC25A, CDCA2, CDK2AP1, CENPF, CENPJ, CETN3, CHD7, CHN1, CHODL, CHRDL1, CKS2, CLGN, CMSS1, CMTM7, CNOT7, COA1, COCH, CTDSPL2, CTGF, CTSC, CTTNBP2, CTTNBP2NL, C…	19	0.449	1.153	ACTC1, ARMCX2, CCNB2, ECT2, GALNT7, GINS1, GULP1, HEPH, MAD2L1, MAP1B, PFKP, PKIB, RAB34, SLC25A24, SOX11, TMEM200A, TPBG, UCHL1, VCAN	96	0.073	1.165	ADAMTS9, AGR2, AMOT, AMOTL2, ARL4C, BASP1, BBS12, BTG3, CA8, CCNG2, CD109, CDC42EP3, CDS1, CNTN4, COL4A1, COL4A5, CPE, DCDC2, DFNA5, DPP10, EFNB2, F2R, FAM217B, FILIP1L, FKBP11, FMNL2, FZD6, GABRB1, GALNT6, GCNT1, GEM, GOLGA8A, GOLM1, GREM1, HSD3B1, IKBIP, INPP4B, ITGA2, KIAA1211, KLF5, KRT6C, LAMB3, LGALS3, LIMA1, LPAR1, LRCH2, LYPD6B, MEP1A, MMP1, MSX1, MSX2, MTHFD1L, NAALAD2, NPNT, OLR1, PAPSS…
M00484[Ncx]	112	0.966	0.868	ABCA1, ABHD16A, ACP2, ACSL5, AHNAK, ALCAM, ALG9, AMBP, AMICA1, ATF6, ATG4A, ATP8B1, ATXN1, BIRC3, C11orf54, C6orf120, C8B, CAMK2D, CAPN7, CCL5, CEBPD, CGN, CLDN3, CPM, CPS1, CRTC3, CYP4X1, DAP, DHRS1, DNAH5, DNAJB2, DNAJB9, DNAJC3, DNALI1, DOPEY2, DTX3L, DUSP28, ERAP1, ETFB, FAM107B, FAM134A, FAM13C, FAM69A, FBXL17, FOXA1, FOXP1, FRK, HBP1, HINT3, ITFG1, KCNJ8, KDM6B, LAMB2, LEAP2, LIMCH1, LMBRD1…	41	0.98	0.759	AADAC, ABCB1, ABCB4, ADH6, AFM, ALDH5A1, ANGPTL3, ANXA10, AQP9, ARSE, BBOX1, BLNK, C4BPA, CLDN1, CNTN3, CPN2, CYP3A43, CYP4F2, DPYS, EPHX1, F8, FETUB, FMO4, FTCD, FUOM, G6PC, HAMP, IGF1, IL1RAP, KAT2B, KMO, METTL7B, NAT8, OGDHL, ONECUT2, PALMD, SERPINA4, SHBG, SLC2A2, TBX15, VNN1	216	0.007	1.147	ACOT7, ADD3, ADO, ADRBK2, AKIRIN1, AKR1B1, ALPK3, AMMECR1, ANK2, ASUN, ATP8B2, BDNF, BNC2, BTBD10, BZW2, C10orf2, C11orf82, C16orf59, C1orf198, C3orf14, C5orf34, C5orf54, CASP3, CCDC109B, CCDC34, CCDC8, CCT8, CDC6, CDCA3, CDCA5, CDCA7L, CENPF, CENPH, CENPL, CENPQ, CEP152, CEP78, CIRH1A, CSTF2, CTSC, DBF4, DBN1, DCTPP1, DDX11, DDX25, DIAPH2, DNAJB6, DNER, E2F7, ESCO2, EZH2, FAM102B, FAM124A, FAM49…	18	0.039	1.423	ANXA3, ARMCX2, CDC20, ESRP1, GPX8, IGF2BP3, LDHB, LRRN1, NAP1L3, NDN, OLFML3, PTPRZ1, RAB34, SACS, SOX11, TMEM200A, TUBB6, VIM	72	0.188	1.139	ACTA2, AMIGO2, AMOTL2, ANK3, ANKS1A, ANXA1, ANXA2, BMP2, CDH6, CLIC1, CNTN4, COL4A2, COL4A5, COL4A6, COTL1, CRISPLD2, CSGALNACT1, DAB2, DCDC2, DDR1, DDX26B, DFNA5, DUOX2, EFEMP1, EPS8L3, FKBP14, FLRT2, FUT8, GATA3, GEM, GNRH2, HK2, HOXC6, HSPB8, IGSF1, IKBIP, ISX, ITGA3, LGALS3, LIMA1, LOX, LOXL1, LRCH2, LRP2, LRP4, MSX2, MYOF, NCK2, OSR2, PFN2, PIP5K1B, PLAC8, PLD5, PRR15L, RAB11FIP1, RAB3B, S10…
M00161[Oct-1]	215	0.787	0.972	ABCG2, ABHD12, ABHD5, ACO2, ACSS3, ACYP2, AFTPH, AGA, AGT, AKAP13, AKR1C1, ALDH1A1, ANAPC16, APPBP2, ARAP2, ARRDC3, ARRDC4, ATP10D, ATP1B1, BIRC3, BTBD6, C12orf23, C4orf3, C4orf32, C5, CADM1, CAMTA2, CARD6, CBX4, CDK19, CDKN1A, CEACAM1, CHST13, CIB1, CIDEB, CLIP1, CLN5, CLRN3, CNGA1, CNKSR3, COMMD3, CPEB4, CPPED1, CPS1, CREBRF, CREG1, CTAGE5, CXCL1, DCBLD1, DDIT3, DIO1, DIP2C, DLC1, DMD, DNAH5, D…	101	0.2	1.091	A1BG, ABCA6, ABCA9, ABCB1, ABCB4, ACADSB, ACOT12, ACSM3, ADH1C, ADH6, ADHFE1, ADRB2, AGXT2, AKR1C2, AKR1C4, ALAS1, ALDH2, ALDH5A1, ALDH6A1, APCS, APOL1, AR, ART4, ASB9, ASPA, AZGP1, BCHE, BCO2, BHMT, BHMT2, BLNK, C4BPB, C6, CAT, CD163, CD1D, CNTN3, CPEB3, CSAD, CUX2, CYP4A11, CYP4F11, CYP8B1, DHODH, DNASE1L3, EGR2, ENPEP, EPHX2, ETNPPL, F11, F5, F8, FCN3, FOS, GADD45G, GAS2, GATM, GC, GLS2, GLYAT…	369	0.008	1.142	ABL1, ABRACL, ADAM17, ADAMTS19, ADAMTS3, ADNP, ADNP2, ADORA2B, AFAP1, AGPAT5, ALDH1A3, ALDOA, ALMS1, ANP32A, ANP32E, ARHGAP11A, ARNT2, ASF1A, ASPM, ATAD5, AUNIP, AURKA, B3GALNT1, B4GALT6, BCL2L12, BEND3, BMPR1A, BRCA2, BRINP1, BRIP1, BRIX1, BTBD10, BYSL, C2orf40, C2orf69, C3orf14, CABYR, CAPG, CASC5, CAV1, CCDC113, CCDC34, CCDC6, CCDC8, CCNA1, CCNJL, CCT3, CDC25A, CDCA3, CDCA4, CDKN3, CECR1, CELF…	25	0.283	1.153	ANXA3, ATP1B3, CDC20, COL1A2, CRISPLD1, DPYSL3, ECT2, ESRP1, GINS1, LAMB1, LDHB, LRRN1, MAD2L1, MLLT11, NAP1L3, NDN, OLFML3, PMAIP1, PTN, PTPN13, SACS, TET1, TMEM200A, TPBG, VIM	122	0.06	1.125	ACTA2, ADAMTS9, ALDH18A1, AMOT, ANKRD1, ANXA1, ARL14, ARL4C, BAMBI, BMP2, BTBD3, C1orf116, CA8, CASK, CCDC80, CCNG2, CKAP4, CKB, COL4A1, COL4A2, COL4A6, CORO2A, COTL1, CYP1B1, DAB2, DDX26B, DKK1, DLG5, DSC2, DUSP9, EGFL6, ENDOD1, ERMP1, ERP27, FHL2, FKBP14, FLRT2, FMNL2, FSTL1, FUT8, FZD6, GEM, GOLGA8A, GOLM1, GPR87, GXYLT2, HEG1, HEY1, ID3, ID4, IGSF1, IKBIP, KLHL13, LAMC1, LCT, LGALS2, LPAR1, L…
M00203[GATA-X]	141	0.93	0.89	ABCG2, ABHD2, ABHD5, ACADVL, ADCK2, AFTPH, ALCAM, AMBP, ANKRD37, ANXA4, APOB, AQP3, ARRDC4, ASGR1, ATG4A, ATP1B1, ATP9A, BAD, BTG2, C1orf115, C4orf32, C8orf4, CAMK2D, CCL5, CD47, CDK19, CHIC2, CIDEB, CPPED1, CPQ, CPS1, CTSH, CTSL, CTSZ, CXCL2, CYSTM1, DDX60L, DUSP1, DUSP28, DUSP3, EFNA1, ELF1, ELF3, EMP1, EPS8, EVI5, EXT1, F10, FAM162A, FAM91A1, FBXO6, FBXO8, FGL1, FOXP1, FRK, GDA, GLT8D1, H1F0, …	82	0.008	1.237	ABCA9, ABCG8, ABHD6, ACADL, ACADSB, ACOT12, ACSL1, ADHFE1, ALB, ALDH4A1, AMDHD1, APCS, ART4, ASB9, ASPA, BHMT, BHMT2, C4BPA, C4BPB, C6, C8G, CAT, CFHR5, CPED1, CSAD, CXCL13, CYP3A4, CYP3A5, CYP3A7, CYP4F11, DHODH, DPYS, DUSP10, ECM2, ENTPD5, EPHX1, EPHX2, ETNPPL, F11, F5, FOS, FUOM, GC, GCKR, GOLT1A, GPLD1, GPX2, GSAP, GSDMB, GYS2, HAL, HAO1, HRSP12, HYAL1, IGF1, ITIH2, ITIH4, KLF9, LCAT, LECT2, …	239	0.234	1.033	ABCC5, ABI2, ABRACL, ACLY, ADAMTS19, ADAMTS3, ADD2, ADNP, AGO2, AGPAT5, ALDH1A3, ANXA5, AP1S2, AP2B1, ARHGAP28, ASAP1, AUNIP, BARD1, BEND5, BMPR1A, BORA, BTBD10, BUB3, BYSL, C11orf82, C14orf166, C17orf75, C1QBP, C21orf59, CABYR, CASP3, CBX5, CCDC181, CCDC77, CCL26, CCT3, CCT7, CDC25A, CDK4, CENPE, CENPQ, CFL1, CHD7, CHODL, CHST6, CLDN11, COL9A3, CPSF2, CPSF3, CPSF6, CSRP2, CTSC, DBF4, DCAF12L1, D…	9	0.989	0.579	ARMCX2, CCNB1, CDK1, GJA1, GULP1, HDGFRP3, HEPH, LIN28A, MAD2L1	85	0.125	1.095	ANXA1, APOBEC3B, APPL2, B3GNT5, C5orf30, CACNB3, CCDC80, CCND2, CCNE1, CCNG2, CD3D, CD44, CDC42EP3, COL5A2, CSGALNACT1, CXCL5, DPP10, DUSP4, EDNRB, EGF, ELOVL4, ENPP5, EPS8L3, FMO1, GALNT3, GATA5, GPR160, GPR87, H2AFY, HSD3B1, IKBIP, ISL1, ITGA3, ITGB6, ITM2C, KLHL13, LAMB3, LAMP3, LGALS2, LGALS3, LHFP, LMCD1, LOXL1, MAP9, ME1, MFGE8, MMP1, MST4, MXRA7, NCK2, PAM, PBK, PCDHB2, PCSK5, PDP1, PIP5K1…
M00285[TCF11]	217	0.008	1.203	ACSL5, ACYP2, AHSG, AIG1, AKAP13, AKR1D1, ALPK2, ANKS4B, APOA2, APOLD1, ARSD, ASAH1, ASGR2, ATG4A, ATP1B1, ATP8B1, ATXN1, B2M, BCL6, BIRC3, BTG1, C19orf10, C1orf53, C1orf85, CADM1, CAPN7, CASC4, CAST, CD164, CD68, CDKN1A, CFLAR, CIB1, CIDEB, CLDN3, CNKSR3, CPS1, CRAT, CREBRF, CST3, CTSZ, CXCL1, CYB561A3, CYB5R1, CYP1A1, DDIT3, DENND5B, DHRS1, DISP1, DLC1, DMD, DPP7, DST, DUSP1, EDEM3, ENPP4, EPS8…	83	0.125	1.099	ABCB4, ABCC2, ACSL1, ADH1A, ANGPTL3, ANO1, ANXA10, AOX1, APOL1, ARG1, ART4, ASB9, ASPA, ASS1, C14orf105, C1S, CP, CPN2, CRP, CYP2A7, CYP7B1, CYP8B1, DHODH, DNAJC12, DNASE1L3, EGR1, EGR2, ETFDH, ETNPPL, F5, F7, FAH, FUOM, FXYD1, GADD45B, GC, GLS2, GPR88, GREM2, GYS2, HABP2, HAMP, HAO2, HFE2, HPN, HRSP12, HSD17B6, ITIH4, LCAT, LGALS4, LYZ, MAOA, MARC2, MT1F, MT1M, MYRIP, NAT2, NMRK1, NR1I2, OGDHL, …	227	0.996	0.862	ABI2, ABL1, ACACA, ACD, ACTG2, ALDH1A3, ANP32A, ARID2, ARMC9, ARNT2, ASAP1, ASF1A, ASPHD2, ATAD5, ATP8B2, B3GNT7, BDNF, BEND4, BEND5, BRCA2, BTBD10, BUB1, BUB3, C11orf82, C1orf109, C2orf40, C3orf14, C4orf46, CA14, CABYR, CACNA2D3, CAD, CCDC138, CCDC14, CCDC86, CCDC88A, CCNA1, CCNA2, CCT8, CD200, CDCA8, CDK4, CEBPZ, CENPN, CEP68, CFL1, CHD7, CHEK1, CHML, CKAP2, COA1, COL9A3, CPSF6, CRLF1, CSRP2, C…	12	0.959	0.678	ACTC1, ANLN, GINS1, HK1, LDHB, NAP1L3, PMAIP1, PTPRZ1, RACGAP1, SACS, TMEM200A, TTK	102	0.02	1.154	ANKRD1, ANXA2, BASP1, BMP2, BTBD3, C19orf69, C1orf116, CA8, CDH6, CDKN1C, CEACAM6, CGA, COL12A1, COL4A2, COL5A2, COL6A3, COTL1, CPE, CXCL5, DAB2, DCN, DUOX2, DUSP4, EDNRB, EFEMP1, EGF, EGFL6, ERMP1, F2RL1, FKBP14, FLVCR1, FMOD, FOXQ1, GOLGA8A, GREM1, HOXC6, IGFBP6, IGSF1, ITGA2, ITGA6, LAMC1, LAPTM4B, LBH, LHFP, LXN, LYPD1, MARCKS, METTL9, MFI2, MSX1, MXRA7, NAALAD2, NEDD4L, NEU1, NPPB, PBK, PCSK…
M00532[RP58]	150	0.921	0.892	ACOT13, AHSG, AKR1C1, ALPK2, AMPD2, ANPEP, AOAH, APLP2, APOC3, APOE, APOL6, AQP3, ARRDC4, ASGR1, ATP10D, BLZF1, C4orf32, C8B, CAPN5, CASP8, CEP104, CIDEB, CLIP1, CLN3, CMPK1, CMPK2, CNKSR3, CTSZ, DAP, DCAF10, DCAF6, DEPTOR, DISP1, DPP7, DUSP28, DUSP3, EDEM3, EFNA1, ELF3, EPAS1, ERBB2IP, ERMAP, F10, FAM134B, FAM91A1, FAS, FBXL17, FGG, FMO5, FOXA2, FOXO3, FRMD4B, GALNT2, GHR, GIPC2, GPR128, GPX3, H…	72	0.486	1.022	ABCA6, ABLIM3, ACADL, ACADSB, ACOT12, ADH1C, AKR1C2, AMDHD1, APCS, APOL1, ART4, ASPA, BDH1, BLNK, C1QC, C4BPB, C8A, CLDN14, CLU, CNDP1, CPED1, CPN2, CUX2, CYP3A4, CYP3A7, CYP4F11, CYP4F12, CYP4F2, ECHDC3, EHHADH, ENPEP, ETFDH, FCN3, FOLH1, FTCD, FUOM, GAS2, GLYAT, GREM2, HABP2, HGFAC, HMGCS2, HPN, IFI27, IGF1, ITIH2, KLF9, MYOM1, N4BP2L1, NFIA, ONECUT2, OTC, PON1, PRG4, PROX1, S100A8, S1PR1, SELE…					15	0.686	0.909	COL1A2, FAR1, GALNT7, IGF2BP3, LIN28B, LRRC1, LRRN1, MLLT11, ORC6, PTPN13, PTPRZ1, SLC25A24, SLC2A3, SLC39A10, VCAN	102	0.008	1.237	ACTA2, ADAMTS9, AMOTL2, ARHGEF10, BBS12, BMP2, C1orf116, CA4, CDH17, CDH6, CDKN1C, CDX2, CGA, COL4A2, COL4A5, COL4A6, COL5A1, COLEC12, CORO2A, CRISPLD2, CRYAB, CYBA, DCDC2, DPYSL2, DUOX2, EGFL6, ENDOD1, ENPP5, F2R, F3, FAM3B, FAM57A, FHL2, FLRT2, FMOD, FOXF1, GEM, GNPDA2, GPX7, GREM1, GXYLT2, H2AFY, HEY1, HILPDA, HOXC6, HSPA12A, HSPB8, ID4, IQGAP1, ITGA2, ITGA3, ITGA6, KDELR3, KIAA1211, KRT6C, KR…
M00026[RSRFC4]	247	0.72	0.981	A1CF, A2M, ABCC3, ACSS3, AGA, AGT, AHNAK, AIG1, AKAP9, ALCAM, ALDH1A1, ALDOB, AMPD2, AQP11, ARAP2, ARHGDIB, ARRDC3, ARRDC4, ASAH1, ATF6, ATP7B, ATXN1, BIRC3, BPNT1, BTG1, C11orf24, C5, CAMK2D, CARD6, CASC4, CAST, CCDC68, CCL20, CCL5, CD164, CDK19, CHIC2, CLN5, CLRN3, CNKSR3, COBLL1, COX7A1, CPS1, CYB561A3, CYP4X1, DCTN3, DENND4C, DERA, DHRS1, DHRS3, DHRS7, DLC1, DMD, DNAH5, DNAJB9, DNAJC1, DNAJC3…	113	0.033	1.072	ABCA6, ABCB1, ABHD6, ABLIM3, ACADL, ADH1A, ADH4, AHR, AKR1C4, ALB, ALDH4A1, ALDH5A1, ALDH6A1, ANGPTL3, ANXA10, AOX1, APCS, AR, ARSE, ART4, ASPA, ATF5, BAAT, BBOX1, BCO2, BDH1, BHMT, BLNK, C14orf105, C2, C4BPA, C6, C8A, CAPN3, CD1D, CFH, CFHR5, CNTN3, CP, CTSS, CXCL13, CYP2C19, CYP2C8, CYP2C9, CYP2E1, CYP39A1, CYP4V2, CYP7A1, CYP7B1, CYP8B1, DNAJC12, ECHDC3, EGR2, ENPEP, EPHX1, EPHX2, ETFDH, FAH, …	415	0.009	1.129	ABHD12B, ABRACL, ACACA, ACTA1, ACTG2, ADAMTS3, ADD2, ADD3, ADNP, AGPAT5, AMD1, ANKRD27, ANKRD32, ANKRD33B, ANP32A, ARHGAP11A, ARHGAP19, ARL2, ARL6IP6, ARMC9, ASPM, ATP1A2, AUNIP, B4GALT6, BARD1, BBS9, BDNF, BEND3, BEND4, BLMH, BMPR1A, BOD1, BORA, BRIP1, BRIX1, C10orf118, C11orf82, C17orf75, C4orf21, C4orf46, C5orf34, C5orf54, C9orf135, CA14, CAD, CALB1, CASP3, CAV1, CCDC112, CCDC14, CCDC160, CCDC…	33	0.028	1.337	ACTC1, ANLN, ASNS, ATP1B3, BEX1, BEX2, CDC20, CDK1, CRISPLD1, CTHRC1, DPYSL3, GJA1, GPC3, GULP1, HEPH, IGF2BP3, KIF20A, LDHB, LIN28B, PITX2, PMAIP1, PODXL, SACS, SLC2A3, SLC39A10, SOX11, SPARC, STK39, TMEM200A, TTK, TUBA1A, VCAN, ZIC2	131	0.398	1.061	ACTA2, AGR2, AGR3, ANK3, ANKRD1, ANXA1, ARG2, ARID3A, ASRGL1, ATP1A1, BAMBI, BBS12, BTBD3, C1orf116, CA8, CCNG2, CDC42EP3, CDH17, CEACAM6, CNTN4, COL11A1, COL15A1, COL5A2, COTL1, CPE, CSGALNACT1, CXCL5, CYBA, DAB2, DMKN, DPEP1, DPP10, DSC2, ERMP1, F2R, FAM217B, FHL2, FLNC, FLRT2, FMNL2, FOXQ1, FUT8, GALNT3, GCNT1, GEM, GLS, GPX7, GREM1, GUCY2C, GXYLT2, HSPB8, IGF1R, IGSF1, INPP4B, ITGB6, KIAA1211…
M00150[Brachyury]	150	0.51	0.998	A1CF, ABCC3, ABCG1, ACO2, AGA, AGPAT9, AHNAK, AKAP9, AKTIP, ALPK2, AMICA1, AMPD2, ANKRA2, ANKRD37, AOAH, APOA1, APOBEC3F, APOL6, APOLD1, ASXL1, ATP7B, ATXN1, BTG1, BTG2, C11orf54, C1orf53, C6orf89, CADM1, CAMK2D, CASP7, CD164, CD59, CHMP4C, CLIP1, COG1, CPEB4, CPM, CXCL16, CYB5R1, DCTN3, DEPDC7, DNAH5, DOCK8, DST, DUSP3, EFNA1, EGLN1, FAM162A, FAM46A, FAM69A, FAM91A1, FAS, FBXL15, FBXL3, FBXO8, F…	48	0.945	0.763	ABCC2, ABHD6, ACSL1, BAAT, C1QC, C4BPA, CAPN3, CCL16, CLDN1, CPEB3, CUX2, CYP2B6, CYP2C19, CYP4F11, FCN2, FOS, GATM, GNMT, HAO1, HAO2, HYAL1, IGFBP1, IGJ, KNG1, LYSMD2, MLXIPL, N4BP2L1, NT5E, OTC, PAH, PBLD, PHYH, PIK3C2G, PLA1A, PPP1R3C, PRG4, PZP, RUNDC3B, SEC16B, SELE, SLC22A7, SLC2A2, SYBU, TSLP, TTPA, VNN1, XAF1, XDH	244	0.009	1.112	ACD, ADAMTS3, ADNP2, AEN, AGTPBP1, ALDOA, AMMECR1, APEX1, APITD1, ATIC, AURKB, B3GALNT1, BCL2L12, BEND3, BEND4, BLM, BNC2, BORA, BTBD10, BTF3L4, BUB1B, C10orf118, C10orf137, C18orf54, C5orf54, CABYR, CACHD1, CCDC14, CCDC77, CCDC86, CCNA2, CDC123, CDC25C, CDCA3, CDH13, CECR1, CENPJ, CEP55, CETN3, CHAF1A, CHCHD3, CHN1, CHODL, CHRNA5, CNOT6, CNOT7, COA1, COCH, CRABP2, CRLF3, CTDSPL2, CTGF, CTTNBP2, …	10	0.96	0.678	DLK1, ECT2, GPC3, LAMA1, LRRC1, MAD2L1, PODXL, PTN, TPBG, TUBB2B	90	0.011	1.222	ADAMTS9, AMOTL2, ANKRD1, ASAP2, BBS12, C1orf116, CACNB3, CCDC80, COL12A1, COL4A1, COL5A1, COL5A2, CRIM1, CTSV, DAB2, DDR1, DLG5, DPYSL2, DSC2, EGF, ELOVL4, FOXF1, FOXQ1, GALNT10, GPR124, GPR87, GPRC5A, HEG1, HILPDA, HK2, ID3, ID4, IKBIP, ITGA2, ITGA6, ITGB6, KLF5, KLHL13, KRT6C, LAMC1, LBH, LGALS2, LGALS3, LHFP, LRCH2, LYPD1, MAP9, MB21D2, MECOM, METTL9, MMP1, MN1, MST4, NAALAD2, NEDD4L, NPPB, PC…
M00156[RORalpha1]	209	0.14	1.108	A1CF, ABCC3, ABHD12, ABHD2, ABHD3, ABHD5, ACMSD, ACVR1B, ADK, ALG9, ALPK2, AMBP, AMPD2, ANKS4B, ANXA4, APOA2, APOBEC3F, APOE, APOL6, ARHGDIB, ASAH1, ATP10D, ATXN1, BTG2, C1orf63, C6orf89, CALCOCO2, CALML4, CAMTA2, CCDC92, CCL20, CEACAM1, CEPT1, CGN, CHIC2, CHST13, CLN5, CNKSR3, COBLL1, COMMD3, CPS1, CTSA, CXCL16, CYB561A3, CYP4X1, DCAF6, DCBLD1, DCTN3, DDC, DERA, DHRS3, DIP2C, DLC1, DPP7, DUSP3, …	99	0.009	1.253	ABCC2, ADH1A, ADH4, ADIRF, AGTR1, AHR, ALAS1, ANGPTL3, ANGPTL4, ANXA10, APCS, APOA5, APOF, ART4, BCHE, BHMT, BHMT2, BLNK, C14orf105, C19orf80, C1QB, C4BPB, C6, CA5A, CCL16, CES2, CLU, CNTN3, CP, CPB2, CPEB3, CPED1, CPN2, CYP2A7, CYP39A1, CYP4F11, CYP8B1, DHODH, ECM2, EPHX2, F11, F5, FOS, FXYD1, G6PC, GAS2, GC, GCKR, GIMAP2, GLYAT, GPR88, GREM2, GSAP, GYS2, HAL, HAO2, HLF, HMGCS2, HOGA1, HRSP12, I…	260	0.791	0.943	ABCC1, ABHD12B, ABI2, ABL1, ACD, ACPL2, ADAMTS3, ADRBK2, AFAP1, AGPAT4, AKIRIN1, ALDH1A3, ALMS1, AMMECR1, ANKRD27, ARL2, ARL6IP6, ATIC, ATP1A2, BAX, BUB1B, C18orf54, C2orf69, C3orf14, C4orf21, C4orf46, CABYR, CACNA2D3, CAPG, CAV1, CCDC34, CCDC86, CCNA2, CDC123, CDC25A, CDCA2, CDCA5, CDCA7L, CDH13, CDK4, CDYL, CECR1, CENPL, CENPN, CHAF1A, CHCHD3, CKAP2L, CLMP, CNIH3, CNOT6, CNOT7, CTBP2, CTPS2, CT…	19	0.44	1.027	ACTC1, BEX1, ECT2, HK1, LRRC1, MAD2L1, MAP1B, MARCKSL1, MLLT11, NDN, OLFML3, PFKP, PITX2, PTPRZ1, SACS, TMEM200A, TPBG, TUBA1A, TUBB2B	103	0.111	1.113	ABCC4, ADAM9, ADAMTS9, AGR2, AGR3, AMIGO2, AMOTL2, ARHGEF10, ARL4C, BASP1, BBS12, BMP2, C15orf48, C1orf116, C5orf30, CA4, CCND2, CCNE1, CD109, CDX2, CGA, CKAP4, CLDN7, COL4A2, COL4A6, DAB2, DKK1, DLG5, DPP10, EDNRB, EFNB2, ELOVL4, ENDOD1, ENPP5, EZR, FAM129A, FAM217B, FOXQ1, FXYD3, GABRA2, GABRB1, GALNT3, GEM, GNPDA2, GPR124, GPR87, GUCY2C, GXYLT2, HILPDA, IGFBP3, IGSF1, ISL1, ISX, ITGA6, ITM2C, …
M00415[AREB6]	94	0.199	1.035	ABCC3, ABHD15, AKAP13, ALPK2, ANG, APOA2, APOB, BPNT1, BTG1, C3, CAMSAP3, CAPN7, CLN3, CMTM8, COMMD3, CTSL, CYSTM1, DHRS1, DNAJC1, FAM107B, FAM134A, FAM8A1, FAM91A1, FBXL3, FBXO6, GLRX, GPR128, H1F0, HIPK3, HPX, IER5L, IFIT5, IL6R, IL8, INHBA, IRF8, KBTBD11, KHNYN, LYSMD3, MAF, MAN1A2, MARVELD2, MIA2, MXD1, NCOA4, NEDD9, NFKBIZ, NNMT, NNT, NOL3, NOSTRIN, NR1H3, NR2F2, OPTN, PCGF5, PCYOX1, PEX12, …	52	0.009	1.368	AADAC, ACSM3, ADRB2, AGXT2, AHR, APOH, ASPA, BBOX1, C1QC, C8A, CCL16, CD1D, CFHR5, CLDN1, CPB2, CYP4F2, CYP7B1, DEFB1, F9, FOLH1, FUOM, GAS2, GCKR, GPR88, GPX2, GRB14, GSDMB, HLF, HOGA1, HSD11B1, HYAL1, IFIT1, IGFBP1, ITIH2, IYD, KLF9, MAFB, NR1I2, NUPR1, OGDHL, PAH, PDK4, PHYH, RAPGEF4, SELE, SERPINA6, SERPING1, SKAP1, SLC30A10, SRGN, TDO2, ZGPAT	117	0.946	0.882	ABCC1, ABHD17C, ADAMTS19, ADD2, ANK2, ANTXR1, ATP8B2, AURKB, BARD1, C1orf109, C5orf54, CCDC160, CCNJ, CDCA8, CHN1, CKAP5, CKS2, CPT1C, CSE1L, DBN1, DDIT4L, DNAJC18, DOK5, DTL, E2F3, E2F5, EIF4EBP1, ERH, FAM46B, FAR2, GARS, GART, GLI3, GNPDA1, GPC4, GPR64, GPRC5B, GPSM2, HELLS, HMGB3, HNRNPLL, HSPA4, HSPH1, INPP5F, ITM2A, IVNS1ABP, KIF11, KIF21B, KIF2A, KNOP1, KPNB1, LARP6, LCK, LCMT1, LHFPL2, LOX…	6	0.905	0.674	COL1A2, ESRP1, KRT19, SERPINE2, SLC2A3, SLC39A10	43	0.735	0.966	APPL2, ARID3A, CA8, CDH17, CDH6, CIDEC, CKB, COL4A6, DDR1, DFNA5, DMKN, EGF, EZR, FHL2, FKBP11, FLNC, GALNT3, GATA5, HEY1, HOXC6, ITGA3, LRCH2, ME1, MPZL1, MYLIP, MYOF, NPNT, NSUN7, P4HA2, PAPPA, PCDH7, PLXDC2, PRDM1, PRICKLE2, PSPH, QSOX1, RAB25, SLC2A1, SMAD7, TES, TGFB1I1, THBD, UBE2Q2
M00469[AP-2alpha]	221	0.04	1.158	AAMDC, ABHD15, ABHD5, ACADVL, ACOT4, ACVR1B, ADCK2, ADCY9, AES, AGPAT3, AGT, AKTIP, ANG, ANPEP, ANXA4, APLP2, APOC3, ATP8B1, BAD, BHLHE40, BNIP3, C11orf24, C19orf10, C6orf120, CAMK2D, CAMSAP3, CAMTA2, CAPN5, CBX4, CCDC68, CCDC92, CD151, CD47, CD99, CDKN1A, CEP104, CHMP4C, CHST13, CIB1, CIDEB, CITED2, CMPK2, COG1, COMMD3, CRAT, CREBRF, CRELD1, CTSA, CTSZ, CXCL1, CXCL16, DCAF6, DERA, DGAT2, DHRS3, …					265	0.774	0.951	ABCC1, ABHD12B, ACLY, ACVR2B, ADNP2, ADORA2B, AGPAT5, ALDH1A3, ANKRD33B, AP1S2, APEX1, ARNT2, ASAP1, ATIC, ATP1A2, BCL11A, BEND3, BLMH, BLVRA, BNC2, BORA, C14orf166, C18orf54, C1orf109, C1orf198, C5orf54, CACNA2D3, CAD, CCDC109B, CCDC8, CCDC88A, CCNA1, CCNF, CCT4, CCT6A, CDC25A, CDC45, CDCA2, CDCA4, CDCA8, CDK4, CENPH, CEP55, CERS5, CFL1, CHAF1A, CHD7, CHN1, CHRDL1, CKS2, CLDN11, COA1, COCH, COL9…	23	0.043	1.229	BEX1, CDCA7, DLGAP5, ESRP1, FAR1, HK1, LAMB1, LIN28A, LRRC1, LRRN1, MAP1B, OLFML3, ORC6, PFKP, PODXL, PTPRZ1, SLC25A36, SOX11, TET1, TUBB2B, VIM, ZIC2, ZNF462	120	0.009	1.283	ADAM9, ADAMTS9, AKAP12, AMIGO2, AMOT, AMOTL2, APOBEC3B, ARID3A, ARL4C, BAMBI, BNC1, BTBD3, BTG3, C5orf30, CDH3, CDX2, CKB, COL15A1, COL4A1, COL4A2, COL5A1, COLEC12, CRYAB, CTSV, CYBA, CYP1B1, DDR1, DPEP1, DPYSL2, DUOX2, DUSP4, DUSP9, EDNRB, EFNB2, ELF4, ENPP5, ERMP1, EZR, F3, FAM129A, FAM3B, FAM57A, FKBP14, FOXF1, FOXQ1, FSTL1, GABRA2, GALNT10, GALNT6, GATA3, GATA5, GLIS2, GOLM1, GPR124, GREM1, G…
M00999[AIRE]	212	0.009	1.115	A1CF, ABCG1, ACMSD, ACP2, ACYP2, AFTPH, AGPAT9, AGT, AIG1, AKR1C1, ALCAM, ALG9, AMPD2, ANAPC16, ANG, ANKRA2, AOAH, APOA1, APPBP2, ARAP2, ARHGDIB, ARRDC3, ASXL1, ATF6, ATP7B, B2M, BRI3, BTG1, C1orf63, C1orf85, C4orf19, C4orf3, C4orf33, C8orf4, CAMK2D, CAMTA2, CD164, CD59, CGN, CHMP4C, CIB1, CIDEB, CLIP1, CLN5, CNGA1, COBLL1, CXCL1, DHRS7, DISP1, DLC1, DNAJB4, DOPEY2, DUSP3, EDEM3, EGLN1, ELF1, ENP…	78	0.304	0.98	ABCA6, ABCA9, ABCB1, ACADSB, ACOT12, ADH4, ADRB2, AGXT2, AKR1C2, ALB, AOX1, APCS, AQP9, ASB9, ASPA, ASS1, BLNK, CAT, CCL16, CD1D, CNTN3, CPB2, CPN1, CSTA, CXCL13, CYP2C18, CYP2E1, CYP3A4, CYP4A11, EGR2, ETFDH, FMO3, FOLH1, FUOM, GIMAP2, GOLT1A, GPX2, GREM2, GYS2, HABP2, HAL, HAO2, HLF, HOGA1, HRG, IFIT1, IGF1, IGFALS, ITIH2, LEPR, MYOM1, NFIA, NUPR1, PAH, PBLD, PIK3C2G, PROX1, PZP, RAPGEF4, SERPI…	307	0.023	1.106	ACTA1, ACYP1, ADAM17, ADAMTS19, ADD3, AGPAT5, AKIRIN1, AKR1B1, ALPK3, AMD1, AMMECR1, ANKRD32, ANP32E, ARL6IP6, ASPHD2, ASUN, ATL1, AUNIP, B4GALT6, BEND3, BMPR1A, BRCA2, C11orf73, C14orf166, C18orf54, C1QBP, C3orf14, C4orf46, C9orf135, CA14, CABYR, CCDC112, CCDC138, CCDC14, CCDC6, CCDC88A, CCT2, CDC123, CDC6, CDCA3, CDCA4, CDKN3, CDR2L, CELF2, CENPF, CENPH, CENPK, CENPL, CEP152, CHD7, CHML, CHRNA5…	27	0.045	1.449	ANXA3, ARMCX2, BCAT1, DLGAP5, DPYSL3, ECT2, EPCAM, HEPH, KIF20A, LIN28B, LRRN1, MAD2L1, MAP1B, MLLT11, NAP1L3, NDN, OLFML3, ORC6, PNMAL1, PTN, RACGAP1, SLC2A3, SPARC, STK39, TMEM200A, TPBG, ZNF462	101	0.133	1.084	ADAMTS9, AGR2, AKAP12, AMIGO2, ANK3, ANKRD1, ANXA1, ANXA2, APPL2, ARL14, ATP1A1, BAMBI, BASP1, BBS12, BTBD3, C1orf116, CCNG2, CD3D, CEACAM6, CLIC1, COL11A1, COL4A1, COL5A2, COTL1, CPE, CXCL5, DDR1, DPP10, DSC2, EDNRB, EFNB2, EGFL6, ELOVL4, ENPP5, EPS8L3, F3, FAM129A, FBN1, FUT8, GEM, GLS, GOLGA8A, GREM1, GRHL2, HK2, HOXC6, IGF2BP2, IGFBP3, IGSF1, IKBIP, KCNJ16, KIAA1211, LAMP3, LAYN, LCT, LPAR1, …
M00133[Tst-1]	181	0.074	1.173	A1CF, A2M, AAMDC, ACMSD, ACOT13, ACP2, ACSS3, ACYP2, AFTPH, ALCAM, ALPK2, ANG, ANKRD37, APOA2, APOB, APOC3, APOLD1, ARRDC3, ASXL1, ATP10D, ATP1B1, BTG1, C19orf10, C4orf32, C5orf24, C8orf4, CALML4, CAMK2D, CASC4, CASP7, CDK19, CDKN1A, CEPT1, CHMP4C, CNGA1, CNKSR3, COMMD3, CPM, CTSZ, CXCL1, DEPDC7, DNAJB9, DNAJC22, DNAJC3, DUSP3, DYNLT3, EGLN1, EMC3, EPDR1, EPS8, EXT1, FABP1, FAM134B, FAM46A, FBXO8…	72	0.095	1.114	AADAC, ABCA9, ABCG5, ABHD6, ACADL, ADHFE1, AFM, ALB, ALDH5A1, ALDH8A1, AMDHD1, ANXA10, APOC1, APOH, APOM, AQP9, ART4, BCO2, C14orf105, C2, CP, CPB2, CSAD, CYP2C8, CYP3A4, CYP4F2, DNAJC12, DNASE1L3, DUSP10, ECM2, EGR2, EPHX2, ETNPPL, F5, FMO3, FOLH1, GADD45B, GATM, GCKR, GLYAT, GPLD1, GREM2, HAMP, HGFAC, HSD11B1, IGF1, IGJ, KLF9, LEPR, MARC2, MAT1A, MLXIPL, MYOM1, NAT2, PAH, PLSCR4, PNPO, PPARGC1A…	251	0.01	1.114	ABHD12B, ABI2, ABRACL, ACOT7, ADAMTS19, ADAMTS3, ADD3, ADNP, ADNP2, AMMECR1, ANKRD32, ANP32E, AP1M2, ASAP1, ASPM, ATL1, BCL11A, BRCA2, BRD7, BRIP1, C10orf137, C1orf198, C2orf40, CA14, CALB1, CARM1, CAV1, CCDC138, CCDC160, CCDC34, CCDC6, CCDC77, CCDC8, CCNA2, CDCA3, CDCA4, CENPE, CENPN, CENPQ, CEP135, CHCHD3, CHD7, CHODL, CHST6, CIB2, CKS2, CMSS1, COA1, CTGF, CTTNBP2, CWC27, CYYR1, DAZL, DCAF13, D…	20	0.072	1.322	ANLN, CDK1, CRISPLD1, CTHRC1, DPYSL3, FAR1, GULP1, IGF2BP3, LIN28B, NAP1L3, NDN, PODXL, PROM1, PTPN13, SLC25A24, SPARC, STK39, TUBB2B, VCAN, VIM	88	0.03	1.163	ACTA2, ADAM9, ADAMTS9, ANKRD1, ARHGEF3, ARID3A, ARL14, BBS12, BNC1, BTBD3, BTG3, C15orf48, CA8, CAPN2, CASK, CDH17, CDH3, CDH6, CDS1, CNTN4, COL11A1, COL4A5, COL5A2, DCDC2, DDR1, DPP10, DSC2, DSG2, DUOX2, EDNRB, ELOVL4, FAM129A, FAM217B, FBN1, FMOD, FUT8, FZD3, GALNT3, GLS, GRHL2, GXYLT2, ISL1, KLF5, LAMC1, LAYN, LHFP, LIFR, MB21D2, MN1, MST4, MSX1, MSX2, MTHFD1L, NAALAD2, NDNF, NXN, OXTR, PAM, P…
M00138[Oct-1]	416	0.188	1.023	AAMDC, ABCG2, ABHD12, ACADVL, ACMSD, ACSL5, ACSS3, ACVR1B, ACYP2, ADCY6, AFTPH, AGA, AGPAT3, AGPAT9, AGT, AIG1, AKR1C1, AKR1C3, ALCAM, ALDH1A1, ALG9, AMBP, ANG, ANKRA2, ANKRD37, ANKS4B, APLP2, APOA1, APOB, APPBP2, AQP11, ARHGDIB, ARRDC3, ARRDC4, ARSD, ASAH1, ASXL1, ATF6, ATG4A, ATP7B, ATP9A, ATXN1, B2M, BCL6, BLZF1, BNIP3, BPNT1, BTG1, C10orf32, C12orf23, C1RL, C1orf53, C4orf3, C4orf32, C4orf33, …	182	0.154	1.069	ABCA6, ABCB1, ABCB4, ABCG8, ABLIM3, ACADL, ACADSB, ACOT12, ADH1A, ADH1C, ADH4, ADHFE1, ADRB2, AFM, AGXT2, AHR, AKR1C2, AKR1C4, ALB, ALDH4A1, ALDH5A1, ALDH6A1, AMDHD1, ANGPTL3, ANXA10, AOX1, APCS, APOA5, AQP9, ART4, ASB9, ASPA, BAAT, BBOX1, BCHE, BCO2, BDH1, BHMT, BHMT2, BLNK, C14orf105, C19orf80, C1QB, C4BPA, C4BPB, C6, C8A, C9, CAT, CD163, CD1D, CDO1, CES2, CFHR5, CNTN3, CP, CPB2, CPEB3, CSAD, C…	659	0.01	1.11	ABHD12B, ABI2, ABL1, ABRACL, ACACA, ACTG2, ACTL6A, ACVR2B, ACYP1, ADAM17, ADAMTS19, ADD3, ADNP, ADNP2, ADO, ADRBK2, AGPAT4, AGPAT5, AKIRIN1, ALDH1A3, ALMS1, AMD1, AMMECR1, ANK2, ANKRD32, ANP32A, ANP32E, AP1S2, AP2B1, APEX1, ARID2, ARL6IP6, ARNT2, ARPC2, ASPM, ASUN, ATAD5, ATIC, ATL1, AUNIP, AURKA, B3GALNT1, B4GALT6, BBS9, BCL11A, BEND3, BEND4, BIRC5, BNC2, BORA, BRIP1, BRIX1, BTBD10, BUB3, C14orf…	48	0.01	1.204	ACTC1, ANLN, ANXA3, ARMCX1, ARMCX2, ATP1B3, BEX1, CCNB2, CDK1, COL1A2, CRISPLD1, DLK1, ECT2, EPCAM, FAR1, GALNT7, GJA1, GPX8, GULP1, HEPH, IGF2BP3, LAMA1, LAMB1, LDHB, LIN28A, LIN28B, LRRN1, MAD2L1, MTHFD2, NAP1L3, NDN, OLFML3, ORC6, PMAIP1, PODXL, PTN, PTPRZ1, SACS, SLC25A24, SPARC, STK39, TMEM200A, TPBG, TUBA1A, UCHL1, VCAN, VIM, ZIC2	218	0.027	1.094	ACTA2, ADAMTS9, AGR2, AGR3, AMOT, ANKRD1, ANXA1, ARL4C, ASAP2, BASP1, BBS12, BMP2, BNC1, BTBD3, C15orf48, C5orf30, CA8, CAPN2, CASK, CCND2, CCNG2, CD109, CDC42EP3, CDH6, CDS1, CDX2, CGA, CKB, CNTN4, COL11A1, COL4A1, COL4A2, COL4A5, COL4A6, COTL1, CPE, CRIM1, CRISPLD2, CSGALNACT1, CTSV, CXCL5, CYP1B1, DAB2, DCN, DDX26B, DFNA5, DKK3, DPP10, DSC2, EDNRB, EFEMP1, EFNB2, EGFL6, ELOVL4, ELOVL7, ENDOD1,…
M00941[MEF-2]	221	0.059	1.112	A2M, ACMSD, ACOT4, ACSS3, ACVR1B, AGA, AGMAT, AHSG, AIG1, AKAP13, AKAP9, AKR1D1, ALDH1A1, ALDOB, AMPD2, ANKRA2, ANKRD37, ANKS4B, ANXA4, APLP2, ARAP2, ARHGDIB, ARRDC3, ARRDC4, ATF6, B2M, BLZF1, BPNT1, BTG1, C11orf54, C12orf23, C1orf115, C4orf32, C4orf33, C6orf120, C8orf4, C8orf47, CAMK2D, CAST, CCL20, CCL5, CDK19, CDKN1A, CEBPD, CLCN5, CLN5, CNKSR3, COMMD3, CREG1, CRTC3, CXCL1, DCAF6, DDX60L, DENN…	84	0.331	1.01	AADAC, ABLIM3, ACADL, ACSM5, ADH4, AHR, ALDH4A1, ALDH5A1, ALDH6A1, ANGPTL3, ANXA10, APOM, ARSE, ART4, BAAT, BCO2, BDH1, BHMT, BHMT2, BLNK, C14orf105, C1orf168, C6, C8A, CA5A, CAPN3, CAT, CD1D, CFH, CNTN3, CPED1, CTSS, CYP2C19, CYP2C9, CYP39A1, CYP4F11, CYP4F12, CYP7B1, DUSP10, ECM2, EPHX1, ETFDH, FAH, FETUB, FMO4, FOSB, G6PC, GAS2, GLYAT, GOLT1A, GREM2, HFE2, HSD11B1, IFIT1, IGF1, IGJ, ITIH2, JUN…	326	0.01	1.123	ABHD12B, ABHD17C, ABI2, ABL1, ABRACL, ACTA1, ACTG2, ADAM17, ADO, ADRBK2, AKR1B1, ALDOA, ALPK3, AMMECR1, ANKRD27, ANKRD32, ANKRD33B, ANP32A, ANP32E, ARMC9, ARNT2, ASUN, ATP8B2, BARD1, BEND4, BRD7, BRIP1, BTBD10, C11orf73, C17orf75, C1QBP, C1orf198, C4orf21, C5orf34, C5orf54, C9orf135, CACHD1, CASP3, CAV1, CCDC14, CCDC34, CCNA1, CCNA2, CCNJL, CCT2, CCT8, CDCA2, CDK7, CDR2L, CECR1, CENPJ, CENPN, CEP…	22	0.111	1.129	ACTC1, ATP1B3, BCAT1, BEX2, CDK1, CTHRC1, FAR1, GJA1, GPC3, IGF2BP3, LDHB, LIN28B, LRRC1, NAP1L3, PITX2, PTPRZ1, SACS, SOX11, STK39, TMEM200A, TPBG, VCAN	104	0.373	1.068	AACS, ACTA2, ADAM9, AGR2, ALDH18A1, ANXA1, ARID3A, ARL4C, ASRGL1, BTG3, C15orf48, CCNG2, CDC42EP3, CDH6, CGA, CNTN4, COL1A1, COL4A6, COL5A2, COLEC12, CPE, CRIM1, CSGALNACT1, CXCL5, DAB2, DPP10, EDNRB, EFNB2, ELOVL4, ENDOD1, F2R, FHL2, FLNC, FLRT2, FMO1, FOXQ1, FZD6, GALNT3, GCNT1, GPR160, GPR87, GPX7, HS6ST2, IGF1R, IGSF1, INPP4B, IQGAP1, ITGAV, KCNJ16, KDELR3, LAYN, LBH, LCT, LHFP, LOX, LPAR1, L…
M01079[CBF_(core_binding_factor)]	109	0.427	1.017	ABCG1, ABHD16A, AES, AGMAT, AHNAK, AMICA1, ANAPC16, APOA1, APOA2, APOE, ARRDC3, ARSD, BTG1, C1RL, CACNA1D, CADM1, CEBPD, CFLAR, CHI3L1, CHID1, CIDEB, CLN3, CLRN3, COMMD3, CPPED1, CREG1, CTSB, CYB561A3, DERA, DMD, EPS8, ETFB, F10, FAM162A, FBXL4, FOXA1, GOLGA2, GOLGA5, GPR39, HIGD1A, HLA-C, IDNK, IL22RA1, IL6R, IRF8, IRF9, ITPRIPL2, KIAA0247, KIAA1715, KIF16B, KLB, KLHL28, LAMB2, LBP, LGSN, LIPG, …	40	0.772	0.891	ACADSB, ALAS1, ALDH4A1, ALDH6A1, APOH, APOL1, ASPA, BCHE, C8A, CFH, CXCL13, CYP3A43, ETNPPL, F5, F7, FCN3, FETUB, FMO3, FOSB, GOLT1A, HAMP, ITIH1, KLF9, LPA, MUT, NAT2, NR1H4, NR1I2, PBLD, PLSCR4, PNPO, PPP1R3C, SELE, SERPING1, SGK2, SHBG, SLC27A2, SLC2A2, SRGN, ZGPAT	163	0.419	1.041	ABRACL, ACBD6, ACTA1, AKR1B1, ALPK3, ANKRD33B, ANXA5, ARPC2, ATL1, ATP8B2, BAX, BCL2L12, BDNF, BEND3, BNC2, C10orf2, C16orf59, C18orf54, C21orf59, C4orf21, CACHD1, CCDC112, CCDC6, CCDC8, CCDC86, CDC6, CEBPZ, CENPQ, CHAMP1, CIAPIN1, COPS3, CPT1C, CRLF1, CSNK1E, CSRP2, CTGF, CTTNBP2, CYYR1, DCAF16, DDX20, DHX15, DLAT, DTL, E2F3, E2F8, ERH, ESCO1, FAM161A, FAM64A, FAXC, FLT1, GAP43, GART, GAS2L3, GC…	19	0.01	1.808	ANLN, ARMCX2, ATP1B3, FAR1, FGF13, GPX8, GULP1, IGF2BP3, KIF20A, LIN28B, MLLT11, NDN, PKIB, PMAIP1, SLC25A24, STK39, TMEM200A, TUBB6, ZIC2	61	0.147	1.161	ANXA1, APOBEC3B, APPL2, ARID3A, ARL4C, ASRGL1, C12orf5, CCDC80, CDS1, CGA, COL4A2, COL4A5, CRIM1, CXCL5, CYBA, DAB2, DMKN, DPP10, DUOX2, EGF, EGFL6, ELOVL7, ENDOD1, EPB41L3, EPS8L3, F3, FAM129A, FHL2, FKBP14, GREM1, GRHL2, IGF1R, ISL1, LGALS2, LRP4, LYPD6B, MATN3, MMP1, MXRA7, NEU1, P4HA2, PCSK5, PFN2, PIP5K1B, PNMA1, PRR15L, PTX3, RAB38, SEMA3C, SHISA6, SLC2A1, SLC35F2, SOGA2, ST6GALNAC1, TMEM65…
M00117[C/EBPbeta]	178	0.011	1.091	A2M, ACVR1B, AGT, AKAP9, AKR1C1, ALDH1A1, ALG9, AMICA1, APOL6, APOLD1, AQP3, ARAP2, ARRDC3, ATP10D, ATXN1, BCDIN3D, BHLHE40, BLZF1, BTG1, CADM1, CARD6, CASC4, CBX4, CGN, CHMP2A, CLIP1, CNGA1, CRAT, CREG1, CTSA, CXCL2, DAP, DCAF6, DCBLD1, DDC, DEPDC7, DEPTOR, DERA, DHRS7, DNAJB4, DNAJC3, DOPEY2, DUSP1, DUSP3, EDEM2, EPDR1, ERBB3, ERRFI1, EXT1, FAS, FEM1C, FGA, FGB, FGL1, FNIP1, FNIP2, G0S2, GADD45…	73	0.342	1.069	ACADL, ACOT12, ADH1C, ADH4, ADRB2, AGXT, AGXT2, AKR1C2, ANXA10, APOA5, APOF, AQP9, ASPA, BAAT, BBOX1, BHMT2, C1S, C2, C8A, CAPN3, CAT, CD14, CD1D, CES2, CP, CPB2, CRP, CSAD, CYP39A1, DEFB1, DNASE1L3, EPHX1, ETFDH, ETNPPL, F5, F8, GADD45B, GC, GYS2, HAL, HAO2, IDO2, IFIT1, IGF1, IGJ, IL1RAP, INHBE, ITIH1, KNG1, LPA, LRG1, MAT1A, MLIP, MT1F, NAT2, NFIB, NR1I2, ONECUT2, PALMD, PCK1, PON3, PPP1R3C, P…	253	0.211	1.062	ABHD12B, ABHD17C, ABRACL, ACLY, ADAM17, ADNP, ADNP2, AKR1B1, ANK2, ANP32A, ANXA5, APITD1, ARID2, B3GNT7, BCL11A, BDNF, BEND3, BEND4, BRCA1, BRINP1, BTBD10, BTF3L4, C14orf166, C18orf54, C2orf69, CAD, CAMSAP2, CASC5, CASP3, CBX5, CCDC138, CCDC34, CCDC77, CCDC8, CCNA1, CCNJL, CD200, CDC123, CDCA7L, CDH13, CDK4, CDT1, CENPL, CENPQ, CEP55, CHD7, CLGN, CLMP, CMSS1, COA1, CPSF2, CRMP1, CSNK1E, CTBP2, CX…	23	0.074	1.438	ANLN, BCAT1, BEX2, CDCA7, CRISPLD1, ECT2, EPCAM, FGF13, GPX8, LRRN1, MAD2L1, NAP1L3, NDN, OLFML3, PITX2, PMAIP1, RAB34, SOX11, TPBG, TPM4, TUBA1A, VCAN, VIM	84	0.221	1.051	ADAMTS9, AGR2, AMIGO2, ANXA1, ARL4C, BBS12, CA8, CACNB3, CCND2, CCNG2, CD109, CD44, CNTN4, COL21A1, COL5A2, CORO2A, COTL1, CXCL5, DKK1, DPP10, DSC2, EDNRB, F3, FAM217B, FOXF1, FOXQ1, GNPDA2, GPRC5A, GREM1, GRHL2, GXYLT2, HILPDA, ID4, IGFBP6, IGSF1, IQGAP1, ITGA2, KCNJ16, KLF5, KRT6A, LBH, LHFP, LIFR, LIPH, LYPD1, MEP1A, MPZL1, MXRA7, NAALAD2, OGFRL1, PAQR8, PARM1, PBK, PIP5K1B, PKDCC, PLA2G10, PL…
M01029[TFE]	153	0.12	1.091	ABCA1, ACSL5, ADCK2, ALPK2, AMICA1, ANG, ANXA4, ARSD, ATP7B, BHLHE40, BNIP3, BTG1, C11orf24, C1orf53, C1orf85, C3, C4orf33, C5, C5orf24, CAMTA2, CASP8, CEP104, CITED2, CLCN5, CPS1, CREBRF, CREG1, CTSZ, CXCL1, CYB561A3, CYP1A1, CYP4X1, DDC, DDIT3, DENND4C, DHRS1, DMD, DNAH5, DNAJC1, DYNLT3, EDEM1, ELF1, ENPP7, EPDR1, EVI5, F10, FAM107B, FAM162A, FAXDC2, FBXL15, FBXL17, FGFR3, FNDC3A, FOXA2, FOXO3,…	77	0.011	1.311	A1BG, ABCA9, ABCG8, ABLIM3, ACADL, ACOX2, ADH1C, ALDH8A1, ANGPTL3, ASPA, BCHE, BCO2, BLNK, C14orf105, C1QB, C1QC, CAPN3, CCL16, CD163, CNDP1, CSAD, CSTA, CTSS, CXCL13, CYP2A7, CYP3A4, CYP3A43, CYP3A7, DNASE1L3, EPHX1, F11, F5, FAH, FCN2, FCN3, FMO4, FUOM, GC, GIMAP2, GRB14, HABP2, HNMT, HOGA1, HRSP12, IFI27, IGF1, IGJ, ITIH3, JUN, LEPR, LYZ, MAT1A, MT1M, NAT2, ONECUT2, PALMD, PFKFB1, PIPOX, PLA1A…	186	0.924	0.908	ABI2, ACBD6, ACTA1, ADAMTS3, ADD2, ADD3, ADNP, ADRBK2, AGO2, ALDH1A3, ANTXR1, ARL6IP6, ASPM, ATIC, BDNF, BEND4, BOD1, BORA, BZW2, C10orf2, CCDC86, CCDC88A, CDC123, CDKN3, CDYL, CECR1, CELF2, CENPA, CENPK, CENPN, CEP152, CEP55, CHD7, CHML, CIT, CKAP2, CLSTN1, CNOT7, CPSF2, CPVL, CTSC, CXCL6, DCK, DHX9, DNER, DROSHA, DSCC1, DUT, ESPL1, EZH2, FAM126A, FAM189A2, FANCI, FARSB, FSCN1, GABRB3, GFPT2, GI…	11	0.748	0.8	GJA1, HEPH, LAMB1, ORC6, PMAIP1, PNMAL1, PODXL, PTPRZ1, RRM2, TUBB6, ZNF462	74	0.209	1.076	ABCC4, ACTA2, AGR2, AKAP12, AMIGO2, ANK3, ANKRD1, ANXA1, ANXA2, ARHGEF3, ARL14, B3GNT5, BMP2, CD44, CDC42EP3, CDH17, COL15A1, COL6A3, CPE, CSGALNACT1, CXCL5, DPP10, EGF, ELOVL4, ENDOD1, ERP27, FILIP1L, FLRT2, FMNL2, FOXQ1, GALNT3, GALNT6, GEM, GOLGA8A, HK2, IMPDH1, ISX, ITGAV, ITM2C, LBH, LMCD1, LRP2, LYPD6B, MFGE8, MN1, MOB3B, MUC13, MUM1L1, NEU1, P4HA2, PALLD, PDPN, PLAGL1, PLD5, PNMA1, PRSS35,…
M00081[Evi-1]	349	0.293	1.026	A1CF, ABCG1, ABHD3, ACMSD, ACOT13, ACOT4, ADCY6, AFTPH, AGA, AGMAT, AGO4, AGPAT9, AIG1, AKAP9, AKR1C1, AKR1C3, ALDH1A1, ALG9, ALPK2, ANG, ANKRA2, ANKRD37, ANKS4B, AOAH, AP1M1, APOLD1, ARRDC3, ASAH1, ATF6, ATP10D, ATP8B1, ATP9A, BCL6, BHLHE40, BLZF1, BTG2, C12orf23, C19orf10, C5orf24, C6orf120, C6orf89, C8orf4, CADM1, CALCOCO2, CALML4, CASC4, CASP4, CASP7, CCDC68, CCL5, CD47, CDK19, CEPT1, CFLAR, …	151	0.152	1.06	ABCA6, ABCB1, ABCC2, ABCG8, ABLIM3, ACADL, ACADSB, ACOT12, ACSM5, ADH1C, ADH4, ADRB2, AFM, AGXT2, AHR, AKR1C2, ALB, ALDH5A1, ANXA10, APCS, APOF, APOH, AR, ART4, ASPA, BAAT, BBOX1, BCO2, BHMT, BHMT2, BLNK, C1QB, C4BPB, C6, C8A, C9, CA5A, CAT, CD14, CD163, CD1D, CES2, CFHR5, CLDN1, CLU, CNTN3, CP, CPN1, CRP, CTSS, CXCL13, CYP2C18, CYP2C19, CYP2C8, CYP2C9, CYP3A4, CYP3A7, CYP4A11, DAO, DCXR, DNAJC12…	535	0.03	1.077	ABCC5, ABI2, ABRACL, ACACA, ACLY, ACTA1, ACTL6A, ACVR2B, ADAM17, ADAMTS19, ADD3, ADNP2, ADO, ADORA2B, AGPAT4, AGPAT5, AKIRIN1, AKR1B1, AMMECR1, ANK2, ANKRD32, AP1M2, AP1S2, AP2B1, APEX1, ARHGAP19, ARID2, ARL6IP6, ASF1A, ASUN, ATAD5, ATIC, ATL1, ATP1A2, AUNIP, BARD1, BBS7, BBS9, BDNF, BEND3, BEND4, BLVRA, BNC2, BORA, BRIX1, BUB1, BUB3, BYSL, BZW2, C10orf2, C11orf73, C11orf82, C14orf166, C16orf59, …	45	0.012	1.35	ACTC1, ANLN, ANXA3, ARMCX1, ARMCX2, BEX1, BEX4, CCNB2, CDK1, CRISPLD1, DLGAP5, DLK1, ECT2, FAR1, FGF13, FZD7, IGF2BP3, KIF20A, LAMA1, LAMB1, LDHB, LIN28B, LRRC1, LRRN1, NAP1L3, NDN, OLFML3, PFKP, PKIB, PROM1, PTN, PTPRZ1, RACGAP1, SACS, SLC25A24, SLC2A3, SLC39A10, SOX11, STK39, TPM4, TTK, TUBA1A, TUBB6, VCAN, ZNF462	185	0.013	1.11	ACTA2, ADAMTS9, AGR3, AKAP12, ALDH18A1, ANKRD1, ANKS1A, ANXA1, ARL14, ASAP2, BASP1, BBS12, BMP2, BNC1, C15orf48, C19orf33, C1orf116, C5orf30, CA8, CCDC80, CCNG2, CDC42EP3, CEACAM6, CGA, CIDEC, CLDN7, COL11A1, COL21A1, COL4A1, COL4A2, COL4A5, COL4A6, COL6A3, COTL1, CPE, CSGALNACT1, CTSV, DAB2, DCDC2, DCN, DKK1, DPP10, DSC2, EDNRB, EFNB2, EGF, EGFL6, ENPP5, ERMP1, F2R, FAM129A, FAM217B, FBN1, FBXL2…
M00291[Freac-3]	248	0.059	1.091	AAMDC, ABHD12, ABHD5, ACMSD, ACOT13, ACSL5, ACSS3, ACVR1B, ACYP2, ADCK2, AES, AGPAT9, AIG1, AKAP9, AKR1C1, ALDOB, ALPK2, AMICA1, ANAPC16, AOAH, APOA2, APOLD1, ARHGDIB, ATG4A, ATP9A, BACE1, BLZF1, BTG1, C1orf53, C1orf63, C1orf85, C4orf3, C4orf32, C5, C6orf89, C8B, CARD6, CCDC68, CCDC92, CD164, CD68, CDKN1A, CITED2, CLN5, CNGA1, CNKSR3, CPS1, CREG1, CTAGE5, CXCL2, CYSTM1, DCAF6, DCBLD1, DCTN3, DDC,…	117	0.025	1.229	AADAC, ABAT, ABCA5, ABCA6, ABCA9, ABCB1, ABCB4, ABHD6, ACADL, ACSM5, ADH1A, ADHFE1, ADRB2, AGXT, AGXT2, AKR1C2, ALB, ALDH5A1, ALDH8A1, AMDHD1, ANXA10, AOX1, APCS, APOM, AQP9, AR, ASB9, ASPA, BAAT, BBOX1, BCO2, BLNK, C4BPA, C4BPB, C8A, C9, CAPN3, CD163, CFH, CLDN14, CP, CPED1, CPN2, CRP, CSTA, CUX2, CYP2C8, CYP2C9, CYP3A43, CYP7A1, CYP8B1, DMGDH, DNAJC12, ENPEP, EPHX1, ETFDH, ETNPPL, F5, F9, FMO3,…	366	0.034	1.102	ABHD17C, ABI2, ACPL2, ADAMTS3, ADO, AGTPBP1, ANKRD32, ANP32A, ANP32E, AP1S2, AP2B1, ARL6IP6, ARNT2, ASF1A, ASPM, ASUN, ATIC, B3GALNT1, B4GALT6, BEND3, BIK, BLMH, BLVRA, BRCA2, BRINP1, BRIP1, BUB3, BZW2, C10orf2, C14orf166, C18orf54, C1QBP, C1orf198, C2orf40, C2orf69, CA14, CABYR, CALB1, CASC5, CAV1, CCDC112, CCDC138, CCDC34, CCDC43, CCDC88A, CCNA2, CCT4, CCT7, CDC25A, CDCA5, CDK4, CDT1, CENPF, CE…	26	0.064	1.167	ACTC1, ATP1B3, BCAT1, BEX1, BEX4, CDCA7, COL1A2, ECT2, FZD7, GPX8, GSTP1, GULP1, HDGFRP3, KRT19, LDHB, LIN28A, NAP1L3, ORC6, PMAIP1, PODXL, RAB34, SLC2A3, SLC39A10, TMEM200A, TUBB6, VCAN	132	0.012	1.184	AGR2, ANXA1, ARHGEF10, ARL14, ASAP2, BASP1, BBS12, BMP2, BTG3, C15orf48, C3orf52, C7orf60, CA8, CCDC80, CCNG2, CD44, CGA, CKAP4, CLIC1, COL11A1, COL4A6, COL5A2, CORO2A, CPE, CXCL5, CYP1B1, DAB2, DDX26B, DFNA5, DKK1, DPYSL2, DUSP4, EDNRB, EFEMP1, EFNB2, EGF, ELOVL4, ELOVL7, ENDOD1, EZR, F3, FAM129A, FAM57A, FILIP1L, FKBP14, FOXF1, FOXQ1, FZD6, GABRA2, GALNT3, GNRH2, GOLM1, GPRC5A, GREM1, HOXC6, IG…
M00023[Hox-1.3]	173	0.8	0.958	ABCC3, ABCG1, ACSS3, ADCK2, AFTPH, AHNAK, ALG9, AMICA1, ANKRA2, ANKRD37, APOA2, APOC3, APOLD1, ARAP2, ARHGDIB, ARSD, ASAH1, BLZF1, BTG1, C11orf54, CBX4, CCL20, CD68, CEPT1, CLCN5, CLRN3, COMMD3, CPEB4, CPQ, CREBRF, CST3, DCTN3, DERA, DHRS1, DHRS3, DNAJB2, DUSP3, ECE1, EDEM3, ELF1, ELF3, ERAP1, ERBB3, ERRFI1, EXT1, F2, FABP1, FAM107B, FAM174A, FAM8A1, FAS, FBXO6, FGG, FMO5, FNIP2, FOXO3, FRMD4B, G…	72	0.688	0.952	A1BG, ABCG5, ABLIM3, ADH1A, ADH4, ADRB2, AFM, AGXT2, ALB, ANXA10, APCS, APOA5, AR, ART4, ASPA, AZGP1, C4BPB, CD1D, CDO1, CES2, CLDN14, CUX2, CYP2A7, CYP2C8, CYP3A4, CYP3A7, CYP4V2, CYP8B1, DMGDH, ECM2, EPHX1, ETFDH, ETNPPL, FAH, FCN3, GAS2, GATM, GPX2, HABP2, IDO2, IGFBP1, IGJ, IYD, KHK, LYSMD2, MARC2, MAT1A, NAT2, NDRG2, NR4A2, NUPR1, PHYH, PPP1R3C, RUNDC3B, SERPINC1, SLC17A1, SLC17A2, SLC22A7, …	273	0.21	1.035	ABRACL, ACD, ACTG2, ACVR2B, ACYP1, AEN, AGTPBP1, AMD1, AMMECR1, AP2B1, APEX1, ARHGAP11A, ASPM, B3GNT7, BDNF, BEND4, BOD1, BRCA1, BRINP1, BRIP1, BTF3L4, C11orf48, C11orf73, C17orf75, C1QBP, C2orf69, C3orf14, CACHD1, CAD, CALCB, CAPG, CARM1, CCDC181, CCDC34, CCDC6, CCNF, CDC25A, CDCA2, CDH13, CENPH, CENPJ, CEP152, CIRH1A, CKAP2, CMSS1, CNOT6, CNTNAP2, DBN1, DCAF12L1, DCAF13, DCLK1, DDIT4L, DDX20, D…	18	0.696	1.017	BEX1, CCNB2, CDCA7, FAR1, FGF13, GJA1, KRT19, LDHB, LRRN1, MAD2L1, NAP1L3, ORC6, PTPN13, RAB34, RACGAP1, STK39, TUBB2B, UCHL1	105	0.013	1.186	ADAMTS9, AMOT, ANK3, ANKRD1, ANKS1A, APPL2, ARL4C, ATP1A1, BAMBI, BASP1, C1orf116, CASK, CCDC80, CD109, CDC42EP3, CDH6, CDS1, CDX2, CLDN7, CLIC1, COL4A6, CXCL5, DAB2, DCDC2, DCN, DKK1, DLG5, EDNRB, ELOVL4, FAM129A, FAM217B, FBN1, FKBP10, FLRT2, FMO1, FOXF1, FSTL1, GABRA2, GLS, GPR160, GPR87, GPX7, GXYLT2, HEY1, HILPDA, HOXC6, ID4, IGSF1, IKBIP, INPP4B, ISL1, ITGA2, ITGAV, ITM2C, KLF5, KLHL13, LAM…
M00462[GATA-6]	188	0.306	1.008	ABCA1, ABCG1, AFTPH, AGT, AKR1C1, ALCAM, ALG9, ANKRD37, APOA1, APOA2, AQP3, ARRDC3, ARRDC4, ASGR1, ATF6, ATG4A, C11orf54, C12orf23, C1RL, C4orf32, C8orf4, CCL5, CD47, CDK19, CEP104, CFLAR, CHIC2, CHMP4C, CLRN3, CMPK2, CPEB4, CPQ, CXCL1, CXCL2, CYB561A3, CYSTM1, DENND4C, DERA, DHRS1, DIO1, DLC1, DMD, DNAH5, EDEM1, EDEM2, ELF3, EMP1, ERRFI1, EVI5, FAM107B, FAM174A, FAM46A, FAM91A1, FBXL17, FBXO8, F…	98	0.013	1.254	AADAC, ABCA6, ABCA9, ABCB1, ABCG5, ABCG8, ABHD6, ACADSB, ACOT12, ACOX1, ADH6, AKR1C2, ALB, AMDHD1, ANO1, APOH, AR, ARG1, ART4, ASB9, BAAT, BCHE, BDH1, BHMT2, BLNK, C19orf80, C1QB, C4BPA, C4BPB, C6, CAPN3, CCL16, CLU, CNTN3, CPB2, CPEB3, CSTA, CUX2, CYP2C9, CYP2E1, CYP39A1, CYP4V2, CYP7A1, CYP8B1, DAO, DPYS, DUSP10, ECM2, ETFDH, ETNPPL, F11, F8, FOLH1, GADD45B, GAS2, GATM, GC, GIMAP2, GPR88, GYS2,…	292	0.222	1.072	ABCC5, ADNP, AGPAT5, ALDH1A3, ALMS1, AMD1, AMMECR1, AP1S2, AP2B1, ARL6IP6, ASAP1, ATIC, ATL1, AUNIP, B3GALNT1, B3GNT7, BARD1, BEND4, BMPR1A, BORA, BRINP1, BRIP1, BTF3L4, C11orf48, C14orf166, C1orf198, C21orf59, C4orf46, C9orf135, CAMSAP2, CBX5, CCDC181, CCDC43, CCDC6, CCDC77, CCL26, CCNA1, CCNJL, CDC45, CDH13, CENPE, CENPH, CENPJ, CENPM, CHD7, CHODL, CHRDL1, CHST6, CPSF2, CPSF6, CSRP2, CTGF, CTPS…	15	0.896	0.82	ARMCX2, BCAT1, CDC20, CRISPLD1, ECT2, FGF13, GJA1, LAMA1, MLLT11, OLFML3, PTN, SPARC, TUBB2B, UCHL1, ZNF462	97	0.171	1.06	ALDH18A1, AMIGO2, ANKRD1, ANXA1, APPL2, ARHGEF10, ARHGEF3, B3GNT5, BNC1, BTBD3, C19orf33, CACNB3, CCND2, CDC42EP3, CDH11, CEACAM6, CKB, COL4A5, COL5A2, COLEC12, CRISPLD2, DCN, DPP10, EGF, ELOVL4, EPS8L3, FLNC, FMOD, FOXQ1, FUT8, FZD6, GEM, GNPDA2, GPR87, H2AFY, HSPB8, IGFBP3, IGFBP6, IMPDH1, ITGA2, ITGB6, LAMB3, LAPTM4B, LCT, LGALS3, LHFP, LMCD1, LPAR1, LRCH2, LXN, MAP9, MEP1A, MST4, MSX2, NPPB, …
M00490[Bach2]	194	0.437	1.024	ABCC3, ABCG2, ABHD2, ACADVL, ACSL5, ADCY6, AHSG, AKTIP, ALG9, AMBP, AMPD2, ANKRD37, APOB, ARRDC3, ARRDC4, ARSD, ASXL1, ATP8B1, BCDIN3D, BIRC3, BTBD6, C3, C8orf47, CALML4, CAPN12, CASP7, CASP8, CAST, CD151, CD47, CD68, CDK19, CEPT1, CHIC2, CHMP2A, CIDEB, CLDN3, CREBRF, CRYL1, CST3, CTSB, CTSL, CXCL1, CXCL16, CXCL2, CYB5R1, DDIT3, DDX60L, DGAT1, DHRS1, DHRS3, DLC1, DMD, DNAJB2, DUSP1, EDEM1, ENPP7,…	74	0.778	0.933	A1BG, ABCB1, AGTR1, ALAS1, ALDH4A1, APOA5, APOH, AQP9, ARSE, ATF5, BBOX1, BLNK, C1QB, CAPN3, CAT, CD1D, CES2, CPEB3, CSTA, CYP2C19, CYP2C9, CYP4F12, EGR2, EPHX2, ETFDH, F5, FETUB, FUOM, G6PC, GADD45B, GSAP, HABP2, HAMP, HGFAC, HLA-DRA, HMGCS2, IGJ, ITIH4, LCAT, LEPR, LYZ, METTL7B, MLIP, N4BP2L1, NDRG2, NR0B2, NR1I2, NR1I3, NR4A2, ONECUT2, PCK1, PDK4, PFKFB1, PIK3C2G, PIPOX, PON3, RBP5, RORC, S100…					24	0.1	1.293	ARMCX2, BEX1, CCNB2, EPCAM, GJA1, GSTP1, HEPH, HK1, IGF2BP3, LRRN1, MAD2L1, MLLT11, NAP1L3, OLFML3, PMAIP1, PTPN13, RAB34, RRM2, SPINT2, STK39, TMEM200A, TPM4, VIM, ZNF462	110	0.013	1.185	ACTA2, ADAMTS9, AMIGO2, ANXA1, ANXA2, APOBEC3B, BNC1, BTG3, C19orf33, C1orf116, C3orf52, CAPN2, CASK, CD109, CD3D, CEACAM6, CLIC1, COL15A1, COL4A5, COTL1, CPE, CSGALNACT1, CYBA, DCDC2, DSC2, EDNRB, EFEMP1, EGFL6, ELF4, ELOVL4, ELOVL7, EPB41L3, EPS8L3, F2R, F3, FKBP10, FLNC, FLRT2, FOXQ1, FZD3, GALNT3, GATA3, GLIS2, GNPDA2, GPR87, GXYLT2, HEG1, HEY1, HN1, HSPB8, IGF1R, ISX, LAMA5, LAMC1, LBH, LIMA…
M01081[Zec]	226	0.013	1.109	ABCG2, ABHD2, ABHD3, ACADVL, ACSL5, ADCK2, AGA, AHNAK, AIG1, AKAP13, AKTIP, ALDOB, ANKRA2, ANKS4B, APOL6, ARAP2, ARSD, ATP10D, ATXN1, BCDIN3D, BCL6, BTBD6, BTG1, BTG2, C11orf54, C12orf23, C4orf33, C5, C6orf89, CALML4, CAMTA2, CARD6, CASC4, CASP7, CCDC92, CCL5, CD151, CD59, CEP104, CHD9, CITED2, CLDN3, COBLL1, COG1, CPS1, CRAT, CTSA, CTSZ, CXCL1, CXCL16, CYP4X1, DCBLD1, DCTN3, DDIT3, DGAT2, DHRS7,…	102	0.057	1.195	ABCA9, ABCG5, ABLIM3, ACADL, ACSL1, ALDH4A1, AMDHD1, ANO1, ANXA10, APOH, ARSE, ASB9, ASPA, ATF5, BDH1, BHMT, C14orf105, C1QB, C1QC, C1S, C1orf168, C4BPB, C9, CAT, CNTN3, CP, CSTA, CYP2C19, CYP2C8, CYP39A1, CYP3A4, CYP4F11, CYP4F2, CYP4V2, CYP7B1, DEFB1, ETFDH, F5, F7, FETUB, FOLH1, FUOM, GADD45G, GATM, GC, GPX2, HABP2, HAMP, HOGA1, HRSP12, IGF1, IGJ, IL1RAP, ITIH2, ITIH3, JUN, KHK, KLF9, KNG1, LC…	287	0.874	0.964	ABHD17C, ABI2, ACPL2, ADAMTS3, AGPAT5, AKR1B1, ANTXR1, AP1S2, APEX1, APITD1, ARNT2, ASAP1, ASF1A, ASPHD2, BBS9, BDNF, BRD7, BRINP1, BRIX1, BTF3L4, C11orf48, C2orf40, C3orf14, C4orf46, CALB1, CAPRIN1, CASP3, CBX5, CCDC137, CCDC14, CCDC181, CCDC43, CCL26, CCNA1, CCNA2, CCNJL, CCT7, CDC25A, CDC45, CDC7, CDCA2, CDCA5, CDH13, CENPL, CEP135, CEP152, CHML, CHST6, CIRH1A, CIT, CKS2, CLMP, CNIH3, CNOT6, C…	20	0.584	1.001	ANLN, ECT2, ESRP1, FAR1, FGF13, GALNT7, IGF2BP3, LIN28A, MAD2L1, NDN, OLFML3, PITX2, PTPN13, SACS, SCRN1, SERPINE2, SLC25A24, TPBG, TTK, TUBA1A	100	0.526	1.001	ACTA2, AGR2, AGR3, AMOT, AMOTL2, ANKRD1, ARL4C, ASRGL1, BMP2, C15orf48, CAPN2, CDS1, CLIC1, COL1A1, COL21A1, COL4A6, COL5A1, COL6A3, COTL1, CYP1B1, DDX26B, DMKN, DPP10, DPYSL2, ELOVL4, ELOVL7, ENPP5, EPB41L3, F3, FSTL1, GABRA2, GABRB1, GALNT3, GATA5, GCNT3, GPR87, HEG1, HOXC6, HSPA12A, IGF1R, ITGA3, ITGA6, KRT6A, LIPH, LMCD1, LPAR1, LRCH2, LXN, LYPD6B, MAP9, ME1, MOB3B, NAALAD2, NANOS1, NCK2, NDN…
M00328[Pax-8]	138	0.838	0.927	ABHD16A, ABHD2, ABHD5, ACO2, ACSS3, ADCY9, AGMAT, AGT, AHSG, ALDOB, AMPD2, ANPEP, APOA1, ARHGDIB, ARRDC4, ASAH1, ATG4A, ATP9A, BTG2, C4orf33, C8orf4, CADM1, CASP7, CD68, CDKN1A, CHI3L1, CNGA1, CREBRF, CTSL, CTSZ, CXCL1, CYB561A3, CYB5R1, DCAF6, DGAT1, DHRS1, DLC1, DUSP3, EBF4, EPDR1, EPS8L2, ETHE1, F10, FAS, FBXO6, FEM1C, FN1, FNDC3A, FPGT, GADD45A, GBP3, GIPC2, GLCE, GOLGB1, HBEGF, HEBP1, HECTD4…	67	0.276	1.075	ABAT, ABCA9, ABLIM3, ACOT12, AHR, APOA5, APOH, AR, ARG1, ASB9, ATF5, BCHE, BCO2, BLNK, C4BPA, C8A, CD14, CDO1, CYP2A7, CYP2C19, CYP3A43, DEFB1, EPHX2, F11, F5, F8, FMO4, G6PC, GADD45B, GRB14, GREM2, HABP2, HLA-DRA, HOGA1, HPN, HRG, IDO2, IGF1, ITIH4, KLF9, KMO, KNG1, LYSMD2, MARC2, MT1M, NDRG2, NR1I2, NR4A2, ONECUT2, PDK4, PON3, PPP1R3C, PRAP1, PROZ, PZP, RARRES3, S1PR1, SELE, SLC25A47, SLC2A2, S…	206	0.899	0.947	ABL1, ACBD6, AFAP1, AGPAT4, ALDOA, ALPK3, AMD1, AMMECR1, ANK2, AP1S2, ARNT2, ATL1, B3GNT7, BCL11A, BEND4, BMPR1A, BTF3L4, BUB1, C10orf2, C11orf48, C1orf198, C9orf135, CARM1, CCDC113, CCDC14, CCDC181, CCDC43, CCDC8, CCDC88A, CDCA3, CDCA5, CDK4, CENPW, CEP78, CHML, CHN1, CKAP2, CKAP2L, CLDN6, CLGN, CMSS1, CNOT6, CNTNAP2, COL9A3, CPSF3, CRMP1, CSE1L, CSNK1E, CWC27, DCAF16, DCP2, DEPDC1B, DIAPH3, DNM…	18	0.139	1.233	ACTC1, ANXA3, ASNS, BEX1, CDK1, DLGAP5, GPC3, GPX8, HDGFRP3, IGF2BP3, LIN28B, MAD2L1, ORC6, PTN, PTPN13, SACS, SLC25A24, SLC39A10	92	0.014	1.261	ACTA2, ADAMTS9, AMOT, ATP1A1, BAMBI, BTBD3, C1orf116, C7orf60, CCND2, CCNG2, CD3D, CDH17, CDS1, CGA, CLDN4, COL15A1, COL4A2, COL5A1, COL5A2, CRIM1, CXCL5, DPP10, DSC2, DUSP4, EGFL6, ELOVL7, FAM57A, FBN1, FOXF1, GABRA2, GALNT3, GEM, GNRH2, GPR124, HK2, HSPA12A, IGSF1, ITGA6, ITM2C, KRT6A, LHFP, LMCD1, LRP2, LRP4, LYPD6B, MAGED2, MAP7D2, MECOM, METTL9, MFI2, MOB3B, MUM1L1, NPNT, NPPB, PALLD, PAPPA,…
M00792[SMAD]	82	0.225	1.097	ABCC3, ABHD5, ACVR1B, AES, AGMAT, AMBP, APOA2, APOE, ARRDC3, BAD, BLZF1, CACNA1D, CALML4, CAMSAP3, CAPN12, CD68, CD99, CDKN1A, CHID1, CRAT, CXCL2, DCTN3, DGAT1, DIP2C, DNAJB9, DPP7, EBF4, EMP1, ERMAP, ETFB, FAM151A, FAM213A, FAM69A, FNDC3A, GJB2, GLRX, GPX3, HIST1H2BK, IL1R1, KBTBD11, KDM6B, KHNYN, KRBOX4, LIG4, MAF, MAN1A1, MICAL2, MPZL2, NAGPA, NBEAL1, NCOA7, NFKBIA, NR2F2, OSBPL2, P4HTM, PARP1…	29	0.686	0.926	ADRB2, ALDH1L1, APCS, APOA5, ARG1, C1QB, C4BPB, CPEB3, CYP2A7, CYP7B1, DEFB1, EGR2, EPHX1, FOS, GC, GLYAT, HLF, INHBE, KHK, MAOB, MT1G, RARRES3, RBP5, SERPINA4, SLC17A1, SLC30A10, SLC6A1, SLC6A12, TMEM176A	86	0.994	0.788	ADD2, ALMS1, ANTXR1, ASAP1, ATIC, B4GALT6, BRCA2, BUB1, C11orf73, C16orf59, C18orf54, C2orf40, CABYR, CCDC160, CCDC88A, CDK7, CENPQ, CFL1, CHRNA5, CMSS1, CNOT6, CPT1C, DGKZ, E2F5, EGLN3, EHD4, ENO2, ESCO2, FAM124A, FBLN1, FLNA, FSCN1, GAL, GINS3, GLI2, GLRX3, GPR143, HSPA4, INTS9, IRX2, KISS1R, KNTC1, MCM8, MED22, MPP6, MRE11A, NDC80, NHS, NPM1, NUDT10, OGFOD1, PAFAH1B3, PALD1, PCDHB16, PDE9A, PH…	5	0.885	0.682	BEX1, DLK1, MARCKSL1, SLC25A24, ZNF462	51	0.014	1.392	ALDH18A1, AMOT, ANK3, APOBEC3B, ARG2, CDKN1C, CMTM3, COL1A1, CRYAB, CYBA, DMKN, DPEP1, EPB41L3, FAM57A, FILIP1L, FXYD3, IGSF1, INPP4B, IQGAP1, LGALS3, LYPD6B, MATN3, MECOM, MMP1, MYOF, NEU1, OLR1, OXTR, PARM1, PCSK5, PFN2, PHLDA2, PIGZ, PLD5, PRDM1, PXDN, RBP2, S100A4, SLC10A2, SLC16A3, SMAD7, SOGA2, SSBP2, TMCO3, TMEM87B, TNNC1, TSPAN2, WNT5A, XKRX, XPR1, ZNF614
M00216[TATA]	160	0.103	1.056	A2M, ABCA1, ABCC3, ABHD12, ACP2, AHSG, ALDOB, AMICA1, ANKRA2, ANKRD37, ARAP2, ASAH1, C11orf54, C12orf23, C19orf10, C4orf3, C5, C6orf120, CAMK2D, CD164, CD47, CHI3L1, CIB1, CITED2, CLIP1, CLN5, CLRN3, CMPK1, COMMD3, COX7A1, CPS1, CRYL1, CXCL2, DENND4C, DLC1, DMD, DNAJB4, EFHD1, EMP2, EPAS1, EPDR1, FAM107B, FAM114A1, FAM134C, FAM89A, FAM91A1, FAS, FBXO8, FCHO2, FGL1, FN1, FOXA1, GALNT2, GBP1, GDA, …	69	0.286	1.088	ACADL, ADH1C, AHR, AMDHD1, ANGPTL3, APCS, AR, BAAT, BCHE, BDH1, C4BPB, C6, CAPN3, CAT, CD1D, CFH, CFHR5, CPEB3, CUX2, CYP2C8, CYP39A1, CYP4V2, CYP7A1, CYP7B1, ECM2, ENPEP, ENTPD5, ETNPPL, F8, FMO3, FUOM, GADD45B, GLYAT, GPLD1, GRAMD1C, GREM2, GYS2, HAMP, HFE2, JUN, KNG1, MAT1A, METTL7A, MT1G, NFIB, NFIC, PAH, PBLD, PPARGC1A, PROX1, RAPGEF4, S100A8, S1PR1, SELE, SERPINA7, SERPINF1, SKAP1, SLC17A1,…	255	0.015	1.153	ABHD17C, ACVR2B, ADNP, ADO, AGPAT5, AKR1B1, ANP32A, ANP32E, ANTXR1, AP1S2, ARHGAP19, ARID2, ASPM, ASUN, ATAD5, BCL11A, BEND3, BIK, BMPR1A, C14orf166, C18orf54, C3orf14, C4orf46, C9orf135, CABYR, CCDC112, CCDC14, CCDC34, CCDC8, CCNJ, CD200, CDC123, CDC45, CDCA3, CDK4, CECR1, CELF2, CENPA, CENPE, CENPL, CETN3, CHAMP1, CHEK1, CLGN, CNTNAP2, CPSF2, CPSF6, CRLF3, CSRP2, CTGF, CTTNBP2, CYYR1, DCAF16, D…	17	0.35	1.144	ACTC1, ARMCX2, BEX2, CCNB2, COL1A2, CRISPLD1, ECT2, EPCAM, GALNT7, GPC3, IGF2BP3, PMAIP1, SLC39A10, SPARC, TPBG, TUBB2B, VIM	89	0.018	1.198	ABCC4, ACTA2, AGR2, AMIGO2, ANKRD1, ANXA1, BAMBI, BBS12, BMP2, BNC1, C1orf116, C7orf60, CA4, CCNG2, CD109, CDH11, CDH6, CIDEC, CNTN4, COL4A2, COL4A6, CPE, DSC2, DUOX2, EDNRB, ELOVL4, ENDOD1, EPB41L3, F2R, F3, FAM3B, FMOD, FZD3, FZD6, GATA3, GNRH2, GOLGA8A, GPR87, IGFBP3, KLF5, LAMC1, LCT, LGALS2, LOX, LPAR1, LXN, ME1, MECOM, MPZL1, MSX2, MUM1L1, MXRA7, NCK2, NEXN, OGFRL1, PAM, PAPPA, PCDHB2, PCSK…
M00729[Cdx-2]	208	0.205	1.084	A1CF, ABCG2, ABHD3, ALCAM, AMICA1, ANKRD37, ARAP2, ATP10D, ATP1B1, ATXN1, B2M, BCL6, BLZF1, BPNT1, BTG1, BTG2, C11orf24, C12orf23, C1orf85, C4orf19, C5, CAMK2D, CAPN7, CASP8, CFLAR, CGN, CHD9, CHMP2A, CIB1, CLRN3, CNGA1, CNKSR3, COBLL1, CPS1, CREG1, CTSL, DCTN3, DENND4A, DHRS1, DHRS3, DISP1, DLC1, DNAJC3, DOPEY2, EDEM1, EGLN1, EMC3, ERBB2IP, ETHE1, EVI5, FAM69A, FAM91A1, FAXDC2, FBXO8, FCHO2, FGB…	92	0.045	1.145	ABAT, ABCA5, ABCB4, ABHD6, ADH1C, ADRB2, AFM, AHR, ALDH4A1, ALDH6A1, ANXA10, AOX1, APOM, AR, ART4, ASPA, BAAT, BCHE, C14orf105, C4BPA, C6, C9, CAT, CD163, CD1D, CNTN3, CPB2, CPED1, CSAD, CUX2, CXCL13, CYP2C19, CYP2C9, DAO, ECM2, EHHADH, ENTPD5, F13B, F8, FMO3, GAS2, GC, GLS2, GLYAT, GNE, GPLD1, GRAMD1C, GREM2, HFE2, HLA-DRA, HRSP12, IFI27, IFI44, IGF1, IL1RAP, ITIH1, ITIH4, JUN, KHK, KLF9, KMO, L…	302	0.261	1.078	ADNP, ADRBK2, AGPAT5, AGTPBP1, ALMS1, AMD1, ANK2, ANKRD32, ANP32A, AP1S2, AP2B1, ARID2, ATL1, B4GALT6, BOD1, BRIP1, BTF3L4, BUB3, C14orf166, C17orf75, C18orf54, C3orf14, C4orf46, C5orf34, CABYR, CALB1, CAPG, CASC5, CAV1, CCDC160, CCDC6, CCDC88A, CCNA1, CCNA2, CCNJL, CCT8, CDCA2, CELF2, CENPA, CENPF, CENPJ, CENPK, CENPL, CEP152, CHD7, CHODL, CKAP2, CLGN, CNOT7, CNTNAP2, COA1, CRMP1, CSNK1E, CTGF, …	25	0.016	1.329	ANLN, ANXA3, ATP1B3, CDCA7, ECT2, EPCAM, FAR1, GALNT7, GJA1, GULP1, IGF2BP3, LAMA1, LRRC1, NAP1L3, NDN, PMAIP1, SACS, SERPINE2, SLC39A10, SOX11, TET1, TMEM200A, TTK, UCHL1, VCAN	106	0.102	1.127	ABCC4, ACTA2, ADAM9, ADAMTS9, AGR2, AGR3, AMOTL2, APPL2, ARG2, ARL14, ATP1A1, BMP2, BTBD3, C1orf116, C5orf30, CA4, CCND2, CDH17, CDKN1C, CLDN7, CNTN4, COL4A6, COL6A3, CRIM1, DAB2, DCN, DKK1, DSC2, EFEMP1, EFNB2, EGF, EGFL6, ELOVL4, ENPP5, EZR, FBLN5, FBN1, FBXL2, FHL2, FLVCR1, FMO1, FSTL1, GCNT1, GLS, GPR87, IGF1R, IGSF1, IKBIP, INPP4B, IQGAP1, ISL1, KLF5, KLHL13, KRT6A, LAMC1, LAYN, LCT, LGALS3,…
M00767[FXR_inverted_repeat_1]	125	0.603	1.012	ABCG1, ABHD5, ACVR1B, AFTPH, AGO4, AKAP13, ALG9, APOB, AQP3, ARAP2, ARHGDIB, ASAH1, BHLHE40, C11orf24, C1RL, C3, C4orf3, CASP4, CCDC92, CD47, CEACAM1, CLIP1, CNKSR3, CTSL, CYP4X1, DCAF6, DCBLD1, DCTN3, DDIT3, DDX60L, DENND5B, DST, EFHD1, EFNA1, ELF3, ENPP7, EPAS1, ERBB2IP, ERBB3, ERGIC1, ETHE1, FAM134B, FAM134C, FAM177A1, FAM91A1, FBXL15, FGB, FGG, FRMD4B, GABARAP, GHR, GSTK1, HBEGF, HECA, HECTD4…	62	0.016	1.199	A1BG, ABCA6, ABCG5, ABCG8, ALDH1L1, ALDH5A1, ANGPTL4, AOX1, ARG1, BCHE, CA5A, CES2, CLU, CPEB3, CSTA, CUX2, CYP2A7, CYP2C19, CYP2C8, CYP2C9, CYP3A4, CYP3A43, CYP3A7, DNASE1L3, DPYS, EGR2, EPHX1, FCN2, FUOM, GPLD1, GPR88, HABP2, HAMP, HHEX, HLA-DRA, HRG, HSD11B1, INHBE, ITIH3, KNG1, LGALS4, MLIP, MYRIP, NADK2, NFIB, NFIC, NR0B2, NR1I2, NR1I3, PPARGC1A, PROX1, RAPGEF4, SEC16B, SERPINC1, SHBG, SLC17…	173	0.761	0.959	ABL1, ACD, ADAMTS3, ADO, AEN, AGTPBP1, ALDH1A3, AMMECR1, ANP32A, ANP32E, APITD1, ASPM, BARD1, BCL2L12, BUB1, BUB1B, C10orf2, C11orf82, C1orf109, CAD, CAV1, CCDC137, CCDC181, CCDC77, CCDC8, CDK2AP1, CDYL, CECR1, CHCHD3, CHSY1, CKAP2L, CMTM4, CNOT6, CNTNAP2, CRLF3, CSRP2, CTTNBP2NL, CWC27, DACT1, DBF4, DCAF12L1, DDX25, DIAPH3, DPPA4, DROSHA, ENOPH1, EXOSC9, FAM118B, FAM49B, FANCF, FBXL7, FGFBP3, FK…	9	0.838	0.743	ECT2, GPC3, LAMB1, LIN28B, MLLT11, PODXL, SLC39A10, TUBA1A, VCAN	67	0.264	1.107	ADAMTS9, ANKRD1, ANXA2, ATP1A1, BTBD3, CA8, CCND2, CDH11, CDH3, CDH6, CDX2, CIDEC, CKAP4, CKB, COL1A1, COL4A2, COL5A1, CRIM1, CRYAB, CSGALNACT1, CXCL5, DAB2, DFNA5, DPYSL2, FKBP10, FKBP11, FKBP14, GALNT6, HOXC6, ID3, ISX, ITGA2, KRT7, LAMA5, LBH, LGALS3, LYPD6B, MARCKS, MB21D2, MECOM, MPZL1, MSX2, MYOF, PCDHB2, PLA2G4A, RAB31, RASGRP1, RHOC, S100A6, SERPINH1, SLC10A2, SLC44A3, SLC51B, SLC6A8, SPI…
M00777[STAT]	158	0.244	1.058	ACAA1, ACADVL, ACVR1B, ACYP2, ADCY6, ADK, AGT, AKAP13, ALDH1A1, ALPK2, ANAPC16, ANKRA2, ANKRD37, APOC3, ARHGDIB, ASAH1, ATP1B1, B2M, BCL6, BTG1, C4orf32, CALML4, CAMK2N1, CAPN5, CCDC68, CD99, CDKN1A, CHMP2A, CITED2, CLDN3, CLN5, CMPK2, CRAT, CREBRF, CREG1, CST3, CTSH, CXCL1, EDEM2, EGLN1, EMP2, ENPP4, EVI5, FAM13C, FAM177A1, FAM46A, FAM91A1, FBXO8, FGA, FGL1, FN1, FOXA2, FOXP1, FRMD4B, FZD4, G0S2…	66	0.216	1.055	ABCA6, ABCA8, ABCA9, ABLIM3, APOF, APOM, ARSE, BHMT, BHMT2, C11orf96, C19orf80, C1QC, C4BPA, C6, CAPN3, CD1D, CLU, CNDP1, CPED1, CPN2, CYP2A7, CYP2C9, CYP2J2, CYP7A1, F8, F9, FTCD, GLS2, GLYAT, HAO2, HLF, HRSP12, IDO2, IGFALS, IGFBP1, ITIH1, ITIH2, ITIH4, IYD, KLF9, LCAT, LGALS4, LPA, LYSMD2, MAOB, METTL7A, MYOM1, NR1I2, PAH, PCK1, PGLYRP2, PLCG2, PROC, PZP, SERPINA4, SERPINF2, SLC22A3, SLC25A18,…	204	0.901	0.935	ABCC5, ADD2, ADNP, ADRBK2, ALDH1A3, ALMS1, AMMECR1, ARID2, ARL6IP6, ARNT2, ASAP1, ATP1A2, BDNF, BEND3, BMPR1A, BORA, BRCA2, BRD7, C1QBP, C1orf198, C21orf59, CA14, CABYR, CAD, CALB1, CAMSAP2, CAPRIN1, CCNA1, CCNF, CCNJ, CCT7, CCT8, CDC25A, CDYL, CELF2, CENPF, CENPN, CEP55, CETN3, CHAMP1, COL9A3, CPT1C, CRLF3, CRMP1, CTPS2, CTTNBP2, CTTNBP2NL, DACT1, DCAF16, DCP2, DHX15, DIMT1, DNMT3B, DOCK11, DYRK…	21	0.099	1.434	ANXA3, BEX1, CCNB1, CCNB2, GJA1, LAMB1, LIN28A, MAP1B, NAP1L3, PKIB, PTPRZ1, SLC2A3, SLC39A10, SPINT2, STK39, TET1, TMEM200A, TPBG, TUBB2B, TUBB6, ZNF462	92	0.016	1.257	ABCC4, AGR3, AMOTL2, ANKS1A, ANXA2, ARL4C, BAMBI, BBS12, BNC1, BTG3, C12orf5, C7orf60, CA8, CASK, CCDC80, CD44, CDH6, CDS1, COL1A1, CSGALNACT1, DAB2, DDR1, DPP10, DSC2, DSG2, DUOX2, DUSP4, EDNRB, ENDOD1, EZR, FAM129A, FKBP10, FLRT2, FOXQ1, FZD6, GALNT3, GATA5, GCNT3, GREM1, HEG1, HEY1, HS6ST2, HSD3B1, ID4, INPP4B, ITGA3, LAMP3, LAPTM4B, LEPREL4, LGALS3, LHFP, LIFR, LOXL1, LPCAT1, LXN, MB21D2, MCO…
M00011[Evi-1]	132	0.909	0.893	A1CF, ABCA1, ABHD3, ACYP2, ADK, AIG1, AKAP9, AKR1C3, ALDH1A1, ALPK2, ANKRA2, ANKRD37, ANPEP, APOA2, ATP8B1, BACE1, BTG2, C11orf54, C12orf23, C5, C6orf120, C8orf4, CACNA1D, CASC4, CCL5, CGN, CLDN3, CLIP1, CLN5, CLRN3, COBLL1, CREG1, CXCL1, DHRS1, DHRS3, DHRS7, DIO1, DLC1, DMD, EFHD1, EGLN1, ELF1, ETFA, FAM134C, FAM162A, FAM73A, FAM91A1, FAXDC2, FBXL4, FCHO2, FGB, FNIP2, FOXP1, GINM1, HEXA, HINT3, …	58	0.729	0.937	ABCB1, ABCG8, ABHD6, ADHFE1, ADRB2, ALDH8A1, ANO1, ANXA10, AOX1, AR, ARG1, BCO2, BHMT2, C9, CAT, CD1D, CP, CYP39A1, ENTPD5, ETFDH, F5, FUOM, GAS2, GC, GPR88, HAMP, HFE2, HLA-DRA, HLF, HRSP12, IFIT1, IGJ, LCAT, MAFB, MAOB, MARC2, MAT1A, NAT8, NMRK1, NR1I2, ONECUT2, OTC, PAH, PCK1, PLA1A, RAPGEF4, SLC17A3, SLC22A1, SLC30A10, SLC41A2, SLC47A1, SYBU, TRPM8, TTC36, UGT2A3, XAF1, ZGPAT, ZNF385B	244	0.017	1.13	ABCC1, ACTL6A, ACVR2B, ACYP1, ADAMTS19, ADAMTS3, ADD2, ADD3, AGPAT4, AGTPBP1, ALMS1, AMD1, AMMECR1, ANKRD32, AP2B1, AP3M2, ARHGAP11A, ARNT2, ASAP1, ATAD5, BBS7, BLVRA, BNC2, BORA, BRINP1, BTBD10, BTF3L4, BUB3, C11orf73, C1QBP, C2orf69, C5orf54, CA14, CABYR, CALB1, CARM1, CCDC138, CCDC14, CCDC34, CCNA1, CCT4, CDCA2, CDCA7L, CECR1, CELF2, CENPE, CENPK, CEP135, CETN3, CHN1, CHODL, CHRDL1, CHRNA5, CK…	14	0.467	0.966	ANLN, ARMCX1, ARMCX2, DPYSL3, IGF2BP3, LDHB, MAD2L1, OLFML3, PODXL, SLC2A3, STK39, TMEM200A, TPM4, VCAN	76	0.375	1.049	AACS, ABCC4, ADAM9, ATP1A1, B3GNT5, BAMBI, BBS12, BMP2, BTG3, C5orf30, C7orf60, CD3D, CDH17, CGA, COL21A1, COL4A2, COL4A5, DCN, DPP10, DPYSL2, EFEMP1, ENPP5, EPB41L3, ERMP1, FBN1, FMO1, FMOD, FUT8, GPX7, GXYLT2, HEG1, HN1, ID3, ID4, ISX, LHFP, LIFR, LMCD1, LOXL1, LRP4, LXN, MATN3, MB21D2, ME1, METTL9, MOB3B, MPZL1, NQO1, PALLD, PAM, PAQR8, PCDHB2, PDP1, PFKM, PLA2G4A, PLCE1, PLD5, PRSS23, PRTG, P…
M00222[Hand1:E47]	154	0.439	1.013	ABCC3, ABHD16A, ABHD5, ACOT4, ACSS3, ACVR1B, AFTPH, AGA, AKAP9, AKR1C1, ALDOB, AMBP, AMICA1, APLP2, APOB, APOC3, ASGR2, ATP10D, BHLHE40, BTG2, C4orf3, C5orf24, CAMSAP3, CAPN12, CD164, CD59, CD68, CLRN3, COG1, COLEC11, CPEB4, CRAT, CXCL16, CXCL2, DEPDC7, DERA, DGAT1, DGAT2, DHRS1, DNAJC3, ELF1, EMP1, EPS8L2, ERAP1, EVI5, EXT1, FAM114A1, FAM134B, FAM13C, FAM162A, FAM46A, FAM89A, FBXO8, FPGT, GBP2, …	67	0.319	1.052	ABCA9, ABCG8, ACOX1, ACSL1, ADH6, AKR1C2, ALDH4A1, ANO1, ANXA10, AOX1, APCS, APOF, APOL1, ARG1, ART4, ASB9, BCO2, BHMT, BLNK, C1QC, C4BPB, C6, CA5A, CCL16, CFH, CLDN14, CNDP1, CPEB3, CYP3A4, CYP3A7, CYP4F11, CYP7A1, CYP7B1, EPHX1, ETNPPL, FCN2, FUOM, GNE, GPR88, GPX2, GRB14, GSDMB, HAMP, HAO2, HHEX, HRSP12, IFIT1, IGF1, ITIH3, ITIH4, KNG1, MLIP, MT1G, NADK2, NFIC, NMRK1, OGDHL, ONECUT2, OTC, S100…	205	0.894	0.923	ACACA, ADAM17, ADAMTS19, AIF1L, AMD1, AP3M2, APEX1, APITD1, ARHGAP19, ATL1, ATP8B2, AUNIP, AURKA, B3GALNT1, BARD1, C10orf118, C17orf75, C1QBP, C1orf198, CAD, CAMSAP2, CCDC113, CCDC138, CCL26, CCNF, CCT3, CCT7, CDCA3, CDH13, CDK2AP1, CENPF, CENPK, CHAMP1, CHD7, CKAP2L, CLDN11, CNOT7, CNTNAP2, CTGF, CTTNBP2NL, DNMT3B, DROSHA, DYRK2, E2F5, EPB41L2, ESCO1, FAM124A, FAM64A, FANCD2, FANCF, FBXO5, FGF2,…	12	0.836	0.805	ARMCX2, CDK1, DLK1, ECT2, FGF13, GPC3, IGF2BP3, LIN28B, LRRC1, ORC6, PNMAL1, SACS	92	0.017	1.234	ACTA2, AKAP12, ANKRD1, ANKS1A, ARID3A, ASRGL1, BNC1, BTBD3, CD3D, CDH3, CDX2, CKB, CLDN4, CLIC1, CMTM3, COL12A1, COL15A1, COL21A1, CRISPLD2, CSGALNACT1, CYBA, DAB2, DCDC2, DKK3, DPP10, DUSP4, ELOVL7, FAM129A, FBLN5, FXYD3, GABRB1, GREM1, GXYLT2, HEG1, HILPDA, HN1, HS6ST2, IGF2BP2, KCNJ16, KIAA1211, KLHL13, KRT7, LMCD1, LOX, LPCAT1, LRP4, LYPD6B, MARCKS, MECOM, MMD, MOB3B, MPZL1, MSX2, MXRA5, MXRA…
M00248[Oct-1]	267	0.429	1.056	A1CF, A2M, ABHD12, ABHD2, ABHD3, ABHD5, ACO2, ACSS3, ACYP2, AFTPH, AGPAT9, AGT, AKR1C1, ALG9, ANKRA2, AOAH, APPBP2, AQP11, ARAP2, ARHGDIB, ARRDC3, ASXL1, ATF6, ATG4A, ATP10D, ATP7B, ATXN1, BACE1, BCL6, BLZF1, BTG1, C1orf115, C4orf3, C4orf32, C4orf33, C6orf120, C6orf89, C8orf4, CADM1, CAMTA2, CARD6, CCDC68, CCDC92, CD47, CDKN1A, CEPT1, CHI3L1, CHMP4C, CLIP1, CLRN3, CNGA1, CNKSR3, COMMD3, CPM, CPPE…	118	0.159	1.114	ABAT, ABCA9, ABCB1, ABCB4, ABCG5, ABHD6, ABLIM3, ACADSB, AFM, AGXT, AGXT2, AHR, AKR1C2, AKR1C4, ALB, ANGPTL3, ANXA10, AOX1, AQP9, AR, ARG1, ARSE, ART4, ASPA, AZGP1, BCHE, BHMT2, BLNK, C14orf105, C4BPA, C4BPB, C6, C9, CCL16, CFHR5, CNTN3, CPEB3, CSAD, CUX2, CYP2C19, CYP2C8, CYP2C9, CYP39A1, CYP4A11, DEFB1, DHODH, DMGDH, DPYS, ENTPD5, EPHX1, ETNPPL, F5, FMO3, GADD45G, GAS2, GATM, GLS2, GPLD1, GPR88…	393	0.069	1.064	ABL1, ABRACL, ACACA, ACTG2, ADAM17, ADAMTS19, ADD3, ADNP, ADO, AGPAT4, AKIRIN1, ALMS1, ALPK3, AMD1, ANK2, ANP32E, AP1S2, AQR, ARID2, ARL6IP6, ASF1A, ASPM, ASUN, ATAD5, ATIC, ATL1, BBS9, BCL11A, BEND3, BIK, BMPR1A, BOD1, BORA, BRIP1, BRIX1, BUB3, C11orf82, C14orf166, C1orf198, C2orf69, C5orf54, CABYR, CALB1, CALCB, CAPRIN1, CASP3, CAV1, CCDC138, CCDC34, CCDC6, CCDC86, CCNA1, CCNA2, CCNJL, CCT2, CC…	35	0.026	1.411	ANXA3, ASNS, ATP1B3, BCAT1, CDC20, CDCA7, COL1A2, CRISPLD1, DLK1, ECT2, EPCAM, GALNT7, GINS1, GJA1, HEPH, IGF2BP3, LDHB, LIN28B, LRRN1, MAD2L1, NAP1L3, NDN, ORC6, PTN, PTPRZ1, RAB34, RRM2, SACS, SLC25A36, SLC39A10, STK39, TMEM200A, TPBG, TUBA1A, VCAN	147	0.017	1.186	ACTA2, AGR3, ALDH18A1, AMIGO2, ANXA1, ARG2, ARID3A, ARL4C, B3GNT5, BAMBI, BASP1, BBS12, BMP2, BNC1, BTBD3, BTG3, C15orf48, C7orf60, CA8, CCDC80, CCNG2, CDC42EP3, CDH17, CDH6, CDS1, CGA, CKB, CNTN4, COL15A1, COL4A1, COL4A5, COL4A6, COL5A2, CSGALNACT1, DAB2, DFNA5, DKK1, DPYSL2, DSC2, EDNRB, EFEMP1, EFNB2, ELOVL4, ENPP5, EZR, F2RL1, F3, FAM217B, FAM57A, FHL2, FLRT2, FUT8, FZD3, GALNT3, GATA3, GCNT1…
M00424[NKX6-1]	280	0.124	1.054	A1CF, AAMDC, ABCA1, ABHD12, ACSL5, ACYP2, AFTPH, AGA, AGMAT, AGPAT3, AIG1, AKAP9, AMICA1, AMPD2, ANAPC16, ANKRA2, ANKRD37, AOAH, AP1M1, AQP11, ARAP2, ARHGDIB, ASAH1, ATP10D, ATXN1, B2M, BACE1, BCDIN3D, BCL6, BHLHE40, BLZF1, BTG1, C10orf32, C11orf54, C12orf23, C1orf115, C1orf85, C4orf33, C5, C6orf89, CADM1, CAMSAP3, CAPN7, CASP4, CASP7, CASP8, CCDC92, CCL5, CD164, CDK19, CEBPD, CEP104, CEPT1, CFI,…	103	0.541	0.926	ABCA5, ABCA9, ABCB1, ABCC2, ACADSB, ADH1C, ADRB2, AKR1C4, ANGPTL3, ANXA10, AOX1, AR, ARSE, ART4, ASB9, BAAT, BBOX1, BCO2, BDH1, BHMT, C14orf105, C4BPB, C6, C8A, CAT, CD163, CD1D, CPB2, CPED1, CSTA, CUX2, CXCL13, CYP1A2, CYP2C19, CYP2C8, CYP2C9, CYP2E1, CYP39A1, CYP3A4, CYP3A43, CYP7B1, CYP8B1, DHODH, DNASE1L3, DPYS, DUSP10, ECM2, ETFDH, F5, F8, FAH, FMO3, FOLH1, FOS, GAS2, GATM, GC, GLS2, GOLT1A,…	413	0.033	1.065	ABHD12B, ABL1, ABRACL, ACBD6, ACTA1, ACTL6A, ADAMTS3, ADD2, ADNP, ADO, AGTPBP1, ALDOA, AMD1, AMMECR1, ANP32E, ANXA5, AP1S2, APEX1, ARMC9, ASAP1, ATAD5, ATIC, B4GALT6, BDNF, BIRC5, BNC2, BRIX1, BTBD10, BUB3, BYSL, C11orf73, C1QBP, C2orf69, C5orf54, CACHD1, CAD, CALB1, CASC5, CAV1, CCDC109B, CCDC113, CCDC138, CCDC160, CCDC34, CCDC6, CCNA2, CCNJ, CCNJL, CDC45, CDCA2, CDCA7L, CDH13, CDR2L, CENPF, CEN…	29	0.565	1.114	ACTC1, ANLN, ANXA3, ARMCX1, ATP1B3, CCNB2, GPC3, GULP1, HEPH, LAMA1, LDHB, LIN28A, LIN28B, LRRC1, MAD2L1, PFKP, PNMAL1, PROM1, PTPRZ1, RRM2, SACS, STK39, TET1, TMEM200A, TUBA1A, TUBB2B, VCAN, ZIC2, ZNF462	154	0.017	1.183	AACS, ADAM9, ADAMTS9, ALDH18A1, ANK3, ANKRD1, ANKS1A, APPL2, ARHGEF10, ARL14, B3GNT5, BAMBI, BASP1, BBS12, C12orf5, C15orf48, C3orf52, C5orf30, CA8, CDH17, CDH6, CDX2, CGA, COL21A1, COL4A2, COL4A5, COL4A6, COL6A3, CORO2A, CPE, CRIM1, CSGALNACT1, CXCL5, CYP1B1, DAB2, DCDC2, DCN, DFNA5, DPP10, DPYSL2, DSC2, DUSP4, EFEMP1, EFNB2, EGF, EGFL6, ELOVL4, ENPP5, EPB41L3, ERMP1, F3, FAM217B, FBXL2, FLRT2, …
M00967[HNF4,_COUP]	164	0.052	1.145	ABCA1, ABHD2, ACAA1, ACOT13, ACSS3, ADCK2, AHSG, AKAP9, AKR1C1, ALDOB, AMBP, ANKRA2, ANKS4B, APOB, APPBP2, AQP11, ASAH1, ATF6, BCL6, BTG2, C19orf10, C8B, CAMK2N1, CASC4, CD68, CFLAR, CGN, CHST13, CLN5, CLRN3, COBLL1, CPQ, CREBRF, CRTC3, CTSL, CTSZ, CYSTM1, DCAF6, DDX60L, DENND4A, DHRS1, DHRS3, DNAJB9, DNAJC1, DNAJC3, DUSP3, ECE1, EMP1, ENPP4, ERAP1, ETFA, F10, FABP1, FAM107B, FAM134B, FAM174A, FA…	70	0.017	1.167	ABCA6, ABCB4, ABCC6, ADH4, ADH6, ADIRF, AFM, AGXT2, ALAS1, AOX1, APOL1, APOM, ATF5, BBOX1, BDH1, C14orf105, C8A, C9, CAPN3, CCL16, CFH, CLDN14, CPN1, CRP, CYP2B6, CYP2C8, CYP3A4, CYP3A43, CYP3A7, DNASE1L3, EGR2, ENPEP, ENTPD5, EPHX2, F5, FOSB, FUOM, GLS2, GLYAT, HSD11B1, IGF1, IGFALS, IGFBP1, ITIH1, ITIH2, ITIH4, KAT2B, KMO, LYSMD2, MAT1A, NADK2, NR0B2, PBLD, PCK1, PECR, PFKFB1, PROZ, SGK2, SLC17…	203	0.82	0.97	ACBD6, ADD3, ADO, AGPAT4, ALMS1, AMMECR1, ASF1A, ASPM, ATAD5, ATL1, AURKA, BAX, BCL11A, BCL2L12, BIK, BLMH, BOD1, BRINP1, C1orf109, C1orf198, C2orf69, C3orf14, C4orf46, CALB1, CASC5, CAV1, CCDC113, CCDC138, CCNJL, CCT3, CDCA8, CECR1, CENPK, CENPN, CEP68, CHAMP1, CHSY1, CIB2, CNTNAP2, COCH, CPSF3, CSNK1E, CTGF, CTTNBP2, DCAF16, DCLK1, DDX25, DNAJB6, DNER, E2F5, E2F7, EFS, EID2B, EIF4EBP1, ESCO2, E…	13	0.59	0.926	CDC20, DPYSL3, GALNT7, GJA1, GULP1, KIF20A, LDHB, LIN28B, LRRC1, NDN, SLC39A10, TET1, TUBA1A	71	0.422	1.011	ANK3, ANKS1A, ANXA1, APPL2, BAMBI, BMP2, BNC1, BTBD3, C19orf69, CASK, CD3D, CDH11, CDH17, CDS1, CNTN4, COL1A1, COL4A6, COL5A2, COL6A3, DCN, EGF, ERP27, F2R, FKBP10, FOXQ1, GABRA2, GREM1, HSD3B1, ID4, IGF1R, IMPDH1, INPP4B, KLF5, KLHL13, LAMB3, LAYN, LXN, LYPD1, MFI2, MOSPD1, MUC13, NAALAD2, NPNT, PALLD, PBK, PCDHB2, PCSK5, PLD5, PMP22, PRDM1, PRSS35, PTPRM, RASGRP1, RSPO3, S100A4, S100A6, SH3BGRL…
M00327[Pax-3]	123	0.857	0.921	ABCG1, ABHD2, ACP2, ADK, ALCAM, AMICA1, APOB, APOL6, ARHGDIB, ARRDC4, BCL6, BHLHE40, BIRC3, BRI3, C11orf54, C1orf53, CADM1, CD59, CD68, CIB1, CIDEB, CPM, CPS1, CST3, CYB5R1, DENND4A, DENND5B, DGAT1, DHRS1, DHRS3, DLC1, EDEM2, EMC3, EMP2, ERBB2IP, ERRFI1, F10, FABP1, FAM46A, FBXL15, FGA, FGB, GABARAP, GBP1, HERPUD1, HINT3, HMGCL, IFI16, IFNAR2, IFT20, JUNB, KIAA0895, KIAA1598, KIF16B, KLF4, KYNU, …	51	0.722	0.911	A1BG, ABCG8, ABHD6, ABLIM3, ACOX1, ADH1C, ADHFE1, ALB, APOF, AR, BCHE, C11orf96, C1orf168, C6, CPEB3, CPN1, CYP2C8, CYP4F2, CYP8B1, DEFB1, ECHDC2, ETFDH, ETNPPL, EVA1A, FOS, GATM, GYS2, HLF, MAFB, MAOA, MT1F, MT1G, MYOM1, N4BP2L1, NFIB, NFIC, NMRK1, NR4A2, ONECUT2, PC, PCK1, PHYH, PRG4, SLC25A18, SLC27A5, TBX15, TDO2, TMEM220, TRPM8, TSLP, ZBTB20	220	0.018	1.127	ABCC1, ABCC5, ACD, ADAMTS3, ADD2, ADORA2B, AGPAT4, AMD1, AMMECR1, ANTXR1, AP1S2, APEX1, APITD1, ATAD5, ATL1, B3GNT7, BEND4, BLVRA, BORA, BRINP1, BTBD10, BUB1B, C11orf73, C16orf59, C1orf109, C1orf198, CAPRIN1, CASP3, CCDC6, CCDC86, CCL26, CCNA1, CDC25A, CENPA, CENPK, CENPL, CENPN, CHD7, CHRNA5, CIRH1A, CPSF3, CRABP1, CRMP1, CSE1L, CSNK1E, CSRP2, CSTF2, CTDSPL2, CTGF, CTTNBP2NL, DBN1, DDX39A, DRAXI…	11	0.842	0.84	ANXA3, ARMCX2, ATP1B3, CCNB2, CDK1, DPYSL3, GALNT7, MAD2L1, OLFML3, PITX2, SLC25A36	66	0.5	1.008	AGR2, AMOTL2, ANKS1A, APPL2, BBS12, CCND2, CCNG2, CDH11, CDH6, CEACAM6, CGA, COL5A2, DCN, DDR1, DFNA5, DKK1, DPP10, DSG2, DUSP4, ELOVL7, ERMP1, FAM217B, FKBP10, FKBP14, FLRT2, FMNL2, FXYD3, GALNT6, GEM, GLS, GNRH2, HN1, HS6ST2, HSPB8, ID4, ITGA3, ITGB6, KLHL13, LAMA5, LEPREL4, LIFR, LRCH2, LRP2, MFSD6, MSX1, NOG, OLR1, PAM, PAPPA, PCDH7, PDGFA, PDZRN3, PFN2, PLA2G4A, PXDN, RAB3B, RECK, SEMA3C, SH…
M00447[AR]	222	0.018	1.132	ACADVL, AFTPH, AGMAT, AGT, AKAP9, AKR1C3, ALDOB, ALPK2, APOA2, APOB, APOC3, ARHGDIB, ASAH1, ASXL1, ATG4A, ATP10D, ATXN1, B2M, BPNT1, BTG1, C11orf54, C3, C4orf3, C4orf32, C5, C8orf4, CALML4, CASC4, CASP4, CDK19, CEP104, CEPT1, CHI3L1, CHMP4C, CLIP1, CNGA1, CNKSR3, COBLL1, CPPED1, CPS1, CRYL1, CTAGE5, CTSL, CXCL1, CYSTM1, DCAF10, DCAF6, DCTN3, DDC, DDIT3, DDX60L, DENND4C, DERA, DLC1, DMD, DNAH5, DN…	96	0.103	1.169	AADAC, ABAT, ABCA6, ACADSB, ADHFE1, AGXT2, ANO1, APCS, APOH, AQP9, ART4, ASB9, BCO2, BHMT, C14orf105, C1QB, C6, C8G, CA5A, CAT, CNTN3, CSAD, CTSS, CYP2C19, CYP2C9, CYP39A1, CYP3A4, CYP3A43, CYP3A5, CYP3A7, CYP4A11, CYP4F11, CYP4F2, CYP7B1, DEFB1, DHODH, DMGDH, DNAJC12, DNASE1L3, DUSP10, EHHADH, ENTPD5, ETFDH, F11, F5, GAS2, GATM, GC, GLS2, GPLD1, GPX2, HABP2, HAL, HFE2, HNMT, IFIT1, IGF1, ITIH2, …	273	0.904	0.953	ABHD17C, ABI2, ABRACL, ACACA, ACD, ACPL2, ACVR2B, ADNP, ADRBK2, AGPAT5, ALMS1, AMD1, AMMECR1, ANK2, ANKRD32, APEX1, ASPM, BDNF, BEND4, BIRC5, BMPR1A, BOD1, BRCA2, BRD7, BRIP1, BTF3L4, BUB1B, BYSL, C18orf54, C4orf21, CABYR, CACHD1, CACNA2D3, CAPG, CCDC138, CCDC14, CCDC77, CDC25A, CDC25C, CDC6, CDCA3, CDCA5, CDCA8, CELF2, CENPK, CEP152, CEP78, CHD7, CHML, CHST6, CIB2, CIT, CLGN, CMSS1, CNOT7, COPS3…	22	0.381	1.144	ANLN, ARMCX1, ARMCX2, CRISPLD1, EPCAM, FGF13, GALNT7, GJA1, GULP1, HEPH, IGF2BP3, MAD2L1, OLFML3, PMAIP1, PTPN13, SACS, SERPINE2, SOX11, STK39, TUBA1A, VCAN, VIM	98	0.269	1.02	AACS, ABCC4, AKAP12, ATP1A1, BASP1, BMP2, BNC1, BTG3, C3orf52, CA4, CDKN1C, COL11A1, COL6A3, CPE, CRISPLD2, CTSV, CXCL5, DFNA5, DKK3, EFEMP1, EFNB2, EGF, ELOVL4, ENPP5, EPS8L3, ERMP1, F2R, F2RL1, F3, FILIP1L, FMNL2, FSTL1, GABRA2, GALNT3, GCNT3, GOLGA8A, GPR87, GXYLT2, H2AFY, HILPDA, HSPA12A, ID3, IGSF1, ITGA6, KRT6A, LGALS2, LRCH2, MAGED2, MAP9, ME1, METTL9, MMD, MOB3B, MPZL1, MSX1, MUM1L1, NANO…
M00624[DBP]	274	0.018	1.127	ABCC3, ABHD2, ABHD3, ACOT13, ACP2, ACYP2, AGA, AGPAT9, AHSG, AIG1, ALDH1A1, ALDOB, AMBP, AMICA1, ANKRD37, AP1M1, APOB, APOBEC3F, APOE, AQP3, ARHGDIB, ARRDC4, ASGR1, ATP10D, ATP1B1, ATP7B, ATP8B1, ATP9A, B2M, BCL6, BTG1, C11orf24, C1RL, C1orf115, C5, CAMK2D, CAMTA2, CASP7, CCDC68, CCDC92, CD151, CD164, CDKN1A, CEP104, CFLAR, CHID1, CHMP2A, CHMP4C, CITED2, CLCN5, CLIP1, CMPK2, CREB3L3, CREG1, CRYL1…	118	0.029	1.159	ACADL, ACADSB, ADH1C, ADH4, ADIRF, AGXT, AMDHD1, AOX1, APOF, APOL1, APOM, AR, BAAT, C1QC, C1S, C1orf168, C6, C8A, CA5A, CAT, CCL16, CD14, CD1D, CLDN1, CLDN14, CLU, CNDP1, CNTN3, CPB2, CPED1, CPN2, CSAD, CXCL13, CYP1A2, CYP2B6, CYP2C19, CYP2E1, CYP2J2, CYP3A5, CYP3A7, CYP4F12, CYP7A1, EGR2, ENPEP, EPHX1, ETFDH, F5, FAH, FCN2, FOLH1, FXYD1, G6PC, GADD45G, GAS2, GOLT1A, GPLD1, GYS2, HABP2, HAMP, HAO…	331	0.965	0.932	ABI2, ABL1, ACTA1, ACYP1, ADAMTS3, ADD2, ADNP2, ADORA2B, AFAP1, AGTPBP1, ALDH1A3, ALMS1, ANKRD33B, ANXA5, APEX1, ARHGAP11A, ARHGAP19, ARID2, ASAP1, ATAD5, BBS9, BDNF, BEND4, BIK, BLMH, BMPR1A, BNC2, BRD7, BRIP1, BTBD10, BTF3L4, BYSL, C14orf166, C4orf21, CA14, CAD, CALCB, CAPRIN1, CASP3, CCDC109B, CCDC160, CCDC34, CCDC77, CCDC88A, CCNA1, CDC25A, CDC25C, CDC45, CDC6, CDCA3, CDCA5, CDCA7L, CDYL, CEC…	29	0.206	1.217	ACTC1, ARMCX2, CDC20, CRISPLD1, DLGAP5, FGF13, GJA1, GPX8, HDGFRP3, HK1, KRT19, LAMA1, LAMB1, LIN28B, MLLT11, NAP1L3, OLFML3, PTPN13, PTPRZ1, SACS, SERPINE2, SLC25A24, STK39, TET1, TMEM200A, TTK, TUBA1A, TUBB6, ZIC2	112	0.825	0.94	ADAM9, ADAMTS9, ANK3, ANXA2, APPL2, B3GNT5, BBS12, C5orf30, C7orf60, CACNB3, CASK, CCNG2, CDH6, CDKN1C, CDS1, CDX2, CKAP4, COL6A3, CRIM1, CRYAB, DAB2, DDX26B, DKK1, DUSP9, EDNRB, ELOVL4, EPB41L3, EPHX4, EPS8L3, FAM129A, FLRT2, FMOD, FOXQ1, FSTL1, FXYD3, GABRB1, GALNT3, GALNT6, GATA5, GEM, GNRH2, GXYLT2, HEG1, HSPB8, IGF1R, ISL1, KDELR3, KLHL13, LAMA5, LHFP, MARCKS, MCOLN3, MFI2, MMD, MMP1, MN1, M…
M00062[IRF-1]	240	0.02	1.134	AAMDC, ABHD2, ACAA1, ACOT13, ACP2, AFTPH, AGO4, AHSG, AKR1C1, AKTIP, ALDH1A1, ALDOB, ANKRD37, APLP2, APOA2, APOL6, ASAH1, ASXL1, ATG4A, ATP10D, B2M, BACE1, BAD, BLZF1, C1orf85, C8B, C8orf4, CADM1, CAMK2D, CAMTA2, CARD6, CASC4, CASP7, CCDC68, CCL5, CD47, CDK19, CDKN1A, CEPT1, CLIP1, CMPK2, COMMD3, CPS1, CST3, CTBS, CTSA, CTSZ, CYB561A3, DAZAP2, DCAF10, DCAF6, DCBLD1, DDIT3, DENND5B, DMD, DNAH5, DT…	88	0.63	0.993	ABCB1, ABCC2, ABCG5, ABHD6, ADH1C, ADH4, ADRB2, AKR1C2, ALB, ALDH5A1, APOL1, ART4, BAAT, BCHE, BCO2, BDH1, BLNK, C14orf105, C1QC, C1S, C6, C8A, CAPN3, CLDN14, CP, CSTA, CUX2, CYP2C8, CYP39A1, CYP3A43, DECR1, DUSP10, EGR2, ENPEP, ETFDH, FOLH1, FOSB, G6PC, GAS2, GATM, GC, GIMAP2, GLS2, GPR88, GREM2, GSAP, GYS2, HABP2, HAMP, HLF, HNMT, HPD, IFI27, IFI44, IFIT1, IGF1, IYD, LEPR, MAFB, MARC2, MAT1A, M…	326	0.255	1.055	ABHD12B, ABI2, ACPL2, ACYP1, ADAMTS3, ADD3, AGPAT4, ANP32A, ANP32E, ANTXR1, ANXA5, APEX1, ARID2, ARNT2, ASAP1, ASUN, ATIC, ATL1, AURKB, BCL11A, BDNF, BLMH, BORA, BRIP1, BZW2, C14orf166, C4orf21, C4orf46, C9orf135, CA14, CAV1, CCDC109B, CCDC14, CCDC181, CCDC6, CCDC77, CCDC86, CCT8, CDC123, CDH13, CDK7, CECR1, CELF2, CENPJ, CENPL, CENPQ, CEP152, CEP55, CEP68, CETN3, CHAMP1, CHEK1, CHRNA5, CHSY1, CI…	25	0.206	1.205	ANXA3, DPYSL3, FZD7, GALNT7, GINS1, GPX8, HDGFRP3, HEPH, HK1, LIN28A, MAP1B, MLLT11, OLFML3, ORC6, PFKP, PITX2, PMAIP1, PTPN13, SCRN1, SLC25A24, TMEM200A, TPBG, TTK, TUBA1A, VIM	103	0.578	0.993	ACTA2, AMOTL2, ANXA1, ARID3A, ARL4C, B3GNT5, CCDC80, CCND2, CDC42EP3, CDH17, CDH6, CDKN1C, CDS1, CGA, COL1A1, COL21A1, COL4A2, COL4A6, COL5A2, CRISPLD2, DAB2, DDR1, DFNA5, DKK1, DPYSL2, DSC2, EDNRB, EFEMP1, ELOVL4, ENDOD1, EPB41L3, EPS8L3, F3, FMNL2, FOXF1, FOXQ1, FZD6, GALNT10, GALNT3, GALNT6, GLS, GUCY2C, HOXC6, HS6ST2, ID4, IGF1R, IGSF1, KCNJ16, KIAA1211, KRT6A, LAMC1, LAMP3, LAYN, LGALS3, LIP…
M00744[POU1F1]	284	0.208	1.007	A1CF, ABCG2, ACMSD, ACSS3, ADCK2, AGA, AGPAT3, AGPAT9, AKAP9, AKR1C3, ALDH1A1, ALDOB, ALPK2, AMICA1, AMPD2, ANAPC16, ANG, ANKRA2, ANKRD37, APLP2, APOB, APPBP2, ARHGDIB, ARRDC3, ARSD, ASAH1, ATP10D, ATP7B, B2M, BCL6, BPNT1, C11orf54, C4orf19, C4orf3, C4orf33, C5, C8orf4, CADM1, CARD6, CASP7, CD47, CD68, CDKN1A, CHMP4C, CHST13, CLIP1, CLRN3, CNGA1, COMMD3, CPS1, CREBRF, CREG1, CTAGE5, CTSL, CXCL1, …	142	0.02	1.202	AADAC, ABAT, ABCA6, ABCB4, ABHD6, ABLIM3, ACADL, ACSM5, ADH1C, ADH4, ADH6, ADRB2, AFM, AKR1C4, ALB, ALDH8A1, AMDHD1, ANGPTL3, ANGPTL4, ANXA10, AOX1, APCS, APOA5, APOF, APOH, ARG1, ART4, ASB9, ASPA, ATF5, BAAT, BBOX1, BCHE, BCO2, BDH1, BHMT, C14orf105, C1orf168, C2, C4BPA, C4BPB, C6, CA5A, CAT, CD14, CD163, CD1D, CDO1, CFH, CP, CPB2, CSAD, CTSS, CXCL13, CYP2A7, CYP2B6, CYP2C18, CYP2C9, CYP4F11, CY…	449	0.041	1.09	ABI2, ABRACL, ACACA, ACBD6, ACTA1, ACYP1, ADD3, ADNP, ALDH1A3, ALPK3, AMMECR1, ANP32A, AP1M2, AP1S2, AP2B1, ARMC9, ARNT2, ASUN, ATAD5, ATL1, AUNIP, BEND3, BOD1, BRIP1, BRIX1, C14orf166, C1QBP, C2orf69, C5orf54, C9orf135, CABYR, CAMSAP2, CAPRIN1, CAV1, CCDC112, CCDC138, CCDC34, CCDC6, CCDC8, CCNA1, CCNA2, CCNJL, CCT2, CD200, CDC123, CDC25A, CDC6, CDC7, CDCA3, CDK2AP1, CDK4, CDK7, CDKN3, CDR2L, CEN…	32	0.04	1.157	ARMCX2, CCNB2, CDK1, FAR1, GINS1, GJA1, GPC3, GPX8, HEPH, IGF2BP3, LAMB1, LDHB, LIN28A, LIN28B, LRRC1, NAP1L3, NDN, OLFML3, PODXL, PTPLA, SACS, SLC2A3, SOX11, SPARC, STK39, TET1, TMEM200A, TUBA1A, UCHL1, VCAN, VIM, ZIC2	148	0.054	1.07	ABCC4, ADAM9, AGR2, AGR3, ALDH18A1, AMIGO2, ANK3, ANKRD1, ANKS1A, ANXA1, ARL14, ARL4C, BASP1, C12orf5, C5orf30, CA8, CCDC80, CCNE1, CD44, CDC42EP3, CDH6, CGA, CKAP4, CNTN4, COL21A1, COL4A5, CTSV, CXCL5, DAB2, DCDC2, DFNA5, DKK3, DPP10, DSC2, EDNRB, EFEMP1, ELOVL4, ENPP5, EPB41L3, ERMP1, F3, FAM217B, FAM57A, FILIP1L, FMNL2, FZD3, GABRA2, GABRB1, GALNT3, GEM, GNPDA2, GOLGA8A, GPR87, GREM1, GXYLT2, …
M00084[MZF1]	215	0.675	0.931	ABCA1, ABCG1, ABHD2, ACADVL, ACOT13, ADCK2, ADCY9, ADK, AHNAK, ALPK2, AMICA1, AMPD2, APOA2, APOC3, ARSD, ASAH1, ASGR2, ASXL1, ATXN1, B2M, BACE1, BAD, BCL6, BHLHE40, BRI3, C1RL, C3, C6orf120, CACNA1D, CALML4, CAMK2D, CAMK2N1, CAMTA2, CAPN12, CAPN5, CCL20, CD99, CDK19, CEACAM1, CEPT1, CGN, CHI3L1, CHMP2A, CLCN5, CLDN3, COLEC11, CPEB4, CPM, CRELD1, CRTC3, CTSZ, CXCL1, CXCL16, CYB5R1, CYP1A1, CYSTM1,…	73	0.998	0.755	APOF, ASPA, C11orf96, C19orf80, C8A, C9, CAT, CNDP1, CPEB3, CSAD, CYP4F11, DNASE1L3, EGR1, EGR2, ENPEP, EVA1A, F8, FAH, FCN3, FETUB, GADD45G, GLS2, GPX2, HAMP, HPN, HRG, HSD11B1, INHBE, JUN, KAT2B, KHK, KNG1, LEPR, MAOA, MASP2, MT1F, MT1G, MYRIP, NFIA, NFIB, NFIC, NR1I2, NR4A2, NUPR1, OTC, PBLD, PECR, PIPOX, PLA1A, PPARGC1A, PROX1, RARRES2, RBP5, RORC, RUNDC3B, SERPINC1, SERPINF2, SGK2, SHBG, SLC…					28	0.021	1.237	CDCA7, COL1A2, ESRP1, FGF13, FZD7, GALNT7, GJA1, GULP1, IGF2BP3, LIN28A, LIN28B, MAP1B, MARCKSL1, MLLT11, NAP1L3, PITX2, PODXL, RAB34, SCRN1, SERPINE2, SLC25A36, SOX11, TUBA1A, TUBB2B, UCHL1, VCAN, VIM, ZNF462	130	0.021	1.149	ADAMTS9, AMOT, AMOTL2, ANKS1A, ARG2, ARID3A, ARL14, ARL4C, C19orf33, C7orf60, CA4, CCND2, CD44, CDH17, CDX2, CKB, COL11A1, COL15A1, COL1A1, COL5A2, CORO2A, CRIM1, CRYAB, CTSV, CYBA, DDR1, DKK1, DKK3, DLG5, DPYSL2, DUOX2, ELF4, ENPP5, EPB41L3, EPS8L3, FBLN5, FKBP10, FLNC, FLRT2, FOXF1, FOXQ1, FSTL1, GABRB1, GALNT3, GEM, GNPDA2, GPR124, GPRC5A, GREM1, GRHL2, HN1, HOXC6, HSPB8, IGFBP6, IMPDH1, INPP4…
M00631[FXR/RXR-alpha]	173	0.113	1.055	ABCG2, ACMSD, ACOT13, ACVR1B, AGPAT9, ALDOB, AMBP, AMICA1, AMPD2, ANXA4, APOA2, APOB, AQP11, AQP3, ARAP2, ASXL1, BAD, BIRC3, C10orf32, C11orf54, C3, C4orf3, CADM1, CAMTA2, CASC4, CD47, CHD9, CLCN5, CLIP1, COMMD3, CPEB4, CPPED1, CTSZ, CXCL1, CXCL2, CYP4X1, DCBLD1, DENND5B, DGAT2, DHRS1, DHRS7, DNAJC1, DST, DYNLT3, EFHD1, ERBB3, ERGIC1, ERRFI1, ETFB, EVI5, FAM107B, FAM134B, FAM177A1, FAM46A, FAM8A1…	84	0.063	1.224	ABAT, ABCA6, ACADL, ACADSB, ACOX1, ACOX2, ADH4, ALAS1, ALDH4A1, ALDH5A1, AMDHD1, ANGPTL4, ANXA10, APOC1, AR, ART4, ASPA, BCHE, BCO2, C11orf96, C19orf80, CA5A, CDO1, CLU, CPB2, CYP2C19, CYP2J2, CYP3A4, CYP3A7, CYP4F2, CYP4V2, CYP7B1, DHODH, EGR2, EPHX2, ETFDH, FETUB, FMO3, FXYD1, G6PC, GC, GCKR, GIMAP2, GPR88, GREM2, GSAP, GSDMB, HABP2, HAMP, HAO2, HRG, HSD11B1, IGFBP1, IGJ, ITIH1, ITIH3, LYZ, MAO…	234	0.486	0.977	ABL1, ABRACL, ACLY, ACYP1, ADO, AEN, AMD1, ANP32A, ANP32E, ANTXR1, ARHGAP11A, ARL6IP6, ATAD5, ATL1, AUNIP, B3GNT7, BRCA1, BUB1, BUB3, BZW2, C10orf2, C17orf75, C21orf59, C2orf69, CCDC137, CCNJL, CDCA7L, CDYL, CELF2, CEP152, CHAF1A, CHSY1, CIB2, CLDN6, COL9A3, CPSF2, CRABP2, CRLF3, CSRP2, CTBP2, CTTNBP2, CWC27, DACT1, DBN1, DCAF16, DDX20, DDX25, DGKZ, DIAPH2, DNAAF2, DPPA4, DYRK2, EEF1E1, EIF4EBP1,…	14	0.696	0.871	BEX1, DLGAP5, FGF13, GJA1, GPC3, KRT19, LDHB, LRRN1, MAD2L1, PFKP, PODXL, SACS, SLC25A24, TET1	99	0.021	1.232	ADAM9, AKAP12, ANK3, ANXA1, ARG2, ATP1A1, BAMBI, BBS12, BNC1, C15orf48, C1orf116, CA4, CCDC80, CD109, CDH17, CDH6, CKAP4, CLDN7, COL1A1, CRYAB, CSGALNACT1, CYBA, DAB2, DFNA5, DKK1, DLG5, DPYSL2, DSC2, EDNRB, EFNB2, EGF, ELF4, FBN1, FKBP10, FLRT2, FLVCR1, FMOD, FUT8, FZD3, GABRB1, GOLM1, GPRC5A, H2AFY, HEG1, HEY1, HN1, HOXC6, IGFBP6, ISX, ITGA2, KIAA1211, KLF5, KLHL13, KRT6A, KRT6C, LAMA5, LEPREL4…
M01017[PBX1]	218	0.552	1.015	A1CF, A2M, ABHD2, ABHD5, ACMSD, ACOT4, ACSS3, ADCY9, AGT, AKR1D1, ALDH1A1, ANAPC16, ANKRA2, AOAH, APOA2, APOB, APPBP2, AQP3, ARAP2, ASGR1, ASGR2, ATP8B1, BLZF1, BNIP3, BRI3, C10orf32, C1orf53, C1orf63, C4orf33, C5, C5orf24, CACNA1D, CALML4, CAPN12, CCL5, CD68, CDK19, CHI3L1, CHMP4C, CNKSR3, COMMD3, CPPED1, CPS1, CREBRF, CRTC3, CTSA, CTSZ, CYB561A3, CYSTM1, DAZAP2, DDC, DENND4C, DGAT2, DIP2C, DLC1…	92	0.234	1.023	ABCA8, ABCA9, ABCG5, ABCG8, ADH4, ADH6, ADHFE1, ADRB2, AGXT2, ALDH5A1, APOF, AQP9, ASPA, BCO2, C1QC, C4BPA, C8A, CAPN3, CCL16, CES2, CLDN1, CLU, CNTN3, CP, CPB2, CSAD, CUX2, CYP27A1, CYP2A7, CYP2B6, CYP2C18, CYP39A1, CYP3A43, CYP4F11, CYP7A1, CYP7B1, DECR1, DNASE1L3, DUSP10, EHHADH, ENPEP, EPHX1, FCN3, FMO3, GAS2, GC, GPR88, GRB14, GYS2, HAO1, HLA-DRA, HPN, IDO2, IFI44, IFIT1, IL1RAP, INHBE, KAT2…	325	0.224	1.036	ABRACL, ACPL2, ADAMTS19, ADNP, ADNP2, AGPAT4, AGTPBP1, ALDH1A3, AMD1, ANP32A, ANXA5, AP3M2, APEX1, ARPC2, ASUN, ATAD5, B3GNT7, BBS9, BEND4, BLMH, BOD1, BRIP1, BUB1B, BZW2, C14orf166, C18orf54, C1orf109, C1orf198, C21orf59, C2orf69, C3orf14, C4orf21, CA14, CAD, CAMSAP2, CAV1, CCDC14, CCDC86, CCNJL, CCT4, CDCA7L, CDCA8, CENPA, CENPF, CENPK, CENPL, CEP135, CEP78, CETN3, CHCHD3, CHD7, CHRNA5, CIRH1A,…	29	0.021	1.377	ACTC1, ARMCX2, ASNS, BCAT1, CDK1, CRISPLD1, CTHRC1, FAR1, FGF13, FZD7, GINS1, GJA1, HK1, IGF2BP3, LIN28B, MAP1B, NAP1L3, NDN, ORC6, PTN, RACGAP1, RRM2, SCRN1, STK39, TET1, TMEM200A, TUBB2B, VCAN, VIM	119	0.052	1.13	AACS, ACTA2, ADAMTS9, ANK3, ANXA1, APPL2, ASRGL1, ATP1A1, BBS12, BTBD3, C1orf116, C7orf60, CA4, CCDC80, CCNG2, CDC42EP3, CDH17, CDH6, CGA, CKAP4, CKB, CLIC1, COL1A1, COL4A6, COL5A2, CPE, CRIM1, CXCL5, DAB2, DKK1, DPP10, DSC2, EDNRB, EPHX4, F3, FAM129A, FAM217B, FHL2, FKBP14, FMNL2, FMO1, FOXQ1, FUT8, GABRA2, GALNT6, GPR87, GREM1, GXYLT2, HEG1, HEY1, HS6ST2, HSPA12A, IGF1R, IGF2BP2, IKBIP, INPP4B,…
M00191[ER]	208	0.025	1.175	ABCA1, ABCG1, ABCG2, ABHD15, ABHD2, ABHD3, ABHD5, ADCK2, ADCY6, AGA, AGMAT, AGT, AHNAK, ALDOB, ANKRA2, ANKS4B, ANXA4, APOBEC3F, APOC3, APOE, APOL6, AQP3, ARRDC3, ARRDC4, ASAH1, ASXL1, ATP1B1, BCL6, BHLHE40, BIRC3, BTG2, C3, C4orf32, C4orf33, C5, C8B, CAMTA2, CASP7, CD151, CD68, CGN, CHD9, CHIC2, CHMP2A, CIDEB, CLN5, CMPK2, CREB3L3, CST3, CTSA, CYB5R1, CYP1A1, DCAF6, DDIT3, DENND4A, DENND5B, DNAH5…	74	0.438	0.998	ABCA9, ACOT12, ADIRF, ALB, AMDHD1, APCS, APOL1, ARG1, BLNK, C14orf105, C1QB, C8G, CA5A, CES2, CFHR5, CLDN1, CNTN3, CPEB3, CYP2A7, CYP2B6, CYP2C19, CYP2C9, CYP4F11, CYP4F2, ENPEP, EPHX1, ETFDH, ETNPPL, EVA1A, F12, F5, FAH, FCN2, G6PC, GCKR, HAO2, HFE2, HGFAC, HHEX, HLF, ITIH2, ITIH4, KAT2B, LCAT, METTL7A, MYOM1, NAT8, NDRG2, NR4A2, OTC, PALMD, PBLD, PCK1, PLSCR4, RORC, S100A8, SERPINA4, SERPINF1, …	239	0.981	0.924	ACLY, ACOT7, ACTG2, ACYP1, ADNP2, ADRBK2, ALMS1, ANKRD27, AP1M2, AP1S2, APEX1, ARL2, ARMC9, ARNT2, ASF1A, ASPM, ATIC, ATP1A2, B3GNT7, BMPR1A, BRINP1, BUB3, C11orf73, C11orf82, C14orf166, C16orf59, C1orf109, C5orf54, CALB1, CAPG, CARM1, CASC5, CCDC137, CCDC181, CCDC77, CCNA2, CCT3, CDC25A, CDC6, CDCA8, CDK4, CDYL, CENPH, CENPM, CEP152, CHAMP1, CKAP2, CLDN11, CLMP, CLSTN1, CNTNAP2, CRABP2, CSNK2A1,…	24	0.023	1.383	ANLN, ASNS, ATP1B3, DLK1, DPYSL3, FAR1, FGF13, GJA1, GPX8, GULP1, HK1, KIF20A, KRT19, LAMA1, MAD2L1, MLLT11, OLFML3, ORC6, PITX2, PMAIP1, PTPRZ1, SLC25A36, TPM4, VIM	91	0.485	1.048	AMOTL2, ANXA1, ARG2, B3GNT5, BBS12, BNC1, CCDC80, CDC42EP3, CLDN4, CMTM3, CNTN4, COL4A1, COL4A5, COLEC12, CORO2A, CSGALNACT1, CYBA, CYP1B1, DAB2, DCN, DKK1, DSC2, EFEMP1, EFNB2, EGFL6, F3, FAM3B, FBLN5, FILIP1L, FKBP10, FMOD, GALNT6, GLIS2, GLS, GOLGA8A, GPRC5A, HEG1, HEY1, HSPA12A, ITM2C, LAMA5, LAMB3, LIPH, LOX, LPAR1, LPCAT1, LRP4, LXN, LYPD1, MAP7D2, MAP9, MFI2, MMD, MMP1, MTHFD1L, MUM1L1, NE…
M00720[CAC-binding_protein]	311	0.65	1.028	ABCC3, ABHD12, ACO2, ACVR1B, AES, AGMAT, AGPAT3, AHNAK, AKAP13, AKAP9, ALCAM, AMBP, ANAPC16, APOA2, APOC3, APOLD1, ARRDC4, ASGR1, ATP1B1, ATP8B1, ATXN1, BAD, BCL6, BHLHE40, C12orf23, C1RL, C4orf3, C8B, CALML4, CAMK2D, CAMK2N1, CAMTA2, CAPN12, CBX4, CCDC92, CD47, CD59, CEPT1, CGN, CHD9, CHI3L1, CHID1, CHMP2A, CHST13, CIDEB, CITED2, CLN3, COBLL1, COG1, CPEB4, CRAT, CST3, CTSA, CTSB, CTSZ, CXCL16, C…	125	0.706	0.987	A1BG, AADAC, ABCA6, ACADSB, ADH1C, ADIRF, AHR, ALDH4A1, ALDH6A1, AMDHD1, ANGPTL4, APCS, APOL1, APOM, ASS1, BHMT, BHMT2, BLNK, C19orf80, C1QC, C1orf168, C8A, C8G, CD1D, CLU, CNDP1, CUX2, CYP3A4, CYP3A7, CYP4F11, CYP4F12, CYP8B1, DMGDH, ECHDC3, EGR1, EPHX1, EVA1A, FCN3, FMO4, FOSB, FTCD, FXYD1, GADD45G, GOLT1A, GPLD1, GRB14, HABP2, HAL, HAMP, HFE2, HGFAC, HLF, HNMT, HRG, HYAL1, IFI27, IFIT1, IGFALS…					34	0.164	1.146	COL1A2, CRISPLD1, CTHRC1, DLGAP5, DLK1, DPYSL3, ESRP1, GPC3, GULP1, HK1, IGF2BP3, LAMB1, LDHB, LIN28A, LIN28B, LRRN1, MARCKSL1, MLLT11, OLFML3, ORC6, PFKP, PITX2, PODXL, PTN, RAB34, RRM2, SOX11, SPINT2, TMEM200A, TUBB2B, TUBB6, VCAN, VIM, ZIC2	168	0.023	1.133	ANKRD1, ARHGEF3, ARL4C, ASRGL1, ATP1A1, BAMBI, BMP2, C3orf52, C5orf30, C7orf60, CA4, CACNB3, CCND2, CCNE1, CCNG2, CD3D, CD44, CDH11, CDH17, CDH3, CDKN1C, CDX2, CKB, CLDN7, CLIC1, COL1A1, COL4A1, COL5A1, CORO2A, CRIM1, CRISPLD2, CRYAB, CYBA, CYP1B1, DAB2, DCN, DDR1, DLG5, DPEP1, DPYSL2, DSC2, DUOX2, DUSP9, ELF4, ELOVL7, ENPP5, F2R, FAM217B, FAM57A, FBN1, FHL2, FKBP10, FLNC, FLVCR1, FOXF1, FOXQ1, F…
M01066[BLIMP1]	259	0.167	1.007	A2M, AAMDC, ABCG1, ABHD3, ABHD5, ACAA1, ACADVL, ACO2, ACOT13, ACP2, ACSL5, ADK, ALCAM, ALDH1A1, AMBP, AMICA1, AMPD2, ANPEP, APOBEC3F, ARHGDIB, ARRDC4, ASGR1, ATP9A, BIRC3, BLZF1, C1RL, C3, C4orf32, C8orf4, CALML4, CAMK2D, CAMTA2, CBX4, CD151, CDKN1A, CEACAM1, CEPT1, CGN, CHI3L1, CHIC2, CHID1, CHMP2A, CIDEB, CITED2, CLIP1, CNKSR3, COBLL1, CPM, CPPED1, CRTC3, CTSH, CXCL16, CYP4X1, DCAF6, DCBLD1, DD…	93	0.846	0.864	ABCA9, ABCB4, ABCG8, ADH4, ADHFE1, AFM, AGTR1, AGXT2, AHR, ALDH2, ALDH6A1, ANGPTL3, APOF, APOL1, AQP9, AR, ART4, ATF5, BDH1, BHMT, C1QB, C4BPA, CAPN3, CPED1, CSAD, CXCL13, CYP2A7, CYP2C18, CYP2C8, CYP4F11, CYP4V2, CYP7A1, DEFB1, EGR2, ENTPD5, EPHX1, ETNPPL, FOLH1, FOS, GPR88, GREM2, GYS2, HABP2, HAO1, HLA-DRA, HRG, HRSP12, HSD11B1, IFIT1, ITIH4, KAT2B, KLF9, KMO, LECT2, METTL7A, MFSD2A, MYRIP, N4…	351	0.952	0.934	ABHD12B, ABL1, ACACA, ACD, ACTA1, ACTG2, ACYP1, ADD3, AGPAT4, AMMECR1, ANKRD32, ANP32A, ANTXR1, ANXA5, AP1S2, APEX1, ARHGAP19, ARMC9, ASAP1, ATAD5, ATIC, ATP1A2, BEND5, BIRC5, BOD1, BRINP1, BRIP1, BUB1, BYSL, C11orf73, C11orf82, C16orf59, C18orf54, C1orf109, C1orf198, C2orf69, CA14, CACHD1, CAMSAP2, CAPRIN1, CASC5, CAV1, CBX5, CCDC113, CCDC138, CCDC6, CCDC86, CCNF, CCT8, CDC123, CDC6, CDCA2, CDCA…	31	0.136	1.23	ACTC1, CCNB1, CDK1, CRISPLD1, DLGAP5, DLK1, ESRP1, FGF13, FZD7, GPX8, GSTP1, HEPH, HK1, KRT19, LDHB, LIN28A, LRRC1, LRRN1, MARCKSL1, MLLT11, PFKP, PITX2, PMAIP1, PNMAL1, PODXL, PTN, PTPRZ1, SLC2A3, SOX11, TUBB2B, ZIC2	144	0.023	1.142	ABCC4, ADAMTS9, AMOTL2, ANK3, ANXA1, APOBEC3B, APPL2, ARHGEF10, ASRGL1, BASP1, BNC1, BTBD3, C1orf116, CACNB3, CASK, CCDC80, CD44, CDH11, CDH17, CDH6, CDKN1C, CDS1, CDX2, CLIC1, CMTM3, COL11A1, COL12A1, COL1A1, COL5A1, CRYAB, CXCL5, DAB2, DDR1, DDX26B, DKK1, DPYSL2, DSC2, DUSP9, EFEMP1, ERP27, FAM129A, FILIP1L, FKBP14, FMNL2, FOXQ1, GABRB1, GALNT3, GALNT6, GATA3, GEM, GNPDA2, GOLGA8A, GOLM1, GPR12…
M00251[XBP-1]	229	0.268	0.989	A2M, AAMDC, ABHD15, ACAA1, ADCY9, AMICA1, AMPD2, ANG, ANKRA2, ANKRD37, AOAH, APOB, AQP3, ASAH1, ATP1B1, ATP7B, ATXN1, BHLHE40, BRI3, C12orf23, C1orf53, C4orf3, C4orf33, CALML4, CAMTA2, CD59, CD68, CDK19, CHMP2A, COBLL1, COG1, CPEB4, CPM, CREG1, CRYL1, CTSB, CTSL, DCBLD1, DCTN3, DEPDC7, DERA, DNAJB2, DNAJB4, DNALI1, DUSP1, EDEM1, EDEM3, EFNA1, EGLN1, ELF3, EMP1, ENPP4, ENPP7, EPAS1, ETFA, ETFB, ET…	83	0.958	0.856	ABCA8, ABCA9, ABCC6, ABHD6, ADH1A, ADH1C, ADHFE1, ADRB2, AHR, ALB, ALDH4A1, ALDH6A1, AMDHD1, ANGPTL4, ARSE, ASPA, ATF5, BLNK, C1QB, C4BPA, C6, C8G, C9, CD163, CD1D, CES2, CYP4V2, DUSP10, ECM2, EPHX1, EPHX2, ETFDH, F11, F7, FETUB, FOS, FTCD, FUOM, FXYD1, GAS2, GC, GOLT1A, GPLD1, GYS2, HLF, HPD, HRG, IGFALS, IGFBP1, INHBE, ITIH2, KAT2B, KNG1, LCAT, LYSMD2, MAOA, MT1G, MYOM1, NADK2, NFIA, NMRK1, NR4…	340	0.729	1.006	ABI2, ABL1, ACD, ACTA1, ADNP2, ADRBK2, AEN, AGPAT4, ALDH1A3, ALDOA, ANK2, ANKRD27, AP1S2, AP3M2, APEX1, ARNT2, ASF1A, B3GALNT1, BAX, BBS7, BCL11A, BDNF, BEND3, BEND4, BLM, BOD1, BRIX1, BTF3L4, C11orf82, C17orf75, C1orf198, C4orf21, C5orf54, CACHD1, CAD, CALB1, CARM1, CBX5, CCDC137, CCDC6, CCDC8, CCNF, CCT6A, CDC25C, CDCA4, CDK4, CECR1, CELF2, CENPQ, CEP135, CERS5, CHAF1A, CHCHD3, CHSY1, CKAP2, CK…	31	0.024	1.366	ARMCX1, ARMCX2, BEX2, CDCA7, COL1A2, ECT2, EPCAM, FAR1, FGF13, GPX8, HEPH, IGF2BP3, KIF20A, LAMA1, LAMB1, LRRC1, LRRN1, MAD2L1, NAP1L3, ORC6, PITX2, PMAIP1, PNMAL1, PTN, RRM2, SLC25A36, SLC2A3, STK39, TPM4, TUBA1A, TUBB2B	105	0.549	0.925	AACS, ABCC4, ADAM9, AGR2, AMIGO2, ANK3, ANXA2, ARID3A, BMP2, BNC1, C19orf69, C7orf60, CA4, CD109, CDC42EP3, CDH11, CDH6, CDX2, CEACAM6, COL11A1, COL4A1, COL4A2, CPE, CRIM1, DAB2, DDR1, DPEP1, DPYSL2, DSC2, DUSP4, EGFL6, ELF4, F3, FILIP1L, FKBP11, FKBP14, FOXF1, FZD3, GALNT10, GALNT6, GATA5, GCNT1, GEM, GNPDA2, GOLGA8A, GPRC5A, GREM1, GXYLT2, HILPDA, HK2, ID4, IGF1R, IGFBP3, ITGA2, ITGB6, ITM2C, K…
M00098[Pax-2]	172	0.046	1.131	ABCA1, ABCC3, ACOT13, ACP2, ACSS3, AFTPH, AGA, AIG1, ALDOB, ALPK2, AMBP, APOA2, APOBEC3F, APOL6, BRI3, BTG2, C1orf63, C8orf4, CAMTA2, CAST, CD59, CD68, CD99, CEACAM1, CEBPD, CGN, CMTM8, CNGA1, CPPED1, CPS1, CREBRF, CREG1, CTSB, CXCL16, CXCL2, CYB561A3, DCBLD1, DDC, DDIT3, DENND4A, DENND5B, DGAT2, DHRS1, DIP2C, DNAJB9, DUSP28, DUSP3, DYNLT3, EDEM2, EDEM3, ELF1, EMP1, ERRFI1, ETHE1, FAM107B, FAM134…	70	0.264	1.099	A1BG, ABCB4, ABHD6, ACADSB, ADH1C, AGTR1, ALAS1, ALDH6A1, APOL1, BBOX1, BCHE, BCO2, C19orf80, C1orf168, C6, C9, CA5A, CAPN3, CCL16, CD163, CLU, CPB2, CSAD, CYP2A7, CYP39A1, CYP4F12, DAO, DHODH, EGR2, ENTPD5, F7, FETUB, FMO3, FOLH1, FOSB, GATM, GREM2, GYS2, HAMP, HGFAC, HLA-DRA, HPN, HSD11B1, IDO2, INHBE, ITIH4, KMO, LCAT, MAFB, MAOB, MFSD2A, MT1M, NMRK1, NR1I2, PBLD, PDK4, PON3, PROC, SERPING1, S…	203	0.926	0.914	ABHD17C, ABRACL, ACBD6, ACTG2, ADAMTS19, ADD2, ADRBK2, AIF1L, AKR1B1, ALDH1A3, AP1S2, AP3M2, ARNT2, ASPM, ATP1A2, AURKA, BBS7, BEND3, BEND4, BIK, BLVRA, BRINP1, BYSL, C2orf69, CA14, CALCB, CAPRIN1, CBX5, CCDC34, CCDC77, CCDC88A, CCL26, CDC123, CDC6, CDCA2, CDCA3, CDK4, CHML, CHN1, CHODL, CHSY1, CLSTN1, CMSS1, CSNK1E, CTTNBP2NL, DCAF13, DCP2, DFFA, DNER, DTL, DZIP1, E2F3, E2F8, EHD4, EID2B, EIF4A3…	17	0.223	1.14	ARMCX2, BEX1, CCNB2, CRISPLD1, DLGAP5, FZD7, HEPH, HK1, KRT19, LIN28B, MAP1B, NAP1L3, PTPRZ1, SLC25A24, SLC25A36, SLC39A10, SPINT2	92	0.025	1.234	ADAMTS9, ALDH18A1, AMIGO2, AMOT, ANXA2, ARL4C, BASP1, C15orf48, C5orf30, CA8, CACNB3, CCNE1, CDS1, COL15A1, COTL1, CSGALNACT1, DPEP1, EDNRB, EFEMP1, EGF, ELOVL7, ENPP5, EPB41L3, EPS8L3, F3, FAM57A, FBN1, FBXL2, FHL2, FILIP1L, FLVCR1, FMOD, GNRH2, GOLGA8A, GUCY2C, GXYLT2, HSPA12A, IGSF1, ISL1, ISX, ITGA6, ITM2C, KRT6A, LAMB3, LRCH2, MARCKS, MB21D2, MCOLN3, MECOM, MN1, MSX2, NCK2, NDNF, NOG, NSUN7,…
M00205[GR]	181	0.131	1.07	AAMDC, ABCC3, ABHD2, ACAA1, ACSS3, ADCY9, AKAP9, AKR1D1, ALPK2, ANKRA2, APOA1, APOB, APOC3, APOL6, ARSD, ATF6, BCL6, BPNT1, BRI3, BTG1, BTG2, C11orf24, C6orf120, CAMK2D, CCL5, CD151, CD47, CD59, CD68, CDK19, CEACAM1, CEBPD, CHST13, CIB1, CLIP1, CMTM8, CPM, CPPED1, CRYL1, CST3, CTAGE5, CYB5R1, DAP, DCAF6, DENND4C, DGAT2, DOPEY2, EBF4, EMP1, EMP2, ENPP7, EPS8L2, ERO1L, FAM134B, FAM162A, FAM174A, FA…	87	0.042	1.228	ABCA6, ABCB4, ADH4, ADRB2, AGXT2, AHR, ANGPTL4, APOF, AQP9, AR, ART4, ATF5, BAAT, BCO2, CAPN3, CAT, CCL16, CES2, CP, CPN2, CSAD, CYP3A4, CYP3A43, CYP3A7, DHODH, ECM2, ENPEP, EPHX1, ETFDH, ETNPPL, F7, FAH, FBP1, FMO3, FOSB, FTCD, GAS2, GPR88, GRB14, GYS2, HAL, HLF, HRG, IDO2, IGF1, ITIH3, ITIH4, KAT2B, KMO, KNG1, LGALS4, MAOA, MT1F, N4BP2L1, NADK2, NAT8, NFIA, NFIC, NR1I2, NR4A2, PAH, PCK1, PDK4, …	219	0.998	0.886	ACTA1, ACYP1, ADAMTS19, ADD3, ALPK3, ANKRD33B, ANTXR1, AP1S2, APEX1, ARMC9, BCL11A, BIRC5, BORA, BRINP1, BRIP1, BTBD10, BUB1B, BUB3, C16orf59, C1orf109, C4orf21, CARM1, CAV1, CCNF, CCT2, CCT3, CCT6A, CDC45, CDCA5, CDCA8, CELF2, CENPJ, CENPM, CHML, CHRDL1, CHRNA5, CIAPIN1, CIRH1A, CLDN10, CNOT7, CNTNAP2, COA1, COCH, CTTNBP2, DCAF12L1, DHX36, DNAJC10, DNER, DSE, DTL, EID2B, ENO2, ERC2, FAM150B, FAM…	9	0.995	0.542	ANXA3, ASNS, EPCAM, LAMA1, MAD2L1, ORC6, SACS, STK39, TMEM200A	102	0.026	1.23	ACTA2, ADAM9, AMIGO2, AMOTL2, APPL2, ARL14, ASAP2, ATP1A1, BAMBI, BASP1, C19orf69, C1orf116, C3orf52, C7orf60, CA4, CASK, CCNG2, CD3D, CD44, CDH17, CDX2, CEACAM6, COL11A1, COL1A1, COL4A6, CRYAB, CXCL5, CYBA, DDR1, DFNA5, DKK1, EFNB2, EGF, ELOVL4, ENPP5, F2R, FAM217B, FHL2, FLNC, FLRT2, FLVCR1, FMO1, FZD6, GALNT3, GNRH2, GPX7, HS6ST2, IGSF1, IKBIP, IMPDH1, ITGA6, KRT6A, LRCH2, LRP4, LYPD1, MATN3, …
M00418[TGIF]	196	0.026	1.105	AAMDC, ABCG1, ABHD2, ACSS3, AGPAT9, AKAP9, ALPK2, AMICA1, ANKS4B, AP1M1, APOA1, APOA2, APOL6, AQP3, ARHGDIB, ARRDC4, ASGR1, ATP9A, BLZF1, BTG1, BTG2, C8B, C8orf4, CAMTA2, CCL20, CDKN1A, CEPT1, CFI, CFLAR, CHIC2, CIB1, CIDEB, CLN3, COG1, COMMD3, CPPED1, CYP4X1, DCAF10, DCAF6, DCTN3, DDIT3, DDX60L, DENND5B, DHRS3, DNAH5, DNAJB4, DNAJC3, DUSP28, DUSP3, EDEM1, ELF3, EPS8L2, FAM174A, FAM46A, FAM8A1, F…	79	0.262	1.064	ABCA6, ABCA8, ABCB1, ABCG5, ACADSB, ADH1C, ADIRF, AGXT, ANGPTL3, ARG1, BAAT, BCO2, BHMT, C6, C9, CAPN3, CLDN1, CLDN14, CNTN3, CRP, CYP2E1, CYP3A4, CYP3A43, CYP3A7, CYP4F12, CYP4V2, CYP8B1, ECM2, EPHX1, F11, F13B, F8, FCN3, FETUB, FMO3, FMO4, GADD45B, GC, GREM2, GYS2, HABP2, HAL, HAO1, HAO2, HGFAC, HNMT, HYAL1, IYD, LEPR, MLXIPL, MT1G, NAT2, NMRK1, NR1I2, ONECUT2, PAH, PALMD, PBLD, PFKFB1, PHYH, P…	232	0.933	0.896	ACTA1, ACTL6A, ADAMTS3, ADD3, ANTXR1, ANXA5, AP3M2, ARL2, ASUN, BRIX1, C16orf59, C4orf21, C4orf46, CCDC112, CCT7, CDCA3, CDCA5, CDH13, CDK7, CDT1, CENPJ, CENPN, CENPQ, CEP68, CHODL, CNTNAP2, COCH, CSTF2, DBN1, DCAF12L1, DCAF13, DDX25, DNER, DNM1L, DROSHA, E2F8, EGLN3, EIF4A3, EML1, ENOPH1, EPHA4, ERC2, ERH, FAM118B, FAM175A, FAM216A, FAM63B, FAM83D, FANCB, FANCD2, FBXL7, FEZ1, FHOD3, FLT1, FNBP1L…	17	0.669	0.978	ACTC1, ASNS, BEX1, CCNB2, GJA1, HDGFRP3, IGF2BP3, LAMA1, LRRC1, MLLT11, ORC6, PROM1, PTN, TET1, TPBG, TTK, VCAN	86	0.474	0.989	AMOT, AMOTL2, ANK3, ANKS1A, ARHGEF3, ARL14, C12orf5, CA4, CASK, CCNG2, CD109, CLIC1, COL11A1, COL5A1, CPE, CRISPLD2, CSGALNACT1, CTSV, CYBA, DDX26B, DKK1, DMKN, DPEP1, DPP10, DSC2, EGFL6, EPB41L3, F2R, FAM217B, FLNC, GABRA2, GALNT3, GALNT6, GEM, GPRC5A, HSD3B1, IGFBP3, ITGA6, KCNJ16, LAMA5, LBH, LHFP, LOX, MAP7D2, ME1, MECOM, MEP1A, MOB3B, MXRA5, MXRA7, NEU1, NLRP2, NPNT, OSR2, OXTR, PALLD, PFKM,…
M00747[IRF1]	308	0.534	0.973	A2M, AAMDC, ABCG1, ABCG2, ABHD2, ABHD3, ACSL5, ADK, AFTPH, AGO4, AGT, AIG1, AKAP9, AKTIP, ALPK2, AMICA1, AMPD2, ANG, ANKRA2, ANXA4, APOA1, AQP11, ARAP2, ARHGDIB, ARRDC3, ATF6, ATP7B, BCDIN3D, BLZF1, BPNT1, BTG1, C10orf32, C11orf24, C1orf85, C3, C8orf4, CADM1, CARD6, CASP4, CBX4, CCDC68, CCDC92, CCL5, CD99, CEPT1, CFLAR, CHD9, CIB1, CLIP1, CLN3, CMPK2, COBLL1, COMMD3, CPM, CPS1, CXCL1, CXCL16, DCA…	136	0.416	1.026	ABCA6, ABCA9, ABCB1, ABHD6, ACADSB, ACOT12, ADH1C, ADRB2, AFM, AGXT2, AHR, AKR1C4, ALAS1, ALB, ALDH4A1, ALDH5A1, ALDH8A1, AOX1, APOL1, APOM, AQP9, ARG1, ARSE, ASPA, ATF5, BAAT, BCHE, BCO2, BDH1, BHMT, BHMT2, C1orf168, C4BPA, C6, CD163, CD1D, CES2, CLDN14, CPED1, CRP, CSTA, CTSS, CXCL13, CYP2B6, CYP2C18, CYP2C8, CYP2C9, CYP39A1, CYP3A7, CYP4F11, CYP4V2, CYP7A1, CYP8B1, DUSP10, EPHX1, ETFDH, EVA1A,…	468	0.291	1.012	ABCC5, ABI2, ABL1, ACACA, ACTA1, ACTG2, ACTL6A, ADAMTS3, ADD2, AKR1B1, AMD1, ANK2, ANKRD32, ANP32A, ANXA5, AP1M2, APEX1, ARHGAP11A, ATIC, AURKA, B3GNT7, BARD1, BAX, BEND4, BEND5, BIRC5, BMPR1A, BOD1, BORA, BRCA2, BRD7, BRIP1, BRIX1, BUB1, BZW2, C11orf73, C14orf166, C16orf59, C17orf75, C2orf40, C3orf14, CALB1, CAPRIN1, CARM1, CASC5, CAV1, CCDC109B, CCDC113, CCDC137, CCDC160, CCDC6, CCDC88A, CCNA2,…	29	0.737	0.934	ACTC1, ARMCX2, CDK1, CRISPLD1, CTHRC1, DPYSL3, EPCAM, FGF13, GALNT7, GPX8, IGF2BP3, KIF20A, LAMB1, LDHB, LIN28A, LRRC1, MAP1B, MARCKSL1, MLLT11, OLFML3, ORC6, PITX2, PMAIP1, RACGAP1, SLC39A10, TET1, TPBG, TUBA1A, VIM	176	0.026	1.134	ACTA2, ADAMTS9, ALDH18A1, AMIGO2, AMOT, AMOTL2, ANK3, ANKRD1, ANKS1A, ANXA1, APOBEC3B, ARHGEF10, ASAP2, BAMBI, BASP1, BTBD3, BTG3, C1orf116, C7orf60, CASK, CCND2, CD44, CDC42EP3, CDH17, CDH6, CDKN1C, CDS1, CGA, CNTN4, COL21A1, COL4A2, CPE, CRIM1, CSGALNACT1, CXCL5, DAB2, DCDC2, DDR1, DKK1, DPP10, DPYSL2, DSC2, EDNRB, EFEMP1, ELOVL4, ENDOD1, ENPP5, EPB41L3, ERMP1, F2R, F3, FAM217B, FAM3B, FLNC, FM…
M01067[GFI1]	163	0.029	1.145	ABHD2, ACAA1, ACOT13, ACSL5, AGMAT, AGPAT9, AGT, AKAP9, AKTIP, ALCAM, ALDH1A1, AOAH, AP1M1, APOB, APOC3, APOL6, ARSD, ASAH1, ASGR1, ASXL1, ATG4A, ATP10D, ATP9A, BCL6, BIRC3, C11orf54, CALML4, CDKN1A, CFI, CHD9, CIB1, CPM, CREBRF, CYP1A1, DDIT3, DENND4A, DIP2C, DNAJB9, DNAJC1, DTX3L, DUSP1, ECE1, ERAP1, ERBB2IP, FAM177A1, FAM46A, FGA, FGG, FN1, FNIP2, FOXA2, FRK, G0S2, GALE, GCHFR, GINM1, GLT8D1, …	65	0.185	1.09	ABCA6, ACADSB, ACSL1, ADH6, AGXT2, ALB, APCS, ATF5, BCO2, BDH1, C1QC, C8A, C8G, C9, CD163, CLU, CNDP1, CNTN3, CTSS, CYP3A4, CYP3A7, CYP4F11, CYP4V2, DAO, DHODH, DNAJC12, DNASE1L3, ECM2, ENPEP, ENTPD5, EPHX1, ETFDH, F9, FMO3, GAS2, GPR88, GREM2, HAL, HAO1, HNMT, IFI27, ITIH2, ITIH3, LGALS4, LYZ, MARC2, METTL7A, MLIP, NFIB, OTC, PAH, PDK4, PECR, PPARGC1A, RBP5, RORC, S1PR1, SLC17A1, SLC27A5, SLC41A…	217	0.21	1.043	ACACA, ADAMTS19, ADD2, ADD3, AEN, AGO2, ANKRD32, ANP32A, ANP32E, ARL6IP6, ARMC9, ASF1A, ATAD5, ATIC, AURKB, B3GNT7, BCL2L12, BIRC5, BLMH, BRCA2, BTBD10, BUB3, C16orf59, C1orf109, CA14, CABYR, CAMSAP2, CCNJ, CCT4, CCT7, CDC45, CDCA8, CDYL, CENPE, CEP152, CEP55, CETN3, CHD7, CHN1, CKAP2, CLGN, CMTM7, CRABP2, CTDSPL2, CTGF, CTTNBP2, DCAF12L1, DCAF16, DCLK1, DCTPP1, DDIT4L, DIAPH2, DIMT1, DOK5, DPY19…	10	0.893	0.716	ANLN, ARMCX2, ASNS, ECT2, GALNT7, GPX8, PTN, PTPN13, SLC25A24, UCHL1	83	0.105	1.189	ADAMTS9, AMIGO2, ANKRD1, APPL2, ARHGEF10, ARHGEF3, BBS12, C3orf52, CA8, CD44, CDH17, CDKN1C, CNTN4, DFNA5, DKK3, EDNRB, EFNB2, EGF, FLNC, FMOD, FOXF1, FUT8, GATA3, GCNT1, GREM1, HILPDA, ID3, IGDCC4, INPP4B, IQGAP1, ITM2C, KCNJ16, LAMB3, LMCD1, LRCH2, LXN, MAGED2, MEP1A, MOB3B, MUM1L1, MYLIP, NCK2, NDNF, NEU1, PALLD, PBK, PCDH7, PIP5K1B, PLCE1, PRR15L, PTPRM, RAB31, RASGRP1, RECK, RRAS, SEMA3C, SH…
M00992[FOXP3]	183	0.03	1.149	A2M, ACAA1, ACO2, AFTPH, AKR1C1, AMICA1, APOE, APPBP2, AQP11, AQP3, ARSD, ASAH1, ATG4A, BACE1, BAD, C11orf24, C1orf115, C1orf63, CACNA1D, CASP8, CCDC68, CCL5, CD99, CEPT1, CFLAR, CLIP1, COMMD3, CPS1, CTSH, CXCL1, CXCL16, CYB5R1, DAZAP2, DCAF6, DDIT3, DDX60L, DEPDC7, DERA, DLC1, DMD, DNAJB9, DUSP1, DUSP3, EBF4, ELF3, EMC3, EPS8, FAM114A1, FAM134A, FAM13C, FBXO8, FGB, FGG, FNIP1, FOXA1, FOXP1, FRMD…	73	0.208	1.095	A1BG, ABCA9, ABCB1, AHR, AKR1C2, AMDHD1, APCS, AR, ARG1, ART4, ASPA, BBOX1, BLNK, C19orf80, CAT, CCL16, CD1D, CLDN1, CP, CPB2, CPED1, CPN2, CYP27A1, CYP2C18, CYP39A1, CYP3A7, CYP4F11, CYP4V2, CYP7A1, DECR1, DHODH, DPYS, ENPEP, EPHX1, ETNPPL, EVA1A, F11, FCN3, FMO4, FOS, GIMAP2, GOLT1A, GYS2, HFE2, HLF, HNMT, HRG, IFIT1, ITIH2, LEPR, MAT1A, MYRIP, NAT2, NAT8, NDRG2, PDK4, PECR, PPARGC1A, RBP5, S10…	240	0.48	1.032	ABHD17C, ABI2, AIF1L, ALDH1A3, ANP32A, APEX1, ARID2, ASF1A, AUNIP, B3GALNT1, BEND3, BEND4, BEND5, BMPR1A, BRCA2, BRIX1, BUB1, BYSL, C11orf82, C21orf59, C9orf135, CACNA2D3, CALB1, CAPG, CAV1, CCDC112, CCDC138, CCL26, CCNA1, CCNA2, CCT4, CDK4, CELF2, CENPF, CENPN, CHODL, CIT, CLGN, CNIH3, CNTNAP2, COCH, CRLF3, CTTNBP2, DCAF13, DDX11, DFFA, DHX36, DIMT1, DNMT3A, DPY19L3, DTL, E2F3, E2F7, EOGT, ERI1,…	20	0.133	1.281	ACTC1, ANXA3, BEX1, CDC20, ECT2, FAR1, GALNT7, GJA1, GPC3, LIN28B, LRRC1, MAD2L1, MLLT11, PNMAL1, PTPRZ1, SPARC, TMEM200A, TUBA1A, TUBB2B, VCAN	90	0.031	1.153	ACTA2, AMOT, ARHGEF3, ARL4C, ATP1A1, BAMBI, BNC1, CD109, CDC42EP3, CIDEC, COL5A2, DAB2, DKK1, DPYSL2, DSC2, DUOX2, EGF, ELOVL4, EPB41L3, FILIP1L, FLRT2, FUT8, FXYD3, GALNT3, GNRH2, GPRC5A, GREM1, GXYLT2, HOXC6, IGF1R, ITGA6, KRT6A, LAMB3, LAPTM4B, LAYN, LGALS3, LIFR, LIMA1, LMCD1, LOX, LXN, MARCKS, ME1, MFI2, MFSD6, MN1, MSX2, MXRA5, NAALAD2, NOG, NPNT, PAPPA, PAQR8, PARM1, PDCD4, PDZRN3, PKDCC, …
M00253[cap]	180	0.284	1.057	ABCG2, AHNAK, ALDH1A1, ALG9, ALPK2, AMICA1, ANXA4, AOAH, AP1M1, APLP2, APOB, APOBEC3F, APOC3, ATP8B1, BACE1, BHLHE40, BTG2, C1orf115, C1orf85, C3, C4orf32, C4orf33, C6orf89, CAPN7, CASP7, CD68, CEBPD, CEPT1, CFI, CHST13, CLIP1, CLN3, CREG1, CRELD1, CYB5R1, CYSTM1, DCAF10, DCAF6, DDC, DDIT3, DDX60L, DEPTOR, DNAH5, DNAJB9, DOCK8, DST, DUSP3, EDEM2, EMC3, EMP1, FAM213A, FAM73A, FAM89A, FAM91A1, FCHO…	73	0.449	1.023	ABCA9, ABCB4, ABCG8, ACADSB, ADH1A, ADH1C, AFM, ALB, APOC1, APOF, APOH, APOL1, ATF5, BAAT, BHMT, C1QB, C1QC, C8A, C9, CAPN3, CCL16, CD1D, CNDP1, CYP2E1, CYP2J2, CYP4F11, CYP4V2, CYP8B1, DAO, EPHX2, F11, F12, FOS, GC, GLYAT, GOLT1A, GPR88, HABP2, HAL, HPN, IL1RAP, ITIH2, LCAT, LPA, LRG1, MAOB, MARC2, METTL7A, MLIP, MT1F, N4BP2L1, NFIA, NFIC, NR1I3, ONECUT2, OTC, PAH, PALMD, PIPOX, PPP1R3C, RUNDC3B…	235	0.853	0.944	ABHD12B, ACTL6A, ACYP1, ADO, AEN, AGO2, AKR1B1, ALMS1, AMD1, ANP32E, ARL6IP6, ARMC9, ASF1A, ATP8B2, B4GALT6, BCL2L12, BEND3, BUB1B, BZW2, C10orf118, C11orf82, C21orf59, C4orf46, CA14, CAMSAP2, CAV1, CCDC112, CCDC138, CCDC8, CCL26, CCT8, CDCA2, CDCA5, CENPA, CENPE, CENPJ, CENPL, CENPM, CENPN, CEP135, CEP78, CHML, CHST6, CHSY1, CLDN11, CLDN6, CMSS1, CNOT7, CNTNAP2, CPT1C, CPVL, CRLF1, CYYR1, DBF4, …	18	0.495	1.078	ANLN, CCNB1, CDK1, COL1A2, FGF13, GULP1, KIF20A, KRT19, NDN, OLFML3, ORC6, PTPRZ1, SERPINE2, SLC39A10, TET1, TMEM200A, VCAN, VIM	90	0.031	1.078	ADAMTS9, AMOT, BAMBI, BMP2, C19orf69, C3orf52, CACNB3, CASK, CCDC80, CCNG2, CD3D, CDH3, COL5A1, CRISPLD2, DAB2, DDR1, DMKN, ELF4, EPHX4, ERMP1, EZR, F3, FILIP1L, FKBP10, FKBP14, FUT8, GCNT3, GNPDA2, GPR160, HOXC6, ID3, ID4, IGFBP3, INPP4B, ITGA2, ITGB6, KCNJ16, LAMC1, LEPREL4, LMCD1, LOX, LXN, LYPD1, ME1, MECOM, MFI2, MMP1, MN1, MPZL1, MXRA7, NCK2, NOG, NPNT, OSR2, PAM, PAPPA, PAQR8, PBK, PDGFA, …
M00302[NF-AT]	150	0.752	0.941	ABCA1, ABHD15, AFTPH, AGA, AGO4, ALCAM, ALDOB, ALG9, AMICA1, ARSD, ASAH1, ATF6, BCL6, BPNT1, CAST, CD59, CD68, CDK19, CEPT1, CHMP4C, CLN5, CLRN3, CREBRF, CTSL, DCBLD1, DENND5B, DHRS7, DMD, DUSP3, EGLN1, EMC3, EMP1, ERAP1, FABP1, FAXDC2, FGA, FNDC3A, FOXA2, FPGT, GALM, GBP3, GHR, GINM1, GIPC2, GLT8D1, GOLIM4, HEXA, HPGD, HSD17B14, HSD17B2, ID2, IFIH1, IFT20, INHBA, INPP1, INSIG2, IRF1, IRF2BP2, IR…	77	0.031	1.154	ACSL1, ADH1A, ADHFE1, AFM, ALB, ALDH4A1, AMDHD1, APOF, ARG1, ASB9, BBOX1, BCHE, BCO2, C4BPA, CAPN3, CAT, CLDN1, CNDP1, CP, CPEB3, CPED1, CSTA, CUX2, CXCL13, CYP2E1, CYP39A1, CYP3A4, CYP3A5, CYP3A7, CYP4F11, EGR2, F5, F7, FMO3, FOLH1, GC, GLS2, GPLD1, HAO2, HPD, IFI44, IGF1, IGJ, INHBB, KAT2B, KNG1, MAOA, MAOB, MAT1A, METTL7B, MYOM1, NR1I3, NUPR1, OTC, PAH, PALMD, PBLD, PDK4, PLA1A, PPARGC1A, PROZ…	228	0.457	0.979	ABI2, ABRACL, ADAMTS19, ADAMTS3, AGPAT4, ANP32E, AP2B1, ARL6IP6, ASF1A, ATIC, BDNF, BEND3, BEND4, BLMH, BORA, BRD7, BRIX1, BYSL, C17orf75, C18orf54, CACHD1, CAD, CAPG, CAPRIN1, CCDC181, CCDC6, CCDC88A, CCNJ, CCT3, CDC123, CDCA3, CDK2AP1, CENPK, CENPN, CEP152, CHEK1, CHODL, CIB2, CKAP2, CKAP2L, CNTNAP2, COA1, CSRP2, CTDSPL2, CTSC, CYYR1, DBF4, DCAF16, DCK, DCLK1, DCP2, DCTPP1, DDIT4L, DEPDC1, DESI…	21	0.174	1.344	ANLN, ANXA3, ARMCX1, ATP1B3, BEX1, CCNB1, CDK1, CRISPLD1, DPYSL3, ECT2, FGF13, HDGFRP3, LIN28B, LRRN1, MAD2L1, PFKP, SLC25A24, TET1, TPBG, TUBA1A, VIM	82	0.372	1.049	ADAM9, AGR2, ANXA1, ARHGEF3, ASAP2, BASP1, C7orf60, CCDC80, CD109, CDH11, CDH17, CDKN1C, CLDN4, CLIC1, COL11A1, COL4A6, CPE, CRISPLD2, CXCL5, DAB2, DDR1, DDX26B, DFNA5, DKK1, DLG5, DPP10, DSC2, EGF, F2R, FAM129A, FKBP10, FMOD, GABRA2, GALNT3, GCNT3, GEM, GPR87, GUCY2C, H2AFY, HK2, ID4, IGFBP3, ISL1, KCNJ16, KLF5, KRT6A, KRT6C, LBH, LEPREL4, LGALS3, LHFP, LIMA1, LMCD1, MAP9, MARCKS, MOB3B, MPZL1, …
M00497[STAT3]	234	0.032	1.149	A1CF, ABHD15, ACAA1, ACADVL, ACSL5, ACYP2, AKAP9, ALPK2, AMBP, ANAPC16, ANG, ANKRA2, ANPEP, APOA1, ARAP2, ARSD, ASAH1, ASGR1, ASXL1, ATG4A, ATP10D, ATP7B, ATP8B1, BACE1, BAD, BHLHE40, BRI3, C1orf63, C4orf19, C4orf33, C5orf24, C8B, CAMK2D, CAMK2N1, CAMTA2, CAPN5, CASC4, CASP7, CBX4, CCDC68, CCDC92, CD151, CD164, CD68, CHMP2A, CHST13, CIDEB, CITED2, CLN3, COMMD3, CPEB4, CPQ, CPS1, CREBRF, CST3, CTS…					257	1	0.864	ABHD12B, ABHD17C, ACOT7, ACVR2B, AEN, AIF1L, ALDOA, ANKRD27, ANKRD33B, AP1S2, APITD1, ARID2, ARL6IP6, ARNT2, ASUN, ATP1A2, ATP8B2, B3GNT7, BCL11A, BDNF, BEND3, BIK, BLM, BMPR1A, BRINP1, BUB1B, BYSL, BZW2, C10orf118, C14orf166, C1QBP, C4orf46, CACNA2D3, CARM1, CCDC88A, CCNJ, CCT2, CDC7, CDCA3, CDCA4, CECR1, CEP68, CHAF1A, CHEK1, CHN1, CIB2, CIRH1A, CIT, CKAP2L, CKS2, CLSTN1, CNIH3, CNOT7, CNTNAP2,…	19	0.781	0.951	ANXA3, CDC20, CTHRC1, DPYSL3, GJA1, GPC3, GSTP1, KIF20A, LAMA1, LIN28A, LRRN1, MAD2L1, PFKP, PTPN13, SERPINE2, TET1, TPBG, TPM4, ZNF462	111	0.075	1.111	ACTA2, ARL4C, BBS12, BTG3, CACNB3, CCND2, CCNE1, CD109, CD3D, CD44, CDH17, CDX2, CKB, CLDN4, CLDN7, CLIC1, COL12A1, COL6A3, CXCL5, CYBA, CYP1B1, DAB2, DCN, DDR1, DMKN, EFNB2, F2RL1, FHL2, FKBP10, FLVCR1, FMNL2, FXYD3, GALNT6, GCNT3, GPR124, GPR87, GPRC5A, GUCY2C, HEY1, HILPDA, HS6ST2, HSPB8, ID3, IGF1R, IGF2BP2, IMPDH1, KCNJ16, KLF5, KLHL13, KRT6A, KRT7, LAMA5, LBH, LGALS3, LIFR, LPAR1, LRP2, MMP…
M00162[Oct-1]	234	0.265	1.049	ACSS3, ADCY6, ADK, AGO4, AGPAT9, AHSG, AIG1, AKR1C1, AKR1C3, ALG9, AMPD2, ANG, ANXA4, AOAH, APOLD1, APPBP2, ARRDC3, ARRDC4, ASXL1, ATP1B1, ATXN1, BCL6, C12orf23, C1orf115, C1orf53, C1orf85, C4orf19, C4orf32, C5, C6orf89, C8B, CADM1, CAPN7, CARD6, CASP8, CD164, CD59, CEBPD, CHD9, CHIC2, CHMP4C, CLN5, CMTM8, CNGA1, COMMD3, CRTC3, CTSA, CXCL1, CXCL2, CYSTM1, DCTN3, DENND4A, DENND4C, DENND5B, DERA, D…	92	0.541	0.985	ABAT, ABCA6, ABCA9, ABCB4, ACADSB, ACOT12, ADH1A, ADH1C, ADRB2, AKR1C2, ALB, ALDH5A1, ANO1, ANXA10, APCS, AQP9, ARG1, ART4, ASPA, BAAT, BCO2, BHMT, C14orf105, C2, C4BPB, C8A, C9, CAPN3, CAT, CD163, CDO1, CFH, CYP2C8, CYP4A11, DEFB1, DHODH, DPYS, ECHDC2, ECHDC3, ECM2, EPHX2, ETFDH, ETNPPL, F5, F8, FAH, FXYD1, G6PC, GAS2, GATM, GC, GIMAP2, GPLD1, GYS2, HFE2, HLA-DRA, HSD11B1, IGF1, IGFBP1, IGJ, ITI…	360	0.033	1.105	ABRACL, ACTL6A, ADAMTS3, ADD3, ADNP, ADNP2, ADO, AGPAT4, AGPAT5, AGTPBP1, AKR1B1, ALDH1A3, AMMECR1, ANP32A, ANP32E, ANTXR1, AQR, ARNT2, ASF1A, ASUN, B3GALNT1, B4GALT6, BARD1, BEND4, BEND5, BNC2, BORA, BRIP1, BUB3, BZW2, C2orf69, C3orf14, C4orf46, C9orf135, CACHD1, CACNA2D3, CAD, CALCB, CAPRIN1, CAV1, CCDC138, CCDC160, CCDC181, CCDC34, CCDC88A, CCNA2, CCT2, CCT3, CD200, CDCA2, CDCA4, CDCA7L, CDK2A…	27	0.073	1.235	CDCA7, CRISPLD1, ECT2, FZD7, GPX8, GULP1, HK1, IGF2BP3, LAMA1, LAMB1, LIN28B, LRRN1, MAD2L1, MAP1B, NAP1L3, OLFML3, PITX2, PMAIP1, PTN, PTPN13, SERPINE2, TET1, TMEM200A, TPBG, TTK, UCHL1, VCAN	114	0.343	1.043	ADAMTS9, AGR2, AMOT, AMOTL2, ANK3, ANXA1, ANXA2, APOBEC3B, APPL2, ARG2, ARL14, ASAP2, B3GNT5, BAMBI, C12orf5, C15orf48, C1orf116, C7orf60, CDC42EP3, CGA, CLIC1, COL12A1, COL4A2, COL5A2, COL6A3, CORO2A, CPE, CSGALNACT1, DCN, DPP10, EFNB2, EGFL6, ENPP5, EPB41L3, EPHX4, EPS8L3, EZR, F2R, F3, FHL2, FILIP1L, FMNL2, FUT8, GABRA2, GABRB1, GALNT3, GCNT1, HEY1, HOXC6, HSPA12A, ID4, IGF2BP2, IMPDH1, ISL1, …
M00240[Nkx2-5]	198	0.465	1.028	AAMDC, ABHD2, ACAA1, ADCY6, AFTPH, AGA, AGPAT3, AKTIP, ANG, AP1M1, APLP2, APOE, APOLD1, APPBP2, AQP11, AQP3, ATP10D, ATP8B1, BTG1, C11orf24, C4orf3, C4orf32, C5, C8orf4, CALML4, CARD6, CD164, CDKN1A, CEPT1, CHMP2A, CLN5, CMTM8, COMMD3, CTSL, DCAF10, DCAF6, DHRS1, DLC1, ECE1, EDEM1, EFHD1, ELF1, EMC3, ENPP4, EPS8, EPS8L2, ERAP1, ERBB2IP, ETFA, ETHE1, FAM213A, FAM73A, FCHO2, FGB, FLVCR2, FN1, FOXO3…	69	0.903	0.855	A1BG, ABCG5, ADH1A, ADH6, ALB, ANO1, ARG1, ATF5, BCHE, BHMT, BLNK, C11orf96, C14orf105, C8A, CAPN3, CD1D, CLDN1, CNTN3, CPB2, CUX2, CYP2A7, CYP2E1, CYP3A4, CYP3A43, CYP3A5, CYP3A7, CYP4F11, CYP4F12, CYP4V2, CYP7B1, DAO, ECM2, EPHX2, ETFDH, ETNPPL, F13B, F5, F7, FAH, FETUB, FTCD, GAS2, GOLT1A, GSDMB, HAO1, HLA-DRA, HNMT, IFI44, IGF1, IGFBP1, KAT2B, MARC2, METTL7A, MUT, NAT8, NDRG2, NFIA, NR0B2, NR…	277	0.518	0.984	ABI2, ACLY, ACPL2, ACTL6A, ADNP, ADO, ADRBK2, AEN, AKR1B1, ALPK3, ANKRD32, ANKRD33B, ANP32A, ANXA5, ATP1A2, B3GALNT1, BCL11A, BDNF, BEND5, BNC2, BRIP1, BUB1, C16orf59, C3orf14, CA14, CABYR, CAV1, CBX5, CCDC160, CCDC181, CCDC6, CCNA2, CCNJ, CCT3, CD200, CDC25A, CDCA7L, CELF2, CENPF, CENPQ, CEP55, CETN3, CHEK1, CHN1, CHODL, CLDN11, CLGN, CMSS1, CNOT7, COL9A3, CPVL, CRABP2, CSNK2A1, CTGF, CTTNBP2, D…	28	0.033	1.483	ACTC1, ANLN, ASNS, CDC20, DLK1, DPYSL3, ECT2, EPCAM, ESRP1, FAR1, GALNT7, GJA1, GPX8, GULP1, HEPH, LIN28A, PTPLA, PTPN13, PTPRZ1, RAB34, SACS, SLC2A3, SLC39A10, SPINT2, STK39, TET1, TUBB6, VCAN	102	0.313	1.08	ALDH18A1, AMIGO2, ANKRD1, APPL2, ASAP2, BASP1, BTG3, C1orf116, C5orf30, CCND2, CDC42EP3, CNTN4, COL15A1, COL5A1, CORO2A, CXCL5, DCN, DDR1, DDX26B, DPP10, DUSP4, EDNRB, EFEMP1, EFNB2, EGF, ELF4, ELOVL4, ERMP1, F2RL1, FAM129A, FAM3B, FHL2, FILIP1L, FKBP14, FLNC, FUT8, FZD6, GALNT3, GOLGA8A, GXYLT2, HILPDA, ID3, ITGA6, ITGAV, KLHL13, LAPTM4B, LGALS3, LHFP, LMCD1, LOX, LPAR1, LYPD6B, MAP7D2, MCOLN3, …
M00078[Evi-1]	255	0.398	1.029	A2M, ABCA1, ABCG2, ACOT13, ACSL5, ACSS3, ACVR1B, ADK, AFTPH, AGMAT, AGO4, AGT, AKR1C1, AKR1C3, ALDH1A1, ANKS4B, AOAH, AP1M1, APOL6, APOLD1, ARHGDIB, ARRDC3, ASGR2, ATP10D, ATP1B1, BACE1, BCDIN3D, BCL6, BHLHE40, BTG1, BTG2, C1RL, C1orf53, C4orf3, C6orf120, C8B, C8orf4, CAMTA2, CASC4, CD47, CEPT1, CGN, CHST13, CITED2, CLCN5, CLIP1, CMPK2, CNGA1, COBLL1, COMMD3, CPM, CPQ, CYB5R1, CYSTM1, DEPTOR, DHR…	117	0.035	1.127	ABCA9, ABCG8, ABHD6, ABLIM3, ACADL, ACADSB, ACSM5, ADH1A, ADH6, ADHFE1, AGXT2, AHR, ALAS1, ALB, ALDH4A1, ALDH5A1, ANO1, ANXA10, APCS, AQP9, ART4, BCO2, BHMT, BHMT2, C14orf105, C4BPA, C4BPB, C6, C9, CAPN3, CAT, CD1D, CFHR5, CLDN1, CNDP1, CNTN3, CTSS, CXCL13, CYP2A7, CYP2C8, CYP3A4, CYP3A5, CYP3A7, CYP4F12, DAO, DNAJC12, DUSP10, ECM2, ENPEP, EVA1A, F5, F9, FAH, FCN2, FMO4, FOLH1, GADD45G, GAS2, GAT…	360	0.662	0.994	ABI2, ABL1, ABRACL, ACLY, ACVR2B, ADAMTS19, ADD2, ADD3, ADNP, ADNP2, AKIRIN1, AMMECR1, ANP32A, ANTXR1, ANXA5, AP1S2, ARL6IP6, ASF1A, ATIC, AUNIP, BBS7, BEND4, BEND5, BIRC5, BRINP1, BRIX1, BTBD10, BTF3L4, BUB1, BUB1B, C10orf2, C11orf73, C14orf166, C16orf59, C17orf75, C2orf69, CA14, CACHD1, CALB1, CAMSAP2, CBX5, CCDC138, CCDC34, CCDC77, CCNA1, CCNJ, CCNJL, CCT2, CCT3, CDC45, CDCA2, CDCA7L, CDK4, CD…	25	0.381	1.029	ARMCX1, ARMCX2, BCAT1, CDK1, CRISPLD1, DLK1, ECT2, FZD7, GJA1, GULP1, HDGFRP3, KRT19, MLLT11, MTHFD2, NDN, PODXL, PTN, PTPN13, RRM2, SCRN1, SPARC, STK39, TPBG, VCAN, ZNF462	114	0.559	0.938	ACTA2, AGR3, AMIGO2, ANK3, ANKS1A, ANXA1, APPL2, ATP1A1, BASP1, BTBD3, C5orf30, CCDC80, CCNG2, CDC42EP3, CDS1, CEACAM6, CGA, CIDEC, CKB, COL11A1, COL12A1, CXCL5, DAB2, DPP10, EDNRB, EFEMP1, EGFL6, ELOVL4, ERMP1, F3, FAM129A, FAM217B, FLRT2, FMNL2, FMO1, FMOD, FSTL1, FUT8, FZD3, GATA5, GCNT3, GPR87, GPRC5A, GREM1, HEG1, HILPDA, HN1, HSD3B1, ID3, IGSF1, ISL1, ITGA2, ITGA3, KLF5, KRT6A, LAMP3, LHFP,…
M00380[Pax-4]	190	0.242	0.995	A1CF, ABCG2, ABHD2, ACOT4, ACSL5, AHSG, AKR1C3, ALG9, ALPK2, ANAPC16, ANKRA2, APOLD1, APPBP2, ARRDC3, ASAH1, ASXL1, ATP1B1, ATXN1, B2M, BACE1, BCL6, BTBD6, BTG1, C11orf54, C1orf85, C4orf3, C6orf89, CD47, CD68, CGN, CHMP4C, CLDN3, CLIP1, CLRN3, COMMD3, CPS1, CRELD1, CRYL1, CTSL, CXCL16, CXCL2, CYSTM1, DAZAP2, DCBLD1, DEPDC7, DEPTOR, DERA, DHRS1, DHRS3, DLC1, DMD, DNAJC3, DUSP28, EFHD1, ELF1, EMC3,…	85	0.239	1.063	ABCB1, ABHD6, ABLIM3, ACADSB, ACOT12, ACSM5, ADRB2, AGXT2, ALDH4A1, AMDHD1, ANGPTL3, AOX1, APCS, ARSE, ASB9, ASPA, BAAT, BCHE, BDH1, C19orf80, C1QB, C6, C8A, C9, CCL16, CD14, CD1D, CFH, CLDN14, CLU, CPEB3, CRP, CYP2C18, CYP2C19, CYP2C9, CYP3A43, CYP4F12, EGR1, ENTPD5, EPHX1, FOLH1, GC, GPLD1, GPX2, GRB14, GREM2, GSDMB, HAMP, HAO2, HOGA1, IFIT1, IGFBP1, KHK, KLF9, MAFB, METTL7B, N4BP2L1, NADK2, NF…	302	0.035	1.083	ABCC1, ACACA, ACPL2, ACTL6A, ACVR2B, ACYP1, ADAMTS19, ADD2, ADORA2B, AGPAT5, AKIRIN1, ALPK3, ANXA5, ARID2, ARL6IP6, ARNT2, ASPM, ATIC, ATL1, ATP1A2, AUNIP, BCL11A, BDNF, BEND4, BRIP1, BUB1, BZW2, C17orf75, C1orf198, C3orf14, C4orf46, C5orf34, C5orf54, CA14, CABYR, CACHD1, CAD, CAPRIN1, CCDC14, CCDC34, CCDC6, CCT3, CDCA2, CDK2AP1, CDK4, CEBPZ, CELF2, CENPK, CENPQ, CEP152, CHEK1, CHN1, CHODL, CIRH1…	24	0.158	1.282	ARMCX2, ATP1B3, CCNB1, CCNB2, CDCA7, CRISPLD1, DPYSL3, GJA1, GPX8, GULP1, IGF2BP3, LAMB1, LIN28A, LIN28B, LRRC1, MAP1B, MLLT11, OLFML3, PNMAL1, PTN, RACGAP1, SPARC, TMEM200A, TUBA1A	99	0.344	1.058	AGR2, AKAP12, AMOT, APPL2, ARHGEF10, ASAP2, ATP1A1, BBS12, BMP2, BNC1, BTBD3, BTG3, C3orf52, C5orf30, C7orf60, CA8, CD44, CIDEC, CKAP4, CKB, CLIC1, COL11A1, COL1A1, COL4A6, COTL1, CPE, CRIM1, CRYAB, DKK1, DKK3, DSG2, EDNRB, EFNB2, ELOVL7, F2R, FAM217B, FKBP14, FUT8, FZD6, GATA3, GLIS2, GPR124, GPR87, GXYLT2, H2AFY, HEG1, HOXC6, IGF1R, IGF2BP2, IGSF1, ISL1, ITGA2, KLHL13, LAMA5, LHFP, LRP4, MARCKS…
M00482[PITX2]	144	0.79	0.939	ABCC3, AGA, AGPAT3, ALG9, ANKRA2, ANKRD37, AP1M1, APOBEC3F, APOE, AQP11, AQP3, ASGR1, ASXL1, ATXN1, B2M, C1orf115, C6orf120, CASP4, CD151, CD68, CEPT1, CHD9, CIB1, CLCN5, CLIP1, CLN3, CMPK1, CMPK2, CNKSR3, COBLL1, COMMD3, DCAF10, DCTN3, DDIT3, DENND4A, DHRS3, DMD, DUSP3, DYNLT3, ELF1, EMC3, ENPP4, ETHE1, FAM73A, FAM89A, FBXL17, FGB, FLVCR2, FPGT, GALE, GALM, GBP2, GNS, GPR126, GSTK1, GSTM4, H1F0,…	56	0.817	0.872	ABCC2, ABHD6, ACOT12, AGXT2, APCS, APOF, AR, ARG1, ART4, ASPA, BCO2, C1QC, CAPN3, CFH, CPN2, CYP2C18, CYP3A4, CYP4F2, DNASE1L3, DPYS, GADD45B, GADD45G, GLS2, GPLD1, GYS2, HHEX, HMGCS2, IDO2, IGF1, IL1RAP, ITIH4, IYD, LGALS4, METTL7A, MFSD2A, MLXIPL, MT1M, NFIC, ONECUT2, OTC, PIK3C2G, PIPOX, PLSCR4, PPARGC1A, RCL1, RUNDC3B, SHMT1, SLC27A2, SLC41A2, SLCO1B3, ST6GAL1, THRSP, TRPM8, TTPA, TYROBP, XAF1	234	0.176	1.045	ABHD17C, ACTG2, ACTL6A, ACVR2B, ADNP, ADNP2, AFAP1, AGPAT4, AGPAT5, ALMS1, ANKRD32, ANP32E, AP1M2, AP2B1, ASAP1, ASF1A, ATP1A2, B4GALT6, BEND3, BMPR1A, BOD1, BTBD10, C10orf118, C11orf82, C14orf166, C16orf59, C1QBP, C2orf69, CALB1, CAMSAP2, CAPRIN1, CCDC160, CCDC43, CCDC88A, CCT2, CCT7, CDC25C, CDCA3, CDH13, CDK2AP1, CDK4, CENPJ, CENPK, CENPL, CENPN, CENPQ, CHCHD3, CHD7, CHRNA5, CPSF2, CSE1L, CTTN…	19	0.035	1.263	COL1A2, CRISPLD1, DLGAP5, ECT2, ESRP1, GINS1, LAMB1, LDHB, MAD2L1, PROM1, PTPN13, PTPRZ1, RACGAP1, SLC2A3, SLC39A10, STK39, TMEM200A, TPM4, UCHL1	81	0.572	1.077	AMIGO2, AMOTL2, ANK3, ANKRD1, ANKS1A, ANXA1, ANXA2, BAMBI, BBS12, C19orf33, CASK, CGA, CKB, CLDN7, DCN, DPEP1, DPYSL2, DUSP4, ELOVL4, ELOVL7, F2R, FBN1, FLRT2, FLVCR1, FMNL2, FSTL1, FZD6, GABRB1, GALNT3, GATA3, GPR87, INPP4B, IQGAP1, ISX, ITGA2, ITM2C, LBH, LGALS3, LIFR, LMCD1, LOXL1, LPAR1, MCOLN3, ME1, MMP1, MN1, NCK2, NOG, OGFRL1, PDZRN3, PFKM, PFN2, PLA2G10, PMP22, PNMA1, PRICKLE2, PRR15, PRT…
M01023[HSF1]	163	0.378	1.005	ABHD3, AFTPH, AHNAK, AKAP9, AKTIP, ALDH1A1, ALDOB, ALPK2, ANKRD37, ANPEP, AOAH, APOA2, APOB, APOC3, APOL6, ARRDC3, ATP10D, ATP7B, ATP8B1, BNIP3, BTG1, C12orf23, C1RL, C3, CCL5, CD164, CDKN1A, CEP104, CHST13, CRAT, CRELD1, CTSZ, CXCL1, CXCL2, CYB561A3, DDX60L, DENND4A, DEPDC7, DGAT2, DHRS3, DMD, DNAH5, DNAJB2, DNAJB9, DNALI1, EFNA1, ELF3, ERAP1, ERMAP, FABP1, FAM134C, FAM151A, FAM162A, FAM89A, FGF…	52	0.994	0.766	ABCA6, ACADL, ADH1C, ALDH6A1, ALDH8A1, ANGPTL4, APOC1, APOM, AR, ASB9, ASPA, BBOX1, BCO2, C8A, CLDN1, CNDP1, CPED1, CPN2, CRP, CYP2A7, CYP39A1, CYP3A4, ECM2, F7, FETUB, FOSB, GADD45G, GC, GIMAP2, GLYAT, GPX2, HABP2, HAL, HAO2, HSD17B6, JUN, MARC2, MYRIP, NDRG2, NFIC, NR1H4, NT5E, OTC, PHYH, PROX1, S1PR1, SERPINA10, SGK2, SLC17A1, SLC22A1, SLC22A3, ZBTB20	238	0.704	1.005	ACD, ACOT7, ACYP1, ADAMTS3, AEN, ANK2, ANP32A, ANXA5, AP2B1, ARNT2, ASUN, ATAD5, B3GNT7, BAX, BCL2L12, BNC2, BRCA2, BRINP1, BRIX1, BUB3, C10orf118, C10orf2, C11orf73, C16orf59, C17orf75, C1QBP, C1orf198, C2orf69, CALB1, CCL26, CCNA2, CCT4, CCT6A, CDCA5, CECR1, CENPA, CENPQ, CEP68, CHCHD3, CHODL, CLMP, CNIH3, CNIH4, CRLF1, CSNK1E, CTPS2, CWC27, CYYR1, DAZL, DBF4, DBN1, DCAF16, DCP2, DDIT4L, DFFA, …	22	0.065	1.384	BCAT1, BEX1, CRISPLD1, EPCAM, FAR1, GALNT7, HEPH, IGF2BP3, LAMA1, LAMB1, LDHB, LIN28A, LIN28B, OLFML3, ORC6, PNMAL1, RAB34, RACGAP1, SERPINE2, SLC25A24, TUBB2B, UCHL1	96	0.035	1.207	ABCC4, ACTA2, AGR3, AKAP12, B3GNT5, BAMBI, BMP2, C12orf5, CCNE1, CDC42EP3, CDH11, CDH3, CDH6, CIDEC, CKAP4, CKB, COL11A1, COL12A1, COL15A1, COL1A1, COL4A5, COL6A3, CRYAB, CYP1B1, DAB2, DDR1, DUSP9, EFEMP1, EFNB2, ELOVL4, ENDOD1, ENPP5, FOXF1, FOXQ1, GALNT10, GATA3, GCNT1, GLS, GOLGA8A, GOLM1, GXYLT2, HS6ST2, ID3, IGSF1, ISX, KRT7, LGALS2, LMCD1, LPCAT1, LRP4, LYPD1, ME1, MFGE8, MN1, MOSPD1, MPZL1…
M00223[STATx]	161	0.037	1.124	A2M, ABCG1, ACVR1B, AGT, ALDH1A1, ANKRD37, APOL6, APOLD1, ARHGDIB, ASGR1, ASXL1, ATF6, ATP10D, ATP9A, BHLHE40, C11orf54, C1RL, CACNA1D, CASP7, CD68, CDK19, CDKN1A, CFI, CHI3L1, CIB1, CREBRF, CST3, CTSB, CTSL, CTSZ, CYB561A3, CYP1A1, CYSTM1, DDIT3, DMD, EDEM1, EDEM2, EGLN1, ELF3, EMP2, ERRFI1, ETHE1, FABP1, FAM107B, FAM46A, FGA, FGG, FGL1, FN1, FOXA2, FZD4, GBP2, GIPC2, GNS, GOLGA2, GOLGB1, GPR128…	71	0.069	1.184	A1BG, ABCA8, ABHD6, ACADSB, ADRB2, AHR, ANO1, AOX1, APCS, APOF, ASB9, BBOX1, BCHE, C1QC, C4BPB, CAPN3, CD1D, CNTN3, CPEB3, CPN2, CXCL13, CYP8B1, DCXR, DUSP10, EGR1, ETNPPL, F12, F9, FAH, FBP1, FTCD, GLYAT, HABP2, HFE2, HRG, HRSP12, IFI27, IFIT1, IGFBP1, ITIH1, ITIH4, IYD, JUN, LRG1, MASP2, METTL7A, MT1M, MYOM1, N4BP2L1, NR4A2, PBLD, PFKFB1, PLSCR4, PRAP1, PROC, RORC, SEC16B, SERPINA10, SERPING1, …	208	0.731	0.994	ABCC5, ABRACL, ACD, ADNP, AGO2, AGTPBP1, ANK2, ASPM, BCL2L12, BOD1, BRD7, BTBD10, BUB3, C11orf73, C1orf109, C3orf14, C4orf21, C7orf49, C9orf135, CACNA2D3, CAD, CAPRIN1, CASC5, CCT8, CDC7, CDCA2, CDCA3, CDCA8, CDYL, CENPF, CENPN, CETN3, CHAMP1, CHODL, CHRNA5, CKAP5, CLGN, COA1, COL9A3, CPT1C, CSNK2A1, CSRP2, CTPS2, CTTNBP2, CYYR1, DCP2, DDX11, DEK, DFFA, DGKZ, DHX15, DOCK11, EEF1E1, EPHA4, ESCO2, …	13	0.581	0.926	CDC20, COL1A2, KIF20A, LIN28A, ORC6, PNMAL1, RAB34, RRM2, SLC2A3, STK39, TET1, TPBG, ZIC2	76	0.445	1.082	ACTA2, ANKRD1, ASRGL1, B3GNT5, CACNB3, CD109, CDH17, CLDN4, COL4A1, CYP1B1, DAB2, DDX26B, DPEP1, DSC2, DSG2, DUSP4, F2RL1, FAM3B, FBLN5, FKBP14, FLVCR1, FOXQ1, FUT8, FXYD3, GALNT10, GALNT3, GCNT3, GOLGA8A, GPR87, GREM1, HS6ST2, ID3, ID4, IGF2BP2, KCNJ16, KLF5, KRT6A, LAMP3, LAPTM4B, LCT, LGALS3, LMCD1, LOX, LOXL1, LYPD1, MMD, MOB3B, NOG, PAPPA, PDP1, PRICKLE2, PRSS16, QSOX1, RAB3B, RASGRP1, RBP2,…
M00420[MEIS1A:HOXA9]	165	0.037	1.097	A1CF, ABHD5, ACYP2, ADCY6, AGPAT9, AHNAK, AIG1, AKR1C3, ALDOB, ALG9, ARRDC3, ARSD, ASXL1, ATP10D, ATP7B, B2M, BCL6, BTG1, C1RL, C1orf85, C4orf3, C4orf32, CAPN12, CAPN7, CARD6, CD59, CEPT1, CHIC2, CIB1, CIDEB, CLRN3, CNKSR3, COMMD3, CPS1, CREBRF, CRYL1, DDIT3, DENND4A, DENND5B, DNAH5, DNAJC3, EDEM1, ELF1, EMC3, ERO1L, FABP1, FAM134B, FAM151A, FAM213A, FAM46A, FAS, FBXL15, FBXL17, FCHO2, FGB, FNDC3…	68	0.271	1.079	ABCA6, ABCC6, ACADL, ACADSB, ACOT12, ADH4, AGXT, AKR1C4, ALDH5A1, ANGPTL3, AQP9, ASPA, AZGP1, BCO2, BLNK, C14orf105, C2, C4BPB, C6, CAPN3, CFHR5, CP, CXCL13, CYP2C19, CYP39A1, CYP3A43, CYP3A5, CYP4A11, DPYS, EPHX2, F5, F8, FMO3, GPLD1, GREM2, HFE2, HLF, HMGCS2, ITIH2, ITIH4, KLF9, LYZ, MLIP, NFIA, NMRK1, NR1I3, ONECUT2, PBLD, PHYH, PPARGC1A, PPP1R3C, RBP5, S100A8, S1PR1, SELE, SERPINA7, SGK2, SHB…	212	0.763	0.965	ABHD12B, ABHD17C, ABL1, ACPL2, ACTA1, ACTL6A, ADAMTS3, AGPAT4, AIF1L, ANKRD32, ANP32E, ANTXR1, AQR, ARL6IP6, ASUN, BEND4, BEND5, BRIX1, BTBD10, BUB1B, C10orf2, C1orf198, CABYR, CAV1, CCDC137, CCDC138, CCDC160, CD200, CDC123, CDCA3, CDCA5, CDH13, CELF2, CENPN, CENPW, CERS5, CHCHD3, CHODL, CHRNA5, CIB2, CKAP2L, CLDN10, CLDN6, CNTNAP2, COCH, CPSF3, CSNK2A1, CTTNBP2, CTTNBP2NL, DACT1, DHX36, DHX9, DN…	19	0.166	1.288	ARMCX2, FGF13, FZD7, GJA1, LAMA1, LIN28B, LRRC1, MTHFD2, PKIB, PMAIP1, PNMAL1, PROM1, PTPN13, RAB34, STK39, TPBG, TUBB2B, UCHL1, VCAN	72	0.618	0.976	ADAM9, AMOTL2, ANK3, ANKS1A, ARHGEF10, BAMBI, BASP1, CA4, CCNE1, CDC42EP3, COL15A1, COL21A1, COL5A1, COTL1, CRIM1, CSGALNACT1, CTSV, DPP10, DSC2, EDNRB, ENPP5, EPHX4, ERP27, FBN1, GALNT3, GALNT6, GNPDA2, GPR87, GPX7, INPP4B, IQGAP1, ISX, KCNJ16, KLHL13, LAYN, MAP7D2, MOB3B, NCK2, NDNF, NOG, OSR2, PALLD, PAM, PAPPA, PARM1, PCDHB2, PGF, PIP5K1B, PNMA1, PRR15L, QSOX1, RAB31, RHOC, SFN, SFXN3, SLC10A…
M01020[TBX5]	137	0.037	1.166	ABCG1, ABHD16A, ABHD3, ACAA1, ACSL5, ACSS3, AFTPH, AGPAT9, ALG9, AMICA1, APOC3, AQP11, ARHGDIB, ATP7B, ATXN1, BCL6, BRI3, C11orf54, C1orf53, C1orf63, C4orf33, C8orf4, CAMTA2, CASC4, CAST, CD99, CDKN1A, CGN, COBLL1, CPEB4, CRYL1, CTSB, CTSL, DAP, DAZAP2, DDC, DDIT3, DDX60L, DHRS1, DHRS3, DNAJB2, DUSP3, EDEM1, ELF1, ETHE1, FABP1, FAM13C, FAM151A, FAM162A, FAM89A, FAM8A1, FAM91A1, FBXO8, FNDC3A, FOX…	55	0.133	1.118	ABAT, ABCA6, ABCB4, ABCC2, ADH1A, ALAS1, ALDH6A1, APOF, ASB9, BDH1, BHMT, C6, CD14, CD163, CD1D, CPEB3, CRP, CXCL13, CYP2C18, CYP2C19, CYP4F11, CYP4V2, DHODH, DMGDH, ENPEP, F7, FAH, GADD45G, GSDMB, HAO2, HMGCS2, HRG, HSD17B6, IYD, KHK, LYSMD2, LYZ, MLXIPL, NADK2, NAT8, NR1H4, NR4A2, PDK4, PROC, PROX1, SERPINA10, SERPINA7, SLC17A2, SLC6A12, SLCO1B1, SORBS2, TM4SF5, TMEM176A, TSLP, ZMAT1	147	0.993	0.857	ABI2, ABL1, ACTG2, ACVR2B, ADORA2B, AGPAT5, ALPK3, AP1S2, APEX1, ARHGAP11A, ARMC9, BEND3, BOD1, BORA, BUB1B, C11orf82, C5orf54, CABYR, CACNA2D3, CCDC88A, CCNJL, CECR1, CENPQ, CEP152, CEP55, CHML, CHODL, CHRNA5, COPS3, CRABP1, DBN1, DDX20, DDX25, DNM1L, DNMT1, DSCC1, EML1, ENO2, EPB41L2, EXO1, FAM111B, FAM126A, FAM216A, FAM46B, FAM64A, FANCB, FARSB, FAT1, FDFT1, FLNA, FOXH1, GABRB3, GAL, GPR19, GY…	12	0.59	1.042	COL1A2, CRISPLD1, FGF13, GPC3, KRT19, LDHB, LRRN1, MAP1B, PTN, SLC39A10, STK39, VIM	58	0.539	1.007	AMIGO2, BNC1, C19orf69, C5orf30, CD109, CDC42EP3, CKAP4, CLDN4, CLIC1, COL21A1, CORO2A, CRYAB, CSGALNACT1, DSC2, DSG2, DUSP4, EGF, ELF4, EPS8L3, F2RL1, FOXQ1, GEM, GOLM1, HEG1, IGSF1, IQGAP1, ITGA6, KDELR3, KLF5, LMCD1, LOXL1, LRP4, ME1, MFI2, MUC13, PFKM, PHLDA2, PRR15L, PRSS23, QSOX1, RSPO3, S100A6, SEMA3C, SERPINH1, SFXN3, SLC10A2, SLC7A6, SOGA2, STXBP6, TES, TTC39A, TWIST1, USH1C, WIPF1, ZDHH…
M00292[Freac-4]	229	0.044	1.096	ABHD12, ACYP2, AES, AGA, AHNAK, AKR1D1, ALDOB, AMBP, AMICA1, APOBEC3F, APOLD1, ARAP2, ARHGDIB, ARRDC4, ARSD, ASGR1, ATG4A, ATP10D, ATP7B, ATXN1, B2M, BCL6, BLZF1, C10orf32, C1orf53, C4orf19, C6orf89, C8B, CAMK2N1, CAPN7, CCDC68, CCDC92, CCL5, CD164, CD68, CDKN1A, CITED2, CMTM8, CNGA1, CNKSR3, COG1, CPS1, CTAGE5, CXCL1, CXCL16, CXCL2, DCAF10, DERA, DHRS7, DIO1, DMD, DNAH5, DNAJB4, DUSP1, EFNA1, EG…	103	0.038	1.177	A1BG, ABAT, ABCA5, ABCA6, ABCA9, ABCB1, ABCG5, ACADSB, ACOT12, ADH1A, ADH1C, ADH4, ADHFE1, ADRB2, ALDH5A1, ALDH6A1, AMDHD1, ANXA10, AOX1, AQP9, ARG1, ASB9, ASPA, BAAT, C1S, C4BPA, CA5A, CAPN3, CAT, CES2, CFH, CFHR5, CP, CSAD, CSTA, CUX2, CYP2A7, CYP2C19, CYP2C8, CYP39A1, CYP7A1, DHODH, DPYS, ENPEP, EVA1A, F11, F8, FXYD1, GADD45G, GAS2, GC, GIMAP2, GNMT, GPLD1, GPR88, GRB14, GYS2, HABP2, HLF, HOGA…	333	0.101	1.091	ABCC5, ABHD12B, ABRACL, ACD, ACYP1, ADAMTS3, AEN, ALMS1, ALPK3, ANKRD32, ANKRD33B, ANP32A, ANP32E, AP1S2, ARL2, ARL6IP6, ARNT2, ASF1A, ATIC, AURKA, B4GALT6, BAX, BIK, BLVRA, BRINP1, C11orf82, C16orf59, C18orf54, C2orf69, C4orf46, C5orf54, C9orf135, CABYR, CAD, CALB1, CAPRIN1, CARM1, CCDC138, CCDC160, CCDC6, CCDC88A, CCNJL, CDC123, CDC25A, CDC45, CDCA2, CDK4, CEBPZ, CELF2, CENPE, CENPH, CENPN, CEP…	15	0.866	0.732	ARMCX1, ARMCX2, COL1A2, CTHRC1, DLGAP5, DPYSL3, HEPH, MLLT11, NAP1L3, OLFML3, ORC6, PMAIP1, PTN, PTPN13, VIM	119	0.065	1.161	AMIGO2, AMOT, ANK3, ANKRD1, ANXA1, ANXA2, APPL2, ARHGEF10, ARL14, BAMBI, BASP1, BNC1, CCNG2, CD109, CD44, CDC42EP3, CDH17, CDH3, CDKN1C, CEACAM6, CKAP4, CLDN7, CNTN4, COL4A6, COL5A2, COLEC12, CORO2A, CXCL5, DAB2, DCDC2, DDX26B, DUSP4, EFEMP1, ELOVL4, ENDOD1, ENPP5, FAM129A, FAM3B, FILIP1L, FKBP14, FLRT2, FUT8, GNPDA2, GPR87, GXYLT2, H2AFY, HEG1, HILPDA, HK2, ID3, IGFBP3, INPP4B, ISX, ITGAV, ITGB6…
M00284[TCF11:MafG]	219	0.039	1.151	ABCG1, ABHD15, ACSL5, ACYP2, AKAP9, ALDOB, ALG9, AMICA1, ANG, ANKRA2, ANKRD37, ANKS4B, APOA2, APOB, APOE, ARAP2, ATF6, ATP1B1, ATP8B1, ATP9A, BTG1, C1RL, C4orf19, C4orf3, C5, C8orf4, CADM1, CALCOCO2, CAMK2D, CAPN7, CASC4, CASP8, CCL5, CEPT1, CLCN5, CLDN3, CMPK2, CNGA1, CPS1, CREB3L3, CREBRF, CXCL1, DDX60L, DHRS1, DHRS7, DLC1, DNAJB4, DNAJC22, DUSP3, EBF4, EDEM3, ENPP4, ERAP1, EVI5, F10, FAM107B, …	74	0.746	0.928	ABCB1, ABCG5, ADH4, AGXT2, ALB, ANGPTL4, APCS, APOC1, APOF, AR, ARG1, ASPA, ATF5, BCHE, BLNK, C1orf168, C8A, C9, CAPN3, CD163, CLDN1, CLU, CNTN3, CP, CYP27A1, CYP2B6, CYP2C18, CYP2C19, CYP2C8, CYP7A1, DMGDH, EPHX1, EPHX2, ETFDH, F5, FMO3, FOLH1, GLYAT, GPR88, GPX2, GSDMB, HAL, HAMP, HAO2, HNMT, HRG, IFI27, IFIT1, IGJ, KNG1, LCAT, LYSMD2, MAOB, MAT1A, METTL7B, MFSD2A, NAT2, NAT8, NFIC, PALMD, PBLD…					20	0.573	1.072	ACTC1, BEX2, CCNB1, CRISPLD1, FZD7, GALNT7, GPC3, GPX8, GSTP1, KRT19, LAMA1, NAP1L3, PMAIP1, SACS, SERPINE2, SLC25A24, SLC39A10, TMEM200A, TPM4, VCAN	98	0.232	1.05	ADAMTS9, AMIGO2, AMOT, ANK3, APOBEC3B, ATP1A1, C7orf60, CA4, CD44, CDC42EP3, CDH17, CDS1, CNTN4, COL12A1, COL4A6, COL5A1, COTL1, DAB2, DDX26B, DPEP1, DSC2, EDNRB, EFEMP1, EGF, EPHX4, ERMP1, FAM3B, FHL2, FKBP14, FLRT2, GABRA2, GALNT3, GPR87, GREM1, HEG1, HEY1, HN1, HSPB8, ID3, IGDCC4, IGSF1, IKBIP, ISL1, KLF5, KLHL13, LAMB3, LAMC1, LRCH2, MAP7D2, MAP9, MB21D2, ME1, MECOM, MFI2, MFSD6, MOB3B, NCK2,…
M00272[p53]	99	0.901	0.901	ACSL5, AGA, APOE, C1orf115, C4orf32, CAMTA2, CAPN5, CD164, CD59, CD68, CDKN1A, CHD9, CHMP2A, CMPK2, CPEB4, CTSB, CXCL16, CXCL2, DEPTOR, DERA, DHRS3, DNAH5, DUSP1, EDEM1, EFNA1, EPDR1, ERBB2IP, F10, FAM114A1, FAM134A, FAM13C, FAM89A, FAXDC2, FGG, FGL1, FRMD4B, GDA, GHR, GJB2, GPR128, GPR137B, GPRC5C, GPX3, HBEGF, HECA, HPX, HSD17B2, IDNK, IL22RA1, ISG15, JUNB, KIAA0247, KIAA0895, KIF13B, MAB21L3, …	55	0.159	1.196	ABCB4, ADRB2, ALB, ALDH8A1, ANXA10, ARSE, ASS1, BHMT, C4BPA, C4BPB, C8A, CA5A, CAPN3, CD14, CD163, CNDP1, CSTA, CTSS, CYP3A7, CYP4F11, CYP4V2, CYP8B1, DHODH, DNASE1L3, F11, F7, FUOM, GSAP, HABP2, HAMP, HLA-DRA, IGFALS, ITIH1, KAT2B, LCAT, MAT1A, MLIP, NFIC, NR1H4, PBLD, PCK1, PDK4, PLA1A, PLSCR4, PROC, PZP, RAPGEF4, SLC17A1, SLC2A2, SLC6A12, SYBU, TRIM55, TSLP, TTPA, UGT2A3	145	0.935	0.904	ABL1, ADD3, AGO2, ALDH1A3, ANP32A, ARPC2, ATP1A2, ATP8B2, B3GNT7, B4GALT6, BARD1, BLMH, BRIX1, C11orf48, CAV1, CCDC14, CCDC181, CCDC43, CCDC88A, CCNJ, CCT2, CCT4, CDC25C, CDK4, CDK7, CELF2, CENPJ, CEP78, CHML, CHRNA5, CIB2, CKAP5, CNIH3, CNTNAP2, CRABP2, DCAF13, DCK, DIMT1, DPPA4, DSCC1, DTL, DYRK2, E2F7, EIF3M, EPHA4, FAM200A, FAM65B, FAM83D, FAT1, FAXC, FGD1, FXYD5, G3BP2, GCA, GPC4, GTPBP4, HA…	14	0.277	1.3	ARMCX2, BEX1, BEX2, BEX4, ESRP1, GULP1, KRT19, LIN28B, MLLT11, NDN, RAB34, SOX11, ZIC2, ZNF462	66	0.04	1.226	ADAM9, ANKRD1, ARG2, ARID3A, ASAP2, B3GNT5, C19orf69, C7orf60, CA4, CIDEC, CLIC1, COL21A1, COL5A2, CORO2A, CRISPLD2, CRYAB, EPS8L3, FUT8, GALNT3, GCNT3, GNRH2, HOXC6, HS6ST2, HSPB8, IGSF1, INPP4B, IQGAP1, ISL1, ITGA3, KRT7, LGALS3, LRP4, ME1, MEP1A, MSX1, MXRA5, MXRA7, NPPB, NQO1, OLR1, OXTR, PAM, PCSK5, PLIN3, PNMA1, PRTG, PTPRM, REEP1, S100A4, S100A6, SEMA3C, SFN, SLC1A3, SRPX2, ST6GALNAC2, STX…
M00962[AR]	120	0.93	0.873	ACP2, ACVR1B, ADCY6, AFTPH, AGPAT9, AP1M1, APOBEC3F, AQP3, ASGR1, BTG2, C4orf33, CACNA1D, CEP104, CHD9, CHIC2, CHMP4C, CMPK2, COLEC11, CPEB4, CPQ, CRAT, CYB561A3, CYB5R1, DISP1, DMD, DNAH5, DNAJB9, DNAJC3, EPDR1, EPS8L2, F10, FABP1, FAM107B, FAM13C, FAS, FGA, FRK, G0S2, GHR, GPR39, HBEGF, HEXA, HINT3, HLA-E, IER5L, IFNGR1, IL1R1, IL1R2, IL32, IRAK4, IRF1, ITFG1, JAK1, KIAA0247, KIAA0895, KIFC3, K…	67	0.042	1.165	A1BG, ABCG5, ADH1C, ADH6, ALDH5A1, APOL1, ART4, ASS1, BAAT, BLNK, C19orf80, C6, C8G, CAPN3, CCL16, CP, CUX2, CYP2A7, CYP2B6, CYP39A1, CYP3A4, CYP3A7, DAO, EGR1, EGR2, ENPEP, F8, FTCD, GLYAT, GOLT1A, GPR88, GRB14, HABP2, HPN, HRG, HSD11B1, HYAL1, IGF1, IGFBP1, IL1RAP, INHBE, ITIH3, KNG1, LPA, LRG1, MAOA, MAT1A, MLIP, MT1F, PCK1, PDK4, PRAP1, PRG4, RBP5, S1PR1, SERPINA7, SLC17A3, SLC2A2, SLC41A2, S…	202	0.508	1.007	ABHD12B, ABHD17C, ACPL2, ACTA1, ACYP1, ADAMTS19, ADNP2, AEN, AGPAT4, AMMECR1, ANKRD32, AP3M2, ARL6IP6, ARNT2, AURKA, AURKB, B3GALNT1, BCL11A, BEND3, BZW2, C11orf48, CABYR, CALCB, CASP3, CCDC14, CCDC6, CCNF, CCT2, CCT7, CDC123, CDC25C, CELF2, CENPK, CHML, CLGN, CMTM7, COA1, COL9A3, CPSF3, CPVL, CSTF2, CTSC, DBF4, DDIT4L, DDX20, DEPDC1, DEPDC1B, DHX9, DIAPH3, DLAT, DNAJC10, DNAJC18, DNM1L, DNMT3A, …	18	0.172	1.336	ATP1B3, CDC20, CDCA7, CDK1, DLK1, FAR1, IGF2BP3, KIF20A, LAMB1, OLFML3, ORC6, PITX2, PNMAL1, PTPRZ1, SLC39A10, TPBG, TPM4, TUBB2B	79	0.041	1.173	ABCC4, ANXA2, APOBEC3B, ARL14, B3GNT5, BASP1, CA8, CCND2, CCNE1, CD3D, CNTN4, COL4A5, CRISPLD2, CSGALNACT1, CXCL5, DCN, DKK3, DPEP1, DPP10, DSC2, ELOVL4, FAM217B, FAM3B, FILIP1L, FKBP10, FOXF1, FOXQ1, FUT8, FZD3, GABRB1, GREM1, H2AFY, HEG1, HILPDA, HN1, ID4, IKBIP, IMPDH1, KIAA1211, KLF5, KRT6A, LEPREL4, LMCD1, LYPD1, MAP7D2, MOB3B, MYLIP, NCK2, NPNT, PARM1, PDCD4, PGF, PLA2G4A, PLD5, PLP2, PRSS2…
M00004[c-Myb]	201	0.17	1.077	AAMDC, ABCC3, ABCG1, ABCG2, ABHD15, ACADVL, ACOT4, ACP2, ADCY9, AGO4, ALDH1A1, ANAPC16, ANG, ANXA4, APOA2, APOC3, APOLD1, ATG4A, ATP7B, BAD, BTG2, C12orf23, C4orf33, C8B, CACNA1D, CAMK2N1, CAMSAP3, CBX4, CD47, CD59, CD68, CHID1, CHMP2A, CLN3, CRAT, CRYL1, CTBS, CTSH, CXCL16, CYSTM1, DCAF6, DDC, DDIT3, DGAT1, DNAJB4, DNAJC22, DOCK8, EPAS1, EPS8, ERBB2IP, F10, FAM151A, FAM89A, FBXL17, FBXO6, FBXO8,…	60	0.975	0.768	ABHD6, ACADL, ADRB2, ALAS1, ALDH6A1, ASB9, ASS1, BBOX1, BHMT, C1orf168, C4BPA, C8G, CAT, CP, CSAD, CUX2, CYP2C8, CYP2C9, CYP4F11, CYP4F12, DAO, DCXR, DECR1, DMGDH, EGR1, ETFDH, F5, FTCD, GADD45B, GIMAP2, HAO2, HLA-DRA, HLF, IFIT1, LCAT, LEPR, METTL7B, MLXIPL, MT1G, NAT8, NDRG2, NFIB, PCK1, PGLYRP2, PHYH, PPARGC1A, PRAP1, RAPGEF4, S1PR1, SELENBP1, SERPINA6, SERPINF2, SLC17A3, SLC22A3, STEAP3, TCEA…	271	0.445	0.994	ABHD12B, ABI2, ACLY, ADD2, ADD3, ADO, ADRBK2, AIF1L, AKR1B1, ALYREF, ANKRD27, ANP32E, APEX1, APITD1, ARL6IP6, ARMC9, ARPC2, ATP8B2, B4GALT6, BCL11A, BRCA2, BRIX1, BTBD10, BTF3L4, BUB1, C10orf2, C18orf54, C1orf109, C2orf69, C4orf46, CABYR, CACHD1, CACNA2D3, CAPRIN1, CCDC86, CCDC88A, CCNA1, CCT4, CDC123, CDC45, CDC7, CDCA3, CDCA4, CDCA7L, CDCA8, CDH13, CDK7, CDKN3, CDT1, CELF2, CENPL, CEP135, CFL1,…	26	0.042	1.421	ANLN, ATP1B3, BEX1, CCNB1, COL1A2, CRISPLD1, EPCAM, ESRP1, FZD7, GALNT7, GPC3, GPX8, GULP1, HK1, IGF2BP3, LAMB1, MAD2L1, MARCKSL1, PMAIP1, PTPN13, PTPRZ1, RAB34, SLC39A10, SPINT2, TUBB2B, VIM	87	0.889	0.951	ADAM9, ADAMTS9, AMIGO2, AMOT, ANKS1A, ASRGL1, C19orf33, C3orf52, C5orf30, CA8, CACNB3, CCDC80, CDH11, CDH3, CGA, CLIC1, COL4A2, COL5A2, COLEC12, CORO2A, CRIM1, CRYAB, DCDC2, DKK3, DLG5, DSG2, DUSP9, EGFL6, ELF4, ENDOD1, EPS8L3, FAM217B, FAM57A, FKBP10, FLNC, FOXQ1, FUT8, GABRA2, GALNT10, GOLM1, GPR87, GPRC5A, HEY1, ISL1, ISX, ITGA2, LAMA5, LEPREL4, LHFP, LYPD6B, MAP9, MCOLN3, MECOM, MFI2, MFSD6, …
M00082[Evi-1]	237	0.346	1.028	ABCG2, ABHD3, ACOT13, ACSS3, ACVR1B, ADCK2, AFTPH, AGA, AGPAT3, AKR1C1, ALCAM, ALDH1A1, ALG9, ALPK2, AMPD2, ANKRA2, ANKRD37, ANPEP, AOAH, AP1M1, ARAP2, ARRDC3, ARRDC4, ASAH1, ASXL1, ATP1B1, ATP7B, BACE1, BCL6, BHLHE40, BTG2, C11orf24, C12orf23, C1orf53, C1orf63, C4orf3, C6orf89, C8orf4, CBX4, CCDC92, CD47, CD68, CDK19, CEPT1, CFLAR, CHIC2, CIDEB, CLIP1, CMPK2, CNGA1, COBLL1, CRAT, CRELD1, CXCL1, …	105	0.121	1.088	AADAC, ABCA8, ABCB1, ABCC2, ABLIM3, ACADL, ACADSB, ACOT12, ACSL1, ADH1C, ADH6, AHR, ALDH4A1, AMDHD1, ANO1, ANXA10, APOF, APOH, AR, ART4, BAAT, BCHE, BHMT, BHMT2, C4BPB, C6, C9, CAPN3, CD14, CD1D, CDO1, CFHR5, CLDN1, CP, CPED1, CSAD, CSTA, CYP2C8, CYP4F12, CYP7B1, CYP8B1, DAO, DNASE1L3, DUSP10, EGR2, ENPEP, ENTPD5, EPHX1, FAH, FETUB, FMO3, FMO4, FOS, GAS2, GC, GIMAP2, GOLT1A, GPLD1, GRAMD1C, GRB14…	360	0.144	1.069	ABCC1, ABHD17C, ABI2, ACPL2, ACTL6A, ACVR2B, ADAMTS19, ADAMTS3, ADNP2, ADO, AGPAT4, AMMECR1, ANK2, ANP32A, ANTXR1, ANXA5, APEX1, ARHGAP11A, ARL2, ARMC9, ASPM, ATP8B2, AUNIP, BARD1, BCL11A, BDNF, BEND4, BLVRA, BNC2, BRIX1, BTF3L4, BUB3, BYSL, C10orf2, C11orf73, C18orf54, C1QBP, C2orf69, C4orf21, C5orf34, C5orf54, CAD, CALB1, CBX5, CCDC138, CCDC34, CCNA2, CCNJ, CCNJL, CCT2, CCT3, CDK4, CDK7, CDKN3,…	28	0.227	1.239	ANLN, ANXA3, ARMCX1, BCAT1, CDK1, COL1A2, CRISPLD1, DLK1, FZD7, GJA1, GULP1, HDGFRP3, KRT19, LDHB, LIN28B, NAP1L3, PODXL, PROM1, PTN, PTPN13, RRM2, SCRN1, SLC39A10, SPARC, TPM4, TUBA1A, TUBB2B, VIM	132	0.043	1.168	ANXA1, ARG2, ARL14, ARL4C, ATP1A1, BAMBI, BBS12, BMP2, BNC1, BTBD3, C1orf116, C3orf52, CACNB3, CCNG2, CD3D, CDC42EP3, CDX2, CEACAM6, CGA, COL11A1, COL21A1, CPE, CRIM1, CRYAB, CSGALNACT1, CXCL5, DAB2, DKK1, DSC2, EFEMP1, EGF, ELOVL4, ENDOD1, ENPP5, EPB41L3, ERMP1, ERP27, F3, FAM129A, FHL2, FLRT2, FOXQ1, FSTL1, FUT8, GABRB1, GALNT3, GOLGA8A, GPR87, GXYLT2, HILPDA, ID3, IGFBP3, IGSF1, INPP4B, ISL1, …
M00071[E47]	159	0.518	1.02	ABHD2, ADK, AES, AFTPH, AGA, AGO4, AHSG, ALDH1A1, APOA1, APOBEC3F, ATP1B1, ATP8B1, BLZF1, BTBD6, C1orf53, C8B, C8orf4, CADM1, CALML4, CAMSAP3, CARD6, CD99, CEP104, CHIC2, CIB1, CIDEB, CMPK1, CNKSR3, CTSL, CYB561A3, CYP1A1, CYP4X1, DAZAP2, DCBLD1, DENND4A, DENND4C, DEPDC7, DGAT1, DIO1, DNAJB2, DNAJC3, EDEM3, EFHD1, ELF3, ENPP7, EPAS1, EPS8L2, ETHE1, F10, FABP1, FAM107B, FAM213A, FAM69A, FAS, FBXL1…	80	0.044	1.225	A1BG, AADAC, ABCA6, ABCB4, ABCG8, ABHD6, ACADL, ACADSB, ACOX2, ADRB2, AGXT2, ALDH1L1, APOL1, APOM, ART4, ATF5, C1QC, C4BPB, C9, CA5A, CPEB3, CPED1, CYP2A7, CYP3A4, CYP3A7, CYP4A11, CYP4F11, CYP4F12, CYP8B1, DAO, DHODH, DUSP10, EHHADH, ENTPD5, EPHX1, F7, FCN3, FTCD, GATM, GPX2, GSDMB, GYS2, HAO1, IDO2, IFIT1, IGFALS, IL1RAP, ITIH3, ITIH4, IYD, JUN, KHK, KNG1, LECT2, METTL7A, METTL7B, MLIP, NMRK1, …					11	0.86	0.719	BCAT1, DPYSL3, ECT2, ESRP1, FGF13, IGF2BP3, LAMB1, MAD2L1, NDN, PODXL, SLC25A24	76	0.426	0.994	ABCC4, ACTA2, ADAM9, ANXA1, ARG2, C7orf60, CACNB3, CD44, CDH6, CLDN4, CNTN4, COL21A1, COL4A6, CSGALNACT1, DPYSL2, ELF4, ELOVL7, ENPP5, EPS8L3, FKBP10, GLIS2, GNRH2, GREM1, GRHL2, GXYLT2, HSPB8, ITGA6, LAMA5, LAMB3, LAMP3, LIMA1, LOX, MFI2, MFSD6, MPZL1, MXRA7, MYLIP, NANOS1, NCK2, NPNT, NPPB, NXN, OGFRL1, PBK, PCSK5, PDPN, PIP5K1B, PKDCC, PLA2G4A, PLD5, PLIN3, PRDM1, PRR15L, RAB3B, S100A10, S100A…
M01124[Oct-4_(POU5F1)]	255	0.652	0.955	A2M, AAMDC, ACO2, ACSL5, ACVR1B, AFTPH, AIG1, ALCAM, ALDH1A1, ALDOB, ALPK2, AMBP, ANG, ANKRD37, AQP11, ARHGDIB, ARRDC3, ARSD, ATF6, ATP7B, ATXN1, BCL6, BTG1, BTG2, C10orf32, C11orf24, C11orf54, C12orf23, C1orf63, C4orf3, C4orf32, C5orf24, C6orf120, C8orf47, CADM1, CARD6, CASP4, CCL5, CD47, CDKN1A, CEPT1, CHI3L1, CIB1, CITED2, CLCN5, CLN5, CLRN3, CNGA1, CNKSR3, COMMD3, CPS1, CREB3L3, CREG1, CTAGE5…	111	0.557	0.992	ABCA9, ABCG5, ABLIM3, ACADL, ACADSB, ADH1A, ADH6, ADRB2, AFM, AGXT2, ANGPTL3, ANXA10, APCS, APOC1, APOF, APOL1, AQP9, ART4, ASPA, BCHE, BHMT2, C14orf105, C1QB, C6, C8A, CAT, CD163, CDO1, CPB2, CTSS, CXCL13, CYP2C19, CYP2C8, CYP2C9, CYP2E1, CYP39A1, CYP4A11, CYP4F2, DEFB1, EPHX2, ETNPPL, F5, F8, FETUB, FMO3, FUOM, GADD45G, GAS2, GC, GIMAP2, GLS2, GOLT1A, GPLD1, GPR88, GPX2, GREM2, GSDMB, GYS2, HAB…	405	0.417	1.038	ABHD12B, ABI2, ACPL2, ACVR2B, ADAM17, ADAMTS19, ADD2, ADNP, ALDH1A3, AMD1, ANP32E, AP1S2, APEX1, ARMC9, ASPM, ASUN, ATIC, ATL1, ATP1A2, BAX, BCL11A, BEND3, BEND5, BRIP1, BRIX1, BTBD10, BTF3L4, BUB1B, BUB3, BYSL, BZW2, C10orf2, C16orf59, C17orf75, C18orf54, C2orf40, C4orf46, C9orf135, CA14, CAD, CAPRIN1, CCDC109B, CCDC14, CCDC160, CCDC6, CCDC8, CCNA1, CCNA2, CCNJL, CCT2, CDC25A, CDC7, CDCA2, CDH13…	30	0.161	1.145	ANLN, BCAT1, BEX2, CCNB2, COL1A2, DPYSL3, FAR1, FZD7, GINS1, GJA1, GPX8, HK1, IGF2BP3, LDHB, LIN28A, LIN28B, LRRN1, NAP1L3, OLFML3, ORC6, PMAIP1, PNMAL1, SACS, SLC25A24, SOX11, STK39, TPBG, TUBA1A, VCAN, VIM	148	0.044	1.13	AGR2, AKAP12, ANKRD1, APPL2, ASAP2, ATP1A1, BAMBI, BBS12, BMP2, BTG3, C15orf48, C3orf52, C5orf30, CCDC80, CD44, CDH17, CDH6, CGA, CNTN4, COL4A1, COL4A2, COL4A6, CPE, CRISPLD2, CXCL5, CYP1B1, DAB2, DDX26B, DKK1, DPP10, DPYSL2, DSC2, DUOX2, EDNRB, EFEMP1, EFNB2, ELOVL4, ERMP1, ERP27, F2RL1, FLRT2, FOXQ1, FXYD3, FZD3, FZD6, GALNT3, GATA3, GCNT1, GEM, GLS, GPR87, GRHL2, GXYLT2, H2AFY, HEG1, ID4, IGF2…
M00444[VDR]	227	0.98	0.9	AAMDC, ABCC3, ABCG1, ABCG2, ABHD5, ACADVL, ACSL5, ACVR1B, ACYP2, ADK, AGPAT9, AHNAK, AHSG, ALCAM, ALPK2, AMBP, AMPD2, APOA1, APOA2, APOB, APOC3, APOE, ASXL1, ATP9A, ATXN1, B2M, BAD, BCL6, BRI3, BTG2, C3, C5, C6orf120, CADM1, CAMK2D, CAMK2N1, CAMTA2, CAPN7, CCDC92, CD151, CD59, CD68, CHIC2, CHMP2A, CHST13, CIDEB, CLCN5, CLDN3, COBLL1, CRELD1, CRTC3, CTSH, CXCL2, CYSTM1, DCAF6, DCBLD1, DCTN3, DDC, …	111	0.507	1.051	A1BG, AADAC, ABAT, ABCB4, ABCG8, ABHD6, ACADSB, ACOX2, ACSL1, ADH1A, AGXT2, AHR, ALAS1, ALDH5A1, ALDH6A1, APCS, APOC1, ASB9, BHMT, C11orf96, C1QC, C8A, C8G, CA5A, CD14, CDO1, CLU, CPEB3, CPN1, CSAD, CYP27A1, CYP2C8, CYP2E1, CYP39A1, CYP4A11, CYP4V2, CYP7B1, DAO, DNASE1L3, DUSP10, EGR1, EGR2, ENTPD5, EPHX2, F5, F7, FETUB, FOS, FOSB, FTCD, FUOM, G6PC, GADD45G, GATM, GIMAP2, GOLT1A, GPLD1, GREM2, HF…	358	0.844	0.972	ACPL2, ACTA1, ACTG2, ADAMTS3, ADNP, AIF1L, ALDH1A3, ALDOA, ALPK3, AMD1, AMMECR1, ANKRD27, ANKRD33B, ANP32A, ANTXR1, ANXA5, ARHGAP28, ASUN, ATP1A2, AURKA, BCL2L12, BDNF, BEND4, BEND5, BMPR1A, BNC2, BORA, BRD7, BRIX1, BTF3L4, BUB1B, C10orf2, C14orf166, C16orf59, C18orf54, CAMSAP2, CARM1, CCDC137, CCDC6, CCNA2, CCNF, CCT3, CDC45, CDCA2, CDCA5, CDK4, CELF2, CEP152, CERS5, CFL1, CHAF1A, CHD7, CHRDL1, …	29	0.121	1.173	ARMCX1, BCAT1, CTHRC1, DLK1, DPYSL3, ESRP1, FGF13, FZD7, GALNT7, GJA1, GULP1, KRT19, LIN28A, LRRC1, MAP1B, MARCKSL1, NAP1L3, PITX2, PNMAL1, PODXL, PTPRZ1, RRM2, SOX11, TET1, TMEM200A, TPBG, TPM4, UCHL1, ZNF462	135	0.046	1.092	ADAM9, AMOTL2, ANKS1A, ANXA2, BAMBI, BASP1, C1orf116, CA4, CA8, CASK, CCND2, CCNE1, CDC42EP3, CDKN1C, CEACAM6, CKB, CLDN4, CLIC1, COL21A1, COL4A2, COL4A6, COL5A2, CRYAB, CXCL5, CYP1B1, DKK1, DLG5, DMKN, DPYSL2, DSG2, DUOX2, DUSP4, ELOVL7, ENPP5, F2R, FBN1, FKBP10, FLNC, FLVCR1, FMNL2, FMOD, FOXQ1, FUT8, FXYD3, GABRB1, GALNT6, GATA5, GLS, GPRC5A, GXYLT2, H2AFY, HN1, IGFBP3, IGFBP6, INPP4B, IQGAP1,…
M00056[myogenin_/_NF-1]	123	0.964	0.884	ABHD2, ABHD5, ACADVL, AKAP9, ANAPC16, ARHGDIB, ASGR1, ATF6, ATP1B1, BRI3, BTBD6, CD68, CITED2, CNKSR3, CRAT, CREB3L3, CST3, CYP1A1, CYP4X1, CYSTM1, DCTN3, DDC, DHRS7, DNAJB4, DNALI1, DUSP3, EMP1, ERMAP, ETFB, EXT1, FAM134A, FAM134B, FAM177A1, FGL1, FNDC3A, FRMD4B, GCHFR, GRHL1, HERPUD2, HSD17B11, HSD17B2, ID2, IER5L, IL13RA1, IL22RA1, INHBA, IRF6, JUNB, KCNJ8, KLF10, KLF6, KYNU, LAMP2, LBP, LEAP2…	70	0.047	1.201	ADH6, ADHFE1, ADIRF, AFM, ALDH4A1, APOA5, BBOX1, BCHE, C1QC, CDO1, CNDP1, CNTN3, CPEB3, CUX2, CYP2B6, CYP3A4, CYP4F2, CYP8B1, DEFB1, DNASE1L3, EGR1, EGR2, EPHX1, ETFDH, F11, FCN2, FXYD1, GADD45G, GIMAP2, GPR88, GRB14, GREM2, HABP2, HAO1, HGFAC, HPN, IGF1, IGFALS, INHBE, ITIH3, JUN, KAT2B, LRG1, MAT1A, MFSD2A, MLIP, MYRIP, NFIA, NFIC, NR1I3, PBLD, PROC, S1PR1, SELE, SERPINA10, SERPINA4, SGK2, SLC2…					17	0.194	1.246	BEX2, CCNB2, GPX8, HDGFRP3, KRT19, LDHB, LRRC1, MARCKSL1, NDN, PITX2, PNMAL1, PTN, TPBG, TUBB2B, VCAN, ZIC2, ZNF462	65	0.543	0.953	AGR3, ANKS1A, APOBEC3B, ARHGEF10, C1orf116, C7orf60, CAPN2, CD3D, CDC42EP3, CEACAM6, CLDN7, COL11A1, COL4A2, COL6A3, DDR1, DKK3, DPP10, DPYSL2, DUSP9, EPB41L3, FAM129A, FAM217B, FLNC, FZD3, GABRA2, GALNT6, GEM, GNRH2, GPR124, GPR87, INPP4B, LAYN, LPAR1, LPCAT1, MECOM, METTL9, MYOF, NPNT, P4HA2, PDZRN3, PLXDC2, PRDM1, PXDN, RAB38, RBP2, REEP1, S100A14, SEMA3C, SFN, SH3BGRL3, SLC2A1, SLC2A5, SLC6A8…
M00935[NF-AT]	146	0.047	1.118	ABHD12, ACADVL, ACOT4, ACSS3, AGA, AGPAT9, AGT, ALCAM, ALG9, ANG, ANXA4, APLP2, ARRDC3, ATF6, ATP7B, ATP8B1, BCL6, BHLHE40, BPNT1, C8B, CADM1, CBX4, CCL5, CD59, CNGA1, CNKSR3, COLEC11, CPEB4, CPM, CPS1, CREBRF, CREG1, CTSB, DCBLD1, DGAT2, DISP1, DNAJB2, DNAJC3, DOCK8, EPAS1, ERRFI1, FABP1, FAM107B, FAM114A1, FOXA2, FRMD4B, GALE, GBP3, GLRX, GOLIM4, HNF1B, HSD17B14, IAH1, IFT20, ILVBL, INPP1, IRF1…	50	0.746	0.914	AFM, APCS, APOA5, ARG1, ART4, ASPA, C14orf105, C1QB, CAT, CP, CPED1, CRP, CUX2, CYP2A7, CYP3A43, CYP7B1, ENTPD5, ETFDH, FETUB, FOS, FOSB, GC, GLYAT, GREM2, HAO2, HLA-DRA, HMGCS2, HPD, HRG, HRSP12, IGF1, IGJ, INHBB, MAOA, MAT1A, NDRG2, NFIB, PBLD, PPARGC1A, PPP1R3C, RBP5, RTP3, S1PR1, SLC17A2, SLC25A18, SORBS2, TBX15, TM4SF5, TTC36, TTPA	211	0.076	1.106	ABI2, ABRACL, ACTG2, ADD3, ADORA2B, AEN, AGPAT4, AKIRIN1, AKR1B1, ARL6IP6, ASF1A, ASUN, ATP1A2, AURKB, BAX, BEND3, BMPR1A, BNC2, BRINP1, BRIX1, BTBD10, BUB1, BUB3, C11orf73, CAMSAP2, CAPRIN1, CBX5, CCDC34, CCDC6, CCDC8, CCDC86, CCNA2, CDK2AP1, CDKN3, CENPN, CEP68, CHML, CHST6, CKS2, CLSTN1, CMSS1, CNOT7, CRABP1, CRLF3, CSE1L, CSTF2, CTBP2, CTPS2, CTSC, CTTNBP2NL, DBF4, DCAF12L1, DDX21, DDX25, DEK…	9	0.819	0.703	DPYSL3, GULP1, HDGFRP3, LIN28A, LIN28B, OLFML3, PITX2, SLC25A24, TMEM200A	61	0.464	0.953	AMOTL2, ANXA1, BBS12, BMP2, BTBD3, CA8, CDH11, CDH17, CDKN1C, CDX2, CLIC1, COL11A1, COL4A2, COL5A1, CPE, CTSV, EPB41L3, F2R, F3, FUT8, GABRA2, GALNT3, GLS, GPR124, GPR87, IGFBP3, ITGA2, ITGA3, KCNJ16, LIPH, MARCKS, ME1, MECOM, MFSD6, MOB3B, MPZL1, MYLIP, PCSK5, PIP5K1B, PLA2G4A, PRSS35, RAB3B, SLC2A5, SLC7A7, SMAD7, SRPX2, STMN2, SUCO, TANC2, TES, TMEM144, TMEM243, TSPAN5, TTC39A, TUBA1B, TYRP1, …
M00193[NF-1]	137	0.61	0.97	ACMSD, ACSS3, AHNAK, APOC3, ATP7B, BLZF1, C4orf32, CAPN5, CBX4, CD59, CFI, CGN, CHIC2, CIDEB, CLDN3, COMMD3, CPM, CTSA, CTSZ, CYP4X1, DAP, DCAF10, DENND4A, DGAT1, DHRS1, ELF1, ELF3, EMP1, ENPP7, FAM177A1, FAM46A, FBXO6, FBXO8, FGL1, FRK, FZD4, G0S2, GALE, GALM, GCHFR, GINM1, GIPC2, GLCE, GNS, GOLGA5, GPR39, GSTM4, H1F0, HBEGF, HBP1, HEXA, HIGD1A, HLA-E, HPX, HSD17B2, IFNAR2, IL22RA1, IL6R, KBTBD3…	74	0.05	1.251	A1BG, ACADL, ACOT12, ACOX1, ACSM5, ADRB2, ALB, ALDH4A1, AMDHD1, APOC1, ASB9, ASPA, BAAT, C4BPA, C4BPB, CP, CYP2B6, CYP3A4, CYP3A7, CYP8B1, DUSP10, ECHDC3, EPHX2, F11, FMO3, FOS, FUOM, GAS2, GC, GLS2, GSAP, HAO1, HFE2, HGFAC, HMGCS2, HPN, IDO2, IFI44, ITIH4, JUN, KLKB1, MAFB, N4BP2L1, NAT2, NAT8, NFIA, NFIB, ONECUT2, PALMD, PC, PIPOX, PLCG2, PON3, PPARGC1A, PROC, PROX1, RBP5, S100A8, S1PR1, SERPIN…	179	0.992	0.867	ABHD12B, ABHD17C, ABL1, ACD, ACLY, ACTG2, ADRBK2, AIF1L, AMMECR1, AP1S2, APEX1, ASAP1, ASF1A, ASUN, ATP1A2, B3GALNT1, BMPR1A, BOD1, BUB1B, C10orf2, C16orf59, C17orf75, C1orf109, CASC5, CAV1, CCDC160, CCT2, CCT4, CDC45, CDCA8, CEP152, CLGN, CNTNAP2, CRABP1, CRABP2, CRLF3, CRMP1, CSNK1E, CSNK2A1, CTTNBP2NL, CXCL6, DCK, DHX9, DIAPH3, DKC1, DNAJB6, DUT, E2F3, EFS, EHD4, EML1, ENO2, EZH2, FAM117B, FAM…	16	0.453	1.155	ACTC1, COL1A2, DPYSL3, GJA1, GULP1, HDGFRP3, LRRC1, MAP1B, PTN, RAB34, RRM2, SLC25A24, SLC39A10, TTK, VIM, ZIC2	75	0.227	1.083	ADAM9, AGR2, ARHGEF10, ASAP2, BASP1, BTBD3, BTG3, CACNB3, CAPN2, CCNE1, CD3D, CDH11, CEACAM6, CKB, COL12A1, COL1A1, COL4A6, CRYAB, DCN, DFNA5, EGF, FKBP14, FMNL2, GALNT6, GCNT3, GEM, GLS, GPR87, HOXC6, HS6ST2, IGF1R, ITM2C, KDELR3, KIAA1211, KLF5, KRT6A, LAMB3, LGALS3, LRCH2, LRP2, NANOS1, NEU1, NEXN, NSUN7, NXN, PAM, PCDH7, PDPN, PKDCC, PLD5, PMP22, PRR15, PRSS8, RRAS, S100A14, S100A6, SERPINH1,…
M00052[NF-kappaB_(p65)]	94	0.052	1.17	ABCC3, AGPAT9, ALPK2, ANXA4, APLP2, APOA1, ATG4A, B2M, BAD, BIRC3, CCL20, CCL5, CD99, CEPT1, CHI3L1, CHMP2A, COBLL1, CXCL1, CXCL2, DDX60L, DENND4A, DNAJB9, EDEM3, ELF3, EMP1, EPAS1, ERRFI1, FAM114A1, FAM162A, FAXDC2, FOXA1, FOXP1, GALE, GBP1, GDF15, GPR128, H1F0, HDHD3, HINT3, HIST1H2BD, HIST2H2BE, IFIH1, IL1R2, IL32, IL8, IRF1, IRF2BP2, IRF8, ITM2B, ITPRIPL2, KLF4, LBP, LIMCH1, LIPG, LRRC31, MAS…	34	0.507	1.01	AADAC, ALAS1, ALDH4A1, ANGPTL4, APCS, C1QB, CSTA, EGR2, ETFDH, GADD45B, GADD45G, GOLT1A, HLA-DRA, IGJ, INHBB, ITIH3, MARC2, N4BP2L1, NR1I2, NR4A2, NUPR1, PDK4, PGLYRP2, PLCG2, SELE, SLC25A18, SLC27A5, SLC41A2, SLC6A12, SMOC1, TRIM55, TSLP, XAF1, ZNF385B	94	0.99	0.801	ADAMTS3, ADRBK2, ANKRD33B, ARID2, B4GALT6, BOD1, BUB3, C2orf40, C7orf49, CA14, CACHD1, CCNF, CENPM, CEP135, CHODL, CIB2, CKS2, CPSF2, CRABP2, CSNK2A1, CSRP2, CTSC, CWC27, CXCL6, DBF4, DCAF16, DCLK1, FAM49B, FAM65B, FGFBP3, FLNA, FXYD5, GDAP1, GLRX3, GNL3, GTPBP4, HMGB2, IPO5, ITGB3BP, KBTBD8, LPHN1, LRFN5, LRRTM4, MASTL, MEGF10, METTL21A, MITD1, MRPL47, MYB, NCAPG, NCAPH, NCL, OIP5, PABPC3, PCDH1…	8	0.595	1.015	CDC20, CTHRC1, DLK1, GSTP1, GULP1, TUBB6, VCAN, VIM	40	0.513	1.015	AMOTL2, ASRGL1, C7orf60, CGA, CIDEC, CLIC1, COL15A1, COTL1, CXCL5, DCDC2, DDR1, DKK3, DUOX2, F3, FBN1, FKBP10, GALNT3, GEM, GOLM1, GREM1, MAP7D2, MMP1, MSX1, MSX2, NANOS1, NPPB, NXN, OGFRL1, PALLD, PFKM, PHLDA2, QSOX1, RAB31, RHOC, S100A10, SH3BGRL3, STXBP6, TMEM255A, YBX3, ZNF816
M01003[Helios_A]	130	0.704	0.949	A1CF, A2M, ACADVL, ACMSD, ACP2, ADCY6, ADCY9, AFTPH, AGA, AKAP9, ALCAM, ALDOB, ALPK2, AMPD2, AOAH, APOA1, ARRDC3, ARRDC4, ASAH1, ASGR2, ATP7B, ATP8B1, ATP9A, C11orf54, C4orf3, C4orf32, C4orf33, C6orf89, CASC4, CASP4, CAST, CD68, CEBPD, CHI3L1, CLIP1, CMPK2, CNGA1, CRAT, DAZAP2, DEPTOR, DERA, DISP1, DLC1, DMD, DNAJB4, DNAJB9, DUSP3, DYNLT3, EGLN1, EMP1, ETFB, ETHE1, FAM134B, FAM13C, FBXO8, FCHO2, …	65	0.156	1.134	ABCA6, ABCB1, ABCC2, ABCG5, ACADSB, ACSM5, ADH1A, ADHFE1, ANGPTL3, ANXA10, AOX1, AR, ARG1, ART4, BAAT, BCO2, C6, CCL16, CD1D, CLDN1, CPED1, CTSS, CUX2, CYP2A7, CYP2B6, CYP2C19, DECR1, DUSP10, ECM2, ENPEP, EPHX1, FAH, GLYAT, GOLT1A, GPX2, GRB14, GREM2, GYS2, HABP2, HLF, HSD11B1, HSD17B6, IFIT1, IGFALS, IGJ, LECT2, MAFB, METTL7A, MLXIPL, N4BP2L1, NADK2, NFIB, PAH, PALMD, PPARGC1A, PRG4, SERPING1, S…	192	0.737	0.96	ABCC1, ACPL2, ACTA1, ACVR2B, ADNP2, AKIRIN1, ANKRD27, ANKRD32, ANTXR1, AP2B1, ARNT2, ASPHD2, BORA, BRINP1, C2orf40, C5orf54, CACNA2D3, CCDC109B, CCDC34, CCDC43, CCDC6, CCT4, CCT7, CDC7, CENPE, CENPF, CEP55, CERS5, CHD7, CHN1, CHRDL1, CHSY1, CTTNBP2, CTTNBP2NL, DCAF12L1, DCAF13, DCK, DDX21, DENR, DLAT, DNER, DSE, DTL, EIF2S3, ENAH, EPB41L2, EPHX3, EXO1, EZH2, FAM169A, FAT3, FBXO45, FGFR2, FHOD3, F…	19	0.052	1.415	ASNS, CCNB2, CDC20, DLK1, DPYSL3, EPCAM, FGF13, GJA1, GPC3, KIF20A, LIN28B, PROM1, SERPINE2, SLC2A3, TPBG, TPM4, TUBB2B, UCHL1, VCAN	78	0.065	1.162	ADAM9, AMOTL2, ANK3, ANKS1A, ANXA1, B3GNT5, BAMBI, BASP1, CDH17, CDH3, CDX2, CKAP4, CNTN4, COL1A1, COL21A1, COL5A2, CRYAB, DCN, DPP10, EFEMP1, EGF, ELOVL4, ENPP5, EPS8L3, ERMP1, ERP27, F3, FKBP14, FLRT2, FMO1, FMOD, FUT8, GABRB1, GATA3, GCNT1, GPRC5A, GXYLT2, IGF1R, IGSF1, LAYN, LGALS3, MARCKS, MN1, MSX1, NAALAD2, NPPB, NSUN7, NXN, OLR1, OXTR, PCDHB2, PLAGL1, PLCE1, PNMA1, PRDM1, PSPH, RCN2, RSPO…
M00997[DEC]	135	0.906	0.893	AAMDC, ABCC3, ABCG1, ACVR1B, AFTPH, AGT, AHNAK, AKAP13, ALDOB, AMPD2, AP1M1, APOA1, ASGR1, ATP1B1, BCL6, BHLHE40, BTBD6, C3, CAMK2D, CAMK2N1, CAMTA2, CARD6, CCDC92, CCL20, CD47, CEPT1, CIB1, CLN3, CLN5, COG1, CREBRF, CTSL, CYP1A1, DCAF6, DDC, DERA, DPP7, ELF3, ENPP7, F10, FAS, FBXL15, FGB, FGL1, FNDC3A, FNIP1, GALE, GBP2, GCHFR, GNS, HERPUD1, HERPUD2, IER5L, IL1R1, IL22RA1, IRF6, ISG15, KIAA1598,…	83	0.053	1.312	A1BG, ABCC6, ABCG5, ABCG8, ACOX1, ADH1C, AHR, ALAS1, ALDH8A1, AMDHD1, AOX1, APOF, ARG1, ASS1, BHMT, C11orf96, C1QC, CA5A, CCL16, CD1D, CPN2, CUX2, CYP2C19, CYP2C9, CYP8B1, DCXR, DMGDH, DNAJC12, DNASE1L3, ECHDC3, F11, F13B, F5, F7, F8, FBP1, FCN3, FTCD, GADD45G, GAS2, GLS2, GRB14, HGFAC, HNMT, HPN, IGJ, ITIH1, ITIH3, KHK, LCAT, LEPR, MAOA, MAOB, METTL7A, MYRIP, N4BP2L1, NFIB, NMRK1, NR1I2, NR1I3, …	187	1	0.847	ABI2, ABL1, ACTA1, ADNP2, AEN, AGPAT4, AGTPBP1, ALDH1A3, ALDOA, ANKRD27, ANXA5, AP1M2, ASPM, ATP1A2, ATP8B2, BAX, BIK, BNC2, BUB1, BUB1B, BUB3, BYSL, BZW2, C10orf2, CA14, CACHD1, CACNA2D3, CAMSAP2, CCDC6, CCDC86, CCNA1, CCNA2, CCNF, CCNJL, CCT3, CDC25C, CDCA7L, CDYL, CEBPZ, CENPA, CENPL, CENPM, CHN1, CHST6, CHSY1, CIRH1A, CKAP2, CLMP, CMSS1, CNOT7, COCH, COPS3, CPSF2, CPSF3, CTSC, CXCL6, DCK, DEK…	17	0.483	1.148	ARMCX1, ARMCX2, BEX1, CRISPLD1, EPCAM, GJA1, LAMB1, LRRC1, MARCKSL1, NDN, PFKP, PITX2, PODXL, SERPINE2, SPINT2, TET1, TUBB6	68	0.809	0.918	ABCC4, AGR2, AKAP12, AMIGO2, AMOTL2, ARHGEF10, ARID3A, BNC1, C19orf69, CD3D, CD44, CDC42EP3, CDH11, CDX2, DCDC2, DKK1, DPP10, DUSP4, EGF, ELOVL7, EPB41L3, ERMP1, FAM3B, FKBP10, FLRT2, FMNL2, GCNT3, GNRH2, GOLGA8A, GREM1, GRHL2, HEG1, HSPA12A, INPP4B, ITGA6, ITM2C, LHFP, LPAR1, LYPD1, MARCKS, MMP1, NPPB, NQO1, P4HA2, PDCD4, PDP1, PFN2, PRR15, PSPH, RAB11FIP1, RASGRP1, RSPO3, SFN, STC2, STXBP6, SUC…
M00042[Sox-5]	251	0.16	1.081	A1CF, A2M, ABCC3, ABHD3, ACOT13, AFTPH, AGT, AHNAK, AIG1, ALCAM, ALG9, ALPK2, AMBP, ANKRD37, AOAH, ARHGDIB, ARRDC3, ARSD, ASAH1, ASGR2, ATP10D, ATP7B, BACE1, BAD, BCDIN3D, BCL6, BHLHE40, BNIP3, BTG1, BTG2, C12orf23, C4orf19, C4orf3, C5, C6orf120, C6orf89, C8B, C8orf47, CAMK2D, CAMSAP3, CAMTA2, CAPN7, CARD6, CCDC92, CCL20, CCL5, CD164, CD99, CEPT1, CHD9, CHIC2, CHMP4C, CITED2, CLIP1, COBLL1, COMMD…	99	0.712	1.018	AADAC, ABAT, ABCA6, ABCA9, ADRB2, AFM, ALAS1, ALB, ALDH1L1, ALDH8A1, ANGPTL3, ANO1, ANXA10, AOX1, AQP9, ART4, BAAT, BBOX1, BCHE, BCO2, BDH1, C14orf105, C19orf80, C1QB, C8A, C8G, C9, CAPN3, CDO1, CPB2, CUX2, CYP2C8, CYP2C9, CYP39A1, CYP4F12, CYP4V2, DHODH, DNASE1L3, ENPEP, ENTPD5, EPHX1, ETFDH, ETNPPL, F11, F13B, F5, F8, FETUB, FMO3, FOLH1, FUOM, GCKR, GPLD1, GPX2, GREM2, GSAP, HAO2, HHEX, HSD11B1…	358	0.054	1.056	ABI2, ABL1, ACTG2, ADAM17, ADAMTS19, ADAMTS3, ADD3, ADO, AEN, AKR1B1, AMMECR1, ANK2, AP2B1, APITD1, ARL6IP6, ARPC2, ASF1A, ASPM, ASUN, ATIC, ATP8B2, AURKA, AURKB, BCL11A, BDNF, BLVRA, BOD1, BTF3L4, BYSL, C10orf118, C11orf73, C18orf54, C2orf69, C4orf21, CABYR, CACNA2D3, CALB1, CALCB, CAMSAP2, CAV1, CBX5, CCAR1, CCDC112, CCDC113, CCDC6, CCDC88A, CCNA2, CCNJ, CDK4, CDKN3, CDYL, CELF2, CENPF, CENPH, …	28	0.31	1.23	ARMCX1, ARMCX2, ATP1B3, CCNB1, ECT2, EPCAM, FAR1, GJA1, GPX8, HDGFRP3, LDHB, LIN28B, LRRN1, MAP1B, NAP1L3, OLFML3, ORC6, PMAIP1, PTPRZ1, RACGAP1, SACS, SLC2A3, SPARC, SPINT2, STK39, TUBA1A, UCHL1, ZIC2	128	0.144	1.125	ADAMTS9, AGR2, AGR3, AMOTL2, ANKRD1, ARG2, ARHGEF10, ASAP2, ATP1A1, B3GNT5, BAMBI, BBS12, BMP2, BTBD3, C15orf48, C1orf116, CA8, CCNG2, CDC42EP3, CIDEC, CKB, CNTN4, COL15A1, COL4A1, COL4A2, COL4A6, COL5A2, CPE, CRIM1, CYP1B1, DAB2, DFNA5, DKK1, DPYSL2, DSC2, ELOVL4, ELOVL7, EPB41L3, ERP27, F3, FAM129A, FAM217B, FBN1, FKBP11, FMO1, FMOD, FUT8, FZD3, GABRB1, GALNT3, GOLM1, GPR87, GPRC5A, GRHL2, INPP…
M00974[SMAD]	129	0.853	0.97	ABHD16A, ABHD5, ACO2, ACSL5, ACSS3, AGA, AGMAT, AKR1D1, ALDOB, AMBP, AMICA1, APOE, ARRDC4, ATXN1, BACE1, BAD, BLZF1, BTG2, C6orf89, CAMK2D, CASC4, CD151, CDKN1A, CFI, CMPK1, CXCL16, CXCL2, DENND4C, DEPDC7, DGAT1, DGAT2, DNAJC22, DPP7, ECE1, EMP1, EPAS1, EPS8, ETHE1, FABP1, FAM13C, FOXP1, FPGT, FRK, GJB2, GLRX, GOLIM4, GPR126, GPR128, H1F0, HEBP1, HERPUD2, HEXA, HIST1H2BK, HLA-C, HMOX1, HPX, IER5L…	69	0.057	1.239	ABCB1, ABCB4, ABCC6, ALAS1, APOF, APOL1, ASPA, ASS1, ATF5, BHMT, C1QB, CA5A, CAPN3, CD14, CLDN1, CP, CPED1, CSTA, CYP2A7, CYP2B6, CYP3A4, CYP4F12, CYP7B1, DMGDH, DPYS, FBP1, FMO3, FOLH1, FOS, GREM2, GSDMB, HABP2, HAMP, HRSP12, IDO2, IFI44, IGFALS, INHBE, ITIH1, ITIH3, ITIH4, JUN, KHK, KNG1, LEPR, MARC2, N4BP2L1, NR1I3, OGDHL, ONECUT2, PALMD, PC, PROZ, RARRES2, RARRES3, S1PR1, SEC16B, SERPINA10, S…	161	0.998	0.828	ABCC1, ACOT7, ADAMTS19, ADORA2B, AGO2, ANKRD32, ANP32E, ANTXR1, BCL2L12, BEND5, BMPR1A, BRIP1, C16orf59, CACHD1, CARM1, CCDC137, CCDC43, CCDC88A, CCNF, CCT2, CDCA5, CDCA8, CDH13, CDK4, CENPE, CENPF, CFL1, CKAP2, CKAP2L, CPVL, CTTNBP2NL, CYYR1, DNAJB6, DSN1, DYRK2, E2F3, ELAVL2, EPHA4, ESCO1, ESCO2, EXO1, FAM117B, FAM169A, FAM216A, FAM65B, FEN1, FGD6, FGFR1, FGFR2, GAL, GARS, GLT8D2, GPR143, GRIP1…	12	0.474	0.92	ACTC1, ARMCX2, CDC20, COL1A2, DLK1, DPYSL3, FGF13, LIN28A, MARCKSL1, ORC6, PTPN13, TPM4	71	0.229	1.089	ACTA2, AGR2, ALDH18A1, ANXA2, BBS12, CD109, CDC42EP3, CDH11, CDH6, CKB, COL12A1, COL5A1, COL5A2, CSGALNACT1, CXCL5, DDR1, EGF, ELF4, ENDOD1, EPS8L3, FKBP11, FLVCR1, GPRC5A, GRHL2, HEG1, HK2, HN1, IGDCC4, IGF2BP2, ITGA3, KLF5, LGALS2, LGALS3, LHFP, LRCH2, MATN3, MFI2, MOB3B, NCK2, NDNF, NEU1, PAQR8, PARM1, PDP1, PKDCC, PMP22, QSOX1, RAB31, RSPO3, S100A6, SCGN, SERPINH1, SH3YL1, SLC6A8, SLC7A7, SLC…
M00057[COMP1]	153	0.881	0.913	AAMDC, ACAA1, ACSL5, ADCK2, AHNAK, AMBP, AMICA1, AOAH, C1RL, C1orf85, C4orf19, C5, C6orf89, CAST, CCDC92, CHST13, CLCN5, CLIP1, CLN5, CNGA1, CNKSR3, CTSL, CYB5R1, CYSTM1, DCTN3, DENND4A, DEPTOR, DGAT1, DGAT2, DIP2C, DLC1, DNAJB4, DOCK8, DUSP3, EMC3, ERAP1, ETFB, FAM177A1, FAM46A, FAM89A, FAXDC2, FGG, FGL1, FN1, FNIP2, FOXO3, FRMD4B, GALM, GALNT2, GBP1, GLRX, GOLIM4, GPR39, GPX3, GSTM4, H1F0, HIST…	85	0.059	1.211	ABCA6, ABCA8, ACOX1, AGTR1, AMDHD1, ANGPTL3, ANGPTL4, ANO1, APCS, APOA5, AR, ART4, ASB9, BAAT, BBOX1, BCO2, BHMT, BHMT2, C19orf80, C4BPA, C4BPB, C8A, CAT, CES2, CFHR5, CLDN1, CNTN3, CSAD, CSTA, CYP2J2, CYP39A1, CYP4V2, CYP7B1, DPYS, EGR2, EPHX2, F11, FCN3, FOLH1, FTCD, FXYD1, GADD45G, GC, GPR88, GRB14, GSDMB, HFE2, HLA-DRA, HMGCS2, KAT2B, KNG1, LGALS4, MAT1A, MLIP, MT1F, MT1G, MT1M, MYOM1, ONECUT…	243	0.692	0.993	ABCC1, ABL1, ACTA1, ACVR2B, AGPAT5, AKIRIN1, ALMS1, ANKRD33B, AP1S2, AP2B1, ASPM, AURKA, B3GALNT1, B3GNT7, B4GALT6, BDNF, BEND3, BOD1, BRIX1, C17orf75, C1QBP, C2orf69, C4orf21, C5orf54, C9orf135, CALCB, CASP3, CCDC160, CCDC6, CCDC86, CCT2, CCT4, CDC25A, CDCA2, CDK4, CEBPZ, CECR1, CENPL, CEP152, CETN3, CHN1, CKS2, CLSTN1, CNOT6, CNTNAP2, CRABP2, CSNK1E, CSTF2, CTPS2, CTTNBP2, CTTNBP2NL, CXCL6, DBF…	15	0.655	0.913	DLGAP5, DPYSL3, FAR1, FZD7, GJA1, HEPH, LIN28B, MLLT11, OLFML3, ORC6, RACGAP1, SACS, SLC39A10, TMEM200A, TTK	85	0.241	1.034	ADAM9, ADAMTS9, AKAP12, ALDH18A1, ANK3, ANKRD1, ANXA1, ARID3A, BBS12, BMP2, BNC1, C1orf116, CCDC80, CDH11, CDH6, CDX2, COL1A1, COL4A5, COL4A6, CSGALNACT1, DAB2, DCDC2, DCN, DDR1, DKK1, DPP10, DPYSL2, EGF, EGFL6, ELOVL4, EPB41L3, EPHX4, FAM129A, FAM217B, FLRT2, FMOD, GCNT1, GEM, GPR87, HEG1, HK2, IGFBP3, ITGA3, LAMA5, LAMB3, LGALS3, LMCD1, LRP2, LRP4, MAP7D2, MECOM, MMP1, MOB3B, NAALAD2, NEDD4L, N…
M01047[AP-2alphaA]	105	0.793	0.907	ABCC3, ABHD5, ACAA1, ACO2, ACSL5, BLZF1, C6orf120, C8B, C8orf47, CAPN5, CD68, CEP104, CEPT1, CHMP2A, CLN3, CMTM8, COG1, CPQ, CRYL1, CTSA, CXCL16, DCBLD1, DENND4A, DNAJC22, EBF4, EFNA1, ELF3, ENPP4, EPS8L2, ERGIC1, ETFB, FAM134A, FAM91A1, GOLGB1, HECTD4, HERPUD1, HIST1H2BD, HIST2H2BE, IFNAR1, INPP1, KDM6B, KLF4, KRBOX4, LEPROT, LETMD1, LIPA, LPIN2, MAB21L3, MAN1A2, MBL2, MGAT4B, MKNK1, MPC1, MTUS1…	41	0.89	0.846	ACSL1, ALAS1, ANO1, ART4, C1QB, C1orf168, C8G, CD1D, CLDN1, CPEB3, CSAD, CUX2, CYP4V2, CYP7B1, DPYS, ENPEP, F7, GADD45B, HAO1, KAT2B, KHK, LEPR, MYRIP, NADK2, NFIB, NT5E, PFKFB1, PHYH, PLCG2, PPP1R3C, PRG4, SERPINF1, SHBG, SLC22A3, SLC27A2, SLC27A5, SYTL4, TBX15, TCEA3, TYROBP, ZGPAT	167	0.646	0.988	ACACA, ACPL2, ACTA1, ADAM17, ADAMTS3, AIF1L, ALYREF, ANKRD27, ANXA5, ARPC2, ATAD5, ATP1A2, BORA, BUB1B, C10orf2, C18orf54, C1orf109, C1orf198, C2orf40, CAD, CCDC109B, CCNJ, CCT4, CCT7, CDC25C, CDCA4, CDCA5, CDCA8, CDK4, CENPJ, CERS5, CHN1, CHSY1, CLDN11, CNIH3, CNOT6, COL9A3, CSTF2, CTSC, DSN1, E2F8, EZH2, FAM155A, FAM162B, FAM175A, FAM213B, FAT1, FAXC, FBL, FBLN1, FEN1, FGFR2, FHOD3, FLNA, FOXH1…	16	0.059	1.41	CDC20, CDCA7, CTHRC1, FGF13, GINS1, GPC3, HEPH, IGF2BP3, LRRN1, ORC6, PITX2, RRM2, SERPINE2, VIM, ZIC2, ZNF462	62	0.271	1.093	AMOT, AMOTL2, ANKS1A, ARID3A, BTBD3, C3orf52, C7orf60, CDH3, CDH6, COL4A1, COL4A2, COL5A1, CYP1B1, DKK1, EFNB2, FHL2, FKBP10, FOXF1, GABRA2, GALNT6, GATA5, GLS, GOLM1, HS6ST2, ISX, LAYN, LHFP, LPCAT1, MAP7D2, MYLIP, NANOS1, NOG, NPNT, PAQR8, PARM1, PIP5K1B, PLAGL1, PLXDC2, PRTG, PTPRM, RAB11FIP1, RSPO3, S100A4, S100A6, SERPINH1, SFXN3, SH3BGRL3, SLC16A3, SLC51B, SLCO2A1, SRPX2, STC2, SYTL2, TMCO3…
M01109[SZF1-1]	143	0.96	0.885	ABCC3, ABCG1, ACAA1, AGMAT, AGPAT9, AHNAK, AKAP13, AKR1C1, AKTIP, APOE, ASAH1, ASXL1, ATG4A, ATP8B1, BAD, BHLHE40, BIRC3, BRI3, C11orf54, C12orf23, C3, CALML4, CAST, CBX4, CCDC68, CDKN1A, CEBPD, CEP104, CITED2, COBLL1, COG1, CRYL1, CTSZ, CXCL1, CXCL16, CXCL2, CYP1A1, DCAF6, DCBLD1, DGAT2, DISP1, DLC1, DNAJB9, DUSP1, EBF4, EDEM3, EPAS1, FAM134B, FAM13C, FAM46A, FBXL15, FBXL3, FBXO6, FMO5, FNIP1, G…	69	0.383	1.02	ABCG5, ABCG8, ABHD6, ACSL1, AKR1C2, ALDH6A1, APOA5, APOC1, ASS1, BBOX1, C1QB, C4BPB, CA5A, CLDN1, CPED1, CSTA, CYP3A4, CYP4V2, CYP8B1, DAO, DNASE1L3, DUSP10, EPHX1, ETFDH, F5, F7, FBP1, FOS, FOSB, FXYD1, GADD45G, GAS2, GCKR, GLS2, GLYAT, HLF, HRG, HYAL1, IGFALS, IGFBP1, ITIH3, JUN, LEPR, LGALS4, LPA, LRG1, MAFB, MAOA, MASP2, MYRIP, NFIB, PNPO, PROC, PROZ, RCL1, S100A8, SERPINA10, SERPINA6, SERPIN…					15	0.622	0.947	ACTC1, ARMCX1, BCAT1, COL1A2, DLK1, HK1, KIF20A, LIN28A, MAP1B, MLLT11, PFKP, RRM2, SCRN1, SLC39A10, VIM	94	0.059	1.187	AKAP12, AMOTL2, ANKRD1, ARHGEF3, ARL4C, BAMBI, BMP2, BNC1, C12orf5, C19orf69, CASK, CCND2, CDH11, CKB, CLDN7, COL12A1, COL1A1, COL4A1, COL4A6, COL5A1, CPE, CRISPLD2, CYBA, DCN, DDR1, DPYSL2, DUOX2, ELOVL4, ENPP5, EPB41L3, EPS8L3, ERMP1, FAM3B, FKBP14, FLNC, FLVCR1, FMOD, FOXQ1, FSTL1, FXYD3, GALNT10, GATA5, GPX7, GXYLT2, HEY1, HILPDA, HS6ST2, HSPB8, ID3, IGFBP3, KLHL13, LAMP3, LGALS2, LHFP, LIFR,…
M00224[STAT1]	110	0.06	1.138	A2M, ABCG1, ACAA1, ACYP2, ALCAM, ALDH1A1, ANKS4B, ANPEP, APOL6, APOLD1, ATG4A, ATP10D, BNIP3, BTG1, C11orf54, C5, CAMK2N1, CASP7, CBX4, CDKN1A, CIB1, CREBRF, CREG1, CST3, CTSZ, CYB561A3, CYP4X1, CYSTM1, DCAF6, DDIT3, DNAJB9, EDEM2, EDEM3, EMP2, FAM46A, FGG, FOXA2, GOLGA2, GOLGA5, GPR39, GSTK1, H1F0, HPX, IAH1, IFI35, IFNGR1, IRF1, IRF9, KIAA0247, KIAA1598, KIFAP3, KLF6, KLHL28, LMAN2, LSR, LYRM1,…	34	0.826	0.84	A1BG, ABHD6, ADH1C, BCHE, C1QC, CPEB3, CYP2C19, CYP4F11, CYP4V2, EGR1, EVA1A, FBP1, FOSB, FTCD, GADD45B, GADD45G, GC, GLYAT, GRB14, GREM2, HLF, ITIH4, JUN, LCAT, N4BP2L1, NFIB, NMRK1, ONECUT2, PRAP1, SERPING1, TMEM176A, TTC36, VNN1, ZBTB20	138	0.566	0.977	ABCC5, ACTA1, ACVR2B, AGO2, AGTPBP1, ANKRD32, AUNIP, BOD1, BRCA1, C1QBP, C1orf198, C21orf59, C3orf14, C5orf54, C7orf49, CA14, CAPRIN1, CDC7, CDCA3, CDK2AP1, CDYL, CEBPZ, CENPF, CEP135, CEP55, CHAMP1, CRLF1, CTPS2, CTTNBP2NL, CXCL6, DCTPP1, DDX25, DGKZ, DIAPH3, DIMT1, DRAXIN, E2F7, EEF1E1, ERCC6L, ESCO2, FAM162B, FANCF, FBXO5, GNAL, GPATCH4, GPM6B, GTPBP4, H2AFZ, HACE1, HAUS3, HNRNPA3, HNRNPR, HSP…	8	0.795	0.844	COL1A2, EPCAM, FGF13, LAMB1, LIN28B, RACGAP1, STK39, VCAN	49	0.423	1.034	AGR3, AKAP12, ANKS1A, CDH17, COL12A1, CRIM1, CYP1B1, DDR1, DSC2, DSG2, DUSP4, DUSP9, ENDOD1, FBLN5, FXYD3, GALNT3, GATA5, GPR87, GREM1, HEY1, IGF2BP2, KRT7, LAMA5, LAMP3, LEPREL4, LMCD1, MMD, MSX1, MYLIP, OSR2, PCSK5, PLP2, RCN2, REEP1, S100A4, SERPINH1, SLC16A3, SLC2A1, SLC44A3, SLC6A8, SPINT1, TAGLN, THBD, TMEM98, TMSB10, TUBA1C, TWIST1, ZNF415, ZNF43
M00394[Msx-1]	160	0.143	1.06	A1CF, ABCA1, ABHD16A, ACP2, ACSS3, ADK, AGT, AIG1, AKAP13, ALDH1A1, ALPK2, AMBP, AMPD2, ANKRD37, ATXN1, BCDIN3D, BIRC3, BLZF1, C10orf32, C11orf24, C5, C6orf120, CAMK2D, CASP7, CCL5, CD47, CDKN1A, CFI, CHMP4C, CLN5, CMPK2, CNGA1, CNKSR3, COMMD3, CPM, CPS1, CREG1, CRELD1, CXCL1, CYB5R1, CYP4X1, DENND4C, DENND5B, DNAJC22, DNAJC3, DOPEY2, DST, DUSP28, ECE1, EFHD1, ERAP1, EXT1, FAM13C, FAM177A1, FAM8A…	63	0.737	0.997	ABCB1, ADH6, ADHFE1, AFM, APOM, ATF5, BBOX1, BCHE, BCO2, BDH1, C1QB, C2, C6, CLDN1, CNDP1, CPEB3, CPED1, CYP1A2, CYP2C18, CYP2J2, CYP4F12, DPYS, DUSP10, EHHADH, ENTPD5, F8, F9, FUOM, GPLD1, GSAP, HABP2, HAL, HFE2, HLF, HRG, INHBE, NFIA, NR1I2, OGDHL, PAH, PBLD, PC, PCK1, PPP1R3C, PRG4, RARRES2, SELE, SLC17A1, SLC25A47, SLC27A2, SLC2A2, SLC41A2, SLC47A1, SORBS2, SPP2, ST6GAL1, SULT1E1, TAT, TPRG1,…	251	0.06	1.139	ABRACL, ACACA, ACD, ACPL2, ACTA1, ADD3, ADNP, ADO, ADRBK2, AKR1B1, ALPK3, ANP32A, AP1S2, APEX1, ARHGAP11A, ARHGAP19, ARNT2, ASF1A, ATIC, B3GNT7, BAX, BEND3, BEND5, BIK, BLVRA, BRCA1, BYSL, C11orf82, C16orf59, C21orf59, C4orf21, C4orf46, C5orf54, CABYR, CALB1, CALCB, CAPRIN1, CASC5, CCDC109B, CCDC43, CCDC8, CCDC86, CCDC88A, CCNA2, CCNF, CCT8, CEP55, CEP68, CHAF1A, CHAMP1, CHML, CHN1, CHRNA5, CIRH1…	18	0.109	1.216	ACTC1, ARMCX1, ASNS, CCNB2, CDK1, ECT2, EPCAM, FAR1, GPX8, GULP1, IGF2BP3, MAP1B, PITX2, RACGAP1, SACS, SERPINE2, SPINT2, TPBG	86	0.083	1.162	AGR2, AMOTL2, ANK3, ANKRD1, ANXA2, ARG2, ARHGEF10, ARL4C, BASP1, BMP2, CDH6, CLIC1, COL6A3, CPE, DAB2, DCN, DDX26B, DPP10, DSC2, ELOVL4, FBN1, FKBP14, GABRA2, GALNT3, GOLGA8A, GPR160, GXYLT2, H2AFY, HEG1, HOXC6, ID4, IGDCC4, IGSF1, ITGAV, ITGB6, KCNJ16, LAMB3, LAPTM4B, LGALS3, LIFR, LOXL1, LRP2, LXN, MAP9, MARCKS, MATN3, ME1, MFSD6, MSX2, MXRA7, MYLIP, NCK2, OSR2, OXTR, PDCD4, PDPN, PDZRN3, PFKM,…
M00491[MAZR]	130	0.859	0.903	ABCG2, ABHD15, ACADVL, ACO2, ACYP2, ADCK2, AGMAT, AHNAK, AKAP9, ANAPC16, ANPEP, APOA2, APOB, ARSD, BCL6, BRI3, C12orf23, C4orf32, CBX4, CCDC92, CD99, CGN, CIB1, CLDN3, CRYL1, CTSH, DCAF6, DDIT3, DNAJC22, DUSP28, DYNLT3, EFNA1, EPS8L2, ERBB2IP, F10, FAM134A, FAM8A1, FBXL15, FCHO2, FGG, FN1, FOXA1, FOXP1, GPR137B, H1F0, HIST1H2BD, HIST2H2BE, HPX, HSD17B2, HSDL2, ID2, IL32, INPP1, IRAK4, IRF2BP2, IR…	43	0.997	0.713	ABCG8, ALDH6A1, ANGPTL4, C11orf96, C1QB, C1QC, CES2, CPEB3, CYP27A1, F7, FAH, FXYD1, GADD45B, GATM, HAMP, HHEX, HNMT, HPN, HRG, IGF1, IGFALS, INHBB, LCAT, LDHD, LGALS4, LRG1, N4BP2L1, NDRG2, NFIA, NFIC, NR4A2, PC, RBP5, RUNDC3B, SERPINF2, SERPING1, SHBG, SLC25A47, SLC27A5, TMEM220, UPB1, ZGPAT, ZMAT1					16	0.477	1.133	CDC20, ESRP1, GALNT7, LIN28A, ORC6, PFKP, PODXL, RAB34, RRM2, SOX11, TPBG, TPM4, TUBB2B, VIM, ZIC2, ZNF462	83	0.06	1.176	ANXA2, APOBEC3B, ARHGEF10, BTG3, CA4, CDKN1C, CEACAM6, COL12A1, COL4A6, COL5A1, CRYAB, CXCL5, CYBA, DCN, DDR1, DKK1, DLG5, ELOVL4, ENPP5, EPB41L3, FLNC, FOXF1, GABRA2, GATA3, GNPDA2, GOLGA8A, GPR124, GXYLT2, HOXC6, ID3, IGDCC4, IGF1R, IQGAP1, ISL1, ITGA6, KLHL13, KRT6A, LMCD1, LRP2, MAGED2, ME1, MSX1, MSX2, NEU1, NEXN, NOG, PCSK5, PDGFA, PDP1, PDPN, PKDCC, PLAG1, PMP22, PRTG, PXDN, RRAS, S100A10,…
M00496[STAT1]	93	0.489	1.016	A1CF, ABCG1, ACOT13, ADCY9, ADK, AHNAK, ALDOB, ANAPC16, APOA2, APOC3, ATXN1, BCL6, BHLHE40, CD164, CD68, CHMP2A, CITED2, CLDN3, COX7A1, CPEB4, CREBRF, CTAGE5, CTSB, CYB5R1, DDX60L, ELF3, ERRFI1, FAM134C, FBXO8, FLVCR2, FN1, G0S2, GADD45A, GJB2, GOLIM4, HEXA, HIST2H2BE, IFIH1, IFT20, IRF1, JUNB, KIF16B, KLF4, KLHL28, LMNA, LRCH1, LSMD1, LYRM1, MAN1A2, MGAT4A, MGLL, MIA2, MKNK1, MORN1, MOV10, MPP1,…	33	0.795	0.861	ABCA6, ABCB1, ADH6, ADRB2, ALDH5A1, AOX1, BBOX1, BCHE, BHMT2, CXCL13, CYP2C18, CYP2C19, CYP2C8, CYP2C9, CYP4F11, CYP7B1, ENPEP, GADD45B, GATM, HSD11B1, IGFALS, IGFBP1, MLXIPL, N4BP2L1, NR1I2, NR4A2, ONECUT2, PIK3C2G, PON1, PRG4, RORC, ST6GAL1, TBX15	136	0.452	1.017	ACD, AGO2, ALDOA, AMD1, ASPM, ATP8B2, BDNF, BEND3, BEND4, BRCA1, C2orf40, CA14, CABYR, CARM1, CCDC109B, CCDC6, CDCA2, CDKN3, CECR1, CEP68, CIRH1A, CKAP2, CLDN6, CPSF2, CRABP2, CSNK1E, DCAF16, DPY19L3, E2F3, ESCO2, FABP7, FAM65B, FAT1, FAT3, FGD6, FNBP1L, FOXM1, FREM2, GFPT2, GJC1, GLI2, GLI3, GLMN, GNG4, GSKIP, H2AFX, HACE1, HAS2, HDHD1, HIF1A, HMGA1, HNRNPC, HNRNPR, HTATSF1, IFITM1, IFT80, IRX1,…	11	0.255	1.226	ASNS, DLGAP5, DLK1, EPCAM, MLLT11, PROM1, PTPRZ1, SACS, SCRN1, TUBB6, VIM	55	0.063	1.226	AMIGO2, CGA, CLDN7, COL4A2, CRISPLD2, CRYAB, CYP1B1, DAB2, DDR1, EGF, EPS8L3, ERP27, FAM217B, FKBP10, FOXF1, FOXQ1, FZD3, GABRA2, GALNT3, GNRH2, GOLGA8A, HS6ST2, HSD3B1, ISL1, ITGA3, KRT7, LOX, LPAR1, LRP2, MARCKS, MST4, MUC13, NPPB, NXN, OLR1, P4HA2, PCDH7, PCDHB2, PLAC8, PLAG1, PLD5, PRTG, RCN2, SERPINH1, SLC7A7, SPINT1, SRPX2, SSBP2, SUSD1, TFPI2, TMED3, TPM1, TSPAN13, TUSC3, USH1C
M01009[HES1]	199	0.063	1.067	ABCC3, ABHD12, ACADVL, ACO2, ACSL5, ACVR1B, AGT, AIG1, AKAP13, AKAP9, ALCAM, ANKRD37, ANXA4, AQP3, ARAP2, ATP1B1, ATP7B, BAD, BCDIN3D, BLZF1, BRI3, C11orf54, C1orf53, C1orf85, C6orf120, CAMK2N1, CAMTA2, CCDC92, CD151, CD59, CDKN1A, CEP104, CHID1, CHMP2A, CHST13, CITED2, CLIP1, CLN3, CMPK2, COBLL1, CRELD1, CRYL1, CTSA, DAP, DCAF10, DDC, DHRS3, DIP2C, DNAJC22, DNALI1, DST, DUSP1, EBF4, ECE1, EDEM3,…	69	0.932	0.884	ABCG5, ABLIM3, ACSL1, ADIRF, AMDHD1, APOC1, APOF, APOL1, ATF5, BAAT, C11orf96, C8G, CA5A, CAT, CCL16, CES2, CFH, CLDN1, CLU, CPEB3, CPED1, DCXR, EGR1, EPHX1, ETFDH, F7, FAH, FBP1, FOS, G6PC, GAS2, GCKR, GOLT1A, GPR88, HAMP, HPN, IDO2, IGFALS, ITIH3, JUN, KHK, KMO, LCAT, LRG1, MAOB, MARC2, MAT1A, N4BP2L1, NADK2, NDRG2, NFIB, NFIC, NR0B2, PALMD, PC, PDK4, PGLYRP2, RUNDC3B, S1PR1, SGK2, SLC22A3, SLC…	257	0.889	0.944	ABRACL, ACACA, ACD, ACLY, ACVR2B, ADAMTS3, ADNP2, ADORA2B, AGTPBP1, ALDH1A3, ALYREF, AMMECR1, ANKRD27, ANKRD33B, AP3M2, ARL2, ARNT2, ATP1A2, AUNIP, BCL2L12, BEND3, BIRC5, BRCA2, BRIP1, BRIX1, C10orf2, C11orf73, C3orf14, C4orf46, CAD, CAMSAP2, CCDC109B, CCDC113, CCNA1, CCNF, CCT3, CCT6A, CCT7, CDC25C, CDCA2, CDCA3, CDCA7L, CEBPZ, CETN3, CHAF1A, CHD7, CHN1, CIB2, CKAP5, CKS2, CLMP, COCH, COL9A3, CP…	16	0.652	0.875	BEX1, CTHRC1, FZD7, GALNT7, GPC3, HEPH, IGF2BP3, LAMA1, LAMB1, LDHB, LIN28A, MTHFD2, PFKP, RAB34, SOX11, TPBG	92	0.544	1.006	ADAM9, ADAMTS9, ANKS1A, ARL4C, ASRGL1, BTBD3, C15orf48, C19orf69, CA8, CCNE1, CIDEC, COL12A1, COL4A1, COL4A2, COL5A1, COLEC12, CRIM1, CRYAB, CYBA, DAB2, DCDC2, DDR1, DKK3, DPYSL2, DUOX2, EPS8L3, ERMP1, FAM217B, FAM57A, FHL2, FKBP10, FLRT2, GABRA2, GABRB1, GATA3, GATA5, GEM, GLIS2, GPX7, GRHL2, HK2, HS6ST2, IGF1R, IGF2BP2, IGFBP3, IGFBP6, IQGAP1, ISL1, KLF5, KRT6A, KRT7, LAMB3, LBH, LEPREL4, LPCAT…
M00214[SEF-1]	178	0.726	1.012	ACADVL, AGPAT9, AHNAK, ANKRD37, ARRDC4, ASAH1, ASGR2, ATP1B1, ATXN1, BTG1, C1orf63, C3, CALML4, CAMK2D, CD151, CD68, CHMP2A, CLIP1, COMMD3, CPQ, CRAT, CST3, CTSA, CXCL2, DCBLD1, DENND5B, DGAT2, DIP2C, DNAJB9, DNAJC22, DNALI1, DOCK8, DPP7, DUSP28, EDEM1, ELF3, EMP2, ENPP4, ENPP7, EPS8, ERRFI1, ETFA, ETFB, F10, FABP1, FAM114A1, FAM134A, FAM213A, FAM69A, FAM89A, FBXL17, FCHO2, FGFR3, FNIP1, FPGT, G0…	66	0.942	0.896	ABLIM3, ADH1C, AMDHD1, APOF, ASS1, BHMT, C14orf105, C9, CCL16, CES2, CFHR5, CLDN14, CNDP1, CPED1, CPN2, CUX2, CYP2A7, CYP2B6, CYP2E1, CYP3A4, DEFB1, DMGDH, DNASE1L3, DPYS, DUSP10, EPHX2, F5, FCN2, FOS, FUOM, GADD45B, GADD45G, GCKR, GREM2, HGFAC, HMGCS2, HSD11B1, IGJ, INHBE, KAT2B, LCAT, LEPR, MAFB, NADK2, NAT8, NFIB, NR1H4, ONECUT2, OTC, PROC, PZP, RARRES2, RCL1, S100A8, SELENBP1, SGK2, SKAP1, SL…	233	0.991	0.907	ACBD6, ACD, ACTG2, ADAMTS19, ADRBK2, ALDOA, ANKRD33B, ARNT2, ARPC2, ASAP1, ASPHD2, ASUN, BBS7, BCL2L12, BNC2, BUB3, C11orf48, C11orf82, C16orf59, C17orf75, C18orf54, C1orf198, CABYR, CACNA2D3, CAD, CALCB, CAPG, CARM1, CAV1, CCDC138, CCDC43, CCNF, CCT3, CDC25A, CDCA2, CDCA5, CEBPZ, CENPJ, CENPK, CENPW, CEP55, CHN1, CHODL, CIT, CKAP2L, CLMP, CNTNAP2, CTBP2, CTGF, DACT1, DBF4, DBN1, DDIT4L, DEPDC1B,…	10	0.974	0.58	CDCA7, KIF20A, LRRN1, PFKP, PTPLA, PTPN13, RACGAP1, RRM2, TMEM200A, TUBB2B	98	0.064	1.137	ARHGEF10, ARID3A, BMP2, BNC1, CCND2, CDH11, CDKN1C, CEACAM6, CMTM3, COL4A1, COL5A1, COL6A3, CPE, DKK3, ELOVL7, EPS8L3, F2R, F3, FAM217B, FAM3B, FHL2, FILIP1L, FLRT2, FLVCR1, FMOD, FOXF1, FXYD3, GATA5, GCNT1, GCNT3, GLS, GNPDA2, GPRC5A, HILPDA, IGF2BP2, IGFBP3, IMPDH1, KRT7, LAMA5, LAMC1, LAMP3, LAPTM4B, LEPREL4, LOXL1, LPAR1, LPCAT1, LRP2, MECOM, MN1, MXRA7, MYLIP, NCK2, NEXN, NLRP2, NPPB, NQO1, …
M01069[GZF1]	57	0.301	1.075	A1CF, ABHD15, ALCAM, ANAPC16, AQP3, ATP9A, C4orf32, CD164, CDKN1A, COBLL1, CREG1, CRYL1, CTSA, DUSP1, FRMD4B, FZD4, G0S2, GADD45A, GLT8D1, GUK1, HECTD4, IDNK, IFI16, IL6ST, IRAK4, JAK1, KHNYN, MLLT6, NDEL1, NEK6, NFIL3, OPTN, PIEZO2, PLG, PNRC1, RND3, RNF43, SAT2, SCAPER, SH3BGRL2, SIDT2, SLC35D2, SPATA18, TERF2IP, TIPARP, TMEM117, TMEM56, TNFRSF10D, TP53I13, TPST1, TRIM4, USP38, WNT11, ZBTB38, Z…	19	0.637	0.855	ACADSB, ART4, C4BPB, CES2, CUX2, CYP3A4, CYP3A7, DUSP10, ECHDC3, FUOM, GADD45G, IGF1, MAFB, METTL7A, MYOM1, PAH, PRG4, SLC41A2, SORBS2	83	0.359	1.072	ACPL2, ADO, ALDOA, AP2B1, BRINP1, C4orf21, CABYR, CENPA, CFL1, CPXM1, CTSC, DDX21, DNMT1, ERH, FABP7, FAM111B, FAM64A, FAT3, FDFT1, FEN1, FREM2, FZD2, GINS2, GLI2, GLT8D2, GMNN, GNL3, GPR143, GTF2E1, GTF3C2, GYG1, HMGA1, HMGB2, HOMER1, HSPA13, ILF2, KCND2, KIAA1586, KNTC1, LHFPL2, MAP3K7, METTL3, MGME1, MTA3, NELL2, NGFRAP1, NLGN1, NOLC1, NPM1, NUDT11, NUP43, PAK1, PARPBP, PBX1, PCDH10, POLA2, PP…	6	0.464	1.154	ANXA3, DLK1, KIF20A, MARCKSL1, ORC6, VCAN	33	0.065	1.269	ADAM9, AGR3, ANK3, ANXA1, ARID3A, B3GNT5, BNC1, CDKN1C, CDS1, COL5A1, DCN, EDNRB, FAM217B, INPP4B, ISL1, LHFP, LXN, MARCKS, METTL9, OSR2, PCDH7, PGF, PLD5, PRDM1, PRSS8, RCN2, S100A6, SLCO2A1, TMC4, TSPAN5, TUFT1, VGLL3, ZNF415
M00526[GCNF]	196	0.804	0.918	ACAA1, ACMSD, ACOT13, ACP2, ACSL5, ACSS3, ADK, AHNAK, AIG1, AKTIP, ALPK2, ANKRD37, APOA1, APOA2, APOB, APOBEC3F, APOE, APOL6, ATP1B1, ATXN1, BAD, C11orf24, C1RL, C1orf115, C1orf53, C4orf3, C4orf33, CASP7, CCDC68, CCDC92, CD164, CEACAM1, CHMP2A, CLRN3, COBLL1, COMMD3, CPS1, CRAT, CREG1, CRELD1, CST3, CTSA, CTSB, CTSH, CTSL, DCAF6, DCBLD1, DDIT3, DENND5B, DEPTOR, DERA, DNAH5, DNAJB2, DNAJC22, DUSP3…	96	0.066	1.074	ABAT, ACADL, ADH1A, ADH1C, ADHFE1, AGTR1, AGXT2, ALB, ALDH2, ALDH8A1, AMDHD1, APOM, ARG1, ART4, BCO2, C14orf105, C19orf80, C4BPB, C6, C8A, CAPN3, CES2, CFHR5, CLDN14, CLU, CNTN3, CPN2, CUX2, CYP2A7, CYP2B6, CYP2C19, CYP2C8, CYP3A4, CYP3A7, CYP4F11, CYP4F12, CYP7A1, DAO, DHODH, DNASE1L3, ENPEP, EPHX1, F11, F7, FMO4, FOSB, FUOM, FXYD1, GAS2, GLYAT, GREM2, GSAP, HAO1, HRG, HSD11B1, IFIT1, IGF1, IGJ,…	299	0.748	0.959	ACD, ACVR2B, ADAMTS3, ADD2, ADD3, ADO, AFAP1, AGO2, AKR1B1, ALDH1A3, ALMS1, AMMECR1, ANKRD33B, ANTXR1, AP2B1, APITD1, ASAP1, ATIC, ATP1A2, B3GNT7, BARD1, BAX, BCL11A, BEND3, BEND5, BORA, BRCA1, BRD7, BRIP1, BRIX1, BUB1, BUB1B, BYSL, C11orf82, C14orf166, C16orf59, C18orf54, C1orf198, C4orf46, C9orf135, CABYR, CAPG, CCDC138, CCDC160, CCDC77, CDC25A, CDC25C, CDCA3, CDYL, CENPA, CENPN, CEP78, CHD7, C…	20	0.471	0.956	ACTC1, CRISPLD1, CTHRC1, ECT2, FAR1, FGF13, GPX8, GULP1, HEPH, LRRC1, ORC6, PFKP, PITX2, RAB34, SLC39A10, STK39, TPM4, TUBB2B, VIM, ZNF462	110	0.323	1.051	ANK3, ANKRD1, ASAP2, ATP1A1, B3GNT5, BAMBI, BASP1, C19orf69, C5orf30, CA4, CCDC80, CD44, CDH6, CEACAM6, COL11A1, COL12A1, COL21A1, COL4A2, COL4A5, COL5A2, COLEC12, DAB2, DCN, DDR1, DLG5, DPYSL2, DSC2, DUSP9, EFNB2, ELF4, EPB41L3, EPHX4, EPS8L3, F3, FAM129A, FBLN5, FLVCR1, FXYD3, GPR124, GPR87, HEY1, HK2, HSD3B1, HSPA12A, IGF1R, IGF2BP2, IGFBP3, INPP4B, ITGA2, ITGAV, LAMA5, LEPREL4, LGALS2, LOX, L…
M01013[IPF1]	156	0.066	1.138	ABHD16A, AKR1C1, APOA1, AQP11, AQP3, ARRDC3, ARSD, ASGR1, ASXL1, ATG4A, ATP9A, BIRC3, BNIP3, BTG1, C11orf54, C4orf19, C4orf33, C8B, CACNA1D, CADM1, CAMK2N1, CAMTA2, CAST, CCDC92, CCL5, CD68, CDK19, CFI, COBLL1, COMMD3, CRYL1, CTSL, CYB5R1, CYSTM1, DHRS7, DNAJB4, DNAJC1, DUSP28, EDEM1, EDEM3, EGLN1, EMC3, EPS8, ETHE1, EXT1, FABP1, FAM134B, FAM177A1, FAM213A, FAM89A, FAM91A1, FBXL17, FBXL3, FBXO8, …	64	0.308	1.114	ABAT, ABCA6, ABCA9, ACSM5, ADH1A, ADH6, AHR, AKR1C2, ALB, ALDH8A1, ANGPTL3, APCS, BAAT, BHMT, C19orf80, C1QC, C8A, CD163, CNTN3, CP, CPEB3, CYP1A2, CYP2C8, CYP2C9, CYP39A1, DHODH, DNASE1L3, DPYS, ENPEP, F8, FMO4, GAS2, GNE, GREM2, GYS2, HABP2, HFE2, HHEX, HOGA1, IGFBP1, MAFB, MARC2, MUT, MYRIP, NADK2, NFIA, NR1H4, PDK4, PIPOX, PON3, PPP1R3C, PZP, RARRES3, SEC16B, SELENBP1, SKAP1, SLC38A4, SLC41A2…	211	0.296	1.053	ABI2, ABL1, ACBD6, ADAMTS19, ADD2, ADD3, ADNP, ALDOA, ANK2, ANKRD32, ANTXR1, AP1S2, ARID2, ASF1A, ASPM, ASUN, BARD1, BDNF, BEND5, BUB3, BZW2, C14orf166, CCDC138, CCDC6, CCDC77, CCNA1, CCNA2, CCT8, CDC123, CENPE, CENPK, CENPL, CENPM, CEP68, CHAF1A, CIB2, CKAP2, CKAP2L, CLMP, COA1, COL9A3, CPVL, CTTNBP2, DACT1, DDIT4L, DHX9, DIMT1, DPPA4, E2F7, EHD4, ELAVL2, EOGT, EPB41L2, ERH, ESCO1, EXO1, FAM124A…	14	0.421	1.041	ANLN, ATP1B3, CCNB2, CDC20, CDCA7, CDK1, DPYSL3, LRRN1, PKIB, PMAIP1, PTPRZ1, SERPINE2, TMEM200A, UCHL1	73	0.177	1.086	ACTA2, AGR3, AMIGO2, AMOT, ANK3, ANXA2, ATP1A1, BBS12, BNC1, C3orf52, CACNB3, CDH11, CDS1, CEACAM6, COL4A5, COL4A6, COTL1, CRIM1, CXCL5, DCN, DUSP4, DUSP9, FLNC, FLRT2, FLVCR1, FMNL2, FMOD, FUT8, FZD3, GOLM1, HILPDA, IQGAP1, ITGA2, ITGB6, KCNJ16, LAMC1, MAP9, MFI2, MN1, NANOS1, NDNF, NPNT, NXN, PALLD, PAPPA, PCDH7, PRSS23, PRTG, RAB3B, RRAS, S100A6, SCGN, SEMA3C, SFN, SLC1A3, SOGA2, SSBP2, STMN2,…
M01082[BRCA1]	147	0.537	0.94	A2M, ABCG1, ACADVL, ACSL5, ADCK2, ALCAM, ALG9, ALPK2, ANKRD37, APLP2, APOA1, ARAP2, ARRDC3, ARSD, ASGR2, B2M, BHLHE40, C10orf32, C11orf54, C4orf32, C4orf33, C5, CAPN7, CASC4, CASP4, CBX4, CD59, CHIC2, CIB1, COBLL1, CPS1, CREBRF, CREG1, CRTC3, CTSL, CXCL1, DEPTOR, DHRS7, DNAH5, EFNA1, ELF1, ETHE1, EVI5, FAM134A, FAM151A, FAM174A, FAM73A, FAM8A1, FAM91A1, FBXL17, FMO5, FNDC3A, GALE, GLRX, GLT8D1, G…	67	0.554	1.023	A1BG, ABCA8, ABCA9, ABCC2, ADH6, AGXT2, AMDHD1, APCS, APOF, AQP9, AZGP1, BAAT, C6, CAPN3, CAT, CD14, CD1D, CDO1, CPEB3, CPED1, CUX2, CYP2A7, CYP2C8, CYP3A4, CYP3A7, CYP4V2, EGR2, FAH, FOLH1, GATM, GPR88, GYS2, HAL, HGFAC, HRG, INHBE, JUN, KAT2B, KLF9, LCAT, LGALS4, MAOA, METTL7A, MLIP, NR0B2, PBLD, PC, PHYH, PROC, PROX1, PZP, RARRES3, RUNDC3B, S100A8, SELE, SKAP1, SLC25A47, SLC2A2, SLC38A4, SPP2,…	219	0.807	0.959	ABCC5, ACPL2, ALMS1, ALPK3, AMMECR1, ANP32E, ARMC9, ASF1A, ATP8B2, AURKB, BDNF, BEND5, BIK, BNC2, BORA, BRD7, BTF3L4, BUB1, BYSL, C11orf82, C21orf59, C9orf135, CACHD1, CCDC137, CCDC6, CCNJ, CCT8, CDC25A, CDH13, CDK2AP1, CDK4, CDYL, CECR1, CENPF, CENPH, CENPK, CEP135, CEP152, CHODL, CIRH1A, CKAP2, CLDN6, CNOT7, CRLF1, CRMP1, CTPS2, CTTNBP2, DCP2, DCTPP1, DDIT4L, DEPDC1, DEPDC1B, DHX15, DHX9, DIAPH…	20	0.068	1.304	ANLN, ARMCX1, BEX1, CCNB2, DLK1, EPCAM, ESRP1, FZD7, HDGFRP3, KIF20A, LAMB1, MARCKSL1, MTHFD2, OLFML3, PMAIP1, PROM1, PTPRZ1, RRM2, SPINT2, TUBA1A	73	0.729	0.952	ADAMTS9, AGR2, ANK3, APOBEC3B, ARHGEF10, ARL4C, BMP2, C5orf30, C7orf60, CDH6, CKAP4, CKB, CLIC1, CNTN4, COL11A1, COL4A1, CORO2A, CTSV, DSC2, FAM217B, FLRT2, FOXQ1, GEM, GLS, GPR124, GPR87, GXYLT2, HEG1, HOXC6, IGSF1, ITM2C, KRT6C, LAYN, LCT, LGALS2, LMCD1, LOXL1, LRP2, LRP4, LYPD6B, MMD, MSX1, MSX2, MYLIP, NANOS1, PALLD, PAQR8, PARM1, PFKM, PMP22, PRSS16, PRSS35, RAB25, RAB31, S100A14, SEMA3C, SH…
M00257[RREB-1]	325	0.921	0.941	AAMDC, ABCA1, ABCG1, ABCG2, ABHD15, ACAA1, ACADVL, ACOT4, ACSL5, ACVR1B, ACYP2, ADCK2, ADCY6, AGMAT, AGPAT9, AKAP9, AKR1C1, ALDH1A1, ALPK2, AMICA1, AMPD2, ANAPC16, ANG, APOA1, APOA2, APOC3, APOL6, APOLD1, ARRDC3, ASGR1, ASGR2, ASXL1, ATP7B, ATXN1, BAD, BCDIN3D, BCL6, BHLHE40, BIRC3, BLZF1, BPNT1, BRI3, BTG2, C11orf24, C19orf10, C1RL, C4orf32, CACNA1D, CADM1, CALML4, CAMK2N1, CAMSAP3, CAMTA2, CAPN…	141	0.499	0.974	A1BG, AADAC, ABCA6, ABCC6, ACADSB, ADH1A, ADH1C, ADH6, ADHFE1, ADIRF, ADRB2, ALAS1, ALDH4A1, ALDH5A1, ALDH6A1, AMDHD1, APOC1, APOM, AQP9, ASPA, ASS1, BAAT, BDH1, C14orf105, C19orf80, C1QC, C2, C4BPB, C6, C8A, C8G, CA5A, CD14, CD1D, CES2, CLDN1, CUX2, CYP2B6, CYP2E1, CYP3A7, CYP4F11, CYP4F12, DPYS, DUSP10, ECM2, EGR2, ENPEP, EPHX1, ETFDH, EVA1A, F12, F7, FAH, FBP1, FMO4, FXYD1, G6PC, GADD45B, GADD…	489	0.801	0.969	ABHD12B, ABL1, ACACA, ACPL2, ACTA1, ACTG2, ACTL6A, ACVR2B, ACYP1, ADAM17, ADAMTS19, ADAMTS3, ADD2, ADD3, ADNP, ADORA2B, ADRBK2, AGPAT5, AGTPBP1, AKIRIN1, ALDOA, ALPK3, AMD1, ANKRD27, ANKRD32, ANTXR1, AP1M2, AP1S2, APEX1, AQR, ARID2, ARPC2, ASF1A, ASPHD2, ATIC, ATP8B2, AUNIP, AURKB, B3GALNT1, B3GNT7, BCL2L12, BDNF, BEND3, BEND4, BLVRA, BMPR1A, BNC2, BRCA2, BRD7, BRINP1, BTF3L4, BUB1, BYSL, BZW2, C…	31	0.553	0.915	ANLN, ASNS, BEX1, BEX2, CCNB1, CCNB2, COL1A2, CRISPLD1, CTHRC1, DLK1, ESRP1, GALNT7, GPC3, HEPH, KRT19, LDHB, LIN28A, LIN28B, MARCKSL1, PITX2, SERPINE2, SLC39A10, SOX11, TMEM200A, TPBG, TTK, TUBA1A, TUBB2B, VIM, ZIC2, ZNF462	190	0.069	1.122	ALDH18A1, AMOTL2, ANK3, ANKRD1, APOBEC3B, ARID3A, ASRGL1, BAMBI, BBS12, C12orf5, C15orf48, C19orf33, C19orf69, C3orf52, C5orf30, CACNB3, CASK, CCDC80, CCND2, CCNE1, CDH17, CDX2, CIDEC, CKB, CLDN4, CLIC1, CMTM3, COL11A1, COL12A1, COL1A1, COL21A1, COL4A1, COL4A2, CORO2A, CRISPLD2, CRYAB, CYBA, DDR1, DFNA5, DKK1, DMKN, DPEP1, DUOX2, DUSP9, EDNRB, EGFL6, EPS8L3, F2RL1, FAM129A, FAM57A, FBLN5, FBN1, F…
M00690[AP-3]	179	0.373	1.046	ABHD3, ABHD5, ACO2, AFTPH, AGA, AGPAT9, AKR1D1, ANPEP, AOAH, APLP2, APOLD1, ARAP2, ARHGDIB, ARRDC4, ASGR1, ATP10D, BLZF1, C11orf24, C19orf10, C5, C6orf120, CALCOCO2, CAPN7, CASP8, CD47, CEBPD, CFLAR, CHIC2, CHST13, CITED2, CLCN5, CLN5, CREG1, CXCL1, DHRS1, DHRS3, DLC1, DMD, DNAH5, DNAJB2, DNAJB4, DNAJB9, DNAJC22, DOCK8, DST, ECE1, EGLN1, EMC3, EPDR1, FAM107B, FAM162A, FAM177A1, FAM91A1, FAS, FCHO…	68	0.636	0.949	ABCA6, ABCA9, ACADL, ACADSB, ADH1C, ADH6, ALB, AQP9, ART4, ASB9, BCO2, BHMT, CD1D, CDO1, CLDN1, CP, CPB2, CPED1, CPN1, CSTA, CYP2C19, CYP2C8, CYP2C9, CYP3A4, CYP8B1, DCXR, DPYS, ENPEP, EVA1A, G6PC, GAS2, GC, GIMAP2, GLYAT, GPX2, HABP2, HAO2, HSD11B1, HYAL1, IFI44, IGF1, IGJ, ITIH1, ITIH2, JUN, KLF9, KMO, LYSMD2, MAOA, MAT1A, METTL7A, MLIP, MUT, NDRG2, NFIC, NR1H4, NT5E, OGDHL, PDK4, PPP1R3C, PRG4…	269	0.069	1.076	ACACA, ACPL2, ACTG2, ACTL6A, ADAM17, ADAMTS3, ADNP, AEN, AGPAT4, AKR1B1, ALPK3, ANKRD32, ANTXR1, ARL6IP6, ASUN, ATAD5, B3GALNT1, BEND4, BLMH, BNC2, BORA, BRD7, BTF3L4, BUB1B, C10orf2, C11orf48, C11orf82, C16orf59, C17orf75, C1orf198, C2orf69, C4orf21, C4orf46, CAV1, CCDC138, CCDC160, CCDC181, CCDC6, CCDC77, CCT4, CDCA7L, CDKN3, CENPA, CENPE, CENPK, CENPQ, CHD7, CHN1, CHODL, CHRDL1, CIRH1A, CNIH3,…	21	0.184	1.251	ANLN, ARMCX2, CDCA7, EPCAM, FZD7, LAMA1, LDHB, LIN28A, LIN28B, LRRN1, MAD2L1, PTN, RAB34, RACGAP1, SERPINE2, SLC39A10, TET1, TMEM200A, TPBG, TUBB6, VIM	94	0.202	1.12	ACTA2, ADAMTS9, AGR3, ARG2, ATP1A1, BBS12, BNC1, C5orf30, C7orf60, CCND2, CD109, CDS1, CDX2, CLIC1, CNTN4, COL11A1, COL1A1, COL21A1, COL4A6, COL5A2, CPE, CRIM1, CRISPLD2, DCDC2, DCN, DLG5, DPP10, DSC2, EPB41L3, EZR, F3, FAM57A, FMOD, FSTL1, FZD6, GABRA2, GALNT6, GLS, GOLGA8A, GXYLT2, HILPDA, HK2, HN1, HSD3B1, ID3, ID4, IGF1R, IQGAP1, ISL1, ISX, KLF5, LAMB3, LAPTM4B, LIMA1, LRCH2, LRP2, LXN, MAP9,…
M00192[GR]	190	0.07	1.1	A2M, ABHD5, ACAA1, ACO2, ACP2, ACSS3, ADCY6, AGA, AGT, AKAP9, AKR1C1, AKTIP, ALDH1A1, ALDOB, ALPK2, AMBP, AMPD2, ANKRA2, APOA2, APOB, APOL6, ASGR2, BPNT1, BTG1, C1orf115, C4orf3, CAMTA2, CARD6, CASP4, CASP8, CDK19, CEACAM1, CGN, CHIC2, CHMP2A, CHMP4C, CIDEB, CLIP1, CLN3, COMMD3, CPPED1, CPQ, CPS1, CTAGE5, DCAF6, DCBLD1, DDX60L, DENND4C, DGAT2, DISP1, DMD, DNAH5, DNAJB9, DTX3L, DUSP1, DUSP28, EBF4…	83	0.127	1.147	ACADSB, ACOX2, ACSL1, ADH1C, ADRB2, AFM, AKR1C2, ANGPTL3, ANGPTL4, ANO1, APOH, AQP9, AR, BCHE, C19orf80, C6, C8G, CCL16, CLDN14, CLU, CPEB3, CSAD, CXCL13, CYP2A7, CYP2C9, CYP3A43, CYP3A7, CYP4F11, ECHDC3, ECM2, EPHX1, F11, FAH, FETUB, FOLH1, FTCD, GADD45G, GC, GCKR, GPX2, GSAP, HLA-DRA, HSD11B1, IDO2, IGFALS, ITIH3, JUN, KHK, KMO, KNG1, LPA, LRG1, MAOB, METTL7A, NADK2, NAT8, NFIC, NR1H4, NR1I2, P…					9	0.991	0.531	CDCA7, DLK1, FAR1, GULP1, KIF20A, LAMB1, LDHB, PTN, SACS	89	0.284	1.051	AKAP12, APPL2, ARL14, ASAP2, ASRGL1, BTBD3, C19orf69, CAPN2, CCNG2, CD109, CDS1, CEACAM6, CIDEC, COL11A1, COL12A1, COL4A5, COL4A6, CSGALNACT1, CTSV, DDR1, EDNRB, EFNB2, ENPP5, ERMP1, F2R, F3, FKBP14, FLRT2, FMOD, FZD3, GALNT3, GATA3, GNRH2, GPR87, GRHL2, HILPDA, ID4, IGF1R, IGFBP3, ISX, ITM2C, KLF5, KRT6A, LCT, LIFR, LRCH2, MAGED2, MB21D2, METTL9, MFSD6, MMD, MUM1L1, MXRA5, NEU1, PAPPA, PBK, PHLD…
M00235[AhR:Arnt]	110	0.992	0.83	ABCG1, ABHD16A, ACAA1, ACADVL, ACO2, ACP2, ACVR1B, ALCAM, ANPEP, APLP2, APOE, APOL6, APOLD1, ATP9A, B2M, BHLHE40, BIRC3, C12orf23, C19orf10, CAMK2D, CBX4, CD151, CD47, CDKN1A, CEBPD, CGN, CHIC2, CHST13, CLN3, CNKSR3, CTSA, DDX60L, DENND5B, DGAT1, DNAJC22, ECE1, EFHD1, ERAP1, ERMAP, FAM13C, FAM46A, FOXA1, FZD4, G0S2, GALNT2, GCHFR, GHR, GJB2, HDHD3, HECA, HERPUD2, HINT3, HIST1H2BD, HNF1B, IL6R, IN…					191	0.567	0.986	ACVR2B, ADNP2, AGPAT5, AGTPBP1, ANKRD27, ANP32E, AP3M2, ARPC2, AUNIP, B3GALNT1, BCL11A, BEND5, BORA, C10orf2, C17orf75, CACHD1, CARM1, CCDC137, CCDC43, CCNA1, CCT8, CDC123, CENPH, CHAMP1, CHCHD3, CHML, CLDN11, CLDN6, CNIH3, CNOT6, CRMP1, CSRP2, CTBP2, CTSC, DGKZ, DNMT1, DOCK11, DTD1, EID2B, EPB41L2, EPRS, EXOSC2, FAM124A, FAM162B, FAM46B, FAM65B, FANCB, FAXC, FBL, FERMT1, FGFR2, FRAS1, G3BP1, GLB…	15	0.481	1.154	ATP1B3, CDCA7, ESRP1, GULP1, HDGFRP3, KIF20A, LAMA1, LRRN1, NDN, OLFML3, ORC6, RAB34, SLC25A36, SLC39A10, SOX11	78	0.071	1.2	ABCC4, ADAM9, AMIGO2, ANKS1A, ARHGEF10, ARID3A, ARL4C, ASAP2, CAPN2, CCND2, CDC42EP3, CDH11, COL12A1, COL4A1, CXCL5, DDR1, DKK1, DLG5, DPYSL2, FAM57A, FKBP14, FOXF1, FOXQ1, FXYD3, GALNT3, GATA3, GPX7, HEY1, HK2, HN1, HS6ST2, HSPA12A, IGF1R, ITGA3, LAMC1, LBH, LIMA1, LPCAT1, LYPD1, MAP7D2, MB21D2, MST4, MXRA7, NEDD4L, NEU1, NSUN7, OSR2, P4HA2, PAPPA, PARM1, PDGFA, PHLDA2, PRSS8, RAB38, REEP1, RHOC…
M00360[Pax-3]	167	0.587	0.977	ABCG1, ABCG2, ACAA1, ACSS3, ACVR1B, ADCY9, ALDOB, ALPK2, ANKRD37, AOAH, APOC3, APOL6, APOLD1, AQP3, ARRDC3, ARRDC4, ASXL1, ATP10D, ATP8B1, BHLHE40, BNIP3, BTBD6, C19orf10, C1orf53, C5, CALML4, CAMSAP3, CAPN5, CAST, CBX4, CHID1, CLN5, CMTM8, CPM, CPS1, CTSA, CYB561A3, CYB5R1, CYP1A1, DENND4A, DIP2C, DNAH5, DNAJB4, DNAJB9, DNAJC22, DNAJC3, DUSP28, DUSP3, EDEM3, EFHD1, ERBB2IP, ERBB3, FAM114A1, FAM1…	65	0.894	0.908	ABHD6, ACSM5, ADHFE1, ADIRF, ADRB2, AGTR1, AGXT, ALDH4A1, ALDH6A1, APOF, AQP9, C8G, CAT, CLDN14, CPN2, CYP3A4, DUSP10, ECHDC2, EGR1, EGR2, ETFDH, ETNPPL, FBP1, FMO3, FOSB, GATM, GOLT1A, GPX2, GREM2, GSAP, HABP2, HAL, HAO1, HLA-DRA, HSD17B6, IGF1, IGFBP1, INHBB, ITIH1, LCAT, MAFB, MT1G, MYRIP, NADK2, NAT8, NDRG2, NFIA, NFIB, NR4A2, NT5E, PC, PHYH, PLA1A, PNPO, PRAP1, PROC, PROX1, SLC22A7, SLC27A5,…	247	0.52	0.989	ACD, ADAMTS19, ADD3, AGPAT4, ALPK3, AMD1, AMMECR1, ANKRD27, AP1S2, AP3M2, APEX1, ARL6IP6, ARNT2, ASPM, ATL1, BCL11A, BEND5, BORA, BUB1, C10orf137, C10orf2, C2orf40, C3orf14, C5orf54, C7orf49, CALCB, CAPG, CCDC6, CCDC77, CDC123, CDC25C, CDCA5, CDH13, CDK2AP1, CDKN3, CDR2L, CECR1, CENPH, CENPL, CEP55, CFL1, CIB2, CKAP2L, CLDN10, CMSS1, CNTNAP2, CPSF2, CTTNBP2, CYB5R2, DCP2, DFFA, DIAPH3, DLAT, DNER…	20	0.074	1.193	ANXA3, ARMCX2, ASNS, CDC20, CDCA7, DLK1, DPYSL3, ESRP1, FZD7, GJA1, LAMB1, LIN28A, LRRN1, NAP1L3, NDN, PODXL, PTPRZ1, RAB34, SLC25A36, TPBG	85	0.613	1.014	ABCC4, ADAMTS9, ANKS1A, ANXA2, ARID3A, BAMBI, BBS12, BNC1, C7orf60, CACNB3, CD44, CDH11, CDH17, CDH6, CIDEC, CKAP4, CLIC1, CNTN4, COL4A1, COLEC12, CRYAB, CSGALNACT1, CXCL5, DCN, DKK1, DSG2, ELOVL4, ENPP5, EPS8L3, F2RL1, F3, FAM129A, FAM217B, FAM3B, FBN1, FILIP1L, FLNC, FLRT2, FXYD3, GALNT10, GPX7, HEY1, HILPDA, HSPB8, ID4, ITGA2, LAPTM4B, LIMA1, LPAR1, MATN3, MECOM, MSX1, MXRA5, MYOF, NQO1, PAPPA…
M00515[PPARG]	119	0.487	1.002	A1CF, AGT, ALG9, ANKRA2, ANKS4B, AOAH, APLP2, APOE, ATG4A, ATP1B1, BCDIN3D, BHLHE40, BRI3, C12orf23, C1orf115, C1orf53, CALML4, CASP8, CCDC68, CCL5, CD99, CDK19, CHI3L1, CHMP2A, CLN5, COLEC11, CST3, CTSA, CTSZ, DCAF6, DNAJC1, EDEM1, EMP1, ENPP7, ERRFI1, ETFB, F2, FAM162A, FAM89A, FBXL4, FGA, FUCA1, GADD45A, GJB2, GSTK1, HBP1, HECA, HEXA, HSD17B11, HSD17B14, IGF2R, IL1R2, IL8, IRF1, IRF9, IRS1, IS…	58	0.074	1.166	ABCA6, ABCC2, ADH1A, ADH1C, AGXT, AHR, ALB, ALDH6A1, APOA5, AR, C19orf80, C1QB, C8A, C8G, CD163, CPEB3, CYP2C8, CYP3A4, CYP3A7, CYP4F11, CYP4V2, ENPEP, ETNPPL, FBP1, FCN2, FCN3, FOLH1, FUOM, GC, GPR88, HAL, IGF1, IGFBP1, ITIH1, KAT2B, KHK, LYSMD2, LYZ, METTL7B, NAT8, NDRG2, NUPR1, PBLD, PDK4, PIK3C2G, PLA1A, PROC, SEC16B, SLC17A1, SLC22A3, SLC22A7, SPP2, ST6GAL1, STEAP3, SYBU, TFR2, UPB1, ZBTB20	149	0.981	0.859	ACD, ANKRD27, ANKRD33B, ARNT2, ASF1A, ASPM, ATP1A2, B3GNT7, BLMH, BRINP1, BUB3, C14orf166, C3orf14, C4orf21, CA14, CACHD1, CALB1, CCDC77, CCNA2, CCNF, CDCA8, CDH13, CELF2, CHRDL1, CNOT7, CRLF1, CTDSPL2, CTTNBP2, CTTNBP2NL, DDX25, DEPDC1, DNAJC18, DSCC1, EHD4, EID2B, ELAVL2, EML1, ENOPH1, ESCO2, EXOSC9, FAM155A, FANCD2, FBXO30, FGD1, GAS2L3, GNL2, GRIP1, GTF2IRD1, GTF3C4, GTPBP4, GYG1, H2AFZ, HIF1…	12	0.489	1.03	CDC20, COL1A2, ECT2, GJA1, GPC3, KIF20A, LIN28A, PMAIP1, PROM1, PTPRZ1, STK39, VIM	62	0.413	1.064	AMOTL2, ARHGEF10, ATP1A1, BMP2, C7orf60, CA8, CCNG2, CLIC1, COL1A1, CPE, CSGALNACT1, DKK1, DKK3, DSC2, EGF, ELOVL4, F3, FAM3B, GABRA2, GLIS2, GNRH2, HEG1, IGSF1, ISX, KCNJ16, LAMC1, LAYN, LOXL1, LRP4, LXN, LYPD1, ME1, MMD, MTHFD1L, MUC13, MUM1L1, NEU1, PBK, PCSK5, PDCD4, PDPN, PDZRN3, PGF, PLAGL1, PLP2, PNMA1, REEP1, RSPO3, S100A6, SERPINH1, SLC2A5, SRPX, STX3, SUSD1, SYTL2, TNFAIP8, TNNC1, TSPAN…
M00514[ATF4]	221	0.076	1.129	ABHD12, ABHD15, ABHD5, ACSL5, ADCY6, AGPAT3, AGT, AKTIP, ALDOB, AMBP, AOAH, APOA1, APOA2, APPBP2, ASAH1, ASGR1, ASGR2, ASXL1, ATF6, ATP10D, ATP8B1, BRI3, BTBD6, BTG1, C1orf63, C1orf85, C5, C5orf24, C6orf120, CACNA1D, CALML4, CAMK2N1, CAPN7, CASP7, CBX4, CD47, CD68, CD99, CDKN1A, CHMP2A, CLDN3, CPEB4, CPQ, CPS1, CRELD1, CRYL1, CTSA, CXCL16, CYB561A3, CYP4X1, DDX60L, DGAT1, DGAT2, DHRS1, DNAH5, DNA…	74	0.861	0.903	ABCA6, ABLIM3, ADH1C, AHR, ALAS1, AMDHD1, ANO1, APOA5, AQP9, AR, BBOX1, BDH1, C11orf96, CA5A, CNTN3, CP, CYP2C8, CYP4F11, CYP4F2, DNAJC12, DUSP10, EGR2, ENTPD5, EPHX1, ETFDH, F5, FAH, FCN2, FOSB, FTCD, GCKR, GNE, GSDMB, HABP2, HGFAC, HYAL1, IGF1, IL1RAP, INHBB, ITIH1, JUN, KAT2B, LCAT, MAFB, MAOA, MAOB, MASP2, MFSD2A, MLIP, MLXIPL, MT1M, MYRIP, NDRG2, NFIB, NR1I2, NR4A2, NT5E, NUPR1, OGDHL, PAH, …	260	0.986	0.909	ACD, ADNP2, ADO, AFAP1, AIF1L, AKIRIN1, ALDH1A3, ANKRD33B, AP2B1, APEX1, ARID2, ARMC9, ARPC2, ASF1A, ATAD5, ATP8B2, BIRC5, BLMH, BRCA2, C10orf118, C10orf2, C3orf14, C4orf46, C5orf54, CARM1, CASC5, CAV1, CBX5, CCDC137, CCDC43, CCDC86, CCNJ, CCT4, CCT7, CCT8, CDCA5, CDCA8, CDH13, CENPE, CENPL, CHAF1A, CHD7, CKS2, CLMP, CLSTN1, CMSS1, CNIH4, COA1, CPSF2, CRABP2, DCAF16, DCK, DCP2, DEPDC1, DFFA, DHX3…	23	0.391	1.199	BEX2, BEX4, CDCA7, CRISPLD1, DLK1, DPYSL3, GJA1, GSTP1, LRRN1, OLFML3, PITX2, PMAIP1, PODXL, SLC25A36, SPINT2, STK39, TET1, TMEM200A, TPM4, TTK, TUBB2B, TUBB6, VCAN	105	0.288	1.094	ADAM9, AMIGO2, ANKS1A, ARG2, ARHGEF10, ARL4C, BBS12, BNC1, BTBD3, C15orf48, CCND2, CD44, CDH11, CDH6, CDS1, CLDN7, COL4A6, COL5A1, COL5A2, CRIM1, CTSV, DAB2, DLG5, DMKN, EFEMP1, EGF, ELOVL4, EPB41L3, FAM217B, FAM3B, FBXL2, FLNC, GALNT6, GATA3, GEM, GNRH2, GOLGA8A, GREM1, HEG1, HN1, HSPB8, ID3, IGDCC4, IGF1R, IGF2BP2, IQGAP1, KCNJ16, KRT6A, LAMA5, LAMC1, LAMP3, LMCD1, ME1, MN1, MOB3B, MSX2, MYOF, …
M01119[KAISO]	156	0.527	1	ACAA1, ACADVL, ACO2, ADCY9, ADK, AHNAK, AKTIP, AMPD2, AOAH, APOA2, APOC3, ARSD, ASGR2, BHLHE40, BNIP3, C12orf23, C4orf3, C5, C8orf47, CADM1, CDK19, CFLAR, CHIC2, CIDEB, CLN3, CMTM8, CPEB4, CPS1, CREB3L3, CREBRF, CRELD1, DDC, DDIT3, DHRS3, DISP1, DMD, DNAH5, DNAJB4, DNAJC1, DUSP28, DUSP3, EBF4, EPAS1, EPS8L2, ERBB3, F10, FAM13C, FAM91A1, FBXL17, FBXL3, FOXA2, FOXP1, G0S2, GADD45A, GALM, GHR, HBP1,…	65	0.501	0.994	ABCA9, ABCB4, ABLIM3, AHR, ALAS1, ALDH6A1, AMDHD1, APCS, APOC1, AR, ASS1, ATF5, AZGP1, BLNK, C1S, C1orf168, C6, C8A, CES2, CPED1, CRP, CYP27A1, CYP2A7, CYP4F11, CYP4F2, CYP4V2, EPHX2, F5, FAH, FOLH1, FOS, GATM, GCKR, GOLT1A, GREM2, HMGCS2, IGF1, LEPR, LYSMD2, METTL7A, MLIP, MT1G, NAT8, NFIB, NR0B2, PDK4, PHYH, PON3, PROC, RBP5, RDH16, SDS, SERPINA10, SERPINA4, SKAP1, SLC17A2, SLC17A3, SLC41A2, SR…	214	0.915	0.938	ACD, ADAM17, ADNP, AGO2, AGPAT5, ALDH1A3, ALDOA, AMMECR1, ANTXR1, APITD1, ARL6IP6, ASF1A, ASPHD2, ASUN, B3GNT7, B4GALT6, BARD1, BCL11A, BIRC5, BOD1, BRD7, BTBD10, BTF3L4, C11orf48, C14orf166, C9orf135, CABYR, CACHD1, CCDC6, CD200, CDC123, CDKN3, CDYL, CENPQ, CEP152, CHEK1, CHODL, CKAP2, CLSTN1, COCH, COL9A3, CSRP2, CTPS2, CXCL6, CYYR1, DDIT4L, DDX21, DIAPH2, DROSHA, DSCC1, DSN1, DYRK2, E2F5, EFS,…	11	0.913	0.718	ARMCX1, ESRP1, FGF13, IGF2BP3, LIN28B, PODXL, RAB34, SACS, TUBA1A, VCAN, ZIC2	86	0.076	1.124	AKAP12, ANK3, ATP1A1, C3orf52, C5orf30, CA4, CCND2, CLDN7, CNTN4, COL21A1, COL5A1, CORO2A, CRYAB, CXCL5, CYBA, DDX26B, DLG5, DSC2, DUSP9, EFNB2, F2RL1, F3, FAM129A, FBN1, FLNC, FMNL2, FOXF1, FSTL1, FUT8, GATA3, GCNT3, GOLGA8A, GPR87, GPRC5A, GUCY2C, HOXC6, HSD3B1, ID4, IQGAP1, ISX, ITM2C, KCNJ16, KDELR3, KRT6A, LAMA5, LAMB3, LGALS3, LHFP, LIPH, LOXL1, LPAR1, MATN3, ME1, MECOM, METTL9, MFI2, MST4,…
M00698[HEB]	113	0.954	0.896	ACSL5, AKTIP, ANKRD37, APOB, BLZF1, CALML4, CAMK2N1, CDKN1A, CHID1, CHST13, COG1, CRELD1, CTSA, CYSTM1, DENND4A, DERA, DHRS1, DIP2C, DISP1, DNAH5, DUSP1, EPAS1, EPS8L2, ERAP1, FAM213A, FAM91A1, FBXL15, FBXL17, FBXO8, FGFR3, FNIP2, GIPC2, GOLGB1, GOLIM4, GPRC5C, H1F0, HBEGF, HECA, HIST2H2BE, HSD17B14, IAH1, IER5L, IFIH1, IL22RA1, IL32, IRF2BP2, IRF9, KBTBD3, KDELR2, KLF4, KRT222, LEPROT, LGALS3BP,…	52	0.603	0.984	ADHFE1, ALAS1, ALDH4A1, AMDHD1, ANO1, ARG1, ASS1, C1QB, CLDN1, CLU, CYP4F11, CYP4F12, CYP4F2, DAO, DUSP10, FOLH1, FUOM, GADD45G, GPX2, HAMP, HFE2, HGFAC, IGF1, IGFALS, IGFBP1, INHBE, ITIH1, ITIH3, ITIH4, IYD, KHK, LCAT, LEPR, LYZ, MASP2, MAT1A, MLIP, MT1F, MYOM1, NFIC, PPP1R3C, RBP5, S100A8, SELENBP1, SERPINA4, SERPINF2, SLC25A47, SLC47A1, THRSP, TRPM8, TTC36, ZGPAT	154	0.998	0.836	ABI2, ACD, ACTG2, ADD2, ADO, ALDH1A3, ANKRD27, ANKRD33B, ASPHD2, ASUN, B4GALT6, BEND5, BMPR1A, BOD1, BTBD10, BUB1, BZW2, C10orf2, C1orf109, CAPRIN1, CDC25A, CDC25C, CDC6, CDCA7L, CDCA8, CDH13, CDR2L, CEBPZ, CECR1, CKAP2, CLMP, COL9A3, CRMP1, CSNK2A1, CTBP2, CTTNBP2NL, CWC27, DCAF12L1, DDX11, DENR, DGKZ, DNAJC18, DRAXIN, DZIP1, E2F8, EPHA4, EXOSC8, FAR2, FAXC, FBXO5, FGD6, FOXH1, GAL, GEMIN5, GLMN…	12	0.727	0.97	DPYSL3, GSTP1, HDGFRP3, HK1, LIN28B, MAD2L1, MARCKSL1, OLFML3, SCRN1, SLC25A24, TPBG, TPM4	76	0.077	1.229	ARHGEF10, ATP1A1, BASP1, BMP2, C19orf69, CACNB3, CCND2, CD109, CDH11, CDH17, CDKN1C, CDX2, CIDEC, COL12A1, COL4A1, COL5A1, CORO2A, CYBA, CYP1B1, DAB2, DDR1, DKK3, DUSP9, EPS8L3, F3, FAM3B, FLNC, GOLM1, GPR124, GPR87, GREM1, HOXC6, HS6ST2, IGFBP6, KDELR3, LAMA5, LAYN, LIMA1, LPAR1, LRP2, MB21D2, ME1, METTL9, MXRA7, MYLIP, NANOS1, NXN, PDGFA, PDZRN3, PGF, PKDCC, PLD5, PMP22, PRR15L, PRSS8, PTPRM, P…
M00481[AR]	157	0.079	1.113	ABHD15, ABHD5, ACO2, ACSL5, ADCY9, AGO4, AKAP9, ALDH1A1, ALPK2, APLP2, APOB, APOL6, ATF6, ATP1B1, BCL6, BHLHE40, BTG1, C1orf53, C8orf4, CARD6, CD151, CD47, CDK19, CDKN1A, CEACAM1, CEPT1, CHIC2, CITED2, CPS1, CTSH, CXCL1, CXCL2, CYSTM1, DCAF6, DNAH5, DNAJC1, DOCK8, DOPEY2, DPP7, ELF3, ENPP7, EPDR1, EPS8L2, ERAP1, ERGIC1, ERO1L, ERRFI1, F10, FAM177A1, FAM213A, FAM73A, FBXL3, FBXO6, FGL1, FN1, FOXP1…	62	0.398	1.05	ABCA6, ADH1A, ADHFE1, ADIRF, AGXT, ALB, ALDH4A1, APOF, APOH, AQP9, C19orf80, C1QB, C1QC, C4BPB, C8G, CPB2, CPED1, CSAD, CYP4A11, CYP4F11, CYP4V2, DAO, DEFB1, ETNPPL, EVA1A, FAH, FTCD, FUOM, GADD45B, GC, GCKR, GSDMB, HGFAC, HSD11B1, JUN, KAT2B, LGALS4, MAFB, MT1M, NDRG2, NFIA, NMRK1, NR1H4, PBLD, PDK4, PRG4, PROC, RARRES2, RORC, SELENBP1, SERPINA4, SERPING1, SLC13A5, SLC27A5, SLC38A4, SLC47A1, SOR…	204	0.38	0.99	ADD3, ADNP2, AGPAT5, AGTPBP1, ANKRD33B, ATP1A2, B3GNT7, BEND4, BIRC5, BNC2, BOD1, BRINP1, BRIP1, BUB1B, BYSL, C1orf109, CARM1, CAV1, CCDC160, CCDC86, CDC25A, CDCA3, CDCA5, CDCA8, CELF2, CENPJ, CENPL, CENPM, CHML, CHN1, CLSTN1, CMSS1, CNOT7, COCH, CRABP2, CRMP1, CSRP2, DCAF12L1, DCK, DHX36, DNMT3A, DPY19L3, DSCC1, DSN1, DYRK2, E2F5, ERH, ESCO2, EXOC2, EXOSC9, FAM124A, FAM155A, FANCF, FANCI, FHOD3,…	7	0.993	0.506	FZD7, KRT19, LIN28B, MAP1B, PTN, SOX11, TUBB2B	82	0.087	1.186	AACS, ABCC4, ATP1A1, BASP1, BBS12, BNC1, BTG3, CAPN2, CDS1, CGA, CLIC1, COL11A1, COL1A1, COLEC12, CPE, CSGALNACT1, DUSP9, EDNRB, EFNB2, ENPP5, EPS8L3, ERP27, F2R, F3, FKBP10, FLVCR1, FMOD, FOXQ1, FXYD3, GALNT3, H2AFY, HEY1, HS6ST2, ID3, ID4, INPP4B, IQGAP1, ISL1, ITGA6, KRT6A, KRT7, LEPREL4, LGALS3, LIFR, LPAR1, LRCH2, LYPD1, MAGED2, MAP9, MATN3, MB21D2, MCOLN3, METTL9, MMD, MN1, MXRA5, NPPB, PAL…
M00486[Pax-2]	90	0.335	1.039	ABCG1, ABHD5, AGPAT3, AKR1D1, ALPK2, AOAH, ARRDC3, ASAH1, ASGR2, ASXL1, ATP7B, BCL6, BNIP3, BTG1, C10orf32, C1orf85, C3, CALCOCO2, CAMTA2, CLIP1, CTSB, CYP4X1, DDIT3, DDX60L, DLC1, DMD, DST, ERGIC1, ERO1L, FAM13C, FAM73A, FNIP1, GALM, GDF15, GIPC2, GSTM4, HBEGF, KIAA0895, KIAA1598, KLHL5, LAMP2, LETMD1, LIMCH1, LPGAT1, LYSMD3, MBD6, MST1, NEDD9, NHLRC3, NOL3, NUDT16, PERP, PHC2, PLEKHG1, POLR3GL,…	37	0.546	1.02	ABCA6, ABCB4, ACADL, ACOX2, ADH1A, AKR1C4, ALDH5A1, APOF, ASPA, C14orf105, C1orf168, CD163, CD1D, CFH, CPED1, CYP39A1, CYP4F11, DPYS, GADD45G, GC, GOLT1A, GRB14, IGJ, ITIH1, ITIH4, MAOB, MAT1A, MLIP, MYOM1, NR1I3, PECR, PGLYRP2, PIK3C2G, RCL1, SORBS2, SRGN, TCEA3	127	0.646	1.004	ABRACL, ACYP1, ADNP, AMMECR1, ANP32A, ASPM, BDNF, BTF3L4, BUB1B, C5orf54, C9orf135, CACNA2D3, CASP3, CCDC6, CCDC8, CCT7, CDC45, CDCA3, CDCA7L, CEP55, CHAMP1, CHN1, CHODL, CIAPIN1, CLGN, CMSS1, CMTM7, CNOT7, CNTNAP2, CTTNBP2NL, CWC27, DCAF13, DCK, DDX11, DDX20, DEPDC1, DNMT3A, DPPA4, DSE, DSN1, DUT, EOGT, ERCC6L, ESPL1, FAM46B, GAP43, GCA, GNL3, HES6, HNRNPA0, HNRNPC, HNRNPD, HNRNPL, HSDL1, IFT52,…	8	0.672	0.942	CDC20, COL1A2, DPYSL3, LAMB1, PMAIP1, STK39, TTK, TUBA1A	49	0.079	1.154	AKAP12, AMIGO2, ANXA2, ARG2, CA8, CDH11, CDH6, CLIC1, CORO2A, CRYAB, CTSV, EFEMP1, EGF, ENPP5, EPB41L3, FAM217B, FILIP1L, FXYD3, GLS, ID3, INPP4B, ITGAV, LAPTM4B, LHFP, LOX, LOXL1, MAP9, MFSD6, MUC13, NSUN7, OXTR, PALLD, PLXDC2, PRDM1, PRSS35, PRTG, RCN2, RHOBTB1, SH3YL1, SLC7A6, SLCO2A1, SLN, SMAD7, SRPX2, TACSTD2, TTC39A, TUBA1C, WNT5A, XKRX
M00731[Osf2]	113	0.651	0.961	AAMDC, ABHD3, ACOT4, AKAP9, AMICA1, APOL6, ARRDC4, BCL6, BTG1, C12orf23, C19orf10, CAMK2D, CCDC92, CDKN1A, CFLAR, CHI3L1, CHIC2, COMMD3, CREB3L3, CREG1, CTSA, DGAT2, DISP1, DNAH5, ECE1, ELF1, EMC3, ENPP4, EPAS1, ERMAP, FAM13C, FAM69A, FAM73A, FBXO8, FCHO2, FGG, FLVCR2, FOXA1, FOXO3, GALM, GBP2, GINM1, GOLIM4, HIGD1A, HSD17B11, ID2, IFI16, IFNGR1, IGF2R, IL1R1, IRF1, IRF9, ITPRIPL2, KIAA1598, KLHL…	55	0.364	1.117	ABCA6, ACADSB, AHR, ALB, ALDH4A1, ANGPTL3, AOX1, AR, C11orf96, C1QC, C8A, CLDN1, CLDN14, CP, CPEB3, CYP2A7, CYP3A4, CYP4V2, ECM2, ETFDH, FOSB, GLS2, GPR88, HAL, HAO2, HYAL1, IGJ, KMO, KNG1, LCAT, MAFB, MAOB, NAT8, NR4A2, NT5E, PIK3C2G, PLA1A, PON3, PRG4, PROC, SELE, SELENBP1, SLC22A7, SLC30A10, STEAP3, SULT1E1, TFR2, THRSP, TRIM55, TRPM8, TSLP, TTC36, UGT2A3, VNN1, ZMAT1	188	0.081	1.095	ABCC5, ADAMTS19, ADD2, ADNP, AGTPBP1, AMMECR1, ANTXR1, ASPHD2, B3GNT7, BEND3, BOD1, BRINP1, BRIX1, C11orf82, C16orf59, C18orf54, C1orf109, C1orf198, C21orf59, C2orf69, C4orf46, CA14, CCDC138, CCDC6, CCT3, CDCA3, CDCA8, CDYL, CENPA, CENPL, CHCHD3, CHD7, CHSY1, CIRH1A, CMSS1, CMTM4, CSTF2, CTBP2, CTGF, CTTNBP2, DCAF13, DDX21, DLAT, DSN1, EML1, ENOPH1, EPHA4, ESCO1, EXO1, FAM19A4, FANCI, FAT1, FGFR1…	12	0.606	1.041	ATP1B3, GJA1, GPX8, GSTP1, GULP1, HK1, MAP1B, OLFML3, PTPRZ1, SPARC, TTK, TUBA1A	63	0.295	1.093	ADAM9, ALDH18A1, AMOTL2, C12orf5, C15orf48, C1orf116, CA4, CDS1, CDX2, COL11A1, CTSV, DAB2, DPP10, DSC2, EDNRB, ENDOD1, ENPP5, EPB41L3, FHL2, FOXQ1, GPX7, GRHL2, HN1, HSD3B1, HSPA12A, ITGA3, KCNJ16, LEPREL4, LPAR1, LRP4, MARCKS, MFI2, MPZL1, MYOF, NDNF, NEU1, NOG, NPNT, PDGFA, PLA2G4A, PLAC8, PRR15, PRR15L, RAB3B, RBP2, RECK, SBSPON, SEMA3C, SHISA6, SLC26A2, SLC51B, SLC7A11, SLC7A7, SRPX, ST6GALN…
M00243[Egr-1]	278	0.082	1.09	A2M, ABCC3, ABCG2, ABHD15, ACAA1, ACADVL, ACP2, ACSL5, ADCK2, AGMAT, AGPAT3, AGPAT9, AHNAK, ALDOB, AMBP, APLP2, APOA1, APPBP2, ARAP2, ARRDC4, ATG4A, ATP1B1, ATP8B1, ATXN1, BCDIN3D, C11orf24, C11orf54, C4orf32, C6orf120, CALCOCO2, CALML4, CAMK2D, CAMK2N1, CAPN12, CASP7, CBX4, CCDC92, CD151, CEP104, CHD9, CHI3L1, CHIC2, CHID1, CHMP2A, CNGA1, CPPED1, CPQ, CST3, CTSB, CTSL, CTSZ, CYB561A3, CYP1A1, DC…	88	0.975	0.824	A1BG, AADAC, ACOX2, ADHFE1, ALDH1L1, ALDH2, ALDH6A1, AMDHD1, ANGPTL4, AOX1, APOC1, ARSE, ASS1, BHMT2, C1QC, C1orf168, C8G, CA5A, CCL16, CD1D, CDO1, CPEB3, CPN2, CYP2B6, CYP39A1, CYP3A4, CYP7B1, DHODH, EGR1, EGR2, EPHX1, EPHX2, ETFDH, ETNPPL, F7, FUOM, FXYD1, GADD45B, GCKR, GLS2, GNE, GOLT1A, HGFAC, HSD11B1, HYAL1, IGFBP1, INHBE, ITIH1, ITIH2, JUN, KHK, LCAT, LEPR, LRG1, MAFB, MAOA, MAOB, MARC2, M…	350	0.983	0.94	ABHD12B, ABHD17C, ACACA, ACYP1, ADAMTS19, ADAMTS3, ADD2, ADD3, ADO, AGTPBP1, AKIRIN1, AMMECR1, ANXA5, AP3M2, APEX1, APITD1, ARMC9, ARNT2, ASAP1, ASPHD2, ASPM, AUNIP, B3GNT7, B4GALT6, BBS9, BCL11A, BCL2L12, BEND5, BRCA2, BRINP1, BUB3, BZW2, C10orf118, C10orf137, C1orf109, C4orf21, CARM1, CASC5, CCAR1, CCDC14, CCDC43, CCNA1, CCNJL, CCT4, CDCA5, CDKN3, CENPJ, CENPL, CFL1, CHAMP1, CHST6, CIB2, CLDN6,…	21	0.756	0.84	ACTC1, CTHRC1, DLK1, ESRP1, FGF13, FZD7, IGF2BP3, LIN28A, MARCKSL1, PFKP, PNMAL1, PTPN13, RRM2, SCRN1, SLC25A24, SLC2A3, TPM4, TUBA1A, TUBB2B, VIM, ZIC2	130	0.362	1.04	ADAM9, ALDH18A1, APOBEC3B, ARG2, ARHGEF10, ARID3A, ATP1A1, BAMBI, BNC1, C5orf30, CCND2, CCNE1, CDC42EP3, CDH11, CDKN1C, CDS1, CLDN4, CLIC1, COL11A1, COL4A1, COL4A2, COL5A1, COL6A3, COTL1, CPE, CRYAB, CYP1B1, DUSP9, EFEMP1, ELOVL4, EPHX4, EPS8L3, FAM129A, FAM3B, FAM57A, FKBP10, FLVCR1, FOXF1, FOXQ1, GALNT10, GATA3, GATA5, HEY1, HSPA12A, IGF1R, IGF2BP2, IGFBP3, IGSF1, ITGA2, ITGA3, ITGAV, KDELR3, K…
M00395[HOXA3]	112	0.386	1.059	A1CF, ACP2, AGMAT, AKAP9, ANKS4B, AQP3, ARRDC4, ATG4A, BRI3, BTG1, C12orf23, C1orf53, C4orf19, C4orf3, C8B, CCL5, CEPT1, CHID1, COMMD3, COX7A1, CPEB4, CRAT, CRTC3, DDC, DENND4C, DHRS7, DMD, DNAH5, DNAJB4, DNAJC1, DNAJC22, DOCK8, EMC3, EPS8L2, ERBB3, ERMAP, ERRFI1, FAM134B, FAM13C, FGA, FNIP2, GBP1, GLRX2, GNS, GPR39, HIST1H2BD, HIST1H2BK, HIST2H2BE, HNF1B, IFI16, IL1R1, IL1R2, IL6ST, IRF1, ITFG1,…	40	0.81	0.903	ABCA9, ABCC2, AFM, ALDH5A1, ANXA10, ARSE, BDH1, BHMT, C1S, C6, CA5A, CP, CYP2C18, DMGDH, ETNPPL, GC, GRB14, HLA-DRA, HPN, IGF1, INHBE, LECT2, LYSMD2, MFSD2A, OGDHL, ONECUT2, PBLD, PECR, PLCG2, PON3, PROX1, S1PR1, SGK2, SLC17A3, SLCO1B1, SLCO1B3, TBX15, TPRG1, TTC36, XAF1	171	0.082	1.107	ADD3, ADRBK2, AIF1L, AKR1B1, ANK2, ANKRD32, APITD1, ARNT2, ASUN, B3GNT7, B4GALT6, BEND5, BIK, BIRC5, C16orf59, C5orf34, CA14, CABYR, CALCB, CBX5, CCDC113, CCDC34, CCDC6, CCDC88A, CCT2, CDCA4, CDH13, CENPQ, CEP152, CETN3, CFL1, CHAF1A, CHAMP1, CMSS1, COA1, CRMP1, CSNK2A1, DCTPP1, DEPDC1, DLAT, DROSHA, DTL, EML1, EOGT, EPHA4, ERH, EXOSC9, FAM124A, FAM126A, FANCF, FAT3, FGFR1, FHOD3, GAR1, GDF3, GJC…	10	0.671	0.965	ASNS, CDK1, CRISPLD1, CTHRC1, GULP1, LAMB1, LRRN1, MAD2L1, RRM2, TUBB6	52	0.556	1.003	AGR2, AMIGO2, AMOT, ANKRD1, BBS12, C19orf69, C1orf116, CDH11, CDS1, CGA, COL1A1, DCDC2, DDX26B, DPYSL2, ENPP5, FBN1, FLNC, FLRT2, FUT8, FZD6, GABRA2, GABRB1, GALNT6, GLS, GPRC5A, HN1, KCNJ16, KLF5, LAMC1, LOX, LYPD6B, MAP9, MPZL1, MSX1, NAALAD2, OLR1, PDCD4, PLD5, RAB38, SESN3, SFN, SLC1A3, SOGA2, STXBP6, SYTL2, TDP2, TES, TMEM255A, TNNC1, TPM1, TWIST1, UGCG
M00998[PBX]	185	0.438	1.004	ABHD5, ACVR1B, ADCY6, ADK, AFTPH, AGA, AGMAT, AGT, AKR1D1, ALDOB, ANKRA2, APOA1, APOA2, APOB, APPBP2, ASGR2, BCL6, C1RL, C1orf63, C4orf32, C8B, CAMSAP3, CASP7, CD164, CD68, CDK19, CDKN1A, CGN, CHMP4C, CIB1, CIDEB, CLIP1, CNKSR3, CPEB4, CPQ, CPS1, CYP1A1, DAZAP2, DCTN3, DDC, DDX60L, DHRS3, DIP2C, DISP1, DOCK8, EFHD1, ELF3, EMC3, EMP1, EPAS1, ERGIC1, ERRFI1, F10, F2, FAM134B, FAM162A, FBXO6, FBXO8,…	74	0.509	0.959	ABCA6, ABLIM3, ADH1A, ADHFE1, AGXT, ALDH4A1, APOF, AR, BCO2, C11orf96, C1QC, C1S, C6, C8A, CAT, CLDN1, CLDN14, CNTN3, CP, CSAD, CYP2A7, CYP2B6, CYP4F12, CYP4F2, CYP8B1, DPYS, DUSP10, ECHDC3, ENPEP, EVA1A, F5, FETUB, FMO3, FOLH1, FUOM, FXYD1, GAS2, GCKR, GLS2, GRAMD1C, HAL, HAMP, HAO1, HHEX, HLF, HNMT, HPN, HRG, IFI44, ITIH4, KHK, LEPR, MAFB, MLIP, N4BP2L1, NAT8, NR1H4, PON3, PPP1R3C, PROX1, RBP5,…	294	0.082	1.093	ACPL2, ACYP1, ADNP, ADNP2, ADORA2B, ADRBK2, AEN, AGTPBP1, ALDH1A3, AMMECR1, ANK2, ANP32A, AP3M2, APEX1, ARHGAP11A, ARL6IP6, ASAP1, ASPHD2, B3GALNT1, BAX, BBS9, BCL2L12, BLMH, BRCA1, BRINP1, BRIP1, BTF3L4, C14orf166, C16orf59, C3orf14, C4orf21, CA14, CAD, CALCB, CASP3, CAV1, CCDC137, CCDC138, CCDC14, CCDC86, CCDC88A, CCNA1, CCNF, CCNJL, CDC6, CDCA3, CDCA4, CDCA5, CDCA7L, CDH13, CDR2L, CDYL, CENPA,…	20	0.238	1.107	CDK1, CRISPLD1, CTHRC1, DLK1, DPYSL3, FAR1, FGF13, FZD7, IGF2BP3, KRT19, LIN28A, LRRN1, MARCKSL1, OLFML3, PTPRZ1, RACGAP1, SERPINE2, TMEM200A, TPM4, VIM	89	0.657	0.986	ACTA2, ADAM9, ADAMTS9, AGR2, AGR3, AMIGO2, ANKS1A, ANXA1, BBS12, BMP2, BTBD3, C7orf60, CA4, CDS1, CGA, CIDEC, CLDN7, COL1A1, COL21A1, COL5A2, CTSV, CXCL5, DPEP1, EDNRB, EGF, EGFL6, F2RL1, F3, FAM217B, FBN1, FILIP1L, FSTL1, GEM, GOLGA8A, GPRC5A, HEG1, HEY1, ID4, IGF2BP2, INPP4B, ITGA3, ITGA6, ITM2C, KCNJ16, KRT7, LCT, LMCD1, LOXL1, LRP2, MMP1, MXRA5, NEDD4L, NPNT, NQO1, P4HA2, PAPPA, PAPSS1, PBK, …
M00341[GABP]	221	0.904	0.921	ABCA1, ABCC3, ABCG1, ACAA1, ACO2, ACP2, ACSL5, AGA, AGO4, AKAP9, ANG, ANXA4, AP1M1, APOA2, APOC3, APOL6, ASAH1, ASXL1, ATP1B1, B2M, BHLHE40, BLZF1, C11orf24, CALCOCO2, CAMTA2, CASP7, CBX4, CCDC92, CDKN1A, CFI, CGN, CHMP2A, CIB1, CIDEB, CMPK2, COG1, CPEB4, CRELD1, CRTC3, CTSZ, CXCL1, CYP4X1, DDIT3, DDX60L, DHRS3, DIP2C, DNAJB4, DNAJB9, DNALI1, EFNA1, EPAS1, EPS8L2, ETFA, ETFB, ETHE1, F10, FABP1, F…					384	0.083	1.095	ABI2, ACD, ACPL2, ACTA1, ACYP1, ADAM17, ADRBK2, AGO2, AGTPBP1, AIF1L, AKIRIN1, ANKRD27, AP1S2, APEX1, AQR, ARHGAP11A, ARID2, ARPC2, ASAP1, ASF1A, ASPHD2, ASUN, ATP1A2, ATP8B2, AURKA, B3GALNT1, B3GNT7, B4GALT6, BARD1, BCL11A, BMPR1A, BORA, BRIP1, BTBD10, BUB1, C10orf137, C10orf2, C11orf48, C16orf59, C17orf75, C1QBP, C1orf109, C1orf198, C21orf59, C2orf69, C3orf14, C7orf49, CACHD1, CAMSAP2, CAPRIN1,…	23	0.603	0.977	ANLN, ASNS, DLGAP5, FAR1, FZD7, GALNT7, GPX8, GSTP1, HDGFRP3, HEPH, HK1, LAMB1, NDN, PFKP, PODXL, PTPN13, SACS, TET1, TMEM200A, TTK, TUBB2B, VIM, ZNF462	109	0.793	0.926	ABCC4, ADAM9, AMIGO2, AMOTL2, APPL2, ARHGEF10, ARID3A, ASAP2, ATP1A1, BTG3, C12orf5, C1orf116, C3orf52, C7orf60, CCND2, CCNG2, CDS1, CDX2, CKB, CLDN4, CLDN7, CLIC1, COL12A1, CRYAB, CYBA, DDR1, DSC2, DUOX2, DUSP4, DUSP9, ELF4, EPS8L3, ERMP1, EZR, F2RL1, FAM129A, FAM217B, FKBP10, FOXF1, FOXQ1, FSTL1, FXYD3, GALNT10, GALNT3, GALNT6, GCNT1, GEM, GRHL2, HS6ST2, IGF2BP2, IGFBP6, ISL1, ISX, ITM2C, KDELR…
M00797[HIF-1]	297	0.083	1.096	AAMDC, ABCC3, ACAA1, ACADVL, ACVR1B, ADCY6, AGA, AGO4, AGPAT3, AHSG, AIG1, AKAP13, AKTIP, ALCAM, AMPD2, ANKRD37, ANXA4, AOAH, APLP2, APOC3, APOLD1, APPBP2, ARRDC4, ASGR2, ATG4A, ATP10D, ATP1B1, ATP8B1, ATXN1, BCDIN3D, BCL6, BHLHE40, BLZF1, BNIP3, BRI3, C11orf24, C11orf54, C12orf23, C19orf10, C4orf3, C5orf24, CACNA1D, CALML4, CAMTA2, CAPN12, CAST, CBX4, CCDC92, CCL5, CD151, CD47, CEACAM1, CEPT1, C…					419	0.256	1.058	ABHD12B, ABHD17C, ABL1, ACD, ACTA1, ADAM17, ADAMTS19, ADNP2, AGPAT5, AGTPBP1, AKIRIN1, ALDH1A3, ALDOA, AMD1, ANK2, ANKRD27, ANKRD33B, AP2B1, APEX1, ARID2, ARL2, ARMC9, ARNT2, ARPC2, ASAP1, ATAD5, ATP8B2, AUNIP, AURKA, B4GALT6, BAX, BCL11A, BCL2L12, BEND4, BEND5, BIK, BIRC5, BNC2, BORA, BRINP1, BRIP1, BTF3L4, BUB1, BUB1B, C10orf118, C10orf2, C14orf166, C1orf109, CA14, CAD, CAMSAP2, CAV1, CBX5, CCD…	29	0.398	1.091	ARMCX1, ARMCX2, ATP1B3, BEX2, BEX4, CTHRC1, DLK1, DPYSL3, ECT2, ESRP1, FZD7, HK1, IGF2BP3, KIF20A, MAD2L1, MAP1B, MARCKSL1, PFKP, PITX2, PTPRZ1, RAB34, RRM2, SERPINE2, SLC2A3, SOX11, TPM4, TUBB6, VIM, ZIC2	140	0.324	1.054	ABCC4, ADAM9, ADAMTS9, ALDH18A1, AMOTL2, ANXA2, ARG2, ARHGEF3, ARID3A, BTBD3, BTG3, C12orf5, C15orf48, CA8, CCDC80, CCND2, CCNG2, CDH11, CDKN1C, CDX2, CEACAM6, CKAP4, CLDN4, COL15A1, COL1A1, COL4A1, COL4A2, COL5A1, CXCL5, CYBA, DAB2, DDR1, DKK3, DPYSL2, DUOX2, DUSP9, EFNB2, ELF4, EPB41L3, EZR, F3, FAM217B, FHL2, FKBP10, FKBP14, FLNC, FLRT2, FMOD, FOXF1, FSTL1, FZD3, GALNT3, GATA3, GCNT1, GOLGA8A,…
M00978[LEF1TCF1]	214	0.128	1.038	ABHD2, ACAA1, ACADVL, ACMSD, ACSL5, ADCK2, AFTPH, AGMAT, AGO4, AKAP13, AKR1D1, ALCAM, ALDOB, ALG9, ALPK2, AMBP, AMPD2, ANKS4B, AOAH, APOA1, APOA2, APOC3, ARSD, ATP1B1, ATP7B, ATP8B1, ATP9A, ATXN1, BCL6, BIRC3, BLZF1, C11orf24, C11orf54, C4orf19, C5, C8orf4, CALCOCO2, CAMK2D, CAMK2N1, CAPN7, CCDC92, CFI, CHMP2A, COLEC11, COMMD3, CPEB4, CPM, CPS1, CREG1, CST3, CTSB, CTSL, CYB561A3, DCBLD1, DDX60L, …	93	0.172	1.077	ABCA9, ACADSB, ACOX1, ACOX2, ADH4, ADH6, AFM, ALDH5A1, AMDHD1, ANO1, APOC1, ASPA, BAAT, BBOX1, BCO2, CAPN3, CD163, CD1D, CFHR5, CLDN1, CNDP1, CP, CYP2A7, CYP2B6, CYP2C8, CYP2C9, CYP3A4, CYP3A7, CYP4V2, DECR1, DHODH, DPYS, ECM2, ENPEP, EPHX1, EPHX2, ETFDH, FETUB, FMO3, FUOM, GADD45G, GAS2, GC, GPLD1, GPR88, HABP2, HAO1, HAO2, HLA-DRA, HLF, HSD11B1, IFI27, IGJ, INHBE, ITIH1, ITIH2, IYD, KHK, LECT2,…	299	0.646	0.993	ABHD12B, ACTL6A, ADAMTS19, AIF1L, AKIRIN1, AKR1B1, AMMECR1, ANP32A, ANTXR1, ARNT2, ASF1A, AURKA, B3GALNT1, BIK, BRCA2, BRIX1, BUB1, BUB1B, BZW2, C10orf2, C18orf54, C3orf14, C4orf46, CBX5, CCDC160, CCDC6, CCDC88A, CCNA1, CCT2, CCT4, CDC25A, CDC25C, CDC6, CDCA3, CDCA4, CDYL, CENPH, CENPK, CENPL, CENPM, CENPQ, CEP152, CEP55, CETN3, CHAMP1, CHCHD3, CHML, CKAP2, CLGN, CNOT7, COPS3, CRMP1, CSNK1E, CTTN…	22	0.215	1.089	ACTC1, ANLN, ARMCX1, BCAT1, CRISPLD1, DPYSL3, ECT2, EPCAM, GALNT7, GPC3, IGF2BP3, KIF20A, LRRC1, LRRN1, MLLT11, PITX2, PODXL, RAB34, STK39, TMEM200A, TUBB2B, VCAN	113	0.083	1.118	ADAM9, AGR2, AKAP12, ALDH18A1, AMOTL2, ANK3, ANKS1A, ANXA1, ANXA2, APPL2, C5orf30, CA4, CCDC80, CDH11, CLDN4, CLIC1, COL12A1, COL4A1, COL4A5, COTL1, CXCL5, CYP1B1, DAB2, DCN, DKK1, DLG5, DUSP4, EGFL6, ENDOD1, ENPP5, EPS8L3, ERMP1, FHL2, FLNC, FLRT2, FMOD, FOXQ1, FUT8, FZD3, GABRA2, GEM, GLS, GNPDA2, GOLM1, GPR87, GPRC5A, GRHL2, HN1, HSD3B1, ID4, IGFBP6, INPP4B, ISL1, ISX, ITGA2, ITGA3, KLF5, LIFR…
M00237[AhR:Arnt]	188	0.086	1.088	A1CF, ABCC3, ABCG1, ABCG2, ACAA1, ACVR1B, AGA, AGPAT3, AKR1C1, AMPD2, ANG, ANPEP, APOA2, ATF6, ATP9A, BHLHE40, BLZF1, BTBD6, BTG1, C12orf23, C19orf10, C5orf24, CAMK2D, CAMK2N1, CBX4, CCDC92, CCL5, CD151, CD164, CD47, CDK19, CGN, CHIC2, CPEB4, CPQ, CREBRF, CYP1A1, DCBLD1, DGAT1, DHRS1, DHRS3, DISP1, DNAJC3, DPP7, DST, DUSP1, DUSP28, EFNA1, ELF1, ERBB2IP, ERBB3, ERGIC1, EXT1, F10, FABP1, FAM134C, F…					254	0.421	1.006	ABHD12B, ACOT7, ACPL2, ACTA1, ADAMTS3, ADO, AGTPBP1, ALYREF, APEX1, APITD1, ARNT2, ASPHD2, AUNIP, B3GALNT1, B3GNT7, BCL11A, BCL2L12, BORA, BUB1, BUB1B, BZW2, C18orf54, C1orf198, CA14, CACHD1, CASC5, CASP3, CCDC137, CCNA2, CDC123, CDC6, CEBPZ, CENPK, CENPL, CFL1, CHAF1A, CHAMP1, CHN1, CHODL, CKAP2L, CLMP, CMSS1, COL9A3, CPT1C, CRABP1, CRABP2, CRLF3, CSNK1E, CSRP2, CTTNBP2NL, CYYR1, DAZL, DCAF12L1,…	19	0.313	1.121	ACTC1, ARMCX2, ESRP1, FGF13, FZD7, HDGFRP3, KIF20A, LDHB, MARCKSL1, NDN, PFKP, RAB34, RRM2, SLC25A36, SLC39A10, SOX11, SPINT2, VIM, ZIC2	92	0.175	1.086	ABCC4, ANXA2, BAMBI, BBS12, BTG3, C12orf5, CA4, CA8, CAPN2, CASK, CCNE1, CCNG2, CD109, CD44, CDH11, CDX2, CKB, COL4A1, COL4A5, COL4A6, CORO2A, CRISPLD2, DAB2, DKK3, DLG5, DPYSL2, EFNB2, ENPP5, EPS8L3, FHL2, FKBP14, FOXF1, FOXQ1, FZD3, GEM, HEY1, HSD3B1, IKBIP, INPP4B, IQGAP1, ITGA3, LBH, LPAR1, MAP7D2, MB21D2, MOB3B, NDNF, NEDD4L, NPPB, NQO1, PCSK5, PDCD4, PDGFA, PDPN, PFKM, PIP5K1B, PKDCC, PLIN3…
M00623[Crx]	146	0.387	1.046	ABHD16A, ACADVL, ACSL5, ADCY6, ADK, AKR1C1, AMBP, AP1M1, APOLD1, AQP3, ARRDC3, ARRDC4, ATF6, ATP10D, ATP1B1, BACE1, BIRC3, C1orf53, C4orf33, C5orf24, C8orf47, CALCOCO2, CAMTA2, CASP4, CHIC2, CLIP1, CLN3, CNKSR3, COG1, COMMD3, CTBS, CTSB, DAZAP2, DCAF10, DDIT3, DENND4C, DEPTOR, DHRS1, DNAH5, DNAJC1, DOCK8, DUSP3, EBF4, EMP2, ERBB2IP, ERRFI1, ETHE1, EVI5, F10, FAM134B, FAM73A, FAM89A, FGL1, FOXA1, …	52	0.714	0.889	A1BG, ABCC6, ABLIM3, ADIRF, AHR, AKR1C2, ANGPTL3, AOX1, APOF, AQP9, AR, ASPA, C1orf168, C8A, CA5A, CLU, CNTN3, CPED1, CYP2C8, DNAJC12, EGR1, ENPEP, FETUB, GCKR, HAL, HAO2, HFE2, HLA-DRA, HPN, HSD11B1, IDO2, ITIH1, LGALS4, MFSD2A, MLIP, NFIA, NMRK1, NR1I2, OGDHL, PAH, PECR, RTP3, S100A8, SERPINA7, SHMT1, SLC27A2, SLC30A10, SLC41A2, SLCO1B1, SYBU, TAT, XAF1	219	0.087	1.074	ABCC1, ABHD17C, ACACA, ACOT7, ACVR2B, ADO, AGO2, AGTPBP1, ALDH1A3, ALDOA, ANK2, ANKRD32, AP2B1, ASAP1, ASUN, ATL1, BUB3, C10orf2, C11orf82, C18orf54, C5orf54, CACHD1, CBX5, CCDC8, CCDC88A, CCNF, CCNJ, CCT3, CCT4, CDH13, CENPE, CENPF, CENPN, CENPQ, CEP55, CEP68, CHD7, CHRDL1, CHRNA5, CHST6, CLDN6, COL9A3, CSNK1E, CSTF2, CTBP2, CTPS2, DCAF13, DDX21, DDX25, DDX39A, DIAPH2, DIMT1, DLAT, DNAJC18, E2F3…	17	0.128	1.242	ACTC1, CCNB2, DLK1, FGF13, GULP1, KIF20A, LAMB1, LIN28B, LRRC1, OLFML3, PFKP, PITX2, PTN, STK39, TUBB6, VCAN, ZNF462	71	0.3	1.037	AGR2, ANK3, ANKS1A, ANXA1, ARG2, ARL14, ARL4C, BMP2, CDH6, CKAP4, CLIC1, COL5A2, CRIM1, CSGALNACT1, DCN, DDX26B, DPP10, DUOX2, EPB41L3, EPHX4, F2RL1, F3, FSTL1, GATA3, GREM1, HEG1, HEY1, HILPDA, ID3, IGF2BP2, INPP4B, ITGA2, ITGB6, LAPTM4B, LGALS2, LIFR, LOXL1, LRP2, LRP4, MB21D2, MXRA5, NAALAD2, NDNF, NOG, NSUN7, PALLD, PARM1, PDPN, PFKM, PFN2, PNMA1, PRR15L, PRSS35, PTX3, RAB25, RHOBTB1, SH3BGRL…
[truncated: 125 more rows]
