# Supplementary material for: Gene networks and transcription factor motifs defining the differentiation of stem cells into hepatocyte-like cells
Source: J Hepatol. 2015 Oct;63(4):934–42. doi: 10.1016/j.jhep.2015.05.013 (PMC4580233; doi:10.1016/j.jhep.2015.05.013)
Supplement: Supplementary Table 10 [file mmc10.xls]

## Sheet: GO BKL
			top 10 %		top 20 %		top 30 %		top 40 %
GO-ID	Description	Size	Count	pValue	Count	pValue	Count	pValue	Count	pValue	min
GO:0042180	cellular ketone metabolic process	737	24	1.9795e-09	47	1.6992e-18	66	2.4605e-25	100	4.0917e-38	4.09167e-38
GO:0044281	small molecule metabolic process	2003	42	1.1442e-11	80	1.0891e-20	114	4.2947e-29	166	7.1728e-38	7.17284e-38
GO:0019752	carboxylic acid metabolic process	714	24	1.2784e-09	46	2.8468e-18	64	1.266e-24	98	7.39e-38	7.38998e-38
GO:0043436	oxoacid metabolic process	714	24	1.2784e-09	46	2.8468e-18	64	1.266e-24	98	7.39e-38	7.38998e-38
GO:0006082	organic acid metabolic process	722	24	1.4299e-09	46	3.4894e-18	64	1.4332e-24	98	1.1951e-37	1.19505e-37
GO:0016491	oxidoreductase activity	600	24	4.4734e-11	43	1.7157e-18	55	1.9713e-21	80	2.0294e-29	2.0294e-29
GO:0005576	extracellular region	1435	33	1.3608e-09	67	3.7497e-20	87	5.1246e-23	108	1.739e-19	5.12465e-23
GO:0072376	protein activation cascade	74	13	8.553e-13	23	8.4304e-23	24	2.6601e-21	28	9.8401e-22	8.43037e-23
GO:0006629	lipid metabolic process	1135	34	1.0848e-12	52	8.9235e-15	74	6.7513e-21	100	9.3553e-23	9.35527e-23
GO:0006956	complement activation	65	12	5.3902e-12	20	6.4004e-20	21	1.9508e-18	24	2.9526e-18	6.40041e-20
GO:0032787	monocarboxylic acid metabolic process	394	17	4.6193e-08	29	2.2736e-12	39	9.3695e-16	54	1.3762e-19	1.37616e-19
GO:0006520	cellular amino acid metabolic process	306	8	0.022914	19	6.4327e-07	28	1.8411e-10	47	6.1675e-19	6.1675e-19
GO:0044106	cellular amine metabolic process	404	11	0.0022636	24	2.0207e-08	33	4.2797e-11	53	2.0698e-18	2.06982e-18
GO:0004497	monooxygenase activity	84	12	6.2869e-11	19	2.2606e-16	21	7.1159e-16	26	1.0758e-17	1.07582e-17
GO:0009308	amine metabolic process	497	11	0.0092602	24	8.0698e-07	33	8.1949e-09	55	8.4083e-16	8.40832e-16
GO:0019748	secondary metabolic process	110	16	2.3871e-14	20	2.276e-15	23	9.5919e-16	26	1.2556e-14	9.59186e-16
GO:0001871	pattern binding	199	12	5.3851e-07	23	1.7026e-13	28	8.3617e-15	35	1.1347e-15	1.13474e-15
GO:0030247	polysaccharide binding	199	12	5.3851e-07	23	1.7026e-13	28	8.3617e-15	35	1.1347e-15	1.13474e-15
GO:0044255	cellular lipid metabolic process	746	23	1.76e-08	34	3.0485e-09	50	8.9303e-14	68	1.502e-15	1.50195e-15
GO:0003824	catalytic activity	4816	47	0.0028095	92	1.095e-05	135	1.5866e-08	220	2.2296e-15	2.22957e-15
GO:0006721	terpenoid metabolic process	51	12	5.6718e-13	14	4.7432e-13	17	5.6607e-15	18	3.5784e-13	5.66068e-15
GO:0030246	carbohydrate binding	298	12	3.1527e-05	25	7.5415e-12	30	3.1635e-12	41	9.8268e-15	9.82685e-15
GO:0005539	glycosaminoglycan binding	191	11	3.3031e-06	21	5.8341e-12	26	2.3307e-13	33	1.4259e-14	1.42595e-14
GO:0008201	heparin binding	125	8	0.00010767	18	4.4738e-12	22	1.9504e-13	27	3.2399e-14	3.23989e-14
GO:0006066	alcohol metabolic process	481	19	1.7962e-08	28	9.5827e-10	38	2.0963e-12	51	6.4433e-14	6.44328e-14
GO:0006805	xenobiotic metabolic process	91	12	1.5571e-10	17	4.0637e-13	18	7.2858e-12	23	1.5536e-13	1.55362e-13
GO:0005615	extracellular space	709	21	1.8798e-07	36	4.4936e-11	48	2.2844e-13	59	1.0268e-11	2.28438e-13
GO:0071466	cellular response to xenobiotic stimulus	94	12	2.1452e-10	17	6.3701e-13	18	1.2089e-11	23	3.2451e-13	3.24506e-13
GO:0004866	endopeptidase inhibitor activity	129	7	0.0011731	16	8.4268e-10	22	3.352e-13	23	2.1294e-10	3.35195e-13
GO:0061135	endopeptidase regulator activity	130	7	0.0012108	16	9.2841e-10	22	3.7921e-13	23	2.4768e-10	3.79208e-13
GO:0009055	electron carrier activity	228	12	1.988e-06	21	1.2379e-10	23	2.482e-09	34	3.793e-13	3.79297e-13
GO:0009611	response to wounding	1150	20	0.00092893	46	5.6688e-11	59	1.123e-11	82	5.0393e-13	5.03933e-13
GO:0001523	retinoid metabolic process	49	11	6.798e-12	13	5.8505e-12	15	1.3616e-12	16	4.0796e-11	1.36162e-12
GO:0016101	diterpenoid metabolic process	49	11	6.798e-12	13	5.8505e-12	15	1.3616e-12	16	4.0796e-11	1.36162e-12
GO:0050818	regulation of coagulation	71	4	0.040542	13	6.1849e-10	17	1.6285e-12	18	1.3188e-10	1.62846e-12
GO:0008202	steroid metabolic process	311	17	1.5897e-09	24	1.1855e-10	31	1.6653e-12	36	9.3954e-11	1.66529e-12
GO:0030414	peptidase inhibitor activity	141	7	0.0018962	16	2.8749e-09	22	1.817e-12	23	1.298e-09	1.81699e-12
GO:0006725	cellular aromatic compound metabolic process	160	6	0.019526	17	1.903e-09	18	6.5641e-08	28	2.0556e-12	2.05558e-12
GO:0006720	isoprenoid metabolic process	73	12	1.3166e-11	14	5.2375e-11	17	2.3223e-12	19	2.2561e-11	2.32225e-12
GO:0006958	complement activation, classical pathway	19	6	2.9984e-07	10	2.4406e-12	10	5.1906e-11	10	3.27e-09	2.44059e-12
GO:0002253	activation of immune response	206	12	7.2222e-07	22	2.7843e-12	24	5.1199e-11	31	4.6925e-12	2.78428e-12
GO:0016054	organic acid catabolic process	127	2	1	9	0.0014659	12	0.00017737	25	3.4826e-12	3.48256e-12
GO:0046395	carboxylic acid catabolic process	127	2	1	9	0.0014659	12	0.00017737	25	3.4826e-12	3.48256e-12
GO:0002455	humoral immune response mediated by circulating immunoglobulin	20	6	3.9179e-07	10	4.3711e-12	10	9.5262e-11	10	5.9363e-09	4.37107e-12
GO:0006959	humoral immune response	286	13	2.5792e-06	24	2.4241e-11	29	7.0843e-12	36	9.4104e-12	7.08432e-12
GO:0042221	response to chemical stimulus	4013	47	2.4926e-05	88	4.3978e-08	117	6.6921e-08	183	1.1e-11	1.10003e-11
GO:0050817	coagulation	230	7	0.0218	20	1.1381e-09	26	1.1893e-11	31	7.7715e-11	1.18933e-11
GO:0016705	oxidoreductase activity, acting on paired donors, with incorporation or reduction of molecular oxygen	98	10	1.029e-07	16	1.5685e-11	17	2.4594e-10	21	6.3576e-11	1.56846e-11
GO:0050878	regulation of body fluid levels	297	8	0.019496	21	1.4015e-08	29	1.6805e-11	35	1.1689e-10	1.68048e-11
GO:0007599	hemostasis	236	7	0.02498	20	1.7904e-09	26	2.0823e-11	32	3.0201e-11	2.0823e-11
GO:0050778	positive regulation of immune response	260	12	7.9174e-06	23	2.6442e-11	25	9.5421e-10	32	3.0746e-10	2.64423e-11
GO:0002526	acute inflammatory response	103	10	1.5341e-07	16	3.1759e-11	17	5.3828e-10	21	1.4784e-10	3.17585e-11
GO:0061134	peptidase regulator activity	202	7	0.011307	17	5.9331e-08	24	3.654e-11	28	4.2296e-10	3.65396e-11
GO:0007596	blood coagulation	224	7	0.019305	19	5.3765e-09	25	4.4405e-11	30	1.8338e-10	4.44055e-11
GO:0005792	microsome	191	13	3.7538e-08	20	4.7485e-11	22	5.5221e-10	25	1.7028e-08	4.74846e-11
GO:0030193	regulation of blood coagulation	64	2	0.8779	11	4.5262e-08	15	5.8399e-11	16	2.4638e-09	5.8399e-11
GO:0042598	vesicular fraction	194	13	4.3802e-08	20	5.845e-11	22	7.4351e-10	25	2.3058e-08	5.84498e-11
GO:0009410	response to xenobiotic stimulus	159	12	5.6755e-08	17	1.7558e-09	19	8.2399e-09	26	7.2559e-11	7.25586e-11
GO:0006952	defense response	1322	24	6.151e-05	44	5.415e-08	59	2.3867e-09	84	9.2766e-11	9.27659e-11
GO:0006631	fatty acid metabolic process	314	12	5.0203e-05	20	1.7703e-07	27	1.7508e-09	36	1.2037e-10	1.20369e-10
GO:0017144	drug metabolic process	81	9	3.2656e-07	14	2.0117e-10	16	1.5076e-10	19	1.33e-10	1.32997e-10
GO:0009310	amine catabolic process	93	4	0.09276	10	1.6622e-05	11	5.5847e-05	20	1.7986e-10	1.79859e-10
GO:0050776	regulation of immune response	413	13	0.00012161	27	1.8142e-10	29	3.3739e-08	36	1.5149e-07	1.81423e-10
GO:0008152	metabolic process	9528	73	0.0071838	148	1.5556e-05	220	1.8883e-09	336	1.8489e-10	1.8489e-10
GO:0044421	extracellular region part	933	21	1.4396e-05	37	1.7448e-08	50	2.0538e-10	63	6.6001e-09	2.05376e-10
GO:0032101	regulation of response to external stimulus	364	7	0.2038	21	3.8002e-07	30	3.7629e-10	38	4.102e-10	3.7629e-10
GO:0061041	regulation of wound healing	73	2	1	11	1.5738e-07	15	3.9808e-10	16	1.7025e-08	3.98085e-10
GO:0009056	catabolic process	1547	17	0.22362	40	0.00015734	52	0.00019647	91	4.8155e-10	4.81545e-10
GO:0009063	cellular amino acid catabolic process	77	2	1	8	0.00029322	9	0.00051015	18	4.8635e-10	4.8635e-10
GO:0071702	organic substance transport	534	13	0.0013881	21	0.00014021	30	1.9824e-06	46	1.5523e-09	1.55231e-09
GO:0055114	oxidation-reduction process	306	11	0.00023047	22	3.5656e-09	25	2.83e-08	31	6.652e-08	3.56556e-09
GO:0009605	response to external stimulus	1304	13	0.69418	39	7.171e-06	54	2.4357e-07	79	3.9301e-09	3.9301e-09
GO:0044282	small molecule catabolic process	471	5	1	16	0.0082538	21	0.0043297	42	4.0679e-09	4.06792e-09
GO:0043169	cation binding	951	13	0.13559	36	9.0716e-08	45	1.2786e-07	64	5.4356e-09	5.43563e-09
GO:0034754	cellular hormone metabolic process	114	11	2.8827e-08	13	1.5762e-07	15	1.9848e-07	20	6.5952e-09	6.59518e-09
GO:0006954	inflammatory response	754	15	0.0026609	29	2.6383e-06	39	1.6465e-07	55	7.2365e-09	7.23654e-09
GO:0043167	ion binding	963	13	0.14791	36	1.2052e-07	45	1.8491e-07	64	8.5228e-09	8.52285e-09
GO:0042060	wound healing	368	7	0.21407	22	9.1782e-08	28	1.1642e-08	34	1.0269e-07	1.1642e-08
GO:0002684	positive regulation of immune system process	392	12	0.00037354	23	5.8054e-08	28	4.7238e-08	37	1.1734e-08	1.1734e-08
GO:0070887	cellular response to chemical stimulus	951	15	0.020541	34	9.6053e-07	42	2.6363e-06	63	1.3703e-08	1.37025e-08
GO:0001848	complement binding	38	8	2.2403e-08	9	8.7859e-08	10	1.1304e-07	12	3.5092e-08	2.24028e-08
GO:0010033	response to organic substance	2078	22	0.13808	45	0.002545	65	0.00011004	106	2.325e-08	2.32501e-08
GO:0046872	metal ion binding	943	11	0.4487	34	8.1276e-07	43	7.9934e-07	62	2.4915e-08	2.49155e-08
GO:0002673	regulation of acute inflammatory response	34	5	0.00021634	9	3.5877e-08	9	6.555e-07	11	1.3183e-07	3.5877e-08
GO:2000257	regulation of protein activation cascade	24	4	0.0012161	8	4.5978e-08	8	6.3337e-07	10	4.6677e-08	4.59777e-08
GO:0008035	high-density lipoprotein particle binding	25	5	5.43e-05	8	6.0656e-08	8	8.6652e-07	10	7.4199e-08	6.06557e-08
GO:0009404	toxin metabolic process	25	6	1.3768e-06	8	6.0656e-08	8	8.6652e-07	9	1.321e-06	6.06557e-08
GO:0010953	regulation of protein maturation by peptide bond cleavage	25	5	5.43e-05	8	6.0656e-08	8	8.6652e-07	10	7.4199e-08	6.06557e-08
GO:0002252	immune effector process	467	14	8.4343e-05	25	6.1579e-08	29	4.4871e-07	36	3.1174e-06	6.15787e-08
GO:0065008	regulation of biological quality	2742	36	0.00010319	66	5.4382e-07	90	6.571e-08	127	1.0433e-07	6.57096e-08
GO:0006957	complement activation, alternative pathway	19	5	1.4436e-05	7	2.1333e-07	7	2.3187e-06	9	8.5817e-08	8.58167e-08
GO:0004867	serine-type endopeptidase inhibitor activity	61	2	0.83225	9	4.6257e-06	12	8.6335e-08	12	8.2321e-06	8.6335e-08
GO:0010817	regulation of hormone levels	370	15	9.062e-07	22	9.7365e-08	26	2.521e-07	34	1.1713e-07	9.7365e-08
GO:0004857	enzyme inhibitor activity	353	8	0.052066	18	2.3802e-05	26	1.0151e-07	30	5.2002e-06	1.0151e-07
GO:0009617	response to bacterium	507	12	0.0029691	22	1.7865e-05	26	7.665e-05	41	1.0363e-07	1.03631e-07
GO:0005509	calcium ion binding	315	6	0.29083	16	0.00010663	20	5.9109e-05	31	1.248e-07	1.24804e-07
GO:0006067	ethanol metabolic process	8	5	1.3404e-07	5	1.5854e-06	5	8.6338e-06	5	6.2281e-05	1.34038e-07
GO:0034308	primary alcohol metabolic process	8	5	1.3404e-07	5	1.5854e-06	5	8.6338e-06	5	6.2281e-05	1.34038e-07
GO:0044283	small molecule biosynthetic process	670	11	0.080811	23	0.00039166	36	2.6561e-07	48	1.8934e-07	1.89344e-07
GO:0042445	hormone metabolic process	170	11	1.061e-06	13	1.3555e-05	15	2.7901e-05	22	2.2413e-07	2.24133e-07
GO:0030449	regulation of complement activation	21	4	0.0007592	7	4.6462e-07	7	4.6792e-06	9	2.3216e-07	2.32155e-07
GO:0019318	hexose metabolic process	199	4	0.59161	11	0.0017905	19	2.9735e-07	22	3.5149e-06	2.97348e-07
GO:0046483	heterocycle metabolic process	846	10	0.51398	28	8.1914e-05	38	7.7681e-06	55	3.6383e-07	3.6383e-07
GO:0006955	immune response	1247	19	0.0061615	40	8.1797e-07	50	2.3882e-06	71	4.4839e-07	4.48391e-07
GO:0019724	B cell mediated immunity	81	6	0.00091401	11	4.567e-07	12	1.8385e-06	13	2.7245e-05	4.56705e-07
GO:0048584	positive regulation of response to stimulus	835	15	0.0063701	32	5.9589e-07	40	7.4609e-07	53	1.4907e-06	5.95888e-07
GO:0002682	regulation of immune system process	798	14	0.012638	30	2.4687e-06	39	6.905e-07	52	8.9468e-07	6.90498e-07
GO:0051704	multi-organism process	1471	18	0.083877	36	0.0015656	50	0.00023103	79	7.1847e-07	7.18467e-07
GO:0071813	lipoprotein particle binding	71	7	3.5521e-05	10	1.4756e-06	11	4.1715e-06	14	8.199e-07	8.19901e-07
GO:0071814	protein-lipid complex binding	71	7	3.5521e-05	10	1.4756e-06	11	4.1715e-06	14	8.199e-07	8.19901e-07
GO:0016125	sterol metabolic process	126	10	8.3623e-07	12	3.9696e-06	13	2.8763e-05	15	0.00014314	8.3623e-07
GO:0006950	response to stress	3312	34	0.017602	74	9.4318e-07	96	5.7711e-06	138	1.008e-05	9.4318e-07
GO:0044238	primary metabolic process	8623	66	0.032677	136	6.9421e-05	197	1.0628e-06	297	1.5608e-06	1.06279e-06
GO:0044248	cellular catabolic process	1173	10	1	28	0.014312	36	0.021939	67	1.1137e-06	1.11371e-06
GO:0034612	response to tumor necrosis factor	156	6	0.017542	10	0.0012524	12	0.0011937	20	1.3087e-06	1.30874e-06
GO:0050819	negative regulation of coagulation	37	2	0.4331	7	2.3645e-05	9	1.359e-06	10	4.2603e-06	1.35896e-06
GO:0016064	immunoglobulin mediated immune response	71	6	0.00046947	10	1.4756e-06	11	4.1715e-06	12	4.0982e-05	1.47555e-06
GO:0008391	arachidonic acid monooxygenase activity	8	3	0.001201	5	1.5854e-06	5	8.6338e-06	5	6.2281e-05	1.58543e-06
GO:0008206	bile acid metabolic process	38	4	0.0052106	6	0.00042016	9	1.7354e-06	10	5.3799e-06	1.73537e-06
GO:0046943	carboxylic acid transmembrane transporter activity	144	6	0.0124	7	0.057258	11	0.0025961	19	1.8252e-06	1.82519e-06
GO:0046942	carboxylic acid transport	210	7	0.013767	9	0.034972	13	0.0043629	23	2.1314e-06	2.13142e-06
GO:0002460	adaptive immune response based on somatic recombination of immune receptors built from immunoglobulin superfamily domains	172	6	0.027532	14	2.2373e-06	16	5.8758e-06	17	0.00036345	2.23727e-06
GO:0006953	acute-phase response	40	6	2.3356e-05	8	2.3701e-06	8	3.4293e-05	9	7.9648e-05	2.37014e-06
GO:0005996	monosaccharide metabolic process	229	4	0.78466	11	0.0055782	19	2.3977e-06	24	2.4598e-06	2.39771e-06
GO:0008401	retinoic acid 4-hydroxylase activity	12	4	8.9622e-05	5	1.7852e-05	6	2.6605e-06	6	2.952e-05	2.66055e-06
GO:0022804	active transmembrane transporter activity	362	9	0.015501	11	0.11715	19	0.0012735	31	2.7759e-06	2.77588e-06
GO:0009636	response to toxin	148	8	0.00032452	12	2.1261e-05	12	0.00072354	19	2.7784e-06	2.77836e-06
GO:0050727	regulation of inflammatory response	165	5	0.11625	12	6.5125e-05	16	3.5116e-06	19	1.3795e-05	3.51163e-06
GO:0002250	adaptive immune response	179	6	0.032939	14	3.5387e-06	16	9.5195e-06	17	0.00059915	3.53872e-06
GO:0006069	ethanol oxidation	6	4	3.8283e-06	4	2.9034e-05	4	0.00011016	4	0.00050022	3.82829e-06
GO:0002920	regulation of humoral immune response	29	4	0.0022882	7	4.3974e-06	7	4.6188e-05	9	5.1862e-06	4.39737e-06
GO:0005342	organic acid transmembrane transporter activity	153	6	0.016193	7	0.075403	11	0.0041522	19	4.6388e-06	4.63882e-06
GO:0030195	negative regulation of blood coagulation	31	1	1	6	0.00013389	8	4.6396e-06	9	9.4268e-06	4.63958e-06
GO:0015849	organic acid transport	220	7	0.017563	9	0.045929	13	0.0065945	23	4.7812e-06	4.78116e-06
GO:0002376	immune system process	2074	23	0.070343	51	2.3345e-05	66	5.1926e-05	98	4.8151e-06	4.8151e-06
GO:0044271	cellular nitrogen compound biosynthetic process	614	6	1	14	0.28742	26	0.0016817	42	6.0819e-06	6.08191e-06
GO:0006006	glucose metabolic process	174	4	0.41468	9	0.011428	16	6.852e-06	19	3.0594e-05	6.85199e-06
GO:0009719	response to endogenous stimulus	1133	12	0.59946	29	0.0043961	42	0.00019592	63	7.3834e-06	7.38343e-06
GO:0080134	regulation of response to stress	744	7	1	23	0.0017827	35	8.4595e-06	45	5.4974e-05	8.4595e-06
GO:0005579	membrane attack complex	7	4	8.5575e-06	4	6.5506e-05	4	0.00023439	4	0.0010056	8.55749e-06
GO:0070613	regulation of protein processing	48	5	0.00099423	8	9.7479e-06	8	0.00012917	10	4.811e-05	9.74789e-06
GO:0042493	response to drug	867	18	0.00029539	28	0.00012308	37	3.6761e-05	52	1.074e-05	1.07396e-05
GO:0016903	oxidoreductase activity, acting on the aldehyde or oxo group of donors	41	4	0.0067185	4	0.048539	6	0.0039518	10	1.0998e-05	1.09981e-05
GO:0006775	fat-soluble vitamin metabolic process	43	6	3.4722e-05	6	0.00082468	8	5.7778e-05	10	1.7524e-05	1.75243e-05
GO:0008289	lipid binding	437	13	0.00020897	20	2.7681e-05	25	1.8763e-05	32	4.6049e-05	1.87633e-05
GO:0019439	aromatic compound catabolic process	26	1	1	4	0.011538	4	0.031306	8	2.7758e-05	2.77577e-05
GO:0051239	regulation of multicellular organismal process	1699	14	1	36	0.018442	58	3.2947e-05	75	0.001416	3.29468e-05
GO:0005215	transporter activity	1239	19	0.0057947	30	0.0074247	41	0.0028482	65	3.3238e-05	3.32383e-05
GO:0048583	regulation of response to stimulus	2407	21	0.64997	54	0.00014503	74	3.4489e-05	98	0.0017952	3.44886e-05
GO:0009069	serine family amino acid metabolic process	36	4	0.004387	4	0.032189	5	0.014574	9	3.5295e-05	3.52954e-05
GO:0008015	blood circulation	333	4	1	15	0.00081484	21	3.6588e-05	24	0.0010346	3.65881e-05
GO:0008395	steroid hydroxylase activity	19	4	0.00052331	5	0.0001933	6	5.3404e-05	7	3.6931e-05	3.69315e-05
GO:0017143	insecticide metabolic process	3	3	3.7801e-05	3	0.00014496	3	0.00039406	3	0.0010989	3.78007e-05
GO:0051707	response to other organism	1165	14	0.22267	28	0.013	37	0.012097	62	3.8477e-05	3.84766e-05
GO:0015171	amino acid transmembrane transporter activity	98	3	0.43169	4	0.42224	8	0.012536	14	4.0059e-05	4.00592e-05
GO:0044237	cellular metabolic process	8623	59	0.70566	124	0.04118	184	0.0015663	290	4.4834e-05	4.48336e-05
GO:0010876	lipid localization	202	8	0.0022945	13	8.3897e-05	16	4.6186e-05	20	6.4224e-05	4.61861e-05
GO:0006575	cellular modified amino acid metabolic process	100	4	0.11663	7	0.0093627	9	0.0034347	14	4.9329e-05	4.93293e-05
GO:0051917	regulation of fibrinolysis	13	1	1	4	0.00094148	5	0.00014533	6	4.9502e-05	4.9502e-05
GO:0009607	response to biotic stimulus	1231	14	0.31824	28	0.026991	37	0.026339	64	5.2382e-05	5.23815e-05
GO:0008203	cholesterol metabolic process	113	8	5.4012e-05	10	8.8502e-05	11	0.00032943	13	0.00081565	5.40123e-05
GO:0016614	oxidoreductase activity, acting on CH-OH group of donors	117	7	0.00068132	9	0.00081168	11	0.00043822	15	6.0812e-05	6.0812e-05
GO:0005739	mitochondrion	875	9	1	12	1	26	0.11841	50	6.591e-05	6.59095e-05
GO:0005496	steroid binding	62	4	0.025759	8	6.6161e-05	8	0.0007555	8	0.010482	6.61607e-05
GO:0046394	carboxylic acid biosynthetic process	221	6	0.082814	11	0.0042403	15	0.00052975	21	6.6698e-05	6.66977e-05
GO:0006766	vitamin metabolic process	75	6	0.00063382	6	0.012506	9	0.00042374	12	6.7743e-05	6.77431e-05
GO:0016053	organic acid biosynthetic process	222	6	0.084409	11	0.004394	15	0.00055629	21	7.0982e-05	7.09823e-05
GO:0005319	lipid transporter activity	96	6	0.0020815	8	0.001332	11	7.5501e-05	13	0.00015928	7.55011e-05
GO:0016627	oxidoreductase activity, acting on the CH-CH group of donors	40			1	1	5	0.022018	9	7.9648e-05	7.96477e-05
GO:0005275	amine transmembrane transporter activity	120	4	0.20344	5	0.27656	9	0.011458	15	8.0088e-05	8.00884e-05
GO:0008207	C21-steroid hormone metabolic process	45	5	0.00076367	7	8.6781e-05	8	8.0994e-05	9	0.00020703	8.09939e-05
GO:0050820	positive regulation of coagulation	16	2	0.15394	5	8.3875e-05	5	0.00041945	6	0.00018398	8.38751e-05
GO:0006869	lipid transport	188	7	0.0074832	12	0.00021682	15	8.8952e-05	19	8.4326e-05	8.4326e-05
GO:0051241	negative regulation of multicellular organismal process	213	4	0.66386	12	0.0007191	16	8.7358e-05	20	0.00013784	8.73582e-05
GO:0051605	protein maturation by peptide bond cleavage	77	5	0.0062369	8	0.00029322	9	0.00051015	12	8.7592e-05	8.75921e-05
GO:0042737	drug catabolic process	12	4	8.9622e-05	4	0.00069514	4	0.0024121	5	0.00063509	8.96224e-05
GO:0006776	vitamin A metabolic process	33	5	0.00019001	5	0.002653	7	0.00011009	8	0.00016421	0.00011009
GO:0032994	protein-lipid complex	3	2	0.0072753	3	0.00014496	3	0.00039406	3	0.0010989	0.000144956
GO:0034358	plasma lipoprotein particle	3	2	0.0072753	3	0.00014496	3	0.00039406	3	0.0010989	0.000144956
GO:0034364	high-density lipoprotein particle	3	2	0.0072753	3	0.00014496	3	0.00039406	3	0.0010989	0.000144956
GO:0004022	alcohol dehydrogenase (NAD) activity	14	4	0.0001633	4	0.0012681	4	0.0042838	5	0.0012984	0.000163304
GO:0034097	response to cytokine stimulus	631	9	0.31061	16	0.10662	21	0.082245	39	0.00016491	0.000164912
GO:0016525	negative regulation of angiogenesis	105	3	0.48884	7	0.012135	11	0.00017227	12	0.0016147	0.000172269
GO:0006576	cellular biogenic amine metabolic process	127	6	0.0069599	10	0.00023223	12	0.00017737	14	0.00065536	0.000177372
GO:0016709	oxidoreductase activity, acting on paired donors, with incorporation or reduction of molecular oxygen, NADH or NADPH as one donor, and incorporation of one atom of oxygen	16	3	0.0069034	4	0.0021049	4	0.0069059	6	0.00018398	0.000183983
GO:0042730	fibrinolysis	16	1	1	4	0.0021049	5	0.00041945	6	0.00018398	0.000183983
GO:0046113	nucleobase catabolic process	5	1	0.5957	3	0.0011827	3	0.0029565	4	0.00018573	0.00018573
GO:0022892	substrate-specific transporter activity	1015	16	0.013957	24	0.036421	34	0.0085052	54	0.0001861	0.000186104
GO:0003013	circulatory system process	373	4	1	15	0.002654	21	0.00019268	24	0.0048435	0.000192684
GO:0016616	oxidoreductase activity, acting on the CH-OH group of donors, NAD or NADP as acceptor	99	7	0.0002461	8	0.0016219	9	0.0032023	13	0.00021358	0.00021358
GO:0008236	serine-type peptidase activity	115	1	1	7	0.018594	10	0.0019614	14	0.00022351	0.000223505
GO:0022857	transmembrane transporter activity	971	16	0.0089503	23	0.044098	32	0.01464	52	0.00023096	0.000230964
GO:0042448	progesterone metabolic process	25	4	0.0013884	5	0.00075169	6	0.00026974	7	0.00023384	0.000233837
GO:0002449	lymphocyte mediated immunity	224	6	0.087025	13	0.00023454	15	0.00061629	17	0.0068268	0.000234538
GO:0043498	cell surface binding	53	4	0.015476	7	0.00023963	8	0.0002621	9	0.00075694	0.000239631
GO:0051186	cofactor metabolic process	185	2	1	7	0.17754	10	0.044	18	0.00024741	0.000247407
GO:0016042	lipid catabolic process	151	5	0.083955	8	0.018649	10	0.012642	16	0.00028241	0.000282408
GO:0009725	response to hormone stimulus	929	11	0.41149	21	0.10403	33	0.0041633	50	0.00030796	0.000307957
GO:0005624	membrane fraction	1268	22	0.00034995	31	0.0055086	38	0.023924	51	0.084462	0.000349953
GO:0017171	serine hydrolase activity	121	1	1	7	0.024666	10	0.0029095	14	0.0003907	0.000390702
GO:0006206	pyrimidine base metabolic process	11	1	0.9822	4	0.00047676	4	0.0016882	5	0.00039215	0.00039215
GO:0016620	oxidoreductase activity, acting on the aldehyde or oxo group of donors, NAD or NADP as acceptor	27	3	0.027669	3	0.1143	4	0.035264	7	0.0003957	0.000395696
GO:0042742	defense response to bacterium	141	5	0.068041	8	0.013117	12	0.00046551	15	0.00051019	0.000465506
GO:0006694	steroid biosynthetic process	166	6	0.023114	10	0.0020031	13	0.00047784	16	0.00084785	0.000477838
GO:0000096	sulfur amino acid metabolic process	28	4	0.0020838	4	0.014538	6	0.00050242	6	0.0040341	0.000502421
GO:0009066	aspartate family amino acid metabolic process	29	2	0.31557	3	0.13375	4	0.044143	7	0.00063804	0.000638041
GO:0006865	amino acid transport	110	3	0.5458	4	0.51759	6	0.22295	13	0.00063891	0.000638905
GO:0034440	lipid oxidation	65	2	0.89532	5	0.038279	6	0.02936	10	0.00064066	0.000640662
GO:0009820	alkaloid metabolic process	12	3	0.0033096	4	0.00069514	4	0.0024121	4	0.0089608	0.000695136
GO:0043499	eukaryotic cell surface binding	20	3	0.012956	4	0.0048747	5	0.0012509	6	0.00070113	0.000701134
GO:0050667	homocysteine metabolic process	9	2	0.059463	2	0.13447	4	0.00071717	4	0.002846	0.00071717
GO:0005626	insoluble fraction	1333	22	0.00073091	32	0.0058058	39	0.03056	52	0.12026	0.000730914
GO:0006094	gluconeogenesis	30	1	1	3	0.14602	6	0.00073565	7	0.00078669	0.000735655
GO:0004252	serine-type endopeptidase activity	53			3	0.37955	5	0.058199	9	0.00075694	0.000756937
GO:0008217	regulation of blood pressure	125	3	0.67711	8	0.007137	11	0.00076623	12	0.007064	0.000766226
GO:0019882	antigen processing and presentation	81	1	1	3	0.71667	4	0.46146	11	0.0007755	0.000775496
GO:0015179	L-amino acid transmembrane transporter activity	67	2	0.91816	3	0.55207	6	0.033258	10	0.00081041	0.000810414
GO:0016019	peptidoglycan receptor activity	7	3	0.00081472	3	0.0035486	3	0.0083897	3	0.02147	0.000814724
GO:0042537	benzene-containing compound metabolic process	54	3	0.15395	5	0.018584	5	0.062845	9	0.00085867	0.000858669
GO:0051262	protein tetramerization	54	4	0.016476	6	0.0027105	7	0.002388	9	0.00085867	0.000858669
GO:0016645	oxidoreductase activity, acting on the CH-NH group of donors	31	2	0.35287	5	0.0019991	6	0.00088459	7	0.00094898	0.000884587
GO:0001846	opsonin binding	26	4	0.0016042	5	0.00089965	5	0.0041709	6	0.0027577	0.000899653
GO:0005777	peroxisome	98	1	1	6	0.04042	8	0.012536	12	0.00090277	0.000902768
GO:0006699	bile acid biosynthetic process	21	2	0.20958	4	0.0058245	5	0.0015771	6	0.0009041	0.000904101
GO:0043434	response to peptide hormone stimulus	245	4	0.88801	8	0.22867	12	0.037343	20	0.00090568	0.000905682
GO:0003823	antigen binding	42	3	0.084305	5	0.0075713	6	0.0043852	8	0.00090652	0.000906524
GO:0045087	innate immune response	375	7	0.19828	14	0.008199	17	0.012715	26	0.00094284	0.000942842
GO:0046165	alcohol biosynthetic process	64	3	0.19859	5	0.036316	8	0.00094449	9	0.0027567	0.000944491
GO:0006081	cellular aldehyde metabolic process	31	4	0.0028863	4	0.019564	4	0.052686	7	0.00094898	0.000948985
GO:0042579	microbody	99	1	1	6	0.042362	8	0.013133	12	0.0009719	0.000971896
GO:0001867	complement activation, lectin pathway	7	1	0.73383	3	0.0035486	3	0.0083897	4	0.0010056	0.00100561
GO:0031347	regulation of defense response	334	5	0.79242	13	0.0092322	18	0.0014807	24	0.001082	0.00108202
GO:0006208	pyrimidine base catabolic process	3	1	0.43136	2	0.018692	2	0.030556	3	0.0010989	0.00109892
GO:0019216	regulation of lipid metabolic process	190	5	0.19517	7	0.19801	12	0.0064361	17	0.0011176	0.00111757
GO:0002443	leukocyte mediated immunity	262	6	0.16703	13	0.0011356	15	0.0031997	18	0.012981	0.00113563
GO:0016829	lyase activity	136	2	1	4	0.77269	10	0.0066767	14	0.0012429	0.00124294
GO:0008209	androgen metabolic process	33	4	0.0031712	4	0.02473	6	0.0012654	6	0.0093399	0.00126537
GO:0032868	response to insulin stimulus	174			5	0.63316	9	0.08231	16	0.0013542	0.00135422
GO:0000267	cell fraction	1622	24	0.0013901	35	0.016274	45	0.033177	62	0.096045	0.00139014
GO:0006586	indolalkylamine metabolic process	23	2	0.24004	4	0.007406	5	0.0023994	6	0.0014404	0.0014404
GO:0003674	molecular_function	14749	89	1	185	0.26853	274	0.0066219	433	0.0014457	0.00144566
GO:0043190	ATP-binding cassette (ABC) transporter complex	46	3	0.10498	4	0.068887	6	0.0068498	8	0.0016209	0.0016209
GO:0008610	lipid biosynthetic process	470	9	0.078226	14	0.051569	22	0.0016327	27	0.010449	0.0016327
GO:0030194	positive regulation of blood coagulation	15	1	1	4	0.0016466	4	0.0055889	5	0.0018086	0.00164658
GO:0017085	response to insecticide	9	3	0.0017139	3	0.0075934	3	0.0156	3	0.039999	0.0017139
GO:0050997	quaternary ammonium group binding	9	3	0.0017139	3	0.0075934	3	0.0156	3	0.039999	0.0017139
GO:0019319	hexose biosynthetic process	35	1	1	3	0.20965	6	0.0017288	7	0.0018928	0.00172877
GO:0009112	nucleobase metabolic process	30	1	1	5	0.0017303	5	0.0075208	6	0.0058532	0.00173026
GO:0000038	very long-chain fatty acid metabolic process	55	5	0.0017676	6	0.0029663	7	0.0026312	7	0.023664	0.00176764
GO:0006569	tryptophan catabolic process	8	1	0.80768	3	0.005329	3	0.012381	4	0.0017849	0.00178494
GO:0046218	indolalkylamine catabolic process	8	1	0.80768	3	0.005329	3	0.012381	4	0.0017849	0.00178494
GO:0008483	transaminase activity	24	2	0.25769	3	0.087979	4	0.02561	6	0.0017981	0.00179808
GO:0042430	indole-containing compound metabolic process	24	2	0.25769	4	0.0085912	5	0.0029035	6	0.0017981	0.00179808
GO:0006568	tryptophan metabolic process	15	1	1	3	0.027279	4	0.0055889	5	0.0018086	0.00180863
GO:0009074	aromatic amino acid family catabolic process	15	1	1	3	0.027279	3	0.0544	5	0.0018086	0.00180863
GO:0009309	amine biosynthetic process	108	2	1	4	0.49501	6	0.21229	12	0.0020297	0.00202966
GO:0018958	phenol-containing compound metabolic process	48	2	0.62467	4	0.079206	4	0.18531	8	0.0021258	0.00212583
GO:0010035	response to inorganic substance	503	9	0.11006	18	0.0021316	21	0.0092969	27	0.023854	0.00213161
GO:0019395	fatty acid oxidation	62	2	0.85332	4	0.16988	5	0.10061	9	0.0022266	0.00222664
GO:0016769	transferase activity, transferring nitrogenous groups	25	2	0.27172	3	0.095709	4	0.029486	6	0.0022433	0.00224328
GO:0070741	response to interleukin-6	29	4	0.0022882	4	0.016466	4	0.044143	6	0.0048875	0.00228817
GO:0042572	retinol metabolic process	10	3	0.0022947	3	0.0093279	3	0.020835	3	0.05222	0.00229473
GO:0042834	peptidoglycan binding	10	3	0.0022947	3	0.0093279	3	0.020835	4	0.0043794	0.00229473
GO:0015837	amine transport	184	4	0.49134	5	0.71548	9	0.10973	16	0.0024439	0.00244386
GO:0008652	cellular amino acid biosynthetic process	63	2	0.85587	4	0.17782	5	0.1064	9	0.0024802	0.00248018
GO:0008210	estrogen metabolic process	37	4	0.0048029	4	0.035327	4	0.08945	7	0.0026634	0.00266344
GO:0030258	lipid modification	129	2	1	6	0.1258	7	0.15092	13	0.0026675	0.00266754
GO:0010565	regulation of cellular ketone metabolic process	79	1	1	3	0.70891	7	0.016681	10	0.0027554	0.00275539
GO:0015893	drug transport	64	4	0.028435	5	0.036316	7	0.0061634	9	0.0027567	0.00275673
GO:0002237	response to molecule of bacterial origin	148	5	0.081026	7	0.065682	7	0.25894	14	0.0027598	0.00275978
GO:0006563	L-serine metabolic process	9	2	0.059463	2	0.13447	2	0.19314	4	0.002846	0.00284598
GO:0042436	indole-containing compound catabolic process	9	1	0.86538	3	0.0075934	3	0.0156	4	0.002846	0.00284598
GO:0050746	regulation of lipoprotein metabolic process	9	1	0.86538	3	0.0075934	3	0.0156	4	0.002846	0.00284598
GO:0051354	negative regulation of oxidoreductase activity	5	1	0.5957	2	0.049033	3	0.0029565	3	0.0077758	0.00295648
GO:0006732	coenzyme metabolic process	131	1	1	6	0.13434	8	0.054429	13	0.0030114	0.00301141
GO:0048247	lymphocyte chemotaxis	38			1	1	3	0.34691	7	0.0030455	0.00304547
GO:0001897	cytolysis by symbiont of host cells	2	2	0.0031833	2	0.0079278	2	0.0133	2	0.023611	0.00318329
GO:0001907	killing by symbiont of host cells	2	2	0.0031833	2	0.0079278	2	0.0133	2	0.023611	0.00318329
GO:0016098	monoterpenoid metabolic process	2	2	0.0031833	2	0.0079278	2	0.0133	2	0.023611	0.00318329
GO:0033695	oxidoreductase activity, acting on CH or CH2 groups, quinone or similar compound as acceptor	2	2	0.0031833	2	0.0079278	2	0.0133	2	0.023611	0.00318329
GO:0034875	caffeine oxidase activity	2	2	0.0031833	2	0.0079278	2	0.0133	2	0.023611	0.00318329
GO:0044004	disruption by symbiont of host cells	2	2	0.0031833	2	0.0079278	2	0.0133	2	0.023611	0.00318329
GO:0051715	cytolysis in other organism	2	2	0.0031833	2	0.0079278	2	0.0133	2	0.023611	0.00318329
GO:0051801	cytolysis in other organism involved in symbiotic interaction	2	2	0.0031833	2	0.0079278	2	0.0133	2	0.023611	0.00318329
GO:0051818	disruption of cells of other organism involved in symbiotic interaction	2	2	0.0031833	2	0.0079278	2	0.0133	2	0.023611	0.00318329
GO:0051883	killing of cells in other organism involved in symbiotic interaction	2	2	0.0031833	2	0.0079278	2	0.0133	2	0.023611	0.00318329
GO:0052025	modification by symbiont of host cell membrane	2	2	0.0031833	2	0.0079278	2	0.0133	2	0.023611	0.00318329
GO:0052043	modification by symbiont of host cellular component	2	2	0.0031833	2	0.0079278	2	0.0133	2	0.023611	0.00318329
GO:0052111	modification by symbiont of host structure	2	2	0.0031833	2	0.0079278	2	0.0133	2	0.023611	0.00318329
GO:0052185	modification of structure of other organism involved in symbiotic interaction	2	2	0.0031833	2	0.0079278	2	0.0133	2	0.023611	0.00318329
GO:0052188	modification of cellular component in other organism involved in symbiotic interaction	2	2	0.0031833	2	0.0079278	2	0.0133	2	0.023611	0.00318329
GO:0052332	modification by organism of cell membrane in other organism involved in symbiotic interaction	2	2	0.0031833	2	0.0079278	2	0.0133	2	0.023611	0.00318329
GO:0070989	oxidative demethylation	2	2	0.0031833	2	0.0079278	2	0.0133	2	0.023611	0.00318329
GO:0048518	positive regulation of biological process	3707	26	1	66	0.0097756	93	0.0032107	132	0.021163	0.00321071
GO:0050722	regulation of interleukin-1 beta biosynthetic process	12	3	0.0033096	3	0.015383	3	0.032043	3	0.076122	0.00330961
GO:0004499	flavin-containing monooxygenase activity	4	1	0.50663	1	0.56228	1	0.56063	3	0.0035117	0.00351166
GO:0006553	lysine metabolic process	4			1	0.56228	2	0.050205	3	0.0035117	0.00351166
GO:0019865	immunoglobulin binding	52	2	0.6823	2	1	4	0.22533	8	0.0035227	0.00352267
GO:0005497	androgen binding	7	1	0.73383	3	0.0035486	3	0.0083897	3	0.02147	0.00354857
GO:0016725	oxidoreductase activity, acting on CH or CH2 groups	7	2	0.037239	3	0.0035486	3	0.0083897	3	0.02147	0.00354857
GO:0009743	response to carbohydrate stimulus	82	1	1	3	0.73531	6	0.074789	10	0.003608	0.003608
GO:0030301	cholesterol transport	67	3	0.22145	5	0.043147	6	0.033258	9	0.0037904	0.00379038
GO:0072676	lymphocyte migration	40			1	1	3	0.38436	7	0.0041332	0.00413323
GO:0006690	icosanoid metabolic process	127	4	0.20505	7	0.031349	10	0.0041538	10	0.058908	0.00415381
GO:0005310	dicarboxylic acid transmembrane transporter activity	13	3	0.0042281	3	0.018278	3	0.039427	3	0.089817	0.00422808
GO:0009068	aspartate family amino acid catabolic process	10			1	0.98971	1	0.96909	4	0.0043794	0.00437942
GO:0010038	response to metal ion	304	7	0.086994	13	0.0044165	15	0.012871	18	0.050203	0.00441652
GO:0046128	purine ribonucleoside metabolic process	29			1	1	4	0.044143	6	0.0048875	0.00488751
GO:0071705	nitrogen compound transport	239	5	0.32393	7	0.3695	11	0.07727	18	0.0049603	0.00496034
GO:0008329	pattern recognition receptor activity	14	3	0.0051227	3	0.022451	3	0.047465	3	0.10711	0.00512271
GO:0008285	negative regulation of cell proliferation	1027	6	1	20	0.35914	35	0.005483	45	0.038842	0.00548299
GO:0015291	secondary active transmembrane transporter activity	140	4	0.26726	5	0.38453	10	0.0081811	13	0.0055786	0.00557864
GO:0046364	monosaccharide biosynthetic process	44	1	1	3	0.28905	6	0.0055856	7	0.0072438	0.00558561
GO:0070555	response to interleukin-1	56	2	0.75149	4	0.12493	5	0.073041	8	0.0057453	0.00574534
GO:0016485	protein processing	200	5	0.19885	9	0.026575	12	0.0094603	16	0.0057938	0.00579376
GO:0033559	unsaturated fatty acid metabolic process	134	4	0.23666	7	0.040435	10	0.0061282	10	0.079523	0.00612817
GO:0072593	reactive oxygen species metabolic process	109	4	0.15173	6	0.064556	9	0.006159	10	0.025137	0.00615896
GO:0006835	dicarboxylic acid transport	15	3	0.0062201	3	0.027279	3	0.0544	3	0.12239	0.00622007
GO:0050720	interleukin-1 beta biosynthetic process	15	3	0.0062201	3	0.027279	3	0.0544	3	0.12239	0.00622007
GO:0040014	regulation of multicellular organism growth	29	1	1	4	0.016466	5	0.0065923	5	0.029295	0.00659232
GO:0015833	peptide transport	158	3	0.99362	9	0.0066871	10	0.016714	12	0.038745	0.00668713
GO:0030595	leukocyte chemotaxis	203	2	1	7	0.26532	11	0.029818	16	0.0068158	0.00681583
GO:0033344	cholesterol efflux	20	1	1	2	0.40179	2	0.45981	5	0.0069004	0.00690039
GO:0005416	cation:amino acid symporter activity	16	1	1	2	0.28905	4	0.0069059	4	0.023383	0.00690586
GO:0042278	purine nucleoside metabolic process	31			1	1	4	0.052686	6	0.0069345	0.00693452
GO:0042402	cellular biogenic amine catabolic process	22	2	0.22559	4	0.0069542	4	0.018929	5	0.010224	0.00695418
GO:0005506	iron ion binding	73			4	0.26894	5	0.17328	9	0.0069665	0.00696652
GO:0015918	sterol transport	73	3	0.26411	5	0.059902	6	0.048179	9	0.0069665	0.00696652
GO:0061039	ovum-producing ovary development	66	1	1	4	0.20198	7	0.007142	7	0.049915	0.00714198
GO:0008233	peptidase activity	482	4	1	11	0.42072	17	0.10505	28	0.0072652	0.00726521
GO:0015127	bilirubin transmembrane transporter activity	3	2	0.0072753	2	0.018692	2	0.030556	2	0.053103	0.00727526
GO:0015723	bilirubin transport	3	2	0.0072753	2	0.018692	2	0.030556	2	0.053103	0.00727526
GO:0019115	benzaldehyde dehydrogenase activity	3	2	0.0072753	2	0.018692	2	0.030556	2	0.053103	0.00727526
GO:0035821	modification of morphology or physiology of other organism	3	2	0.0072753	2	0.018692	2	0.030556	2	0.053103	0.00727526
GO:0044003	modification by symbiont of host morphology or physiology	3	2	0.0072753	2	0.018692	2	0.030556	2	0.053103	0.00727526
GO:0050649	testosterone 6-beta-hydroxylase activity	3	2	0.0072753	2	0.018692	2	0.030556	2	0.053103	0.00727526
GO:0051817	modification of morphology or physiology of other organism involved in symbiotic interaction	3	2	0.0072753	2	0.018692	2	0.030556	2	0.053103	0.00727526
GO:0010906	regulation of glucose metabolic process	47	2	0.60278	4	0.074221	6	0.0075555	7	0.010302	0.00755554
GO:0060326	cell chemotaxis	206	2	1	7	0.27564	11	0.030952	16	0.007721	0.00772099
GO:0006591	ornithine metabolic process	5							3	0.0077758	0.0077758
GO:0034442	regulation of lipoprotein oxidation	5			2	0.049033	2	0.074855	3	0.0077758	0.0077758
GO:0051918	negative regulation of fibrinolysis	5			2	0.049033	2	0.074855	3	0.0077758	0.0077758
GO:0019842	vitamin binding	59	2	0.78929	4	0.14626	5	0.084917	8	0.0078612	0.00786123
GO:0002353	plasma kallikrein-kinin cascade	2	1	0.32998	2	0.0079278	2	0.0133	2	0.023611	0.00792783
GO:0004882	androgen receptor activity	2			2	0.0079278	2	0.0133	2	0.023611	0.00792783
GO:0005332	gamma-aminobutyric acid:sodium symporter activity	2	1	0.32998	2	0.0079278	2	0.0133	2	0.023611	0.00792783
GO:0045360	regulation of interleukin-1 biosynthetic process	17	3	0.0081661	3	0.036733	3	0.073525	3	0.16197	0.00816611
GO:0010675	regulation of cellular carbohydrate metabolic process	75	2	1	4	0.24417	6	0.052458	9	0.0082463	0.00824628
GO:0050896	response to stimulus	8563	63	0.15168	127	0.0082818	174	0.043044	267	0.052088	0.00828183
GO:0015185	L-gamma-aminobutyric acid transmembrane transporter activity	7	1	0.73383	2	0.089111	3	0.0083897	3	0.02147	0.00838971
GO:0042558	pteridine-containing compound metabolic process	21			3	0.063883	3	0.12003	5	0.0084244	0.00842436
GO:0051093	negative regulation of developmental process	274	3	1	8	0.31241	14	0.013059	19	0.0087791	0.00877908
GO:0003995	acyl-CoA dehydrogenase activity	12					2	0.24965	4	0.0089608	0.00896085
GO:0015174	basic amino acid transmembrane transporter activity	12	1	1	1	1	2	0.24965	4	0.0089608	0.00896085
GO:0042161	lipoprotein oxidation	12	1	1	3	0.015383	3	0.032043	4	0.0089608	0.00896085
GO:0046983	protein dimerization activity	997	9	1	19	0.408	29	0.10241	47	0.008996	0.00899595
GO:0001101	response to acid	61	2	0.83225	4	0.16143	6	0.023327	8	0.0095987	0.00959869
GO:0045416	positive regulation of interleukin-8 biosynthetic process	77	2	1	2	1	5	0.20549	9	0.0097067	0.00970669
GO:0051604	protein maturation	211	5	0.23688	9	0.035944	12	0.013136	16	0.0097244	0.00972442
GO:0044262	cellular carbohydrate metabolic process	494	4	1	11	0.47474	19	0.033154	28	0.010198	0.0101976
GO:0015238	drug transmembrane transporter activity	47	3	0.11012	4	0.074221	5	0.039036	7	0.010302	0.010302
GO:0046700	heterocycle catabolic process	302	3	1	11	0.036772	12	0.13931	20	0.010547	0.0105467
GO:0008585	female gonad development	71	1	1	4	0.24983	7	0.010688	7	0.069263	0.0106882
GO:0048878	chemical homeostasis	1064	7	1	18	0.78204	29	0.20263	49	0.010923	0.0109227
GO:0070011	peptidase activity, acting on L-amino acid peptides	423	3	1	10	0.42787	15	0.14981	25	0.011253	0.0112532
GO:0048660	regulation of smooth muscle cell proliferation	51	1	1	4	0.095788	6	0.011374	7	0.015786	0.0113739
GO:0006109	regulation of carbohydrate metabolic process	79	2	1	4	0.27981	6	0.064951	9	0.011397	0.0113971
GO:0042803	protein homodimerization activity	524	6	1	14	0.11587	20	0.0299	29	0.011405	0.0114051
GO:0009914	hormone transport	213	4	0.66386	10	0.01142	12	0.014174	14	0.053484	0.0114201
GO:0008009	chemokine activity	63	1	1	3	0.48623	5	0.1064	8	0.011459	0.0114591
GO:0009712	catechol metabolic process	26	2	0.29049	4	0.011538	4	0.031306	4	0.095472	0.0115379
GO:0034311	diol metabolic process	26	2	0.29049	4	0.011538	4	0.031306	4	0.095472	0.0115379
GO:0006760	folic acid-containing compound metabolic process	13			3	0.018278	3	0.039427	4	0.01178	0.0117799
GO:0032944	regulation of mononuclear cell proliferation	176	2	1	4	1	11	0.011944	14	0.013382	0.0119441
GO:0046914	transition metal ion binding	592	5	1	18	0.011996	21	0.046606	28	0.081013	0.0119962
GO:0044242	cellular lipid catabolic process	97	1	1	3	0.95801	5	0.34218	10	0.012071	0.0120705
GO:0030072	peptide hormone secretion	139	2	1	8	0.012129	9	0.025604	10	0.095079	0.0121294
GO:0001944	vasculature development	501	4	1	13	0.18398	20	0.018405	28	0.012187	0.0121869
GO:0016209	antioxidant activity	80	1	1	4	0.28787	5	0.22809	9	0.012291	0.0122912
GO:0005280	hydrogen:amino acid symporter activity	8	1	0.80768	2	0.1117	3	0.012381	3	0.029137	0.0123807
GO:0032682	negative regulation of chemokine production	8	1	0.80768	2	0.1117	3	0.012381	3	0.029137	0.0123807
GO:0048659	smooth muscle cell proliferation	52	1	1	4	0.10083	6	0.012393	7	0.017536	0.0123929
GO:0070663	regulation of leukocyte proliferation	177	2	1	4	1	11	0.012405	14	0.013982	0.0124053
GO:0006879	cellular iron ion homeostasis	34	1	1	3	0.19576	5	0.012578	5	0.050046	0.0125782
GO:0031640	killing of cells of other organism	4	2	0.012902	2	0.032238	2	0.050205	2	0.084853	0.0129019
GO:0015721	bile acid and bile salt transport	20	3	0.012956	3	0.055847	3	0.10684	4	0.048098	0.0129557
GO:0019369	arachidonic acid metabolic process	35	3	0.055193	4	0.029884	5	0.013059	5	0.055706	0.0130591
GO:0035264	multicellular organism growth	35	1	1	4	0.029884	5	0.013059	5	0.055706	0.0130591
GO:0015293	symporter activity	74	3	0.2715	4	0.27902	7	0.013097	8	0.027484	0.0130967
GO:0015294	solute:cation symporter activity	74	3	0.2715	4	0.27902	7	0.013097	8	0.027484	0.0130967
GO:0004611	phosphoenolpyruvate carboxykinase activity	2	1	0.32998	1	0.40523	2	0.0133	2	0.023611	0.0132999
GO:0002020	protease binding	54	1	1	3	0.38992	6	0.013315	6	0.073076	0.0133149
GO:0001868	regulation of complement activation, lectin pathway	6	1	0.67139	2	0.067915	2	0.10042	3	0.013447	0.0134473
GO:0008431	vitamin E binding	6	1	0.67139	2	0.067915	2	0.10042	3	0.013447	0.0134473
GO:0042738	exogenous drug catabolic process	6	2	0.027542	2	0.067915	2	0.10042	3	0.013447	0.0134473
GO:0072378	blood coagulation, fibrin clot formation	6			2	0.067915	2	0.10042	3	0.013447	0.0134473
GO:0030169	low-density lipoprotein particle binding	51	4	0.013666	4	0.095788	5	0.051383	7	0.015786	0.013666
GO:0002790	peptide secretion	142	2	1	8	0.01371	9	0.0295	10	0.10629	0.0137103
GO:0005520	insulin-like growth factor binding	20			1	1	4	0.01379	4	0.048098	0.0137904
GO:0009062	fatty acid catabolic process	50			1	1	3	0.47984	7	0.014172	0.0141715
GO:0072329	monocarboxylic acid catabolic process	50			1	1	3	0.47984	7	0.014172	0.0141715
GO:0051289	protein homotetramerization	24	2	0.25769	2	0.45937	3	0.16107	5	0.014505	0.0145046
GO:0033002	muscle cell proliferation	55	1	1	4	0.11788	6	0.01459	7	0.023664	0.0145903
GO:0001786	phosphatidylserine binding	21	3	0.014596	3	0.063883	3	0.12003	3	0.25606	0.0145956
GO:0003018	vascular process in circulatory system	101			4	0.45561	8	0.01467	8	0.11795	0.0146699
GO:0046545	development of primary female sexual characteristics	77	1	1	4	0.26357	7	0.014698	7	0.095889	0.0146983
GO:0030155	regulation of cell adhesion	491			10	0.71461	20	0.014876	25	0.055511	0.0148758
GO:0032102	negative regulation of response to external stimulus	102	1	1	4	0.46627	8	0.015537	9	0.050186	0.0155367
GO:0015711	organic anion transport	83	3	0.31934	3	0.75172	5	0.25831	9	0.015594	0.0155942
GO:0034637	cellular carbohydrate biosynthetic process	83	2	1	4	0.31539	7	0.021672	9	0.015594	0.0155942
GO:0019203	carbohydrate phosphatase activity	9			1	0.92455	3	0.0156	3	0.039999	0.0156
GO:0050308	sugar-phosphatase activity	9			1	0.92455	3	0.0156	3	0.039999	0.0156
GO:0032943	mononuclear cell proliferation	223	2	1	5	1	12	0.019943	16	0.016199	0.0161987
GO:0042222	interleukin-1 biosynthetic process	22	3	0.016415	3	0.069349	3	0.13188	3	0.2842	0.0164149
GO:0007565	female pregnancy	250	3	1	8	0.25028	13	0.016731	15	0.081214	0.0167307
GO:0070661	leukocyte proliferation	224	2	1	5	1	12	0.02063	16	0.016968	0.0169675
GO:0046890	regulation of lipid biosynthetic process	104	4	0.1321	4	0.44874	8	0.017127	9	0.051729	0.0171268
GO:0050900	leukocyte migration	247	2	1	8	0.2385	12	0.03935	17	0.017516	0.0175162
GO:0048514	blood vessel morphogenesis	489	4	1	13	0.15722	19	0.030029	27	0.017572	0.0175715
GO:0016830	carbon-carbon lyase activity	38	1	1	2	0.74065	5	0.0179	5	0.074704	0.0179
GO:0009749	response to glucose stimulus	68			2	1	4	0.37148	8	0.017987	0.0179874
GO:0032677	regulation of interleukin-8 production	162	3	1	3	1	8	0.15277	13	0.01861	0.0186095
GO:0002254	kinin cascade	3	1	0.43136	2	0.018692	2	0.030556	2	0.053103	0.0186917
GO:0004064	arylesterase activity	3	1	0.43136	2	0.018692	2	0.030556	2	0.053103	0.0186917
GO:0006548	histidine catabolic process	3			2	0.018692	2	0.030556	2	0.053103	0.0186917
GO:0008392	arachidonic acid epoxygenase activity	3	1	0.43136	2	0.018692	2	0.030556	2	0.053103	0.0186917
GO:0008396	oxysterol 7-alpha-hydroxylase activity	3	1	0.43136	2	0.018692	2	0.030556	2	0.053103	0.0186917
GO:0009077	histidine family amino acid catabolic process	3			2	0.018692	2	0.030556	2	0.053103	0.0186917
GO:0034443	negative regulation of lipoprotein oxidation	3			2	0.018692	2	0.030556	2	0.053103	0.0186917
GO:0042415	norepinephrine metabolic process	3	1	0.43136	2	0.018692	2	0.030556	2	0.053103	0.0186917
GO:0016657	oxidoreductase activity, acting on NADH or NADPH, nitrogenous group as acceptor	5	2	0.019484	2	0.049033	2	0.074855	2	0.12195	0.0194838
GO:0042891	antibiotic transport	5	2	0.019484	2	0.049033	2	0.074855	2	0.12195	0.0194838
GO:0030162	regulation of proteolysis	191	5	0.19888	9	0.019511	10	0.051945	12	0.1186	0.0195105
GO:0009746	response to hexose stimulus	69			2	1	4	0.38463	8	0.019761	0.0197612
GO:0042160	lipoprotein modification	15	1	1	3	0.027279	3	0.0544	4	0.019862	0.0198617
GO:0046660	female sex differentiation	82	1	1	4	0.30747	7	0.020376	7	0.12274	0.0203762
GO:0043178	alcohol binding	24	3	0.020389	3	0.087979	3	0.16107	3	0.33375	0.0203894
GO:0002697	regulation of immune effector process	235	5	0.30731	10	0.021181	11	0.071432	13	0.20112	0.0211807
GO:0042129	regulation of T cell proliferation	144	2	1	3	1	9	0.029978	12	0.021184	0.0211845
GO:0010954	positive regulation of protein maturation by peptide bond cleavage	7	1	0.73383	2	0.089111	2	0.12842	3	0.02147	0.0214703
GO:0034284	response to monosaccharide stimulus	70			2	1	4	0.39758	8	0.021505	0.0215046
GO:0001936	regulation of endothelial cell proliferation	83	2	1	4	0.31539	7	0.021672	8	0.050126	0.021672
GO:0022891	substrate-specific transmembrane transporter activity	877	11	0.31938	16	0.62484	23	0.38452	41	0.022508	0.0225077
GO:0045833	negative regulation of lipid metabolic process	27	2	0.30818	3	0.1143	4	0.035264	5	0.022598	0.0225975
GO:0046906	tetrapyrrole binding	27			1	1	2	0.61181	5	0.022598	0.0225975
GO:0001568	blood vessel development	499	4	1	13	0.17892	19	0.036366	27	0.022805	0.0228048
GO:0045414	regulation of interleukin-8 biosynthetic process	89	2	1	2	1	5	0.26731	9	0.022851	0.0228511
GO:0042802	identical protein binding	554	6	1	14	0.17403	20	0.048113	29	0.023112	0.0231116
GO:0019541	propionate metabolic process	2							2	0.023611	0.0236114
GO:0019772	low affinity IgG receptor activity	2							2	0.023611	0.0236114
GO:2000377	regulation of reactive oxygen species metabolic process	41	3	0.081937	4	0.048539	5	0.024512	5	0.09403	0.0245117
GO:0032637	interleukin-8 production	169	3	1	3	1	8	0.18444	13	0.024626	0.0246263
GO:0009119	ribonucleoside metabolic process	41			1	1	4	0.11984	6	0.024648	0.0246483
GO:0006112	energy reserve metabolic process	58	1	1	5	0.025152	5	0.080046	6	0.093726	0.0251523
GO:0031348	negative regulation of defense response	111	2	1	5	0.25672	8	0.025168	10	0.027918	0.0251677
GO:0016831	carboxy-lyase activity	24	1	1	1	1	4	0.02561	4	0.077673	0.0256102
GO:0072358	cardiovascular system development	587	4	1	13	0.40243	20	0.079641	30	0.026778	0.0267784
GO:0072359	circulatory system development	587	4	1	13	0.40243	20	0.079641	30	0.026778	0.0267784
GO:0055072	iron ion homeostasis	42	1	1	3	0.26369	5	0.026969	5	0.10244	0.0269692
GO:0006534	cysteine metabolic process	11	2	0.08365	2	0.18986	3	0.027087	3	0.061708	0.0270869
GO:0043277	apoptotic cell clearance	15	2	0.13883	3	0.027279	3	0.0544	3	0.12239	0.0272789
GO:0019695	choline metabolic process	6	2	0.027542	2	0.067915	2	0.10042	2	0.16387	0.0275417
GO:0042157	lipoprotein metabolic process	92	3	0.40789	6	0.031035	7	0.034091	9	0.02775	0.0277496
GO:0042228	interleukin-8 biosynthetic process	92	2	1	2	1	5	0.29316	9	0.02775	0.0277496
GO:0048545	response to steroid hormone stimulus	407	6	0.61054	9	0.61183	16	0.054936	23	0.027797	0.027797
GO:0050920	regulation of chemotaxis	151	2	1	4	0.93575	8	0.10952	12	0.027935	0.0279346
GO:0016702	oxidoreductase activity, acting on single donors with incorporation of molecular oxygen, incorporation of two atoms of oxygen	17	2	0.17101	2	0.31491	3	0.073525	4	0.028399	0.0283985
GO:0050670	regulation of lymphocyte proliferation	173	2	1	4	1	10	0.029111	13	0.02878	0.0287795
GO:2000146	negative regulation of cell motility	204	2	1	7	0.2689	11	0.029102	13	0.084153	0.0291024
GO:0008228	opsonization	8	1	0.80768	2	0.1117	2	0.16093	3	0.029137	0.0291374
GO:0015181	arginine transmembrane transporter activity	8	1	0.80768	1	0.85712	1	0.84569	3	0.029137	0.0291374
GO:0015349	thyroid hormone transmembrane transporter activity	8	1	0.80768	1	0.85712	2	0.16093	3	0.029137	0.0291374
GO:0019814	immunoglobulin complex	8	2	0.047795	2	0.1117	2	0.16093	3	0.029137	0.0291374
GO:0019862	IgA binding	8	2	0.047795	2	0.1117	2	0.16093	3	0.029137	0.0291374
GO:0001937	negative regulation of endothelial cell proliferation	25	2	0.27172	3	0.095709	4	0.029486	4	0.085377	0.0294857
GO:0030336	negative regulation of cell migration	203	2	1	7	0.26532	11	0.029818	13	0.083878	0.029818
GO:0009072	aromatic amino acid family metabolic process	43	1	1	3	0.27842	4	0.13545	6	0.029838	0.0298379
GO:0046879	hormone secretion	205	3	1	9	0.030598	11	0.029977	12	0.1759	0.029977
GO:0050810	regulation of steroid biosynthetic process	44	3	0.093351	3	0.28905	5	0.030383	6	0.033324	0.0303828
GO:0006537	glutamate biosynthetic process	3			1	0.48932	2	0.030556	2	0.053103	0.0305563
GO:0015180	L-alanine transmembrane transporter activity	3	1	0.43136	1	0.48932	2	0.030556	2	0.053103	0.0305563
GO:0022858	alanine transmembrane transporter activity	3	1	0.43136	1	0.48932	2	0.030556	2	0.053103	0.0305563
GO:0051919	positive regulation of fibrinolysis	3	1	0.43136	1	0.48932	2	0.030556	2	0.053103	0.0305563
GO:0016877	ligase activity, forming carbon-sulfur bonds	28	3	0.030587	3	0.12428	3	0.22658	3	0.38209	0.0305866
GO:0046651	lymphocyte proliferation	219	2	1	5	1	11	0.046374	15	0.03152	0.0315199
GO:0042098	T cell proliferation	175	2	1	3	1	9	0.084997	13	0.031631	0.0316309
GO:0006547	histidine metabolic process	4			2	0.032238	2	0.050205	2	0.084853	0.0322379
GO:0009075	histidine family amino acid metabolic process	4			2	0.032238	2	0.050205	2	0.084853	0.0322379
GO:0015495	gamma-aminobutyric acid:hydrogen symporter activity	4	1	0.50663	2	0.032238	2	0.050205	2	0.084853	0.0322379
GO:0050748	negative regulation of lipoprotein metabolic process	4			2	0.032238	2	0.050205	2	0.084853	0.0322379
GO:0070189	kynurenine metabolic process	4	1	0.50663	2	0.032238	2	0.050205	2	0.084853	0.0322379
GO:0030073	insulin secretion	94	1	1	6	0.033696	6	0.12745	6	0.41814	0.0336959
GO:0009081	branched chain family amino acid metabolic process	18					2	0.39466	4	0.034286	0.0342862
GO:0015802	basic amino acid transport	18	1	1	1	1	2	0.39466	4	0.034286	0.0342862
GO:0016701	oxidoreductase activity, acting on single donors with incorporation of molecular oxygen	18	2	0.18984	2	0.34388	3	0.08375	4	0.034286	0.0342862
GO:0032496	response to lipopolysaccharide	135	3	0.77924	5	0.39367	5	0.63348	11	0.034663	0.0346629
GO:0003001	generation of a signal involved in cell-cell signaling	277	3	1	9	0.16115	13	0.035284	14	0.28754	0.0352841
GO:0023061	signal release	277	3	1	9	0.16115	13	0.035284	14	0.28754	0.0352841
GO:0004175	endopeptidase activity	200			3	1	6	0.85446	14	0.036	0.0359999
GO:0005343	organic acid:sodium symporter activity	17	2	0.17101	3	0.036733	3	0.073525	3	0.16197	0.0367332
GO:0001791	IgM binding	7	2	0.037239	2	0.089111	2	0.12842	2	0.20973	0.0372388
GO:0001849	complement component C1q binding	7	2	0.037239	2	0.089111	2	0.12842	2	0.20973	0.0372388
GO:0004024	alcohol dehydrogenase activity, zinc-dependent	7	2	0.037239	2	0.089111	2	0.12842	2	0.20973	0.0372388
GO:0001935	endothelial cell proliferation	94	2	1	4	0.38324	7	0.037927	8	0.083818	0.0379269
GO:0016787	hydrolase activity	2091			30	1	48	0.32458	80	0.03868	0.0386804
GO:0051480	cytosolic calcium ion homeostasis	420			5	1	11	0.76611	23	0.039159	0.0391587
GO:0019725	cellular homeostasis	1028	6	1	19	0.46488	28	0.22383	45	0.039348	0.0393482
GO:0006536	glutamate metabolic process	13			2	0.2528	3	0.039427	3	0.089817	0.039427
GO:0015295	solute:hydrogen symporter activity	13	1	1	2	0.2528	3	0.039427	3	0.089817	0.039427
GO:0071322	cellular response to carbohydrate stimulus	9	1	0.86538	2	0.13447	2	0.19314	3	0.039999	0.0399986
GO:0004601	peroxidase activity	46	1	1	3	0.31561	3	0.45187	6	0.040325	0.0403246
GO:0043255	regulation of carbohydrate biosynthetic process	46	1	1	2	0.92439	3	0.45187	6	0.040325	0.0403246
GO:0019864	IgG binding	19					1	1	4	0.040683	0.0406827
GO:0051271	negative regulation of cellular component movement	215	2	1	7	0.27901	11	0.0408	13	0.11869	0.0408001
GO:0008406	gonad development	123	1	1	5	0.2961	8	0.040824	9	0.12103	0.0408238
GO:0006810	transport	3593	28	0.85034	56	0.27983	78	0.27238	126	0.042196	0.0421959
GO:0031406	carboxylic acid binding	99	2	1	4	0.4316	7	0.048211	9	0.042258	0.0422583
GO:0050728	negative regulation of inflammatory response	71			3	0.59448	6	0.042808	7	0.069263	0.0428081
GO:0005975	carbohydrate metabolic process	637	4	1	12	0.7637	21	0.090824	31	0.042881	0.0428813
GO:0055082	cellular chemical homeostasis	918			16	0.78135	25	0.24632	41	0.042905	0.0429053
GO:0016684	oxidoreductase activity, acting on peroxide as acceptor	47	1	1	3	0.33327	3	0.46886	6	0.044178	0.0441779
GO:0072527	pyrimidine-containing compound metabolic process	40	1	1	4	0.045356	4	0.11079	5	0.086563	0.0453558
GO:0001525	angiogenesis	453	3	1	11	0.35163	17	0.064513	24	0.046362	0.0463623
GO:0040013	negative regulation of locomotion	219	2	1	7	0.298	11	0.046374	13	0.12986	0.0463742
GO:0043236	laminin binding	14	2	0.12326	2	0.27807	3	0.047465	3	0.10711	0.0474652
GO:0031210	phosphatidylcholine binding	8	2	0.047795	2	0.1117	2	0.16093	2	0.25798	0.047795
GO:0006801	superoxide metabolic process	73	2	1	3	0.62977	6	0.048179	7	0.078175	0.0481789
GO:0060229	lipase activator activity	19	1	1	3	0.048286	3	0.096332	3	0.20658	0.048286
GO:0042130	negative regulation of T cell proliferation	50	1	1	2	1	5	0.048615	6	0.053444	0.0486146
GO:0016841	ammonia-lyase activity	5	1	0.5957	2	0.049033	2	0.074855	2	0.12195	0.0490327
GO:0031100	organ regeneration	5			2	0.049033	2	0.074855	2	0.12195	0.0490327
GO:0005543	phospholipid binding	269	7	0.049185	8	0.2883	9	0.45187	13	0.3478	0.0491854
GO:0009612	response to mechanical stimulus	66			3	0.5334	5	0.12454	7	0.049915	0.0499149
GO:0046164	alcohol catabolic process	66	1	1	2	1	4	0.34536	7	0.049915	0.0499149
GO:0051240	positive regulation of multicellular organismal process	331	5	0.77399	10	0.16971	14	0.054048	19	0.049961	0.0499606
GO:0009064	glutamine family amino acid metabolic process	34			2	0.65734	3	0.28148	5	0.050046	0.0500458
GO:0006809	nitric oxide biosynthetic process	83	2	1	3	0.75172	6	0.078687	8	0.050126	0.0501256
GO:0034341	response to interferon-gamma	102	1	1	2	1	5	0.38837	9	0.050186	0.050186
GO:0015808	L-alanine transport	4	1	0.50663	1	0.56228	2	0.050205	2	0.084853	0.050205
GO:0032929	negative regulation of superoxide anion generation	4	1	0.50663	1	0.56228	2	0.050205	2	0.084853	0.050205
GO:0034390	smooth muscle cell apoptosis	4					2	0.050205	2	0.084853	0.050205
GO:0034391	regulation of smooth muscle cell apoptosis	4					2	0.050205	2	0.084853	0.050205
GO:0046500	S-adenosylmethionine metabolic process	4			1	0.56228	2	0.050205	2	0.084853	0.050205
GO:0051006	positive regulation of lipoprotein lipase activity	4	1	0.50663	1	0.56228	2	0.050205	2	0.084853	0.050205
GO:0019218	regulation of steroid metabolic process	51	3	0.13532	3	0.39452	5	0.051383	6	0.057972	0.0513826
GO:0007159	leukocyte cell-cell adhesion	104	2	1	4	0.44874	7	0.058573	9	0.051729	0.0517291
GO:0051402	neuron apoptosis	101	2	1	4	0.45561	7	0.051835	8	0.11795	0.0518354
GO:0016051	carbohydrate biosynthetic process	165	2	1	4	1	7	0.32348	12	0.051902	0.0519015
GO:0046873	metal ion transmembrane transporter activity	165	3	1	4	1	5	0.96496	12	0.051902	0.0519015
GO:0007204	elevation of cytosolic calcium ion concentration	406			5	1	11	0.69923	22	0.05205	0.0520502
GO:0000050	urea cycle	10					1	0.96909	3	0.05222	0.0522201
GO:0009071	serine family amino acid catabolic process	10	1	0.92362	1	0.98971	1	0.96909	3	0.05222	0.0522201
GO:0009698	phenylpropanoid metabolic process	10	1	0.92362	2	0.16239	2	0.22606	3	0.05222	0.0522201
GO:0042573	retinoic acid metabolic process	10	2	0.071698	2	0.16239	2	0.22606	3	0.05222	0.0522201
GO:0043604	amide biosynthetic process	10					1	0.96909	3	0.05222	0.0522201
GO:0022602	ovulation cycle process	75	1	1	4	0.24417	6	0.052458	6	0.23812	0.0524584
GO:0001561	fatty acid alpha-oxidation	3			1	0.48932	1	0.49047	2	0.053103	0.0531034
GO:0001870	positive regulation of complement activation, lectin pathway	3			1	0.48932	1	0.49047	2	0.053103	0.0531034
GO:0004096	catalase activity	3			1	0.48932	1	0.49047	2	0.053103	0.0531034
GO:0004591	oxoglutarate dehydrogenase (succinyl-transferring) activity	3					1	0.49047	2	0.053103	0.0531034
GO:0004777	succinate-semialdehyde dehydrogenase activity	3	1	0.43136	1	0.48932	1	0.49047	2	0.053103	0.0531034
GO:0006522	alanine metabolic process	3			1	0.48932	1	0.49047	2	0.053103	0.0531034
GO:0006554	lysine catabolic process	3			1	0.48932	1	0.49047	2	0.053103	0.0531034
GO:0007598	blood coagulation, extrinsic pathway	3			1	0.48932	1	0.49047	2	0.053103	0.0531034
GO:0009078	pyruvate family amino acid metabolic process	3			1	0.48932	1	0.49047	2	0.053103	0.0531034
GO:0019430	removal of superoxide radicals	3			1	0.48932	1	0.49047	2	0.053103	0.0531034
GO:0030343	vitamin D3 25-hydroxylase activity	3	1	0.43136	1	0.48932	1	0.49047	2	0.053103	0.0531034
GO:0070403	NAD+ binding	3	1	0.43136	1	0.48932	1	0.49047	2	0.053103	0.0531034
GO:0070643	vitamin D 25-hydroxylase activity	3	1	0.43136	1	0.48932	1	0.49047	2	0.053103	0.0531034
GO:0071450	cellular response to oxygen radical	3			1	0.48932	1	0.49047	2	0.053103	0.0531034
GO:0071451	cellular response to superoxide	3			1	0.48932	1	0.49047	2	0.053103	0.0531034
GO:0033293	monocarboxylic acid binding	50	1	1	2	1	4	0.20611	6	0.053444	0.0534443
GO:0016820	hydrolase activity, acting on acid anhydrides, catalyzing transmembrane movement of substances	125	3	0.67711	4	0.65992	6	0.29252	10	0.053633	0.053633
GO:0042626	ATPase activity, coupled to transmembrane movement of substances	125	3	0.67711	4	0.65992	6	0.29252	10	0.053633	0.053633
GO:0050795	regulation of behavior	168	2	1	4	1	8	0.17943	12	0.053951	0.0539511
GO:0070997	neuron death	102	2	1	4	0.46627	7	0.054133	8	0.12039	0.0541333
GO:0048246	macrophage chemotaxis	15			1	1	3	0.0544	3	0.12239	0.0543996
GO:0048037	cofactor binding	86	2	1	4	0.34701	6	0.090848	8	0.055556	0.0555561
GO:0006909	phagocytosis	147	5	0.079255	7	0.063712	8	0.097596	11	0.05566	0.0556604
GO:0016045	detection of bacterium	20	1	1	3	0.055847	3	0.10684	3	0.23186	0.0558468
GO:0048608	reproductive structure development	132	1	1	5	0.36688	8	0.056848	9	0.16691	0.0568484
GO:0055086	nucleobase, nucleoside and nucleotide metabolic process	775	5	1	17	0.26817	25	0.057915	35	0.063035	0.0579153
GO:0009116	nucleoside metabolic process	51			1	1	4	0.21739	6	0.057972	0.0579721
GO:0045785	positive regulation of cell adhesion	170			3	1	8	0.18984	12	0.058576	0.058576
GO:0051179	localization	4828	31	1	69	0.49998	103	0.15993	161	0.058776	0.0587759
GO:0043492	ATPase activity, coupled to movement of substances	127	3	0.69727	4	0.68257	6	0.30845	10	0.058908	0.0589083
GO:0016229	steroid dehydrogenase activity	36	3	0.058988	3	0.22443	4	0.081966	5	0.060837	0.0589881
GO:0060416	response to growth hormone stimulus	9	2	0.059463	2	0.13447	2	0.19314	2	0.30465	0.059463
GO:0005540	hyaluronic acid binding	22			1	1	2	0.48036	4	0.059903	0.0599029
GO:0006875	cellular metal ion homeostasis	687			10	1	18	0.47479	32	0.06043	0.0604301
GO:0002921	negative regulation of humoral immune response	11	2	0.08365	2	0.18986	2	0.25944	3	0.061708	0.0617076
GO:0010955	negative regulation of protein maturation by peptide bond cleavage	11	2	0.08365	2	0.18986	2	0.25944	3	0.061708	0.0617076
GO:0015125	bile acid transmembrane transporter activity	11	2	0.08365	2	0.18986	2	0.25944	3	0.061708	0.0617076
GO:0019627	urea metabolic process	11					1	1	3	0.061708	0.0617076
GO:0031420	alkali metal ion binding	11					2	0.25944	3	0.061708	0.0617076
GO:0045916	negative regulation of complement activation	11	2	0.08365	2	0.18986	2	0.25944	3	0.061708	0.0617076
GO:0071941	nitrogen cycle metabolic process	11					1	1	3	0.061708	0.0617076
GO:2000258	negative regulation of protein activation cascade	11	2	0.08365	2	0.18986	2	0.25944	3	0.061708	0.0617076
GO:0015718	monocarboxylic acid transport	88	3	0.36677	4	0.36783	5	0.25694	8	0.061832	0.0618319
GO:0007155	cell adhesion	1245			19	1	32	0.27925	51	0.062691	0.0626909
GO:0022610	biological adhesion	1246			19	1	32	0.28027	51	0.063504	0.0635041
GO:0045137	development of primary sexual characteristics	135	1	1	5	0.39367	8	0.064456	9	0.18627	0.0644563
GO:0008624	induction of apoptosis by extracellular signals	173			4	1	7	0.38115	12	0.065053	0.0650534
GO:0048585	negative regulation of response to stimulus	664	4	1	12	0.89299	21	0.12882	31	0.06546	0.0654603
GO:0042562	hormone binding	45	1	1	4	0.065691	4	0.15603	4	0.33874	0.0656912
GO:0008270	zinc ion binding	484	5	1	14	0.06571	17	0.10785	20	0.43366	0.0657098
GO:0051248	negative regulation of protein metabolic process	368	5	0.97323	11	0.13028	13	0.223	20	0.066646	0.0666462
GO:0010563	negative regulation of phosphorus metabolic process	191	3	1	8	0.067041	8	0.2574	12	0.1186	0.0670405
GO:0045936	negative regulation of phosphate metabolic process	191	3	1	8	0.067041	8	0.2574	12	0.1186	0.0670405
GO:0031558	induction of apoptosis in response to chemical stimulus	37			2	0.71211	3	0.33182	5	0.067542	0.0675419
GO:0020037	heme binding	23			1	1	2	0.51064	4	0.068301	0.068301
GO:0008509	anion transmembrane transporter activity	131	4	0.22437	6	0.13434	7	0.15999	10	0.070271	0.0702706
GO:0051247	positive regulation of protein metabolic process	697	7	1	11	1	19	0.37009	32	0.071998	0.0719976
GO:0006695	cholesterol biosynthetic process	39	3	0.072795	3	0.26896	3	0.36639	4	0.2854	0.0727946
GO:0016811	hydrolase activity, acting on carbon-nitrogen (but not peptide) bonds, in linear amides	54	1	1	3	0.38992	4	0.25155	6	0.073076	0.0730761
GO:0006000	fructose metabolic process	17			1	1	3	0.073525	3	0.16197	0.0735247
GO:0046209	nitric oxide metabolic process	91	2	1	3	0.86143	6	0.11181	8	0.073678	0.0736783
GO:0031557	induction of programmed cell death in response to chemical stimulus	38			2	0.74065	3	0.34691	5	0.074704	0.0747041
GO:0002021	response to dietary excess	5			1	0.64579	2	0.074855	2	0.12195	0.0748551
GO:0010894	negative regulation of steroid biosynthetic process	5	1	0.5957	1	0.64579	2	0.074855	2	0.12195	0.0748551
GO:0015347	sodium-independent organic anion transmembrane transporter activity	5	1	0.5957	1	0.64579	2	0.074855	2	0.12195	0.0748551
GO:0030299	intestinal cholesterol absorption	5	1	0.5957	1	0.64579	2	0.074855	2	0.12195	0.0748551
GO:0032328	alanine transport	5	1	0.5957	1	0.64579	2	0.074855	2	0.12195	0.0748551
GO:0032650	regulation of interleukin-1 alpha production	5	1	0.5957	1	0.64579	2	0.074855	2	0.12195	0.0748551
GO:0044241	lipid digestion	5	1	0.5957	1	0.64579	2	0.074855	2	0.12195	0.0748551
GO:0045908	negative regulation of vasodilation	5			1	0.64579	2	0.074855	2	0.12195	0.0748551
GO:2000378	negative regulation of reactive oxygen species metabolic process	5	1	0.5957	1	0.64579	2	0.074855	2	0.12195	0.0748551
GO:0004869	cysteine-type endopeptidase inhibitor activity	35	1	1	2	0.68369	4	0.075464	4	0.21435	0.0754642
GO:0006544	glycine metabolic process	12	1	1	1	1	1	1	3	0.076122	0.0761224
GO:0009084	glutamine family amino acid biosynthetic process	12			1	1	2	0.24965	3	0.076122	0.0761224
GO:0015809	arginine transport	12	1	1	1	1	1	1	3	0.076122	0.0761224
GO:0050660	flavin adenine dinucleotide binding	12					2	0.24965	3	0.076122	0.0761224
GO:0004180	carboxypeptidase activity	24			1	1	2	0.54197	4	0.077673	0.0776733
GO:0051213	dioxygenase activity	24	2	0.25769	2	0.45937	3	0.16107	4	0.077673	0.0776733
GO:0043433	negative regulation of sequence-specific DNA binding transcription factor activity	172			4	1	9	0.077735	11	0.13515	0.0777347
GO:0048520	positive regulation of behavior	73	1	1	1	1	4	0.39384	7	0.078175	0.0781748
GO:0050921	positive regulation of chemotaxis	73	1	1	1	1	4	0.39384	7	0.078175	0.0781748
GO:0015101	organic cation transmembrane transporter activity	23	1	1	3	0.07825	3	0.1475	3	0.30628	0.0782503
GO:0042698	ovulation cycle	83	1	1	4	0.31539	6	0.078687	6	0.33136	0.0786867
GO:0007162	negative regulation of cell adhesion	111			3	1	7	0.078914	7	0.33142	0.078914
GO:0046930	pore complex	87	4	0.079127	4	0.35735	4	0.54088	4	1	0.0791273
GO:0030003	cellular cation homeostasis	732			11	1	19	0.46537	33	0.079634	0.0796339
GO:0001541	ovarian follicle development	36	1	1	3	0.22443	4	0.081966	4	0.23085	0.0819661
GO:0051234	establishment of localization	3757	28	1	56	0.46555	80	0.30231	128	0.082618	0.0826182
GO:0055065	metal ion homeostasis	708			10	1	18	0.54434	32	0.08389	0.0838899
GO:0030593	neutrophil chemotaxis	56	1	1	3	0.41601	4	0.2736	6	0.084202	0.0842016
GO:0016126	sterol biosynthetic process	42	3	0.084305	3	0.26369	3	0.37854	4	0.28258	0.0843053
GO:0003845	11-beta-hydroxysteroid dehydrogenase [NAD(P)] activity	4	1	0.50663	1	0.56228	1	0.56063	2	0.084853	0.084853
GO:0009804	coumarin metabolic process	4			1	0.56228	1	0.56063	2	0.084853	0.084853
GO:0015722	canalicular bile acid transport	4	1	0.50663	1	0.56228	1	0.56063	2	0.084853	0.084853
GO:0019770	IgG receptor activity	4							2	0.084853	0.084853
GO:0045917	positive regulation of complement activation	4			1	0.56228	1	0.56063	2	0.084853	0.084853
GO:0048250	mitochondrial iron ion transport	4	1	0.50663	1	0.56228	1	0.56063	2	0.084853	0.084853
GO:2000259	positive regulation of protein activation cascade	4			1	0.56228	1	0.56063	2	0.084853	0.084853
GO:0018130	heterocycle biosynthetic process	433			9	0.73371	15	0.17516	22	0.086438	0.0864383
GO:0006584	catecholamine metabolic process	24	1	1	3	0.087979	3	0.16107	3	0.33375	0.0879786
GO:0042379	chemokine receptor binding	95	1	1	3	0.92293	5	0.32047	8	0.08819	0.0881902
GO:0002902	regulation of B cell apoptosis	7			2	0.089111	2	0.12842	2	0.20973	0.0891114
GO:0016840	carbon-nitrogen lyase activity	7	1	0.73383	2	0.089111	2	0.12842	2	0.20973	0.0891114
GO:0044321	response to leptin stimulus	7	1	0.73383	2	0.089111	2	0.12842	2	0.20973	0.0891114
GO:0005313	L-glutamate transmembrane transporter activity	13					1	1	3	0.089817	0.0898169
GO:0006090	pyruvate metabolic process	13	1	1	1	1	1	1	3	0.089817	0.0898169
GO:0042451	purine nucleoside biosynthetic process	13			1	1	2	0.28306	3	0.089817	0.0898169
GO:0042455	ribonucleoside biosynthetic process	13			1	1	2	0.28306	3	0.089817	0.0898169
GO:0043497	regulation of protein heterodimerization activity	13	1	1	2	0.2528	2	0.28306	3	0.089817	0.0898169
GO:0046129	purine ribonucleoside biosynthetic process	13			1	1	2	0.28306	3	0.089817	0.0898169
GO:0072529	pyrimidine-containing compound catabolic process	13	1	1	2	0.2528	2	0.28306	3	0.089817	0.0898169
GO:0050672	negative regulation of lymphocyte proliferation	60	1	1	2	1	5	0.090825	6	0.10656	0.090825
GO:0052689	carboxylic ester hydrolase activity	96	3	0.41185	4	0.40469	6	0.13699	8	0.092183	0.0921826
GO:0045765	regulation of angiogenesis	282	3	1	8	0.35193	12	0.092759	15	0.17968	0.0927593
GO:0005504	fatty acid binding	41	1	1	2	0.80854	4	0.11984	5	0.09403	0.0940298
GO:0030234	enzyme regulator activity	1217	9	1	22	0.44936	34	0.095005	44	0.37756	0.0950052
GO:0007267	cell-cell signaling	989	6	1	18	0.54379	29	0.095015	39	0.2241	0.0950145
GO:0042127	regulation of cell proliferation	2379			36	0.71734	58	0.096126	81	0.31493	0.0961261
GO:0032945	negative regulation of mononuclear cell proliferation	61	1	1	2	1	5	0.096455	6	0.11422	0.0964547
GO:0070664	negative regulation of leukocyte proliferation	61	1	1	2	1	5	0.096455	6	0.11422	0.0964547
GO:0050829	defense response to Gram-negative bacterium	45	3	0.098897	3	0.30473	3	0.43218	3	0.73159	0.0988966
GO:0008429	phosphatidylethanolamine binding	6			1	0.72154	2	0.10042	2	0.16387	0.100417
GO:0010657	muscle cell apoptosis	6					2	0.10042	2	0.16387	0.100417
GO:0010660	regulation of muscle cell apoptosis	6					2	0.10042	2	0.16387	0.100417
GO:0032610	interleukin-1 alpha production	6	1	0.67139	1	0.72154	2	0.10042	2	0.16387	0.100417
GO:0045939	negative regulation of steroid metabolic process	6	1	0.67139	1	0.72154	2	0.10042	2	0.16387	0.100417
GO:0042108	positive regulation of cytokine biosynthetic process	210	4	0.66217	4	1	9	0.21066	13	0.10201	0.102007
GO:0051090	regulation of sequence-specific DNA binding transcription factor activity	523			10	0.86239	18	0.1054	23	0.25914	0.105396
GO:0008514	organic anion transmembrane transporter activity	27	2	0.30818	2	0.50235	3	0.20921	4	0.10661	0.106609
GO:0033280	response to vitamin D	27	1	1	3	0.1143	3	0.20921	4	0.10661	0.106609
GO:0008283	cell proliferation	2801			43	0.51147	66	0.10688	91	0.45216	0.106881
GO:0009163	nucleoside biosynthetic process	14			1	1	2	0.31113	3	0.10711	0.107107
GO:0009407	toxin catabolic process	14	1	1	2	0.27807	2	0.31113	3	0.10711	0.107107
GO:0015172	acidic amino acid transmembrane transporter activity	14					1	1	3	0.10711	0.107107
GO:0046320	regulation of fatty acid oxidation	14	1	1	2	0.27807	2	0.31113	3	0.10711	0.107107
GO:0006873	cellular ion homeostasis	898			14	1	23	0.40999	38	0.10723	0.107229
GO:0055080	cation homeostasis	782			11	1	19	0.64425	34	0.10774	0.107738
GO:0006555	methionine metabolic process	13	2	0.10903	2	0.2528	2	0.28306	2	0.43669	0.109034
GO:0042447	hormone catabolic process	13	2	0.10903	2	0.2528	2	0.28306	2	0.43669	0.109034
GO:0055088	lipid homeostasis	47	3	0.11012	3	0.33327	3	0.46886	5	0.14647	0.110119
GO:0015370	solute:sodium symporter activity	40	2	0.49714	3	0.27898	4	0.11079	4	0.30503	0.110791
GO:0042311	vasodilation	40			2	0.77968	4	0.11079	4	0.30503	0.110791
GO:0005283	sodium:amino acid symporter activity	8	1	0.80768	2	0.1117	2	0.16093	2	0.25798	0.111699
GO:0018933	nicotine metabolic process	8	1	0.80768	2	0.1117	2	0.16093	2	0.25798	0.111699
GO:0005529	sugar binding	100	2	1	5	0.18047	5	0.36895	8	0.11229	0.112289
GO:0051384	response to glucocorticoid stimulus	100	2	1	2	1	4	0.69434	8	0.11229	0.112289
GO:0007584	response to nutrient	238	3	1	6	0.68226	8	0.48276	14	0.11361	0.113615
GO:0072503	cellular divalent inorganic cation homeostasis	643			8	1	15	0.92378	29	0.11766	0.117659
GO:0001562	response to protozoan	28	2	0.32534	2	0.53002	3	0.22658	4	0.11825	0.118245
GO:0034404	nucleobase, nucleoside and nucleotide biosynthetic process	410			9	0.63046	15	0.11991	20	0.16158	0.11991
GO:0034654	nucleobase, nucleoside, nucleotide and nucleic acid biosynthetic process	410			9	0.63046	15	0.11991	20	0.16158	0.11991
GO:0051047	positive regulation of secretion	192	2	1	3	1	7	0.48951	12	0.12002	0.120021
GO:0050999	regulation of nitric-oxide synthase activity	21	1	1	1	1	3	0.12003	3	0.25606	0.120034
GO:0072521	purine-containing compound metabolic process	646	4	1	13	0.54433	20	0.1796	29	0.12054	0.120536
GO:0005102	receptor binding	1709			28	0.56416	42	0.23331	64	0.12077	0.120775
GO:0004040	amidase activity	5					1	0.63886	2	0.12195	0.121952
GO:0004301	epoxide hydrolase activity	5			1	0.64579	1	0.63886	2	0.12195	0.121952
GO:0006521	regulation of cellular amino acid metabolic process	5					1	0.63886	2	0.12195	0.121952
GO:0000185	activation of MAPKKK activity	15	1	1	2	0.26337	2	0.34484	3	0.12239	0.122388
GO:0042159	lipoprotein catabolic process	15	1	1	2	0.26337	2	0.34484	3	0.12239	0.122388
GO:0072349	modified amino acid transmembrane transporter activity	15	1	1	1	1	2	0.34484	3	0.12239	0.122388
GO:0001948	glycoprotein binding	82	3	0.31165	4	0.30747	4	0.47444	7	0.12274	0.122742
GO:0040008	regulation of growth	790			14	0.83306	24	0.12306	31	0.30945	0.123065
GO:0015645	fatty acid ligase activity	14	2	0.12326	2	0.27807	2	0.31113	2	0.43025	0.123257
GO:0050680	negative regulation of epithelial cell proliferation	45	2	0.5841	3	0.30473	4	0.15603	5	0.1258	0.125801
GO:0015399	primary active transmembrane transporter activity	147	3	0.88746	4	0.89372	6	0.43261	10	0.12608	0.126083
GO:0015405	P-P-bond-hydrolysis-driven transmembrane transporter activity	147	3	0.88746	4	0.89372	6	0.43261	10	0.12608	0.126083
GO:0030168	platelet activation	125	1	1	4	0.65992	7	0.13086	9	0.12782	0.127825
GO:0044092	negative regulation of molecular function	766			11	1	23	0.15714	33	0.12839	0.128391
GO:0006932	substrate-dependent cell migration, cell contraction	7					2	0.12842	2	0.20973	0.128417
GO:0043116	negative regulation of vascular permeability	7			1	0.78387	2	0.12842	2	0.20973	0.128417
GO:0015081	sodium ion transmembrane transporter activity	83	3	0.31934	4	0.31539	5	0.25831	7	0.1296	0.129601
GO:0000187	activation of MAPK activity	580	5	1	13	0.37332	19	0.13097	23	0.46664	0.130971
GO:0050830	defense response to Gram-positive bacterium	22	1	1	2	0.40601	3	0.13188	3	0.2842	0.131884
GO:0048646	anatomical structure formation involved in morphogenesis	582			12	0.55014	19	0.13502	26	0.17032	0.135021
GO:0051341	regulation of oxidoreductase activity	46	1	1	2	0.92439	4	0.16348	5	0.1366	0.136599
GO:0042991	transcription factor import into nucleus	96	1	1	3	0.93945	6	0.13699	7	0.23313	0.136994
GO:0015075	ion transmembrane transporter activity	683	9	0.39236	13	0.67526	18	0.45917	30	0.13796	0.137958
GO:0050863	regulation of T cell activation	221	2	1	3	1	9	0.26095	13	0.13872	0.138715
GO:0006706	steroid catabolic process	15	2	0.13883	2	0.26337	2	0.34484	2	0.47641	0.138832
GO:0010310	regulation of hydrogen peroxide metabolic process	15	2	0.13883	2	0.26337	2	0.34484	2	0.47641	0.138832
GO:0045082	positive regulation of interleukin-10 biosynthetic process	15	2	0.13883	2	0.26337	2	0.34484	2	0.47641	0.138832
GO:0010562	positive regulation of phosphorus metabolic process	485	3	1	7	1	12	0.87263	23	0.1389	0.138902
GO:0045937	positive regulation of phosphate metabolic process	485	3	1	7	1	12	0.87263	23	0.1389	0.138902
GO:0006935	chemotaxis	655	6	1	14	0.37386	19	0.27919	29	0.13955	0.139545
GO:0042330	taxis	655	6	1	14	0.37386	19	0.27919	29	0.13955	0.139545
GO:0050801	ion homeostasis	950			14	1	23	0.55658	39	0.14094	0.140945
GO:0016504	peptidase activator activity	65			1	1	3	0.7111	6	0.14211	0.142115
GO:0002577	regulation of antigen processing and presentation	16			1	1	2	0.37371	3	0.14253	0.142529
GO:0015248	sterol transporter activity	16	1	1	1	1	2	0.37371	3	0.14253	0.142529
GO:0032371	regulation of sterol transport	16	1	1	2	0.28905	2	0.37371	3	0.14253	0.142529
GO:0032374	regulation of cholesterol transport	16	1	1	2	0.28905	2	0.37371	3	0.14253	0.142529
GO:0045540	regulation of cholesterol biosynthetic process	16	2	0.15394	2	0.28905	2	0.37371	3	0.14253	0.142529
GO:0032269	negative regulation of cellular protein metabolic process	272	4	1	9	0.14634	10	0.28093	14	0.25693	0.146338
GO:0043114	regulation of vascular permeability	23			1	1	3	0.1475	3	0.30628	0.147499
GO:0051183	vitamin transporter activity	23	1	1	2	0.43115	3	0.1475	3	0.30628	0.147499
GO:0051259	protein oligomerization	274	4	1	8	0.31241	10	0.29034	15	0.14892	0.148924
GO:0031325	positive regulation of cellular metabolic process	1353	8	1	19	1	33	0.36122	52	0.15028	0.150281
GO:0072507	divalent inorganic cation homeostasis	660			8	1	15	1	29	0.15127	0.151271
GO:0050678	regulation of epithelial cell proliferation	152	2	1	4	0.94859	7	0.28459	10	0.15188	0.151882
GO:0008028	monocarboxylic acid transmembrane transporter activity	31	2	0.35287	2	0.59359	2	0.69507	4	0.1565	0.156503
GO:0042326	negative regulation of phosphorylation	180	3	1	7	0.15817	7	0.39183	11	0.17273	0.158169
GO:0045742	positive regulation of epidermal growth factor receptor signaling pathway	48			1	1	4	0.18531	5	0.1583	0.158296
GO:0016810	hydrolase activity, acting on carbon-nitrogen (but not peptide) bonds	108	2	1	5	0.23573	6	0.21229	8	0.15848	0.158482
GO:0016298	lipase activity	100	2	1	3	0.99327	6	0.15993	7	0.27285	0.159933
GO:0045410	positive regulation of interleukin-6 biosynthetic process	55	3	0.16006	3	0.4041	4	0.25924	5	0.2407	0.160061
GO:0031402	sodium ion binding	8					2	0.16093	2	0.25798	0.160931
GO:0032768	regulation of monooxygenase activity	24	1	1	1	1	3	0.16107	3	0.33375	0.161067
GO:0045408	regulation of interleukin-6 biosynthetic process	67	3	0.22145	3	0.55207	4	0.3585	6	0.16136	0.161362
GO:0051246	regulation of protein metabolic process	2189	15	1	37	0.30093	51	0.28014	78	0.16196	0.161961
GO:0015813	L-glutamate transport	17					1	1	3	0.16197	0.161974
GO:0042403	thyroid hormone metabolic process	17							3	0.16197	0.161974
GO:0015812	gamma-aminobutyric acid transport	10	1	0.92362	2	0.16239	2	0.22606	2	0.29481	0.162392
GO:0000303	response to superoxide	6			1	0.72154	1	0.71476	2	0.16387	0.163871
GO:0001851	complement component C3b binding	6	1	0.67139	1	0.72154	1	0.71476	2	0.16387	0.163871
GO:0004528	phosphodiesterase I activity	6							2	0.16387	0.163871
GO:0016803	ether hydrolase activity	6			1	0.72154	1	0.71476	2	0.16387	0.163871
GO:0030881	beta-2-microglobulin binding	6					1	0.71476	2	0.16387	0.163871
GO:0046871	N-acetylgalactosamine binding	6			1	0.72154	1	0.71476	2	0.16387	0.163871
GO:0071326	cellular response to monosaccharide stimulus	6			1	0.72154	1	0.71476	2	0.16387	0.163871
GO:0071331	cellular response to hexose stimulus	6			1	0.72154	1	0.71476	2	0.16387	0.163871
GO:0071333	cellular response to glucose stimulus	6			1	0.72154	1	0.71476	2	0.16387	0.163871
GO:0043406	positive regulation of MAP kinase activity	597	5	1	13	0.38787	19	0.16576	23	0.50977	0.16576
GO:0005125	cytokine activity	155	1	1	4	0.97436	6	0.46887	10	0.16658	0.166576
GO:0001817	regulation of cytokine production	639	6	1	11	1	18	0.36992	28	0.16884	0.168837
GO:0005126	cytokine receptor binding	280			5	1	11	0.19335	15	0.17042	0.170421
GO:0015485	cholesterol binding	17	2	0.17101	2	0.31491	2	0.40803	2	0.56956	0.171013
GO:0043405	regulation of MAP kinase activity	730	6	1	15	0.40557	22	0.17172	29	0.31404	0.171719
GO:0009991	response to extracellular stimulus	360	4	1	8	0.68984	11	0.48734	18	0.17277	0.172774
GO:0043086	negative regulation of catalytic activity	558	4	1	10	1	18	0.17506	24	0.28562	0.175057
GO:0043542	endothelial cell migration	134	2	1	3	1	7	0.17562	7	0.56772	0.175616
GO:0044270	cellular nitrogen compound catabolic process	308	3	1	9	0.27623	9	0.65227	16	0.17875	0.178754
GO:0031667	response to nutrient levels	335	4	1	7	0.93098	10	0.54132	17	0.18055	0.180552
GO:0050880	regulation of blood vessel size	74			3	0.64506	5	0.18125	5	0.46913	0.181253
GO:0048511	rhythmic process	135	1	1	4	0.76141	7	0.18141	8	0.32823	0.181412
GO:0002274	myeloid leukocyte activation	206	2	1	4	1	7	0.54343	12	0.18142	0.181416
GO:0051701	interaction with host	33	2	0.39129	2	0.62502	2	0.7602	4	0.18415	0.18415
GO:0007160	cell-matrix adhesion	283	2	1	5	1	9	0.50524	15	0.18424	0.184235
GO:0015245	fatty acid transporter activity	18	1	1	2	0.34388	2	0.39466	3	0.18485	0.184847
GO:0015800	acidic amino acid transport	18					1	1	3	0.18485	0.184847
GO:0019884	antigen processing and presentation of exogenous antigen	18			1	1	2	0.39466	3	0.18485	0.184847
GO:0034614	cellular response to reactive oxygen species	18			1	1	1	1	3	0.18485	0.184847
GO:0042327	positive regulation of phosphorylation	474	3	1	7	1	12	0.80828	22	0.18673	0.18673
GO:0035150	regulation of tube size	75			3	0.64112	5	0.18973	5	0.43248	0.189731
GO:0006839	mitochondrial transport	91	2	1	2	1	3	1	7	0.18985	0.189848
GO:0022839	ion gated channel activity	11	1	0.9822	2	0.18986	2	0.25944	2	0.34081	0.189859
GO:0009620	response to fungus	51	1	1	2	1	3	0.50078	5	0.19031	0.190309
GO:0001818	negative regulation of cytokine production	113	2	1	5	0.2711	6	0.24809	8	0.19138	0.191384
GO:0072522	purine-containing compound biosynthetic process	365			8	0.70104	13	0.21537	18	0.19233	0.19233
GO:0001945	lymph vessel development	9					2	0.19314	2	0.30465	0.193138
GO:0001946	lymphangiogenesis	9					2	0.19314	2	0.30465	0.193138
GO:0050892	intestinal absorption	9	1	0.86538	1	0.92455	2	0.19314	2	0.30465	0.193138
GO:0090181	regulation of cholesterol metabolic process	20	2	0.19488	2	0.40179	2	0.45981	3	0.23186	0.194881
GO:0010043	response to zinc ion	34	1	1	3	0.19576	3	0.28148	3	0.49628	0.195757
GO:0015695	organic cation transport	34	1	1	3	0.19576	3	0.28148	4	0.20048	0.195757
GO:0048519	negative regulation of biological process	3685			52	0.84658	81	0.19612	115	0.55674	0.196119
GO:0009893	positive regulation of metabolic process	1474	9	1	22	1	36	0.3029	55	0.19715	0.19715
GO:0043410	positive regulation of MAPKKK cascade	138	2	1	4	0.7832	7	0.19863	8	0.35454	0.198632
GO:0031960	response to corticosteroid stimulus	114	2	1	2	1	4	0.86116	8	0.19987	0.199867
GO:0014068	positive regulation of phosphatidylinositol 3-kinase cascade	34			1	1	3	0.28148	4	0.20048	0.200478
GO:0043085	positive regulation of catalytic activity	1299	8	1	22	0.64347	34	0.20057	44	0.59852	0.200566
GO:0042325	regulation of phosphorylation	1603			27	0.49529	38	0.36343	59	0.20088	0.200883
GO:0006874	cellular calcium ion homeostasis	621					13	1	27	0.20091	0.200908
GO:0007548	sex differentiation	173			5	0.62571	8	0.20386	9	0.45083	0.203861
GO:0042592	homeostatic process	1480			23	0.96887	34	0.47881	55	0.20604	0.206039
GO:0005537	mannose binding	19	1	1	1	1	1	1	3	0.20658	0.206581
GO:0016646	oxidoreductase activity, acting on the CH-NH group of donors, NAD or NADP as acceptor	19			2	0.37165	2	0.42663	3	0.20658	0.206581
GO:0004518	nuclease activity	162	1	1	3	1	4	1	10	0.2071	0.207102
GO:0009651	response to salt stress	19	2	0.20806	2	0.37165	2	0.42663	2	0.61163	0.208062
GO:0022603	regulation of anatomical structure morphogenesis	615	5	1	12	0.67037	19	0.20929	22	0.72289	0.209285
GO:0032451	demethylase activity	21	2	0.20958	2	0.38319	2	0.49123	3	0.25606	0.209584
GO:0006826	iron ion transport	35	1	1	3	0.20965	3	0.29947	4	0.21435	0.209645
GO:0001659	temperature homeostasis	7			1	0.78387	1	0.78109	2	0.20973	0.20973
GO:0002922	positive regulation of humoral immune response	7			1	0.78387	1	0.78109	2	0.20973	0.20973
GO:0015142	tricarboxylic acid transmembrane transporter activity	7	1	0.73383	1	0.78387	1	0.78109	2	0.20973	0.20973
GO:0030320	cellular monovalent inorganic anion homeostasis	7			1	0.78387	1	0.78109	2	0.20973	0.20973
GO:0042178	xenobiotic catabolic process	7	1	0.73383	1	0.78387	1	0.78109	2	0.20973	0.20973
GO:0055083	monovalent inorganic anion homeostasis	7			1	0.78387	1	0.78109	2	0.20973	0.20973
GO:0072337	modified amino acid transport	7	1	0.73383	1	0.78387	1	0.78109	2	0.20973	0.20973
GO:0016835	carbon-oxygen lyase activity	53					1	1	5	0.21364	0.213638
GO:0051250	negative regulation of lymphocyte activation	94	1	1	2	1	5	0.30973	7	0.21369	0.213693
GO:0001773	myeloid dendritic cell activation	35			1	1	2	0.80678	4	0.21435	0.214346
GO:0051180	vitamin transport	35	1	1	2	0.68369	3	0.29947	4	0.21435	0.214346
GO:0042226	interleukin-6 biosynthetic process	73	3	0.26411	3	0.62977	4	0.39384	6	0.21515	0.215154
GO:0042440	pigment metabolic process	73	1	1	2	1	3	0.84497	6	0.21515	0.215154
GO:0019220	regulation of phosphate metabolic process	1644			27	0.5898	38	0.41717	60	0.21521	0.215214
GO:0051174	regulation of phosphorus metabolic process	1644			27	0.5898	38	0.41717	60	0.21521	0.215214
GO:0048021	regulation of melanin biosynthetic process	12	1	1	2	0.21911	2	0.24965	2	0.38652	0.219113
GO:0050714	positive regulation of protein secretion	117	1	1			3	1	8	0.22055	0.220552
GO:0050868	negative regulation of T cell activation	79	1	1	2	1	5	0.22325	6	0.28519	0.223251
GO:0051100	negative regulation of binding	95			2	1	4	0.63605	7	0.22365	0.223652
GO:0002041	intussusceptive angiogenesis	1	1	0.22455	1	0.28049	1	0.29039	1	0.33178	0.224554
GO:0002045	regulation of cell adhesion involved in intussusceptive angiogenesis	1	1	0.22455	1	0.28049	1	0.29039	1	0.33178	0.224554
GO:0002541	activation of plasma proteins involved in acute inflammatory response	1	1	0.22455	1	0.28049	1	0.29039	1	0.33178	0.224554
GO:0002542	Factor XII activation	1	1	0.22455	1	0.28049	1	0.29039	1	0.33178	0.224554
GO:0003941	L-serine ammonia-lyase activity	1	1	0.22455	1	0.28049	1	0.29039	1	0.33178	0.224554
GO:0004162	dimethylnitrosamine demethylase activity	1	1	0.22455	1	0.28049	1	0.29039	1	0.33178	0.224554
GO:0004613	phosphoenolpyruvate carboxykinase (GTP) activity	1	1	0.22455	1	0.28049	1	0.29039	1	0.33178	0.224554
GO:0004760	serine-pyruvate transaminase activity	1	1	0.22455	1	0.28049	1	0.29039	1	0.33178	0.224554
GO:0006117	acetaldehyde metabolic process	1	1	0.22455	1	0.28049	1	0.29039	1	0.33178	0.224554
GO:0008123	cholesterol 7-alpha-monooxygenase activity	1	1	0.22455	1	0.28049	1	0.29039	1	0.33178	0.224554
GO:0008390	testosterone 16-alpha-hydroxylase activity	1	1	0.22455	1	0.28049	1	0.29039	1	0.33178	0.224554
GO:0008453	alanine-glyoxylate transaminase activity	1	1	0.22455	1	0.28049	1	0.29039	1	0.33178	0.224554
GO:0008745	N-acetylmuramoyl-L-alanine amidase activity	1	1	0.22455	1	0.28049	1	0.29039	1	0.33178	0.224554
GO:0010983	positive regulation of high-density lipoprotein particle clearance	1	1	0.22455	1	0.28049	1	0.29039	1	0.33178	0.224554
GO:0010986	positive regulation of lipoprotein particle clearance	1	1	0.22455	1	0.28049	1	0.29039	1	0.33178	0.224554
GO:0017172	cysteine dioxygenase activity	1	1	0.22455	1	0.28049	1	0.29039	1	0.33178	0.224554
GO:0017174	glycine N-methyltransferase activity	1	1	0.22455	1	0.28049	1	0.29039	1	0.33178	0.224554
GO:0018885	carbon tetrachloride metabolic process	1	1	0.22455	1	0.28049	1	0.29039	1	0.33178	0.224554
GO:0018930	3-methylquinoline metabolic process	1	1	0.22455	1	0.28049	1	0.29039	1	0.33178	0.224554
GO:0018955	phenanthrene metabolic process	1	1	0.22455	1	0.28049	1	0.29039	1	0.33178	0.224554
GO:0019452	L-cysteine catabolic process to taurine	1	1	0.22455	1	0.28049	1	0.29039	1	0.33178	0.224554
GO:0019836	hemolysis by symbiont of host erythrocytes	1	1	0.22455	1	0.28049	1	0.29039	1	0.33178	0.224554
GO:0030058	amine dehydrogenase activity	1	1	0.22455	1	0.28049	1	0.29039	1	0.33178	0.224554
GO:0033265	choline binding	1	1	0.22455	1	0.28049	1	0.29039	1	0.33178	0.224554
GO:0033770	2-hydroxyisoflavanone synthase activity	1	1	0.22455	1	0.28049	1	0.29039	1	0.33178	0.224554
GO:0034361	very-low-density lipoprotein particle	1	1	0.22455	1	0.28049	1	0.29039	1	0.33178	0.224554
GO:0034385	triglyceride-rich lipoprotein particle	1	1	0.22455	1	0.28049	1	0.29039	1	0.33178	0.224554
GO:0035238	vitamin A biosynthetic process	1	1	0.22455	1	0.28049	1	0.29039	1	0.33178	0.224554
GO:0042196	chlorinated hydrocarbon metabolic process	1	1	0.22455	1	0.28049	1	0.29039	1	0.33178	0.224554
GO:0042197	halogenated hydrocarbon metabolic process	1	1	0.22455	1	0.28049	1	0.29039	1	0.33178	0.224554
GO:0042360	vitamin E metabolic process	1	1	0.22455	1	0.28049	1	0.29039	1	0.33178	0.224554
GO:0042374	phylloquinone metabolic process	1	1	0.22455	1	0.28049	1	0.29039	1	0.33178	0.224554
GO:0042414	epinephrine metabolic process	1	1	0.22455	1	0.28049	1	0.29039	1	0.33178	0.224554
GO:0042419	epinephrine catabolic process	1	1	0.22455	1	0.28049	1	0.29039	1	0.33178	0.224554
GO:0042422	norepinephrine catabolic process	1	1	0.22455	1	0.28049	1	0.29039	1	0.33178	0.224554
GO:0042425	choline biosynthetic process	1	1	0.22455	1	0.28049	1	0.29039	1	0.33178	0.224554
GO:0042571	immunoglobulin complex, circulating	1	1	0.22455	1	0.28049	1	0.29039	1	0.33178	0.224554
GO:0042616	paclitaxel metabolic process	1	1	0.22455	1	0.28049	1	0.29039	1	0.33178	0.224554
GO:0042627	chylomicron	1	1	0.22455	1	0.28049	1	0.29039	1	0.33178	0.224554
GO:0042904	9-cis-retinoic acid biosynthetic process	1	1	0.22455	1	0.28049	1	0.29039	1	0.33178	0.224554
GO:0042908	xenobiotic transport	1	1	0.22455	1	0.28049	1	0.29039	1	0.33178	0.224554
GO:0044179	hemolysis in other organism	1	1	0.22455	1	0.28049	1	0.29039	1	0.33178	0.224554
GO:0045541	negative regulation of cholesterol biosynthetic process	1	1	0.22455	1	0.28049	1	0.29039	1	0.33178	0.224554
GO:0046701	insecticide catabolic process	1	1	0.22455	1	0.28049	1	0.29039	1	0.33178	0.224554
GO:0047097	phylloquinone monooxygenase (2,3-epoxidizing) activity	1	1	0.22455	1	0.28049	1	0.29039	1	0.33178	0.224554
GO:0047743	chlordecone reductase activity	1	1	0.22455	1	0.28049	1	0.29039	1	0.33178	0.224554
GO:0050214	progesterone monooxygenase activity	1	1	0.22455	1	0.28049	1	0.29039	1	0.33178	0.224554
GO:0050250	retinal oxidase activity	1	1	0.22455	1	0.28049	1	0.29039	1	0.33178	0.224554
GO:0050723	negative regulation of interleukin-1 alpha biosynthetic process	1	1	0.22455	1	0.28049	1	0.29039	1	0.33178	0.224554
GO:0052331	hemolysis in other organism involved in symbiotic interaction	1	1	0.22455	1	0.28049	1	0.29039	1	0.33178	0.224554
GO:0070025	carbon monoxide binding	1	1	0.22455	1	0.28049	1	0.29039	1	0.33178	0.224554
GO:0070162	adiponectin secretion	1	1	0.22455	1	0.28049	1	0.29039	1	0.33178	0.224554
GO:0070163	regulation of adiponectin secretion	1	1	0.22455	1	0.28049	1	0.29039	1	0.33178	0.224554
GO:0070165	positive regulation of adiponectin secretion	1	1	0.22455	1	0.28049	1	0.29039	1	0.33178	0.224554
GO:0007154	cell communication	2003			29	1	48	0.2246	68	0.38376	0.224597
GO:0033764	steroid dehydrogenase activity, acting on the CH-OH group of donors, NAD or NADP as acceptor	22	2	0.22559	2	0.40601	2	0.48036	3	0.2842	0.225589
GO:0042536	negative regulation of tumor necrosis factor biosynthetic process	22	2	0.22559	2	0.40601	2	0.48036	2	0.71083	0.225589
GO:0043394	proteoglycan binding	22	2	0.22559	2	0.40601	2	0.48036	2	0.71083	0.225589
GO:0045074	regulation of interleukin-10 biosynthetic process	22	2	0.22559	2	0.40601	2	0.48036	2	0.71083	0.225589
GO:0010269	response to selenium ion	10			1	0.98971	2	0.22606	2	0.29481	0.226059
GO:0032094	response to food	10	1	0.92362	1	0.98971	2	0.22606	2	0.29481	0.226059
GO:0042613	MHC class II protein complex	10	1	0.92362	1	0.98971	2	0.22606	2	0.29481	0.226059
GO:0045837	negative regulation of membrane potential	10	1	0.92362	1	0.98971	2	0.22606	2	0.29481	0.226059
GO:0051000	positive regulation of nitric-oxide synthase activity	10					2	0.22606	2	0.29481	0.226059
GO:0051055	negative regulation of lipid biosynthetic process	10	1	0.92362	1	0.98971	2	0.22606	2	0.29481	0.226059
GO:0070316	regulation of G0 to G1 transition	10					2	0.22606	2	0.29481	0.226059
GO:0045429	positive regulation of nitric oxide biosynthetic process	28	1	1	1	1	3	0.22658	3	0.38209	0.226578
GO:0042035	regulation of cytokine biosynthetic process	293	4	1	4	1	9	0.55445	15	0.22928	0.229278
GO:0034694	response to prostaglandin stimulus	20					2	0.45981	3	0.23186	0.231861
GO:0046470	phosphatidylcholine metabolic process	20	1	1	1	1	2	0.45981	3	0.23186	0.231861
GO:0051287	NAD binding	20	1	1	1	1	2	0.45981	3	0.23186	0.231861
GO:0002698	negative regulation of immune effector process	69	3	0.23299	3	0.56141	3	0.77843	4	0.71015	0.232993
GO:0050673	epithelial cell proliferation	166	2	1	4	1	7	0.33121	10	0.2344	0.234403
GO:0004620	phospholipase activity	81	1	1	2	1	5	0.23872	6	0.30585	0.238722
GO:0032813	tumor necrosis factor receptor superfamily binding	53			1	1	4	0.23876	4	0.44523	0.238763
GO:0042091	interleukin-10 biosynthetic process	23	2	0.24004	2	0.43115	2	0.51064	2	0.72557	0.240041
GO:0070988	demethylation	23	2	0.24004	2	0.43115	2	0.51064	3	0.30628	0.240041
GO:0001664	G-protein-coupled receptor binding	350			6	1	9	0.95017	17	0.2449	0.244902
GO:0019730	antimicrobial humoral response	146			3	1	7	0.24631	9	0.26613	0.246305
GO:0046838	phosphorylated carbohydrate dephosphorylation	32			1	1	3	0.24648	3	0.44036	0.246484
GO:0030334	regulation of cell migration	873			11	1	24	0.24656	34	0.28092	0.24656
GO:0040007	growth	965			15	1	26	0.24658	35	0.46296	0.246578
GO:0051896	regulation of protein kinase B signaling cascade	113	2	1	4	0.55432	6	0.24809	7	0.35099	0.248092
GO:0032611	interleukin-1 beta production	82	3	0.31165	3	0.73531	5	0.24823	5	0.55567	0.248234
GO:0055074	calcium ion homeostasis	636					13	1	27	0.24962	0.24962
GO:0006111	regulation of gluconeogenesis	12			1	1	2	0.24965	2	0.38652	0.249652
GO:0008191	metalloendopeptidase inhibitor activity	12	1	1	1	1	2	0.24965	2	0.38652	0.249652
GO:0019432	triglyceride biosynthetic process	12	1	1	1	1	2	0.24965	2	0.38652	0.249652
GO:0042611	MHC protein complex	12	1	1	1	1	2	0.24965	2	0.38652	0.249652
GO:0048551	metalloenzyme inhibitor activity	12	1	1	1	1	2	0.24965	2	0.38652	0.249652
GO:0050482	arachidonic acid secretion	12			1	1	2	0.24965	2	0.38652	0.249652
GO:0015758	glucose transport	76			2	1	2	1	6	0.25133	0.251334
GO:0043526	neuroprotection	58	1	1	2	1	4	0.25186	4	0.55406	0.251858
GO:0006790	sulfur compound metabolic process	147	4	0.30544	5	0.44037	7	0.25276	9	0.2751	0.252755
GO:0008211	glucocorticoid metabolic process	13	1	1	2	0.2528	2	0.28306	2	0.43669	0.252798
GO:0043455	regulation of secondary metabolic process	13	1	1	2	0.2528	2	0.28306	2	0.43669	0.252798
GO:0051050	positive regulation of transport	407	3	1	7	1	12	0.46122	19	0.25372	0.253725
GO:0043627	response to estrogen stimulus	169	1	1	3	1	6	0.57934	10	0.25581	0.255812
GO:0071219	cellular response to molecule of bacterial origin	21	1	1	2	0.38319	2	0.49123	3	0.25606	0.25606
GO:0071222	cellular response to lipopolysaccharide	21	1	1	2	0.38319	2	0.49123	3	0.25606	0.25606
GO:0050865	regulation of cell activation	337	2	1	6	1	12	0.257	16	0.31491	0.256999
GO:0006811	ion transport	1000	10	0.98561	18	0.58708	24	0.5574	39	0.25734	0.257344
GO:0004029	aldehyde dehydrogenase (NAD) activity	8							2	0.25798	0.25798
GO:0004300	enoyl-CoA hydratase activity	8							2	0.25798	0.25798
GO:0006857	oligopeptide transport	8	1	0.80768	1	0.85712	1	0.84569	2	0.25798	0.25798
GO:0010874	regulation of cholesterol efflux	8			1	0.85712	1	0.84569	2	0.25798	0.25798
GO:0016624	oxidoreductase activity, acting on the aldehyde or oxo group of donors, disulfide as acceptor	8					1	0.84569	2	0.25798	0.25798
GO:0017077	oxidative phosphorylation uncoupler activity	8	1	0.80768	1	0.85712	1	0.84569	2	0.25798	0.25798
GO:0019321	pentose metabolic process	8			1	0.85712	1	0.84569	2	0.25798	0.25798
GO:0030823	regulation of cGMP metabolic process	8					1	0.84569	2	0.25798	0.25798
GO:0030826	regulation of cGMP biosynthetic process	8					1	0.84569	2	0.25798	0.25798
GO:0034381	plasma lipoprotein particle clearance	8	1	0.80768	1	0.85712	1	0.84569	2	0.25798	0.25798
GO:0071902	positive regulation of protein serine/threonine kinase activity	633	5	1	13	0.487	19	0.2583	23	0.66025	0.258298
GO:0044057	regulation of system process	336	3	1	9	0.34611	12	0.25834	13	0.76311	0.258344
GO:0007167	enzyme linked receptor protein signaling pathway	819			16	0.48632	21	0.47059	33	0.25905	0.259045
GO:0006979	response to oxidative stress	426	5	1	11	0.2592	12	0.54661	19	0.28325	0.259195
GO:0022890	inorganic cation transmembrane transporter activity	246	3	1	4	1	5	1	13	0.25929	0.259291
GO:0032770	positive regulation of monooxygenase activity	11					2	0.25944	2	0.34081	0.259442
GO:0043027	caspase inhibitor activity	11					2	0.25944	2	0.34081	0.259442
GO:0045077	negative regulation of interferon-gamma biosynthetic process	11	1	0.9822	1	1	2	0.25944	2	0.34081	0.259442
GO:0051925	regulation of calcium ion transport via voltage-gated calcium channel activity	11					2	0.25944	2	0.34081	0.259442
GO:0070252	actin-mediated cell contraction	11					2	0.25944	2	0.34081	0.259442
GO:0032642	regulation of chemokine production	84	2	1	3	0.76699	5	0.26311	6	0.28732	0.263114
GO:0042542	response to hydrogen peroxide	122	1	1	5	0.28805	6	0.27082	8	0.2632	0.263197
GO:0010226	response to lithium ion	15	1	1	2	0.26337	2	0.34484	2	0.47641	0.26337
GO:0051636	Gram-negative bacterial cell surface binding	15	1	1	2	0.26337	2	0.34484	2	0.47641	0.26337
GO:0030510	regulation of BMP signaling pathway	42			3	0.26369	3	0.37854	3	0.65187	0.26369
GO:0006508	proteolysis	943	9	1	18	0.44932	25	0.30665	37	0.26637	0.266365
GO:0030308	negative regulation of cell growth	230			3	1	9	0.2667	10	0.63462	0.266704
GO:0032602	chemokine production	89	2	1	3	0.84229	5	0.26731	6	0.34689	0.267314
GO:0000302	response to reactive oxygen species	171	2	1	6	0.30688	7	0.36671	10	0.27114	0.271137
GO:0015296	anion:cation symporter activity	25	2	0.27172	2	0.48996	2	0.55035	3	0.30007	0.27172
GO:0008645	hexose transport	78			2	1	2	1	6	0.27241	0.272413
GO:0042312	regulation of vasodilation	31			2	0.59359	3	0.2757	3	0.46476	0.275705
GO:0032651	regulation of interleukin-1 beta production	75	3	0.27764	3	0.64112	4	0.4193	4	0.81463	0.277641
GO:0001783	B cell apoptosis	14			2	0.27807	2	0.31113	2	0.43025	0.278069
GO:0001505	regulation of neurotransmitter levels	106	1	1	2	1	4	0.76535	7	0.27867	0.278667
GO:0010646	regulation of cell communication	1150			17	1	30	0.28023	43	0.32535	0.280231
GO:0001558	regulation of cell growth	641			10	1	19	0.28027	23	0.70921	0.280266
GO:0001855	complement component C4b binding	1			1	0.28049	1	0.29039	1	0.33178	0.28049
GO:0002070	epithelial cell maturation	1			1	0.28049	1	0.29039	1	0.33178	0.28049
GO:0002529	regulation of plasma kallikrein-kinin cascade	1			1	0.28049	1	0.29039	1	0.33178	0.28049
GO:0002618	positive regulation of macrophage antigen processing and presentation	1			1	0.28049	1	0.29039	1	0.33178	0.28049
GO:0003837	beta-ureidopropionase activity	1			1	0.28049	1	0.29039	1	0.33178	0.28049
GO:0003884	D-amino-acid oxidase activity	1			1	0.28049	1	0.29039	1	0.33178	0.28049
GO:0004152	dihydroorotate dehydrogenase activity	1			1	0.28049	1	0.29039	1	0.33178	0.28049
GO:0004397	histidine ammonia-lyase activity	1			1	0.28049	1	0.29039	1	0.33178	0.28049
GO:0004454	ketohexokinase activity	1			1	0.28049	1	0.29039	1	0.33178	0.28049
GO:0004502	kynurenine 3-monooxygenase activity	1			1	0.28049	1	0.29039	1	0.33178	0.28049
GO:0004607	phosphatidylcholine-sterol O-acyltransferase activity	1			1	0.28049	1	0.29039	1	0.33178	0.28049
GO:0004855	xanthine oxidase activity	1			1	0.28049	1	0.29039	1	0.33178	0.28049
GO:0004941	beta2-adrenergic receptor activity	1			1	0.28049	1	0.29039	1	0.33178	0.28049
GO:0005229	intracellular calcium activated chloride channel activity	1			1	0.28049	1	0.29039	1	0.33178	0.28049
GO:0008700	4-hydroxy-2-oxoglutarate aldolase activity	1			1	0.28049	1	0.29039	1	0.33178	0.28049
GO:0015199	betaine transmembrane transporter activity	1			1	0.28049	1	0.29039	1	0.33178	0.28049
GO:0015942	formate metabolic process	1			1	0.28049	1	0.29039	1	0.33178	0.28049
GO:0015944	formate oxidation	1			1	0.28049	1	0.29039	1	0.33178	0.28049
GO:0016727	oxidoreductase activity, acting on CH or CH2 groups, oxygen as acceptor	1			1	0.28049	1	0.29039	1	0.33178	0.28049
GO:0019405	alditol catabolic process	1			1	0.28049	1	0.29039	1	0.33178	0.28049
GO:0019527	pentitol catabolic process	1			1	0.28049	1	0.29039	1	0.33178	0.28049
GO:0019697	L-xylitol catabolic process to xylulose 5-phosphate	1			1	0.28049	1	0.29039	1	0.33178	0.28049
GO:0019859	thymine metabolic process	1			1	0.28049	1	0.29039	1	0.33178	0.28049
GO:0030985	high molecular weight kininogen binding	1			1	0.28049	1	0.29039	1	0.33178	0.28049
GO:0031699	beta-3 adrenergic receptor binding	1			1	0.28049	1	0.29039	1	0.33178	0.28049
GO:0031875	type 4 proteinase activated receptor binding	1			1	0.28049	1	0.29039	1	0.33178	0.28049
GO:0033861	negative regulation of NAD(P)H oxidase activity	1			1	0.28049	1	0.29039	1	0.33178	0.28049
GO:0034362	low-density lipoprotein particle	1			1	0.28049	1	0.29039	1	0.33178	0.28049
GO:0034439	lipoprotein lipid oxidation	1			1	0.28049	1	0.29039	1	0.33178	0.28049
GO:0034757	negative regulation of iron ion transport	1			1	0.28049	1	0.29039	1	0.33178	0.28049
GO:0035594	ganglioside binding	1			1	0.28049	1	0.29039	1	0.33178	0.28049
GO:0042309	homoiothermy	1			1	0.28049	1	0.29039	1	0.33178	0.28049
GO:0047536	2-aminoadipate transaminase activity	1			1	0.28049	1	0.29039	1	0.33178	0.28049
GO:0050031	L-pipecolate oxidase activity	1			1	0.28049	1	0.29039	1	0.33178	0.28049
GO:0051160	L-xylitol catabolic process	1			1	0.28049	1	0.29039	1	0.33178	0.28049
GO:0051167	xylulose 5-phosphate metabolic process	1			1	0.28049	1	0.29039	1	0.33178	0.28049
GO:0060206	estrous cycle phase	1			1	0.28049	1	0.29039	1	0.33178	0.28049
GO:0060587	regulation of lipoprotein lipid oxidation	1			1	0.28049	1	0.29039	1	0.33178	0.28049
GO:0060588	negative regulation of lipoprotein lipid oxidation	1			1	0.28049	1	0.29039	1	0.33178	0.28049
GO:0040012	regulation of locomotion	933			12	1	25	0.28081	36	0.33115	0.280808
GO:2000145	regulation of cell motility	885			11	1	24	0.28089	34	0.32005	0.28089
GO:0071715	icosanoid transport	34	1	1	2	0.65734	3	0.28148	3	0.49628	0.28148
GO:0042107	cytokine metabolic process	330	5	0.76678	5	1	10	0.52984	16	0.28176	0.281763
GO:0002694	regulation of leukocyte activation	313	2	1	5	1	11	0.28408	15	0.28181	0.281806
GO:0035239	tube morphogenesis	42	1	1	2	0.8381	3	0.37854	4	0.28258	0.282578
GO:0043467	regulation of generation of precursor metabolites and energy	42	1	1	2	0.8381	3	0.37854	4	0.28258	0.282578
GO:0019217	regulation of fatty acid metabolic process	62	1	1	2	1	3	0.67168	5	0.2828	0.282803
GO:0044272	sulfur compound biosynthetic process	62	2	0.85332	3	0.4708	4	0.29928	5	0.2828	0.282803
GO:0045601	regulation of endothelial cell differentiation	13					2	0.28306	2	0.43669	0.283057
GO:0043523	regulation of neuron apoptosis	91	1	1	2	1	5	0.2835	5	0.64132	0.283499
GO:0019200	carbohydrate kinase activity	22			1	1	2	0.48036	3	0.2842	0.2842
GO:0048870	cell motility	1393			20	1	35	0.2843	49	0.43051	0.284297
GO:0006778	porphyrin metabolic process	39					1	1	4	0.2854	0.285395
GO:0033013	tetrapyrrole metabolic process	39					1	1	4	0.2854	0.285395
GO:0042992	negative regulation of transcription factor import into nucleus	39			2	0.76687	3	0.36639	4	0.2854	0.285395
GO:0071900	regulation of protein serine/threonine kinase activity	842	6	1	15	0.75498	23	0.28666	31	0.47951	0.28666
GO:0051674	localization of cell	1394			20	1	35	0.28671	49	0.43367	0.286713
GO:0005518	collagen binding	61	1	1	3	0.45367	4	0.28678	4	0.57013	0.286775
GO:0051249	regulation of lymphocyte activation	277	2	1	4	1	10	0.30563	14	0.28754	0.287539
GO:0043176	amine binding	80	3	0.32101	4	0.28787	4	0.48938	4	0.87603	0.287872
GO:0050866	negative regulation of cell activation	107	1	1	2	1	5	0.3961	7	0.28881	0.288815
GO:0016477	cell migration	1298			19	1	33	0.28964	47	0.33156	0.289644
GO:0001552	ovarian follicle atresia	1					1	0.29039	1	0.33178	0.290388
GO:0001596	angiotensin type I receptor activity	1					1	0.29039	1	0.33178	0.290388
GO:0004087	carbamoyl-phosphate synthase (ammonia) activity	1					1	0.29039	1	0.33178	0.290388
GO:0004361	glutaryl-CoA dehydrogenase activity	1					1	0.29039	1	0.33178	0.290388
GO:0004458	D-lactate dehydrogenase (cytochrome) activity	1					1	0.29039	1	0.33178	0.290388
GO:0004491	methylmalonate-semialdehyde dehydrogenase (acylating) activity	1					1	0.29039	1	0.33178	0.290388
GO:0004608	phosphatidylethanolamine N-methyltransferase activity	1					1	0.29039	1	0.33178	0.290388
GO:0010661	positive regulation of muscle cell apoptosis	1					1	0.29039	1	0.33178	0.290388
GO:0010701	positive regulation of norepinephrine secretion	1					1	0.29039	1	0.33178	0.290388
GO:0015182	L-asparagine transmembrane transporter activity	1					1	0.29039	1	0.33178	0.290388
GO:0016108	tetraterpenoid metabolic process	1					1	0.29039	1	0.33178	0.290388
GO:0016116	carotenoid metabolic process	1					1	0.29039	1	0.33178	0.290388
GO:0016119	carotene metabolic process	1					1	0.29039	1	0.33178	0.290388
GO:0016898	oxidoreductase activity, acting on the CH-OH group of donors, cytochrome as acceptor	1					1	0.29039	1	0.33178	0.290388
GO:0016937	short-branched-chain-acyl-CoA dehydrogenase activity	1					1	0.29039	1	0.33178	0.290388
GO:0018801	glutaconyl-CoA decarboxylase activity	1					1	0.29039	1	0.33178	0.290388
GO:0019659	glucose catabolic process to lactate	1					1	0.29039	1	0.33178	0.290388
GO:0021953	central nervous system neuron differentiation	1					1	0.29039	1	0.33178	0.290388
GO:0031337	positive regulation of sulfur amino acid metabolic process	1					1	0.29039	1	0.33178	0.290388
GO:0031715	C5L2 anaphylatoxin chemotactic receptor binding	1					1	0.29039	1	0.33178	0.290388
GO:0032603	fractalkine production	1					1	0.29039	1	0.33178	0.290388
GO:0032644	regulation of fractalkine production	1					1	0.29039	1	0.33178	0.290388
GO:0032724	positive regulation of fractalkine production	1					1	0.29039	1	0.33178	0.290388
GO:0032730	positive regulation of interleukin-1 alpha production	1					1	0.29039	1	0.33178	0.290388
GO:0033484	nitric oxide homeostasis	1					1	0.29039	1	0.33178	0.290388
GO:0034111	negative regulation of homotypic cell-cell adhesion	1					1	0.29039	1	0.33178	0.290388
GO:0034393	positive regulation of smooth muscle cell apoptosis	1					1	0.29039	1	0.33178	0.290388
GO:0042214	terpene metabolic process	1					1	0.29039	1	0.33178	0.290388
GO:0045764	positive regulation of cellular amino acid metabolic process	1					1	0.29039	1	0.33178	0.290388
GO:0046581	intercellular canaliculus	1					1	0.29039	1	0.33178	0.290388
GO:0050668	positive regulation of homocysteine metabolic process	1					1	0.29039	1	0.33178	0.290388
GO:0050717	positive regulation of interleukin-1 alpha secretion	1					1	0.29039	1	0.33178	0.290388
GO:0051176	positive regulation of sulfur metabolic process	1					1	0.29039	1	0.33178	0.290388
GO:0051522	activation of monopolar cell growth	1					1	0.29039	1	0.33178	0.290388
GO:0070538	oleic acid binding	1					1	0.29039	1	0.33178	0.290388
GO:0070858	negative regulation of bile acid biosynthetic process	1					1	0.29039	1	0.33178	0.290388
GO:0072574	hepatocyte proliferation	1					1	0.29039	1	0.33178	0.290388
GO:0072575	epithelial cell proliferation involved in liver morphogenesis	1					1	0.29039	1	0.33178	0.290388
GO:0072576	liver morphogenesis	1					1	0.29039	1	0.33178	0.290388
GO:0090331	negative regulation of platelet aggregation	1					1	0.29039	1	0.33178	0.290388
GO:2000345	regulation of hepatocyte proliferation	1					1	0.29039	1	0.33178	0.290388
GO:0046434	organophosphate catabolic process	26	2	0.29049	2	0.47485	2	0.5811	2	0.8201	0.29049
GO:0016337	cell-cell adhesion	486	3	1			13	0.62725	21	0.29118	0.291178
GO:0016788	hydrolase activity, acting on ester bonds	633	4	1	9	1	17	0.48818	26	0.29151	0.291514
GO:0015980	energy derivation by oxidation of organic compounds	197			6	0.43138	8	0.29211	9	0.61643	0.292107
GO:0043408	regulation of MAPKKK cascade	473	3	1	8	1	14	0.38554	21	0.29357	0.293568
GO:0006639	acylglycerol metabolic process	63	1	1	2	1	4	0.31138	5	0.29363	0.293635
GO:0002695	negative regulation of leukocyte activation	102	1	1	2	1	5	0.38837	7	0.29438	0.29438
GO:0032103	positive regulation of response to external stimulus	102	1	1			4	0.70086	7	0.29438	0.29438
GO:0000062	fatty-acyl-CoA binding	10					1	0.96909	2	0.29481	0.294807
GO:0004028	3-chloroallyl aldehyde dehydrogenase activity	10	1	0.92362	1	0.98971	1	0.96909	2	0.29481	0.294807
GO:0004303	estradiol 17-beta-dehydrogenase activity	10	1	0.92362	1	0.98971	1	0.96909	2	0.29481	0.294807
GO:0006750	glutathione biosynthetic process	10	1	0.92362	1	0.98971	1	0.96909	2	0.29481	0.294807
GO:0009070	serine family amino acid biosynthetic process	10							2	0.29481	0.294807
GO:0016628	oxidoreductase activity, acting on the CH-CH group of donors, NAD or NADP as acceptor	10							2	0.29481	0.294807
GO:0045599	negative regulation of fat cell differentiation	10							2	0.29481	0.294807
GO:0050926	regulation of positive chemotaxis	10	1	0.92362	1	0.98971	1	0.96909	2	0.29481	0.294807
GO:0001775	cell activation	860			14	1	23	0.33705	34	0.29496	0.29496
GO:0016310	phosphorylation	2198			31	1	47	0.58044	75	0.2956	0.295603
GO:0046486	glycerolipid metabolic process	208	2	1	4	1	8	0.35801	11	0.29593	0.295927
GO:0032675	regulation of interleukin-6 production	132	3	0.7434	3	1	6	0.34448	8	0.29636	0.29636
GO:0001816	cytokine production	709	6	1	11	1	19	0.41372	29	0.29644	0.296438
GO:0006091	generation of precursor metabolites and energy	361			9	0.41451	12	0.31276	17	0.29861	0.298607
GO:0032673	regulation of interleukin-4 production	35			1	1	3	0.29947	3	0.52588	0.299472
GO:0060986	endocrine hormone secretion	35	1	1	2	0.68369	3	0.29947	3	0.52588	0.299472
GO:0015175	neutral amino acid transmembrane transporter activity	25	1	1	1	1	2	0.55035	3	0.30007	0.300068
GO:0022409	positive regulation of cell-cell adhesion	25			1	1	1	1	3	0.30007	0.300068
GO:0042398	cellular modified amino acid biosynthetic process	25	1	1	2	0.48996	2	0.55035	3	0.30007	0.300068
GO:0002683	negative regulation of immune system process	183	3	1	4	1	7	0.41405	10	0.30293	0.30293
GO:0001889	liver development	9					1	0.90404	2	0.30465	0.304652
GO:0004935	adrenergic receptor activity	9			1	0.92455	1	0.90404	2	0.30465	0.304652
GO:0010800	positive regulation of peptidyl-threonine phosphorylation	9			1	0.92455	1	0.90404	2	0.30465	0.304652
GO:0015326	cationic amino acid transmembrane transporter activity	9	1	0.86538	1	0.92455	1	0.90404	2	0.30465	0.304652
GO:0016801	hydrolase activity, acting on ether bonds	9			1	0.92455	1	0.90404	2	0.30465	0.304652
GO:0042832	defense response to protozoan	9	1	0.86538	1	0.92455	1	0.90404	2	0.30465	0.304652
GO:0046618	drug export	9							2	0.30465	0.304652
GO:0050765	negative regulation of phagocytosis	9							2	0.30465	0.304652
GO:0061008	hepaticobiliary system development	9					1	0.90404	2	0.30465	0.304652
GO:0071347	cellular response to interleukin-1	9			1	0.92455	1	0.90404	2	0.30465	0.304652
GO:0006641	triglyceride metabolic process	40	1	1	1	1	3	0.38436	4	0.30503	0.305034
GO:0016836	hydro-lyase activity	40					1	1	4	0.30503	0.305034
GO:0045121	membrane raft	162	1	1	4	1	7	0.30505	9	0.34322	0.305052
GO:0051260	protein homooligomerization	133	2	1	2	1	3	1	8	0.30589	0.305889
GO:0048661	positive regulation of smooth muscle cell proliferation	23	1	1	1	1	2	0.51064	3	0.30628	0.306282
GO:0050662	coenzyme binding	60	1	1	1	1	3	0.63425	5	0.30712	0.307124
GO:0030808	regulation of nucleotide biosynthetic process	281	2	1	6	1	10	0.32333	14	0.30723	0.307233
GO:0015914	phospholipid transport	27	2	0.30818	2	0.50235	2	0.61181	2	0.85952	0.308185
GO:0032934	sterol binding	27	2	0.30818	2	0.50235	2	0.61181	2	0.85952	0.308185
GO:0046148	pigment biosynthetic process	64	1	1	2	1	3	0.69082	5	0.30842	0.308417
GO:0008016	regulation of heart contraction	94			4	0.38324	5	0.30973	6	0.41814	0.309732
GO:0046677	response to antibiotic	104	3	0.49624	3	1	4	0.73252	7	0.31093	0.310933
GO:0045023	G0 to G1 transition	14					2	0.31113	2	0.43025	0.31113
GO:0070633	transepithelial transport	14			1	1	2	0.31113	2	0.43025	0.31113
GO:0008625	induction of apoptosis via death domain receptors	36	1	1	1	1	3	0.31293	3	0.55557	0.312931
GO:0016004	phospholipase activator activity	17			2	0.31491	2	0.40803	2	0.56956	0.314912
GO:0050766	positive regulation of phagocytosis	17	1	1	2	0.31491	2	0.40803	2	0.56956	0.314912
GO:0051051	negative regulation of transport	229			6	0.62813	7	0.71935	12	0.31646	0.316463
GO:0033993	response to lipid	82					3	0.99927	6	0.31723	0.317228
GO:0009306	protein secretion	310	3	1	5	1	8	1	15	0.31842	0.318419
GO:0006461	protein complex assembly	1384	11	1	25	0.39887	34	0.31988	44	0.88393	0.319883
GO:0006836	neurotransmitter transport	95	1	1	3	0.92293	5	0.32047	6	0.43232	0.32047
GO:0032612	interleukin-1 production	95	3	0.40135	3	0.92293	5	0.32047	5	0.70727	0.32047
GO:0046903	secretion	855	6	1	15	0.80366	23	0.32085	33	0.32405	0.320847
GO:0070271	protein complex biogenesis	1386	11	1	25	0.39957	34	0.3235	44	0.89498	0.323504
GO:0002573	myeloid leukocyte differentiation	204			3	1	6	0.89852	11	0.32541	0.325405
GO:0010740	positive regulation of intracellular protein kinase cascade	311	2	1	7	0.76671	10	0.45087	15	0.32548	0.325476
GO:0001864	pentraxin binding	2	1	0.32998	1	0.40523	1	0.40613	1	0.47354	0.329975
GO:0001905	activation of membrane attack complex	2	1	0.32998	1	0.40523	1	0.40613	1	0.47354	0.329975
GO:0002638	negative regulation of immunoglobulin production	2	1	0.32998	1	0.40523	1	0.40613	1	0.47354	0.329975
GO:0004104	cholinesterase activity	2	1	0.32998	1	0.40523	1	0.40613	1	0.47354	0.329975
GO:0004421	hydroxymethylglutaryl-CoA synthase activity	2	1	0.32998	1	0.40523	1	0.40613	1	0.47354	0.329975
GO:0004509	steroid 21-monooxygenase activity	2	1	0.32998	1	0.40523	1	0.40613	1	0.47354	0.329975
GO:0005767	secondary lysosome	2	1	0.32998	1	0.40523	1	0.40613	1	0.47354	0.329975
GO:0009818	defense response to protozoan, incompatible interaction	2	1	0.32998	1	0.40523	1	0.40613	1	0.47354	0.329975
GO:0010726	positive regulation of hydrogen peroxide metabolic process	2	1	0.32998	1	0.40523	1	0.40613	1	0.47354	0.329975
GO:0010729	positive regulation of hydrogen peroxide biosynthetic process	2	1	0.32998	1	0.40523	1	0.40613	1	0.47354	0.329975
GO:0015141	succinate transmembrane transporter activity	2	1	0.32998	1	0.40523	1	0.40613	1	0.47354	0.329975
GO:0015361	low affinity sodium:dicarboxylate symporter activity	2	1	0.32998	1	0.40523	1	0.40613	1	0.47354	0.329975
GO:0017129	triglyceride binding	2	1	0.32998	1	0.40523	1	0.40613	1	0.47354	0.329975
GO:0018467	formaldehyde dehydrogenase activity	2	1	0.32998	1	0.40523	1	0.40613	1	0.47354	0.329975
GO:0018879	biphenyl metabolic process	2	1	0.32998	1	0.40523	1	0.40613	1	0.47354	0.329975
GO:0019441	tryptophan catabolic process to kynurenine	2	1	0.32998	1	0.40523	1	0.40613	1	0.47354	0.329975
GO:0019448	L-cysteine catabolic process	2	1	0.32998	1	0.40523	1	0.40613	1	0.47354	0.329975
GO:0019614	catechol catabolic process	2	1	0.32998	1	0.40523	1	0.40613	1	0.47354	0.329975
GO:0030300	regulation of intestinal cholesterol absorption	2	1	0.32998	1	0.40523	1	0.40613	1	0.47354	0.329975
GO:0031666	positive regulation of lipopolysaccharide-mediated signaling pathway	2	1	0.32998	1	0.40523	1	0.40613	1	0.47354	0.329975
GO:0031943	regulation of glucocorticoid metabolic process	2	1	0.32998	1	0.40523	1	0.40613	1	0.47354	0.329975
GO:0031946	regulation of glucocorticoid biosynthetic process	2	1	0.32998	1	0.40523	1	0.40613	1	0.47354	0.329975
GO:0032010	phagolysosome	2	1	0.32998	1	0.40523	1	0.40613	1	0.47354	0.329975
GO:0034313	diol catabolic process	2	1	0.32998	1	0.40523	1	0.40613	1	0.47354	0.329975
GO:0042424	catecholamine catabolic process	2	1	0.32998	1	0.40523	1	0.40613	1	0.47354	0.329975
GO:0042905	9-cis-retinoic acid metabolic process	2	1	0.32998	1	0.40523	1	0.40613	1	0.47354	0.329975
GO:0046439	L-cysteine metabolic process	2	1	0.32998	1	0.40523	1	0.40613	1	0.47354	0.329975
GO:0046573	lactonohydrolase activity	2	1	0.32998	1	0.40523	1	0.40613	1	0.47354	0.329975
GO:0047006	17-alpha,20-alpha-dihydroxypregn-4-en-3-one dehydrogenase activity	2	1	0.32998	1	0.40523	1	0.40613	1	0.47354	0.329975
GO:0047017	prostaglandin-F synthase activity	2	1	0.32998	1	0.40523	1	0.40613	1	0.47354	0.329975
GO:0048022	negative regulation of melanin biosynthetic process	2	1	0.32998	1	0.40523	1	0.40613	1	0.47354	0.329975
GO:0050721	regulation of interleukin-1 alpha biosynthetic process	2	1	0.32998	1	0.40523	1	0.40613	1	0.47354	0.329975
GO:0050724	negative regulation of interleukin-1 beta biosynthetic process	2	1	0.32998	1	0.40523	1	0.40613	1	0.47354	0.329975
GO:0050779	RNA destabilization	2	1	0.32998	1	0.40523	1	0.40613	1	0.47354	0.329975
GO:0060230	lipoprotein lipase activator activity	2	1	0.32998	1	0.40523	1	0.40613	1	0.47354	0.329975
GO:0070327	thyroid hormone transport	2	1	0.32998	1	0.40523	1	0.40613	1	0.47354	0.329975
GO:0080007	S-nitrosoglutathione reductase activity	2	1	0.32998	1	0.40523	1	0.40613	1	0.47354	0.329975
GO:0090206	negative regulation of cholesterol metabolic process	2	1	0.32998	1	0.40523	1	0.40613	1	0.47354	0.329975
GO:0060047	heart contraction	96			4	0.40469	5	0.33039	6	0.44105	0.330388
GO:0031589	cell-substrate adhesion	312	2	1	5	1	9	0.68417	15	0.33135	0.331354
GO:0000066	mitochondrial ornithine transport	1							1	0.33178	0.331781
GO:0002138	retinoic acid biosynthetic process	1							1	0.33178	0.331781
GO:0002518	lymphocyte chemotaxis across high endothelial venule	1							1	0.33178	0.331781
GO:0003985	acetyl-CoA C-acetyltransferase activity	1							1	0.33178	0.331781
GO:0004304	estrone sulfotransferase activity	1							1	0.33178	0.331781
GO:0004334	fumarylacetoacetase activity	1							1	0.33178	0.331781
GO:0004447	iodide peroxidase activity	1							1	0.33178	0.331781
GO:0004493	methylmalonyl-CoA epimerase activity	1							1	0.33178	0.331781
GO:0004494	methylmalonyl-CoA mutase activity	1							1	0.33178	0.331781
GO:0004617	phosphoglycerate dehydrogenase activity	1							1	0.33178	0.331781
GO:0004655	porphobilinogen synthase activity	1							1	0.33178	0.331781
GO:0006567	threonine catabolic process	1							1	0.33178	0.331781
GO:0008300	isoprenoid catabolic process	1							1	0.33178	0.331781
GO:0008465	glycerate dehydrogenase activity	1							1	0.33178	0.331781
GO:0008470	isovaleryl-CoA dehydrogenase activity	1							1	0.33178	0.331781
GO:0008554	sodium-exporting ATPase activity, phosphorylative mechanism	1							1	0.33178	0.331781
GO:0008761	UDP-N-acetylglucosamine 2-epimerase activity	1							1	0.33178	0.331781
GO:0008887	glycerate kinase activity	1							1	0.33178	0.331781
GO:0008987	quinolinate synthetase A activity	1							1	0.33178	0.331781
GO:0009757	hexose mediated signaling	1							1	0.33178	0.331781
GO:0010182	sugar mediated signaling pathway	1							1	0.33178	0.331781
GO:0010255	glucose mediated signaling pathway	1							1	0.33178	0.331781
GO:0010873	positive regulation of cholesterol esterification	1							1	0.33178	0.331781
GO:0010878	cholesterol storage	1							1	0.33178	0.331781
GO:0010885	regulation of cholesterol storage	1							1	0.33178	0.331781
GO:0010886	positive regulation of cholesterol storage	1							1	0.33178	0.331781
GO:0015126	canalicular bile acid transmembrane transporter activity	1							1	0.33178	0.331781
GO:0015431	glutathione S-conjugate-exporting ATPase activity	1							1	0.33178	0.331781
GO:0015432	bile acid-exporting ATPase activity	1							1	0.33178	0.331781
GO:0016453	C-acetyltransferase activity	1							1	0.33178	0.331781
GO:0016663	oxidoreductase activity, acting on other nitrogenous compounds as donors, oxygen as acceptor	1							1	0.33178	0.331781
GO:0017113	dihydropyrimidine dehydrogenase (NADP+) activity	1							1	0.33178	0.331781
GO:0018547	nitroglycerin reductase activity	1							1	0.33178	0.331781
GO:0019317	fucose catabolic process	1							1	0.33178	0.331781
GO:0019323	pentose catabolic process	1							1	0.33178	0.331781
GO:0019388	galactose catabolic process	1							1	0.33178	0.331781
GO:0019566	arabinose metabolic process	1							1	0.33178	0.331781
GO:0019568	arabinose catabolic process	1							1	0.33178	0.331781
GO:0019572	L-arabinose catabolic process	1							1	0.33178	0.331781
GO:0019595	non-phosphorylated glucose catabolic process	1							1	0.33178	0.331781
GO:0019678	propionate metabolic process, methylmalonyl pathway	1							1	0.33178	0.331781
GO:0020035	cytoadherence to microvasculature, mediated by symbiont protein	1							1	0.33178	0.331781
GO:0030369	ICAM-3 receptor activity	1							1	0.33178	0.331781
GO:0030884	exogenous lipid antigen binding	1							1	0.33178	0.331781
GO:0034441	plasma lipoprotein particle oxidation	1							1	0.33178	0.331781
GO:0034444	regulation of plasma lipoprotein particle oxidation	1							1	0.33178	0.331781
GO:0042167	heme catabolic process	1							1	0.33178	0.331781
GO:0045719	negative regulation of glycogen biosynthetic process	1							1	0.33178	0.331781
GO:0046149	pigment catabolic process	1							1	0.33178	0.331781
GO:0046196	4-nitrophenol catabolic process	1							1	0.33178	0.331781
GO:0046226	coumarin catabolic process	1							1	0.33178	0.331781
GO:0046373	L-arabinose metabolic process	1							1	0.33178	0.331781
GO:0046430	non-phosphorylated glucose metabolic process	1							1	0.33178	0.331781
GO:0046491	L-methylmalonyl-CoA metabolic process	1							1	0.33178	0.331781
GO:0047130	saccharopine dehydrogenase (NADP+, L-lysine-forming) activity	1							1	0.33178	0.331781
GO:0047964	glyoxylate reductase activity	1							1	0.33178	0.331781
GO:0048252	lauric acid metabolic process	1							1	0.33178	0.331781
GO:0050072	m7G(5')pppN diphosphatase activity	1							1	0.33178	0.331781
GO:0051562	reduction of mitochondrial calcium ion concentration	1							1	0.33178	0.331781
GO:0051796	negative regulation of catagen	1							1	0.33178	0.331781
GO:0060290	transdifferentiation	1							1	0.33178	0.331781
GO:0070544	histone H3-K36 demethylation	1							1	0.33178	0.331781
GO:0070874	negative regulation of glycogen metabolic process	1							1	0.33178	0.331781
GO:0071997	glutathione S-conjugate-transporting ATPase activity	1							1	0.33178	0.331781
GO:0090368	regulation of ornithine metabolic process	1							1	0.33178	0.331781
GO:2000179	positive regulation of neural precursor cell proliferation	1							1	0.33178	0.331781
GO:2000209	regulation of anoikis	1							1	0.33178	0.331781
GO:0005159	insulin-like growth factor receptor binding	24			1	1	2	0.54197	3	0.33375	0.333749
GO:0016706	oxidoreductase activity, acting on paired donors, with incorporation or reduction of molecular oxygen, 2-oxoglutarate as one donor, and incorporation of one atom each of oxygen into both donors	24			1	1	1	1	3	0.33375	0.333749
GO:0043603	cellular amide metabolic process	24					1	1	3	0.33375	0.333749
GO:0051004	regulation of lipoprotein lipase activity	24	1	1	1	1	2	0.54197	3	0.33375	0.333749
GO:0032940	secretion by cell	735	5	1	13	0.89962	20	0.38354	29	0.33683	0.336829
GO:0015749	monosaccharide transport	88			2	1	2	1	6	0.33726	0.337261
GO:0006970	response to osmotic stress	85	3	0.33766	3	0.76968	3	1	4	0.96529	0.337662
GO:0032652	regulation of interleukin-1 production	85	3	0.33766	3	0.76968	4	0.51366	4	0.96529	0.337662
GO:0042439	ethanolamine-containing compound metabolic process	45	2	0.5841	2	0.90644	3	0.43218	4	0.33874	0.33874
GO:0006638	neutral lipid metabolic process	66	1	1	2	1	4	0.34536	5	0.3388	0.338801
GO:0006662	glycerol ether metabolic process	66	1	1	2	1	4	0.34536	5	0.3388	0.338801
GO:0033500	carbohydrate homeostasis	66	1	1	2	1	3	0.73228	5	0.3388	0.338801
GO:0042593	glucose homeostasis	66	1	1	2	1	3	0.73228	5	0.3388	0.338801
GO:0001932	regulation of protein phosphorylation	1397	9	1	23	0.7121	32	0.54138	50	0.33979	0.339794
GO:0004551	nucleotide diphosphatase activity	11							2	0.34081	0.340815
GO:0008430	selenium binding	11					1	1	2	0.34081	0.340815
GO:0033238	regulation of cellular amine metabolic process	11					1	1	2	0.34081	0.340815
GO:0045780	positive regulation of bone resorption	11							2	0.34081	0.340815
GO:0097006	regulation of plasma lipoprotein particle levels	11	1	0.9822	1	1	1	1	2	0.34081	0.340815
GO:0006793	phosphorus metabolic process	2418			33	1	51	0.60042	81	0.34109	0.341093
GO:0006796	phosphate metabolic process	2418			33	1	51	0.60042	81	0.34109	0.341093
GO:0003707	steroid hormone receptor activity	18			2	0.34388	2	0.39466	2	0.56781	0.343876
GO:0042089	cytokine biosynthetic process	324	4	1	4	1	9	0.76264	15	0.34391	0.34391
GO:0000320	re-entry into mitotic cell cycle	15					2	0.34484	2	0.47641	0.344843
GO:0010543	regulation of platelet activation	15			1	1	2	0.34484	2	0.47641	0.344843
GO:0010576	metalloenzyme regulator activity	15	1	1	1	1	2	0.34484	2	0.47641	0.344843
GO:0015807	L-amino acid transport	15	1	1	1	1	2	0.34484	2	0.47641	0.344843
GO:0070325	lipoprotein particle receptor binding	15	1	1	1	1	2	0.34484	2	0.47641	0.344843
GO:0010627	regulation of intracellular protein kinase cascade	770			14	0.74159	21	0.34499	30	0.35067	0.344988
GO:0045861	negative regulation of proteolysis	48	2	0.62467	3	0.34686	3	0.48933	4	0.39358	0.346862
GO:0021700	developmental maturation	89			2	1	4	0.54967	6	0.34689	0.346892
GO:0046685	response to arsenic-containing substance	38	1	1	2	0.74065	3	0.34691	3	0.56775	0.34691
GO:0006164	purine nucleotide biosynthetic process	353			7	1	11	0.44499	16	0.34834	0.348339
GO:0009628	response to abiotic stimulus	892	8	1	18	0.35178	21	0.69531	28	1	0.351778
GO:0015085	calcium ion transmembrane transporter activity	27							3	0.35278	0.35278
GO:0019763	immunoglobulin receptor activity	27							3	0.35278	0.35278
GO:0031690	adrenergic receptor binding	27	1	1	2	0.50235	2	0.61181	3	0.35278	0.35278
GO:0031952	regulation of protein autophosphorylation	27			1	1	1	1	3	0.35278	0.35278
GO:0042168	heme metabolic process	27					1	1	3	0.35278	0.35278
GO:0043011	myeloid dendritic cell differentiation	27			1	1	2	0.61181	3	0.35278	0.35278
GO:0001530	lipopolysaccharide binding	31	2	0.35287	2	0.59359	2	0.69507	2	0.97451	0.352867
GO:0048029	monosaccharide binding	46	1	1	2	0.92439	2	1	4	0.35315	0.353148
GO:0006693	prostaglandin metabolic process	67			2	1	4	0.3585	4	0.67073	0.358504
GO:0044403	symbiosis, encompassing mutualism through parasitism	90	3	0.38785	3	0.84497	4	0.56241	6	0.3593	0.359305
GO:0044419	interspecies interaction between organisms	90	3	0.38785	3	0.84497	4	0.56241	6	0.3593	0.359305
GO:0030001	metal ion transport	620	6	1	11	1	15	0.80533	25	0.36059	0.360592
GO:0045926	negative regulation of growth	248			3	1	9	0.36302	11	0.55118	0.363019
GO:0004879	ligand-dependent nuclear receptor activity	52			3	0.36379	3	0.52025	3	0.86954	0.363792
GO:0050708	regulation of protein secretion	217	3	1	4	1	6	1	11	0.36567	0.365665
GO:0033673	negative regulation of kinase activity	231	2	1	7	0.3661	8	0.47623	11	0.43432	0.366097
GO:0005507	copper ion binding	39			2	0.76687	3	0.36639	3	0.59436	0.366387
GO:0018904	organic ether metabolic process	68	1	1	2	1	4	0.37148	5	0.36972	0.369722
GO:0014910	regulation of smooth muscle cell migration	19	1	1	2	0.37165	2	0.42663	2	0.61163	0.371645
GO:0042743	hydrogen peroxide metabolic process	32	2	0.37195	2	0.62154	2	0.72761	2	1	0.371946
GO:0045088	regulation of innate immune response	165	3	1	5	0.54392	5	0.96496	9	0.37203	0.372032
GO:0043549	regulation of kinase activity	1177	7	1	21	0.4971	29	0.37352	41	0.54295	0.373519
GO:0065009	regulation of molecular function	2428			34	1	54	0.37369	78	0.55216	0.373692
GO:0003006	developmental process involved in reproduction	291	2	1	6	1	10	0.37622	12	0.6556	0.376225
GO:0045446	endothelial cell differentiation	42					3	0.37854	3	0.65187	0.378541
GO:0009595	detection of biotic stimulus	53	1	1	3	0.37955	3	0.54137	4	0.44523	0.379546
GO:0030509	BMP signaling pathway	53			3	0.37955	3	0.54137	3	0.87536	0.379546
GO:0043491	protein kinase B signaling cascade	141	2	1	4	0.82759	6	0.38003	8	0.3858	0.380033
GO:0033674	positive regulation of kinase activity	841	5	1	16	0.52409	22	0.38021	27	1	0.380208
GO:0010676	positive regulation of cellular carbohydrate metabolic process	28					1	1	3	0.38209	0.382088
GO:0032368	regulation of lipid transport	28	1	1	2	0.53002	2	0.62496	3	0.38209	0.382088
GO:0045913	positive regulation of carbohydrate metabolic process	28					1	1	3	0.38209	0.382088
GO:0006144	purine base metabolic process	21			2	0.38319	2	0.49123	2	0.67302	0.383186
GO:0014812	muscle cell migration	21	1	1	2	0.38319	2	0.49123	2	0.67302	0.383186
GO:0014909	smooth muscle cell migration	21	1	1	2	0.38319	2	0.49123	2	0.67302	0.383186
GO:0050832	defense response to fungus	21	1	1	2	0.38319	2	0.49123	2	0.67302	0.383186
GO:0051290	protein heterotetramerization	21	1	1	2	0.38319	2	0.49123	2	0.67302	0.383186
GO:0070228	regulation of lymphocyte apoptosis	21			2	0.38319	2	0.49123	2	0.67302	0.383186
GO:0034762	regulation of transmembrane transport	212			4	1	8	0.38348	10	0.51993	0.383484
GO:0050790	regulation of catalytic activity	1968			28	1	45	0.38386	66	0.42584	0.383864
GO:0032633	interleukin-4 production	40			1	1	3	0.38436	3	0.62233	0.384356
GO:0050840	extracellular matrix binding	40	2	0.49714	2	0.77968	3	0.38436	3	0.62233	0.384356
GO:0006928	cellular component movement	1631			23	1	38	0.38583	55	0.51867	0.38583
GO:0001504	neurotransmitter uptake	12	1	1	1	1	1	1	2	0.38652	0.386523
GO:0004181	metallocarboxypeptidase activity	12			1	1	1	1	2	0.38652	0.386523
GO:0006525	arginine metabolic process	12							2	0.38652	0.386523
GO:0043043	peptide biosynthetic process	12	1	1	1	1	1	1	2	0.38652	0.386523
GO:0046852	positive regulation of bone remodeling	12							2	0.38652	0.386523
GO:0019637	organophosphate metabolic process	275	3	1	5	1	9	0.49014	13	0.39081	0.39081
GO:0046887	positive regulation of hormone secretion	43	1	1	2	0.84862	3	0.39297	3	0.67558	0.392968
GO:0009165	nucleotide biosynthetic process	389			7	1	12	0.40242	17	0.39319	0.39319
GO:0040011	locomotion	1685			24	1	39	0.39332	56	0.55041	0.393317
GO:0045860	positive regulation of protein kinase activity	832	5	1	16	0.4908	22	0.39369	27	1	0.393689
GO:0048245	eosinophil chemotaxis	18			1	1	2	0.39466	2	0.56781	0.394661
GO:0051353	positive regulation of oxidoreductase activity	18					2	0.39466	2	0.56781	0.394661
GO:0072677	eosinophil migration	18			1	1	2	0.39466	2	0.56781	0.394661
GO:0051092	positive regulation of NF-kappaB transcription factor activity	181			4	1	7	0.39688	8	0.73849	0.39688
GO:0006692	prostanoid metabolic process	70			2	1	4	0.39758	4	0.73273	0.39758
GO:0042348	NF-kappaB import into nucleus	70	1	1	2	1	4	0.39758	4	0.73273	0.39758
GO:0022414	reproductive process	943			15	1	24	0.39852	31	0.87391	0.39852
GO:0045859	regulation of protein kinase activity	1138	7	1	20	0.57994	28	0.39948	39	0.61387	0.399478
GO:0051348	negative regulation of transferase activity	245	2	1	7	0.40134	8	0.54126	11	0.56927	0.401338
GO:0006882	cellular zinc ion homeostasis	20			2	0.40179	2	0.45981	2	0.65721	0.401789
GO:0010039	response to iron ion	20	1	1	2	0.40179	2	0.45981	2	0.65721	0.401789
GO:0016638	oxidoreductase activity, acting on the CH-NH2 group of donors	20	1	1	2	0.40179	2	0.45981	2	0.65721	0.401789
GO:0051635	bacterial cell surface binding	20	1	1	2	0.40179	2	0.45981	2	0.65721	0.401789
GO:0055069	zinc ion homeostasis	20			2	0.40179	2	0.45981	2	0.65721	0.401789
GO:0051270	regulation of cellular component movement	944					24	0.40198	34	0.51165	0.401981
GO:0050702	interleukin-1 beta secretion	41	1	1	1	1	3	0.40369	3	0.65407	0.403686
GO:0032879	regulation of localization	1877					41	0.56249	64	0.40473	0.404726
GO:0001515	opioid peptide activity	2			1	0.40523	1	0.40613	1	0.47354	0.405228
GO:0002080	acrosomal membrane	2			1	0.40523	1	0.40613	1	0.47354	0.405228
GO:0002256	regulation of kinin cascade	2			1	0.40523	1	0.40613	1	0.47354	0.405228
GO:0002461	tolerance induction dependent upon immune response	2			1	0.40523	1	0.40613	1	0.47354	0.405228
GO:0002472	macrophage antigen processing and presentation	2			1	0.40523	1	0.40613	1	0.47354	0.405228
GO:0002616	regulation of macrophage antigen processing and presentation	2			1	0.40523	1	0.40613	1	0.47354	0.405228
GO:0003973	(S)-2-hydroxy-acid oxidase activity	2			1	0.40523	1	0.40613	1	0.47354	0.405228
GO:0004359	glutaminase activity	2			1	0.40523	1	0.40613	1	0.47354	0.405228
GO:0004488	methylenetetrahydrofolate dehydrogenase (NADP+) activity	2			1	0.40523	1	0.40613	1	0.47354	0.405228
GO:0004854	xanthine dehydrogenase activity	2			1	0.40523	1	0.40613	1	0.47354	0.405228
GO:0005601	classical-complement-pathway C3/C5 convertase complex	2			1	0.40523	1	0.40613	1	0.47354	0.405228
GO:0006145	purine base catabolic process	2			1	0.40523	1	0.40613	1	0.47354	0.405228
GO:0006151	xanthine oxidation	2			1	0.40523	1	0.40613	1	0.47354	0.405228
GO:0006735	NADH regeneration	2			1	0.40523	1	0.40613	1	0.47354	0.405228
GO:0007171	activation of transmembrane receptor protein tyrosine kinase activity	2			1	0.40523	1	0.40613	1	0.47354	0.405228
GO:0008115	sarcosine oxidase activity	2			1	0.40523	1	0.40613	1	0.47354	0.405228
GO:0008336	gamma-butyrobetaine dioxygenase activity	2			1	0.40523	1	0.40613	1	0.47354	0.405228
GO:0008389	coumarin 7-hydroxylase activity	2			1	0.40523	1	0.40613	1	0.47354	0.405228
GO:0008891	glycolate oxidase activity	2			1	0.40523	1	0.40613	1	0.47354	0.405228
GO:0009115	xanthine catabolic process	2			1	0.40523	1	0.40613	1	0.47354	0.405228
GO:0009258	10-formyltetrahydrofolate catabolic process	2			1	0.40523	1	0.40613	1	0.47354	0.405228
GO:0010839	negative regulation of keratinocyte proliferation	2			1	0.40523	1	0.40613	1	0.47354	0.405228
GO:0010875	positive regulation of cholesterol efflux	2			1	0.40523	1	0.40613	1	0.47354	0.405228
GO:0015712	hexose phosphate transport	2			1	0.40523	1	0.40613	1	0.47354	0.405228
GO:0015760	glucose-6-phosphate transport	2			1	0.40523	1	0.40613	1	0.47354	0.405228
GO:0016005	phospholipase A2 activator activity	2			1	0.40523	1	0.40613	1	0.47354	0.405228
GO:0016155	formyltetrahydrofolate dehydrogenase activity	2			1	0.40523	1	0.40613	1	0.47354	0.405228
GO:0016212	kynurenine-oxoglutarate transaminase activity	2			1	0.40523	1	0.40613	1	0.47354	0.405228
GO:0016635	oxidoreductase activity, acting on the CH-CH group of donors, quinone or related compound as acceptor	2			1	0.40523	1	0.40613	1	0.47354	0.405228
GO:0016726	oxidoreductase activity, acting on CH or CH2 groups, NAD or NADP as acceptor	2			1	0.40523	1	0.40613	1	0.47354	0.405228
GO:0019519	pentitol metabolic process	2			1	0.40523	1	0.40613	1	0.47354	0.405228
GO:0030185	nitric oxide transport	2			1	0.40523	1	0.40613	1	0.47354	0.405228
GO:0030984	kininogen binding	2			1	0.40523	1	0.40613	1	0.47354	0.405228
GO:0031727	CCR2 chemokine receptor binding	2			1	0.40523	1	0.40613	1	0.47354	0.405228
GO:0031810	H4 histamine receptor binding	2			1	0.40523	1	0.40613	1	0.47354	0.405228
GO:0032701	negative regulation of interleukin-18 production	2			1	0.40523	1	0.40613	1	0.47354	0.405228
GO:0034114	regulation of heterotypic cell-cell adhesion	2			1	0.40523	1	0.40613	1	0.47354	0.405228
GO:0034116	positive regulation of heterotypic cell-cell adhesion	2			1	0.40523	1	0.40613	1	0.47354	0.405228
GO:0034124	regulation of MyD88-dependent toll-like receptor signaling pathway	2			1	0.40523	1	0.40613	1	0.47354	0.405228
GO:0034756	regulation of iron ion transport	2			1	0.40523	1	0.40613	1	0.47354	0.405228
GO:0046110	xanthine metabolic process	2			1	0.40523	1	0.40613	1	0.47354	0.405228
GO:0046174	polyol catabolic process	2			1	0.40523	1	0.40613	1	0.47354	0.405228
GO:0046340	diacylglycerol catabolic process	2			1	0.40523	1	0.40613	1	0.47354	0.405228
GO:0051164	L-xylitol metabolic process	2			1	0.40523	1	0.40613	1	0.47354	0.405228
GO:0051534	negative regulation of NFAT protein import into nucleus	2			1	0.40523	1	0.40613	1	0.47354	0.405228
GO:0060211	regulation of nuclear-transcribed mRNA poly(A) tail shortening	2			1	0.40523	1	0.40613	1	0.47354	0.405228
GO:0060213	positive regulation of nuclear-transcribed mRNA poly(A) tail shortening	2			1	0.40523	1	0.40613	1	0.47354	0.405228
GO:0061014	positive regulation of mRNA catabolic process	2			1	0.40523	1	0.40613	1	0.47354	0.405228
GO:0070586	cell-cell adhesion involved in gastrulation	2			1	0.40523	1	0.40613	1	0.47354	0.405228
GO:0070587	regulation of cell-cell adhesion involved in gastrulation	2			1	0.40523	1	0.40613	1	0.47354	0.405228
GO:0042438	melanin biosynthetic process	22	1	1	2	0.40601	2	0.48036	2	0.71083	0.406005
GO:0046688	response to copper ion	22	1	1	2	0.40601	2	0.48036	2	0.71083	0.406005
GO:0070670	response to interleukin-4	22	1	1	2	0.40601	2	0.48036	2	0.71083	0.406005
GO:2000106	regulation of leukocyte apoptosis	22			2	0.40601	2	0.48036	2	0.71083	0.406005
GO:0071822	protein complex subunit organization	1470	11	1	25	0.52455	35	0.40612	46	0.95959	0.406116
GO:0001595	angiotensin receptor activity	2					1	0.40613	1	0.47354	0.406127
GO:0002065	columnar/cuboidal epithelial cell differentiation	2					1	0.40613	1	0.47354	0.406127
GO:0003858	3-hydroxybutyrate dehydrogenase activity	2					1	0.40613	1	0.47354	0.406127
GO:0003870	5-aminolevulinate synthase activity	2					1	0.40613	1	0.47354	0.406127
GO:0004019	adenylosuccinate synthase activity	2					1	0.40613	1	0.47354	0.406127
GO:0004086	carbamoyl-phosphate synthase activity	2					1	0.40613	1	0.47354	0.406127
GO:0004123	cystathionine gamma-lyase activity	2					1	0.40613	1	0.47354	0.406127
GO:0004657	proline dehydrogenase activity	2					1	0.40613	1	0.47354	0.406127
GO:0005040	decoy death receptor activity	2					1	0.40613	1	0.47354	0.406127
GO:0005290	L-histidine transmembrane transporter activity	2					1	0.40613	1	0.47354	0.406127
GO:0006003	fructose 2,6-bisphosphate metabolic process	2					1	0.40613	1	0.47354	0.406127
GO:0006562	proline catabolic process	2					1	0.40613	1	0.47354	0.406127
GO:0006573	valine metabolic process	2					1	0.40613	1	0.47354	0.406127
GO:0006867	asparagine transport	2					1	0.40613	1	0.47354	0.406127
GO:0008520	L-ascorbate:sodium symporter activity	2					1	0.40613	1	0.47354	0.406127
GO:0009092	homoserine metabolic process	2					1	0.40613	1	0.47354	0.406127
GO:0010185	regulation of cellular defense response	2					1	0.40613	1	0.47354	0.406127
GO:0015229	L-ascorbic acid transporter activity	2					1	0.40613	1	0.47354	0.406127
GO:0016749	N-succinyltransferase activity	2					1	0.40613	1	0.47354	0.406127
GO:0016964	alpha-2 macroglobulin receptor activity	2					1	0.40613	1	0.47354	0.406127
GO:0019346	transsulfuration	2					1	0.40613	1	0.47354	0.406127
GO:0031266	TRAIL death-inducing signaling complex	2					1	0.40613	1	0.47354	0.406127
GO:0031418	L-ascorbic acid binding	2					1	0.40613	1	0.47354	0.406127
GO:0033483	gas homeostasis	2					1	0.40613	1	0.47354	0.406127
GO:0042132	fructose 1,6-bisphosphate 1-phosphatase activity	2					1	0.40613	1	0.47354	0.406127
GO:0042814	monopolar cell growth	2					1	0.40613	1	0.47354	0.406127
GO:0046086	adenosine biosynthetic process	2					1	0.40613	1	0.47354	0.406127
GO:0051196	regulation of coenzyme metabolic process	2					1	0.40613	1	0.47354	0.406127
GO:0051510	regulation of unidimensional cell growth	2					1	0.40613	1	0.47354	0.406127
GO:0051512	positive regulation of unidimensional cell growth	2					1	0.40613	1	0.47354	0.406127
GO:0051513	regulation of monopolar cell growth	2					1	0.40613	1	0.47354	0.406127
GO:0051515	positive regulation of monopolar cell growth	2					1	0.40613	1	0.47354	0.406127
GO:0051929	positive regulation of calcium ion transport via voltage-gated calcium channel activity	2					1	0.40613	1	0.47354	0.406127
GO:0060136	embryonic process involved in female pregnancy	2					1	0.40613	1	0.47354	0.406127
GO:0060575	intestinal epithelial cell differentiation	2					1	0.40613	1	0.47354	0.406127
GO:0070326	very-low-density lipoprotein particle receptor binding	2					1	0.40613	1	0.47354	0.406127
GO:0070813	hydrogen sulfide metabolic process	2					1	0.40613	1	0.47354	0.406127
GO:0070814	hydrogen sulfide biosynthetic process	2					1	0.40613	1	0.47354	0.406127
GO:0070857	regulation of bile acid biosynthetic process	2					1	0.40613	1	0.47354	0.406127
GO:0070890	sodium-dependent L-ascorbate transmembrane transporter activity	2					1	0.40613	1	0.47354	0.406127
GO:0070904	transepithelial L-ascorbic acid transport	2					1	0.40613	1	0.47354	0.406127
GO:0071291	cellular response to selenium ion	2					1	0.40613	1	0.47354	0.406127
GO:0032330	regulation of chondrocyte differentiation	17			1	1	2	0.40803	2	0.56956	0.408035
GO:0035148	tube formation	17			1	1	2	0.40803	2	0.56956	0.408035
GO:0050433	regulation of catecholamine secretion	17					2	0.40803	2	0.56956	0.408035
GO:0010243	response to organic nitrogen	29			2	0.55891	2	0.65492	3	0.41041	0.410413
GO:0014075	response to amine stimulus	29			2	0.55891	2	0.65492	3	0.41041	0.410413
GO:0045824	negative regulation of innate immune response	34	2	0.41254	2	0.65734	2	0.77643	3	0.49628	0.412539
GO:0050701	interleukin-1 secretion	44	1	1	1	1	3	0.41343	3	0.70567	0.413429
GO:0034763	negative regulation of transmembrane transport	49			2	0.98668	3	0.46697	4	0.41744	0.417441
GO:0042308	negative regulation of protein import into nucleus	49			2	0.98668	3	0.46697	4	0.41744	0.417441
GO:0032268	regulation of cellular protein metabolic process	1914			30	0.71117	42	0.54138	65	0.41767	0.417666
GO:0008324	cation transmembrane transporter activity	541	6	1	8	1	12	1	22	0.42079	0.420787
GO:0001933	negative regulation of protein phosphorylation	98	3	0.43169	4	0.42224	4	0.66064	5	0.73547	0.42224
GO:0051098	regulation of binding	372			7	1	10	0.77508	16	0.42294	0.42294
GO:0055085	transmembrane transport	307	2	1	5	1	10	0.42681	14	0.42331	0.423314
GO:0030802	regulation of cyclic nucleotide biosynthetic process	279	2	1	6	0.98897	9	0.47908	13	0.4248	0.424798
GO:0051347	positive regulation of transferase activity	854	5	1	16	0.55138	22	0.42511	27	1	0.425111
GO:0032635	interleukin-6 production	146	3	0.87521	3	1	6	0.42557	8	0.4413	0.425571
GO:0033273	response to vitamin	146	2	1	5	0.43084	6	0.42557	8	0.4413	0.425571
GO:0046823	negative regulation of nucleocytoplasmic transport	52			2	1	3	0.52025	4	0.42638	0.426383
GO:0015909	long-chain fatty acid transport	19			1	1	2	0.42663	2	0.61163	0.426629
GO:0050432	catecholamine secretion	19					2	0.42663	2	0.61163	0.426629
GO:0006656	phosphatidylcholine biosynthetic process	14					1	1	2	0.43025	0.430252
GO:0016854	racemase and epimerase activity	14							2	0.43025	0.430252
GO:0022401	negative adaptation of signaling pathway	14							2	0.43025	0.430252
GO:0030002	cellular anion homeostasis	14			1	1	1	1	2	0.43025	0.430252
GO:0034105	positive regulation of tissue remodeling	14							2	0.43025	0.430252
GO:0034695	response to prostaglandin E stimulus	14					1	1	2	0.43025	0.430252
GO:0045672	positive regulation of osteoclast differentiation	14					1	1	2	0.43025	0.430252
GO:0060732	positive regulation of inositol phosphate biosynthetic process	14							2	0.43025	0.430252
GO:0000098	sulfur amino acid catabolic process	3	1	0.43136	1	0.48932	1	0.49047	1	0.57547	0.431361
GO:0001758	retinal dehydrogenase activity	3	1	0.43136	1	0.48932	1	0.49047	1	0.57547	0.431361
GO:0002410	plasmacytoid dendritic cell chemotaxis	3	1	0.43136	1	0.48932	1	0.49047	1	0.57547	0.431361
GO:0002414	immunoglobulin transcytosis in epithelial cells	3	1	0.43136	1	0.48932	1	0.49047	1	0.57547	0.431361
GO:0004174	electron-transferring-flavoprotein dehydrogenase activity	3	1	0.43136	1	0.48932	1	0.49047	1	0.57547	0.431361
GO:0004373	glycogen (starch) synthase activity	3	1	0.43136	1	0.48932	1	0.49047	1	0.57547	0.431361
GO:0004833	tryptophan 2,3-dioxygenase activity	3	1	0.43136	1	0.48932	1	0.49047	1	0.57547	0.431361
GO:0006709	progesterone catabolic process	3	1	0.43136	1	0.48932	1	0.49047	1	0.57547	0.431361
GO:0006710	androgen catabolic process	3	1	0.43136	1	0.48932	1	0.49047	1	0.57547	0.431361
GO:0008208	C21-steroid hormone catabolic process	3	1	0.43136	1	0.48932	1	0.49047	1	0.57547	0.431361
GO:0008898	homocysteine S-methyltransferase activity	3	1	0.43136	1	0.48932	1	0.49047	1	0.57547	0.431361
GO:0009093	cysteine catabolic process	3	1	0.43136	1	0.48932	1	0.49047	1	0.57547	0.431361
GO:0010743	regulation of macrophage derived foam cell differentiation	3	1	0.43136	1	0.48932	1	0.49047	1	0.57547	0.431361
GO:0010982	regulation of high-density lipoprotein particle clearance	3	1	0.43136	1	0.48932	1	0.49047	1	0.57547	0.431361
GO:0015137	citrate transmembrane transporter activity	3	1	0.43136	1	0.48932	1	0.49047	1	0.57547	0.431361
GO:0015556	C4-dicarboxylate transmembrane transporter activity	3	1	0.43136	1	0.48932	1	0.49047	1	0.57547	0.431361
GO:0015744	succinate transport	3	1	0.43136	1	0.48932	1	0.49047	1	0.57547	0.431361
GO:0016207	4-coumarate-CoA ligase activity	3	1	0.43136	1	0.48932	1	0.49047	1	0.57547	0.431361
GO:0016286	small conductance calcium-activated potassium channel activity	3	1	0.43136	1	0.48932	1	0.49047	1	0.57547	0.431361
GO:0016623	oxidoreductase activity, acting on the aldehyde or oxo group of donors, oxygen as acceptor	3	1	0.43136	1	0.48932	1	0.49047	1	0.57547	0.431361
GO:0016649	oxidoreductase activity, acting on the CH-NH group of donors, quinone or similar compound as acceptor	3	1	0.43136	1	0.48932	1	0.49047	1	0.57547	0.431361
GO:0017153	sodium:dicarboxylate symporter activity	3	1	0.43136	1	0.48932	1	0.49047	1	0.57547	0.431361
GO:0019530	taurine metabolic process	3	1	0.43136	1	0.48932	1	0.49047	1	0.57547	0.431361
GO:0019841	retinol binding	3	1	0.43136	1	0.48932	1	0.49047	1	0.57547	0.431361
GO:0031493	nucleosomal histone binding	3	1	0.43136	1	0.48932	1	0.49047	1	0.57547	0.431361
GO:0032769	negative regulation of monooxygenase activity	3	1	0.43136	1	0.48932	1	0.49047	1	0.57547	0.431361
GO:0032911	negative regulation of transforming growth factor beta1 production	3	1	0.43136	1	0.48932	1	0.49047	1	0.57547	0.431361
GO:0034187	apolipoprotein E binding	3	1	0.43136	1	0.48932	1	0.49047	1	0.57547	0.431361
GO:0034384	high-density lipoprotein particle clearance	3	1	0.43136	1	0.48932	1	0.49047	1	0.57547	0.431361
GO:0035356	cellular triglyceride homeostasis	3	1	0.43136	1	0.48932	1	0.49047	1	0.57547	0.431361
GO:0042362	fat-soluble vitamin biosynthetic process	3	1	0.43136	1	0.48932	1	0.49047	1	0.57547	0.431361
GO:0042373	vitamin K metabolic process	3	1	0.43136	1	0.48932	1	0.49047	1	0.57547	0.431361
GO:0045957	negative regulation of complement activation, alternative pathway	3	1	0.43136	1	0.48932	1	0.49047	1	0.57547	0.431361
GO:0047023	androsterone dehydrogenase activity	3	1	0.43136	1	0.48932	1	0.49047	1	0.57547	0.431361
GO:0050719	interleukin-1 alpha biosynthetic process	3	1	0.43136	1	0.48932	1	0.49047	1	0.57547	0.431361
GO:0050928	negative regulation of positive chemotaxis	3	1	0.43136	1	0.48932	1	0.49047	1	0.57547	0.431361
GO:0051001	negative regulation of nitric-oxide synthase activity	3	1	0.43136	1	0.48932	1	0.49047	1	0.57547	0.431361
GO:0006921	cellular component disassembly involved in apoptosis	76			1	1	4	0.43154	5	0.44935	0.43154
GO:0006812	cation transport	758	7	1	13	1	17	0.99089	29	0.43198	0.431977
GO:0051049	regulation of transport	1041			15	1	23	0.872	38	0.43209	0.432094
GO:0003158	endothelium development	45					3	0.43218	3	0.73159	0.43218
GO:0015844	monoamine transport	45	1	1	1	1	3	0.43218	3	0.73159	0.43218
GO:0050886	endocrine process	45	1	1	2	0.90644	3	0.43218	3	0.73159	0.43218
GO:0045089	positive regulation of innate immune response	95			2	1	2	1	6	0.43232	0.432319
GO:0009152	purine ribonucleotide biosynthetic process	50			1	1	3	0.47984	4	0.43416	0.434157
GO:0010827	regulation of glucose transport	30							3	0.43494	0.43494
GO:0046328	regulation of JNK cascade	253	2	1			7	0.92554	12	0.43609	0.436092
GO:0030799	regulation of cyclic nucleotide metabolic process	281	2	1	6	1	9	0.4882	13	0.4362	0.436201
GO:0000305	response to oxygen radical	13			1	1	1	1	2	0.43669	0.436694
GO:0002029	desensitization of G-protein coupled receptor protein signaling pathway	13							2	0.43669	0.436694
GO:0002478	antigen processing and presentation of exogenous peptide antigen	13					1	1	2	0.43669	0.436694
GO:0008198	ferrous iron binding	13			1	1	1	1	2	0.43669	0.436694
GO:0017127	cholesterol transporter activity	13					1	1	2	0.43669	0.436694
GO:0032962	positive regulation of inositol trisphosphate biosynthetic process	13							2	0.43669	0.436694
GO:0034185	apolipoprotein binding	13	1	1	1	1	1	1	2	0.43669	0.436694
GO:0045649	regulation of macrophage differentiation	13							2	0.43669	0.436694
GO:0048146	positive regulation of fibroblast proliferation	13					1	1	2	0.43669	0.436694
GO:0050918	positive chemotaxis	13	1	1	1	1	1	1	2	0.43669	0.436694
GO:0044444	cytoplasmic part	4027					72	1	127	0.43683	0.436827
GO:0009891	positive regulation of biosynthetic process	833			10	1	20	0.65189	31	0.43863	0.438627
GO:0032270	positive regulation of cellular protein metabolic process	485	3	1	7	1	11	1	20	0.43966	0.439665
GO:0010799	regulation of peptidyl-threonine phosphorylation	32			1	1	1	1	3	0.44036	0.440364
GO:0045236	CXCR chemokine receptor binding	32					1	1	3	0.44036	0.440364
GO:0051952	regulation of amine transport	32					2	0.72761	3	0.44036	0.440364
GO:0019210	kinase inhibitor activity	96	1	1	2	1	3	1	6	0.44105	0.441048
GO:0008083	growth factor activity	100			4	0.44353	4	0.69434	5	0.77286	0.443527
GO:0050764	regulation of phagocytosis	53	1	1	2	1	2	1	4	0.44523	0.445235
GO:0007169	transmembrane receptor protein tyrosine kinase signaling pathway	525			7	1	12	1	21	0.44572	0.445718
GO:0008643	carbohydrate transport	121			2	1	3	1	7	0.44707	0.447066
GO:0010604	positive regulation of macromolecule metabolic process	1219			17	1	28	0.60298	43	0.4483	0.448295
GO:0031328	positive regulation of cellular biosynthetic process	804			10	1	20	0.54063	30	0.44924	0.44924
GO:0000041	transition metal ion transport	73	1	1	3	0.62977	3	0.84497	5	0.45057	0.450567
GO:0017148	negative regulation of translation	73	1	1	2	1	3	0.84497	5	0.45057	0.450567
GO:0042110	T cell activation	398			5	1	11	0.64294	17	0.4511	0.451098
GO:0044093	positive regulation of molecular function	1505			23	1	35	0.45165	46	1	0.451655
GO:0045072	regulation of interferon-gamma biosynthetic process	46	1	1	1	1	3	0.45187	3	0.72971	0.451872
GO:0042058	regulation of epidermal growth factor receptor signaling pathway	116					5	0.456	6	0.64816	0.456004
GO:0048469	cell maturation	78			2	1	4	0.45777	5	0.48274	0.457768
GO:0006582	melanin metabolic process	24	1	1	2	0.45937	2	0.54197	2	0.76496	0.459366
GO:0009123	nucleoside monophosphate metabolic process	341	2	1	6	1	10	0.57917	15	0.45967	0.459668
GO:0007172	signal complex assembly	20			1	1	2	0.45981	2	0.65721	0.459806
GO:0046717	acid secretion	20			1	1	2	0.45981	2	0.65721	0.459806
GO:0006820	anion transport	228	3	1	5	1	7	0.70876	11	0.45986	0.459862
GO:2000026	regulation of multicellular organismal development	827			11	1	21	0.46119	28	0.80233	0.461194
GO:0019722	calcium-mediated signaling	174							9	0.4618	0.461801
GO:0016049	cell growth	770			10	1	20	0.46615	26	0.85939	0.466149
GO:0051224	negative regulation of protein transport	117	1	1	4	0.58194	5	0.46695	6	0.6596	0.466948
GO:0015908	fatty acid transport	54	1	1	2	1	3	0.55825	4	0.46797	0.467974
GO:0010469	regulation of receptor activity	77			2	1	2	1	5	0.46847	0.468465
GO:0010647	positive regulation of cell communication	545			9	1	15	0.46881	21	0.56918	0.468808
GO:0032680	regulation of tumor necrosis factor production	155	3	0.96852	4	0.97436	6	0.46887	6	1	0.46887
GO:0042036	negative regulation of cytokine biosynthetic process	74	2	1	2	1	3	0.8635	5	0.46913	0.469131
GO:0015804	neutral amino acid transport	33	1	1	1	1	2	0.7602	3	0.46996	0.469958
GO:0009967	positive regulation of signal transduction	537			9	1	15	0.47079	21	0.52003	0.470785
GO:0006807	nitrogen compound metabolic process	5056			62	1	98	0.71576	156	0.47113	0.47113
GO:0009124	nucleoside monophosphate biosynthetic process	321	2	1	6	1	10	0.47309	14	0.47643	0.473087
GO:0000064	L-ornithine transmembrane transporter activity	2							1	0.47354	0.473536
GO:0001869	negative regulation of complement activation, lectin pathway	2							1	0.47354	0.473536
GO:0002032	desensitization of G-protein coupled receptor protein signaling pathway by arrestin	2							1	0.47354	0.473536
GO:0003835	beta-galactoside alpha-2,6-sialyltransferase activity	2							1	0.47354	0.473536
GO:0004060	arylamine N-acetyltransferase activity	2							1	0.47354	0.473536
GO:0004422	hypoxanthine phosphoribosyltransferase activity	2							1	0.47354	0.473536
GO:0004736	pyruvate carboxylase activity	2							1	0.47354	0.473536
GO:0004753	saccharopine dehydrogenase activity	2							1	0.47354	0.473536
GO:0006549	isoleucine metabolic process	2							1	0.47354	0.473536
GO:0006564	L-serine biosynthetic process	2							1	0.47354	0.473536
GO:0006565	L-serine catabolic process	2							1	0.47354	0.473536
GO:0006566	threonine metabolic process	2							1	0.47354	0.473536
GO:0009384	N-acylmannosamine kinase activity	2							1	0.47354	0.473536
GO:0009450	gamma-aminobutyric acid catabolic process	2							1	0.47354	0.473536
GO:0009756	carbohydrate mediated signaling	2							1	0.47354	0.473536
GO:0015189	L-lysine transmembrane transporter activity	2							1	0.47354	0.473536
GO:0015822	ornithine transport	2							1	0.47354	0.473536
GO:0016618	hydroxypyruvate reductase activity	2							1	0.47354	0.473536
GO:0016661	oxidoreductase activity, acting on other nitrogenous compounds as donors	2							1	0.47354	0.473536
GO:0016822	hydrolase activity, acting on acid carbon-carbon bonds	2							1	0.47354	0.473536
GO:0016823	hydrolase activity, acting on acid carbon-carbon bonds, in ketonic substances	2							1	0.47354	0.473536
GO:0018119	peptidyl-cysteine S-nitrosylation	2							1	0.47354	0.473536
GO:0019166	trans-2-enoyl-CoA reductase (NADPH) activity	2							1	0.47354	0.473536
GO:0030103	vasopressin secretion	2							1	0.47354	0.473536
GO:0030229	very-low-density lipoprotein particle receptor activity	2							1	0.47354	0.473536
GO:0031086	nuclear-transcribed mRNA catabolic process, deadenylation-independent decay	2							1	0.47354	0.473536
GO:0031087	deadenylation-independent decapping of nuclear-transcribed mRNA	2							1	0.47354	0.473536
GO:0032020	ISG15-protein conjugation	2							1	0.47354	0.473536
GO:0032685	negative regulation of granulocyte macrophage colony-stimulating factor production	2							1	0.47354	0.473536
GO:0034189	very-low-density lipoprotein particle binding	2							1	0.47354	0.473536
GO:0034196	acylglycerol transport	2							1	0.47354	0.473536
GO:0034197	triglyceride transport	2							1	0.47354	0.473536
GO:0034635	glutathione transport	2							1	0.47354	0.473536
GO:0042637	catagen	2							1	0.47354	0.473536
GO:0042747	circadian sleep/wake cycle, REM sleep	2							1	0.47354	0.473536
GO:0044406	adhesion to host	2							1	0.47354	0.473536
GO:0045713	low-density lipoprotein particle receptor biosynthetic process	2							1	0.47354	0.473536
GO:0046271	phenylpropanoid catabolic process	2							1	0.47354	0.473536
GO:0046487	glyoxylate metabolic process	2							1	0.47354	0.473536
GO:0047693	ATP diphosphatase activity	2							1	0.47354	0.473536
GO:0048817	negative regulation of hair follicle maturation	2							1	0.47354	0.473536
GO:0051794	regulation of catagen	2							1	0.47354	0.473536
GO:0051799	negative regulation of hair follicle development	2							1	0.47354	0.473536
GO:0051825	adhesion to other organism involved in symbiotic interaction	2							1	0.47354	0.473536
GO:0051864	histone demethylase activity (H3-K36 specific)	2							1	0.47354	0.473536
GO:0051886	negative regulation of anagen	2							1	0.47354	0.473536
GO:2000232	regulation of rRNA processing	2							1	0.47354	0.473536
GO:0051592	response to calcium ion	127	3	0.69727	3	1	4	1	7	0.474	0.474004
GO:0051291	protein heterooligomerization	82	2	1	3	0.73531	4	0.47444	4	0.91315	0.47444
GO:0006884	cell volume homeostasis	26	1	1	2	0.47485	2	0.5811	2	0.8201	0.474845
GO:0010034	response to acetate	26	1	1	2	0.47485	2	0.5811	2	0.8201	0.474845
GO:0006855	drug transmembrane transport	15	1	1	1	1	1	1	2	0.47641	0.476413
GO:0023058	adaptation of signaling pathway	15							2	0.47641	0.476413
GO:0050855	regulation of B cell receptor signaling pathway	15			1	1	1	1	2	0.47641	0.476413
GO:0055081	anion homeostasis	15			1	1	1	1	2	0.47641	0.476413
GO:0071548	response to dexamethasone stimulus	15							2	0.47641	0.476413
GO:0001934	positive regulation of protein phosphorylation	264	2	1	5	1	6	1	12	0.47659	0.476592
GO:0010212	response to ionizing radiation	156	2	1	5	0.48159	6	0.47752	7	0.76428	0.477522
GO:0051338	regulation of transferase activity	1213			21	0.59282	29	0.47881	41	0.65565	0.478809
GO:0007595	lactation	22	1	1	1	1	2	0.48036	2	0.71083	0.480365
GO:0032309	icosanoid secretion	22			1	1	2	0.48036	2	0.71083	0.480365
GO:0032928	regulation of superoxide anion generation	22	1	1	1	1	2	0.48036	2	0.71083	0.480365
GO:0048306	calcium-dependent protein binding	22	1	1	1	1	2	0.48036	2	0.71083	0.480365
GO:0061035	regulation of cartilage development	22			1	1	2	0.48036	2	0.71083	0.480365
GO:0090322	regulation of superoxide metabolic process	22	1	1	1	1	2	0.48036	2	0.71083	0.480365
GO:0007178	transmembrane receptor protein serine/threonine kinase signaling pathway	264			7	0.48099	7	1	9	1	0.480985
GO:0009968	negative regulation of signal transduction	531			8	1	13	0.85103	21	0.48101	0.481009
GO:0023056	positive regulation of signaling	549			9	1	15	0.4827	21	0.55135	0.482696
GO:0001836	release of cytochrome c from mitochondria	78			1	1	2	1	5	0.48274	0.48274
GO:0004540	ribonuclease activity	78	1	1	2	1	2	1	5	0.48274	0.48274
GO:0070371	ERK1 and ERK2 cascade	119	1	1	3	1	5	0.48345	5	1	0.483446
GO:0043069	negative regulation of programmed cell death	875					21	0.63508	32	0.48537	0.485366
GO:0030425	dendrite	55			1	1	2	1	4	0.48564	0.48564
GO:0002903	negative regulation of B cell apoptosis	3			1	0.48932	1	0.49047	1	0.57547	0.489323
GO:0002904	positive regulation of B cell apoptosis	3			1	0.48932	1	0.49047	1	0.57547	0.489323
GO:0004322	ferroxidase activity	3			1	0.48932	1	0.49047	1	0.57547	0.489323
GO:0004329	formate-tetrahydrofolate ligase activity	3			1	0.48932	1	0.49047	1	0.57547	0.489323
GO:0004346	glucose-6-phosphatase activity	3			1	0.48932	1	0.49047	1	0.57547	0.489323
GO:0004477	methenyltetrahydrofolate cyclohydrolase activity	3			1	0.48932	1	0.49047	1	0.57547	0.489323
GO:0004478	methionine adenosyltransferase activity	3			1	0.48932	1	0.49047	1	0.57547	0.489323
GO:0004939	beta-adrenergic receptor activity	3			1	0.48932	1	0.49047	1	0.57547	0.489323
GO:0006556	S-adenosylmethionine biosynthetic process	3			1	0.48932	1	0.49047	1	0.57547	0.489323
GO:0006577	betaine metabolic process	3			1	0.48932	1	0.49047	1	0.57547	0.489323
GO:0006925	inflammatory cell apoptosis	3			1	0.48932	1	0.49047	1	0.57547	0.489323
GO:0007597	blood coagulation, intrinsic pathway	3			1	0.48932	1	0.49047	1	0.57547	0.489323
GO:0009397	folic acid-containing compound catabolic process	3			1	0.48932	1	0.49047	1	0.57547	0.489323
GO:0009437	carnitine metabolic process	3			1	0.48932	1	0.49047	1	0.57547	0.489323
GO:0010470	regulation of gastrulation	3			1	0.48932	1	0.49047	1	0.57547	0.489323
GO:0014912	negative regulation of smooth muscle cell migration	3			1	0.48932	1	0.49047	1	0.57547	0.489323
GO:0016724	oxidoreductase activity, oxidizing metal ions, oxygen as acceptor	3			1	0.48932	1	0.49047	1	0.57547	0.489323
GO:0016899	oxidoreductase activity, acting on the CH-OH group of donors, oxygen as acceptor	3			1	0.48932	1	0.49047	1	0.57547	0.489323
GO:0019471	4-hydroxyproline metabolic process	3			1	0.48932	1	0.49047	1	0.57547	0.489323
GO:0019478	D-amino acid catabolic process	3			1	0.48932	1	0.49047	1	0.57547	0.489323
GO:0030450	regulation of complement activation, classical pathway	3			1	0.48932	1	0.49047	1	0.57547	0.489323
GO:0031693	alpha-1D adrenergic receptor binding	3			1	0.48932	1	0.49047	1	0.57547	0.489323
GO:0032190	acrosin binding	3			1	0.48932	1	0.49047	1	0.57547	0.489323
GO:0034113	heterotypic cell-cell adhesion	3			1	0.48932	1	0.49047	1	0.57547	0.489323
GO:0034707	chloride channel complex	3			1	0.48932	1	0.49047	1	0.57547	0.489323
GO:0035773	insulin secretion involved in cellular response to glucose stimulus	3			1	0.48932	1	0.49047	1	0.57547	0.489323
GO:0042560	pteridine-containing compound catabolic process	3			1	0.48932	1	0.49047	1	0.57547	0.489323
GO:0046321	positive regulation of fatty acid oxidation	3			1	0.48932	1	0.49047	1	0.57547	0.489323
GO:0050309	sugar-terminal-phosphatase activity	3			1	0.48932	1	0.49047	1	0.57547	0.489323
GO:0051637	Gram-positive bacterial cell surface binding	3			1	0.48932	1	0.49047	1	0.57547	0.489323
GO:0060124	positive regulation of growth hormone secretion	3			1	0.48932	1	0.49047	1	0.57547	0.489323
GO:0032755	positive regulation of interleukin-6 production	48	1	1	1	1	3	0.48933	3	0.78634	0.489328
GO:0003865	3-oxo-5-alpha-steroid 4-dehydrogenase activity	3					1	0.49047	1	0.57547	0.490469
GO:0005863	striated muscle myosin thick filament	3					1	0.49047	1	0.57547	0.490469
GO:0006113	fermentation	3					1	0.49047	1	0.57547	0.490469
GO:0006658	phosphatidylserine metabolic process	3					1	0.49047	1	0.57547	0.490469
GO:0010823	negative regulation of mitochondrion organization	3					1	0.49047	1	0.57547	0.490469
GO:0015186	L-glutamine transmembrane transporter activity	3					1	0.49047	1	0.57547	0.490469
GO:0015817	histidine transport	3					1	0.49047	1	0.57547	0.490469
GO:0015882	L-ascorbic acid transport	3					1	0.49047	1	0.57547	0.490469
GO:0015939	pantothenate metabolic process	3					1	0.49047	1	0.57547	0.490469
GO:0016748	succinyltransferase activity	3					1	0.49047	1	0.57547	0.490469
GO:0020033	antigenic variation	3					1	0.49047	1	0.57547	0.490469
GO:0030388	fructose 1,6-bisphosphate metabolic process	3					1	0.49047	1	0.57547	0.490469
GO:0032982	myosin filament	3					1	0.49047	1	0.57547	0.490469
GO:0033605	positive regulation of catecholamine secretion	3					1	0.49047	1	0.57547	0.490469
GO:0033765	steroid dehydrogenase activity, acting on the CH-CH group of donors	3					1	0.49047	1	0.57547	0.490469
GO:0035358	regulation of peroxisome proliferator activated receptor signaling pathway	3					1	0.49047	1	0.57547	0.490469
GO:0045322	unmethylated CpG binding	3					1	0.49047	1	0.57547	0.490469
GO:0045602	negative regulation of endothelial cell differentiation	3					1	0.49047	1	0.57547	0.490469
GO:0047545	2-hydroxyglutarate dehydrogenase activity	3					1	0.49047	1	0.57547	0.490469
GO:0048386	positive regulation of retinoic acid receptor signaling pathway	3					1	0.49047	1	0.57547	0.490469
GO:0050666	regulation of homocysteine metabolic process	3					1	0.49047	1	0.57547	0.490469
GO:0050693	LBD domain binding	3					1	0.49047	1	0.57547	0.490469
GO:0050703	interleukin-1 alpha secretion	3					1	0.49047	1	0.57547	0.490469
GO:0050705	regulation of interleukin-1 alpha secretion	3					1	0.49047	1	0.57547	0.490469
GO:0051193	regulation of cofactor metabolic process	3					1	0.49047	1	0.57547	0.490469
GO:0051809	passive evasion of immune response of other organism involved in symbiotic interaction	3					1	0.49047	1	0.57547	0.490469
GO:0070673	response to interleukin-18	3					1	0.49047	1	0.57547	0.490469
GO:0001553	luteinization	21			1	1	2	0.49123	2	0.67302	0.491232
GO:0016922	ligand-dependent nuclear receptor binding	21	1	1	1	1	2	0.49123	2	0.67302	0.491232
GO:0032722	positive regulation of chemokine production	21					2	0.49123	2	0.67302	0.491232
GO:0060548	negative regulation of cell death	877					21	0.62479	32	0.49621	0.496208
GO:0042632	cholesterol homeostasis	34	1	1	1	1	1	1	3	0.49628	0.496279
GO:0055092	sterol homeostasis	34	1	1	1	1	1	1	3	0.49628	0.496279
GO:0007252	I-kappaB phosphorylation	27			2	0.50235	2	0.61181	2	0.85952	0.502346
GO:0004157	dihydropyrimidinase activity	4	1	0.50663	1	0.56228	1	0.56063	1	0.66069	0.50663
GO:0004465	lipoprotein lipase activity	4	1	0.50663	1	0.56228	1	0.56063	1	0.66069	0.50663
GO:0004998	transferrin receptor activity	4	1	0.50663	1	0.56228	1	0.56063	1	0.66069	0.50663
GO:0015740	C4-dicarboxylate transport	4	1	0.50663	1	0.56228	1	0.56063	1	0.66069	0.50663
GO:0030283	testosterone dehydrogenase [NAD(P)] activity	4	1	0.50663	1	0.56228	1	0.56063	1	0.66069	0.50663
GO:0030451	regulation of complement activation, alternative pathway	4	1	0.50663	1	0.56228	1	0.56063	1	0.66069	0.50663
GO:0031427	response to methotrexate	4	1	0.50663	1	0.56228	1	0.56063	1	0.66069	0.50663
GO:0040018	positive regulation of multicellular organism growth	4	1	0.50663	1	0.56228	1	0.56063	1	0.66069	0.50663
GO:0045361	negative regulation of interleukin-1 biosynthetic process	4	1	0.50663	1	0.56228	1	0.56063	1	0.66069	0.50663
GO:0045777	positive regulation of blood pressure	4	1	0.50663	1	0.56228	1	0.56063	1	0.66069	0.50663
GO:0046322	negative regulation of fatty acid oxidation	4	1	0.50663	1	0.56228	1	0.56063	1	0.66069	0.50663
GO:0046912	transferase activity, transferring acyl groups, acyl groups converted into alkyl on transfer	4	1	0.50663	1	0.56228	1	0.56063	1	0.66069	0.50663
GO:0071635	negative regulation of transforming growth factor beta production	4	1	0.50663	1	0.56228	1	0.56063	1	0.66069	0.50663
GO:0023057	negative regulation of signaling	535			8	1	13	0.87792	21	0.50692	0.506918
GO:0009260	ribonucleotide biosynthetic process	56			1	1	3	0.57573	4	0.50909	0.509086
GO:0015732	prostaglandin transport	23	1	1	1	1	2	0.51064	2	0.72557	0.510643
GO:0031225	anchored to membrane	23			1	1	2	0.51064	2	0.72557	0.510643
GO:0006814	sodium ion transport	130	3	0.73153	4	0.69417	5	0.59077	7	0.51162	0.511618
GO:0032640	tumor necrosis factor production	160	3	1	4	1	6	0.51379	6	1	0.513786
GO:0032403	protein complex binding	415	5	1	8	1	11	0.74302	17	0.51563	0.515626
GO:0042117	monocyte activation	42	2	0.5189	2	0.8381	2	0.97269	2	1	0.518896
GO:0051188	cofactor biosynthetic process	80			1	1	3	0.95635	5	0.52007	0.520075
GO:0010595	positive regulation of endothelial cell migration	52	1	1	1	1	3	0.52025	3	0.86954	0.520254
GO:0005979	regulation of glycogen biosynthetic process	16	1	1	1	1	1	1	2	0.52126	0.521264
GO:0010962	regulation of glucan biosynthetic process	16	1	1	1	1	1	1	2	0.52126	0.521264
GO:0032645	regulation of granulocyte macrophage colony-stimulating factor production	16					1	1	2	0.52126	0.521264
GO:0010648	negative regulation of cell communication	538			8	1	13	0.89728	21	0.52419	0.524193
GO:0006635	fatty acid beta-oxidation	35							3	0.52588	0.525879
GO:0006754	ATP biosynthetic process	35			1	1	2	0.80678	3	0.52588	0.525879
GO:0048009	insulin-like growth factor receptor signaling pathway	35			1	1	2	0.80678	3	0.52588	0.525879
GO:0071216	cellular response to biotic stimulus	35	1	1	2	0.68369	2	0.80678	3	0.52588	0.525879
GO:0042990	regulation of transcription factor import into nucleus	86	1	1	3	0.78604	4	0.52883	5	0.57948	0.528828
GO:0051346	negative regulation of hydrolase activity	158					5	0.87724	8	0.52909	0.529093
GO:0002221	pattern recognition receptor signaling pathway	57			1	1	1	1	4	0.52955	0.529553
GO:0002758	innate immune response-activating signal transduction	57			1	1	1	1	4	0.52955	0.529553
GO:0006140	regulation of nucleotide metabolic process	478	3	1	9	0.99531	13	0.58113	19	0.53195	0.531947
GO:0022407	regulation of cell-cell adhesion	81			1	1	3	0.97849	5	0.53604	0.536044
GO:0002763	positive regulation of myeloid leukocyte differentiation	37					1	1	3	0.53899	0.538992
GO:0034340	response to type I interferon	37					1	1	3	0.53899	0.538992
GO:0005901	caveola	53			1	1	3	0.54137	3	0.87536	0.54137
GO:0042306	regulation of protein import into nucleus	163	1	1	4	1	6	0.54193	7	0.84015	0.541931
GO:0071706	tumor necrosis factor superfamily cytokine production	163	3	1	4	1	6	0.54193	6	1	0.541931
GO:0005164	tumor necrosis factor receptor binding	24					2	0.54197	2	0.76496	0.541969
GO:0005501	retinoid binding	24	1	1	1	1	2	0.54197	2	0.76496	0.541969
GO:0044060	regulation of endocrine process	24	1	1	1	1	2	0.54197	2	0.76496	0.541969
GO:0071456	cellular response to hypoxia	24			1	1	2	0.54197	2	0.76496	0.541969
GO:0007610	behavior	541	4	1	7	1	11	1	21	0.54525	0.545251
GO:0070201	regulation of establishment of protein localization	517	3	1	7	1	13	0.77287	20	0.54584	0.545837
GO:0009615	response to virus	572							22	0.54597	0.545971
GO:0043066	negative regulation of apoptosis	864					21	0.58444	31	0.54733	0.547329
GO:0002757	immune response-activating signal transduction	136			2	1	3	1	7	0.54874	0.54874
GO:0006469	negative regulation of protein kinase activity	220	2	1	6	0.54962	7	0.65288	9	0.80526	0.549618
GO:0002062	chondrocyte differentiation	25			1	1	2	0.55035	2	0.80586	0.550346
GO:0005123	death receptor binding	25			1	1	2	0.55035	2	0.80586	0.550346
GO:0005548	phospholipid transporter activity	25	1	1	1	1	2	0.55035	2	0.80586	0.550346
GO:0045927	positive regulation of growth	166	2	1	4	1	6	0.55077	7	0.8834	0.550773
GO:0070302	regulation of stress-activated protein kinase signaling cascade	277	2	1			7	1	12	0.55091	0.550912
GO:0002218	activation of innate immune response	60			1	1			4	0.55171	0.55171
GO:0032387	negative regulation of intracellular transport	60			2	1	3	0.63425	4	0.55171	0.55171
GO:0045428	regulation of nitric oxide biosynthetic process	60	1	1	1	1	3	0.63425	4	0.55171	0.55171
GO:0046330	positive regulation of JNK cascade	60	1	1	1	1	3	0.63425	4	0.55171	0.55171
GO:0002822	regulation of adaptive immune response based on somatic recombination of immune receptors built from immunoglobulin superfamily domains	67			3	0.55207	3	0.75481	3	1	0.55207
GO:0050663	cytokine secretion	164	3	1	4	1	6	0.55401	8	0.55878	0.554012
GO:0072509	divalent inorganic cation transmembrane transporter activity	58							4	0.55406	0.554061
GO:0090317	negative regulation of intracellular protein transport	58			2	1	3	0.61102	4	0.55406	0.554061
GO:0050793	regulation of developmental process	1256			15	1	29	0.55415	39	1	0.554147
GO:0003015	heart process	125			4	0.65992	5	0.55587	6	0.72686	0.555871
GO:0006633	fatty acid biosynthetic process	125	2	1	3	1	5	0.55587	5	1	0.555871
GO:0001906	cell killing	127	3	0.69727	3	1	5	0.55609	5	1	0.556086
GO:0034641	cellular nitrogen compound metabolic process	4962			60	1	96	0.76033	151	0.55822	0.55822
GO:0042095	interferon-gamma biosynthetic process	54	1	1	1	1	3	0.55825	3	0.89909	0.558255
GO:0042534	regulation of tumor necrosis factor biosynthetic process	54	2	0.72224	2	1	3	0.55825	3	0.89909	0.558255
GO:0043065	positive regulation of apoptosis	1106			15	1	26	0.55832	38	0.61793	0.558318
GO:0006700	C21-steroid hormone biosynthetic process	29	1	1	2	0.55891	2	0.65492	2	0.91108	0.558909
GO:0071559	response to transforming growth factor beta stimulus	29	1	1	2	0.55891	2	0.65492	2	0.91108	0.558909
GO:0007254	JNK cascade	361					8	1	15	0.55934	0.559341
GO:2000147	positive regulation of cell motility	397					10	0.93615	16	0.56056	0.560561
GO:0001554	luteolysis	4			1	0.56228	1	0.56063	1	0.66069	0.560631
GO:0002923	regulation of humoral immune response mediated by circulating immunoglobulin	4			1	0.56228	1	0.56063	1	0.66069	0.560631
GO:0003873	6-phosphofructo-2-kinase activity	4					1	0.56063	1	0.66069	0.560631
GO:0004090	carbonyl reductase (NADPH) activity	4			1	0.56228	1	0.56063	1	0.66069	0.560631
GO:0004331	fructose-2,6-bisphosphate 2-phosphatase activity	4					1	0.56063	1	0.66069	0.560631
GO:0004594	pantothenate kinase activity	4					1	0.56063	1	0.66069	0.560631
GO:0005602	complement component C1 complex	4			1	0.56228	1	0.56063	1	0.66069	0.560631
GO:0006167	AMP biosynthetic process	4					1	0.56063	1	0.66069	0.560631
GO:0006207	'de novo' pyrimidine base biosynthetic process	4			1	0.56228	1	0.56063	1	0.66069	0.560631
GO:0006541	glutamine metabolic process	4			1	0.56228	1	0.56063	1	0.66069	0.560631
GO:0010950	positive regulation of endopeptidase activity	4					1	0.56063	1	0.66069	0.560631
GO:0015886	heme transport	4					1	0.56063	1	0.66069	0.560631
GO:0016647	oxidoreductase activity, acting on the CH-NH group of donors, oxygen as acceptor	4			1	0.56228	1	0.56063	1	0.66069	0.560631
GO:0016942	insulin-like growth factor binding protein complex	4					1	0.56063	1	0.66069	0.560631
GO:0017128	phospholipid scramblase activity	4					1	0.56063	1	0.66069	0.560631
GO:0019834	phospholipase A2 inhibitor activity	4			1	0.56228	1	0.56063	1	0.66069	0.560631
GO:0019856	pyrimidine base biosynthetic process	4			1	0.56228	1	0.56063	1	0.66069	0.560631
GO:0031335	regulation of sulfur amino acid metabolic process	4					1	0.56063	1	0.66069	0.560631
GO:0031442	positive regulation of mRNA 3'-end processing	4			1	0.56228	1	0.56063	1	0.66069	0.560631
GO:0031806	metabotropic histamine receptor binding	4			1	0.56228	1	0.56063	1	0.66069	0.560631
GO:0032278	positive regulation of gonadotropin secretion	4					1	0.56063	1	0.66069	0.560631
GO:0033240	positive regulation of cellular amine metabolic process	4					1	0.56063	1	0.66069	0.560631
GO:0034201	response to oleic acid	4					1	0.56063	1	0.66069	0.560631
GO:0042605	peptide antigen binding	4					1	0.56063	1	0.66069	0.560631
GO:0045403	negative regulation of interleukin-4 biosynthetic process	4					1	0.56063	1	0.66069	0.560631
GO:0045728	respiratory burst after phagocytosis	4					1	0.56063	1	0.66069	0.560631
GO:0046085	adenosine metabolic process	4					1	0.56063	1	0.66069	0.560631
GO:0046416	D-amino acid metabolic process	4			1	0.56228	1	0.56063	1	0.66069	0.560631
GO:0046881	positive regulation of follicle-stimulating hormone secretion	4					1	0.56063	1	0.66069	0.560631
GO:0048023	positive regulation of melanin biosynthetic process	4			1	0.56228	1	0.56063	1	0.66069	0.560631
GO:0048248	CXCR3 chemokine receptor binding	4					1	0.56063	1	0.66069	0.560631
GO:0051389	inactivation of MAPKK activity	4			1	0.56228	1	0.56063	1	0.66069	0.560631
GO:0061013	regulation of mRNA catabolic process	4			1	0.56228	1	0.56063	1	0.66069	0.560631
GO:0070051	fibrinogen binding	4					1	0.56063	1	0.66069	0.560631
GO:0070498	interleukin-1-mediated signaling pathway	4			1	0.56228	1	0.56063	1	0.66069	0.560631
GO:0071503	response to heparin	4					1	0.56063	1	0.66069	0.560631
GO:2000499	negative regulation of induction of apoptosis in response to chemical stimulus	4			1	0.56228	1	0.56063	1	0.66069	0.560631
GO:0050867	positive regulation of cell activation	137	1	1	2	1	4	1	7	0.5615	0.561499
GO:0009145	purine nucleoside triphosphate biosynthetic process	38			1	1	2	0.87899	3	0.56775	0.567749
GO:0009206	purine ribonucleoside triphosphate biosynthetic process	38			1	1	2	0.87899	3	0.56775	0.567749
GO:0034599	cellular response to oxidative stress	38			1	1	1	1	3	0.56775	0.567749
GO:0000288	nuclear-transcribed mRNA catabolic process, deadenylation-dependent decay	18			1	1	1	1	2	0.56781	0.567815
GO:0006182	cGMP biosynthetic process	18					1	1	2	0.56781	0.567815
GO:0006637	acyl-CoA metabolic process	18	1	1	1	1	1	1	2	0.56781	0.567815
GO:0008235	metalloexopeptidase activity	18			1	1	1	1	2	0.56781	0.567815
GO:0031954	positive regulation of protein autophosphorylation	18			1	1	1	1	2	0.56781	0.567815
GO:0032604	granulocyte macrophage colony-stimulating factor production	18					1	1	2	0.56781	0.567815
GO:0035383	thioester metabolic process	18	1	1	1	1	1	1	2	0.56781	0.567815
GO:0019915	lipid storage	17	1	1	1	1	1	1	2	0.56956	0.569564
GO:0030296	protein tyrosine kinase activator activity	17							2	0.56956	0.569564
GO:0032885	regulation of polysaccharide biosynthetic process	17	1	1	1	1	1	1	2	0.56956	0.569564
GO:0032960	regulation of inositol trisphosphate biosynthetic process	17							2	0.56956	0.569564
GO:0043200	response to amino acid stimulus	17			1	1	1	1	2	0.56956	0.569564
GO:0046697	decidualization	17	1	1	1	1	1	1	2	0.56956	0.569564
GO:0045321	leukocyte activation	733			10	1	18	0.64497	27	0.57037	0.570366
GO:0001890	placenta development	59	1	1	1	1	2	1	4	0.57272	0.572716
GO:0030335	positive regulation of cell migration	393					10	0.90079	16	0.57292	0.572919
GO:0009190	cyclic nucleotide biosynthetic process	304	2	1	6	1	9	0.63883	13	0.57446	0.574456
GO:0002578	negative regulation of antigen processing and presentation	3							1	0.57547	0.575466
GO:0003828	alpha-N-acetylneuraminate alpha-2,8-sialyltransferase activity	3							1	0.57547	0.575466
GO:0004103	choline kinase activity	3							1	0.57547	0.575466
GO:0004800	thyroxine 5'-deiodinase activity	3							1	0.57547	0.575466
GO:0004937	alpha1-adrenergic receptor activity	3							1	0.57547	0.575466
GO:0005000	vasopressin receptor activity	3							1	0.57547	0.575466
GO:0006285	base-excision repair, AP site formation	3							1	0.57547	0.575466
GO:0006526	arginine biosynthetic process	3							1	0.57547	0.575466
GO:0006545	glycine biosynthetic process	3							1	0.57547	0.575466
GO:0006546	glycine catabolic process	3							1	0.57547	0.575466
GO:0006552	leucine catabolic process	3							1	0.57547	0.575466
GO:0006777	Mo-molybdopterin cofactor biosynthetic process	3							1	0.57547	0.575466
GO:0008422	beta-glucosidase activity	3							1	0.57547	0.575466
GO:0008534	oxidized purine base lesion DNA N-glycosylase activity	3							1	0.57547	0.575466
GO:0008579	JUN kinase phosphatase activity	3							1	0.57547	0.575466
GO:0010884	positive regulation of lipid storage	3							1	0.57547	0.575466
GO:0015819	lysine transport	3							1	0.57547	0.575466
GO:0017014	protein nitrosylation	3							1	0.57547	0.575466
GO:0018960	4-nitrophenol metabolic process	3							1	0.57547	0.575466
GO:0019336	phenol-containing compound catabolic process	3							1	0.57547	0.575466
GO:0019720	Mo-molybdopterin cofactor metabolic process	3							1	0.57547	0.575466
GO:0030882	lipid antigen binding	3							1	0.57547	0.575466
GO:0031282	regulation of guanylate cyclase activity	3							1	0.57547	0.575466
GO:0031284	positive regulation of guanylate cyclase activity	3							1	0.57547	0.575466
GO:0031419	cobalamin binding	3							1	0.57547	0.575466
GO:0031692	alpha-1B adrenergic receptor binding	3							1	0.57547	0.575466
GO:0031713	B2 bradykinin receptor binding	3							1	0.57547	0.575466
GO:0031855	oxytocin receptor binding	3							1	0.57547	0.575466
GO:0032235	negative regulation of calcium ion transport via store-operated calcium channel activity	3							1	0.57547	0.575466
GO:0032324	molybdopterin cofactor biosynthetic process	3							1	0.57547	0.575466
GO:0032799	low-density lipoprotein receptor particle metabolic process	3							1	0.57547	0.575466
GO:0033690	positive regulation of osteoblast proliferation	3							1	0.57547	0.575466
GO:0042746	circadian sleep/wake cycle, wakefulness	3							1	0.57547	0.575466
GO:0042748	circadian sleep/wake cycle, non-REM sleep	3							1	0.57547	0.575466
GO:0042939	tripeptide transport	3							1	0.57547	0.575466
GO:0043186	P granule	3							1	0.57547	0.575466
GO:0043545	molybdopterin cofactor metabolic process	3							1	0.57547	0.575466
GO:0045495	pole plasm	3							1	0.57547	0.575466
GO:0046587	positive regulation of calcium-dependent cell-cell adhesion	3							1	0.57547	0.575466
GO:0048844	artery morphogenesis	3							1	0.57547	0.575466
GO:0050321	tau-protein kinase activity	3							1	0.57547	0.575466
GO:0051135	positive regulation of NK T cell activation	3							1	0.57547	0.575466
GO:0051189	prosthetic group metabolic process	3							1	0.57547	0.575466
GO:0060293	germ plasm	3							1	0.57547	0.575466
GO:0060840	artery development	3							1	0.57547	0.575466
GO:0071549	cellular response to dexamethasone stimulus	3							1	0.57547	0.575466
GO:2000177	regulation of neural precursor cell proliferation	3							1	0.57547	0.575466
GO:0000003	reproduction	1010			15	1	24	0.57622	31	1	0.576217
GO:0048523	negative regulation of cellular process	3432			43	1	70	0.57966	100	1	0.579659
GO:0000165	MAPKKK cascade	1111			18	0.97694	26	0.57969	37	0.74703	0.57969
GO:0043068	positive regulation of programmed cell death	1111			15	1	26	0.57969	38	0.64454	0.57969
GO:0004623	phospholipase A2 activity	26	1	1	1	1	2	0.5811	2	0.8201	0.581096
GO:0019840	isoprenoid binding	26	1	1	1	1	2	0.5811	2	0.8201	0.581096
GO:0031529	ruffle organization	26			1	1	2	0.5811	2	0.8201	0.581096
GO:0046460	neutral lipid biosynthetic process	26	1	1	1	1	2	0.5811	2	0.8201	0.581096
GO:0046463	acylglycerol biosynthetic process	26	1	1	1	1	2	0.5811	2	0.8201	0.581096
GO:0071453	cellular response to oxygen levels	26			1	1	2	0.5811	2	0.8201	0.581096
GO:0043407	negative regulation of MAP kinase activity	112	1	1	3	1	4	0.84581	6	0.58341	0.583409
GO:0010741	negative regulation of intracellular protein kinase cascade	211	2	1	5	0.94632	7	0.58514	9	0.72463	0.585137
GO:0002688	regulation of leukocyte chemotaxis	39			1	1	1	1	3	0.59436	0.594358
GO:0009201	ribonucleoside triphosphate biosynthetic process	39			1	1	2	0.8989	3	0.59436	0.594358
GO:0033138	positive regulation of peptidyl-serine phosphorylation	39	1	1	1	1	2	0.8989	3	0.59436	0.594358
GO:0002819	regulation of adaptive immune response	71			3	0.59448	3	0.81923	3	1	0.594479
GO:0001862	collectin binding	5	1	0.5957	1	0.64579	1	0.63886	1	0.74421	0.595696
GO:0006842	tricarboxylic acid transport	5	1	0.5957	1	0.64579	1	0.63886	1	0.74421	0.595696
GO:0008525	phosphatidylcholine transmembrane transporter activity	5	1	0.5957	1	0.64579	1	0.63886	1	0.74421	0.595696
GO:0009814	defense response, incompatible interaction	5	1	0.5957	1	0.64579	1	0.63886	1	0.74421	0.595696
GO:0010718	positive regulation of epithelial to mesenchymal transition	5	1	0.5957	1	0.64579	1	0.63886	1	0.74421	0.595696
GO:0010742	macrophage derived foam cell differentiation	5	1	0.5957	1	0.64579	1	0.63886	1	0.74421	0.595696
GO:0010770	positive regulation of cell morphogenesis involved in differentiation	5	1	0.5957	1	0.64579	1	0.63886	1	0.74421	0.595696
GO:0015222	serotonin transmembrane transporter activity	5	1	0.5957	1	0.64579	1	0.63886	1	0.74421	0.595696
GO:0015746	citrate transport	5	1	0.5957	1	0.64579	1	0.63886	1	0.74421	0.595696
GO:0031664	regulation of lipopolysaccharide-mediated signaling pathway	5	1	0.5957	1	0.64579	1	0.63886	1	0.74421	0.595696
GO:0042538	hyperosmotic salinity response	5	1	0.5957	1	0.64579	1	0.63886	1	0.74421	0.595696
GO:0042895	antibiotic transporter activity	5	1	0.5957	1	0.64579	1	0.63886	1	0.74421	0.595696
GO:0051599	response to hydrostatic pressure	5	1	0.5957	1	0.64579	1	0.63886	1	0.74421	0.595696
GO:0090077	foam cell differentiation	5	1	0.5957	1	0.64579	1	0.63886	1	0.74421	0.595696
GO:0010942	positive regulation of cell death	1116			15	1	26	0.59635	38	0.63753	0.596353
GO:0040017	positive regulation of locomotion	433					10	1	17	0.60194	0.601935
GO:0009966	regulation of signal transduction	1943			27	1	42	0.60287	58	1	0.602874
GO:0070372	regulation of ERK1 and ERK2 cascade	93	1	1	3	0.89966	4	0.60614	4	1	0.606138
GO:0015077	monovalent inorganic cation transmembrane transporter activity	168	3	1	4	1	5	0.9888	8	0.60801	0.608015
GO:0042533	tumor necrosis factor biosynthetic process	58	2	0.79269	2	1	3	0.61102	3	0.993	0.611018
GO:0001893	maternal placenta development	19	1	1	1	1	1	1	2	0.61163	0.611627
GO:0005355	glucose transmembrane transporter activity	19			1	1	1	1	2	0.61163	0.611627
GO:0010919	regulation of inositol phosphate biosynthetic process	19							2	0.61163	0.611627
GO:0051223	regulation of protein transport	465	3	1	7	1	11	1	18	0.61168	0.611679
GO:0043392	negative regulation of DNA binding	27					2	0.61181	2	0.85952	0.611813
GO:0032091	negative regulation of protein binding	63			2	1	2	1	4	0.6137	0.613701
GO:0051046	regulation of secretion	438	4	1	6	1	12	0.61846	17	0.64116	0.618461
GO:0016023	cytoplasmic membrane-bounded vesicle	488			7	1	13	0.62172	14	1	0.621722
GO:0046850	regulation of bone remodeling	40			1	1	1	1	3	0.62233	0.622332
GO:0005575	cellular_component	13145	80	1	159	1	238	0.62305	374	0.69848	0.623052
GO:0008635	activation of caspase activity by cytochrome c	28			1	1	2	0.62496	2	0.87514	0.624963
GO:0019731	antibacterial humoral response	28					2	0.62496	2	0.87514	0.624963
GO:0045471	response to ethanol	28	1	1	1	1	2	0.62496	2	0.87514	0.624963
GO:0046504	glycerol ether biosynthetic process	28	1	1	1	1	2	0.62496	2	0.87514	0.624963
GO:0002764	immune response-regulating signaling pathway	142			2	1	3	1	7	0.62939	0.629392
GO:0002706	regulation of lymphocyte mediated immunity	121	1	1	4	0.6296	4	0.96273	4	1	0.629601
GO:0051251	positive regulation of lymphocyte activation	115					3	1	6	0.6303	0.630301
GO:0032649	regulation of interferon-gamma production	96	1	1			4	0.6331	4	1	0.6331
GO:0001516	prostaglandin biosynthetic process	59			1	1	3	0.63314	3	1	0.633144
GO:0031331	positive regulation of cellular catabolic process	59			1	1	3	0.63314	3	1	0.633144
GO:0046457	prostanoid biosynthetic process	59			1	1	3	0.63314	3	1	0.633144
GO:0010557	positive regulation of macromolecule biosynthetic process	725					16	1	26	0.63361	0.633608
GO:0007589	body fluid secretion	60	1	1	1	1	3	0.63425	3	1	0.634249
GO:0046649	lymphocyte activation	562			8	1	14	0.76282	21	0.63721	0.637205
GO:0009187	cyclic nucleotide metabolic process	316	2	1	6	1	9	0.69408	13	0.63785	0.637845
GO:0000729	DNA double-strand break processing	5			1	0.64579	1	0.63886	1	0.74421	0.638861
GO:0001838	embryonic epithelial tube formation	5			1	0.64579	1	0.63886	1	0.74421	0.638861
GO:0001841	neural tube formation	5			1	0.64579	1	0.63886	1	0.74421	0.638861
GO:0003997	acyl-CoA oxidase activity	5					1	0.63886	1	0.74421	0.638861
GO:0004559	alpha-mannosidase activity	5			1	0.64579	1	0.63886	1	0.74421	0.638861
GO:0004740	pyruvate dehydrogenase (acetyl-transferring) kinase activity	5					1	0.63886	1	0.74421	0.638861
GO:0006013	mannose metabolic process	5			1	0.64579	1	0.63886	1	0.74421	0.638861
GO:0006103	2-oxoglutarate metabolic process	5			1	0.64579	1	0.63886	1	0.74421	0.638861
GO:0006123	mitochondrial electron transport, cytochrome c to oxygen	5					1	0.63886	1	0.74421	0.638861
GO:0006734	NADH metabolic process	5			1	0.64579	1	0.63886	1	0.74421	0.638861
GO:0009256	10-formyltetrahydrofolate metabolic process	5			1	0.64579	1	0.63886	1	0.74421	0.638861
GO:0009826	unidimensional cell growth	5					1	0.63886	1	0.74421	0.638861
GO:0010917	negative regulation of mitochondrial membrane potential	5					1	0.63886	1	0.74421	0.638861
GO:0014061	regulation of norepinephrine secretion	5					1	0.63886	1	0.74421	0.638861
GO:0015232	heme transporter activity	5					1	0.63886	1	0.74421	0.638861
GO:0016833	oxo-acid-lyase activity	5			1	0.64579	1	0.63886	1	0.74421	0.638861
GO:0019238	cyclohydrolase activity	5			1	0.64579	1	0.63886	1	0.74421	0.638861
GO:0030972	cleavage of cytosolic proteins involved in apoptosis	5					1	0.63886	1	0.74421	0.638861
GO:0031726	CCR1 chemokine receptor binding	5			1	0.64579	1	0.63886	1	0.74421	0.638861
GO:0031871	proteinase activated receptor binding	5			1	0.64579	1	0.63886	1	0.74421	0.638861
GO:0031995	insulin-like growth factor II binding	5					1	0.63886	1	0.74421	0.638861
GO:0042762	regulation of sulfur metabolic process	5					1	0.63886	1	0.74421	0.638861
GO:0043208	glycosphingolipid binding	5			1	0.64579	1	0.63886	1	0.74421	0.638861
GO:0043249	erythrocyte maturation	5					1	0.63886	1	0.74421	0.638861
GO:0045821	positive regulation of glycolysis	5					1	0.63886	1	0.74421	0.638861
GO:0046929	negative regulation of neurotransmitter secretion	5			1	0.64579	1	0.63886	1	0.74421	0.638861
GO:0050897	cobalt ion binding	5					1	0.63886	1	0.74421	0.638861
GO:0051548	negative regulation of keratinocyte migration	5			1	0.64579	1	0.63886	1	0.74421	0.638861
GO:0051589	negative regulation of neurotransmitter transport	5			1	0.64579	1	0.63886	1	0.74421	0.638861
[truncated: 1,667 more rows]

## Sheet: GO BKL (gene)
			top 10 %			top 20 %			top 30 %			top 40 %
GO-ID	Description	Size	Count	pValue	Gene	Count	pValue	Gene	Count	pValue	Gene	Count	pValue	Gene
GO:0042180	cellular ketone metabolic process	737	24	1.9795e-09	ACSM3, ACSM5, ADH4, AGXT, AKR1C4, BHMT, CDO1, CRP, CYP1A2, CYP2B6, CYP2C19, CYP2C8, CYP2E1, CYP3A4, CYP4F2, CYP7A1, DMGDH, GNMT, IDO2, LIPC, PON1, SDS, SLC13A5, SLC27A5	47	1.6992e-18	AADAT, ACSM3, ACSM5, ADH4, AGXT, AKR1C4, AKR1D1, ALDH1L1, BBOX1, BHMT, CDO1, CRP, CYP1A2, CYP2B6, CYP2C19, CYP2C8, CYP2E1, CYP2J2, CYP39A1, CYP3A4, CYP4A11, CYP4F2, CYP4V2, CYP7A1, DAO, DCXR, DHDPSL, DMGDH, FTCD, GLS2, GNMT, GPLD1, HAL, HAO2, IDO2, KMO, KNG1, LEPR, LIPC, MAT1A, PIPOX, PON1, PPARGC1A, SDS, SLC13A5, SLC27A5, UPB1	66	2.4605e-25	AADAT, ACADSB, ACOX2, ACSM3, ACSM5, ADH4, AGXT, AKR1C4, AKR1D1, ALDH1L1, ALDH6A1, BBOX1, BDH1, BHMT, CDO1, CRP, CSAD, CTH, CYP1A2, CYP2B6, CYP2C19, CYP2C8, CYP2E1, CYP2J2, CYP39A1, CYP3A4, CYP3A5, CYP4A11, CYP4F12, CYP4F2, CYP4V2, CYP7A1, DAO, DCXR, DHDPSL, DMGDH, FBP1, FTCD, GCDH, GLS2, GNMT, GPLD1, HAL, HAO2, IDO2, KMO, KNG1, LDHD, LEPR, LIPC, MAT1A, PANK1, PDK4, PEMT, PIPOX, PLA2G2A, PON1, PPA…	100	4.0917e-38	AADAT, AASS, ACADM, ACADSB, ACAT1, ACOX2, ACSM3, ACSM5, ADH4, AGXT, AGXT2, AKR1C4, AKR1D1, ALDH1L1, ALDH5A1, ALDH6A1, AMT, ASPA, BBOX1, BDH1, BHMT, CD1D, CD36, CDO1, CRP, CSAD, CTH, CXCL12, CYP1A2, CYP27A1, CYP2B6, CYP2C19, CYP2C8, CYP2E1, CYP2J2, CYP39A1, CYP3A4, CYP3A5, CYP4A11, CYP4F12, CYP4F2, CYP4V2, CYP4X1, CYP4Z1, CYP7A1, DAO, DCXR, DHDPSL, DIO1, DMGDH, ECHDC2, EHHADH, ENPP2, FAH, FBP1, FT…	4.09167e-38
GO:0044281	small molecule metabolic process	2003	42	1.1442e-11	ABCG5, ACSM3, ACSM5, ADH1A, ADH1C, ADH4, ADH6, AGXT, AKR1C4, APOA5, APOF, AQP9, AZGP1, BHMT, C14orf68, CDO1, CNDP1, CRP, CYP1A2, CYP2B6, CYP2C19, CYP2C8, CYP2C9, CYP2E1, CYP3A4, CYP4F2, CYP7A1, DMGDH, DPYS, FOS, GNMT, GYS2, HSD11B1, IDO2, LIPC, PCK1, PON1, RARRES2, RDH16, SDS, SLC13A5, SLC27A5	80	1.0891e-20	AADAT, ABCG5, ACSM3, ACSM5, ADH1A, ADH1C, ADH4, ADH6, ADRB2, AGXT, AKR1C4, AKR1D1, ALDH1L1, AMDHD1, APOA5, APOF, AQP9, AR, AZGP1, BBOX1, BHMT, C14orf68, CDO1, CNDP1, CP, CRP, CYP1A2, CYP2B6, CYP2C19, CYP2C8, CYP2C9, CYP2E1, CYP2J2, CYP39A1, CYP3A4, CYP4A11, CYP4F2, CYP4V2, CYP7A1, DAO, DCXR, DHDPSL, DHODH, DMGDH, DPYS, FOS, FTCD, G6PC, GLS2, GNMT, GPLD1, GYS2, HAL, HAO2, HSD11B1, IDO2, KHK, KMO, …	114	4.2947e-29	AADAT, ABCA9, ABCG5, ACADSB, ACOX2, ACSM3, ACSM5, ADH1A, ADH1C, ADH4, ADH6, ADRB2, ADSSL1, AGXT, AKR1C4, AKR1D1, ALDH1L1, ALDH6A1, AMDHD1, APOA5, APOF, AQP9, AR, AZGP1, BBOX1, BCO2, BDH1, BHMT, C14orf68, C5, CA5A, CDO1, CNDP1, CP, CPS1, CRP, CSAD, CTH, CYP1A2, CYP2B6, CYP2C19, CYP2C8, CYP2C9, CYP2E1, CYP2J2, CYP39A1, CYP3A4, CYP3A5, CYP4A11, CYP4F12, CYP4F2, CYP4V2, CYP7A1, DAO, DCXR, DHDPSL, DHO…	166	7.1728e-38	AADAT, AASS, ABCA9, ABCG5, ACADM, ACADSB, ACAT1, ACOX2, ACSM3, ACSM5, ADH1A, ADH1C, ADH4, ADH6, ADRA1A, ADRB2, ADSSL1, AGXT, AGXT2, AKR1C4, AKR1D1, ALDH1L1, ALDH2, ALDH5A1, ALDH6A1, AMDHD1, AMT, APOA5, APOF, AQP9, AR, ASPA, ATF7IP2, ATP6V0E2, AZGP1, BBOX1, BCO2, BDH1, BHMT, C14orf68, C3, C5, CA5A, CD1D, CD36, CDO1, CETP, CNDP1, CP, CPS1, CRP, CSAD, CTH, CXCL12, CYP1A2, CYP27A1, CYP2B6, CYP2C19, C…	7.17284e-38
GO:0019752	carboxylic acid metabolic process	714	24	1.2784e-09	ACSM3, ACSM5, ADH4, AGXT, AKR1C4, BHMT, CDO1, CRP, CYP1A2, CYP2B6, CYP2C19, CYP2C8, CYP2E1, CYP3A4, CYP4F2, CYP7A1, DMGDH, GNMT, IDO2, LIPC, PON1, SDS, SLC13A5, SLC27A5	46	2.8468e-18	AADAT, ACSM3, ACSM5, ADH4, AGXT, AKR1C4, AKR1D1, ALDH1L1, BBOX1, BHMT, CDO1, CRP, CYP1A2, CYP2B6, CYP2C19, CYP2C8, CYP2E1, CYP2J2, CYP39A1, CYP3A4, CYP4A11, CYP4F2, CYP4V2, CYP7A1, DAO, DCXR, DHDPSL, DMGDH, FTCD, GLS2, GNMT, GPLD1, HAL, HAO2, IDO2, KMO, KNG1, LIPC, MAT1A, PIPOX, PON1, PPARGC1A, SDS, SLC13A5, SLC27A5, UPB1	64	1.266e-24	AADAT, ACADSB, ACOX2, ACSM3, ACSM5, ADH4, AGXT, AKR1C4, AKR1D1, ALDH1L1, ALDH6A1, BBOX1, BDH1, BHMT, CDO1, CRP, CSAD, CTH, CYP1A2, CYP2B6, CYP2C19, CYP2C8, CYP2E1, CYP2J2, CYP39A1, CYP3A4, CYP3A5, CYP4A11, CYP4F12, CYP4F2, CYP4V2, CYP7A1, DAO, DCXR, DHDPSL, DMGDH, FTCD, GCDH, GLS2, GNMT, GPLD1, HAL, HAO2, IDO2, KMO, KNG1, LDHD, LIPC, MAT1A, PANK1, PDK4, PEMT, PIPOX, PLA2G2A, PON1, PPARGC1A, PROC,…	98	7.39e-38	AADAT, AASS, ACADM, ACADSB, ACAT1, ACOX2, ACSM3, ACSM5, ADH4, AGXT, AGXT2, AKR1C4, AKR1D1, ALDH1L1, ALDH5A1, ALDH6A1, AMT, ASPA, BBOX1, BDH1, BHMT, CD1D, CD36, CDO1, CRP, CSAD, CTH, CXCL12, CYP1A2, CYP27A1, CYP2B6, CYP2C19, CYP2C8, CYP2E1, CYP2J2, CYP39A1, CYP3A4, CYP3A5, CYP4A11, CYP4F12, CYP4F2, CYP4V2, CYP4X1, CYP4Z1, CYP7A1, DAO, DCXR, DHDPSL, DIO1, DMGDH, ECHDC2, EHHADH, ENPP2, FAH, FTCD, GC…	7.38998e-38
GO:0043436	oxoacid metabolic process	714	24	1.2784e-09	ACSM3, ACSM5, ADH4, AGXT, AKR1C4, BHMT, CDO1, CRP, CYP1A2, CYP2B6, CYP2C19, CYP2C8, CYP2E1, CYP3A4, CYP4F2, CYP7A1, DMGDH, GNMT, IDO2, LIPC, PON1, SDS, SLC13A5, SLC27A5	46	2.8468e-18	AADAT, ACSM3, ACSM5, ADH4, AGXT, AKR1C4, AKR1D1, ALDH1L1, BBOX1, BHMT, CDO1, CRP, CYP1A2, CYP2B6, CYP2C19, CYP2C8, CYP2E1, CYP2J2, CYP39A1, CYP3A4, CYP4A11, CYP4F2, CYP4V2, CYP7A1, DAO, DCXR, DHDPSL, DMGDH, FTCD, GLS2, GNMT, GPLD1, HAL, HAO2, IDO2, KMO, KNG1, LIPC, MAT1A, PIPOX, PON1, PPARGC1A, SDS, SLC13A5, SLC27A5, UPB1	64	1.266e-24	AADAT, ACADSB, ACOX2, ACSM3, ACSM5, ADH4, AGXT, AKR1C4, AKR1D1, ALDH1L1, ALDH6A1, BBOX1, BDH1, BHMT, CDO1, CRP, CSAD, CTH, CYP1A2, CYP2B6, CYP2C19, CYP2C8, CYP2E1, CYP2J2, CYP39A1, CYP3A4, CYP3A5, CYP4A11, CYP4F12, CYP4F2, CYP4V2, CYP7A1, DAO, DCXR, DHDPSL, DMGDH, FTCD, GCDH, GLS2, GNMT, GPLD1, HAL, HAO2, IDO2, KMO, KNG1, LDHD, LIPC, MAT1A, PANK1, PDK4, PEMT, PIPOX, PLA2G2A, PON1, PPARGC1A, PROC,…	98	7.39e-38	AADAT, AASS, ACADM, ACADSB, ACAT1, ACOX2, ACSM3, ACSM5, ADH4, AGXT, AGXT2, AKR1C4, AKR1D1, ALDH1L1, ALDH5A1, ALDH6A1, AMT, ASPA, BBOX1, BDH1, BHMT, CD1D, CD36, CDO1, CRP, CSAD, CTH, CXCL12, CYP1A2, CYP27A1, CYP2B6, CYP2C19, CYP2C8, CYP2E1, CYP2J2, CYP39A1, CYP3A4, CYP3A5, CYP4A11, CYP4F12, CYP4F2, CYP4V2, CYP4X1, CYP4Z1, CYP7A1, DAO, DCXR, DHDPSL, DIO1, DMGDH, ECHDC2, EHHADH, ENPP2, FAH, FTCD, GC…	7.38998e-38
GO:0006082	organic acid metabolic process	722	24	1.4299e-09	ACSM3, ACSM5, ADH4, AGXT, AKR1C4, BHMT, CDO1, CRP, CYP1A2, CYP2B6, CYP2C19, CYP2C8, CYP2E1, CYP3A4, CYP4F2, CYP7A1, DMGDH, GNMT, IDO2, LIPC, PON1, SDS, SLC13A5, SLC27A5	46	3.4894e-18	AADAT, ACSM3, ACSM5, ADH4, AGXT, AKR1C4, AKR1D1, ALDH1L1, BBOX1, BHMT, CDO1, CRP, CYP1A2, CYP2B6, CYP2C19, CYP2C8, CYP2E1, CYP2J2, CYP39A1, CYP3A4, CYP4A11, CYP4F2, CYP4V2, CYP7A1, DAO, DCXR, DHDPSL, DMGDH, FTCD, GLS2, GNMT, GPLD1, HAL, HAO2, IDO2, KMO, KNG1, LIPC, MAT1A, PIPOX, PON1, PPARGC1A, SDS, SLC13A5, SLC27A5, UPB1	64	1.4332e-24	AADAT, ACADSB, ACOX2, ACSM3, ACSM5, ADH4, AGXT, AKR1C4, AKR1D1, ALDH1L1, ALDH6A1, BBOX1, BDH1, BHMT, CDO1, CRP, CSAD, CTH, CYP1A2, CYP2B6, CYP2C19, CYP2C8, CYP2E1, CYP2J2, CYP39A1, CYP3A4, CYP3A5, CYP4A11, CYP4F12, CYP4F2, CYP4V2, CYP7A1, DAO, DCXR, DHDPSL, DMGDH, FTCD, GCDH, GLS2, GNMT, GPLD1, HAL, HAO2, IDO2, KMO, KNG1, LDHD, LIPC, MAT1A, PANK1, PDK4, PEMT, PIPOX, PLA2G2A, PON1, PPARGC1A, PROC,…	98	1.1951e-37	AADAT, AASS, ACADM, ACADSB, ACAT1, ACOX2, ACSM3, ACSM5, ADH4, AGXT, AGXT2, AKR1C4, AKR1D1, ALDH1L1, ALDH5A1, ALDH6A1, AMT, ASPA, BBOX1, BDH1, BHMT, CD1D, CD36, CDO1, CRP, CSAD, CTH, CXCL12, CYP1A2, CYP27A1, CYP2B6, CYP2C19, CYP2C8, CYP2E1, CYP2J2, CYP39A1, CYP3A4, CYP3A5, CYP4A11, CYP4F12, CYP4F2, CYP4V2, CYP4X1, CYP4Z1, CYP7A1, DAO, DCXR, DHDPSL, DIO1, DMGDH, ECHDC2, EHHADH, ENPP2, FAH, FTCD, GC…	1.19505e-37
GO:0016491	oxidoreductase activity	600	24	4.4734e-11	ADH1A, ADH1C, ADH4, ADH6, AKR1C4, ALDH8A1, CDO1, CYP1A2, CYP26A1, CYP2B6, CYP2C19, CYP2C8, CYP2C9, CYP2E1, CYP3A4, CYP3A43, CYP4F2, CYP7A1, DMGDH, FMO3, HSD11B1, IDO2, PON1, RDH16	43	1.7157e-18	ADH1A, ADH1C, ADH4, ADH6, AKR1C4, AKR1D1, ALDH1L1, ALDH8A1, BBOX1, CAT, CDO1, CP, CYP1A2, CYP26A1, CYP2A6, CYP2A7, CYP2B6, CYP2C19, CYP2C8, CYP2C9, CYP2E1, CYP2J2, CYP39A1, CYP3A4, CYP3A43, CYP4A11, CYP4F2, CYP4V2, CYP7A1, DAO, DCXR, DHODH, DMGDH, FMO3, HAO2, HSD11B1, IDO2, KMO, MTHFD1, PIPOX, PON1, RDH16, XDH	55	1.9713e-21	ACADSB, ACOX2, ADH1A, ADH1C, ADH4, ADH6, AKR1C4, AKR1D1, ALDH1L1, ALDH6A1, ALDH8A1, BBOX1, BCO2, BDH1, CAT, CDO1, CP, CYP1A2, CYP26A1, CYP2A6, CYP2A7, CYP2B6, CYP2C19, CYP2C8, CYP2C9, CYP2E1, CYP2J2, CYP39A1, CYP3A4, CYP3A43, CYP3A5, CYP4A11, CYP4F12, CYP4F2, CYP4V2, CYP7A1, DAO, DCXR, DHODH, DMGDH, FMO3, GCDH, HAO2, HSD11B1, IDO2, KMO, LDHD, MTHFD1, OGDHL, PIPOX, PON1, PRODH2, RDH16, SRD5A1, XDH	80	2.0294e-29	AASS, ACADM, ACADSB, ACOX2, ADH1A, ADH1C, ADH4, ADH6, ADHFE1, AKR1C4, AKR1D1, ALDH1L1, ALDH2, ALDH5A1, ALDH6A1, ALDH7A1, ALDH8A1, BBOX1, BCO2, BDH1, CAT, CDO1, CP, CYP1A2, CYP26A1, CYP27A1, CYP2A6, CYP2A7, CYP2B6, CYP2C19, CYP2C8, CYP2C9, CYP2E1, CYP2J2, CYP39A1, CYP3A4, CYP3A43, CYP3A5, CYP4A11, CYP4F12, CYP4F2, CYP4V2, CYP4X1, CYP4Z1, CYP7A1, DAO, DCXR, DHODH, DHTKD1, DIO1, DMGDH, DPYD, EHHADH,…	2.0294e-29
GO:0005576	extracellular region	1435	33	1.3608e-09	A1BG, AFM, APOA5, APOF, AZGP1, BCHE, C1R, C4BPA, C6, C8A, C8B, CD14, CFH, CFHR2, CNDP1, CRP, F13B, F5, F9, FETUB, HPR, HRG, ITIH4, KLKB1, LECT2, LIPC, LPA, LRG1, MBL2, ORM2, PON1, RARRES2, SPP2	67	3.7497e-20	A1BG, AFM, ANG, APOA5, APOF, APOM, AZGP1, BCHE, C1R, C1S, C2, C4BPA, C4BPB, C6, C8A, C8B, CAT, CD14, CFH, CFHR2, CNDP1, CP, CPN1, CRP, CXCL13, F12, F13B, F5, F9, FCN2, FCN3, FETUB, FGL1, FST, HFE2, HGFAC, HPR, HRG, IGF1, ITIH4, KLKB1, KNG1, LCAT, LECT2, LEPR, LIPC, LPA, LRG1, MASP2, MBL2, ORM2, PON1, PZP, RARRES2, S100A8, SELE, SERPINA5, SERPINA6, SERPINC1, SERPIND1, SERPINF1, SERPINF2, SERPING1,…	87	5.1246e-23	A1BG, AFM, ANG, APOA5, APOF, APOM, AZGP1, BCHE, C1R, C1S, C2, C4BPA, C4BPB, C5, C6, C8A, C8B, CAT, CD14, CD5L, CFH, CFHR2, CNDP1, COL18A1, CP, CPN1, CPN2, CRP, CXCL13, CXCL9, F12, F13B, F5, F9, FCN2, FCN3, FETUB, FGL1, FGL2, FST, HFE2, HGFAC, HPR, HPX, HRG, IGF1, IGFALS, IGFBP2, IGFBP4, INHBB, ITIH4, KLKB1, KNG1, LCAT, LECT2, LEPR, LIPC, LPA, LRG1, MASP2, MBL2, ORM2, PCOLCE, PLA2G2A, PLG, PON1, P…	108	1.739e-19	A1BG, AFM, AMBP, ANG, APOA5, APOF, APOM, AZGP1, BCHE, C1R, C1S, C2, C3, C4BPA, C4BPB, C5, C6, C8A, C8B, CAT, CCL4, CD14, CD5L, CETP, CFH, CFHR2, CFI, CHI3L1, CNDP1, COL18A1, CP, CPN1, CPN2, CRHBP, CRP, CXCL12, CXCL13, CXCL2, CXCL9, EFNA1, ENPP1, F12, F13B, F2, F5, F7, F9, FAM20A, FCN2, FCN3, FETUB, FGL1, FGL2, FST, HFE2, HGFAC, HMCN1, HPR, HPX, HRG, IGF1, IGFALS, IGFBP2, IGFBP4, INHBB, ITIH4, KLK…	5.12465e-23
GO:0072376	protein activation cascade	74	13	8.553e-13	C1R, C4BPA, C6, C8A, C8B, C9, CFH, CFHR2, CFHR5, CRP, HRG, KLKB1, MBL2	23	8.4304e-23	C1R, C1S, C2, C4BPA, C4BPB, C6, C8A, C8B, C9, CFH, CFHR2, CFHR5, CRP, F11, FCN2, FCN3, HRG, KLKB1, KNG1, MASP2, MBL2, SERPINC1, SERPING1	24	2.6601e-21	C1R, C1S, C2, C4BPA, C4BPB, C5, C6, C8A, C8B, C9, CFH, CFHR2, CFHR5, CRP, F11, FCN2, FCN3, HRG, KLKB1, KNG1, MASP2, MBL2, SERPINC1, SERPING1	28	9.8401e-22	C1R, C1S, C2, C3, C4BPA, C4BPB, C5, C6, C8A, C8B, C9, CFH, CFHR2, CFHR5, CFI, CRP, F11, F7, FCN2, FCN3, HRG, KLKB1, KNG1, MASP1, MASP2, MBL2, SERPINC1, SERPING1	8.43037e-23
GO:0006629	lipid metabolic process	1135	34	1.0848e-12	ABCB4, ABCG5, ACSM3, ACSM5, ADH1A, ADH1C, ADH4, AKR1C4, ALDH8A1, APOA5, APOF, AZGP1, C14orf68, CRP, CYP1A2, CYP26A1, CYP2B6, CYP2C19, CYP2C8, CYP2C9, CYP2E1, CYP3A4, CYP3A43, CYP4F2, CYP7A1, FOS, HSD11B1, HSD17B6, LIPC, LPA, PON1, RDH16, SLC13A5, SLC27A5	52	8.9235e-15	ABCB4, ABCG5, ACSM3, ACSM5, ADH1A, ADH1C, ADH4, ADRB2, AKR1C4, AKR1D1, ALDH8A1, APOA5, APOF, APOM, AZGP1, C14orf68, CP, CRP, CYP1A2, CYP26A1, CYP2A6, CYP2B6, CYP2C19, CYP2C8, CYP2C9, CYP2E1, CYP2J2, CYP39A1, CYP3A4, CYP3A43, CYP4A11, CYP4F2, CYP4V2, CYP7A1, DCXR, FOS, GPLD1, HAO2, HSD11B1, HSD17B6, IGF1, KNG1, LCAT, LEPR, LIPC, LPA, PON1, PPARGC1A, RDH16, SLC13A5, SLC27A5, TTPA	74	6.7513e-21	ABCA9, ABCB4, ABCG5, ACADSB, ACOX2, ACSM3, ACSM5, ADH1A, ADH1C, ADH4, ADRB2, AKR1C4, AKR1D1, ALDH8A1, APOA5, APOF, APOM, AZGP1, BCO2, BDH1, C14orf68, CP, CRP, CYP1A2, CYP26A1, CYP2A6, CYP2B6, CYP2C19, CYP2C8, CYP2C9, CYP2E1, CYP2J2, CYP39A1, CYP3A4, CYP3A43, CYP3A5, CYP4A11, CYP4F12, CYP4F2, CYP4V2, CYP7A1, DCXR, FOS, GPLD1, HAO2, HSD11B1, HSD17B6, IGF1, IGFBP4, KNG1, LCAT, LEPR, LIPC, LPA, MLXIP…	100	9.3553e-23	ABCA9, ABCB11, ABCB4, ABCG5, ACADM, ACADSB, ACOX2, ACSM3, ACSM5, ADH1A, ADH1C, ADH4, ADRB2, AKR1C4, AKR1D1, ALDH8A1, APOA5, APOF, APOM, AZGP1, BCO2, BDH1, C14orf68, CD1D, CD36, CETP, CP, CRP, CYP1A2, CYP26A1, CYP27A1, CYP2A6, CYP2B6, CYP2C19, CYP2C8, CYP2C9, CYP2E1, CYP2J2, CYP39A1, CYP3A4, CYP3A43, CYP3A5, CYP4A11, CYP4F12, CYP4F2, CYP4V2, CYP4X1, CYP4Z1, CYP7A1, DCXR, ECHDC2, EHHADH, ENPP1, ENP…	9.35527e-23
GO:0006956	complement activation	65	12	5.3902e-12	C1R, C4BPA, C6, C8A, C8B, C9, CFH, CFHR2, CFHR5, CRP, HRG, MBL2	20	6.4004e-20	C1R, C1S, C2, C4BPA, C4BPB, C6, C8A, C8B, C9, CFH, CFHR2, CFHR5, CRP, FCN2, FCN3, HRG, MASP2, MBL2, SERPINC1, SERPING1	21	1.9508e-18	C1R, C1S, C2, C4BPA, C4BPB, C5, C6, C8A, C8B, C9, CFH, CFHR2, CFHR5, CRP, FCN2, FCN3, HRG, MASP2, MBL2, SERPINC1, SERPING1	24	2.9526e-18	C1R, C1S, C2, C3, C4BPA, C4BPB, C5, C6, C8A, C8B, C9, CFH, CFHR2, CFHR5, CFI, CRP, FCN2, FCN3, HRG, MASP1, MASP2, MBL2, SERPINC1, SERPING1	6.40041e-20
GO:0032787	monocarboxylic acid metabolic process	394	17	4.6193e-08	ACSM3, ACSM5, ADH4, AGXT, AKR1C4, CRP, CYP1A2, CYP2B6, CYP2C19, CYP2C8, CYP2E1, CYP3A4, CYP4F2, CYP7A1, LIPC, SLC13A5, SLC27A5	29	2.2736e-12	ACSM3, ACSM5, ADH4, AGXT, AKR1C4, AKR1D1, ALDH1L1, CRP, CYP1A2, CYP2B6, CYP2C19, CYP2C8, CYP2E1, CYP2J2, CYP39A1, CYP3A4, CYP4A11, CYP4F2, CYP4V2, CYP7A1, DCXR, DHDPSL, GPLD1, HAO2, KNG1, LIPC, PPARGC1A, SLC13A5, SLC27A5	39	9.3695e-16	ACADSB, ACOX2, ACSM3, ACSM5, ADH4, AGXT, AKR1C4, AKR1D1, ALDH1L1, BDH1, CRP, CYP1A2, CYP2B6, CYP2C19, CYP2C8, CYP2E1, CYP2J2, CYP39A1, CYP3A4, CYP3A5, CYP4A11, CYP4F12, CYP4F2, CYP4V2, CYP7A1, DCXR, DHDPSL, GPLD1, HAO2, KNG1, LDHD, LIPC, PDK4, PLA2G2A, PPARGC1A, PROC, PROX1, SLC13A5, SLC27A5	54	1.3762e-19	ACADM, ACADSB, ACOX2, ACSM3, ACSM5, ADH4, AGXT, AKR1C4, AKR1D1, ALDH1L1, BDH1, CD1D, CD36, CRP, CYP1A2, CYP27A1, CYP2B6, CYP2C19, CYP2C8, CYP2E1, CYP2J2, CYP39A1, CYP3A4, CYP3A5, CYP4A11, CYP4F12, CYP4F2, CYP4V2, CYP4X1, CYP4Z1, CYP7A1, DCXR, DHDPSL, ECHDC2, EHHADH, GPLD1, GRHPR, HAO2, HSD17B8, KNG1, LDHD, LIPC, MCEE, MUT, PC, PDK4, PECR, PHYH, PLA2G2A, PPARGC1A, PROC, PROX1, SLC13A5, SLC27A5	1.37616e-19
GO:0006520	cellular amino acid metabolic process	306	8	0.022914	AGXT, BHMT, CDO1, DMGDH, GNMT, IDO2, PON1, SDS	19	6.4327e-07	AADAT, AGXT, BBOX1, BHMT, CDO1, DAO, DHDPSL, DMGDH, FTCD, GLS2, GNMT, HAL, IDO2, KMO, MAT1A, PIPOX, PON1, SDS, UPB1	28	1.8411e-10	AADAT, ACADSB, AGXT, ALDH6A1, BBOX1, BHMT, CDO1, CSAD, CTH, DAO, DHDPSL, DMGDH, FTCD, GCDH, GLS2, GNMT, HAL, IDO2, KMO, MAT1A, PANK1, PEMT, PIPOX, PON1, PRODH2, SDS, THNSL1, UPB1	47	6.1675e-19	AADAT, AASS, ACADSB, ACAT1, AGXT, AGXT2, ALDH5A1, ALDH6A1, AMT, ASPA, BBOX1, BHMT, CDO1, CSAD, CTH, CXCL12, DAO, DHDPSL, DIO1, DMGDH, FAH, FTCD, GCAT, GCDH, GLS2, GNMT, GRHPR, HAAO, HAL, IDO2, IVD, KMO, MAT1A, MUT, PANK1, PEMT, PHGDH, PIPOX, PON1, PRODH2, SDS, SLC16A2, SLC25A13, SLC25A15, SULT1E1, THNSL1, UPB1	6.1675e-19
GO:0044106	cellular amine metabolic process	404	11	0.0022636	ADH4, AGXT, BHMT, CDO1, CYP1A2, DMGDH, FMO3, GNMT, IDO2, PON1, SDS	24	2.0207e-08	AADAT, ADH4, ADRB2, AGXT, BBOX1, BHMT, CDO1, CP, CYP1A2, DAO, DHDPSL, DMGDH, FMO3, FTCD, GLS2, GNMT, HAL, IDO2, KMO, MAT1A, PIPOX, PON1, SDS, UPB1	33	4.2797e-11	AADAT, ACADSB, ADH4, ADRB2, AGXT, ALDH6A1, BBOX1, BHMT, CDO1, CP, CSAD, CTH, CYP1A2, DAO, DHDPSL, DMGDH, FMO3, FTCD, GCDH, GLS2, GNMT, HAL, IDO2, KMO, MAT1A, PANK1, PEMT, PIPOX, PON1, PRODH2, SDS, THNSL1, UPB1	53	2.0698e-18	AADAT, AASS, ACADSB, ACAT1, ADH4, ADRB2, AGXT, AGXT2, ALDH5A1, ALDH6A1, AMT, ASPA, BBOX1, BHMT, CDO1, CP, CSAD, CTH, CXCL12, CYP1A2, DAO, DHDPSL, DIO1, DMGDH, ETNK2, FAH, FMO3, FTCD, GCAT, GCDH, GLS2, GNMT, GRHPR, HAAO, HAL, IDO2, IVD, KMO, MAT1A, MUT, PANK1, PEMT, PHGDH, PIPOX, PON1, PRODH2, SDS, SLC16A2, SLC25A13, SLC25A15, SULT1E1, THNSL1, UPB1	2.06982e-18
GO:0004497	monooxygenase activity	84	12	6.2869e-11	CYP1A2, CYP26A1, CYP2B6, CYP2C19, CYP2C8, CYP2C9, CYP2E1, CYP3A4, CYP3A43, CYP4F2, CYP7A1, FMO3	19	2.2606e-16	CYP1A2, CYP26A1, CYP2A6, CYP2A7, CYP2B6, CYP2C19, CYP2C8, CYP2C9, CYP2E1, CYP2J2, CYP39A1, CYP3A4, CYP3A43, CYP4A11, CYP4F2, CYP4V2, CYP7A1, FMO3, KMO	21	7.1159e-16	CYP1A2, CYP26A1, CYP2A6, CYP2A7, CYP2B6, CYP2C19, CYP2C8, CYP2C9, CYP2E1, CYP2J2, CYP39A1, CYP3A4, CYP3A43, CYP3A5, CYP4A11, CYP4F12, CYP4F2, CYP4V2, CYP7A1, FMO3, KMO	26	1.0758e-17	CYP1A2, CYP26A1, CYP27A1, CYP2A6, CYP2A7, CYP2B6, CYP2C19, CYP2C8, CYP2C9, CYP2E1, CYP2J2, CYP39A1, CYP3A4, CYP3A43, CYP3A5, CYP4A11, CYP4F12, CYP4F2, CYP4V2, CYP4X1, CYP4Z1, CYP7A1, FMO3, FMO4, FMO5, KMO	1.07582e-17
GO:0009308	amine metabolic process	497	11	0.0092602	ADH4, AGXT, BHMT, CDO1, CYP1A2, DMGDH, FMO3, GNMT, IDO2, PON1, SDS	24	8.0698e-07	AADAT, ADH4, ADRB2, AGXT, BBOX1, BHMT, CDO1, CP, CYP1A2, DAO, DHDPSL, DMGDH, FMO3, FTCD, GLS2, GNMT, HAL, IDO2, KMO, MAT1A, PIPOX, PON1, SDS, UPB1	33	8.1949e-09	AADAT, ACADSB, ADH4, ADRB2, AGXT, ALDH6A1, BBOX1, BHMT, CDO1, CP, CSAD, CTH, CYP1A2, DAO, DHDPSL, DMGDH, FMO3, FTCD, GCDH, GLS2, GNMT, HAL, IDO2, KMO, MAT1A, PANK1, PEMT, PIPOX, PON1, PRODH2, SDS, THNSL1, UPB1	55	8.4083e-16	AADAT, AASS, ACADSB, ACAT1, ADH4, ADRB2, AGXT, AGXT2, ALDH5A1, ALDH6A1, AMT, ASPA, B3GAT1, BBOX1, BHMT, CDO1, CP, CSAD, CTH, CXCL12, CYP1A2, DAO, DHDPSL, DIO1, DMGDH, ETNK2, FAH, FMO3, FTCD, GCAT, GCDH, GLS2, GNMT, GRHPR, HAAO, HAL, IDO2, IVD, KMO, MAT1A, MUT, PANK1, PEMT, PHGDH, PIPOX, PON1, PRODH2, SDS, SLC16A2, SLC25A13, SLC25A15, SULT1A2, SULT1E1, THNSL1, UPB1	8.40832e-16
GO:0019748	secondary metabolic process	110	16	2.3871e-14	ADH1A, ADH1C, ADH4, AKR1C4, ALDH8A1, AZGP1, BCHE, CYP1A2, CYP26A1, CYP2B6, CYP2C8, CYP2C9, CYP2E1, CYP3A4, PON1, RDH16	20	2.276e-15	ADH1A, ADH1C, ADH4, ADRB2, AKR1C4, ALDH8A1, AZGP1, BCHE, CYP1A2, CYP26A1, CYP2A6, CYP2B6, CYP2C8, CYP2C9, CYP2E1, CYP3A4, CYP4A11, KNG1, PON1, RDH16	23	9.5919e-16	ADH1A, ADH1C, ADH4, ADRB2, AKR1C4, ALDH8A1, AZGP1, BCHE, BCO2, CYP1A2, CYP26A1, CYP2A6, CYP2B6, CYP2C8, CYP2C9, CYP2E1, CYP3A4, CYP3A5, CYP4A11, KNG1, PON1, RBP5, RDH16	26	1.2556e-14	ADH1A, ADH1C, ADH4, ADRB2, AKR1C4, ALDH8A1, AZGP1, BCHE, BCO2, CD1D, CYP1A2, CYP26A1, CYP2A6, CYP2B6, CYP2C8, CYP2C9, CYP2E1, CYP3A4, CYP3A5, CYP4A11, CYP4X1, KNG1, MASP1, PON1, RBP5, RDH16	9.59186e-16
GO:0001871	pattern binding	199	12	5.3851e-07	APOA5, C4BPA, C9, CD14, CFH, CFHR5, CRP, F9, HRG, LIPC, MBL2, PGLYRP2	23	1.7026e-13	APOA5, C4BPA, C4BPB, C9, CD14, CFH, CFHR5, CRP, F11, F9, FCN3, FST, HRG, KNG1, LIPC, MBL2, PGLYRP2, S100A8, SERPINA5, SERPINC1, SERPIND1, SERPINF1, SERPING1	28	8.3617e-15	APOA5, C4BPA, C4BPB, C9, CD14, CFH, CFHR5, COL18A1, CRP, F11, F9, FCN3, FST, HPX, HRG, KNG1, LIPC, MBL2, PGLYRP2, PLA2G2A, PROC, S100A8, SERPINA4, SERPINA5, SERPINC1, SERPIND1, SERPINF1, SERPING1	35	1.1347e-15	APOA5, C4BPA, C4BPB, C9, CCL4, CD14, CFH, CFHR5, CHI3L1, COL18A1, CRP, CXCL12, ENPP1, F11, F9, FCN3, FST, HPX, HRG, KNG1, LIPC, LYVE1, MASP1, MBL2, ODZ1, PGLYRP2, PLA2G2A, PROC, S100A8, SERPINA4, SERPINA5, SERPINC1, SERPIND1, SERPINF1, SERPING1	1.13474e-15
GO:0030247	polysaccharide binding	199	12	5.3851e-07	APOA5, C4BPA, C9, CD14, CFH, CFHR5, CRP, F9, HRG, LIPC, MBL2, PGLYRP2	23	1.7026e-13	APOA5, C4BPA, C4BPB, C9, CD14, CFH, CFHR5, CRP, F11, F9, FCN3, FST, HRG, KNG1, LIPC, MBL2, PGLYRP2, S100A8, SERPINA5, SERPINC1, SERPIND1, SERPINF1, SERPING1	28	8.3617e-15	APOA5, C4BPA, C4BPB, C9, CD14, CFH, CFHR5, COL18A1, CRP, F11, F9, FCN3, FST, HPX, HRG, KNG1, LIPC, MBL2, PGLYRP2, PLA2G2A, PROC, S100A8, SERPINA4, SERPINA5, SERPINC1, SERPIND1, SERPINF1, SERPING1	35	1.1347e-15	APOA5, C4BPA, C4BPB, C9, CCL4, CD14, CFH, CFHR5, CHI3L1, COL18A1, CRP, CXCL12, ENPP1, F11, F9, FCN3, FST, HPX, HRG, KNG1, LIPC, LYVE1, MASP1, MBL2, ODZ1, PGLYRP2, PLA2G2A, PROC, S100A8, SERPINA4, SERPINA5, SERPINC1, SERPIND1, SERPINF1, SERPING1	1.13474e-15
GO:0044255	cellular lipid metabolic process	746	23	1.76e-08	ACSM3, ACSM5, ADH1A, ADH1C, ADH4, ALDH8A1, APOA5, CRP, CYP1A2, CYP26A1, CYP2B6, CYP2C19, CYP2C8, CYP2C9, CYP2E1, CYP3A4, CYP4F2, FOS, LIPC, PON1, RDH16, SLC13A5, SLC27A5	34	3.0485e-09	ACSM3, ACSM5, ADH1A, ADH1C, ADH4, ALDH8A1, APOA5, APOM, CP, CRP, CYP1A2, CYP26A1, CYP2A6, CYP2B6, CYP2C19, CYP2C8, CYP2C9, CYP2E1, CYP2J2, CYP3A4, CYP4A11, CYP4F2, CYP4V2, DCXR, FOS, GPLD1, HAO2, KNG1, LIPC, PON1, PPARGC1A, RDH16, SLC13A5, SLC27A5	50	8.9303e-14	ABCA9, ACADSB, ACOX2, ACSM3, ACSM5, ADH1A, ADH1C, ADH4, ALDH8A1, APOA5, APOM, BCO2, BDH1, CP, CRP, CYP1A2, CYP26A1, CYP2A6, CYP2B6, CYP2C19, CYP2C8, CYP2C9, CYP2E1, CYP2J2, CYP3A4, CYP3A5, CYP4A11, CYP4F12, CYP4F2, CYP4V2, DCXR, FOS, GPLD1, HAO2, KNG1, LIPC, MLXIPL, MOGAT1, PDK4, PEMT, PLA1A, PLA2G2A, PON1, PPARGC1A, PROC, RARRES3, RBP5, RDH16, SLC13A5, SLC27A5	68	1.502e-15	ABCA9, ABCB11, ACADM, ACADSB, ACOX2, ACSM3, ACSM5, ADH1A, ADH1C, ADH4, ALDH8A1, APOA5, APOM, BCO2, BDH1, CD1D, CD36, CETP, CP, CRP, CYP1A2, CYP26A1, CYP2A6, CYP2B6, CYP2C19, CYP2C8, CYP2C9, CYP2E1, CYP2J2, CYP3A4, CYP3A5, CYP4A11, CYP4F12, CYP4F2, CYP4V2, CYP4X1, CYP4Z1, DCXR, ECHDC2, EHHADH, ENPP2, EPHX2, ETNK2, FOS, GCAT, GPLD1, HAO2, HSD17B8, KNG1, LIPC, MLXIPL, MOGAT1, PDK4, PECR, PEMT, PHYH,…	1.50195e-15
GO:0003824	catalytic activity	4816	47	0.0028095	ABCA8, ABCB4, ABCG5, ACSM3, ACSM5, ADH1A, ADH1C, ADH4, ADH6, AGXT, AGXT2L1, AKR1C4, ALDH8A1, AZGP1, BCHE, BHMT, C1R, CDO1, CNDP1, CYP1A2, CYP26A1, CYP2B6, CYP2C19, CYP2C8, CYP2C9, CYP2E1, CYP3A4, CYP3A43, CYP4F2, CYP7A1, DMGDH, DPYS, F9, FMO3, GNMT, GYS2, HMGCS2, HSD11B1, HSD17B6, IDO2, LIPC, PCK1, PGLYRP2, PON1, RDH16, SDS, SLC27A5	92	1.095e-05	AADAT, ABCA6, ABCA8, ABCB4, ABCG5, ACSM3, ACSM5, ADH1A, ADH1C, ADH4, ADH6, AGXT, AGXT2L1, AKR1C4, AKR1D1, ALDH1L1, ALDH8A1, AMDHD1, ANG, AZGP1, BBOX1, BCHE, BHMT, C1R, C1S, C2, CAT, CDO1, CNDP1, CP, CPEB3, CPN1, CYP1A2, CYP26A1, CYP2A6, CYP2A7, CYP2B6, CYP2C19, CYP2C8, CYP2C9, CYP2E1, CYP2J2, CYP39A1, CYP3A4, CYP3A43, CYP4A11, CYP4F2, CYP4V2, CYP7A1, DAO, DCXR, DHDPSL, DHODH, DMGDH, DNASE1L3, DPY…	135	1.5866e-08	AADAT, ABCA6, ABCA8, ABCA9, ABCB4, ABCG5, ABCG8, ACADSB, ACOX2, ACSM3, ACSM5, ADH1A, ADH1C, ADH4, ADH6, ADSSL1, AGXT, AGXT2L1, AKR1C4, AKR1D1, ALAS1, ALDH1L1, ALDH6A1, ALDH8A1, AMDHD1, ANG, AZGP1, BBOX1, BCHE, BCO2, BDH1, BHMT, C1R, C1S, C2, CA5A, CAT, CDO1, CNDP1, COQ10A, CP, CPEB3, CPN1, CPN2, CPS1, CSAD, CTH, CYP1A2, CYP26A1, CYP2A6, CYP2A7, CYP2B6, CYP2C19, CYP2C8, CYP2C9, CYP2E1, CYP2J2, CYP…	220	2.2296e-15	AADAT, AASS, ABCA6, ABCA8, ABCA9, ABCB11, ABCB4, ABCC6, ABCG5, ABCG8, ACADM, ACADSB, ACAT1, ACOX2, ACSM3, ACSM5, ADH1A, ADH1C, ADH4, ADH6, ADHFE1, ADSSL1, AGBL2, AGXT, AGXT2, AGXT2L1, AKR1C4, AKR1D1, ALAD, ALAS1, ALDH1L1, ALDH2, ALDH5A1, ALDH6A1, ALDH7A1, ALDH8A1, AMDHD1, AMT, ANG, ARL4D, ASPA, ATP2B2, ATP6V0E2, AZGP1, B3GAT1, BBOX1, BCHE, BCO2, BDH1, BHMT, C1R, C1S, C2, CA5A, CAPN3, CAT, CDO1, C…	2.22957e-15
GO:0006721	terpenoid metabolic process	51	12	5.6718e-13	ADH1A, ADH1C, ADH4, ALDH8A1, CYP1A2, CYP26A1, CYP2B6, CYP2C8, CYP2C9, CYP2E1, CYP3A4, RDH16	14	4.7432e-13	ADH1A, ADH1C, ADH4, ALDH8A1, CYP1A2, CYP26A1, CYP2A6, CYP2B6, CYP2C8, CYP2C9, CYP2E1, CYP3A4, CYP4A11, RDH16	17	5.6607e-15	ADH1A, ADH1C, ADH4, ALDH8A1, BCO2, CYP1A2, CYP26A1, CYP2A6, CYP2B6, CYP2C8, CYP2C9, CYP2E1, CYP3A4, CYP3A5, CYP4A11, RBP5, RDH16	18	3.5784e-13	ADH1A, ADH1C, ADH4, ALDH8A1, BCO2, CD1D, CYP1A2, CYP26A1, CYP2A6, CYP2B6, CYP2C8, CYP2C9, CYP2E1, CYP3A4, CYP3A5, CYP4A11, RBP5, RDH16	5.66068e-15
GO:0030246	carbohydrate binding	298	12	3.1527e-05	APOA5, C4BPA, C9, CD14, CFH, CFHR5, CRP, F9, HRG, LIPC, MBL2, PGLYRP2	25	7.5415e-12	APOA5, C4BPA, C4BPB, C9, CD14, CFH, CFHR5, CRP, F11, F9, FCN2, FCN3, FST, HRG, KNG1, LIPC, MBL2, PGLYRP2, S100A8, SELE, SERPINA5, SERPINC1, SERPIND1, SERPINF1, SERPING1	30	3.1635e-12	APOA5, C4BPA, C4BPB, C9, CD14, CFH, CFHR5, COL18A1, CRP, F11, F9, FCN2, FCN3, FST, HPX, HRG, KNG1, LIPC, MBL2, PGLYRP2, PLA2G2A, PROC, S100A8, SELE, SERPINA4, SERPINA5, SERPINC1, SERPIND1, SERPINF1, SERPING1	41	9.8268e-15	APOA5, C3, C4BPA, C4BPB, C9, CCL4, CD14, CFH, CFHR5, CHI3L1, CLEC4G, CLEC4M, COL18A1, CRP, CXCL12, ENPP1, F11, F9, FCN2, FCN3, FST, HPX, HRG, KNG1, LIPC, LYVE1, MASP1, MBL2, ODZ1, PGLYRP2, PLA2G2A, PROC, RELN, S100A8, SELE, SERPINA4, SERPINA5, SERPINC1, SERPIND1, SERPINF1, SERPING1	9.82685e-15
GO:0005539	glycosaminoglycan binding	191	11	3.3031e-06	APOA5, C4BPA, C9, CD14, CFH, CFHR5, F9, HRG, LIPC, MBL2, PGLYRP2	21	5.8341e-12	APOA5, C4BPA, C4BPB, C9, CD14, CFH, CFHR5, F11, F9, FST, HRG, KNG1, LIPC, MBL2, PGLYRP2, S100A8, SERPINA5, SERPINC1, SERPIND1, SERPINF1, SERPING1	26	2.3307e-13	APOA5, C4BPA, C4BPB, C9, CD14, CFH, CFHR5, COL18A1, F11, F9, FST, HPX, HRG, KNG1, LIPC, MBL2, PGLYRP2, PLA2G2A, PROC, S100A8, SERPINA4, SERPINA5, SERPINC1, SERPIND1, SERPINF1, SERPING1	33	1.4259e-14	APOA5, C4BPA, C4BPB, C9, CCL4, CD14, CFH, CFHR5, CHI3L1, COL18A1, CXCL12, ENPP1, F11, F9, FST, HPX, HRG, KNG1, LIPC, LYVE1, MASP1, MBL2, ODZ1, PGLYRP2, PLA2G2A, PROC, S100A8, SERPINA4, SERPINA5, SERPINC1, SERPIND1, SERPINF1, SERPING1	1.42595e-14
GO:0008201	heparin binding	125	8	0.00010767	APOA5, C4BPA, C9, CFH, CFHR5, F9, HRG, LIPC	18	4.4738e-12	APOA5, C4BPA, C4BPB, C9, CFH, CFHR5, F11, F9, FST, HRG, KNG1, LIPC, S100A8, SERPINA5, SERPINC1, SERPIND1, SERPINF1, SERPING1	22	1.9504e-13	APOA5, C4BPA, C4BPB, C9, CFH, CFHR5, COL18A1, F11, F9, FST, HRG, KNG1, LIPC, PLA2G2A, PROC, S100A8, SERPINA4, SERPINA5, SERPINC1, SERPIND1, SERPINF1, SERPING1	27	3.2399e-14	APOA5, C4BPA, C4BPB, C9, CCL4, CFH, CFHR5, CHI3L1, COL18A1, CXCL12, ENPP1, F11, F9, FST, HRG, KNG1, LIPC, ODZ1, PLA2G2A, PROC, S100A8, SERPINA4, SERPINA5, SERPINC1, SERPIND1, SERPINF1, SERPING1	3.23989e-14
GO:0006066	alcohol metabolic process	481	19	1.7962e-08	ABCG5, ADH1A, ADH1C, ADH4, ADH6, APOA5, APOF, CNDP1, CYP2C9, CYP2E1, CYP3A4, CYP7A1, DMGDH, GYS2, HSD11B1, LIPC, PCK1, PON1, SLC13A5	28	9.5827e-10	ABCG5, ADH1A, ADH1C, ADH4, ADH6, ADRB2, APOA5, APOF, CNDP1, CP, CYP2C9, CYP2E1, CYP3A4, CYP7A1, DCXR, DMGDH, G6PC, GYS2, HSD11B1, KHK, LCAT, LEPR, LIPC, MAN1C1, PCK1, PON1, SLC13A5, SLC2A2	38	2.0963e-12	ABCA9, ABCG5, ADH1A, ADH1C, ADH4, ADH6, ADRB2, APOA5, APOF, CA5A, CNDP1, CP, CYP2C9, CYP2E1, CYP3A4, CYP7A1, DCXR, DMGDH, FBP1, G6PC, GCKR, GYS2, HSD11B1, KHK, LCAT, LDHD, LEPR, LIPC, MAN1C1, MLXIPL, PCK1, PCK2, PDK4, PEMT, PFKFB1, PON1, SLC13A5, SLC2A2	51	6.4433e-14	ABCA9, ABCG5, ADH1A, ADH1C, ADH4, ADH6, ADRB2, APOA5, APOF, CA5A, CETP, CNDP1, CP, CYP27A1, CYP2C9, CYP2E1, CYP3A4, CYP7A1, DCXR, DIO1, DMGDH, ENPP1, ETNK2, FBP1, G6PC, GBA3, GCKR, GNE, GYS2, HSD11B1, KHK, LCAT, LDHD, LEPR, LIPC, MAN1C1, MLXIPL, PC, PCK1, PCK2, PDK4, PECR, PEMT, PFKFB1, PON1, SLC13A5, SLC16A2, SLC2A2, ST3GAL6, SULT1A2, SULT1E1	6.44328e-14
GO:0006805	xenobiotic metabolic process	91	12	1.5571e-10	AKR1C4, ALDH8A1, CYP1A2, CYP2B6, CYP2C19, CYP2C8, CYP2C9, CYP2E1, CYP3A4, FMO3, PON1, SLC22A1	17	4.0637e-13	AKR1C4, ALDH8A1, CYP1A2, CYP2A6, CYP2A7, CYP2B6, CYP2C19, CYP2C8, CYP2C9, CYP2E1, CYP2J2, CYP3A4, EPHX1, FMO3, NR1I3, PON1, SLC22A1	18	7.2858e-12	AKR1C4, ALDH8A1, CYP1A2, CYP2A6, CYP2A7, CYP2B6, CYP2C19, CYP2C8, CYP2C9, CYP2E1, CYP2J2, CYP3A4, CYP3A5, EPHX1, FMO3, NR1I3, PON1, SLC22A1	23	1.5536e-13	ABCC6, AKR1C4, ALDH8A1, CYP1A2, CYP2A6, CYP2A7, CYP2B6, CYP2C19, CYP2C8, CYP2C9, CYP2E1, CYP2J2, CYP3A4, CYP3A5, EPHX1, FMO3, FMO4, GBA3, NAT2, NR1I3, PON1, SLC22A1, SULT1A2	1.55362e-13
GO:0005615	extracellular space	709	21	1.8798e-07	AFM, APOA5, APOF, AZGP1, C4BPA, C6, C8A, C8B, CFH, CFHR2, CRP, F9, FETUB, HPR, HRG, LECT2, LIPC, MBL2, ORM2, RARRES2, SPP2	36	4.4936e-11	AFM, APOA5, APOF, APOM, AZGP1, C1S, C2, C4BPA, C6, C8A, C8B, CFH, CFHR2, CP, CPN1, CRP, F9, FCN3, FETUB, FST, HGFAC, HPR, HRG, KNG1, LECT2, LEPR, LIPC, MBL2, ORM2, RARRES2, S100A8, SERPINA5, SERPINF1, SERPING1, SHBG, SPP2	48	2.2844e-13	AFM, APOA5, APOF, APOM, AZGP1, C1S, C2, C4BPA, C5, C6, C8A, C8B, CD5L, CFH, CFHR2, COL18A1, CP, CPN1, CRP, CXCL9, F9, FCN3, FETUB, FST, HGFAC, HPR, HPX, HRG, IGFALS, IGFBP2, KNG1, LECT2, LEPR, LIPC, MBL2, ORM2, PCOLCE, PLA2G2A, PROZ, RARRES2, S100A8, SERPINA5, SERPINA7, SERPINF1, SERPING1, SHBG, SPP2, TNFSF10	59	1.0268e-11	AFM, APOA5, APOF, APOM, AZGP1, C1S, C2, C4BPA, C5, C6, C8A, C8B, CCL4, CD5L, CETP, CFH, CFHR2, CFI, CHI3L1, COL18A1, CP, CPN1, CRHBP, CRP, CXCL12, CXCL2, CXCL9, F2, F9, FAM20A, FCN3, FETUB, FST, HGFAC, HPR, HPX, HRG, IGFALS, IGFBP2, KNG1, LECT2, LEPR, LIPC, MBL2, OIT3, ORM2, PCOLCE, PLA2G2A, PROZ, RARRES2, RELN, S100A8, SERPINA5, SERPINA7, SERPINF1, SERPING1, SHBG, SPP2, TNFSF10	2.28438e-13
GO:0071466	cellular response to xenobiotic stimulus	94	12	2.1452e-10	AKR1C4, ALDH8A1, CYP1A2, CYP2B6, CYP2C19, CYP2C8, CYP2C9, CYP2E1, CYP3A4, FMO3, PON1, SLC22A1	17	6.3701e-13	AKR1C4, ALDH8A1, CYP1A2, CYP2A6, CYP2A7, CYP2B6, CYP2C19, CYP2C8, CYP2C9, CYP2E1, CYP2J2, CYP3A4, EPHX1, FMO3, NR1I3, PON1, SLC22A1	18	1.2089e-11	AKR1C4, ALDH8A1, CYP1A2, CYP2A6, CYP2A7, CYP2B6, CYP2C19, CYP2C8, CYP2C9, CYP2E1, CYP2J2, CYP3A4, CYP3A5, EPHX1, FMO3, NR1I3, PON1, SLC22A1	23	3.2451e-13	ABCC6, AKR1C4, ALDH8A1, CYP1A2, CYP2A6, CYP2A7, CYP2B6, CYP2C19, CYP2C8, CYP2C9, CYP2E1, CYP2J2, CYP3A4, CYP3A5, EPHX1, FMO3, FMO4, GBA3, NAT2, NR1I3, PON1, SLC22A1, SULT1A2	3.24506e-13
GO:0004866	endopeptidase inhibitor activity	129	7	0.0011731	ITIH1, ITIH2, ITIH3, ITIH4, LPA, MBL2, SPP2	16	8.4268e-10	ITIH1, ITIH2, ITIH3, ITIH4, KNG1, LPA, MBL2, PZP, SERPINA5, SERPINA6, SERPINC1, SERPIND1, SERPINF1, SERPINF2, SERPING1, SPP2	22	3.352e-13	ITIH1, ITIH2, ITIH3, ITIH4, KNG1, LPA, MBL2, PCOLCE, PROC, PZP, SERPINA10, SERPINA4, SERPINA5, SERPINA6, SERPINA7, SERPINC1, SERPIND1, SERPINF1, SERPINF2, SERPING1, SPP2, TNFSF14	23	2.1294e-10	AMBP, ITIH1, ITIH2, ITIH3, ITIH4, KNG1, LPA, MBL2, PCOLCE, PROC, PZP, SERPINA10, SERPINA4, SERPINA5, SERPINA6, SERPINA7, SERPINC1, SERPIND1, SERPINF1, SERPINF2, SERPING1, SPP2, TNFSF14	3.35195e-13
GO:0061135	endopeptidase regulator activity	130	7	0.0012108	ITIH1, ITIH2, ITIH3, ITIH4, LPA, MBL2, SPP2	16	9.2841e-10	ITIH1, ITIH2, ITIH3, ITIH4, KNG1, LPA, MBL2, PZP, SERPINA5, SERPINA6, SERPINC1, SERPIND1, SERPINF1, SERPINF2, SERPING1, SPP2	22	3.7921e-13	ITIH1, ITIH2, ITIH3, ITIH4, KNG1, LPA, MBL2, PCOLCE, PROC, PZP, SERPINA10, SERPINA4, SERPINA5, SERPINA6, SERPINA7, SERPINC1, SERPIND1, SERPINF1, SERPINF2, SERPING1, SPP2, TNFSF14	23	2.4768e-10	AMBP, ITIH1, ITIH2, ITIH3, ITIH4, KNG1, LPA, MBL2, PCOLCE, PROC, PZP, SERPINA10, SERPINA4, SERPINA5, SERPINA6, SERPINA7, SERPINC1, SERPIND1, SERPINF1, SERPINF2, SERPING1, SPP2, TNFSF14	3.79208e-13
GO:0009055	electron carrier activity	228	12	1.988e-06	ADH1A, ADH1C, ADH4, ADH6, AKR1C4, CDO1, CYP1A2, CYP26A1, CYP2C9, DMGDH, HSD17B6, RDH16	21	1.2379e-10	ADH1A, ADH1C, ADH4, ADH6, AKR1C4, AKR1D1, ALDH1L1, BBOX1, CAT, CDO1, CYP1A2, CYP26A1, CYP2C9, CYP39A1, DAO, DHODH, DMGDH, HSD17B6, KMO, MTHFD1, RDH16	23	2.482e-09	ADH1A, ADH1C, ADH4, ADH6, AKR1C4, AKR1D1, ALDH1L1, ALDH6A1, BBOX1, CAT, CDO1, CYP1A2, CYP26A1, CYP2C9, CYP39A1, DAO, DHODH, DMGDH, HSD17B6, KMO, MTHFD1, RDH16, SRD5A1	34	3.793e-13	ACADM, ADH1A, ADH1C, ADH4, ADH6, AKR1C4, AKR1D1, ALDH1L1, ALDH5A1, ALDH6A1, BBOX1, CAT, CDO1, CYP1A2, CYP26A1, CYP27A1, CYP2C9, CYP39A1, CYP4X1, DAO, DHODH, DMGDH, DPYD, EHHADH, GRHPR, HAAO, HSD17B6, HSD17B8, KMO, MTHFD1, PHGDH, PHYH, RDH16, SRD5A1	3.79297e-13
GO:0009611	response to wounding	1150	20	0.00092893	C4BPA, C6, CD14, CFH, CFHR5, CRP, F13B, F5, F9, FETUB, FOS, HRG, HSD11B1, ITIH4, KLKB1, LPA, LRG1, MBL2, ORM2, RARRES2	46	5.6688e-11	ADRB2, C1S, C4BPA, C4BPB, C6, CD14, CFH, CFHR5, CP, CPN1, CRP, CXCL13, CYP2J2, EGR1, F11, F12, F13B, F5, F9, FCN2, FETUB, FOS, HGFAC, HLA-DRA, HRG, HSD11B1, IGF1, ITIH4, KLKB1, KNG1, LEPR, LPA, LRG1, MASP2, MBL2, ORM2, PZP, RARRES2, S100A8, SELE, SERPINA5, SERPINC1, SERPIND1, SERPINF1, SERPINF2, SERPING1	59	1.123e-11	ADRB2, AGTR1, C1S, C4BPA, C4BPB, C5, C6, CD14, CFH, CFHR5, CP, CPN1, CRP, CXCL13, CXCL9, CYP2J2, EGR1, F11, F12, F13B, F5, F9, FCN2, FETUB, FOS, HGFAC, HLA-DRA, HRG, HSD11B1, IGF1, ITIH4, KLKB1, KNG1, LEPR, LPA, LRG1, MASP2, MBL2, NR4A2, NT5E, ORM2, PLA2G2A, PLG, PROC, PROX1, PROZ, PZP, RARRES2, S100A8, SELE, SERPINA10, SERPINA4, SERPINA5, SERPINC1, SERPIND1, SERPINF1, SERPINF2, SERPING1, TNFSF14	82	5.0393e-13	ADRB2, AGTR1, AMBP, ANGPTL6, C1S, C3, C4BPA, C4BPB, C5, C6, CCL4, CD14, CD36, CEBPD, CFH, CFHR5, CFI, CHI3L1, CLEC1B, CP, CPN1, CRP, CXCL12, CXCL13, CXCL2, CXCL9, CYP2J2, EGR1, EPHX2, F11, F12, F13B, F2, F5, F7, F9, FCN2, FETUB, FOS, HGFAC, HLA-DRA, HRG, HSD11B1, IGF1, IGFLR1, ITIH4, JUN, KLKB1, KNG1, LCN12, LEPR, LPA, LRG1, LRRK2, LYVE1, MASP1, MASP2, MBL2, NR4A2, NT5E, ORM2, PLA2G2A, PLG, PROC,…	5.03933e-13
GO:0001523	retinoid metabolic process	49	11	6.798e-12	ADH1A, ADH1C, ADH4, ALDH8A1, CYP1A2, CYP26A1, CYP2B6, CYP2C8, CYP2C9, CYP3A4, RDH16	13	5.8505e-12	ADH1A, ADH1C, ADH4, ALDH8A1, CYP1A2, CYP26A1, CYP2A6, CYP2B6, CYP2C8, CYP2C9, CYP3A4, CYP4A11, RDH16	15	1.3616e-12	ADH1A, ADH1C, ADH4, ALDH8A1, CYP1A2, CYP26A1, CYP2A6, CYP2B6, CYP2C8, CYP2C9, CYP3A4, CYP3A5, CYP4A11, RBP5, RDH16	16	4.0796e-11	ADH1A, ADH1C, ADH4, ALDH8A1, CD1D, CYP1A2, CYP26A1, CYP2A6, CYP2B6, CYP2C8, CYP2C9, CYP3A4, CYP3A5, CYP4A11, RBP5, RDH16	1.36162e-12
GO:0016101	diterpenoid metabolic process	49	11	6.798e-12	ADH1A, ADH1C, ADH4, ALDH8A1, CYP1A2, CYP26A1, CYP2B6, CYP2C8, CYP2C9, CYP3A4, RDH16	13	5.8505e-12	ADH1A, ADH1C, ADH4, ALDH8A1, CYP1A2, CYP26A1, CYP2A6, CYP2B6, CYP2C8, CYP2C9, CYP3A4, CYP4A11, RDH16	15	1.3616e-12	ADH1A, ADH1C, ADH4, ALDH8A1, CYP1A2, CYP26A1, CYP2A6, CYP2B6, CYP2C8, CYP2C9, CYP3A4, CYP3A5, CYP4A11, RBP5, RDH16	16	4.0796e-11	ADH1A, ADH1C, ADH4, ALDH8A1, CD1D, CYP1A2, CYP26A1, CYP2A6, CYP2B6, CYP2C8, CYP2C9, CYP3A4, CYP3A5, CYP4A11, RBP5, RDH16	1.36162e-12
GO:0050818	regulation of coagulation	71	4	0.040542	CRP, F5, HRG, KLKB1	13	6.1849e-10	C4BPB, CPN1, CRP, F5, HRG, IGF1, KLKB1, KNG1, PZP, SERPINA5, SERPINC1, SERPIND1, SERPINF2	17	1.6285e-12	C4BPB, CPN1, CRP, F5, HRG, IGF1, KLKB1, KNG1, NT5E, PROC, PROZ, PZP, SERPINA10, SERPINA5, SERPINC1, SERPIND1, SERPINF2	18	1.3188e-10	C4BPB, CPN1, CRP, F5, F7, HRG, IGF1, KLKB1, KNG1, NT5E, PROC, PROZ, PZP, SERPINA10, SERPINA5, SERPINC1, SERPIND1, SERPINF2	1.62846e-12
GO:0008202	steroid metabolic process	311	17	1.5897e-09	ABCG5, ADH1C, AKR1C4, APOA5, APOF, CYP1A2, CYP2C19, CYP2C9, CYP3A4, CYP3A43, CYP7A1, HSD11B1, HSD17B6, PON1, RDH16, SLC13A5, SLC27A5	24	1.1855e-10	ABCG5, ADH1C, ADRB2, AKR1C4, AKR1D1, APOA5, APOF, CYP1A2, CYP2C19, CYP2C9, CYP39A1, CYP3A4, CYP3A43, CYP4V2, CYP7A1, HSD11B1, HSD17B6, IGF1, LCAT, LEPR, PON1, RDH16, SLC13A5, SLC27A5	31	1.6653e-12	ABCA9, ABCG5, ACOX2, ADH1C, ADRB2, AKR1C4, AKR1D1, APOA5, APOF, CYP1A2, CYP2C19, CYP2C9, CYP39A1, CYP3A4, CYP3A43, CYP3A5, CYP4V2, CYP7A1, HSD11B1, HSD17B6, IGF1, IGFBP4, LCAT, LEPR, PON1, PROX1, RDH16, SLC13A5, SLC23A2, SLC27A5, SRD5A1	36	9.3954e-11	ABCA9, ABCG5, ACOX2, ADH1C, ADRB2, AKR1C4, AKR1D1, APOA5, APOF, CETP, CYP1A2, CYP27A1, CYP2C19, CYP2C9, CYP39A1, CYP3A4, CYP3A43, CYP3A5, CYP4V2, CYP7A1, HSD11B1, HSD17B6, IGF1, IGFBP4, JUN, LCAT, LEPR, PON1, PROX1, RDH16, SLC13A5, SLC23A2, SLC27A5, SRD5A1, SULT1A2, SULT1E1	1.66529e-12
GO:0030414	peptidase inhibitor activity	141	7	0.0018962	ITIH1, ITIH2, ITIH3, ITIH4, LPA, MBL2, SPP2	16	2.8749e-09	ITIH1, ITIH2, ITIH3, ITIH4, KNG1, LPA, MBL2, PZP, SERPINA5, SERPINA6, SERPINC1, SERPIND1, SERPINF1, SERPINF2, SERPING1, SPP2	22	1.817e-12	ITIH1, ITIH2, ITIH3, ITIH4, KNG1, LPA, MBL2, PCOLCE, PROC, PZP, SERPINA10, SERPINA4, SERPINA5, SERPINA6, SERPINA7, SERPINC1, SERPIND1, SERPINF1, SERPINF2, SERPING1, SPP2, TNFSF14	23	1.298e-09	AMBP, ITIH1, ITIH2, ITIH3, ITIH4, KNG1, LPA, MBL2, PCOLCE, PROC, PZP, SERPINA10, SERPINA4, SERPINA5, SERPINA6, SERPINA7, SERPINC1, SERPIND1, SERPINF1, SERPINF2, SERPING1, SPP2, TNFSF14	1.81699e-12
GO:0006725	cellular aromatic compound metabolic process	160	6	0.019526	ADH4, ALDH8A1, CYP1A2, CYP3A4, DPYS, IDO2	17	1.903e-09	AADAT, ADH4, ADRB2, ALDH1L1, ALDH8A1, CP, CYP1A2, CYP2A6, CYP3A4, DHODH, DPYS, FTCD, IDO2, KMO, MTHFD1, UPB1, XDH	18	6.5641e-08	AADAT, ADH4, ADRB2, ALDH1L1, ALDH8A1, CP, CYP1A2, CYP2A6, CYP3A4, DHODH, DPYS, FTCD, GCDH, IDO2, KMO, MTHFD1, UPB1, XDH	28	2.0556e-12	AADAT, ADH4, ADRB2, ALDH1L1, ALDH8A1, CP, CYP1A2, CYP2A6, CYP3A4, DHODH, DIO1, DPYD, DPYS, FAH, FOLH1, FTCD, GCDH, GPHN, HAAO, IDO2, KMO, MASP1, MTHFD1, SLC16A2, SULT1A2, SULT1E1, UPB1, XDH	2.05558e-12
GO:0006720	isoprenoid metabolic process	73	12	1.3166e-11	ADH1A, ADH1C, ADH4, ALDH8A1, CYP1A2, CYP26A1, CYP2B6, CYP2C8, CYP2C9, CYP2E1, CYP3A4, RDH16	14	5.2375e-11	ADH1A, ADH1C, ADH4, ALDH8A1, CYP1A2, CYP26A1, CYP2A6, CYP2B6, CYP2C8, CYP2C9, CYP2E1, CYP3A4, CYP4A11, RDH16	17	2.3223e-12	ADH1A, ADH1C, ADH4, ALDH8A1, BCO2, CYP1A2, CYP26A1, CYP2A6, CYP2B6, CYP2C8, CYP2C9, CYP2E1, CYP3A4, CYP3A5, CYP4A11, RBP5, RDH16	19	2.2561e-11	ADH1A, ADH1C, ADH4, ALDH8A1, BCO2, CD1D, CYP1A2, CYP26A1, CYP2A6, CYP2B6, CYP2C8, CYP2C9, CYP2E1, CYP3A4, CYP3A5, CYP4A11, EPHX2, RBP5, RDH16	2.32225e-12
GO:0006958	complement activation, classical pathway	19	6	2.9984e-07	C1R, C4BPA, C6, C9, CRP, MBL2	10	2.4406e-12	C1R, C1S, C2, C4BPA, C4BPB, C6, C9, CRP, MBL2, SERPING1	10	5.1906e-11	C1R, C1S, C2, C4BPA, C4BPB, C6, C9, CRP, MBL2, SERPING1	10	3.27e-09	C1R, C1S, C2, C4BPA, C4BPB, C6, C9, CRP, MBL2, SERPING1	2.44059e-12
GO:0002253	activation of immune response	206	12	7.2222e-07	C1R, C4BPA, C6, C8A, C8B, C9, CFH, CFHR2, CFHR5, CRP, HRG, MBL2	22	2.7843e-12	BLNK, C1R, C1S, C2, C4BPA, C4BPB, C6, C8A, C8B, C9, CFH, CFHR2, CFHR5, CRP, FCN2, FCN3, HRG, IL1RAP, MASP2, MBL2, SERPINC1, SERPING1	24	5.1199e-11	BLNK, C1R, C1S, C2, C4BPA, C4BPB, C5, C6, C8A, C8B, C9, CFH, CFHR2, CFHR5, CRP, FCN2, FCN3, HRG, IL1RAP, MASP2, MBL2, SERPINC1, SERPING1, SKAP1	31	4.6925e-12	BLNK, C1R, C1S, C2, C3, C4BPA, C4BPB, C5, C6, C8A, C8B, C9, CCL4, CFH, CFHR2, CFHR5, CFI, CLEC4G, CRP, FCGR2B, FCN2, FCN3, HRG, IL1RAP, MAP3K5, MASP1, MASP2, MBL2, SERPINC1, SERPING1, SKAP1	2.78428e-12
GO:0016054	organic acid catabolic process	127	2	1	CDO1, IDO2	9	0.0014659	AADAT, CDO1, DAO, FTCD, HAL, HAO2, IDO2, KMO, PIPOX	12	0.00017737	AADAT, ACOX2, BDH1, CDO1, DAO, FTCD, HAL, HAO2, IDO2, KMO, PIPOX, PRODH2	25	3.4826e-12	AADAT, AASS, ACADM, ACOX2, ALDH5A1, AMT, ASPA, BDH1, CDO1, DAO, ECHDC2, EHHADH, FAH, FTCD, GCAT, GRHPR, HAAO, HAL, HAO2, IDO2, IVD, KMO, PHYH, PIPOX, PRODH2	3.48256e-12
GO:0046395	carboxylic acid catabolic process	127	2	1	CDO1, IDO2	9	0.0014659	AADAT, CDO1, DAO, FTCD, HAL, HAO2, IDO2, KMO, PIPOX	12	0.00017737	AADAT, ACOX2, BDH1, CDO1, DAO, FTCD, HAL, HAO2, IDO2, KMO, PIPOX, PRODH2	25	3.4826e-12	AADAT, AASS, ACADM, ACOX2, ALDH5A1, AMT, ASPA, BDH1, CDO1, DAO, ECHDC2, EHHADH, FAH, FTCD, GCAT, GRHPR, HAAO, HAL, HAO2, IDO2, IVD, KMO, PHYH, PIPOX, PRODH2	3.48256e-12
GO:0002455	humoral immune response mediated by circulating immunoglobulin	20	6	3.9179e-07	C1R, C4BPA, C6, C9, CRP, MBL2	10	4.3711e-12	C1R, C1S, C2, C4BPA, C4BPB, C6, C9, CRP, MBL2, SERPING1	10	9.5262e-11	C1R, C1S, C2, C4BPA, C4BPB, C6, C9, CRP, MBL2, SERPING1	10	5.9363e-09	C1R, C1S, C2, C4BPA, C4BPB, C6, C9, CRP, MBL2, SERPING1	4.37107e-12
GO:0006959	humoral immune response	286	13	2.5792e-06	C1R, C4BPA, C6, C8A, C8B, C9, CFH, CFHR2, CFHR5, CRP, HRG, MBL2, PON1	24	2.4241e-11	BLNK, C1R, C1S, C2, C4BPA, C4BPB, C6, C8A, C8B, C9, CCL16, CFH, CFHR2, CFHR5, CRP, FCN2, FCN3, HRG, KNG1, MASP2, MBL2, PON1, SERPINC1, SERPING1	29	7.0843e-12	BLNK, C1R, C1S, C2, C4BPA, C4BPB, C5, C6, C8A, C8B, C9, CCL16, CFH, CFHR2, CFHR5, CRP, CXCL9, FCN2, FCN3, HPX, HRG, KNG1, MASP2, MBL2, NR4A2, PLA2G2A, PON1, SERPINC1, SERPING1	36	9.4104e-12	BLNK, C1R, C1S, C2, C3, C4BPA, C4BPB, C5, C6, C8A, C8B, C9, CCL16, CD1D, CFH, CFHR2, CFHR5, CFI, CRP, CXCL9, FCN2, FCN3, FOLH1, HLA-DRB1, HPX, HRG, KNG1, MASP1, MASP2, MBL2, NR4A2, PLA2G2A, PON1, SERPINC1, SERPING1, ST6GAL1	7.08432e-12
GO:0042221	response to chemical stimulus	4013	47	2.4926e-05	ABCB4, AKR1C4, ALDH8A1, APOA5, AQP9, AZGP1, BCHE, C1R, CD14, CDO1, CFH, CFHR2, CRP, CYP1A2, CYP26A1, CYP2B6, CYP2C19, CYP2C8, CYP2C9, CYP2E1, CYP3A4, CYP3A43, CYP7A1, DPYS, F13B, F5, F9, FMO3, FOS, GADD45G, GLYAT, HSD11B1, IGJ, KCNN2, LECT2, LIPC, LPA, LRG1, MBL2, PCK1, PON1, RARRES2, SLC13A5, SLC22A1, SLCO1B1, SLCO1B3, TFR2	88	4.3978e-08	ABCB4, ADRB2, AKR1C4, ALDH8A1, ANG, ANO1, APOA5, AQP9, AR, ARRDC3, AZGP1, BCHE, C1R, C2, C8orf4, CAT, CCL16, CD14, CDO1, CFH, CFHR2, CP, CPN1, CRP, CXCL13, CYP1A2, CYP26A1, CYP2A6, CYP2A7, CYP2B6, CYP2C19, CYP2C8, CYP2C9, CYP2E1, CYP2J2, CYP3A4, CYP3A43, CYP4A11, CYP7A1, DCXR, DHODH, DNAJC12, DNASE1L3, DPYS, EGR1, EPHX1, F11, F12, F13B, F5, F9, FMO3, FOS, FOSB, GADD45B, GADD45G, GLYAT, GRB14, HSD…	117	6.6921e-08	ABCB4, ADRB2, AGTR1, AKR1C4, ALAS1, ALDH8A1, ANG, ANO1, APOA5, AQP9, AR, ARRDC3, ATF5, AZGP1, BCHE, C1R, C2, C5, C8orf4, CAT, CCL16, CD14, CDO1, CFH, CFHR2, CP, CPN1, CRP, CSAD, CXCL13, CXCL9, CYP1A2, CYP26A1, CYP2A6, CYP2A7, CYP2B6, CYP2C19, CYP2C8, CYP2C9, CYP2E1, CYP2J2, CYP3A4, CYP3A43, CYP3A5, CYP4A11, CYP7A1, DCXR, DHODH, DNAJC12, DNASE1L3, DPYS, EGR1, EPHX1, F11, F12, F13B, F5, F9, FMO3, F…	183	1.1e-11	ABCB11, ABCB4, ABCC6, ACADM, ADRB2, AGTR1, AKR1C4, ALAS1, ALDH2, ALDH8A1, AMBP, ANG, ANO1, APOA5, AQP9, AR, ARRDC3, ATF5, ATF7IP2, AZGP1, BCHE, C18orf1, C1R, C2, C3, C5, C8orf4, CAT, CCL16, CCL4, CD14, CD1D, CD36, CDO1, CES3, CETP, CFH, CFHR2, CFI, CHI3L1, CISH, CLEC4M, CP, CPN1, CRHBP, CRP, CSAD, CXCL12, CXCL13, CXCL2, CXCL9, CYP1A2, CYP26A1, CYP27A1, CYP2A6, CYP2A7, CYP2B6, CYP2C19, CYP2C8, CYP…	1.10003e-11
GO:0050817	coagulation	230	7	0.0218	C4BPA, CRP, F13B, F5, F9, HRG, KLKB1	20	1.1381e-09	C4BPA, C4BPB, CPN1, CRP, F11, F12, F13B, F5, F9, HRG, IGF1, KLKB1, KNG1, PZP, SELE, SERPINA5, SERPINC1, SERPIND1, SERPINF2, SERPING1	26	1.1893e-11	C4BPA, C4BPB, CPN1, CRP, F11, F12, F13B, F5, F9, HRG, IGF1, KLKB1, KNG1, NT5E, PLG, PROC, PROZ, PZP, SELE, SERPINA10, SERPINA5, SERPINC1, SERPIND1, SERPINF2, SERPING1, TNFSF14	31	7.7715e-11	C4BPA, C4BPB, CD36, CLEC1B, CPN1, CRP, CXCL12, F11, F12, F13B, F2, F5, F7, F9, HRG, IGF1, KLKB1, KNG1, NT5E, PLG, PROC, PROZ, PZP, SELE, SERPINA10, SERPINA5, SERPINC1, SERPIND1, SERPINF2, SERPING1, TNFSF14	1.18933e-11
GO:0016705	oxidoreductase activity, acting on paired donors, with incorporation or reduction of molecular oxygen	98	10	1.029e-07	CYP1A2, CYP26A1, CYP2B6, CYP2C19, CYP2C8, CYP2C9, CYP3A4, CYP4F2, CYP7A1, FMO3	16	1.5685e-11	BBOX1, CYP1A2, CYP26A1, CYP2A6, CYP2B6, CYP2C19, CYP2C8, CYP2C9, CYP2J2, CYP39A1, CYP3A4, CYP4A11, CYP4F2, CYP7A1, FMO3, KMO	17	2.4594e-10	BBOX1, CYP1A2, CYP26A1, CYP2A6, CYP2B6, CYP2C19, CYP2C8, CYP2C9, CYP2J2, CYP39A1, CYP3A4, CYP3A5, CYP4A11, CYP4F2, CYP7A1, FMO3, KMO	21	6.3576e-11	BBOX1, CYP1A2, CYP26A1, CYP2A6, CYP2B6, CYP2C19, CYP2C8, CYP2C9, CYP2J2, CYP39A1, CYP3A4, CYP3A5, CYP4A11, CYP4F2, CYP7A1, FMO3, FMO4, FMO5, JMJD5, KMO, PHYH	1.56846e-11
GO:0050878	regulation of body fluid levels	297	8	0.019496	C4BPA, CRP, CYP3A4, F13B, F5, F9, HRG, KLKB1	21	1.4015e-08	C4BPA, C4BPB, CPN1, CRP, CYP2J2, CYP3A4, F11, F12, F13B, F5, F9, HRG, IGF1, KLKB1, KNG1, PZP, SERPINA5, SERPINC1, SERPIND1, SERPINF2, SERPING1	29	1.6805e-11	AGTR1, C4BPA, C4BPB, CPN1, CRP, CYP2J2, CYP3A4, DIRAS3, F11, F12, F13B, F5, F9, HRG, IGF1, KLKB1, KNG1, NT5E, PLG, PROC, PROZ, PZP, SERPINA10, SERPINA5, SERPINC1, SERPIND1, SERPINF2, SERPING1, TNFSF14	35	1.1689e-10	AGTR1, C4BPA, C4BPB, CD36, CLEC1B, CPN1, CRP, CXCL12, CYP2J2, CYP3A4, DIRAS3, ETNK2, F11, F12, F13B, F2, F5, F7, F9, HRG, IGF1, KLKB1, KNG1, NT5E, PLG, PROC, PROZ, PZP, SERPINA10, SERPINA5, SERPINC1, SERPIND1, SERPINF2, SERPING1, TNFSF14	1.68048e-11
GO:0007599	hemostasis	236	7	0.02498	C4BPA, CRP, F13B, F5, F9, HRG, KLKB1	20	1.7904e-09	C4BPA, C4BPB, CPN1, CRP, CYP2J2, F11, F12, F13B, F5, F9, HRG, IGF1, KLKB1, KNG1, PZP, SERPINA5, SERPINC1, SERPIND1, SERPINF2, SERPING1	26	2.0823e-11	C4BPA, C4BPB, CPN1, CRP, CYP2J2, F11, F12, F13B, F5, F9, HRG, IGF1, KLKB1, KNG1, NT5E, PLG, PROC, PROZ, PZP, SERPINA10, SERPINA5, SERPINC1, SERPIND1, SERPINF2, SERPING1, TNFSF14	32	3.0201e-11	C4BPA, C4BPB, CD36, CLEC1B, CPN1, CRP, CXCL12, CYP2J2, ETNK2, F11, F12, F13B, F2, F5, F7, F9, HRG, IGF1, KLKB1, KNG1, NT5E, PLG, PROC, PROZ, PZP, SERPINA10, SERPINA5, SERPINC1, SERPIND1, SERPINF2, SERPING1, TNFSF14	2.0823e-11
GO:0050778	positive regulation of immune response	260	12	7.9174e-06	C1R, C4BPA, C6, C8A, C8B, C9, CFH, CFHR2, CFHR5, CRP, HRG, MBL2	23	2.6442e-11	BLNK, C1R, C1S, C2, C4BPA, C4BPB, C6, C8A, C8B, C9, CCL16, CFH, CFHR2, CFHR5, CRP, FCN2, FCN3, HRG, IL1RAP, MASP2, MBL2, SERPINC1, SERPING1	25	9.5421e-10	BLNK, C1R, C1S, C2, C4BPA, C4BPB, C5, C6, C8A, C8B, C9, CCL16, CFH, CFHR2, CFHR5, CRP, FCN2, FCN3, HRG, IL1RAP, MASP2, MBL2, SERPINC1, SERPING1, SKAP1	32	3.0746e-10	BLNK, C1R, C1S, C2, C3, C4BPA, C4BPB, C5, C6, C8A, C8B, C9, CCL16, CCL4, CFH, CFHR2, CFHR5, CFI, CLEC4G, CRP, FCGR2B, FCN2, FCN3, HRG, IL1RAP, MAP3K5, MASP1, MASP2, MBL2, SERPINC1, SERPING1, SKAP1	2.64423e-11
GO:0002526	acute inflammatory response	103	10	1.5341e-07	C4BPA, CFH, CFHR5, CRP, HRG, ITIH4, KLKB1, LRG1, MBL2, ORM2	16	3.1759e-11	C1S, C4BPA, CFH, CFHR5, CP, CRP, F12, FCN2, HRG, ITIH4, KLKB1, KNG1, LRG1, MASP2, MBL2, ORM2	17	5.3828e-10	C1S, C4BPA, CFH, CFHR5, CP, CRP, CXCL9, F12, FCN2, HRG, ITIH4, KLKB1, KNG1, LRG1, MASP2, MBL2, ORM2	21	1.4784e-10	C1S, C4BPA, CCL4, CEBPD, CFH, CFHR5, CFI, CP, CRP, CXCL9, F12, FCN2, HRG, ITIH4, KLKB1, KNG1, LRG1, MASP1, MASP2, MBL2, ORM2	3.17585e-11
GO:0061134	peptidase regulator activity	202	7	0.011307	ITIH1, ITIH2, ITIH3, ITIH4, LPA, MBL2, SPP2	17	5.9331e-08	F12, ITIH1, ITIH2, ITIH3, ITIH4, KNG1, LPA, MBL2, PZP, SERPINA5, SERPINA6, SERPINC1, SERPIND1, SERPINF1, SERPINF2, SERPING1, SPP2	24	3.654e-11	F12, FGL2, ITIH1, ITIH2, ITIH3, ITIH4, KNG1, LPA, MBL2, PCOLCE, PROC, PZP, SERPINA10, SERPINA4, SERPINA5, SERPINA6, SERPINA7, SERPINC1, SERPIND1, SERPINF1, SERPINF2, SERPING1, SPP2, TNFSF14	28	4.2296e-10	AMBP, F12, F2, F7, FGL2, ITIH1, ITIH2, ITIH3, ITIH4, KNG1, LPA, MAP3K5, MBL2, PCOLCE, PROC, PZP, SERPINA10, SERPINA4, SERPINA5, SERPINA6, SERPINA7, SERPINC1, SERPIND1, SERPINF1, SERPINF2, SERPING1, SPP2, TNFSF14	3.65396e-11
GO:0007596	blood coagulation	224	7	0.019305	C4BPA, CRP, F13B, F5, F9, HRG, KLKB1	19	5.3765e-09	C4BPA, C4BPB, CPN1, CRP, F11, F12, F13B, F5, F9, HRG, IGF1, KLKB1, KNG1, PZP, SERPINA5, SERPINC1, SERPIND1, SERPINF2, SERPING1	25	4.4405e-11	C4BPA, C4BPB, CPN1, CRP, F11, F12, F13B, F5, F9, HRG, IGF1, KLKB1, KNG1, NT5E, PLG, PROC, PROZ, PZP, SERPINA10, SERPINA5, SERPINC1, SERPIND1, SERPINF2, SERPING1, TNFSF14	30	1.8338e-10	C4BPA, C4BPB, CD36, CLEC1B, CPN1, CRP, CXCL12, F11, F12, F13B, F2, F5, F7, F9, HRG, IGF1, KLKB1, KNG1, NT5E, PLG, PROC, PROZ, PZP, SERPINA10, SERPINA5, SERPINC1, SERPIND1, SERPINF2, SERPING1, TNFSF14	4.44055e-11
GO:0005792	microsome	191	13	3.7538e-08	CYP1A2, CYP26A1, CYP2B6, CYP2C19, CYP2C8, CYP2C9, CYP2E1, CYP3A4, CYP4F2, CYP7A1, FMO3, HSD17B6, RDH16	20	4.7485e-11	APOM, CYP1A2, CYP26A1, CYP2A6, CYP2B6, CYP2C19, CYP2C8, CYP2C9, CYP2E1, CYP2J2, CYP39A1, CYP3A4, CYP4A11, CYP4F2, CYP7A1, FMO3, G6PC, GRB14, HSD17B6, RDH16	22	5.5221e-10	APOM, CYP1A2, CYP26A1, CYP2A6, CYP2B6, CYP2C19, CYP2C8, CYP2C9, CYP2E1, CYP2J2, CYP39A1, CYP3A4, CYP3A5, CYP4A11, CYP4F12, CYP4F2, CYP7A1, FMO3, G6PC, GRB14, HSD17B6, RDH16	25	1.7028e-08	APOM, CYP1A2, CYP26A1, CYP2A6, CYP2B6, CYP2C19, CYP2C8, CYP2C9, CYP2E1, CYP2J2, CYP39A1, CYP3A4, CYP3A5, CYP4A11, CYP4F12, CYP4F2, CYP4X1, CYP7A1, FMO3, FMO4, FMO5, G6PC, GRB14, HSD17B6, RDH16	4.74846e-11
GO:0030193	regulation of blood coagulation	64	2	0.8779	HRG, KLKB1	11	4.5262e-08	C4BPB, CPN1, HRG, IGF1, KLKB1, KNG1, PZP, SERPINA5, SERPINC1, SERPIND1, SERPINF2	15	5.8399e-11	C4BPB, CPN1, HRG, IGF1, KLKB1, KNG1, NT5E, PROC, PROZ, PZP, SERPINA10, SERPINA5, SERPINC1, SERPIND1, SERPINF2	16	2.4638e-09	C4BPB, CPN1, F7, HRG, IGF1, KLKB1, KNG1, NT5E, PROC, PROZ, PZP, SERPINA10, SERPINA5, SERPINC1, SERPIND1, SERPINF2	5.8399e-11
GO:0042598	vesicular fraction	194	13	4.3802e-08	CYP1A2, CYP26A1, CYP2B6, CYP2C19, CYP2C8, CYP2C9, CYP2E1, CYP3A4, CYP4F2, CYP7A1, FMO3, HSD17B6, RDH16	20	5.845e-11	APOM, CYP1A2, CYP26A1, CYP2A6, CYP2B6, CYP2C19, CYP2C8, CYP2C9, CYP2E1, CYP2J2, CYP39A1, CYP3A4, CYP4A11, CYP4F2, CYP7A1, FMO3, G6PC, GRB14, HSD17B6, RDH16	22	7.4351e-10	APOM, CYP1A2, CYP26A1, CYP2A6, CYP2B6, CYP2C19, CYP2C8, CYP2C9, CYP2E1, CYP2J2, CYP39A1, CYP3A4, CYP3A5, CYP4A11, CYP4F12, CYP4F2, CYP7A1, FMO3, G6PC, GRB14, HSD17B6, RDH16	25	2.3058e-08	APOM, CYP1A2, CYP26A1, CYP2A6, CYP2B6, CYP2C19, CYP2C8, CYP2C9, CYP2E1, CYP2J2, CYP39A1, CYP3A4, CYP3A5, CYP4A11, CYP4F12, CYP4F2, CYP4X1, CYP7A1, FMO3, FMO4, FMO5, G6PC, GRB14, HSD17B6, RDH16	5.84498e-11
GO:0009410	response to xenobiotic stimulus	159	12	5.6755e-08	AKR1C4, ALDH8A1, CYP1A2, CYP2B6, CYP2C19, CYP2C8, CYP2C9, CYP2E1, CYP3A4, FMO3, PON1, SLC22A1	17	1.7558e-09	AKR1C4, ALDH8A1, CYP1A2, CYP2A6, CYP2A7, CYP2B6, CYP2C19, CYP2C8, CYP2C9, CYP2E1, CYP2J2, CYP3A4, EPHX1, FMO3, NR1I3, PON1, SLC22A1	19	8.2399e-09	AKR1C4, ALDH8A1, CYP1A2, CYP2A6, CYP2A7, CYP2B6, CYP2C19, CYP2C8, CYP2C9, CYP2E1, CYP2J2, CYP3A4, CYP3A5, EPHX1, FMO3, NR1I3, PON1, SLC22A1, SLC22A7	26	7.2559e-11	ABCC6, AKR1C4, ALDH8A1, CYP1A2, CYP2A6, CYP2A7, CYP2B6, CYP2C19, CYP2C8, CYP2C9, CYP2E1, CYP2J2, CYP3A4, CYP3A5, EPHX1, EPHX2, FMO3, FMO4, GBA3, NAT2, NR1I3, PON1, SLC22A1, SLC22A7, SULT1A2, SULT1E1	7.25586e-11
GO:0006952	defense response	1322	24	6.151e-05	A1BG, ABCB4, C4BPA, C6, C8A, C9, CD14, CFH, CFHR5, CRP, FOS, HLA-DPA1, HPR, HRG, HSD11B1, IDO2, ITIH4, KLKB1, LPA, LRG1, MBL2, ORM2, PGLYRP2, RARRES2	44	5.415e-08	A1BG, ABCB4, ANG, C1S, C2, C4BPA, C6, C8A, C9, CD14, CFH, CFHR5, CP, CRP, CXCL13, CYP2J2, F12, FCN2, FCN3, FOS, HLA-DPA1, HLA-DRA, HPR, HRG, HSD11B1, IDO2, IL1RAP, ITIH4, KLKB1, KNG1, LPA, LRG1, MASP2, MBL2, ORM2, PGLYRP2, PON3, RARRES2, S100A8, SELE, SERPINA5, SERPINC1, SERPINF1, SERPING1	59	2.3867e-09	A1BG, ABCB4, AGTR1, ANG, C1S, C2, C4BPA, C5, C6, C8A, C9, CD14, CD5L, CFH, CFHR5, CP, CRP, CXCL13, CXCL9, CYP2J2, F12, FCN2, FCN3, FOS, HLA-DPA1, HLA-DQA1, HLA-DRA, HPR, HPX, HRG, HSD11B1, IDO2, IL1RAP, ITIH4, KLKB1, KNG1, LPA, LRG1, MASP2, MBL2, NR4A2, NT5E, ORM2, PGLYRP2, PLA2G2A, PON3, PROC, PROX1, RARRES2, S100A8, SELE, SERPINA4, SERPINA5, SERPINC1, SERPINF1, SERPING1, TNFSF10, TNFSF14, XAF1	84	9.2766e-11	A1BG, ABCB4, ACADM, AGTR1, AMBP, ANG, C1S, C2, C3, C4BPA, C5, C6, C8A, C9, CCL4, CD14, CD1D, CD5L, CEBPD, CFH, CFHR5, CFI, CHI3L1, CLEC1B, CLEC4G, CP, CRP, CXCL12, CXCL13, CXCL2, CXCL9, CYP2J2, EPHX2, F12, FCGR2B, FCN2, FCN3, FOS, HERC5, HLA-DPA1, HLA-DQA1, HLA-DQB1, HLA-DRA, HLA-DRB1, HPR, HPX, HRG, HSD11B1, IDO2, IGFLR1, IL1RAP, ITIH4, KLKB1, KNG1, LCN12, LPA, LRG1, LRRK2, MAP3K5, MASP1, MASP2,…	9.27659e-11
GO:0006631	fatty acid metabolic process	314	12	5.0203e-05	ACSM3, ACSM5, CRP, CYP1A2, CYP2B6, CYP2C19, CYP2C8, CYP2E1, CYP4F2, LIPC, SLC13A5, SLC27A5	20	1.7703e-07	ACSM3, ACSM5, CRP, CYP1A2, CYP2B6, CYP2C19, CYP2C8, CYP2E1, CYP2J2, CYP4A11, CYP4F2, CYP4V2, DCXR, GPLD1, HAO2, KNG1, LIPC, PPARGC1A, SLC13A5, SLC27A5	27	1.7508e-09	ACADSB, ACOX2, ACSM3, ACSM5, BDH1, CRP, CYP1A2, CYP2B6, CYP2C19, CYP2C8, CYP2E1, CYP2J2, CYP4A11, CYP4F12, CYP4F2, CYP4V2, DCXR, GPLD1, HAO2, KNG1, LIPC, PDK4, PLA2G2A, PPARGC1A, PROC, SLC13A5, SLC27A5	36	1.2037e-10	ACADM, ACADSB, ACOX2, ACSM3, ACSM5, BDH1, CD36, CRP, CYP1A2, CYP2B6, CYP2C19, CYP2C8, CYP2E1, CYP2J2, CYP4A11, CYP4F12, CYP4F2, CYP4V2, CYP4X1, CYP4Z1, DCXR, ECHDC2, EHHADH, GPLD1, HAO2, HSD17B8, KNG1, LIPC, PDK4, PECR, PHYH, PLA2G2A, PPARGC1A, PROC, SLC13A5, SLC27A5	1.20369e-10
GO:0017144	drug metabolic process	81	9	3.2656e-07	CYP1A2, CYP2B6, CYP2C19, CYP2C8, CYP2C9, CYP2E1, CYP3A4, FMO3, PON1	14	2.0117e-10	CYP1A2, CYP2A6, CYP2A7, CYP2B6, CYP2C19, CYP2C8, CYP2C9, CYP2E1, CYP2J2, CYP3A4, EPHX1, FMO3, NR1I3, PON1	16	1.5076e-10	CYP1A2, CYP2A6, CYP2A7, CYP2B6, CYP2C19, CYP2C8, CYP2C9, CYP2E1, CYP2J2, CYP3A4, CYP3A5, CYP4F12, EPHX1, FMO3, NR1I3, PON1	19	1.33e-10	CES3, CYP1A2, CYP2A6, CYP2A7, CYP2B6, CYP2C19, CYP2C8, CYP2C9, CYP2E1, CYP2J2, CYP3A4, CYP3A5, CYP4F12, DPYD, EPHX1, FMO3, FMO4, NR1I3, PON1	1.32997e-10
GO:0009310	amine catabolic process	93	4	0.09276	ADH4, CDO1, DMGDH, IDO2	10	1.6622e-05	AADAT, ADH4, CDO1, DAO, DMGDH, FTCD, HAL, IDO2, KMO, PIPOX	11	5.5847e-05	AADAT, ADH4, CDO1, DAO, DMGDH, FTCD, HAL, IDO2, KMO, PIPOX, PRODH2	20	1.7986e-10	AADAT, AASS, ADH4, ALDH5A1, AMT, ASPA, CDO1, DAO, DMGDH, FAH, FTCD, GCAT, GRHPR, HAAO, HAL, IDO2, IVD, KMO, PIPOX, PRODH2	1.79859e-10
GO:0050776	regulation of immune response	413	13	0.00012161	C1R, C4BPA, C6, C8A, C8B, C9, CFH, CFHR2, CFHR5, CRP, HRG, MBL2, RARRES2	27	1.8142e-10	BLNK, C1R, C1S, C2, C4BPA, C4BPB, C6, C8A, C8B, C9, CCL16, CFH, CFHR2, CFHR5, CPN1, CRP, FCN2, FCN3, HRG, IL1RAP, LEPR, MASP2, MBL2, PZP, RARRES2, SERPINC1, SERPING1	29	3.3739e-08	BLNK, C1R, C1S, C2, C4BPA, C4BPB, C5, C6, C8A, C8B, C9, CCL16, CFH, CFHR2, CFHR5, CPN1, CRP, FCN2, FCN3, HRG, IL1RAP, LEPR, MASP2, MBL2, PZP, RARRES2, SERPINC1, SERPING1, SKAP1	36	1.5149e-07	BLNK, C1R, C1S, C2, C3, C4BPA, C4BPB, C5, C6, C8A, C8B, C9, CCL16, CCL4, CFH, CFHR2, CFHR5, CFI, CLEC4G, CPN1, CRP, FCGR2B, FCN2, FCN3, HRG, IL1RAP, LEPR, MAP3K5, MASP1, MASP2, MBL2, PZP, RARRES2, SERPINC1, SERPING1, SKAP1	1.81423e-10
GO:0008152	metabolic process	9528	73	0.0071838	ABCB4, ABCG5, ACSM3, ACSM5, ADH1A, ADH1C, ADH4, ADH6, AGXT, AGXT2L1, AKR1C4, ALDH8A1, APOA5, APOF, AQP9, AZGP1, BCHE, BHMT, C14orf68, C1R, C4BPA, C6, C8A, C8B, C9, CD14, CDO1, CFH, CFHR2, CFHR5, CNDP1, CRP, CYP1A2, CYP26A1, CYP2B6, CYP2C19, CYP2C8, CYP2C9, CYP2E1, CYP3A4, CYP3A43, CYP4F2, CYP7A1, DMGDH, DPYS, EGR2, F5, F9, FETUB, FMO3, FOS, GADD45G, GLYAT, GNMT, GYS2, HRG, HSD11B1, HSD17B6, IDO2,…	148	1.5556e-05	AADAT, ABCB4, ABCG5, ACSM3, ACSM5, ADH1A, ADH1C, ADH4, ADH6, ADRB2, AGXT, AGXT2L1, AKR1C4, AKR1D1, ALDH1L1, ALDH8A1, AMDHD1, ANG, APOA5, APOF, APOM, AQP9, AR, AZGP1, BBOX1, BCHE, BHMT, BLNK, C14orf68, C1R, C1S, C2, C4BPA, C4BPB, C6, C8A, C8B, C8orf4, C9, CAT, CD14, CDO1, CFH, CFHR2, CFHR5, CNDP1, CP, CPEB3, CRP, CXCL13, CYP1A2, CYP26A1, CYP2A6, CYP2A7, CYP2B6, CYP2C19, CYP2C8, CYP2C9, CYP2E1, CYP…	220	1.8883e-09	AADAT, ABCA9, ABCB4, ABCG5, ACADSB, ACOX2, ACSM3, ACSM5, ADH1A, ADH1C, ADH4, ADH6, ADRB2, ADSSL1, AGTR1, AGXT, AGXT2L1, AKR1C4, AKR1D1, ALAS1, ALDH1L1, ALDH6A1, ALDH8A1, AMDHD1, ANG, APOA5, APOF, APOM, AQP9, AR, ASB9, ATF5, AZGP1, BBOX1, BCHE, BCO2, BDH1, BHMT, BLNK, C14orf68, C1R, C1S, C2, C4BPA, C4BPB, C5, C6, C8A, C8B, C8orf4, C9, CA5A, CAT, CD14, CDO1, CFH, CFHR2, CFHR5, CNDP1, COL18A1, COQ10…	336	1.8489e-10	AADAT, AASS, ABCA9, ABCB11, ABCB4, ABCC6, ABCG5, ACADM, ACADSB, ACAT1, ACOX2, ACSM3, ACSM5, ADH1A, ADH1C, ADH4, ADH6, ADHFE1, ADRA1A, ADRB2, ADSSL1, AGBL2, AGTR1, AGXT, AGXT2, AGXT2L1, AKR1C4, AKR1D1, ALAD, ALAS1, ALDH1L1, ALDH2, ALDH5A1, ALDH6A1, ALDH7A1, ALDH8A1, AMBP, AMDHD1, AMT, ANG, APOA5, APOF, APOM, AQP9, AR, ASB9, ASPA, ATF5, ATF7IP2, ATP6V0E2, AVPR1A, AZGP1, B3GAT1, BBOX1, BCHE, BCO2, B…	1.8489e-10
GO:0044421	extracellular region part	933	21	1.4396e-05	AFM, APOA5, APOF, AZGP1, C4BPA, C6, C8A, C8B, CFH, CFHR2, CRP, F9, FETUB, HPR, HRG, LECT2, LIPC, MBL2, ORM2, RARRES2, SPP2	37	1.7448e-08	AFM, APOA5, APOF, APOM, AZGP1, C1S, C2, C4BPA, C6, C8A, C8B, CFH, CFHR2, CP, CPN1, CRP, F9, FCN3, FETUB, FST, HGFAC, HPR, HRG, KNG1, LECT2, LEPR, LIPC, MBL2, ORM2, RARRES2, S100A8, SERPINA5, SERPINF1, SERPING1, SHBG, SPARCL1, SPP2	50	2.0538e-10	AFM, APOA5, APOF, APOM, AZGP1, C1S, C2, C4BPA, C5, C6, C8A, C8B, CD5L, CFH, CFHR2, COL18A1, CP, CPN1, CRP, CXCL9, F9, FCN3, FETUB, FGL2, FST, HGFAC, HPR, HPX, HRG, IGFALS, IGFBP2, KNG1, LECT2, LEPR, LIPC, MBL2, ORM2, PCOLCE, PLA2G2A, PROZ, RARRES2, S100A8, SERPINA5, SERPINA7, SERPINF1, SERPING1, SHBG, SPARCL1, SPP2, TNFSF10	63	6.6001e-09	AFM, APOA5, APOF, APOM, AZGP1, C1S, C2, C4BPA, C5, C6, C8A, C8B, CCL4, CD5L, CETP, CFH, CFHR2, CFI, CHI3L1, COL18A1, CP, CPN1, CRHBP, CRP, CXCL12, CXCL2, CXCL9, F2, F9, FAM20A, FCN3, FETUB, FGL2, FST, HGFAC, HMCN1, HPR, HPX, HRG, IGFALS, IGFBP2, KNG1, LECT2, LEPR, LIPC, MBL2, OIT3, ORM2, PCOLCE, PLA2G2A, PROZ, RARRES2, RELN, S100A8, SERPINA5, SERPINA7, SERPINF1, SERPING1, SHBG, SMOC1, SPARCL1, SP…	2.05376e-10
GO:0032101	regulation of response to external stimulus	364	7	0.2038	CFH, CFHR5, CRP, HRG, KLKB1, MBL2, RARRES2	21	3.8002e-07	C1S, C4BPB, CFH, CFHR5, CPN1, CRP, CYP2J2, FCN2, HRG, IGF1, KLKB1, KNG1, MASP2, MBL2, PZP, RARRES2, SERPINA5, SERPINC1, SERPIND1, SERPINF1, SERPINF2	30	3.7629e-10	C1S, C4BPB, CFH, CFHR5, CPN1, CRP, CXCL9, CYP2J2, FCN2, HRG, IGF1, KLKB1, KNG1, MASP2, MBL2, NT5E, PLG, PROC, PROX1, PROZ, PZP, RARRES2, S1PR1, SERPINA10, SERPINA4, SERPINA5, SERPINC1, SERPIND1, SERPINF1, SERPINF2	38	4.102e-10	C1S, C4BPB, CCL4, CFH, CFHR5, CFI, CPN1, CRP, CXCL12, CXCL9, CYP2J2, EFNA1, F7, FCGR3B, FCN2, HRG, IGF1, KLKB1, KNG1, MASP1, MASP2, MBL2, NT5E, PLG, PROC, PROX1, PROZ, PZP, RARRES2, S1PR1, SERPINA10, SERPINA4, SERPINA5, SERPINC1, SERPIND1, SERPINF1, SERPINF2, TNFRSF1B	3.7629e-10
GO:0061041	regulation of wound healing	73	2	1	HRG, KLKB1	11	1.5738e-07	C4BPB, CPN1, HRG, IGF1, KLKB1, KNG1, PZP, SERPINA5, SERPINC1, SERPIND1, SERPINF2	15	3.9808e-10	C4BPB, CPN1, HRG, IGF1, KLKB1, KNG1, NT5E, PROC, PROZ, PZP, SERPINA10, SERPINA5, SERPINC1, SERPIND1, SERPINF2	16	1.7025e-08	C4BPB, CPN1, F7, HRG, IGF1, KLKB1, KNG1, NT5E, PROC, PROZ, PZP, SERPINA10, SERPINA5, SERPINC1, SERPIND1, SERPINF2	3.98085e-10
GO:0009056	catabolic process	1547	17	0.22362	ADH4, APOA5, AQP9, AZGP1, BCHE, CDO1, CFH, CYP1A2, CYP2B6, CYP2C19, CYP2C8, CYP2C9, DMGDH, DPYS, HSD17B6, IDO2, PON1	40	0.00015734	AADAT, ADH4, ADRB2, ALDH1L1, ANG, APOA5, APOM, AQP9, AZGP1, BCHE, CAT, CDO1, CFH, CPEB3, CYP1A2, CYP2B6, CYP2C19, CYP2C8, CYP2C9, DAO, DCXR, DMGDH, DNASE1L3, DPYS, FTCD, HAL, HAO2, HLA-DRA, HSD17B6, IDO2, KMO, KNG1, PIPOX, PON1, PPARGC1A, SERPINC1, SERPINF1, SERPING1, UPB1, XDH	52	0.00019647	AADAT, ACOX2, ADH4, ADRB2, ALDH1L1, ANG, APOA5, APOM, AQP9, AZGP1, BCHE, BDH1, C5, CAT, CDO1, CFH, CPEB3, CYP1A2, CYP2B6, CYP2C19, CYP2C8, CYP2C9, DAO, DCXR, DMGDH, DNASE1L3, DPYS, FTCD, HAL, HAO2, HLA-DRA, HSD17B6, IDO2, KMO, KNG1, LDHD, MLXIPL, NR4A2, PIPOX, PLG, PON1, PPARGC1A, PRODH2, SELENBP1, SERPINC1, SERPINF1, SERPING1, TNFSF10, TNFSF14, UPB1, XAF1, XDH	91	4.8155e-10	AADAT, AASS, ACADM, ACAT1, ACOX2, ADH4, ADRB2, AGXT2, ALDH1L1, ALDH5A1, AMBP, AMT, ANG, APOA5, APOM, AQP9, ASPA, AZGP1, BCHE, BDH1, C5, CAT, CDO1, CETP, CFH, CFI, CPEB3, CYP1A2, CYP2B6, CYP2C19, CYP2C8, CYP2C9, CYP4X1, DAO, DCPS, DCXR, DMGDH, DNASE1L3, DPYD, DPYS, ECHDC2, EFNA1, EHHADH, ENPP1, ENPP2, EPHX2, FAH, FOLH1, FTCD, GBA3, GCAT, GRHPR, HAAO, HAL, HAO2, HLA-DRA, HSD17B6, IDO2, IVD, KMO, KN…	4.81545e-10
GO:0009063	cellular amino acid catabolic process	77	2	1	CDO1, IDO2	8	0.00029322	AADAT, CDO1, DAO, FTCD, HAL, IDO2, KMO, PIPOX	9	0.00051015	AADAT, CDO1, DAO, FTCD, HAL, IDO2, KMO, PIPOX, PRODH2	18	4.8635e-10	AADAT, AASS, ALDH5A1, AMT, ASPA, CDO1, DAO, FAH, FTCD, GCAT, GRHPR, HAAO, HAL, IDO2, IVD, KMO, PIPOX, PRODH2	4.8635e-10
GO:0071702	organic substance transport	534	13	0.0013881	ABCB4, ABCG5, AKR1C4, APOA5, APOF, CD14, PON1, SLC13A5, SLC22A1, SLC38A4, SLC6A1, SLCO1B1, SLCO1B3	21	0.00014021	ABCA6, ABCB4, ABCG5, AKR1C4, APOA5, APOF, APOM, CD14, G6PC, LCAT, LEPR, PON1, S100A8, SLC13A5, SLC22A1, SLC2A2, SLC38A4, SLC6A1, SLC6A12, SLCO1B1, SLCO1B3	30	1.9824e-06	ABCA6, ABCA9, ABCB4, ABCG5, ABCG8, AGTR1, AKR1C4, APOA5, APOF, APOM, CD14, G6PC, LCAT, LEPR, MFSD2A, PLA2G2A, PLG, PON1, S100A8, SLC13A5, SLC22A1, SLC23A2, SLC25A18, SLC2A2, SLC38A3, SLC38A4, SLC6A1, SLC6A12, SLCO1B1, SLCO1B3	46	1.5523e-09	ABCA6, ABCA9, ABCB11, ABCB4, ABCC6, ABCG5, ABCG8, AGTR1, AKR1C4, ALDH2, APOA5, APOF, APOM, CD14, CD36, CETP, CYP27A1, ENPP1, EPHX2, G6PC, LCAT, LEPR, MFSD2A, PLA2G2A, PLG, PON1, S100A8, SGK1, SLC13A5, SLC16A2, SLC1A2, SLC22A1, SLC23A2, SLC25A13, SLC25A15, SLC25A18, SLC2A10, SLC2A2, SLC38A3, SLC38A4, SLC43A1, SLC6A1, SLC6A12, SLC7A2, SLCO1B1, SLCO1B3	1.55231e-09
GO:0055114	oxidation-reduction process	306	11	0.00023047	ADH1A, ADH1C, ADH4, ADH6, CRP, CYP1A2, CYP2C8, CYP2E1, CYP4F2, GYS2, PON1	22	3.5656e-09	ADH1A, ADH1C, ADH4, ADH6, ADRB2, ALDH1L1, APOM, CRP, CYP1A2, CYP2C8, CYP2E1, CYP4F2, DHODH, G6PC, GLS2, GYS2, HAO2, LEPR, PON1, PON3, PPARGC1A, XDH	25	2.83e-08	ADH1A, ADH1C, ADH4, ADH6, ADRB2, ALDH1L1, APOM, CRP, CYP1A2, CYP2C8, CYP2E1, CYP4F12, CYP4F2, DHODH, G6PC, GLS2, GYS2, HAO2, LDHD, LEPR, MLXIPL, PON1, PON3, PPARGC1A, XDH	31	6.652e-08	ACADM, ADH1A, ADH1C, ADH4, ADH6, ADRB2, ALDH1L1, APOM, CRP, CYP1A2, CYP2C8, CYP2E1, CYP4F12, CYP4F2, DHODH, ECHDC2, EHHADH, ENPP1, G6PC, GLS2, GYS2, HAO2, LDHD, LEPR, MLXIPL, PHYH, PON1, PON3, PPARGC1A, SLC25A13, XDH	3.56556e-09
GO:0009605	response to external stimulus	1304	13	0.69418	CD14, CFH, CFHR5, CRP, CYP1A2, CYP26A1, HRG, KLKB1, LECT2, LPA, MBL2, PGLYRP2, RARRES2	39	7.171e-06	ADRB2, ARRDC3, C1S, C2, C4BPB, CAT, CCL16, CD14, CFH, CFHR5, CPN1, CRP, CXCL13, CYP1A2, CYP26A1, CYP2J2, CYP4A11, EGR1, FCN2, FOSB, HLA-DRA, HRG, IGF1, KLKB1, KNG1, LECT2, LPA, MASP2, MBL2, PGLYRP2, PZP, RARRES2, S100A8, SELE, SERPINA5, SERPINC1, SERPIND1, SERPINF1, SERPINF2	54	2.4357e-07	ADRB2, AGTR1, ARRDC3, C1S, C2, C4BPB, C5, CAT, CCL16, CD14, CFH, CFHR5, CPN1, CRP, CXCL13, CXCL9, CYP1A2, CYP26A1, CYP2J2, CYP4A11, EGR1, FCN2, FOSB, HLA-DRA, HRG, IGF1, IGFALS, INHBB, KLKB1, KNG1, LECT2, LPA, MASP2, MBL2, NT5E, PDK4, PGLYRP2, PLG, PROC, PROX1, PROZ, PZP, RARRES2, RARRES3, S100A8, S1PR1, SELE, SERPINA10, SERPINA4, SERPINA5, SERPINC1, SERPIND1, SERPINF1, SERPINF2	79	3.9301e-09	ABCB11, ADRB2, AGTR1, AMBP, ARRDC3, C1S, C2, C3, C4BPB, C5, CAT, CCL16, CCL4, CD14, CFH, CFHR5, CFI, CHI3L1, CPN1, CRP, CXCL12, CXCL13, CXCL2, CXCL9, CYP1A2, CYP26A1, CYP27A1, CYP2J2, CYP4A11, DUSP10, EFNA1, EGR1, ENPP1, ENPP2, F7, FCGR3B, FCN2, FES, FOSB, HERC5, HLA-DRA, HRG, IGF1, IGFALS, IL33, INHBB, JUN, KLKB1, KNG1, LECT2, LPA, MAP3K5, MASP1, MASP2, MBL2, NT5E, PDK4, PGLYRP2, PLG, PROC, PROX…	3.9301e-09
GO:0044282	small molecule catabolic process	471	5	1	ADH4, AQP9, CDO1, DPYS, IDO2	16	0.0082538	AADAT, ADH4, AQP9, CDO1, DAO, DCXR, DPYS, FTCD, HAL, HAO2, IDO2, KMO, PIPOX, SERPINF1, UPB1, XDH	21	0.0043297	AADAT, ACOX2, ADH4, AQP9, BDH1, CDO1, DAO, DCXR, DPYS, FTCD, HAL, HAO2, IDO2, KMO, LDHD, MLXIPL, PIPOX, PRODH2, SERPINF1, UPB1, XDH	42	4.0679e-09	AADAT, AASS, ACADM, ACOX2, ADH4, ALDH5A1, AMT, AQP9, ASPA, BDH1, CDO1, DAO, DCXR, DPYD, DPYS, ECHDC2, EHHADH, ENPP1, FAH, FTCD, GBA3, GCAT, GRHPR, HAAO, HAL, HAO2, IDO2, IVD, KMO, LDHD, LRRK2, MLXIPL, MUT, PECR, PHYH, PIPOX, PRODH2, SEC14L4, SERPINF1, SULT1A2, UPB1, XDH	4.06792e-09
GO:0043169	cation binding	951	13	0.13559	ADH1A, ADH1C, ADH4, BCHE, BHMT, C1R, C9, CD14, CNDP1, CRP, F9, ITIH1, MBL2	36	9.0716e-08	ADH1A, ADH1C, ADH4, ADRB2, ANG, ANXA10, AR, BBOX1, BCHE, BHMT, C1R, C1S, C9, CAT, CD14, CNDP1, CP, CRP, DNASE1L3, F12, F9, FCN2, HBB, ITIH1, KNG1, MAN1C1, MASP2, MBL2, MT1X, S100A8, SELE, SERPIND1, SHBG, SPARCL1, UPB1, XDH	45	1.2786e-07	ADH1A, ADH1C, ADH4, ADRB2, ADSSL1, ANG, ANXA10, AR, BBOX1, BCHE, BHMT, C1R, C1S, C9, CA5A, CAT, CD14, CNDP1, COL18A1, CP, CRP, DNASE1L3, F12, F9, FCN2, HBB, HPX, ITIH1, KNG1, MAN1C1, MASP2, MBL2, MT1X, OGDHL, PCOLCE, PLSCR4, PROC, S100A8, SELE, SERPIND1, SHBG, SLC23A2, SPARCL1, UPB1, XDH	64	5.4356e-09	ACAT1, ADH1A, ADH1C, ADH4, ADRB2, ADSSL1, ALAD, AMBP, ANG, ANXA10, AR, BBOX1, BCHE, BHMT, C18orf1, C1R, C1S, C9, CA5A, CAPN3, CAT, CD14, CLEC4G, CNDP1, COL18A1, CP, CRP, CYP4X1, DNASE1L3, F12, F2, F7, F9, FCN2, HAAO, HBB, HPX, ITIH1, KNG1, MAN1C1, MASP2, MBL2, MT1X, NCALD, NTHL1, OGDHL, PCOLCE, PHYH, PLSCR4, PROC, RGN, S100A8, SELE, SERPIND1, SHBG, SLC23A2, SLC25A13, SLC25A25, SMOC1, SPARCL1, THO…	5.43563e-09
GO:0034754	cellular hormone metabolic process	114	11	2.8827e-08	ADH1A, ADH4, AKR1C4, CYP1A2, CYP2C19, CYP2C8, CYP2C9, CYP3A4, HSD11B1, HSD17B6, RDH16	13	1.5762e-07	ADH1A, ADH4, ADRB2, AKR1C4, CYP1A2, CYP2C19, CYP2C8, CYP2C9, CYP3A4, HSD11B1, HSD17B6, LEPR, RDH16	15	1.9848e-07	ADH1A, ADH4, ADRB2, AKR1C4, CYP1A2, CYP2C19, CYP2C8, CYP2C9, CYP3A4, CYP3A5, HSD11B1, HSD17B6, LEPR, RDH16, SRD5A1	20	6.5952e-09	ADH1A, ADH4, ADRB2, AKR1C4, CD1D, CYP1A2, CYP27A1, CYP2C19, CYP2C8, CYP2C9, CYP3A4, CYP3A5, HSD11B1, HSD17B6, JUN, LEPR, RDH16, SRD5A1, SULT1A2, SULT1E1	6.59518e-09
GO:0006954	inflammatory response	754	15	0.0026609	C4BPA, CD14, CFH, CFHR5, CRP, FOS, HRG, HSD11B1, ITIH4, KLKB1, LPA, LRG1, MBL2, ORM2, RARRES2	29	2.6383e-06	C1S, C4BPA, CD14, CFH, CFHR5, CP, CRP, CXCL13, CYP2J2, F12, FCN2, FOS, HLA-DRA, HRG, HSD11B1, ITIH4, KLKB1, KNG1, LPA, LRG1, MASP2, MBL2, ORM2, RARRES2, S100A8, SELE, SERPINA5, SERPINC1, SERPINF1	39	1.6465e-07	AGTR1, C1S, C4BPA, C5, CD14, CFH, CFHR5, CP, CRP, CXCL13, CXCL9, CYP2J2, F12, FCN2, FOS, HLA-DRA, HRG, HSD11B1, ITIH4, KLKB1, KNG1, LPA, LRG1, MASP2, MBL2, NR4A2, NT5E, ORM2, PLA2G2A, PROC, PROX1, RARRES2, S100A8, SELE, SERPINA4, SERPINA5, SERPINC1, SERPINF1, TNFSF14	55	7.2365e-09	AGTR1, AMBP, C1S, C3, C4BPA, C5, CCL4, CD14, CEBPD, CFH, CFHR5, CFI, CHI3L1, CP, CRP, CXCL12, CXCL13, CXCL2, CXCL9, CYP2J2, EPHX2, F12, FCN2, FOS, HLA-DRA, HRG, HSD11B1, IGFLR1, ITIH4, KLKB1, KNG1, LCN12, LPA, LRG1, LRRK2, MASP1, MASP2, MBL2, NR4A2, NT5E, ORM2, PLA2G2A, PROC, PROX1, RARRES2, S100A8, SELE, SERPINA4, SERPINA5, SERPINC1, SERPINF1, ST6GAL1, SULT1E1, TNFRSF1B, TNFSF14	7.23654e-09
GO:0043167	ion binding	963	13	0.14791	ADH1A, ADH1C, ADH4, BCHE, BHMT, C1R, C9, CD14, CNDP1, CRP, F9, ITIH1, MBL2	36	1.2052e-07	ADH1A, ADH1C, ADH4, ADRB2, ANG, ANXA10, AR, BBOX1, BCHE, BHMT, C1R, C1S, C9, CAT, CD14, CNDP1, CP, CRP, DNASE1L3, F12, F9, FCN2, HBB, ITIH1, KNG1, MAN1C1, MASP2, MBL2, MT1X, S100A8, SELE, SERPIND1, SHBG, SPARCL1, UPB1, XDH	45	1.8491e-07	ADH1A, ADH1C, ADH4, ADRB2, ADSSL1, ANG, ANXA10, AR, BBOX1, BCHE, BHMT, C1R, C1S, C9, CA5A, CAT, CD14, CNDP1, COL18A1, CP, CRP, DNASE1L3, F12, F9, FCN2, HBB, HPX, ITIH1, KNG1, MAN1C1, MASP2, MBL2, MT1X, OGDHL, PCOLCE, PLSCR4, PROC, S100A8, SELE, SERPIND1, SHBG, SLC23A2, SPARCL1, UPB1, XDH	64	8.5228e-09	ACAT1, ADH1A, ADH1C, ADH4, ADRB2, ADSSL1, ALAD, AMBP, ANG, ANXA10, AR, BBOX1, BCHE, BHMT, C18orf1, C1R, C1S, C9, CA5A, CAPN3, CAT, CD14, CLEC4G, CNDP1, COL18A1, CP, CRP, CYP4X1, DNASE1L3, F12, F2, F7, F9, FCN2, HAAO, HBB, HPX, ITIH1, KNG1, MAN1C1, MASP2, MBL2, MT1X, NCALD, NTHL1, OGDHL, PCOLCE, PHYH, PLSCR4, PROC, RGN, S100A8, SELE, SERPIND1, SHBG, SLC23A2, SLC25A13, SLC25A25, SMOC1, SPARCL1, THO…	8.52285e-09
GO:0042060	wound healing	368	7	0.21407	C4BPA, CRP, F13B, F5, F9, HRG, KLKB1	22	9.1782e-08	ADRB2, C4BPA, C4BPB, CPN1, CRP, EGR1, F11, F12, F13B, F5, F9, HGFAC, HRG, IGF1, KLKB1, KNG1, PZP, SERPINA5, SERPINC1, SERPIND1, SERPINF2, SERPING1	28	1.1642e-08	ADRB2, C4BPA, C4BPB, CPN1, CRP, EGR1, F11, F12, F13B, F5, F9, HGFAC, HRG, IGF1, KLKB1, KNG1, NT5E, PLG, PROC, PROZ, PZP, SERPINA10, SERPINA5, SERPINC1, SERPIND1, SERPINF2, SERPING1, TNFSF14	34	1.0269e-07	ADRB2, ANGPTL6, C4BPA, C4BPB, CD36, CLEC1B, CPN1, CRP, CXCL12, EGR1, F11, F12, F13B, F2, F5, F7, F9, HGFAC, HRG, IGF1, KLKB1, KNG1, NT5E, PLG, PROC, PROZ, PZP, SERPINA10, SERPINA5, SERPINC1, SERPIND1, SERPINF2, SERPING1, TNFSF14	1.1642e-08
GO:0002684	positive regulation of immune system process	392	12	0.00037354	C1R, C4BPA, C6, C8A, C8B, C9, CFH, CFHR2, CFHR5, CRP, HRG, MBL2	23	5.8054e-08	BLNK, C1R, C1S, C2, C4BPA, C4BPB, C6, C8A, C8B, C9, CCL16, CFH, CFHR2, CFHR5, CRP, FCN2, FCN3, HRG, IL1RAP, MASP2, MBL2, SERPINC1, SERPING1	28	4.7238e-08	BLNK, C1R, C1S, C2, C4BPA, C4BPB, C5, C6, C8A, C8B, C9, CCL16, CFH, CFHR2, CFHR5, CRP, FCN2, FCN3, HPX, HRG, IL1RAP, MASP2, MBL2, S1PR1, SERPINC1, SERPING1, SKAP1, TNFSF14	37	1.1734e-08	BLNK, C1R, C1S, C2, C3, C4BPA, C4BPB, C5, C6, C8A, C8B, C9, CCL16, CCL4, CD1D, CFH, CFHR2, CFHR5, CFI, CLEC4G, CRP, CXCL12, FCGR2B, FCN2, FCN3, HPX, HRG, IL1RAP, MAP3K5, MASP1, MASP2, MBL2, S1PR1, SERPINC1, SERPING1, SKAP1, TNFSF14	1.1734e-08
GO:0070887	cellular response to chemical stimulus	951	15	0.020541	AKR1C4, ALDH8A1, CYP1A2, CYP2B6, CYP2C19, CYP2C8, CYP2C9, CYP2E1, CYP3A4, FMO3, FOS, LECT2, PON1, RARRES2, SLC22A1	34	9.6053e-07	AKR1C4, ALDH8A1, ARRDC3, C2, CAT, CCL16, CXCL13, CYP1A2, CYP2A6, CYP2A7, CYP2B6, CYP2C19, CYP2C8, CYP2C9, CYP2E1, CYP2J2, CYP3A4, EPHX1, FMO3, FOS, GRB14, IL1RAP, KNG1, LECT2, NDRG2, NR1I3, PON1, PON3, RARRES2, S100A8, SELE, SERPINF1, SLC22A1, SLC2A2	42	2.6363e-06	AKR1C4, ALDH8A1, ARRDC3, C2, C5, CAT, CCL16, CXCL13, CXCL9, CYP1A2, CYP2A6, CYP2A7, CYP2B6, CYP2C19, CYP2C8, CYP2C9, CYP2E1, CYP2J2, CYP3A4, CYP3A5, EPHX1, FMO3, FOS, GRB14, IL1RAP, KNG1, LECT2, NDRG2, NR1I3, NR4A2, PLG, PON1, PON3, PROC, RARRES2, S100A8, S1PR1, SELE, SELENBP1, SERPINF1, SLC22A1, SLC2A2	63	1.3703e-08	ABCC6, AKR1C4, ALDH2, ALDH8A1, ARRDC3, C2, C5, CAT, CCL16, CCL4, CHI3L1, CLEC4M, CXCL12, CXCL13, CXCL9, CYP1A2, CYP27A1, CYP2A6, CYP2A7, CYP2B6, CYP2C19, CYP2C8, CYP2C9, CYP2E1, CYP2J2, CYP3A4, CYP3A5, EFNA1, ENPP1, EPHX1, FCGR2B, FCGR3B, FES, FMO3, FMO4, FOS, FOXO1, GBA3, GRB14, IL1RAP, IL33, KNG1, LECT2, MAP3K5, MMACHC, NAT2, NDRG2, NR1I3, NR4A2, PLG, PON1, PON3, PROC, RARRES2, S100A8, S1PR1, S…	1.37025e-08
GO:0001848	complement binding	38	8	2.2403e-08	C1R, C6, C8A, C8B, C9, CFH, CFHR5, CRP	9	8.7859e-08	C1R, C1S, C6, C8A, C8B, C9, CFH, CFHR5, CRP	10	1.1304e-07	C1R, C1S, C5, C6, C8A, C8B, C9, CFH, CFHR5, CRP	12	3.5092e-08	C1R, C1S, C3, C5, C6, C8A, C8B, C9, CFH, CFHR5, CFI, CRP	2.24028e-08
GO:0010033	response to organic substance	2078	22	0.13808	AZGP1, CD14, CDO1, CFH, CFHR2, CRP, CYP2B6, CYP2C8, CYP2E1, CYP3A4, CYP3A43, CYP7A1, F9, FOS, GADD45G, IGJ, LIPC, LRG1, MBL2, RARRES2, SLC22A1, SLCO1B1	45	0.002545	ADRB2, ANO1, AR, ARRDC3, AZGP1, C2, C8orf4, CD14, CDO1, CFH, CFHR2, CP, CRP, CYP2A6, CYP2B6, CYP2C8, CYP2E1, CYP3A4, CYP3A43, CYP4A11, CYP7A1, DNAJC12, EGR1, F12, F9, FOS, FOSB, GADD45G, GRB14, IGJ, IL1RAP, LEPR, LIPC, LRG1, MBL2, NDRG2, NR1I3, PON3, RARRES2, SELE, SERPINF1, SHBG, SLC22A1, SLC2A2, SLCO1B1	65	0.00011004	ADRB2, AGTR1, ALAS1, ANO1, AR, ARRDC3, AZGP1, C2, C8orf4, CD14, CDO1, CFH, CFHR2, CP, CRP, CSAD, CXCL9, CYP2A6, CYP2B6, CYP2C8, CYP2E1, CYP3A4, CYP3A43, CYP3A5, CYP4A11, CYP7A1, DNAJC12, EGR1, F12, F9, FOS, FOSB, GADD45G, GRB14, IGFALS, IGJ, IL1RAP, INHBB, KLF9, LEPR, LIPC, LRG1, MBL2, MLXIPL, NDRG2, NR1I3, NR4A2, NT5E, PCOLCE, PDK4, PEMT, PLG, PON3, RARRES2, SELE, SELENBP1, SERPINA7, SERPINF1, S…	106	2.325e-08	ABCB11, ADRB2, AGTR1, ALAS1, ALDH2, ANO1, AR, ARRDC3, AZGP1, C18orf1, C2, C3, C8orf4, CCL4, CD14, CD1D, CD36, CDO1, CETP, CFH, CFHR2, CFI, CHI3L1, CISH, CLEC4M, CP, CRHBP, CRP, CSAD, CXCL12, CXCL9, CYP27A1, CYP2A6, CYP2B6, CYP2C8, CYP2E1, CYP3A4, CYP3A43, CYP3A5, CYP4A11, CYP4Z1, CYP7A1, DCAF11, DIO1, DNAJC12, EGR1, EHHADH, ENPP1, ENPP2, F12, F7, F9, FCGR2B, FES, FOLH1, FOS, FOSB, FOXO1, GADD45G,…	2.32501e-08
GO:0046872	metal ion binding	943	11	0.4487	ADH1A, ADH1C, ADH4, BCHE, BHMT, C1R, C9, CNDP1, CRP, F9, ITIH1	34	8.1276e-07	ADH1A, ADH1C, ADH4, ADRB2, ANG, ANXA10, AR, BBOX1, BCHE, BHMT, C1R, C1S, C9, CAT, CNDP1, CP, CRP, DNASE1L3, F12, F9, FCN2, HBB, ITIH1, KNG1, MAN1C1, MASP2, MT1X, S100A8, SELE, SERPIND1, SHBG, SPARCL1, UPB1, XDH	43	7.9934e-07	ADH1A, ADH1C, ADH4, ADRB2, ADSSL1, ANG, ANXA10, AR, BBOX1, BCHE, BHMT, C1R, C1S, C9, CA5A, CAT, CNDP1, COL18A1, CP, CRP, DNASE1L3, F12, F9, FCN2, HBB, HPX, ITIH1, KNG1, MAN1C1, MASP2, MT1X, OGDHL, PCOLCE, PLSCR4, PROC, S100A8, SELE, SERPIND1, SHBG, SLC23A2, SPARCL1, UPB1, XDH	62	2.4915e-08	ACAT1, ADH1A, ADH1C, ADH4, ADRB2, ADSSL1, ALAD, AMBP, ANG, ANXA10, AR, BBOX1, BCHE, BHMT, C18orf1, C1R, C1S, C9, CA5A, CAPN3, CAT, CLEC4G, CNDP1, COL18A1, CP, CRP, CYP4X1, DNASE1L3, F12, F2, F7, F9, FCN2, HAAO, HBB, HPX, ITIH1, KNG1, MAN1C1, MASP2, MT1X, NCALD, NTHL1, OGDHL, PCOLCE, PHYH, PLSCR4, PROC, RGN, S100A8, SELE, SERPIND1, SHBG, SLC23A2, SLC25A13, SLC25A25, SMOC1, SPARCL1, THOP1, UPB1, VS…	2.49155e-08
GO:0002673	regulation of acute inflammatory response	34	5	0.00021634	CFH, CFHR5, CRP, KLKB1, MBL2	9	3.5877e-08	C1S, CFH, CFHR5, CRP, FCN2, KLKB1, KNG1, MASP2, MBL2	9	6.555e-07	C1S, CFH, CFHR5, CRP, FCN2, KLKB1, KNG1, MASP2, MBL2	11	1.3183e-07	C1S, CFH, CFHR5, CFI, CRP, FCN2, KLKB1, KNG1, MASP1, MASP2, MBL2	3.5877e-08
GO:2000257	regulation of protein activation cascade	24	4	0.0012161	CFH, CFHR5, CRP, MBL2	8	4.5978e-08	C1S, CFH, CFHR5, CRP, FCN2, KNG1, MASP2, MBL2	8	6.3337e-07	C1S, CFH, CFHR5, CRP, FCN2, KNG1, MASP2, MBL2	10	4.6677e-08	C1S, CFH, CFHR5, CFI, CRP, FCN2, KNG1, MASP1, MASP2, MBL2	4.59777e-08
GO:0008035	high-density lipoprotein particle binding	25	5	5.43e-05	APOA5, APOF, CFHR5, HPR, LIPC	8	6.0656e-08	APOA5, APOF, APOM, CFHR5, HPR, LCAT, LIPC, PON3	8	8.6652e-07	APOA5, APOF, APOM, CFHR5, HPR, LCAT, LIPC, PON3	10	7.4199e-08	APOA5, APOF, APOM, CD36, CETP, CFHR5, HPR, LCAT, LIPC, PON3	6.06557e-08
GO:0009404	toxin metabolic process	25	6	1.3768e-06	AKR1C4, BCHE, CYP1A2, CYP2C8, CYP3A4, PON1	8	6.0656e-08	AKR1C4, BCHE, CYP1A2, CYP2A6, CYP2C8, CYP3A4, KNG1, PON1	8	8.6652e-07	AKR1C4, BCHE, CYP1A2, CYP2A6, CYP2C8, CYP3A4, KNG1, PON1	9	1.321e-06	AKR1C4, BCHE, CYP1A2, CYP2A6, CYP2C8, CYP3A4, CYP4X1, KNG1, PON1	6.06557e-08
GO:0010953	regulation of protein maturation by peptide bond cleavage	25	5	5.43e-05	CFH, CFHR5, CRP, KLKB1, MBL2	8	6.0656e-08	C1S, CFH, CFHR5, CRP, FCN2, KLKB1, MASP2, MBL2	8	8.6652e-07	C1S, CFH, CFHR5, CRP, FCN2, KLKB1, MASP2, MBL2	10	7.4199e-08	C1S, CFH, CFHR5, CFI, CRP, FCN2, KLKB1, MASP1, MASP2, MBL2	6.06557e-08
GO:0002252	immune effector process	467	14	8.4343e-05	ABCB4, C1R, C4BPA, C6, C8A, C8B, C9, CD14, CFH, CFHR2, CFHR5, CRP, HRG, MBL2	25	6.1579e-08	ABCB4, C1R, C1S, C2, C4BPA, C4BPB, C6, C8A, C8B, C9, CCL16, CD14, CFH, CFHR2, CFHR5, CRP, CXCL13, FCN2, FCN3, HRG, MASP2, MBL2, PZP, SERPINC1, SERPING1	29	4.4871e-07	ABCB4, C1R, C1S, C2, C4BPA, C4BPB, C5, C6, C8A, C8B, C9, CCL16, CD14, CFH, CFHR2, CFHR5, CRP, CXCL13, CXCL9, FCN2, FCN3, HRG, MASP2, MBL2, PZP, S1PR1, SERPINC1, SERPING1, TNFSF10	36	3.1174e-06	ABCB4, C1R, C1S, C2, C3, C4BPA, C4BPB, C5, C6, C8A, C8B, C9, CCL16, CCL4, CD14, CFH, CFHR2, CFHR5, CFI, CRP, CXCL13, CXCL9, FCGR3B, FCN2, FCN3, FOLH1, HERC5, HRG, MASP1, MASP2, MBL2, PZP, S1PR1, SERPINC1, SERPING1, TNFSF10	6.15787e-08
GO:0065008	regulation of biological quality	2742	36	0.00010319	ABCG5, ACSM3, ADH1A, ADH4, AKR1C4, APOA5, AQP9, AZGP1, C14orf68, C4BPA, C8A, C8B, CFH, CRP, CYP1A2, CYP2C19, CYP2C8, CYP2C9, CYP2E1, CYP3A4, CYP4F2, F13B, F5, F9, FETUB, HRG, HSD11B1, HSD17B6, KLKB1, LPA, RARRES2, RDH16, SLC27A5, SLC6A1, SLCO1B1, TFR2	66	5.4382e-07	ABCG5, ACSM3, ADH1A, ADH4, ADRB2, AKR1C4, ANO1, APOA5, AQP9, AZGP1, BLNK, C14orf68, C4BPA, C4BPB, C8A, C8B, CCL16, CFH, CP, CPN1, CRP, CXCL13, CYP1A2, CYP2C19, CYP2C8, CYP2C9, CYP2E1, CYP2J2, CYP3A4, CYP4A11, CYP4F2, DCXR, DHODH, F11, F12, F13B, F5, F9, FETUB, FXYD1, HFE2, HRG, HSD11B1, HSD17B6, IGF1, KLKB1, KNG1, LEPR, LPA, MT1X, NDRG2, PPARGC1A, PZP, RARRES2, RDH16, SERPINA5, SERPINA6, SERPINC1…	90	6.571e-08	ABCG5, ACSM3, ADH1A, ADH4, ADRB2, AGTR1, AKR1C4, ANO1, APOA5, AQP9, ASB9, AZGP1, BLNK, C14orf68, C4BPA, C4BPB, C5, C8A, C8B, CCL16, CFH, CP, CPN1, CPN2, CRP, CXCL13, CXCL9, CYP1A2, CYP2C19, CYP2C8, CYP2C9, CYP2E1, CYP2J2, CYP3A4, CYP3A5, CYP4A11, CYP4F2, DCXR, DHODH, DIRAS3, F11, F12, F13B, F5, F9, FETUB, FXYD1, GCKR, HFE2, HPX, HRG, HSD11B1, HSD17B6, IGF1, IGFBP2, INHBB, KLKB1, KNG1, LEPR, LPA, …	127	1.0433e-07	ABCG5, ACSM3, ADH1A, ADH4, ADRA1A, ADRB2, AGTR1, AKR1C4, AMBP, ANO1, APOA5, AQP9, ASB9, AVPR1A, AZGP1, BLNK, C14orf68, C3, C4BPA, C4BPB, C5, C8A, C8B, CCL16, CCL4, CD1D, CD36, CETP, CFH, CLEC1B, CP, CPN1, CPN2, CRP, CXCL12, CXCL13, CXCL2, CXCL9, CYP1A2, CYP27A1, CYP2C19, CYP2C8, CYP2C9, CYP2E1, CYP2J2, CYP3A4, CYP3A5, CYP4A11, CYP4F2, DCXR, DHODH, DIO1, DIRAS3, EFNA1, ETNK2, F11, F12, F13B, F2, F…	6.57096e-08
GO:0006957	complement activation, alternative pathway	19	5	1.4436e-05	C6, C9, CFH, CFHR5, MBL2	7	2.1333e-07	C6, C9, CFH, CFHR5, MBL2, SERPINC1, SERPING1	7	2.3187e-06	C6, C9, CFH, CFHR5, MBL2, SERPINC1, SERPING1	9	8.5817e-08	C3, C6, C9, CFH, CFHR5, MASP1, MBL2, SERPINC1, SERPING1	8.58167e-08
GO:0004867	serine-type endopeptidase inhibitor activity	61	2	0.83225	ITIH1, ITIH2	9	4.6257e-06	ITIH1, ITIH2, SERPINA5, SERPINA6, SERPINC1, SERPIND1, SERPINF1, SERPINF2, SERPING1	12	8.6335e-08	ITIH1, ITIH2, SERPINA10, SERPINA4, SERPINA5, SERPINA6, SERPINA7, SERPINC1, SERPIND1, SERPINF1, SERPINF2, SERPING1	12	8.2321e-06	ITIH1, ITIH2, SERPINA10, SERPINA4, SERPINA5, SERPINA6, SERPINA7, SERPINC1, SERPIND1, SERPINF1, SERPINF2, SERPING1	8.6335e-08
GO:0010817	regulation of hormone levels	370	15	9.062e-07	ADH1A, ADH4, AKR1C4, AZGP1, CFH, CRP, CYP1A2, CYP2C19, CYP2C8, CYP2C9, CYP3A4, HSD11B1, HSD17B6, RDH16, SLCO1B1	22	9.7365e-08	ADH1A, ADH4, ADRB2, AKR1C4, AZGP1, CFH, CRP, CYP1A2, CYP2C19, CYP2C8, CYP2C9, CYP2J2, CYP3A4, HSD11B1, HSD17B6, KNG1, LEPR, PPARGC1A, RDH16, SERPINA6, SLC2A2, SLCO1B1	26	2.521e-07	ADH1A, ADH4, ADRB2, AKR1C4, AZGP1, CFH, CRP, CYP1A2, CYP2C19, CYP2C8, CYP2C9, CYP2J2, CYP3A4, CYP3A5, DIRAS3, HSD11B1, HSD17B6, INHBB, KNG1, LEPR, PPARGC1A, RDH16, SERPINA6, SLC2A2, SLCO1B1, SRD5A1	34	1.1713e-07	ADH1A, ADH4, ADRB2, AKR1C4, AZGP1, CD1D, CFH, CRP, CXCL12, CYP1A2, CYP27A1, CYP2C19, CYP2C8, CYP2C9, CYP2J2, CYP3A4, CYP3A5, DIO1, DIRAS3, HSD11B1, HSD17B6, INHBB, JUN, KNG1, LEPR, PPARGC1A, RDH16, SERPINA6, SLC16A2, SLC2A2, SLCO1B1, SRD5A1, SULT1A2, SULT1E1	9.7365e-08
GO:0004857	enzyme inhibitor activity	353	8	0.052066	FETUB, ITIH1, ITIH2, ITIH3, ITIH4, LPA, MBL2, SPP2	18	2.3802e-05	ADRB2, FETUB, ITIH1, ITIH2, ITIH3, ITIH4, KNG1, LPA, MBL2, PZP, SERPINA5, SERPINA6, SERPINC1, SERPIND1, SERPINF1, SERPINF2, SERPING1, SPP2	26	1.0151e-07	ADRB2, FETUB, GCKR, ITIH1, ITIH2, ITIH3, ITIH4, KNG1, LPA, MBL2, PCOLCE, PROC, PZP, SCG5, SERPINA10, SERPINA4, SERPINA5, SERPINA6, SERPINA7, SERPINC1, SERPIND1, SERPINF1, SERPINF2, SERPING1, SPP2, TNFSF14	30	5.2002e-06	ADRB2, AMBP, ENPP1, FETUB, GCKR, ITIH1, ITIH2, ITIH3, ITIH4, KNG1, LPA, MAP3K5, MBL2, PCOLCE, PPP1R1A, PROC, PZP, SCG5, SERPINA10, SERPINA4, SERPINA5, SERPINA6, SERPINA7, SERPINC1, SERPIND1, SERPINF1, SERPINF2, SERPING1, SPP2, TNFSF14	1.0151e-07
GO:0009617	response to bacterium	507	12	0.0029691	C4BPA, C6, C8A, C9, CD14, CFH, CFHR2, CRP, IGJ, MBL2, PGLYRP2, RARRES2	22	1.7865e-05	ANG, C4BPA, C4BPB, C6, C8A, C8orf4, C9, CD14, CFH, CFHR2, CRP, CXCL13, F12, FCN2, HLA-DRA, IGJ, KNG1, MBL2, PGLYRP2, PON3, RARRES2, SERPINA5	26	7.665e-05	ANG, C4BPA, C4BPB, C5, C6, C8A, C8orf4, C9, CD14, CFH, CFHR2, CRP, CXCL13, CXCL9, F12, FCN2, HLA-DRA, HPX, IGJ, KNG1, MBL2, PGLYRP2, PLA2G2A, PON3, RARRES2, SERPINA5	41	1.0363e-07	ANG, C3, C4BPA, C4BPB, C5, C6, C8A, C8orf4, C9, CCL4, CD14, CETP, CFH, CFHR2, CHI3L1, CRP, CXCL13, CXCL2, CXCL9, ENPP2, F12, FCN2, HLA-DQB1, HLA-DRA, HLA-DRB1, HPX, IFITM1, IGJ, IL33, KNG1, LRRK2, MAP3K5, MASP1, MBL2, PGLYRP2, PLA2G2A, PON3, RARRES2, SERPINA5, SLC7A2, TNFRSF1B	1.03631e-07
GO:0005509	calcium ion binding	315	6	0.29083	BCHE, C1R, C9, CRP, F9, ITIH1	16	0.00010663	ANXA10, BCHE, C1R, C1S, C9, CRP, DNASE1L3, F9, FCN2, ITIH1, KNG1, MAN1C1, MASP2, S100A8, SELE, SPARCL1	20	5.9109e-05	ANXA10, BCHE, C1R, C1S, C9, CRP, DNASE1L3, F9, FCN2, ITIH1, KNG1, MAN1C1, MASP2, OGDHL, PCOLCE, PLSCR4, PROC, S100A8, SELE, SPARCL1	31	1.248e-07	ANXA10, BCHE, C18orf1, C1R, C1S, C9, CAPN3, CLEC4G, CRP, DNASE1L3, F2, F7, F9, FCN2, ITIH1, KNG1, MAN1C1, MASP2, NCALD, OGDHL, PCOLCE, PLSCR4, PROC, RGN, S100A8, SELE, SLC25A13, SLC25A25, SMOC1, SPARCL1, VSNL1	1.24804e-07
GO:0006067	ethanol metabolic process	8	5	1.3404e-07	ADH1A, ADH1C, ADH4, ADH6, CYP2E1	5	1.5854e-06	ADH1A, ADH1C, ADH4, ADH6, CYP2E1	5	8.6338e-06	ADH1A, ADH1C, ADH4, ADH6, CYP2E1	5	6.2281e-05	ADH1A, ADH1C, ADH4, ADH6, CYP2E1	1.34038e-07
GO:0034308	primary alcohol metabolic process	8	5	1.3404e-07	ADH1A, ADH1C, ADH4, ADH6, CYP2E1	5	1.5854e-06	ADH1A, ADH1C, ADH4, ADH6, CYP2E1	5	8.6338e-06	ADH1A, ADH1C, ADH4, ADH6, CYP2E1	5	6.2281e-05	ADH1A, ADH1C, ADH4, ADH6, CYP2E1	1.34038e-07
GO:0044283	small molecule biosynthetic process	670	11	0.080811	ACSM5, ADH4, AKR1C4, AZGP1, BHMT, CYP3A4, CYP7A1, PCK1, PON1, RARRES2, SLC13A5	23	0.00039166	ACSM5, ADH4, ADRB2, AKR1C4, AKR1D1, AR, AZGP1, BHMT, CYP39A1, CYP3A4, CYP7A1, DHODH, G6PC, GLS2, KNG1, LEPR, MAT1A, PCK1, PON1, RARRES2, SERPINA6, SHBG, SLC13A5	36	2.6561e-07	ACSM5, ADH4, ADRB2, ADSSL1, AKR1C4, AKR1D1, AR, AZGP1, BHMT, C5, CA5A, CYP39A1, CYP3A4, CYP7A1, DHODH, FBP1, G6PC, GLS2, KNG1, LEPR, MAT1A, MLXIPL, NT5E, PCK1, PCK2, PLA2G2A, PLG, PON1, PROC, PRODH2, PROX1, RARRES2, S1PR1, SERPINA6, SHBG, SLC13A5	48	1.8934e-07	ACSM5, ADH4, ADRA1A, ADRB2, ADSSL1, AKR1C4, AKR1D1, ALDH2, AR, ATP6V0E2, AZGP1, BHMT, C3, C5, CA5A, CXCL12, CYP27A1, CYP39A1, CYP3A4, CYP7A1, DHODH, ENPP2, FBP1, G6PC, GCAT, GLS2, HPRT1, KNG1, LEPR, MAT1A, MLXIPL, MUT, NT5E, PC, PCK1, PCK2, PHGDH, PLA2G2A, PLG, PON1, PROC, PRODH2, PROX1, RARRES2, S1PR1, SERPINA6, SHBG, SLC13A5	1.89344e-07
GO:0042445	hormone metabolic process	170	11	1.061e-06	ADH1A, ADH4, AKR1C4, CYP1A2, CYP2C19, CYP2C8, CYP2C9, CYP3A4, HSD11B1, HSD17B6, RDH16	13	1.3555e-05	ADH1A, ADH4, ADRB2, AKR1C4, CYP1A2, CYP2C19, CYP2C8, CYP2C9, CYP3A4, HSD11B1, HSD17B6, LEPR, RDH16	15	2.7901e-05	ADH1A, ADH4, ADRB2, AKR1C4, CYP1A2, CYP2C19, CYP2C8, CYP2C9, CYP3A4, CYP3A5, HSD11B1, HSD17B6, LEPR, RDH16, SRD5A1	22	2.2413e-07	ADH1A, ADH4, ADRB2, AKR1C4, CD1D, CYP1A2, CYP27A1, CYP2C19, CYP2C8, CYP2C9, CYP3A4, CYP3A5, DIO1, HSD11B1, HSD17B6, JUN, LEPR, RDH16, SLC16A2, SRD5A1, SULT1A2, SULT1E1	2.24133e-07
GO:0030449	regulation of complement activation	21	4	0.0007592	CFH, CFHR5, CRP, MBL2	7	4.6462e-07	C1S, CFH, CFHR5, CRP, FCN2, MASP2, MBL2	7	4.6792e-06	C1S, CFH, CFHR5, CRP, FCN2, MASP2, MBL2	9	2.3216e-07	C1S, CFH, CFHR5, CFI, CRP, FCN2, MASP1, MASP2, MBL2	2.32155e-07
GO:0019318	hexose metabolic process	199	4	0.59161	CNDP1, GYS2, LIPC, PCK1	11	0.0017905	ADRB2, CNDP1, DCXR, G6PC, GYS2, KHK, LEPR, LIPC, MAN1C1, PCK1, SLC2A2	19	2.9735e-07	ADRB2, CA5A, CNDP1, DCXR, FBP1, G6PC, GCKR, GYS2, KHK, LDHD, LEPR, LIPC, MAN1C1, MLXIPL, PCK1, PCK2, PDK4, PFKFB1, SLC2A2	22	3.5149e-06	ADRB2, CA5A, CNDP1, DCXR, ENPP1, FBP1, G6PC, GBA3, GCKR, GYS2, KHK, LDHD, LEPR, LIPC, MAN1C1, MLXIPL, PC, PCK1, PCK2, PDK4, PFKFB1, SLC2A2	2.97348e-07
GO:0046483	heterocycle metabolic process	846	10	0.51398	AQP9, AZGP1, C14orf68, CYP1A2, CYP2B6, CYP2C8, CYP4F2, DPYS, IDO2, RARRES2	28	8.1914e-05	AADAT, ADRB2, ALDH1L1, AQP9, AR, AZGP1, C14orf68, CYP1A2, CYP2A6, CYP2B6, CYP2C8, CYP4F2, DHDPSL, DHODH, DPYS, FTCD, GLS2, HAL, IDO2, KMO, MAT1A, MTHFD1, RARRES2, SERPINA6, SERPINF1, SHBG, UPB1, XDH	38	7.7681e-06	AADAT, ADRB2, ADSSL1, ALAS1, ALDH1L1, AQP9, AR, AZGP1, C14orf68, C5, CYP1A2, CYP2A6, CYP2B6, CYP2C8, CYP4F2, DHDPSL, DHODH, DPYS, FTCD, GCDH, GLS2, HAL, IDO2, KMO, MAT1A, MTHFD1, NT5E, PANK1, PEMT, PLG, PRODH2, RARRES2, S1PR1, SERPINA6, SERPINF1, SHBG, UPB1, XDH	55	3.6383e-07	AADAT, ADRA1A, ADRB2, ADSSL1, ALAD, ALAS1, ALDH1L1, ALDH2, AMBP, AQP9, AR, ATP6V0E2, AZGP1, C14orf68, C3, C5, CYP1A2, CYP2A6, CYP2B6, CYP2C8, CYP4F2, DHDPSL, DHODH, DPYD, DPYS, ENPP1, FOLH1, FTCD, GCDH, GLS2, GPHN, HAAO, HAL, HPRT1, IDO2, KMO, LRRK2, MASP1, MAT1A, MMACHC, MTHFD1, MUT, NT5E, PANK1, PEMT, PLG, PRODH2, RARRES2, S1PR1, SEC14L4, SERPINA6, SERPINF1, SHBG, UPB1, XDH	3.6383e-07
GO:0006955	immune response	1247	19	0.0061615	AQP9, C1R, C4BPA, C6, C8A, C8B, C9, CD14, CFH, CFHR2, CFHR5, CRP, HLA-DPA1, HPR, HRG, IGJ, MBL2, PON1, RARRES2	40	8.1797e-07	ANG, AQP9, BLNK, C1R, C1S, C2, C4BPA, C4BPB, C6, C8A, C8B, C9, CCL16, CD14, CFH, CFHR2, CFHR5, CPN1, CRP, CXCL13, DHODH, FCN2, FCN3, HLA-DPA1, HLA-DRA, HPR, HRG, IGJ, IL1RAP, KNG1, LEPR, MASP2, MBL2, PON1, PON3, PZP, RARRES2, SERPINA6, SERPINC1, SERPING1	50	2.3882e-06	ANG, AQP9, BLNK, C1R, C1S, C2, C4BPA, C4BPB, C5, C6, C8A, C8B, C9, CCL16, CD14, CFH, CFHR2, CFHR5, CPN1, CRP, CXCL13, CXCL9, DHODH, FCN2, FCN3, HLA-DPA1, HLA-DQA1, HLA-DRA, HPR, HPX, HRG, IGJ, IL1RAP, KNG1, LEPR, MASP2, MBL2, NR4A2, PLA2G2A, PON1, PON3, PZP, RARRES2, SERPINA6, SERPINC1, SERPING1, SKAP1, TNFSF10, TNFSF14, XAF1	71	4.4839e-07	ANG, AQP9, BLNK, C1R, C1S, C2, C3, C4BPA, C4BPB, C5, C6, C8A, C8B, C9, CCL16, CCL4, CD14, CD1D, CEBPD, CFH, CFHR2, CFHR5, CFI, CHI3L1, CLEC4G, CPN1, CRP, CTSF, CXCL12, CXCL13, CXCL9, DHODH, FCAMR, FCGR2B, FCGR3B, FCN2, FCN3, FOLH1, HLA-DPA1, HLA-DQA1, HLA-DQB1, HLA-DRA, HLA-DRB1, HPR, HPX, HRG, IGJ, IL1RAP, KNG1, LEPR, LRRK2, MAP3K5, MASP1, MASP2, MBL2, NR4A2, ODZ1, PLA2G2A, PON1, PON3, PZP, RARR…	4.48391e-07
GO:0019724	B cell mediated immunity	81	6	0.00091401	C1R, C4BPA, C6, C9, CRP, MBL2	11	4.567e-07	C1R, C1S, C2, C4BPA, C4BPB, C6, C9, CRP, CXCL13, MBL2, SERPING1	12	1.8385e-06	C1R, C1S, C2, C4BPA, C4BPB, C6, C9, CRP, CXCL13, CXCL9, MBL2, SERPING1	13	2.7245e-05	C1R, C1S, C2, C4BPA, C4BPB, C6, C9, CCL4, CRP, CXCL13, CXCL9, MBL2, SERPING1	4.56705e-07
GO:0048584	positive regulation of response to stimulus	835	15	0.0063701	C1R, C4BPA, C6, C8A, C8B, C9, CD14, CFH, CFHR2, CFHR5, CRP, GADD45G, HRG, MBL2, RARRES2	32	5.9589e-07	ADRB2, BLNK, C1R, C1S, C2, C4BPA, C4BPB, C6, C8A, C8B, C9, CAT, CCL16, CD14, CFH, CFHR2, CFHR5, CRP, FCN2, FCN3, GADD45B, GADD45G, HRG, IGF1, IL1RAP, KNG1, MASP2, MBL2, RARRES2, S100A8, SERPINC1, SERPING1	40	7.4609e-07	ADRB2, AGTR1, BLNK, C1R, C1S, C2, C4BPA, C4BPB, C5, C6, C8A, C8B, C9, CAT, CCL16, CD14, CFH, CFHR2, CFHR5, CRP, CXCL9, FCN2, FCN3, GADD45B, GADD45G, HRG, IGF1, IL1RAP, KNG1, MASP2, MBL2, NR4A2, PROC, RARRES2, S100A8, S1PR1, SERPINC1, SERPING1, SKAP1, TNFSF10	53	1.4907e-06	ADRA1A, ADRB2, AGTR1, BLNK, C1R, C1S, C2, C3, C4BPA, C4BPB, C5, C6, C8A, C8B, C9, CAT, CCL16, CCL4, CD14, CFH, CFHR2, CFHR5, CFI, CLEC1B, CLEC4G, CRP, CXCL12, CXCL9, EFNA1, ENPP2, FCGR2B, FCN2, FCN3, GADD45B, GADD45G, HRG, IGF1, IL1RAP, KNG1, MAP3K5, MASP1, MASP2, MBL2, NR4A2, PROC, RARRES2, S100A8, S1PR1, SERPINC1, SERPING1, SGK1, SKAP1, TNFSF10	5.95888e-07
GO:0002682	regulation of immune system process	798	14	0.012638	C1R, C4BPA, C6, C8A, C8B, C9, CD14, CFH, CFHR2, CFHR5, CRP, HRG, MBL2, RARRES2	30	2.4687e-06	BLNK, C1R, C1S, C2, C4BPA, C4BPB, C6, C8A, C8B, C9, CCL16, CD14, CFH, CFHR2, CFHR5, CPN1, CRP, FCN2, FCN3, HRG, IL1RAP, LEPR, MASP2, MBL2, NDRG2, PZP, RARRES2, SERPINC1, SERPINF1, SERPING1	39	6.905e-07	BLNK, C1R, C1S, C2, C4BPA, C4BPB, C5, C6, C8A, C8B, C9, CCL16, CD14, CFH, CFHR2, CFHR5, CPN1, CRP, CXCL9, FCN2, FCN3, HLA-DQA1, HPX, HRG, IL1RAP, LEPR, MASP2, MBL2, NDRG2, NT5E, PZP, RARRES2, S1PR1, SERPINC1, SERPINF1, SERPING1, SKAP1, TNFSF10, TNFSF14	52	8.9468e-07	BLNK, C1R, C1S, C2, C3, C4BPA, C4BPB, C5, C6, C8A, C8B, C9, CCL16, CCL4, CD14, CD1D, CFH, CFHR2, CFHR5, CFI, CLEC4G, CPN1, CRP, CXCL12, CXCL9, EFNA1, FCGR2B, FCGR3B, FCN2, FCN3, HLA-DQA1, HPX, HRG, IL1RAP, JUN, LEPR, MAFB, MAP3K5, MASP1, MASP2, MBL2, NDRG2, NT5E, PZP, RARRES2, S1PR1, SERPINC1, SERPINF1, SERPING1, SKAP1, TNFSF10, TNFSF14	6.90498e-07
GO:0051704	multi-organism process	1471	18	0.083877	ABCB4, C4BPA, C6, C8A, C8B, C9, CD14, CFH, CFHR2, CRP, F5, HPR, HRG, IGJ, LRG1, MBL2, PGLYRP2, RARRES2	36	0.0015656	ABCB4, ANG, C2, C4BPA, C4BPB, C6, C8A, C8B, C8orf4, C9, CCL16, CD14, CFH, CFHR2, CRP, CXCL13, F12, F5, FCN2, FST, GADD45B, HLA-DRA, HPR, HRG, IGF1, IGJ, KNG1, LRG1, MASP2, MBL2, PGLYRP2, PON3, PZP, RARRES2, SERPINA5, SERPINA6	50	0.00023103	ABCB4, AGTR1, ANG, C2, C4BPA, C4BPB, C5, C6, C8A, C8B, C8orf4, C9, CCL16, CD14, CFH, CFHR2, CRP, CXCL13, CXCL9, F12, F5, FCN2, FGL2, FST, GADD45B, HLA-DQA1, HLA-DRA, HPR, HPX, HRG, IGF1, IGFBP4, IGJ, INHBB, KNG1, LRG1, MASP2, MBL2, NR4A2, PGLYRP2, PLA2G2A, PON3, PROZ, PZP, RARRES2, SERPINA5, SERPINA6, SLC23A2, TNFSF10, XAF1	79	7.1847e-07	ABCB4, AGTR1, AMBP, ANG, AVPR1A, BRP44L, C2, C3, C4BPA, C4BPB, C5, C6, C8A, C8B, C8orf4, C9, CCL16, CCL4, CD14, CD1D, CD36, CETP, CFH, CFHR2, CHI3L1, CLEC4G, CLEC4M, CRHBP, CRP, CXCL12, CXCL13, CXCL2, CXCL9, ENPP2, F12, F5, FCGR3B, FCN2, FGL2, FOXO1, FST, GADD45B, HERC5, HLA-DQA1, HLA-DQB1, HLA-DRA, HLA-DRB1, HPR, HPX, HRG, IFIT1, IFITM1, IGF1, IGFBP4, IGJ, IL33, INHBB, KNG1, LRG1, LRRK2, MAP3K5,…	7.18467e-07
GO:0071813	lipoprotein particle binding	71	7	3.5521e-05	APOA5, APOF, CFHR5, CRP, HPR, LIPC, LPA	10	1.4756e-06	APOA5, APOF, APOM, CFHR5, CRP, HPR, LCAT, LIPC, LPA, PON3	11	4.1715e-06	APOA5, APOF, APOM, CFHR5, CRP, CXCL9, HPR, LCAT, LIPC, LPA, PON3	14	8.199e-07	APOA5, APOF, APOM, CD36, CETP, CFHR5, CRP, CXCL12, CXCL9, HPR, LCAT, LIPC, LPA, PON3	8.19901e-07
GO:0071814	protein-lipid complex binding	71	7	3.5521e-05	APOA5, APOF, CFHR5, CRP, HPR, LIPC, LPA	10	1.4756e-06	APOA5, APOF, APOM, CFHR5, CRP, HPR, LCAT, LIPC, LPA, PON3	11	4.1715e-06	APOA5, APOF, APOM, CFHR5, CRP, CXCL9, HPR, LCAT, LIPC, LPA, PON3	14	8.199e-07	APOA5, APOF, APOM, CD36, CETP, CFHR5, CRP, CXCL12, CXCL9, HPR, LCAT, LIPC, LPA, PON3	8.19901e-07
GO:0016125	sterol metabolic process	126	10	8.3623e-07	ABCG5, ADH1C, APOA5, APOF, CYP2C9, CYP3A4, CYP7A1, HSD11B1, PON1, SLC13A5	12	3.9696e-06	ABCG5, ADH1C, ADRB2, APOA5, APOF, CYP2C9, CYP3A4, CYP7A1, HSD11B1, LCAT, PON1, SLC13A5	13	2.8763e-05	ABCA9, ABCG5, ADH1C, ADRB2, APOA5, APOF, CYP2C9, CYP3A4, CYP7A1, HSD11B1, LCAT, PON1, SLC13A5	15	0.00014314	ABCA9, ABCG5, ADH1C, ADRB2, APOA5, APOF, CETP, CYP27A1, CYP2C9, CYP3A4, CYP7A1, HSD11B1, LCAT, PON1, SLC13A5	8.3623e-07
GO:0006950	response to stress	3312	34	0.017602	A1BG, ABCB4, AQP9, BCHE, C4BPA, C6, C8A, C9, CD14, CDO1, CFH, CFHR5, CRP, CYP2E1, CYP3A4, F13B, F5, F9, FETUB, FOS, GADD45G, HLA-DPA1, HPR, HRG, HSD11B1, IDO2, ITIH4, KLKB1, LPA, LRG1, MBL2, ORM2, PGLYRP2, RARRES2	74	9.4318e-07	A1BG, ABCB4, ADRB2, ANG, AQP9, AR, BCHE, BLNK, C1S, C2, C4BPA, C4BPB, C6, C8A, C8orf4, C9, CAT, CD14, CDO1, CFH, CFHR5, CP, CPN1, CRP, CXCL13, CYP2E1, CYP2J2, CYP3A4, DNASE1L3, EGR1, F11, F12, F13B, F5, F9, FCN2, FCN3, FETUB, FOS, GADD45B, GADD45G, HGFAC, HLA-DPA1, HLA-DRA, HPR, HRG, HSD11B1, IDO2, IGF1, IL1RAP, ITIH4, KLKB1, KNG1, LEPR, LPA, LRG1, MASP2, MBL2, NDRG2, ORM2, PGLYRP2, PON3, PPARGC1…	96	5.7711e-06	A1BG, ABCB4, ADRB2, AGTR1, ANG, AQP9, AR, ATF5, BCHE, BLNK, C1S, C2, C4BPA, C4BPB, C5, C6, C8A, C8orf4, C9, CAT, CD14, CD5L, CDO1, CFH, CFHR5, CP, CPN1, CRP, CXCL13, CXCL9, CYP2E1, CYP2J2, CYP3A4, DNASE1L3, EGR1, F11, F12, F13B, F5, F9, FCN2, FCN3, FETUB, FOS, GADD45B, GADD45G, HGFAC, HLA-DPA1, HLA-DQA1, HLA-DRA, HPR, HPX, HRG, HSD11B1, IDO2, IGF1, IL1RAP, ITIH4, KLKB1, KNG1, LEPR, LPA, LPPR1, LR…	138	1.008e-05	A1BG, ABCB4, ACADM, ADRB2, AGTR1, ALDH2, AMBP, ANG, ANGPTL6, AQP9, AR, ATF5, BCHE, BLNK, C1S, C2, C3, C4BPA, C4BPB, C5, C6, C8A, C8orf4, C9, CAT, CCL4, CD14, CD1D, CD36, CD5L, CDO1, CEBPD, CFH, CFHR5, CFI, CHI3L1, CLEC1B, CLEC4G, CP, CPN1, CRP, CXCL12, CXCL13, CXCL2, CXCL9, CYP2E1, CYP2J2, CYP3A4, CYP4X1, DNASE1L3, DUSP10, EGR1, EPHX2, ETNK2, F11, F12, F13B, F2, F5, F7, F9, FCGR2B, FCN2, FCN3, FE…	9.4318e-07
GO:0044238	primary metabolic process	8623	66	0.032677	ABCB4, ABCG5, ACSM3, ACSM5, ADH1A, ADH1C, ADH4, AGXT, AKR1C4, ALDH8A1, APOA5, APOF, AQP9, AZGP1, BCHE, BHMT, C14orf68, C1R, C4BPA, C6, C8A, C8B, C9, CD14, CDO1, CFH, CFHR2, CFHR5, CNDP1, CRP, CYP1A2, CYP26A1, CYP2B6, CYP2C19, CYP2C8, CYP2C9, CYP2E1, CYP3A4, CYP3A43, CYP4F2, CYP7A1, DMGDH, DPYS, EGR2, F9, FETUB, FOS, GADD45G, GNMT, GYS2, HRG, HSD11B1, HSD17B6, IDO2, KLKB1, LIPC, LPA, MBL2, PCK1, P…	136	6.9421e-05	AADAT, ABCB4, ABCG5, ACSM3, ACSM5, ADH1A, ADH1C, ADH4, ADRB2, AGXT, AKR1C4, AKR1D1, ALDH8A1, AMDHD1, ANG, APOA5, APOF, APOM, AQP9, AR, AZGP1, BBOX1, BCHE, BHMT, BLNK, C14orf68, C1R, C1S, C2, C4BPA, C4BPB, C6, C8A, C8B, C8orf4, C9, CAT, CD14, CDO1, CFH, CFHR2, CFHR5, CNDP1, CP, CPEB3, CRP, CXCL13, CYP1A2, CYP26A1, CYP2A6, CYP2B6, CYP2C19, CYP2C8, CYP2C9, CYP2E1, CYP2J2, CYP39A1, CYP3A4, CYP3A43, C…	197	1.0628e-06	AADAT, ABCA9, ABCB4, ABCG5, ACADSB, ACOX2, ACSM3, ACSM5, ADH1A, ADH1C, ADH4, ADRB2, ADSSL1, AGTR1, AGXT, AKR1C4, AKR1D1, ALDH6A1, ALDH8A1, AMDHD1, ANG, APOA5, APOF, APOM, AQP9, AR, ASB9, ATF5, AZGP1, BBOX1, BCHE, BCO2, BDH1, BHMT, BLNK, C14orf68, C1R, C1S, C2, C4BPA, C4BPB, C5, C6, C8A, C8B, C8orf4, C9, CA5A, CAT, CD14, CDO1, CFH, CFHR2, CFHR5, CNDP1, CP, CPEB3, CPN2, CRP, CSAD, CTH, CXCL13, CXCL…	297	1.5608e-06	AADAT, AASS, ABCA9, ABCB11, ABCB4, ABCG5, ACADM, ACADSB, ACAT1, ACOX2, ACSM3, ACSM5, ADH1A, ADH1C, ADH4, ADRA1A, ADRB2, ADSSL1, AGBL2, AGTR1, AGXT, AGXT2, AKR1C4, AKR1D1, ALDH2, ALDH5A1, ALDH6A1, ALDH8A1, AMBP, AMDHD1, AMT, ANG, APOA5, APOF, APOM, AQP9, AR, ASB9, ASPA, ATF5, ATF7IP2, ATP6V0E2, AZGP1, B3GAT1, BBOX1, BCHE, BCO2, BDH1, BHMT, BLNK, C14orf68, C1R, C1S, C2, C3, C4BPA, C4BPB, C5, C6, C8…	1.06279e-06
GO:0044248	cellular catabolic process	1173	10	1	APOA5, AQP9, CDO1, CYP1A2, CYP2B6, CYP2C8, CYP2C9, DPYS, IDO2, PON1	28	0.014312	AADAT, ALDH1L1, ANG, APOA5, APOM, AQP9, CAT, CDO1, CPEB3, CYP1A2, CYP2B6, CYP2C8, CYP2C9, DAO, DNASE1L3, DPYS, FTCD, HAL, HAO2, IDO2, KMO, KNG1, PIPOX, PON1, PPARGC1A, SERPINF1, UPB1, XDH	36	0.021939	AADAT, ACOX2, ALDH1L1, ANG, APOA5, APOM, AQP9, BDH1, C5, CAT, CDO1, CPEB3, CYP1A2, CYP2B6, CYP2C8, CYP2C9, DAO, DNASE1L3, DPYS, FTCD, HAL, HAO2, IDO2, KMO, KNG1, MLXIPL, PIPOX, PON1, PPARGC1A, PRODH2, SELENBP1, SERPINF1, TNFSF10, UPB1, XAF1, XDH	67	1.1137e-06	AADAT, AASS, ACADM, ACOX2, ALDH1L1, ALDH5A1, AMBP, AMT, ANG, APOA5, APOM, AQP9, ASPA, BDH1, C5, CAT, CDO1, CETP, CPEB3, CYP1A2, CYP2B6, CYP2C8, CYP2C9, CYP4X1, DAO, DCPS, DNASE1L3, DPYD, DPYS, ECHDC2, EHHADH, ENPP1, ENPP2, EPHX2, FAH, FTCD, GCAT, GRHPR, HAAO, HAL, HAO2, IDO2, IVD, KMO, KNG1, LRRK2, MAP3K5, MASP1, MLXIPL, MUT, NTHL1, PAN2, PHYH, PIPOX, PON1, PPARGC1A, PRODH2, RNASE4, SEC14L4, SELE…	1.11371e-06
GO:0034612	response to tumor necrosis factor	156	6	0.017542	AZGP1, CDO1, CRP, LRG1, MBL2, SLC22A1	10	0.0012524	AZGP1, CDO1, CRP, EGR1, LRG1, MBL2, PON3, SELE, SERPINF1, SLC22A1	12	0.0011937	AZGP1, CDO1, CRP, EGR1, LRG1, MBL2, NR4A2, PON3, SELE, SERPINF1, SLC22A1, TNFSF10	20	1.3087e-06	ABCB11, AZGP1, C3, CDO1, CHI3L1, CLEC4M, CRP, EGR1, ENPP2, IL33, ITPR2, LRG1, MBL2, NR4A2, PON3, SELE, SERPINF1, SLC22A1, TNFRSF1B, TNFSF10	1.30874e-06
GO:0050819	negative regulation of coagulation	37	2	0.4331	F5, KLKB1	7	2.3645e-05	CPN1, F5, KLKB1, PZP, SERPINC1, SERPIND1, SERPINF2	9	1.359e-06	CPN1, F5, KLKB1, PROC, PZP, SERPINA10, SERPINC1, SERPIND1, SERPINF2	10	4.2603e-06	CPN1, F5, F7, KLKB1, PROC, PZP, SERPINA10, SERPINC1, SERPIND1, SERPINF2	1.35896e-06
GO:0016064	immunoglobulin mediated immune response	71	6	0.00046947	C1R, C4BPA, C6, C9, CRP, MBL2	10	1.4756e-06	C1R, C1S, C2, C4BPA, C4BPB, C6, C9, CRP, MBL2, SERPING1	11	4.1715e-06	C1R, C1S, C2, C4BPA, C4BPB, C6, C9, CRP, CXCL9, MBL2, SERPING1	12	4.0982e-05	C1R, C1S, C2, C4BPA, C4BPB, C6, C9, CCL4, CRP, CXCL9, MBL2, SERPING1	1.47555e-06
GO:0008391	arachidonic acid monooxygenase activity	8	3	0.001201	CYP2B6, CYP2C19, CYP4F2	5	1.5854e-06	CYP2B6, CYP2C19, CYP2J2, CYP4A11, CYP4F2	5	8.6338e-06	CYP2B6, CYP2C19, CYP2J2, CYP4A11, CYP4F2	5	6.2281e-05	CYP2B6, CYP2C19, CYP2J2, CYP4A11, CYP4F2	1.58543e-06
GO:0008206	bile acid metabolic process	38	4	0.0052106	AKR1C4, CYP3A4, CYP7A1, SLC27A5	6	0.00042016	AKR1C4, AKR1D1, CYP39A1, CYP3A4, CYP7A1, SLC27A5	9	1.7354e-06	ACOX2, AKR1C4, AKR1D1, CYP39A1, CYP3A4, CYP3A5, CYP7A1, PROX1, SLC27A5	10	5.3799e-06	ACOX2, AKR1C4, AKR1D1, CYP27A1, CYP39A1, CYP3A4, CYP3A5, CYP7A1, PROX1, SLC27A5	1.73537e-06
GO:0046943	carboxylic acid transmembrane transporter activity	144	6	0.0124	AKR1C4, SLC13A5, SLC38A4, SLC6A1, SLCO1B1, SLCO1B3	7	0.057258	AKR1C4, SLC13A5, SLC38A4, SLC6A1, SLC6A12, SLCO1B1, SLCO1B3	11	0.0025961	AKR1C4, SERPINA7, SLC13A5, SLC25A18, SLC38A3, SLC38A4, SLC6A1, SLC6A12, SLC6A16, SLCO1B1, SLCO1B3	19	1.8252e-06	ABCB11, AKR1C4, SERPINA7, SFXN2, SLC13A5, SLC16A2, SLC1A2, SLC25A13, SLC25A15, SLC25A18, SLC38A3, SLC38A4, SLC43A1, SLC6A1, SLC6A12, SLC6A16, SLC7A2, SLCO1B1, SLCO1B3	1.82519e-06
GO:0046942	carboxylic acid transport	210	7	0.013767	ABCB4, AKR1C4, SLC13A5, SLC38A4, SLC6A1, SLCO1B1, SLCO1B3	9	0.034972	ABCB4, AKR1C4, S100A8, SLC13A5, SLC38A4, SLC6A1, SLC6A12, SLCO1B1, SLCO1B3	13	0.0043629	ABCB4, AKR1C4, PLA2G2A, S100A8, SLC13A5, SLC23A2, SLC25A18, SLC38A3, SLC38A4, SLC6A1, SLC6A12, SLCO1B1, SLCO1B3	23	2.1314e-06	ABCB11, ABCB4, ABCC6, AKR1C4, CD36, PLA2G2A, S100A8, SGK1, SLC13A5, SLC16A2, SLC1A2, SLC23A2, SLC25A13, SLC25A15, SLC25A18, SLC38A3, SLC38A4, SLC43A1, SLC6A1, SLC6A12, SLC7A2, SLCO1B1, SLCO1B3	2.13142e-06
GO:0002460	adaptive immune response based on somatic recombination of immune receptors built from immunoglobulin superfamily domains	172	6	0.027532	C1R, C4BPA, C6, C9, CRP, MBL2	14	2.2373e-06	C1R, C1S, C2, C4BPA, C4BPB, C6, C9, CCL16, CRP, CXCL13, HLA-DRA, MBL2, PZP, SERPING1	16	5.8758e-06	C1R, C1S, C2, C4BPA, C4BPB, C6, C9, CCL16, CRP, CXCL13, CXCL9, HLA-DRA, MBL2, PZP, SERPING1, TNFSF10	17	0.00036345	C1R, C1S, C2, C4BPA, C4BPB, C6, C9, CCL16, CCL4, CRP, CXCL13, CXCL9, HLA-DRA, MBL2, PZP, SERPING1, TNFSF10	2.23727e-06
GO:0006953	acute-phase response	40	6	2.3356e-05	C4BPA, HRG, ITIH4, LRG1, MBL2, ORM2	8	2.3701e-06	C4BPA, CP, F12, HRG, ITIH4, LRG1, MBL2, ORM2	8	3.4293e-05	C4BPA, CP, F12, HRG, ITIH4, LRG1, MBL2, ORM2	9	7.9648e-05	C4BPA, CEBPD, CP, F12, HRG, ITIH4, LRG1, MBL2, ORM2	2.37014e-06
GO:0005996	monosaccharide metabolic process	229	4	0.78466	CNDP1, GYS2, LIPC, PCK1	11	0.0055782	ADRB2, CNDP1, DCXR, G6PC, GYS2, KHK, LEPR, LIPC, MAN1C1, PCK1, SLC2A2	19	2.3977e-06	ADRB2, CA5A, CNDP1, DCXR, FBP1, G6PC, GCKR, GYS2, KHK, LDHD, LEPR, LIPC, MAN1C1, MLXIPL, PCK1, PCK2, PDK4, PFKFB1, SLC2A2	24	2.4598e-06	ADRB2, CA5A, CNDP1, DCXR, ENPP1, FBP1, G6PC, GBA3, GCKR, GNE, GYS2, KHK, LDHD, LEPR, LIPC, MAN1C1, MLXIPL, PC, PCK1, PCK2, PDK4, PFKFB1, SLC2A2, ST3GAL6	2.39771e-06
GO:0008401	retinoic acid 4-hydroxylase activity	12	4	8.9622e-05	CYP26A1, CYP2B6, CYP2C8, CYP3A4	5	1.7852e-05	CYP26A1, CYP2A6, CYP2B6, CYP2C8, CYP3A4	6	2.6605e-06	CYP26A1, CYP2A6, CYP2B6, CYP2C8, CYP3A4, CYP3A5	6	2.952e-05	CYP26A1, CYP2A6, CYP2B6, CYP2C8, CYP3A4, CYP3A5	2.66055e-06
GO:0022804	active transmembrane transporter activity	362	9	0.015501	ABCA8, ABCB4, ABCG5, SLC13A5, SLC17A2, SLC22A1, SLC38A4, SLC6A1, SLCO1B1	11	0.11715	ABCA6, ABCA8, ABCB4, ABCG5, SLC13A5, SLC17A2, SLC22A1, SLC38A4, SLC6A1, SLC6A12, SLCO1B1	19	0.0012735	ABCA6, ABCA8, ABCA9, ABCB4, ABCG5, ABCG8, SERPINA7, SLC13A5, SLC17A2, SLC22A1, SLC22A7, SLC23A2, SLC25A18, SLC38A3, SLC38A4, SLC6A1, SLC6A12, SLC6A16, SLCO1B1	31	2.7759e-06	ABCA6, ABCA8, ABCA9, ABCB11, ABCB4, ABCC6, ABCG5, ABCG8, ATP2B2, ATP6V0E2, SERPINA7, SFXN2, SLC13A5, SLC16A2, SLC17A2, SLC1A2, SLC22A1, SLC22A7, SLC23A2, SLC25A13, SLC25A15, SLC25A18, SLC38A3, SLC38A4, SLC43A1, SLC4A4, SLC6A1, SLC6A12, SLC6A16, SLC7A2, SLCO1B1	2.77588e-06
GO:0009636	response to toxin	148	8	0.00032452	AKR1C4, BCHE, CYP2C8, DPYS, FMO3, GLYAT, HSD11B1, PON1	12	2.1261e-05	AKR1C4, BCHE, CYP2C8, DCXR, DPYS, EPHX1, F11, FMO3, GLYAT, HSD11B1, MT1X, PON1	12	0.00072354	AKR1C4, BCHE, CYP2C8, DCXR, DPYS, EPHX1, F11, FMO3, GLYAT, HSD11B1, MT1X, PON1	19	2.7784e-06	AKR1C4, BCHE, CES3, CYP2C8, DCXR, DPYS, DUSP10, EPHX1, EPHX2, F11, FMO3, FMO4, GLYAT, HSD11B1, MAP3K5, MT1X, NAT2, PON1, SLC25A27	2.77836e-06
GO:0050727	regulation of inflammatory response	165	5	0.11625	CFH, CFHR5, CRP, KLKB1, MBL2	12	6.5125e-05	C1S, CFH, CFHR5, CRP, CYP2J2, FCN2, KLKB1, KNG1, MASP2, MBL2, SERPINC1, SERPINF1	16	3.5116e-06	C1S, CFH, CFHR5, CRP, CYP2J2, FCN2, KLKB1, KNG1, MASP2, MBL2, NT5E, PROC, PROX1, SERPINA4, SERPINC1, SERPINF1	19	1.3795e-05	C1S, CFH, CFHR5, CFI, CRP, CYP2J2, FCN2, KLKB1, KNG1, MASP1, MASP2, MBL2, NT5E, PROC, PROX1, SERPINA4, SERPINC1, SERPINF1, TNFRSF1B	3.51163e-06
GO:0002250	adaptive immune response	179	6	0.032939	C1R, C4BPA, C6, C9, CRP, MBL2	14	3.5387e-06	C1R, C1S, C2, C4BPA, C4BPB, C6, C9, CCL16, CRP, CXCL13, HLA-DRA, MBL2, PZP, SERPING1	16	9.5195e-06	C1R, C1S, C2, C4BPA, C4BPB, C6, C9, CCL16, CRP, CXCL13, CXCL9, HLA-DRA, MBL2, PZP, SERPING1, TNFSF10	17	0.00059915	C1R, C1S, C2, C4BPA, C4BPB, C6, C9, CCL16, CCL4, CRP, CXCL13, CXCL9, HLA-DRA, MBL2, PZP, SERPING1, TNFSF10	3.53872e-06
GO:0006069	ethanol oxidation	6	4	3.8283e-06	ADH1A, ADH1C, ADH4, ADH6	4	2.9034e-05	ADH1A, ADH1C, ADH4, ADH6	4	0.00011016	ADH1A, ADH1C, ADH4, ADH6	4	0.00050022	ADH1A, ADH1C, ADH4, ADH6	3.82829e-06
GO:0002920	regulation of humoral immune response	29	4	0.0022882	CFH, CFHR5, CRP, MBL2	7	4.3974e-06	C1S, CFH, CFHR5, CRP, FCN2, MASP2, MBL2	7	4.6188e-05	C1S, CFH, CFHR5, CRP, FCN2, MASP2, MBL2	9	5.1862e-06	C1S, CFH, CFHR5, CFI, CRP, FCN2, MASP1, MASP2, MBL2	4.39737e-06
GO:0005342	organic acid transmembrane transporter activity	153	6	0.016193	AKR1C4, SLC13A5, SLC38A4, SLC6A1, SLCO1B1, SLCO1B3	7	0.075403	AKR1C4, SLC13A5, SLC38A4, SLC6A1, SLC6A12, SLCO1B1, SLCO1B3	11	0.0041522	AKR1C4, SERPINA7, SLC13A5, SLC25A18, SLC38A3, SLC38A4, SLC6A1, SLC6A12, SLC6A16, SLCO1B1, SLCO1B3	19	4.6388e-06	ABCB11, AKR1C4, SERPINA7, SFXN2, SLC13A5, SLC16A2, SLC1A2, SLC25A13, SLC25A15, SLC25A18, SLC38A3, SLC38A4, SLC43A1, SLC6A1, SLC6A12, SLC6A16, SLC7A2, SLCO1B1, SLCO1B3	4.63882e-06
GO:0030195	negative regulation of blood coagulation	31	1	1	KLKB1	6	0.00013389	CPN1, KLKB1, PZP, SERPINC1, SERPIND1, SERPINF2	8	4.6396e-06	CPN1, KLKB1, PROC, PZP, SERPINA10, SERPINC1, SERPIND1, SERPINF2	9	9.4268e-06	CPN1, F7, KLKB1, PROC, PZP, SERPINA10, SERPINC1, SERPIND1, SERPINF2	4.63958e-06
GO:0015849	organic acid transport	220	7	0.017563	ABCB4, AKR1C4, SLC13A5, SLC38A4, SLC6A1, SLCO1B1, SLCO1B3	9	0.045929	ABCB4, AKR1C4, S100A8, SLC13A5, SLC38A4, SLC6A1, SLC6A12, SLCO1B1, SLCO1B3	13	0.0065945	ABCB4, AKR1C4, PLA2G2A, S100A8, SLC13A5, SLC23A2, SLC25A18, SLC38A3, SLC38A4, SLC6A1, SLC6A12, SLCO1B1, SLCO1B3	23	4.7812e-06	ABCB11, ABCB4, ABCC6, AKR1C4, CD36, PLA2G2A, S100A8, SGK1, SLC13A5, SLC16A2, SLC1A2, SLC23A2, SLC25A13, SLC25A15, SLC25A18, SLC38A3, SLC38A4, SLC43A1, SLC6A1, SLC6A12, SLC7A2, SLCO1B1, SLCO1B3	4.78116e-06
GO:0002376	immune system process	2074	23	0.070343	ABCB4, AQP9, C1R, C4BPA, C6, C8A, C8B, C9, CD14, CFH, CFHR2, CFHR5, CRP, FOS, HLA-DPA1, HPR, HRG, IGJ, LECT2, LRG1, MBL2, PON1, RARRES2	51	2.3345e-05	ABCB4, ANG, AQP9, BLNK, C1R, C1S, C2, C4BPA, C4BPB, C6, C8A, C8B, C9, CCL16, CD14, CFH, CFHR2, CFHR5, CPN1, CRP, CXCL13, DHODH, DNASE1L3, EGR1, FCN2, FCN3, FOS, HLA-DPA1, HLA-DRA, HLF, HPR, HRG, IGJ, IL1RAP, KNG1, LECT2, LEPR, LRG1, MASP2, MBL2, NDRG2, PON1, PON3, PZP, RARRES2, S100A8, SELE, SERPINA6, SERPINC1, SERPINF1, SERPING1	66	5.1926e-05	ABCA9, ABCB4, AGTR1, ANG, AQP9, BLNK, C1R, C1S, C2, C4BPA, C4BPB, C5, C6, C8A, C8B, C9, CCL16, CD14, CFH, CFHR2, CFHR5, CPN1, CRP, CXCL13, CXCL9, DHODH, DNASE1L3, EGR1, FCN2, FCN3, FOS, HLA-DPA1, HLA-DQA1, HLA-DRA, HLF, HPR, HPX, HRG, IGJ, IL1RAP, KNG1, LECT2, LEPR, LRG1, MASP2, MBL2, NDRG2, NR4A2, NT5E, PLA2G2A, PLG, PON1, PON3, PZP, RARRES2, S100A8, S1PR1, SELE, SERPINA6, SERPINC1, SERPINF1, SE…	98	4.8151e-06	ABCA9, ABCB4, AGTR1, ANG, AQP9, BLNK, C1R, C1S, C2, C3, C4BPA, C4BPB, C5, C6, C8A, C8B, C9, CCL16, CCL4, CD14, CD1D, CEBPD, CFH, CFHR2, CFHR5, CFI, CHI3L1, CLEC4G, CLEC4M, CPN1, CRP, CTSF, CXCL12, CXCL13, CXCL2, CXCL9, DHODH, DNASE1L3, EFNA1, EGR1, FCAMR, FCGR2B, FCGR3B, FCN2, FCN3, FES, FOLH1, FOS, HERC5, HLA-DPA1, HLA-DQA1, HLA-DQB1, HLA-DRA, HLA-DRB1, HLF, HPR, HPRT1, HPX, HRG, HRSP12, IGJ, IL…	4.8151e-06
GO:0044271	cellular nitrogen compound biosynthetic process	614	6	1	AZGP1, BHMT, CRP, CYP3A4, PON1, RARRES2	14	0.28742	ADRB2, AR, AZGP1, BHMT, CRP, CYP3A4, DHODH, GLS2, KNG1, MAT1A, PON1, RARRES2, SERPINA6, SHBG	26	0.0016817	ADRB2, ADSSL1, ALAS1, AR, AZGP1, BHMT, C5, CPS1, CRP, CSAD, CYP3A4, DHODH, GLS2, KNG1, MAT1A, MLXIPL, NT5E, PLG, PON1, PRODH2, RARRES2, S1PR1, SERPINA4, SERPINA6, SHBG, TNFSF10	42	6.0819e-06	ADRA1A, ADRB2, ADSSL1, ALAD, ALAS1, ALDH2, AR, ATP6V0E2, AZGP1, BHMT, C3, C5, CPS1, CRP, CSAD, CXCL12, CYP3A4, DHODH, ETNK2, F2, GCAT, GLS2, GPHN, HPRT1, KNG1, MAT1A, MLXIPL, MUT, NT5E, PHGDH, PLG, PON1, PRODH2, RARRES2, S1PR1, SERPINA4, SERPINA6, SHBG, SLC25A13, SLC25A15, SULT1A2, TNFSF10	6.08191e-06
GO:0006006	glucose metabolic process	174	4	0.41468	CNDP1, GYS2, LIPC, PCK1	9	0.011428	ADRB2, CNDP1, DCXR, G6PC, GYS2, LEPR, LIPC, PCK1, SLC2A2	16	6.852e-06	ADRB2, CA5A, CNDP1, DCXR, FBP1, G6PC, GCKR, GYS2, LDHD, LEPR, LIPC, MLXIPL, PCK1, PCK2, PDK4, SLC2A2	19	3.0594e-05	ADRB2, CA5A, CNDP1, DCXR, ENPP1, FBP1, G6PC, GBA3, GCKR, GYS2, LDHD, LEPR, LIPC, MLXIPL, PC, PCK1, PCK2, PDK4, SLC2A2	6.85199e-06
GO:0009719	response to endogenous stimulus	1133	12	0.59946	AZGP1, CD14, CDO1, CRP, CYP2C8, CYP3A4, CYP3A43, CYP7A1, F9, FOS, GADD45G, MBL2	29	0.0043961	ADRB2, AR, ARRDC3, AZGP1, CD14, CDO1, CP, CRP, CXCL13, CYP2A6, CYP2C8, CYP3A4, CYP3A43, CYP4A11, CYP7A1, DNAJC12, EGR1, F12, F9, FOS, GADD45G, GRB14, KMO, LEPR, MASP2, MBL2, NDRG2, SELE, SHBG	42	0.00019592	ADRB2, ALAS1, AR, ARRDC3, AZGP1, CD14, CDO1, CP, CRP, CXCL13, CYP2A6, CYP2C8, CYP3A4, CYP3A43, CYP3A5, CYP4A11, CYP7A1, DNAJC12, EGR1, F12, F9, FOS, GADD45G, GRB14, IGFALS, INHBB, KLF9, KMO, LEPR, MASP2, MBL2, NDRG2, NR4A2, PDK4, PEMT, S1PR1, SELE, SELENBP1, SERPINA7, SHBG, SLC23A2, TNFSF10	63	7.3834e-06	ADRB2, ALAS1, ALDH2, AR, ARRDC3, AZGP1, C3, CD14, CD36, CDO1, CP, CRHBP, CRP, CXCL12, CXCL13, CYP27A1, CYP2A6, CYP2C8, CYP3A4, CYP3A43, CYP3A5, CYP4A11, CYP4X1, CYP4Z1, CYP7A1, DIO1, DNAJC12, EGR1, ENPP1, F12, F7, F9, FCGR3B, FOLH1, FOS, FOXO1, GADD45G, GRB14, IGFALS, INHBB, JUN, KLF9, KMO, LEPR, MAP3K5, MASP2, MBL2, MMACHC, NDRG2, NR4A2, PDK4, PEMT, PLIN1, S1PR1, SELE, SELENBP1, SERPINA7, SGK1, …	7.38343e-06
GO:0080134	regulation of response to stress	744	7	1	CFH, CFHR5, CRP, GADD45G, HRG, KLKB1, MBL2	23	0.0017827	BLNK, C1S, C4BPB, CFH, CFHR5, CPN1, CRP, CYP2J2, FCN2, GADD45G, HRG, IGF1, IL1RAP, KLKB1, KNG1, MASP2, MBL2, PZP, SERPINA5, SERPINC1, SERPIND1, SERPINF1, SERPINF2	35	8.4595e-06	BLNK, C1S, C4BPB, C5, CFH, CFHR5, CPN1, CRP, CYP2J2, FCN2, GADD45G, HRG, IGF1, IL1RAP, KLKB1, KNG1, MASP2, MBL2, NR4A2, NT5E, PROC, PROX1, PROZ, PZP, RARRES3, SERPINA10, SERPINA4, SERPINA5, SERPINC1, SERPIND1, SERPINF1, SERPINF2, TNFSF10, TNFSF14, XAF1	45	5.4974e-05	ALDH2, BLNK, C1S, C4BPB, C5, CCL4, CFH, CFHR5, CFI, CLEC4G, CPN1, CRP, CXCL12, CYP2J2, F7, FCN2, GADD45G, HRG, IGF1, IL1RAP, KLKB1, KNG1, MAP3K5, MASP1, MASP2, MBL2, NR4A2, NT5E, PROC, PROX1, PROZ, PZP, RARRES3, SERPINA10, SERPINA4, SERPINA5, SERPINC1, SERPIND1, SERPINF1, SERPINF2, SGK1, TNFRSF1B, TNFSF10, TNFSF14, XAF1	8.4595e-06
GO:0005579	membrane attack complex	7	4	8.5575e-06	C6, C8A, C8B, C9	4	6.5506e-05	C6, C8A, C8B, C9	4	0.00023439	C6, C8A, C8B, C9	4	0.0010056	C6, C8A, C8B, C9	8.55749e-06
GO:0070613	regulation of protein processing	48	5	0.00099423	CFH, CFHR5, CRP, KLKB1, MBL2	8	9.7479e-06	C1S, CFH, CFHR5, CRP, FCN2, KLKB1, MASP2, MBL2	8	0.00012917	C1S, CFH, CFHR5, CRP, FCN2, KLKB1, MASP2, MBL2	10	4.811e-05	C1S, CFH, CFHR5, CFI, CRP, FCN2, KLKB1, MASP1, MASP2, MBL2	9.74789e-06
GO:0042493	response to drug	867	18	0.00029539	ABCB4, APOA5, AZGP1, BCHE, CRP, CYP1A2, CYP26A1, CYP2B6, CYP2C8, CYP3A4, CYP3A43, DPYS, F5, HSD11B1, KCNN2, SLC22A1, SLCO1B1, SLCO1B3	28	0.00012308	ABCB4, APOA5, AR, AZGP1, BCHE, CRP, CYP1A2, CYP26A1, CYP2B6, CYP2C8, CYP2J2, CYP3A4, CYP3A43, DHODH, DNASE1L3, DPYS, EGR1, EPHX1, F11, F5, FOSB, GADD45B, HSD11B1, KCNN2, SLC22A1, SLC47A1, SLCO1B1, SLCO1B3	37	3.6761e-05	ABCB4, APOA5, AR, ATF5, AZGP1, BCHE, CRP, CYP1A2, CYP26A1, CYP2B6, CYP2C8, CYP2J2, CYP3A4, CYP3A43, CYP3A5, DHODH, DNASE1L3, DPYS, EGR1, EPHX1, F11, F5, FOSB, GADD45B, HSD11B1, KCNN2, NR4A2, NT5E, PANK1, PDK4, SLC22A1, SLC22A7, SLC23A2, SLC47A1, SLCO1B1, SLCO1B3, TNFSF10	52	1.074e-05	ABCB11, ABCB4, ABCC6, ACADM, APOA5, AR, ATF5, ATF7IP2, AZGP1, BCHE, CD36, CRP, CYP1A2, CYP26A1, CYP27A1, CYP2B6, CYP2C8, CYP2J2, CYP3A4, CYP3A43, CYP3A5, CYP4X1, DHODH, DNASE1L3, DPYD, DPYS, EGR1, EPHX1, F11, F5, FOSB, GADD45B, HPRT1, HSD11B1, IFITM1, KCNN2, NR4A2, NT5E, PANK1, PDK4, PER3, SLC1A2, SLC22A1, SLC22A7, SLC23A2, SLC47A1, SLCO1B1, SLCO1B3, ST6GAL1, TNFRSF1B, TNFSF10, TRPV1	1.07396e-05
GO:0016903	oxidoreductase activity, acting on the aldehyde or oxo group of donors	41	4	0.0067185	ADH1C, ADH4, ALDH8A1, CYP1A2	4	0.048539	ADH1C, ADH4, ALDH8A1, CYP1A2	6	0.0039518	ADH1C, ADH4, ALDH6A1, ALDH8A1, CYP1A2, OGDHL	10	1.0998e-05	ADH1C, ADH4, ALDH2, ALDH5A1, ALDH6A1, ALDH7A1, ALDH8A1, CYP1A2, DHTKD1, OGDHL	1.09981e-05
GO:0006775	fat-soluble vitamin metabolic process	43	6	3.4722e-05	ADH1A, ADH4, CYP1A2, CYP2C8, CYP4F2, RDH16	6	0.00082468	ADH1A, ADH4, CYP1A2, CYP2C8, CYP4F2, RDH16	8	5.7778e-05	ADH1A, ADH4, BCO2, CYP1A2, CYP2C8, CYP4F2, RBP5, RDH16	10	1.7524e-05	ADH1A, ADH4, BCO2, CD1D, CYP1A2, CYP27A1, CYP2C8, CYP4F2, RBP5, RDH16	1.75243e-05
GO:0008289	lipid binding	437	13	0.00020897	ADH4, APOA5, APOF, AZGP1, C9, CD14, CRP, CYP2C9, CYP3A4, F5, F9, MBL2, PON1	20	2.7681e-05	ADH4, APOA5, APOF, AR, AZGP1, C9, CD14, CRP, CYP2C9, CYP3A4, F5, F9, FCN2, MBL2, PON1, S100A8, SELE, SERPINA5, SERPINA6, SHBG	25	1.8763e-05	ADH4, APOA5, APOF, AR, AZGP1, BDH1, C9, CD14, CRP, CYP2C9, CYP3A4, F5, F9, FCN2, GCDH, MBL2, PLG, PON1, RBP5, S100A8, S1PR1, SELE, SERPINA5, SERPINA6, SHBG	32	4.6049e-05	ACADM, ADH4, APOA5, APOF, AR, AZGP1, BDH1, C9, CD14, CD1D, CD36, CRP, CYP2C9, CYP3A4, F5, F7, F9, FCN2, FES, GCDH, MBL2, PLG, PON1, RBP5, S100A8, S1PR1, SEC14L4, SELE, SERPINA5, SERPINA6, SHBG, TRPV1	1.87633e-05
GO:0019439	aromatic compound catabolic process	26	1	1	IDO2	4	0.011538	AADAT, ALDH1L1, IDO2, KMO	4	0.031306	AADAT, ALDH1L1, IDO2, KMO	8	2.7758e-05	AADAT, ALDH1L1, FAH, HAAO, IDO2, KMO, MASP1, SULT1A2	2.77577e-05
GO:0051239	regulation of multicellular organismal process	1699	14	1	ABCG5, APOF, AZGP1, BCHE, CD14, CRP, CYP3A4, F5, FOS, HRG, KLKB1, LPA, MBL2, PON1	36	0.018442	ABCG5, ADRB2, APOF, AZGP1, BCHE, BLNK, C4BPB, CCL16, CD14, CPN1, CRP, CXCL13, CYP2J2, CYP3A4, EGR1, F5, FOS, FXYD1, GPLD1, HRG, IGF1, KLKB1, KNG1, LEPR, LPA, MBL2, NDRG2, PON1, PPARGC1A, PZP, SELE, SERPINA5, SERPINC1, SERPIND1, SERPINF1, SERPINF2	58	3.2947e-05	ABCG5, ADRB2, AGTR1, APOF, AZGP1, BCHE, BLNK, C4BPB, C5, CCL16, CD14, COL18A1, CPN1, CRP, CXCL13, CXCL9, CYP2J2, CYP3A4, DSG1, EGR1, F5, FOS, FXYD1, GPLD1, HLA-DQA1, HRG, IGF1, IGFBP2, IGFBP4, INHBB, KLKB1, KNG1, LEPR, LPA, MBL2, NDRG2, NR4A2, NT5E, PDK4, PLG, PON1, PPARGC1A, PROC, PROX1, PROZ, PZP, S1PR1, SELE, SERPINA10, SERPINA4, SERPINA5, SERPINC1, SERPIND1, SERPINF1, SERPINF2, SKAP1, TNFSF10…	75	0.001416	ABCG5, ADRB2, AGTR1, ALDH2, APOF, AZGP1, BCHE, BLNK, C3, C4BPB, C5, CCL16, CCL4, CD14, CD1D, CD36, COL18A1, CPN1, CRP, CXCL12, CXCL13, CXCL9, CYP2J2, CYP3A4, DSG1, DUSP10, EFNA1, EGR1, F2, F5, F7, FCGR2B, FCGR3B, FOS, FXYD1, GPLD1, HLA-DQA1, HRG, IGF1, IGFBP2, IGFBP4, INHBB, JUN, KLKB1, KNG1, LEPR, LPA, MAFB, MAP3K5, MBL2, NDRG2, NR4A2, NT5E, PDK4, PLG, PON1, PPARGC1A, PROC, PROX1, PROZ, PZP, S1P…	3.29468e-05
GO:0005215	transporter activity	1239	19	0.0057947	ABCA8, ABCB4, ABCG5, AFM, AKR1C4, APOA5, APOF, AQP9, C14orf68, C9, KCNN2, LPA, SLC13A5, SLC17A2, SLC22A1, SLC38A4, SLC6A1, SLCO1B1, SLCO1B3	30	0.0074247	ABCA6, ABCA8, ABCB4, ABCG5, AFM, AKR1C4, ANO1, APOA5, APOF, APOM, AQP9, C14orf68, C9, FXYD1, HBB, KCNN2, LPA, S100A8, SERPINA6, SLC13A5, SLC17A2, SLC22A1, SLC2A2, SLC38A4, SLC47A1, SLC6A1, SLC6A12, SLCO1B1, SLCO1B3, TTPA	41	0.0028482	ABCA6, ABCA8, ABCA9, ABCB4, ABCG5, ABCG8, AFM, AKR1C4, ANO1, APOA5, APOF, APOM, AQP9, C14orf68, C9, FXYD1, HBB, HPX, KCNN2, KCNT2, LPA, PLSCR4, S100A8, SERPINA6, SERPINA7, SLC13A5, SLC17A2, SLC22A1, SLC22A7, SLC23A2, SLC25A18, SLC2A2, SLC38A3, SLC38A4, SLC47A1, SLC6A1, SLC6A12, SLC6A16, SLCO1B1, SLCO1B3, TTPA	65	3.3238e-05	ABCA6, ABCA8, ABCA9, ABCB11, ABCB4, ABCC6, ABCG5, ABCG8, AFM, AKR1C4, ANO1, APOA5, APOF, APOM, AQP9, ATP2B2, ATP6V0E2, C14orf68, C9, CD36, CETP, FXYD1, HBB, HPX, ITPR2, KCNN2, KCNT2, LPA, PLSCR4, RGN, S100A8, SERPINA6, SERPINA7, SFXN2, SLC13A5, SLC16A2, SLC17A2, SLC1A2, SLC22A1, SLC22A7, SLC23A2, SLC25A13, SLC25A15, SLC25A18, SLC25A25, SLC25A27, SLC25A37, SLC2A10, SLC2A2, SLC38A3, SLC38A4, SLC39A…	3.32383e-05
GO:0048583	regulation of response to stimulus	2407	21	0.64997	AQP9, AZGP1, C1R, C4BPA, C6, C8A, C8B, C9, CD14, CFH, CFHR2, CFHR5, CRP, CYP2E1, GADD45G, HRG, KLKB1, LPA, MBL2, RARRES2, TFR2	54	0.00014503	ADRB2, AQP9, AR, AZGP1, BLNK, C1R, C1S, C2, C4BPA, C4BPB, C6, C8A, C8B, C9, CAT, CCL16, CD14, CFH, CFHR2, CFHR5, CPN1, CRP, CXCL13, CYP2E1, CYP2J2, FCN2, FCN3, GADD45B, GADD45G, GRB14, GREM2, HFE2, HRG, IGF1, IL1RAP, KLKB1, KNG1, LEPR, LPA, MASP2, MBL2, NDRG2, PZP, RARRES2, S100A8, SELE, SERPINA5, SERPINC1, SERPIND1, SERPINF1, SERPINF2, SERPING1, SLC2A2, TFR2	74	3.4489e-05	ADRB2, AGTR1, AQP9, AR, AZGP1, BLNK, C1R, C1S, C2, C4BPA, C4BPB, C5, C6, C8A, C8B, C9, CAT, CCL16, CD14, CFH, CFHR2, CFHR5, CPN1, CRP, CXCL13, CXCL9, CYP2E1, CYP2J2, DIRAS3, DSG1, FCN2, FCN3, GADD45B, GADD45G, GRB14, GREM2, HFE2, HRG, IGF1, IL1RAP, KLF9, KLKB1, KNG1, LEPR, LPA, MASP2, MBL2, NDRG2, NR4A2, NT5E, PLG, PROC, PROX1, PROZ, PZP, RARRES2, RARRES3, S100A8, S1PR1, SELE, SERPINA10, SERPINA4…	98	0.0017952	ADRA1A, ADRB2, AGTR1, ALDH2, AMBP, AQP9, AR, AVPR1A, AZGP1, BLNK, C1R, C1S, C2, C3, C4BPA, C4BPB, C5, C6, C8A, C8B, C9, CAT, CCL16, CCL4, CD14, CFH, CFHR2, CFHR5, CFI, CHI3L1, CLEC1B, CLEC4G, CPN1, CRP, CXCL12, CXCL13, CXCL9, CYP2E1, CYP2J2, DIRAS3, DSG1, DUSP10, EFNA1, ENPP1, ENPP2, F2, F7, FCGR2B, FCGR3B, FCN2, FCN3, FOXO1, GADD45B, GADD45G, GRB14, GREM2, HFE2, HRG, IGF1, IL1RAP, KLF9, KLKB1, K…	3.44886e-05
GO:0009069	serine family amino acid metabolic process	36	4	0.004387	AGXT, BHMT, CDO1, SDS	4	0.032189	AGXT, BHMT, CDO1, SDS	5	0.014574	AGXT, BHMT, CDO1, CTH, SDS	9	3.5295e-05	AGXT, AMT, BHMT, CDO1, CTH, GCAT, GRHPR, PHGDH, SDS	3.52954e-05
GO:0008015	blood circulation	333	4	1	ACSM3, CYP4F2, LPA, PON1	15	0.00081484	ACSM3, ADRB2, ANG, CYP2J2, CYP4A11, CYP4F2, F12, FXYD1, HBB, IGF1, KNG1, LPA, PON1, PPARGC1A, SERPING1	21	3.6588e-05	ACSM3, ADRB2, AGTR1, ANG, C5, CYP2J2, CYP3A5, CYP4A11, CYP4F2, F12, FXYD1, HBB, IGF1, KNG1, LPA, PON1, PPARGC1A, PROC, PROX1, SERPINA4, SERPING1	24	0.0010346	ACSM3, ADRB2, AGTR1, ALDH2, ANG, C5, CXCL12, CYP2J2, CYP3A5, CYP4A11, CYP4F2, F12, FXYD1, HBB, IGF1, KNG1, LPA, PON1, PPARGC1A, PROC, PROX1, SERPINA4, SERPING1, SGK1	3.65881e-05
GO:0008395	steroid hydroxylase activity	19	4	0.00052331	CYP2C9, CYP3A4, CYP3A43, CYP7A1	5	0.0001933	CYP2C9, CYP39A1, CYP3A4, CYP3A43, CYP7A1	6	5.3404e-05	CYP2C9, CYP39A1, CYP3A4, CYP3A43, CYP3A5, CYP7A1	7	3.6931e-05	CYP27A1, CYP2C9, CYP39A1, CYP3A4, CYP3A43, CYP3A5, CYP7A1	3.69315e-05
GO:0017143	insecticide metabolic process	3	3	3.7801e-05	AKR1C4, CYP2C8, PON1	3	0.00014496	AKR1C4, CYP2C8, PON1	3	0.00039406	AKR1C4, CYP2C8, PON1	3	0.0010989	AKR1C4, CYP2C8, PON1	3.78007e-05
GO:0051707	response to other organism	1165	14	0.22267	ABCB4, C4BPA, C6, C8A, C9, CD14, CFH, CFHR2, CRP, HPR, IGJ, MBL2, PGLYRP2, RARRES2	28	0.013	ABCB4, ANG, C2, C4BPA, C4BPB, C6, C8A, C8orf4, C9, CCL16, CD14, CFH, CFHR2, CRP, CXCL13, F12, FCN2, GADD45B, HLA-DRA, HPR, IGJ, KNG1, MASP2, MBL2, PGLYRP2, PON3, RARRES2, SERPINA5	37	0.012097	ABCB4, ANG, C2, C4BPA, C4BPB, C5, C6, C8A, C8orf4, C9, CCL16, CD14, CFH, CFHR2, CRP, CXCL13, CXCL9, F12, FCN2, FGL2, GADD45B, HLA-DQA1, HLA-DRA, HPR, HPX, IGJ, KNG1, MASP2, MBL2, NR4A2, PGLYRP2, PLA2G2A, PON3, RARRES2, SERPINA5, SLC23A2, TNFSF10	62	3.8477e-05	ABCB4, AMBP, ANG, BRP44L, C2, C3, C4BPA, C4BPB, C5, C6, C8A, C8orf4, C9, CCL16, CCL4, CD14, CD1D, CETP, CFH, CFHR2, CHI3L1, CLEC4G, CLEC4M, CRP, CXCL12, CXCL13, CXCL2, CXCL9, ENPP2, F12, FCGR3B, FCN2, FGL2, GADD45B, HERC5, HLA-DQA1, HLA-DQB1, HLA-DRA, HLA-DRB1, HPR, HPX, IFIT1, IFITM1, IGJ, IL33, KNG1, LRRK2, MAP3K5, MASP1, MASP2, MBL2, NR4A2, PGLYRP2, PLA2G2A, PON3, RARRES2, SERPINA5, SLC23A2, S…	3.84766e-05
GO:0015171	amino acid transmembrane transporter activity	98	3	0.43169	SLC38A4, SLC6A1, SLCO1B1	4	0.42224	SLC38A4, SLC6A1, SLC6A12, SLCO1B1	8	0.012536	SERPINA7, SLC25A18, SLC38A3, SLC38A4, SLC6A1, SLC6A12, SLC6A16, SLCO1B1	14	4.0059e-05	SERPINA7, SLC16A2, SLC1A2, SLC25A13, SLC25A15, SLC25A18, SLC38A3, SLC38A4, SLC43A1, SLC6A1, SLC6A12, SLC6A16, SLC7A2, SLCO1B1	4.00592e-05
GO:0044237	cellular metabolic process	8623	59	0.70566	ACSM3, ACSM5, ADH1A, ADH1C, ADH4, AGXT, AKR1C4, ALDH8A1, APOA5, APOF, AQP9, AZGP1, BCHE, BHMT, C14orf68, C9, CD14, CDO1, CFHR5, CNDP1, CRP, CYP1A2, CYP26A1, CYP2B6, CYP2C19, CYP2C8, CYP2C9, CYP2E1, CYP3A4, CYP4F2, CYP7A1, DMGDH, DPYS, EGR2, FETUB, FMO3, FOS, GADD45G, GLYAT, GNMT, GYS2, HRG, HSD11B1, HSD17B6, IDO2, KLKB1, LIPC, LPA, MBL2, PCK1, PON1, RARRES2, RDH16, SDS, SLC13A5, SLC17A2, SLC22A1,…	124	0.04118	AADAT, ACSM3, ACSM5, ADH1A, ADH1C, ADH4, ADRB2, AGXT, AKR1C4, AKR1D1, ALDH1L1, ALDH8A1, AMDHD1, ANG, APOA5, APOF, APOM, AQP9, AR, AZGP1, BBOX1, BCHE, BHMT, BLNK, C14orf68, C8orf4, C9, CAT, CD14, CDO1, CFHR5, CNDP1, CP, CPEB3, CRP, CXCL13, CYP1A2, CYP26A1, CYP2A6, CYP2A7, CYP2B6, CYP2C19, CYP2C8, CYP2C9, CYP2E1, CYP2J2, CYP39A1, CYP3A4, CYP4A11, CYP4F2, CYP4V2, CYP7A1, DAO, DCXR, DHDPSL, DHODH, DM…	184	0.0015663	AADAT, ABCA9, ACADSB, ACOX2, ACSM3, ACSM5, ADH1A, ADH1C, ADH4, ADRB2, ADSSL1, AGTR1, AGXT, AKR1C4, AKR1D1, ALAS1, ALDH1L1, ALDH6A1, ALDH8A1, AMDHD1, ANG, APOA5, APOF, APOM, AQP9, AR, ASB9, ATF5, AZGP1, BBOX1, BCHE, BCO2, BDH1, BHMT, BLNK, C14orf68, C5, C8orf4, C9, CA5A, CAT, CD14, CDO1, CFHR5, CNDP1, CP, CPEB3, CPS1, CRP, CSAD, CTH, CXCL13, CXCL9, CYP1A2, CYP26A1, CYP2A6, CYP2A7, CYP2B6, CYP2C19,…	290	4.4834e-05	AADAT, AASS, ABCA9, ABCB11, ABCC6, ACADM, ACADSB, ACAT1, ACOX2, ACSM3, ACSM5, ADH1A, ADH1C, ADH4, ADRA1A, ADRB2, ADSSL1, AGTR1, AGXT, AGXT2, AKR1C4, AKR1D1, ALAD, ALAS1, ALDH1L1, ALDH2, ALDH5A1, ALDH6A1, ALDH7A1, ALDH8A1, AMBP, AMDHD1, AMT, ANG, APOA5, APOF, APOM, AQP9, AR, ASB9, ASPA, ATF5, ATF7IP2, ATP6V0E2, AVPR1A, AZGP1, B3GAT1, BBOX1, BCHE, BCO2, BDH1, BHMT, BLNK, C14orf68, C3, C5, C8orf4, C…	4.48336e-05
GO:0010876	lipid localization	202	8	0.0022945	ABCB4, ABCG5, APOA5, APOF, AZGP1, CD14, PON1, SLCO1B1	13	8.3897e-05	ABCA6, ABCB4, ABCG5, APOA5, APOF, APOM, AZGP1, CD14, LCAT, LEPR, PON1, S100A8, SLCO1B1	16	4.6186e-05	ABCA6, ABCA9, ABCB4, ABCG5, ABCG8, APOA5, APOF, APOM, AZGP1, CD14, LCAT, LEPR, PLA2G2A, PON1, S100A8, SLCO1B1	20	6.4224e-05	ABCA6, ABCA9, ABCB4, ABCG5, ABCG8, APOA5, APOF, APOM, AZGP1, CD14, CD36, CETP, CYP27A1, EPHX2, LCAT, LEPR, PLA2G2A, PON1, S100A8, SLCO1B1	4.61861e-05
GO:0006575	cellular modified amino acid metabolic process	100	4	0.11663	CDO1, DMGDH, IDO2, PON1	7	0.0093627	AADAT, CDO1, DHDPSL, DMGDH, IDO2, MAT1A, PON1	9	0.0034347	AADAT, CDO1, DHDPSL, DMGDH, IDO2, MAT1A, PANK1, PEMT, PON1	14	4.9329e-05	AADAT, CDO1, DHDPSL, DIO1, DMGDH, IDO2, MAT1A, MUT, PANK1, PEMT, PON1, SLC16A2, SLC25A13, SULT1E1	4.93293e-05
GO:0051917	regulation of fibrinolysis	13	1	1	KLKB1	4	0.00094148	CPN1, KLKB1, PZP, SERPINF2	5	0.00014533	CPN1, KLKB1, PROC, PZP, SERPINF2	6	4.9502e-05	CPN1, F7, KLKB1, PROC, PZP, SERPINF2	4.9502e-05
GO:0009607	response to biotic stimulus	1231	14	0.31824	ABCB4, C4BPA, C6, C8A, C9, CD14, CFH, CFHR2, CRP, HPR, IGJ, MBL2, PGLYRP2, RARRES2	28	0.026991	ABCB4, ANG, C2, C4BPA, C4BPB, C6, C8A, C8orf4, C9, CCL16, CD14, CFH, CFHR2, CRP, CXCL13, F12, FCN2, GADD45B, HLA-DRA, HPR, IGJ, KNG1, MASP2, MBL2, PGLYRP2, PON3, RARRES2, SERPINA5	37	0.026339	ABCB4, ANG, C2, C4BPA, C4BPB, C5, C6, C8A, C8orf4, C9, CCL16, CD14, CFH, CFHR2, CRP, CXCL13, CXCL9, F12, FCN2, FGL2, GADD45B, HLA-DQA1, HLA-DRA, HPR, HPX, IGJ, KNG1, MASP2, MBL2, NR4A2, PGLYRP2, PLA2G2A, PON3, RARRES2, SERPINA5, SLC23A2, TNFSF10	64	5.2382e-05	ABCB4, AMBP, ANG, BRP44L, C2, C3, C4BPA, C4BPB, C5, C6, C8A, C8orf4, C9, CCL16, CCL4, CD14, CD1D, CD36, CETP, CFH, CFHR2, CHI3L1, CLEC4G, CLEC4M, CRP, CXCL12, CXCL13, CXCL2, CXCL9, ENPP2, F12, FCGR3B, FCN2, FGL2, GADD45B, HERC5, HLA-DQA1, HLA-DQB1, HLA-DRA, HLA-DRB1, HPR, HPX, IFIT1, IFITM1, IGJ, IL33, KNG1, LRRK2, MAP3K5, MASP1, MASP2, MBL2, NR4A2, PGLYRP2, PLA2G2A, PON3, RARRES2, SERPINA5, SLC2…	5.23815e-05
GO:0008203	cholesterol metabolic process	113	8	5.4012e-05	ABCG5, APOA5, APOF, CYP3A4, CYP7A1, HSD11B1, PON1, SLC13A5	10	8.8502e-05	ABCG5, ADRB2, APOA5, APOF, CYP3A4, CYP7A1, HSD11B1, LCAT, PON1, SLC13A5	11	0.00032943	ABCA9, ABCG5, ADRB2, APOA5, APOF, CYP3A4, CYP7A1, HSD11B1, LCAT, PON1, SLC13A5	13	0.00081565	ABCA9, ABCG5, ADRB2, APOA5, APOF, CETP, CYP27A1, CYP3A4, CYP7A1, HSD11B1, LCAT, PON1, SLC13A5	5.40123e-05
GO:0016614	oxidoreductase activity, acting on CH-OH group of donors	117	7	0.00068132	ADH1A, ADH1C, ADH4, ADH6, AKR1C4, HSD11B1, RDH16	9	0.00081168	ADH1A, ADH1C, ADH4, ADH6, AKR1C4, DCXR, HAO2, HSD11B1, RDH16	11	0.00043822	ADH1A, ADH1C, ADH4, ADH6, AKR1C4, BDH1, DCXR, HAO2, HSD11B1, LDHD, RDH16	15	6.0812e-05	ADH1A, ADH1C, ADH4, ADH6, AKR1C4, BDH1, DCXR, EHHADH, GRHPR, HAO2, HSD11B1, HSD17B8, LDHD, PHGDH, RDH16	6.0812e-05
GO:0005739	mitochondrion	875	9	1	ACSM3, ACSM5, AGXT2L1, C14orf68, CYP2E1, DMGDH, GLYAT, HMGCS2, TFR2	12	1	ACSM3, ACSM5, AGXT2L1, C14orf68, CYP2E1, DHODH, DMGDH, GLS2, GLYAT, HMGCS2, MTHFD1, TFR2	26	0.11841	ACADSB, ACSM3, ACSM5, AGXT2L1, ALAS1, ALDH6A1, ASB9, BDH1, C14orf68, CA5A, CYP2E1, DHODH, DMGDH, GCDH, GLS2, GLYAT, HMGCS2, LDHD, MTHFD1, OGDHL, PCK2, PDK4, PEMT, PRODH2, SLC25A18, TFR2	50	6.591e-05	AASS, ACADM, ACADSB, ACAT1, ACSM3, ACSM5, ADHFE1, AGXT2, AGXT2L1, ALAS1, ALDH2, ALDH6A1, AMT, ASB9, BDH1, BRP44L, C14orf68, CA5A, CYP27A1, CYP2E1, DHODH, DHTKD1, DMGDH, FOLH1, GCAT, GCDH, GLS2, GLYAT, GLYCTK, HMGCS2, IVD, LDHD, LRRK2, MTHFD1, MUT, NTHL1, OGDHL, PC, PCK2, PDK4, PEMT, PRODH2, SFXN2, SLC25A13, SLC25A15, SLC25A18, SLC25A25, SLC25A27, SLC25A37, TFR2	6.59095e-05
GO:0005496	steroid binding	62	4	0.025759	APOF, CRP, CYP2C9, CYP3A4	8	6.6161e-05	APOF, AR, CRP, CYP2C9, CYP3A4, FCN2, SERPINA6, SHBG	8	0.0007555	APOF, AR, CRP, CYP2C9, CYP3A4, FCN2, SERPINA6, SHBG	8	0.010482	APOF, AR, CRP, CYP2C9, CYP3A4, FCN2, SERPINA6, SHBG	6.61607e-05
GO:0046394	carboxylic acid biosynthetic process	221	6	0.082814	ACSM5, AKR1C4, BHMT, CYP7A1, PON1, SLC13A5	11	0.0042403	ACSM5, AKR1C4, AKR1D1, BHMT, CYP39A1, CYP7A1, GLS2, KNG1, MAT1A, PON1, SLC13A5	15	0.00052975	ACSM5, AKR1C4, AKR1D1, BHMT, CYP39A1, CYP7A1, GLS2, KNG1, MAT1A, PLA2G2A, PON1, PROC, PRODH2, PROX1, SLC13A5	21	6.6698e-05	ACSM5, AKR1C4, AKR1D1, BHMT, CXCL12, CYP27A1, CYP39A1, CYP7A1, ENPP2, GCAT, GLS2, KNG1, MAT1A, MUT, PHGDH, PLA2G2A, PON1, PROC, PRODH2, PROX1, SLC13A5	6.66977e-05
GO:0006766	vitamin metabolic process	75	6	0.00063382	ADH1A, ADH4, CYP1A2, CYP2C8, CYP4F2, RDH16	6	0.012506	ADH1A, ADH4, CYP1A2, CYP2C8, CYP4F2, RDH16	9	0.00042374	ADH1A, ADH4, BCO2, CYP1A2, CYP2C8, CYP4F2, PANK1, RBP5, RDH16	12	6.7743e-05	ADH1A, ADH4, BCO2, CD1D, CYP1A2, CYP27A1, CYP2C8, CYP4F2, MMACHC, PANK1, RBP5, RDH16	6.77431e-05
GO:0016053	organic acid biosynthetic process	222	6	0.084409	ACSM5, AKR1C4, BHMT, CYP7A1, PON1, SLC13A5	11	0.004394	ACSM5, AKR1C4, AKR1D1, BHMT, CYP39A1, CYP7A1, GLS2, KNG1, MAT1A, PON1, SLC13A5	15	0.00055629	ACSM5, AKR1C4, AKR1D1, BHMT, CYP39A1, CYP7A1, GLS2, KNG1, MAT1A, PLA2G2A, PON1, PROC, PRODH2, PROX1, SLC13A5	21	7.0982e-05	ACSM5, AKR1C4, AKR1D1, BHMT, CXCL12, CYP27A1, CYP39A1, CYP7A1, ENPP2, GCAT, GLS2, KNG1, MAT1A, MUT, PHGDH, PLA2G2A, PON1, PROC, PRODH2, PROX1, SLC13A5	7.09823e-05
GO:0005319	lipid transporter activity	96	6	0.0020815	ABCB4, ABCG5, APOA5, APOF, LPA, SLCO1B1	8	0.001332	ABCB4, ABCG5, APOA5, APOF, APOM, LPA, S100A8, SLCO1B1	11	7.5501e-05	ABCA9, ABCB4, ABCG5, ABCG8, APOA5, APOF, APOM, LPA, PLSCR4, S100A8, SLCO1B1	13	0.00015928	ABCA9, ABCB4, ABCG5, ABCG8, APOA5, APOF, APOM, CD36, CETP, LPA, PLSCR4, S100A8, SLCO1B1	7.55011e-05
GO:0016627	oxidoreductase activity, acting on the CH-CH group of donors	40				1	1	DHODH	5	0.022018	ACADSB, ACOX2, DHODH, GCDH, SRD5A1	9	7.9648e-05	ACADM, ACADSB, ACOX2, DHODH, DPYD, GCDH, IVD, PECR, SRD5A1	7.96477e-05
GO:0005275	amine transmembrane transporter activity	120	4	0.20344	SLC22A1, SLC38A4, SLC6A1, SLCO1B1	5	0.27656	SLC22A1, SLC38A4, SLC6A1, SLC6A12, SLCO1B1	9	0.011458	SERPINA7, SLC22A1, SLC25A18, SLC38A3, SLC38A4, SLC6A1, SLC6A12, SLC6A16, SLCO1B1	15	8.0088e-05	SERPINA7, SLC16A2, SLC1A2, SLC22A1, SLC25A13, SLC25A15, SLC25A18, SLC38A3, SLC38A4, SLC43A1, SLC6A1, SLC6A12, SLC6A16, SLC7A2, SLCO1B1	8.00884e-05
GO:0008207	C21-steroid hormone metabolic process	45	5	0.00076367	AKR1C4, CYP2C19, CYP2C9, CYP3A4, HSD11B1	7	8.6781e-05	ADRB2, AKR1C4, CYP2C19, CYP2C9, CYP3A4, HSD11B1, LEPR	8	8.0994e-05	ADRB2, AKR1C4, CYP2C19, CYP2C9, CYP3A4, HSD11B1, LEPR, SRD5A1	9	0.00020703	ADRB2, AKR1C4, CYP27A1, CYP2C19, CYP2C9, CYP3A4, HSD11B1, LEPR, SRD5A1	8.09939e-05
GO:0050820	positive regulation of coagulation	16	2	0.15394	CRP, KLKB1	5	8.3875e-05	CRP, KLKB1, KNG1, PZP, SERPINF2	5	0.00041945	CRP, KLKB1, KNG1, PZP, SERPINF2	6	0.00018398	CRP, F7, KLKB1, KNG1, PZP, SERPINF2	8.38751e-05
GO:0006869	lipid transport	188	7	0.0074832	ABCB4, ABCG5, APOA5, APOF, CD14, PON1, SLCO1B1	12	0.00021682	ABCA6, ABCB4, ABCG5, APOA5, APOF, APOM, CD14, LCAT, LEPR, PON1, S100A8, SLCO1B1	15	8.8952e-05	ABCA6, ABCA9, ABCB4, ABCG5, ABCG8, APOA5, APOF, APOM, CD14, LCAT, LEPR, PLA2G2A, PON1, S100A8, SLCO1B1	19	8.4326e-05	ABCA6, ABCA9, ABCB4, ABCG5, ABCG8, APOA5, APOF, APOM, CD14, CD36, CETP, CYP27A1, EPHX2, LCAT, LEPR, PLA2G2A, PON1, S100A8, SLCO1B1	8.4326e-05
GO:0051241	negative regulation of multicellular organismal process	213	4	0.66386	F5, KLKB1, LPA, PON1	12	0.0007191	ADRB2, CPN1, F5, KLKB1, LPA, PON1, PPARGC1A, PZP, SERPINC1, SERPIND1, SERPINF1, SERPINF2	16	8.7358e-05	ADRB2, AGTR1, CPN1, F5, KLKB1, LPA, PON1, PPARGC1A, PROC, PZP, SERPINA10, SERPINC1, SERPIND1, SERPINF1, SERPINF2, TNFSF10	20	0.00013784	ADRB2, AGTR1, CPN1, DUSP10, F5, F7, FCGR3B, KLKB1, LPA, PON1, PPARGC1A, PROC, PZP, SERPINA10, SERPINC1, SERPIND1, SERPINF1, SERPINF2, TNFSF10, TRPV1	8.73582e-05
GO:0051605	protein maturation by peptide bond cleavage	77	5	0.0062369	CFH, CFHR5, CRP, KLKB1, MBL2	8	0.00029322	C1S, CFH, CFHR5, CRP, FCN2, KLKB1, MASP2, MBL2	9	0.00051015	C1S, CFH, CFHR5, CRP, FCN2, KLKB1, MASP2, MBL2, PLG	12	8.7592e-05	C1S, CFH, CFHR5, CFI, CRP, F2, FCN2, KLKB1, MASP1, MASP2, MBL2, PLG	8.75921e-05
GO:0042737	drug catabolic process	12	4	8.9622e-05	CYP1A2, CYP2B6, CYP2C8, CYP2C9	4	0.00069514	CYP1A2, CYP2B6, CYP2C8, CYP2C9	4	0.0024121	CYP1A2, CYP2B6, CYP2C8, CYP2C9	5	0.00063509	CYP1A2, CYP2B6, CYP2C8, CYP2C9, DPYD	8.96224e-05
GO:0006776	vitamin A metabolic process	33	5	0.00019001	ADH1A, ADH4, CYP1A2, CYP2C8, RDH16	5	0.002653	ADH1A, ADH4, CYP1A2, CYP2C8, RDH16	7	0.00011009	ADH1A, ADH4, BCO2, CYP1A2, CYP2C8, RBP5, RDH16	8	0.00016421	ADH1A, ADH4, BCO2, CD1D, CYP1A2, CYP2C8, RBP5, RDH16	0.00011009
GO:0032994	protein-lipid complex	3	2	0.0072753	APOA5, HPR	3	0.00014496	APOA5, APOM, HPR	3	0.00039406	APOA5, APOM, HPR	3	0.0010989	APOA5, APOM, HPR	0.000144956
GO:0034358	plasma lipoprotein particle	3	2	0.0072753	APOA5, HPR	3	0.00014496	APOA5, APOM, HPR	3	0.00039406	APOA5, APOM, HPR	3	0.0010989	APOA5, APOM, HPR	0.000144956
GO:0034364	high-density lipoprotein particle	3	2	0.0072753	APOA5, HPR	3	0.00014496	APOA5, APOM, HPR	3	0.00039406	APOA5, APOM, HPR	3	0.0010989	APOA5, APOM, HPR	0.000144956
GO:0004022	alcohol dehydrogenase (NAD) activity	14	4	0.0001633	ADH1A, ADH1C, ADH4, ADH6	4	0.0012681	ADH1A, ADH1C, ADH4, ADH6	4	0.0042838	ADH1A, ADH1C, ADH4, ADH6	5	0.0012984	ADH1A, ADH1C, ADH4, ADH6, HSD17B8	0.000163304
GO:0034097	response to cytokine stimulus	631	9	0.31061	AZGP1, CD14, CDO1, CFH, CRP, CYP3A4, LRG1, MBL2, SLC22A1	16	0.10662	AZGP1, C2, CD14, CDO1, CFH, CRP, CYP3A4, EGR1, FOSB, IL1RAP, LRG1, MBL2, PON3, SELE, SERPINF1, SLC22A1	21	0.082245	AZGP1, C2, CD14, CDO1, CFH, CRP, CXCL9, CYP3A4, EGR1, FOSB, IL1RAP, LRG1, MBL2, NR4A2, NT5E, PON3, SELE, SERPINF1, SLC22A1, TNFSF10, XAF1	39	0.00016491	ABCB11, AZGP1, C2, C3, CCL4, CD14, CD1D, CD36, CDO1, CFH, CFI, CHI3L1, CISH, CLEC4M, CRP, CXCL9, CYP3A4, EGR1, ENPP2, FCGR2B, FES, FOSB, IL1RAP, IL33, ITPR2, LRG1, LRRK2, MBL2, NR4A2, NT5E, PON3, SELE, SERPINF1, SGK1, SLC22A1, ST3GAL6, TNFRSF1B, TNFSF10, XAF1	0.000164912
GO:0016525	negative regulation of angiogenesis	105	3	0.48884	CRP, HRG, LPA	7	0.012135	CRP, CXCL13, EGR1, HRG, LPA, SERPINC1, SERPINF1	11	0.00017227	COL18A1, CRP, CXCL13, CXCL9, EGR1, HRG, LPA, PLG, SERPINA4, SERPINC1, SERPINF1	12	0.0016147	CD36, COL18A1, CRP, CXCL13, CXCL9, EGR1, HRG, LPA, PLG, SERPINA4, SERPINC1, SERPINF1	0.000172269
GO:0006576	cellular biogenic amine metabolic process	127	6	0.0069599	ADH4, CYP1A2, DMGDH, FMO3, IDO2, PON1	10	0.00023223	AADAT, ADH4, ADRB2, CP, CYP1A2, DMGDH, FMO3, IDO2, KMO, PON1	12	0.00017737	AADAT, ADH4, ADRB2, CP, CYP1A2, DMGDH, FMO3, GCDH, IDO2, KMO, PEMT, PON1	14	0.00065536	AADAT, ADH4, ADRB2, CP, CYP1A2, DMGDH, ETNK2, FMO3, GCDH, HAAO, IDO2, KMO, PEMT, PON1	0.000177372
GO:0016709	oxidoreductase activity, acting on paired donors, with incorporation or reduction of molecular oxygen, NADH or NADPH as one donor, and incorporation of one atom of oxygen	16	3	0.0069034	CYP1A2, CYP7A1, FMO3	4	0.0021049	CYP1A2, CYP7A1, FMO3, KMO	4	0.0069059	CYP1A2, CYP7A1, FMO3, KMO	6	0.00018398	CYP1A2, CYP7A1, FMO3, FMO4, FMO5, KMO	0.000183983
GO:0042730	fibrinolysis	16	1	1	KLKB1	4	0.0021049	CPN1, KLKB1, PZP, SERPINF2	5	0.00041945	CPN1, KLKB1, PROC, PZP, SERPINF2	6	0.00018398	CPN1, F7, KLKB1, PROC, PZP, SERPINF2	0.000183983
GO:0046113	nucleobase catabolic process	5	1	0.5957	DPYS	3	0.0011827	DPYS, UPB1, XDH	3	0.0029565	DPYS, UPB1, XDH	4	0.00018573	DPYD, DPYS, UPB1, XDH	0.00018573
GO:0022892	substrate-specific transporter activity	1015	16	0.013957	ABCB4, ABCG5, AKR1C4, APOA5, APOF, AQP9, C9, KCNN2, LPA, SLC13A5, SLC17A2, SLC22A1, SLC38A4, SLC6A1, SLCO1B1, SLCO1B3	24	0.036421	ABCB4, ABCG5, AKR1C4, ANO1, APOA5, APOF, APOM, AQP9, C9, FXYD1, HBB, KCNN2, LPA, S100A8, SLC13A5, SLC17A2, SLC22A1, SLC2A2, SLC38A4, SLC47A1, SLC6A1, SLC6A12, SLCO1B1, SLCO1B3	34	0.0085052	ABCA9, ABCB4, ABCG5, ABCG8, AKR1C4, ANO1, APOA5, APOF, APOM, AQP9, C9, FXYD1, HBB, KCNN2, KCNT2, LPA, PLSCR4, S100A8, SERPINA7, SLC13A5, SLC17A2, SLC22A1, SLC22A7, SLC23A2, SLC25A18, SLC2A2, SLC38A3, SLC38A4, SLC47A1, SLC6A1, SLC6A12, SLC6A16, SLCO1B1, SLCO1B3	54	0.0001861	ABCA9, ABCB11, ABCB4, ABCC6, ABCG5, ABCG8, AKR1C4, ANO1, APOA5, APOF, APOM, AQP9, ATP2B2, ATP6V0E2, C9, CD36, CETP, FXYD1, HBB, ITPR2, KCNN2, KCNT2, LPA, PLSCR4, RGN, S100A8, SERPINA7, SFXN2, SLC13A5, SLC16A2, SLC17A2, SLC1A2, SLC22A1, SLC22A7, SLC23A2, SLC25A13, SLC25A15, SLC25A18, SLC25A37, SLC2A10, SLC2A2, SLC38A3, SLC38A4, SLC39A5, SLC43A1, SLC47A1, SLC4A4, SLC6A1, SLC6A12, SLC6A16, SLC7A2, S…	0.000186104
GO:0003013	circulatory system process	373	4	1	ACSM3, CYP4F2, LPA, PON1	15	0.002654	ACSM3, ADRB2, ANG, CYP2J2, CYP4A11, CYP4F2, F12, FXYD1, HBB, IGF1, KNG1, LPA, PON1, PPARGC1A, SERPING1	21	0.00019268	ACSM3, ADRB2, AGTR1, ANG, C5, CYP2J2, CYP3A5, CYP4A11, CYP4F2, F12, FXYD1, HBB, IGF1, KNG1, LPA, PON1, PPARGC1A, PROC, PROX1, SERPINA4, SERPING1	24	0.0048435	ACSM3, ADRB2, AGTR1, ALDH2, ANG, C5, CXCL12, CYP2J2, CYP3A5, CYP4A11, CYP4F2, F12, FXYD1, HBB, IGF1, KNG1, LPA, PON1, PPARGC1A, PROC, PROX1, SERPINA4, SERPING1, SGK1	0.000192684
GO:0016616	oxidoreductase activity, acting on the CH-OH group of donors, NAD or NADP as acceptor	99	7	0.0002461	ADH1A, ADH1C, ADH4, ADH6, AKR1C4, HSD11B1, RDH16	8	0.0016219	ADH1A, ADH1C, ADH4, ADH6, AKR1C4, DCXR, HSD11B1, RDH16	9	0.0032023	ADH1A, ADH1C, ADH4, ADH6, AKR1C4, BDH1, DCXR, HSD11B1, RDH16	13	0.00021358	ADH1A, ADH1C, ADH4, ADH6, AKR1C4, BDH1, DCXR, EHHADH, GRHPR, HSD11B1, HSD17B8, PHGDH, RDH16	0.00021358
GO:0008236	serine-type peptidase activity	115	1	1	C1R	7	0.018594	C1R, C1S, C2, F11, F12, HGFAC, MASP2	10	0.0019614	C1R, C1S, C2, F11, F12, FGL2, HGFAC, MASP2, PLG, PROC	14	0.00022351	C1R, C1S, C2, CFI, F11, F12, F2, F7, FGL2, HGFAC, MASP1, MASP2, PLG, PROC	0.000223505
GO:0022857	transmembrane transporter activity	971	16	0.0089503	ABCA8, ABCB4, ABCG5, AFM, AKR1C4, AQP9, C14orf68, C9, KCNN2, SLC13A5, SLC17A2, SLC22A1, SLC38A4, SLC6A1, SLCO1B1, SLCO1B3	23	0.044098	ABCA6, ABCA8, ABCB4, ABCG5, AFM, AKR1C4, ANO1, AQP9, C14orf68, C9, FXYD1, KCNN2, SLC13A5, SLC17A2, SLC22A1, SLC2A2, SLC38A4, SLC47A1, SLC6A1, SLC6A12, SLCO1B1, SLCO1B3, TTPA	32	0.01464	ABCA6, ABCA8, ABCA9, ABCB4, ABCG5, ABCG8, AFM, AKR1C4, ANO1, AQP9, C14orf68, C9, FXYD1, KCNN2, KCNT2, SERPINA7, SLC13A5, SLC17A2, SLC22A1, SLC22A7, SLC23A2, SLC25A18, SLC2A2, SLC38A3, SLC38A4, SLC47A1, SLC6A1, SLC6A12, SLC6A16, SLCO1B1, SLCO1B3, TTPA	52	0.00023096	ABCA6, ABCA8, ABCA9, ABCB11, ABCB4, ABCC6, ABCG5, ABCG8, AFM, AKR1C4, ANO1, AQP9, ATP2B2, ATP6V0E2, C14orf68, C9, FXYD1, ITPR2, KCNN2, KCNT2, RGN, SERPINA7, SFXN2, SLC13A5, SLC16A2, SLC17A2, SLC1A2, SLC22A1, SLC22A7, SLC23A2, SLC25A13, SLC25A15, SLC25A18, SLC25A27, SLC25A37, SLC2A10, SLC2A2, SLC38A3, SLC38A4, SLC39A5, SLC43A1, SLC47A1, SLC4A4, SLC6A1, SLC6A12, SLC6A16, SLC7A2, SLCO1B1, SLCO1B3, S…	0.000230964
GO:0042448	progesterone metabolic process	25	4	0.0013884	AKR1C4, CYP2C19, CYP2C9, CYP3A4	5	0.00075169	ADRB2, AKR1C4, CYP2C19, CYP2C9, CYP3A4	6	0.00026974	ADRB2, AKR1C4, CYP2C19, CYP2C9, CYP3A4, SRD5A1	7	0.00023384	ADRB2, AKR1C4, CYP27A1, CYP2C19, CYP2C9, CYP3A4, SRD5A1	0.000233837
GO:0002449	lymphocyte mediated immunity	224	6	0.087025	C1R, C4BPA, C6, C9, CRP, MBL2	13	0.00023454	C1R, C1S, C2, C4BPA, C4BPB, C6, C9, CCL16, CRP, CXCL13, MBL2, PZP, SERPING1	15	0.00061629	C1R, C1S, C2, C4BPA, C4BPB, C6, C9, CCL16, CRP, CXCL13, CXCL9, MBL2, PZP, SERPING1, TNFSF10	17	0.0068268	C1R, C1S, C2, C4BPA, C4BPB, C6, C9, CCL16, CCL4, CRP, CXCL13, CXCL9, FOLH1, MBL2, PZP, SERPING1, TNFSF10	0.000234538
GO:0043498	cell surface binding	53	4	0.015476	C9, F9, HPR, MBL2	7	0.00023963	ANG, C9, F9, FCN2, HPR, KNG1, MBL2	8	0.0002621	ANG, C9, F9, FCN2, HPR, KNG1, MBL2, PROC	9	0.00075694	ANG, C9, EFNA1, F9, FCN2, HPR, KNG1, MBL2, PROC	0.000239631
GO:0051186	cofactor metabolic process	185	2	1	CYP4F2, GLYAT	7	0.17754	ALDH1L1, CYP4F2, FTCD, GLS2, GLYAT, MAT1A, MTHFD1	10	0.044	ALAS1, ALDH1L1, CYP4F2, FTCD, GLS2, GLYAT, MAT1A, MTHFD1, PANK1, PEMT	18	0.00024741	ALAD, ALAS1, ALDH1L1, AMBP, CES3, CYP4F2, FOLH1, FTCD, GLS2, GLYAT, GPHN, MAT1A, MCEE, MMACHC, MTHFD1, MUT, PANK1, PEMT	0.000247407
GO:0016042	lipid catabolic process	151	5	0.083955	APOA5, AZGP1, CYP2C19, HSD17B6, PON1	8	0.018649	ADRB2, APOA5, AZGP1, CYP2C19, HAO2, HSD17B6, PON1, PPARGC1A	10	0.012642	ACOX2, ADRB2, APOA5, AZGP1, BDH1, CYP2C19, HAO2, HSD17B6, PON1, PPARGC1A	16	0.00028241	ACADM, ACOX2, ADRB2, APOA5, AZGP1, BDH1, CYP2C19, ECHDC2, EHHADH, EPHX2, HAO2, HSD17B6, PHYH, PLIN1, PON1, PPARGC1A	0.000282408
GO:0009725	response to hormone stimulus	929	11	0.41149	AZGP1, CD14, CRP, CYP2C8, CYP3A4, CYP3A43, CYP7A1, F9, FOS, GADD45G, MBL2	21	0.10403	ADRB2, AR, ARRDC3, AZGP1, CD14, CP, CRP, CYP2A6, CYP2C8, CYP3A4, CYP3A43, CYP4A11, CYP7A1, DNAJC12, F9, FOS, GADD45G, GRB14, LEPR, MBL2, SHBG	33	0.0041633	ADRB2, ALAS1, AR, ARRDC3, AZGP1, CD14, CP, CRP, CYP2A6, CYP2C8, CYP3A4, CYP3A43, CYP3A5, CYP4A11, CYP7A1, DNAJC12, F9, FOS, GADD45G, GRB14, IGFALS, INHBB, KLF9, LEPR, MBL2, NR4A2, PDK4, PEMT, SELENBP1, SERPINA7, SHBG, SLC23A2, TNFSF10	50	0.00030796	ADRB2, ALAS1, ALDH2, AR, ARRDC3, AZGP1, C3, CD14, CD36, CP, CRHBP, CRP, CXCL12, CYP27A1, CYP2A6, CYP2C8, CYP3A4, CYP3A43, CYP3A5, CYP4A11, CYP4Z1, CYP7A1, DIO1, DNAJC12, ENPP1, F7, F9, FOLH1, FOS, FOXO1, GADD45G, GRB14, IGFALS, INHBB, JUN, KLF9, LEPR, MAP3K5, MBL2, NR4A2, PDK4, PEMT, PLIN1, SELENBP1, SERPINA7, SGK1, SHBG, SLC23A2, TNFSF10, TRPV1	0.000307957
GO:0005624	membrane fraction	1268	22	0.00034995	ABCB4, CFHR5, CYP1A2, CYP26A1, CYP2B6, CYP2C19, CYP2C8, CYP2C9, CYP2E1, CYP3A4, CYP4F2, CYP7A1, FMO3, HSD17B6, KCNN2, RDH16, SLC13A5, SLC17A2, SLC22A1, SLC6A1, SLCO1B1, TFR2	31	0.0055086	ABCB4, ADRB2, APOM, CFHR5, CYP1A2, CYP26A1, CYP2A6, CYP2B6, CYP2C19, CYP2C8, CYP2C9, CYP2E1, CYP2J2, CYP39A1, CYP3A4, CYP4A11, CYP4F2, CYP7A1, FMO3, G6PC, GRB14, HSD17B6, KCNN2, RDH16, SLC13A5, SLC17A2, SLC22A1, SLC2A2, SLC6A1, SLCO1B1, TFR2	38	0.023924	ABCB4, ADRB2, APOM, CFHR5, CYP1A2, CYP26A1, CYP2A6, CYP2B6, CYP2C19, CYP2C8, CYP2C9, CYP2E1, CYP2J2, CYP39A1, CYP3A4, CYP3A5, CYP4A11, CYP4F12, CYP4F2, CYP7A1, FMO3, G6PC, GRB14, HSD17B6, KCNN2, NT5E, PLSCR4, RDH16, SKAP1, SLC13A5, SLC17A2, SLC22A1, SLC22A7, SLC23A2, SLC2A2, SLC6A1, SLCO1B1, TFR2	51	0.084462	ABCB11, ABCB4, ABCC6, ADRB2, APOM, CD36, CFHR5, CYP1A2, CYP26A1, CYP2A6, CYP2B6, CYP2C19, CYP2C8, CYP2C9, CYP2E1, CYP2J2, CYP39A1, CYP3A4, CYP3A5, CYP4A11, CYP4F12, CYP4F2, CYP4X1, CYP7A1, ENPP1, FMO3, FMO4, FMO5, FOLH1, G6PC, GPR146, GRB14, HSD17B6, KCNN2, LYVE1, NT5E, PLSCR4, RDH16, SKAP1, SLC13A5, SLC16A2, SLC17A2, SLC1A2, SLC22A1, SLC22A7, SLC23A2, SLC2A2, SLC6A1, SLC7A2, SLCO1B1, TFR2	0.000349953
GO:0017171	serine hydrolase activity	121	1	1	C1R	7	0.024666	C1R, C1S, C2, F11, F12, HGFAC, MASP2	10	0.0029095	C1R, C1S, C2, F11, F12, FGL2, HGFAC, MASP2, PLG, PROC	14	0.0003907	C1R, C1S, C2, CFI, F11, F12, F2, F7, FGL2, HGFAC, MASP1, MASP2, PLG, PROC	0.000390702
GO:0006206	pyrimidine base metabolic process	11	1	0.9822	DPYS	4	0.00047676	DHODH, DPYS, MTHFD1, UPB1	4	0.0016882	DHODH, DPYS, MTHFD1, UPB1	5	0.00039215	DHODH, DPYD, DPYS, MTHFD1, UPB1	0.00039215
GO:0016620	oxidoreductase activity, acting on the aldehyde or oxo group of donors, NAD or NADP as acceptor	27	3	0.027669	ADH1C, ADH4, ALDH8A1	3	0.1143	ADH1C, ADH4, ALDH8A1	4	0.035264	ADH1C, ADH4, ALDH6A1, ALDH8A1	7	0.0003957	ADH1C, ADH4, ALDH2, ALDH5A1, ALDH6A1, ALDH7A1, ALDH8A1	0.000395696
GO:0042742	defense response to bacterium	141	5	0.068041	C8A, C9, CD14, CRP, MBL2	8	0.013117	ANG, C8A, C9, CD14, CRP, FCN2, MBL2, SERPINA5	12	0.00046551	ANG, C5, C8A, C9, CD14, CRP, CXCL9, FCN2, HPX, MBL2, PLA2G2A, SERPINA5	15	0.00051019	ANG, C3, C5, C8A, C9, CD14, CRP, CXCL9, FCN2, HLA-DQB1, HPX, LRRK2, MBL2, PLA2G2A, SERPINA5	0.000465506
GO:0006694	steroid biosynthetic process	166	6	0.023114	AKR1C4, APOA5, CYP7A1, HSD11B1, PON1, SLC13A5	10	0.0020031	ADRB2, AKR1C4, AKR1D1, APOA5, CYP39A1, CYP7A1, HSD11B1, IGF1, PON1, SLC13A5	13	0.00047784	ADRB2, AKR1C4, AKR1D1, APOA5, CYP39A1, CYP7A1, HSD11B1, IGF1, IGFBP4, PON1, PROX1, SLC13A5, SLC23A2	16	0.00084785	ADRB2, AKR1C4, AKR1D1, APOA5, CETP, CYP27A1, CYP39A1, CYP7A1, HSD11B1, IGF1, IGFBP4, JUN, PON1, PROX1, SLC13A5, SLC23A2	0.000477838
GO:0000096	sulfur amino acid metabolic process	28	4	0.0020838	BHMT, CDO1, GNMT, PON1	4	0.014538	BHMT, CDO1, GNMT, PON1	6	0.00050242	BHMT, CDO1, CTH, GNMT, PEMT, PON1	6	0.0040341	BHMT, CDO1, CTH, GNMT, PEMT, PON1	0.000502421
GO:0009066	aspartate family amino acid metabolic process	29	2	0.31557	BHMT, GNMT	3	0.13375	BHMT, GNMT, PIPOX	4	0.044143	BHMT, GCDH, GNMT, PIPOX	7	0.00063804	AASS, ASPA, BHMT, GCAT, GCDH, GNMT, PIPOX	0.000638041
GO:0006865	amino acid transport	110	3	0.5458	SLC38A4, SLC6A1, SLCO1B1	4	0.51759	SLC38A4, SLC6A1, SLC6A12, SLCO1B1	6	0.22295	SLC25A18, SLC38A3, SLC38A4, SLC6A1, SLC6A12, SLCO1B1	13	0.00063891	ABCC6, SGK1, SLC1A2, SLC25A13, SLC25A15, SLC25A18, SLC38A3, SLC38A4, SLC43A1, SLC6A1, SLC6A12, SLC7A2, SLCO1B1	0.000638905
GO:0034440	lipid oxidation	65	2	0.89532	CRP, CYP4F2	5	0.038279	APOM, CRP, CYP4F2, HAO2, PPARGC1A	6	0.02936	APOM, CRP, CYP4F12, CYP4F2, HAO2, PPARGC1A	10	0.00064066	ACADM, APOM, CRP, CYP4F12, CYP4F2, ECHDC2, EHHADH, HAO2, PHYH, PPARGC1A	0.000640662
GO:0009820	alkaloid metabolic process	12	3	0.0033096	CYP1A2, CYP2B6, CYP2C8	4	0.00069514	CYP1A2, CYP2A6, CYP2B6, CYP2C8	4	0.0024121	CYP1A2, CYP2A6, CYP2B6, CYP2C8	4	0.0089608	CYP1A2, CYP2A6, CYP2B6, CYP2C8	0.000695136
GO:0043499	eukaryotic cell surface binding	20	3	0.012956	C9, F9, MBL2	4	0.0048747	ANG, C9, F9, MBL2	5	0.0012509	ANG, C9, F9, MBL2, PROC	6	0.00070113	ANG, C9, EFNA1, F9, MBL2, PROC	0.000701134
GO:0050667	homocysteine metabolic process	9	2	0.059463	BHMT, PON1	2	0.13447	BHMT, PON1	4	0.00071717	BHMT, CTH, PEMT, PON1	4	0.002846	BHMT, CTH, PEMT, PON1	0.00071717
GO:0005626	insoluble fraction	1333	22	0.00073091	ABCB4, CFHR5, CYP1A2, CYP26A1, CYP2B6, CYP2C19, CYP2C8, CYP2C9, CYP2E1, CYP3A4, CYP4F2, CYP7A1, FMO3, HSD17B6, KCNN2, RDH16, SLC13A5, SLC17A2, SLC22A1, SLC6A1, SLCO1B1, TFR2	32	0.0058058	ABCB4, ADRB2, APOM, AR, CFHR5, CYP1A2, CYP26A1, CYP2A6, CYP2B6, CYP2C19, CYP2C8, CYP2C9, CYP2E1, CYP2J2, CYP39A1, CYP3A4, CYP4A11, CYP4F2, CYP7A1, FMO3, G6PC, GRB14, HSD17B6, KCNN2, RDH16, SLC13A5, SLC17A2, SLC22A1, SLC2A2, SLC6A1, SLCO1B1, TFR2	39	0.03056	ABCB4, ADRB2, APOM, AR, CFHR5, CYP1A2, CYP26A1, CYP2A6, CYP2B6, CYP2C19, CYP2C8, CYP2C9, CYP2E1, CYP2J2, CYP39A1, CYP3A4, CYP3A5, CYP4A11, CYP4F12, CYP4F2, CYP7A1, FMO3, G6PC, GRB14, HSD17B6, KCNN2, NT5E, PLSCR4, RDH16, SKAP1, SLC13A5, SLC17A2, SLC22A1, SLC22A7, SLC23A2, SLC2A2, SLC6A1, SLCO1B1, TFR2	52	0.12026	ABCB11, ABCB4, ABCC6, ADRB2, APOM, AR, CD36, CFHR5, CYP1A2, CYP26A1, CYP2A6, CYP2B6, CYP2C19, CYP2C8, CYP2C9, CYP2E1, CYP2J2, CYP39A1, CYP3A4, CYP3A5, CYP4A11, CYP4F12, CYP4F2, CYP4X1, CYP7A1, ENPP1, FMO3, FMO4, FMO5, FOLH1, G6PC, GPR146, GRB14, HSD17B6, KCNN2, LYVE1, NT5E, PLSCR4, RDH16, SKAP1, SLC13A5, SLC16A2, SLC17A2, SLC1A2, SLC22A1, SLC22A7, SLC23A2, SLC2A2, SLC6A1, SLC7A2, SLCO1B1, TFR2	0.000730914
GO:0006094	gluconeogenesis	30	1	1	PCK1	3	0.14602	G6PC, LEPR, PCK1	6	0.00073565	CA5A, FBP1, G6PC, LEPR, PCK1, PCK2	7	0.00078669	CA5A, FBP1, G6PC, LEPR, PC, PCK1, PCK2	0.000735655
GO:0004252	serine-type endopeptidase activity	53				3	0.37955	C1S, HGFAC, MASP2	5	0.058199	C1S, FGL2, HGFAC, MASP2, PLG	9	0.00075694	C1S, CFI, F2, F7, FGL2, HGFAC, MASP1, MASP2, PLG	0.000756937
GO:0008217	regulation of blood pressure	125	3	0.67711	ACSM3, CYP4F2, LPA	8	0.007137	ACSM3, ADRB2, CYP4A11, CYP4F2, F12, KNG1, LPA, PPARGC1A	11	0.00076623	ACSM3, ADRB2, AGTR1, CYP3A5, CYP4A11, CYP4F2, F12, KNG1, LPA, PPARGC1A, SERPINA4	12	0.007064	ACSM3, ADRB2, AGTR1, CYP3A5, CYP4A11, CYP4F2, F12, KNG1, LPA, PPARGC1A, SERPINA4, SGK1	0.000766226
GO:0019882	antigen processing and presentation	81	1	1	HLA-DPA1	3	0.71667	CCL16, HLA-DPA1, HLA-DRA	4	0.46146	CCL16, HLA-DPA1, HLA-DQA1, HLA-DRA	11	0.0007755	CCL16, CD1D, CLEC4G, CLEC4M, FCGR2B, HLA-DPA1, HLA-DQA1, HLA-DQB1, HLA-DRA, ST6GAL1, THOP1	0.000775496
GO:0015179	L-amino acid transmembrane transporter activity	67	2	0.91816	SLC38A4, SLC6A1	3	0.55207	SLC38A4, SLC6A1, SLC6A12	6	0.033258	SLC25A18, SLC38A3, SLC38A4, SLC6A1, SLC6A12, SLC6A16	10	0.00081041	SLC1A2, SLC25A13, SLC25A15, SLC25A18, SLC38A3, SLC38A4, SLC6A1, SLC6A12, SLC6A16, SLC7A2	0.000810414
GO:0016019	peptidoglycan receptor activity	7	3	0.00081472	CD14, MBL2, PGLYRP2	3	0.0035486	CD14, MBL2, PGLYRP2	3	0.0083897	CD14, MBL2, PGLYRP2	3	0.02147	CD14, MBL2, PGLYRP2	0.000814724
GO:0042537	benzene-containing compound metabolic process	54	3	0.15395	ADH4, CYP1A2, CYP3A4	5	0.018584	ADH4, ADRB2, CP, CYP1A2, CYP3A4	5	0.062845	ADH4, ADRB2, CP, CYP1A2, CYP3A4	9	0.00085867	ADH4, ADRB2, CP, CYP1A2, CYP3A4, DIO1, SLC16A2, SULT1A2, SULT1E1	0.000858669
GO:0051262	protein tetramerization	54	4	0.016476	BHMT, C1R, GNMT, MBL2	6	0.0027105	BHMT, C1R, CPN1, GNMT, HBB, MBL2	7	0.002388	BHMT, C1R, CPN1, GCDH, GNMT, HBB, MBL2	9	0.00085867	ACADM, ACAT1, BHMT, C1R, CPN1, GCDH, GNMT, HBB, MBL2	0.000858669
GO:0016645	oxidoreductase activity, acting on the CH-NH group of donors	31	2	0.35287	ADH4, DMGDH	5	0.0019991	ADH4, ALDH1L1, DMGDH, MTHFD1, PIPOX	6	0.00088459	ADH4, ALDH1L1, DMGDH, MTHFD1, PIPOX, PRODH2	7	0.00094898	AASS, ADH4, ALDH1L1, DMGDH, MTHFD1, PIPOX, PRODH2	0.000884587
GO:0001846	opsonin binding	26	4	0.0016042	C1R, CD14, CFH, CRP	5	0.00089965	C1R, C1S, CD14, CFH, CRP	5	0.0041709	C1R, C1S, CD14, CFH, CRP	6	0.0027577	C1R, C1S, CD14, CFH, CFI, CRP	0.000899653
GO:0005777	peroxisome	98	1	1	AGXT	6	0.04042	AGXT, CAT, DAO, DCXR, HAO2, PIPOX	8	0.012536	ACOX2, AGXT, CAT, DAO, DCXR, HAO2, PIPOX, PXMP2	12	0.00090277	ACOX2, AGXT, CAT, DAO, DCXR, EHHADH, EPHX2, HAO2, PECR, PHYH, PIPOX, PXMP2	0.000902768
GO:0006699	bile acid biosynthetic process	21	2	0.20958	AKR1C4, CYP7A1	4	0.0058245	AKR1C4, AKR1D1, CYP39A1, CYP7A1	5	0.0015771	AKR1C4, AKR1D1, CYP39A1, CYP7A1, PROX1	6	0.0009041	AKR1C4, AKR1D1, CYP27A1, CYP39A1, CYP7A1, PROX1	0.000904101
GO:0043434	response to peptide hormone stimulus	245	4	0.88801	CRP, CYP3A4, CYP7A1, MBL2	8	0.22867	ADRB2, CP, CRP, CYP3A4, CYP7A1, GRB14, MBL2, SHBG	12	0.037343	ADRB2, ALAS1, CP, CRP, CYP3A4, CYP7A1, GRB14, INHBB, MBL2, PDK4, SHBG, TNFSF10	20	0.00090568	ADRB2, ALAS1, ALDH2, CD36, CP, CRP, CYP3A4, CYP7A1, ENPP1, F7, FOXO1, GRB14, INHBB, MAP3K5, MBL2, PDK4, SGK1, SHBG, TNFSF10, TRPV1	0.000905682
GO:0003823	antigen binding	42	3	0.084305	CRP, IGJ, MBL2	5	0.0075713	CRP, FCN2, IGJ, IL1RAP, MBL2	6	0.0043852	CRP, FCN2, HLA-DQA1, IGJ, IL1RAP, MBL2	8	0.00090652	CD1D, CRP, FCN2, HLA-DQA1, IGJ, IL1RAP, MASP1, MBL2	0.000906524
GO:0045087	innate immune response	375	7	0.19828	C6, C9, CFH, CFHR5, CRP, HPR, MBL2	14	0.008199	ANG, C6, C9, CFH, CFHR5, CRP, FCN2, FCN3, HPR, IL1RAP, MBL2, PON3, SERPINC1, SERPING1	17	0.012715	ANG, C6, C9, CFH, CFHR5, CRP, CXCL9, FCN2, FCN3, HPR, IL1RAP, MBL2, PON3, SERPINC1, SERPING1, TNFSF10, XAF1	26	0.00094284	ANG, C3, C6, C9, CCL4, CD1D, CFH, CFHR5, CFI, CLEC4G, CRP, CXCL9, FCGR2B, FCN2, FCN3, HPR, IL1RAP, LRRK2, MAP3K5, MASP1, MBL2, PON3, SERPINC1, SERPING1, TNFSF10, XAF1	0.000942842
GO:0046165	alcohol biosynthetic process	64	3	0.19859	CYP3A4, PCK1, PON1	5	0.036316	CYP3A4, G6PC, LEPR, PCK1, PON1	8	0.00094449	CA5A, CYP3A4, FBP1, G6PC, LEPR, PCK1, PCK2, PON1	9	0.0027567	CA5A, CYP3A4, FBP1, G6PC, LEPR, PC, PCK1, PCK2, PON1	0.000944491
GO:0006081	cellular aldehyde metabolic process	31	4	0.0028863	ADH1C, ADH4, ALDH8A1, CYP1A2	4	0.019564	ADH1C, ADH4, ALDH8A1, CYP1A2	4	0.052686	ADH1C, ADH4, ALDH8A1, CYP1A2	7	0.00094898	ADH1C, ADH4, ALDH2, ALDH7A1, ALDH8A1, CYP1A2, GRHPR	0.000948985
GO:0042579	microbody	99	1	1	AGXT	6	0.042362	AGXT, CAT, DAO, DCXR, HAO2, PIPOX	8	0.013133	ACOX2, AGXT, CAT, DAO, DCXR, HAO2, PIPOX, PXMP2	12	0.0009719	ACOX2, AGXT, CAT, DAO, DCXR, EHHADH, EPHX2, HAO2, PECR, PHYH, PIPOX, PXMP2	0.000971896
GO:0001867	complement activation, lectin pathway	7	1	0.73383	MBL2	3	0.0035486	FCN2, FCN3, MBL2	3	0.0083897	FCN2, FCN3, MBL2	4	0.0010056	FCN2, FCN3, MASP1, MBL2	0.00100561
GO:0031347	regulation of defense response	334	5	0.79242	CFH, CFHR5, CRP, KLKB1, MBL2	13	0.0092322	C1S, CFH, CFHR5, CRP, CYP2J2, FCN2, IL1RAP, KLKB1, KNG1, MASP2, MBL2, SERPINC1, SERPINF1	18	0.0014807	C1S, CFH, CFHR5, CRP, CYP2J2, FCN2, IL1RAP, KLKB1, KNG1, MASP2, MBL2, NT5E, PROC, PROX1, SERPINA4, SERPINC1, SERPINF1, TNFSF14	24	0.001082	C1S, CCL4, CFH, CFHR5, CFI, CLEC4G, CRP, CYP2J2, FCN2, IL1RAP, KLKB1, KNG1, MAP3K5, MASP1, MASP2, MBL2, NT5E, PROC, PROX1, SERPINA4, SERPINC1, SERPINF1, TNFRSF1B, TNFSF14	0.00108202
GO:0006208	pyrimidine base catabolic process	3	1	0.43136	DPYS	2	0.018692	DPYS, UPB1	2	0.030556	DPYS, UPB1	3	0.0010989	DPYD, DPYS, UPB1	0.00109892
GO:0019216	regulation of lipid metabolic process	190	5	0.19517	APOA5, CRP, FOS, HSD11B1, PON1	7	0.19801	APOA5, APOM, CRP, FOS, HSD11B1, PON1, PPARGC1A	12	0.0064361	APOA5, APOM, CRP, FOS, HSD11B1, IGFBP4, MLXIPL, PON1, PPARGC1A, PROC, PROX1, TNFSF14	17	0.0011176	APOA5, APOM, CETP, CRP, EHHADH, ENPP1, FOS, FOXO1, HSD11B1, HSD17B8, IGFBP4, MLXIPL, PON1, PPARGC1A, PROC, PROX1, TNFSF14	0.00111757
GO:0002443	leukocyte mediated immunity	262	6	0.16703	C1R, C4BPA, C6, C9, CRP, MBL2	13	0.0011356	C1R, C1S, C2, C4BPA, C4BPB, C6, C9, CCL16, CRP, CXCL13, MBL2, PZP, SERPING1	15	0.0031997	C1R, C1S, C2, C4BPA, C4BPB, C6, C9, CCL16, CRP, CXCL13, CXCL9, MBL2, PZP, SERPING1, TNFSF10	18	0.012981	C1R, C1S, C2, C4BPA, C4BPB, C6, C9, CCL16, CCL4, CRP, CXCL13, CXCL9, FCGR3B, FOLH1, MBL2, PZP, SERPING1, TNFSF10	0.00113563
GO:0016829	lyase activity	136	2	1	PCK1, SDS	4	0.77269	DHDPSL, HAL, PCK1, SDS	10	0.0066767	CA5A, CSAD, CTH, DHDPSL, GCDH, HAL, PCK1, PCK2, SDS, THNSL1	14	0.0012429	ALAD, CA5A, CSAD, CTH, DHDPSL, ECHDC2, EHHADH, GCDH, HAL, NTHL1, PCK1, PCK2, SDS, THNSL1	0.00124294
GO:0008209	androgen metabolic process	33	4	0.0031712	AKR1C4, CYP2C9, HSD17B6, RDH16	4	0.02473	AKR1C4, CYP2C9, HSD17B6, RDH16	6	0.0012654	AKR1C4, CYP2C9, CYP3A5, HSD17B6, RDH16, SRD5A1	6	0.0093399	AKR1C4, CYP2C9, CYP3A5, HSD17B6, RDH16, SRD5A1	0.00126537
GO:0032868	response to insulin stimulus	174				5	0.63316	ADRB2, CP, CYP7A1, GRB14, SHBG	9	0.08231	ADRB2, ALAS1, CP, CYP7A1, GRB14, INHBB, PDK4, SHBG, TNFSF10	16	0.0013542	ADRB2, ALAS1, ALDH2, CD36, CP, CYP7A1, ENPP1, F7, FOXO1, GRB14, INHBB, PDK4, SGK1, SHBG, TNFSF10, TRPV1	0.00135422
GO:0000267	cell fraction	1622	24	0.0013901	ABCB4, ALDH8A1, AZGP1, CFHR5, CYP1A2, CYP26A1, CYP2B6, CYP2C19, CYP2C8, CYP2C9, CYP2E1, CYP3A4, CYP4F2, CYP7A1, FMO3, HSD17B6, KCNN2, RDH16, SLC13A5, SLC17A2, SLC22A1, SLC6A1, SLCO1B1, TFR2	35	0.016274	ABCB4, ADRB2, ALDH8A1, APOM, AR, AZGP1, CFHR5, CXCL13, CYP1A2, CYP26A1, CYP2A6, CYP2B6, CYP2C19, CYP2C8, CYP2C9, CYP2E1, CYP2J2, CYP39A1, CYP3A4, CYP4A11, CYP4F2, CYP7A1, FMO3, G6PC, GRB14, HSD17B6, KCNN2, RDH16, SLC13A5, SLC17A2, SLC22A1, SLC2A2, SLC6A1, SLCO1B1, TFR2	45	0.033177	ABCB4, ADRB2, ALDH8A1, APOM, AR, AZGP1, CFHR5, CXCL13, CYP1A2, CYP26A1, CYP2A6, CYP2B6, CYP2C19, CYP2C8, CYP2C9, CYP2E1, CYP2J2, CYP39A1, CYP3A4, CYP3A5, CYP4A11, CYP4F12, CYP4F2, CYP7A1, FMO3, G6PC, GRB14, HSD17B6, IGFALS, KCNN2, NT5E, PLSCR4, RDH16, SERPINA7, SKAP1, SLC13A5, SLC17A2, SLC22A1, SLC22A7, SLC23A2, SLC2A2, SLC6A1, SLCO1B1, TFR2, TNFSF10	62	0.096045	ABCB11, ABCB4, ABCC6, ADRB2, ALDH8A1, APOM, AR, AZGP1, CD36, CFHR5, CRHBP, CXCL13, CXCL2, CYP1A2, CYP26A1, CYP2A6, CYP2B6, CYP2C19, CYP2C8, CYP2C9, CYP2E1, CYP2J2, CYP39A1, CYP3A4, CYP3A5, CYP4A11, CYP4F12, CYP4F2, CYP4X1, CYP7A1, ENPP1, F2, FCGR2B, FMO3, FMO4, FMO5, FOLH1, G6PC, GPR146, GRB14, HSD17B6, IGFALS, KCNN2, LYVE1, NT5E, PLSCR4, RDH16, SERPINA7, SKAP1, SLC13A5, SLC16A2, SLC17A2, SLC1A2,…	0.00139014
GO:0006586	indolalkylamine metabolic process	23	2	0.24004	CYP1A2, IDO2	4	0.007406	AADAT, CYP1A2, IDO2, KMO	5	0.0023994	AADAT, CYP1A2, GCDH, IDO2, KMO	6	0.0014404	AADAT, CYP1A2, GCDH, HAAO, IDO2, KMO	0.0014404
GO:0003674	molecular_function	14749	89	1	A1BG, ABCA8, ABCB4, ABCG5, ACSM3, ACSM5, ADH1A, ADH1C, ADH4, ADH6, AFM, AGXT, AGXT2L1, AKR1C4, ALDH8A1, APOA5, APOF, AQP9, AZGP1, BCHE, BHMT, C14orf68, C1R, C4BPA, C6, C8A, C8B, C9, CD14, CDO1, CFH, CFHR2, CFHR5, CNDP1, CRP, CYP1A2, CYP26A1, CYP2B6, CYP2C19, CYP2C8, CYP2C9, CYP2E1, CYP3A4, CYP3A43, CYP4F2, CYP7A1, DMGDH, DPYS, EGR2, F5, F9, FETUB, FMO3, FOS, GADD45G, GNMT, GYS2, HMGCS2, HPR, HRG,…	185	0.26853	A1BG, AADAT, ABCA6, ABCA8, ABCB4, ABCG5, ACSM3, ACSM5, ADH1A, ADH1C, ADH4, ADH6, ADRB2, AFM, AGXT, AGXT2L1, AKR1C4, AKR1D1, ALDH1L1, ALDH8A1, AMDHD1, ANG, ANO1, ANXA10, APOA5, APOF, APOM, AQP9, AR, ARRDC3, AZGP1, BBOX1, BCHE, BHMT, BLNK, C14orf68, C1R, C1S, C2, C4BPA, C4BPB, C6, C8A, C8B, C8orf4, C9, CAT, CCL16, CD14, CDO1, CFH, CFHR2, CFHR5, CNDP1, CP, CPEB3, CPN1, CRP, CXCL13, CYP1A2, CYP26A1, …	274	0.0066219	A1BG, AADAT, ABCA6, ABCA8, ABCA9, ABCB4, ABCG5, ABCG8, ACADSB, ACOX2, ACSM3, ACSM5, ADH1A, ADH1C, ADH4, ADH6, ADRB2, ADSSL1, AFM, AGTR1, AGXT, AGXT2L1, AKR1C4, AKR1D1, ALAS1, ALDH1L1, ALDH6A1, ALDH8A1, AMDHD1, ANG, ANO1, ANXA10, APOA5, APOF, APOM, AQP9, AR, ARRDC3, ASB9, ATF5, AZGP1, BBOX1, BCHE, BCO2, BDH1, BHMT, BLNK, C14orf68, C1R, C1S, C2, C4BPA, C4BPB, C5, C6, C8A, C8B, C8orf4, C9, CA5A, CAT…	433	0.0014457	A1BG, AADAT, AASS, ABCA6, ABCA8, ABCA9, ABCB11, ABCB4, ABCC6, ABCG5, ABCG8, ACADM, ACADSB, ACAT1, ACOX2, ACSM3, ACSM5, ADH1A, ADH1C, ADH4, ADH6, ADHFE1, ADRA1A, ADRB2, ADSSL1, AFM, AGBL2, AGTR1, AGXT, AGXT2, AGXT2L1, AKR1C4, AKR1D1, ALAD, ALAS1, ALDH1L1, ALDH2, ALDH5A1, ALDH6A1, ALDH7A1, ALDH8A1, AMBP, AMDHD1, AMT, ANG, ANGPTL6, ANO1, ANXA10, APOA5, APOF, APOM, AQP9, AR, ARL4D, ARRDC3, ASB9, ASPA…	0.00144566
GO:0043190	ATP-binding cassette (ABC) transporter complex	46	3	0.10498	ABCA8, ABCB4, ABCG5	4	0.068887	ABCA6, ABCA8, ABCB4, ABCG5	6	0.0068498	ABCA6, ABCA8, ABCA9, ABCB4, ABCG5, ABCG8	8	0.0016209	ABCA6, ABCA8, ABCA9, ABCB11, ABCB4, ABCC6, ABCG5, ABCG8	0.0016209
GO:0008610	lipid biosynthetic process	470	9	0.078226	ACSM5, ADH4, AKR1C4, APOA5, CYP7A1, FOS, HSD11B1, PON1, SLC13A5	14	0.051569	ACSM5, ADH4, ADRB2, AKR1C4, AKR1D1, APOA5, CYP39A1, CYP7A1, FOS, HSD11B1, IGF1, KNG1, PON1, SLC13A5	22	0.0016327	ACSM5, ADH4, ADRB2, AKR1C4, AKR1D1, APOA5, CYP39A1, CYP7A1, FOS, HSD11B1, IGF1, IGFBP4, KNG1, MLXIPL, MOGAT1, PEMT, PLA2G2A, PON1, PROC, PROX1, SLC13A5, SLC23A2	27	0.010449	ACSM5, ADH4, ADRB2, AKR1C4, AKR1D1, APOA5, CETP, CYP27A1, CYP39A1, CYP7A1, ENPP2, ETNK2, FOS, HSD11B1, IGF1, IGFBP4, JUN, KNG1, MLXIPL, MOGAT1, PEMT, PLA2G2A, PON1, PROC, PROX1, SLC13A5, SLC23A2	0.0016327
GO:0030194	positive regulation of blood coagulation	15	1	1	KLKB1	4	0.0016466	KLKB1, KNG1, PZP, SERPINF2	4	0.0055889	KLKB1, KNG1, PZP, SERPINF2	5	0.0018086	F7, KLKB1, KNG1, PZP, SERPINF2	0.00164658
GO:0017085	response to insecticide	9	3	0.0017139	AKR1C4, CYP2C8, PON1	3	0.0075934	AKR1C4, CYP2C8, PON1	3	0.0156	AKR1C4, CYP2C8, PON1	3	0.039999	AKR1C4, CYP2C8, PON1	0.0017139
GO:0050997	quaternary ammonium group binding	9	3	0.0017139	CD14, CRP, MBL2	3	0.0075934	CD14, CRP, MBL2	3	0.0156	CD14, CRP, MBL2	3	0.039999	CD14, CRP, MBL2	0.0017139
GO:0019319	hexose biosynthetic process	35	1	1	PCK1	3	0.20965	G6PC, LEPR, PCK1	6	0.0017288	CA5A, FBP1, G6PC, LEPR, PCK1, PCK2	7	0.0018928	CA5A, FBP1, G6PC, LEPR, PC, PCK1, PCK2	0.00172877
GO:0009112	nucleobase metabolic process	30	1	1	DPYS	5	0.0017303	DHODH, DPYS, MTHFD1, UPB1, XDH	5	0.0075208	DHODH, DPYS, MTHFD1, UPB1, XDH	6	0.0058532	DHODH, DPYD, DPYS, MTHFD1, UPB1, XDH	0.00173026
GO:0000038	very long-chain fatty acid metabolic process	55	5	0.0017676	CYP1A2, CYP2B6, CYP2C8, CYP4F2, SLC27A5	6	0.0029663	CYP1A2, CYP2B6, CYP2C8, CYP2J2, CYP4F2, SLC27A5	7	0.0026312	CYP1A2, CYP2B6, CYP2C8, CYP2J2, CYP4F12, CYP4F2, SLC27A5	7	0.023664	CYP1A2, CYP2B6, CYP2C8, CYP2J2, CYP4F12, CYP4F2, SLC27A5	0.00176764
GO:0006569	tryptophan catabolic process	8	1	0.80768	IDO2	3	0.005329	AADAT, IDO2, KMO	3	0.012381	AADAT, IDO2, KMO	4	0.0017849	AADAT, HAAO, IDO2, KMO	0.00178494
GO:0046218	indolalkylamine catabolic process	8	1	0.80768	IDO2	3	0.005329	AADAT, IDO2, KMO	3	0.012381	AADAT, IDO2, KMO	4	0.0017849	AADAT, HAAO, IDO2, KMO	0.00178494
GO:0008483	transaminase activity	24	2	0.25769	AGXT, AGXT2L1	3	0.087979	AADAT, AGXT, AGXT2L1	4	0.02561	AADAT, AGXT, AGXT2L1, CSAD	6	0.0017981	AADAT, AGXT, AGXT2, AGXT2L1, CSAD, GCAT	0.00179808
GO:0042430	indole-containing compound metabolic process	24	2	0.25769	CYP1A2, IDO2	4	0.0085912	AADAT, CYP1A2, IDO2, KMO	5	0.0029035	AADAT, CYP1A2, GCDH, IDO2, KMO	6	0.0017981	AADAT, CYP1A2, GCDH, HAAO, IDO2, KMO	0.00179808
GO:0006568	tryptophan metabolic process	15	1	1	IDO2	3	0.027279	AADAT, IDO2, KMO	4	0.0055889	AADAT, GCDH, IDO2, KMO	5	0.0018086	AADAT, GCDH, HAAO, IDO2, KMO	0.00180863
GO:0009074	aromatic amino acid family catabolic process	15	1	1	IDO2	3	0.027279	AADAT, IDO2, KMO	3	0.0544	AADAT, IDO2, KMO	5	0.0018086	AADAT, FAH, HAAO, IDO2, KMO	0.00180863
GO:0009309	amine biosynthetic process	108	2	1	BHMT, PON1	4	0.49501	BHMT, GLS2, MAT1A, PON1	6	0.21229	BHMT, CSAD, GLS2, MAT1A, PON1, PRODH2	12	0.0020297	BHMT, CSAD, CXCL12, ETNK2, GCAT, GLS2, MAT1A, MUT, PHGDH, PON1, PRODH2, SULT1A2	0.00202966
GO:0018958	phenol-containing compound metabolic process	48	2	0.62467	ADH4, CYP3A4	4	0.079206	ADH4, ADRB2, CP, CYP3A4	4	0.18531	ADH4, ADRB2, CP, CYP3A4	8	0.0021258	ADH4, ADRB2, CP, CYP3A4, DIO1, SLC16A2, SULT1A2, SULT1E1	0.00212583
GO:0010035	response to inorganic substance	503	9	0.11006	AQP9, BCHE, C1R, CFH, CRP, F13B, F9, SLC13A5, TFR2	18	0.0021316	AQP9, AR, BCHE, C1R, C8orf4, CAT, CFH, CP, CRP, EGR1, F12, F13B, F9, FOSB, MT1X, S100A8, SLC13A5, TFR2	21	0.0092969	AQP9, AR, BCHE, C1R, C5, C8orf4, CAT, CFH, CP, CRP, EGR1, F12, F13B, F9, FOSB, MT1X, S100A8, SELENBP1, SLC13A5, TFR2, TNFSF10	27	0.023854	AQP9, AR, BCHE, C1R, C5, C8orf4, CAT, CFH, CP, CRP, EGR1, F12, F13B, F7, F9, FOSB, ITPR2, MAP3K5, MMACHC, MT1X, S100A8, SELENBP1, SGK1, SLC13A5, TFR2, TNFSF10, VSNL1	0.00213161
GO:0019395	fatty acid oxidation	62	2	0.85332	CRP, CYP4F2	4	0.16988	CRP, CYP4F2, HAO2, PPARGC1A	5	0.10061	CRP, CYP4F12, CYP4F2, HAO2, PPARGC1A	9	0.0022266	ACADM, CRP, CYP4F12, CYP4F2, ECHDC2, EHHADH, HAO2, PHYH, PPARGC1A	0.00222664
GO:0016769	transferase activity, transferring nitrogenous groups	25	2	0.27172	AGXT, AGXT2L1	3	0.095709	AADAT, AGXT, AGXT2L1	4	0.029486	AADAT, AGXT, AGXT2L1, CSAD	6	0.0022433	AADAT, AGXT, AGXT2, AGXT2L1, CSAD, GCAT	0.00224328
GO:0070741	response to interleukin-6	29	4	0.0022882	AZGP1, CRP, CYP3A4, LRG1	4	0.016466	AZGP1, CRP, CYP3A4, LRG1	4	0.044143	AZGP1, CRP, CYP3A4, LRG1	6	0.0048875	ABCB11, AZGP1, CRP, CYP3A4, LRG1, SGK1	0.00228817
GO:0042572	retinol metabolic process	10	3	0.0022947	ADH1A, CYP2C8, RDH16	3	0.0093279	ADH1A, CYP2C8, RDH16	3	0.020835	ADH1A, CYP2C8, RDH16	3	0.05222	ADH1A, CYP2C8, RDH16	0.00229473
GO:0042834	peptidoglycan binding	10	3	0.0022947	CD14, MBL2, PGLYRP2	3	0.0093279	CD14, MBL2, PGLYRP2	3	0.020835	CD14, MBL2, PGLYRP2	4	0.0043794	CD14, MASP1, MBL2, PGLYRP2	0.00229473
GO:0015837	amine transport	184	4	0.49134	SLC22A1, SLC38A4, SLC6A1, SLCO1B1	5	0.71548	SLC22A1, SLC38A4, SLC6A1, SLC6A12, SLCO1B1	9	0.10973	AGTR1, PLG, SLC22A1, SLC25A18, SLC38A3, SLC38A4, SLC6A1, SLC6A12, SLCO1B1	16	0.0024439	ABCC6, AGTR1, PLG, SGK1, SLC1A2, SLC22A1, SLC25A13, SLC25A15, SLC25A18, SLC38A3, SLC38A4, SLC43A1, SLC6A1, SLC6A12, SLC7A2, SLCO1B1	0.00244386
GO:0008652	cellular amino acid biosynthetic process	63	2	0.85587	BHMT, PON1	4	0.17782	BHMT, GLS2, MAT1A, PON1	5	0.1064	BHMT, GLS2, MAT1A, PON1, PRODH2	9	0.0024802	BHMT, CXCL12, GCAT, GLS2, MAT1A, MUT, PHGDH, PON1, PRODH2	0.00248018
GO:0008210	estrogen metabolic process	37	4	0.0048029	AKR1C4, CYP1A2, CYP2C19, CYP3A4	4	0.035327	AKR1C4, CYP1A2, CYP2C19, CYP3A4	4	0.08945	AKR1C4, CYP1A2, CYP2C19, CYP3A4	7	0.0026634	AKR1C4, CYP1A2, CYP2C19, CYP3A4, JUN, SULT1A2, SULT1E1	0.00266344
GO:0030258	lipid modification	129	2	1	CRP, CYP4F2	6	0.1258	APOM, CP, CRP, CYP4F2, HAO2, PPARGC1A	7	0.15092	APOM, CP, CRP, CYP4F12, CYP4F2, HAO2, PPARGC1A	13	0.0026675	ACADM, APOM, CETP, CP, CRP, CYP4F12, CYP4F2, ECHDC2, EHHADH, HAO2, PHYH, PIK3C2G, PPARGC1A	0.00266754
GO:0010565	regulation of cellular ketone metabolic process	79	1	1	CRP	3	0.70891	CRP, LEPR, PPARGC1A	7	0.016681	CRP, FBP1, LEPR, PEMT, PPARGC1A, PROC, PROX1	10	0.0027554	CRP, EHHADH, FBP1, HSD17B8, LEPR, PEMT, PPARGC1A, PROC, PROX1, SLC25A13	0.00275539
GO:0015893	drug transport	64	4	0.028435	ABCB4, SLC22A1, SLCO1B1, SLCO1B3	5	0.036316	ABCB4, SLC22A1, SLC47A1, SLCO1B1, SLCO1B3	7	0.0061634	ABCB4, SLC22A1, SLC22A7, SLC23A2, SLC47A1, SLCO1B1, SLCO1B3	9	0.0027567	ABCB11, ABCB4, ABCC6, SLC22A1, SLC22A7, SLC23A2, SLC47A1, SLCO1B1, SLCO1B3	0.00275673
GO:0002237	response to molecule of bacterial origin	148	5	0.081026	CD14, CFHR2, IGJ, MBL2, RARRES2	7	0.065682	C8orf4, CD14, CFHR2, IGJ, MBL2, PON3, RARRES2	7	0.25894	C8orf4, CD14, CFHR2, IGJ, MBL2, PON3, RARRES2	14	0.0027598	C8orf4, CCL4, CD14, CETP, CFHR2, ENPP2, IFITM1, IGJ, IL33, MAP3K5, MBL2, PON3, RARRES2, SLC7A2	0.00275978
GO:0006563	L-serine metabolic process	9	2	0.059463	AGXT, SDS	2	0.13447	AGXT, SDS	2	0.19314	AGXT, SDS	4	0.002846	AGXT, GRHPR, PHGDH, SDS	0.00284598
GO:0042436	indole-containing compound catabolic process	9	1	0.86538	IDO2	3	0.0075934	AADAT, IDO2, KMO	3	0.0156	AADAT, IDO2, KMO	4	0.002846	AADAT, HAAO, IDO2, KMO	0.00284598
GO:0050746	regulation of lipoprotein metabolic process	9	1	0.86538	APOA5	3	0.0075934	APOA5, APOM, PON3	3	0.0156	APOA5, APOM, PON3	4	0.002846	APOA5, APOM, PON3, SLC25A13	0.00284598
GO:0051354	negative regulation of oxidoreductase activity	5	1	0.5957	CRP	2	0.049033	CRP, SERPINF1	3	0.0029565	CRP, SERPINA4, SERPINF1	3	0.0077758	CRP, SERPINA4, SERPINF1	0.00295648
GO:0006732	coenzyme metabolic process	131	1	1	GLYAT	6	0.13434	ALDH1L1, FTCD, GLS2, GLYAT, MAT1A, MTHFD1	8	0.054429	ALDH1L1, FTCD, GLS2, GLYAT, MAT1A, MTHFD1, PANK1, PEMT	13	0.0030114	ALDH1L1, CES3, FOLH1, FTCD, GLS2, GLYAT, GPHN, MAT1A, MCEE, MTHFD1, MUT, PANK1, PEMT	0.00301141
GO:0048247	lymphocyte chemotaxis	38				1	1	CXCL13	3	0.34691	CXCL13, CXCL9, S1PR1	7	0.0030455	CCL4, CXCL12, CXCL13, CXCL9, EFNA1, IL33, S1PR1	0.00304547
GO:0001897	cytolysis by symbiont of host cells	2	2	0.0031833	C8A, C8B	2	0.0079278	C8A, C8B	2	0.0133	C8A, C8B	2	0.023611	C8A, C8B	0.00318329
GO:0001907	killing by symbiont of host cells	2	2	0.0031833	C8A, C8B	2	0.0079278	C8A, C8B	2	0.0133	C8A, C8B	2	0.023611	C8A, C8B	0.00318329
GO:0016098	monoterpenoid metabolic process	2	2	0.0031833	CYP1A2, CYP2E1	2	0.0079278	CYP1A2, CYP2E1	2	0.0133	CYP1A2, CYP2E1	2	0.023611	CYP1A2, CYP2E1	0.00318329
GO:0033695	oxidoreductase activity, acting on CH or CH2 groups, quinone or similar compound as acceptor	2	2	0.0031833	CYP1A2, CYP2C8	2	0.0079278	CYP1A2, CYP2C8	2	0.0133	CYP1A2, CYP2C8	2	0.023611	CYP1A2, CYP2C8	0.00318329
GO:0034875	caffeine oxidase activity	2	2	0.0031833	CYP1A2, CYP2C8	2	0.0079278	CYP1A2, CYP2C8	2	0.0133	CYP1A2, CYP2C8	2	0.023611	CYP1A2, CYP2C8	0.00318329
GO:0044004	disruption by symbiont of host cells	2	2	0.0031833	C8A, C8B	2	0.0079278	C8A, C8B	2	0.0133	C8A, C8B	2	0.023611	C8A, C8B	0.00318329
GO:0051715	cytolysis in other organism	2	2	0.0031833	C8A, C8B	2	0.0079278	C8A, C8B	2	0.0133	C8A, C8B	2	0.023611	C8A, C8B	0.00318329
GO:0051801	cytolysis in other organism involved in symbiotic interaction	2	2	0.0031833	C8A, C8B	2	0.0079278	C8A, C8B	2	0.0133	C8A, C8B	2	0.023611	C8A, C8B	0.00318329
GO:0051818	disruption of cells of other organism involved in symbiotic interaction	2	2	0.0031833	C8A, C8B	2	0.0079278	C8A, C8B	2	0.0133	C8A, C8B	2	0.023611	C8A, C8B	0.00318329
GO:0051883	killing of cells in other organism involved in symbiotic interaction	2	2	0.0031833	C8A, C8B	2	0.0079278	C8A, C8B	2	0.0133	C8A, C8B	2	0.023611	C8A, C8B	0.00318329
GO:0052025	modification by symbiont of host cell membrane	2	2	0.0031833	C8A, C8B	2	0.0079278	C8A, C8B	2	0.0133	C8A, C8B	2	0.023611	C8A, C8B	0.00318329
GO:0052043	modification by symbiont of host cellular component	2	2	0.0031833	C8A, C8B	2	0.0079278	C8A, C8B	2	0.0133	C8A, C8B	2	0.023611	C8A, C8B	0.00318329
GO:0052111	modification by symbiont of host structure	2	2	0.0031833	C8A, C8B	2	0.0079278	C8A, C8B	2	0.0133	C8A, C8B	2	0.023611	C8A, C8B	0.00318329
GO:0052185	modification of structure of other organism involved in symbiotic interaction	2	2	0.0031833	C8A, C8B	2	0.0079278	C8A, C8B	2	0.0133	C8A, C8B	2	0.023611	C8A, C8B	0.00318329
GO:0052188	modification of cellular component in other organism involved in symbiotic interaction	2	2	0.0031833	C8A, C8B	2	0.0079278	C8A, C8B	2	0.0133	C8A, C8B	2	0.023611	C8A, C8B	0.00318329
GO:0052332	modification by organism of cell membrane in other organism involved in symbiotic interaction	2	2	0.0031833	C8A, C8B	2	0.0079278	C8A, C8B	2	0.0133	C8A, C8B	2	0.023611	C8A, C8B	0.00318329
GO:0070989	oxidative demethylation	2	2	0.0031833	CYP1A2, CYP2C8	2	0.0079278	CYP1A2, CYP2C8	2	0.0133	CYP1A2, CYP2C8	2	0.023611	CYP1A2, CYP2C8	0.00318329
GO:0048518	positive regulation of biological process	3707	26	1	APOA5, APOF, AZGP1, C1R, C4BPA, C6, C8A, C8B, C9, CD14, CFH, CFHR2, CFHR5, CRP, CYP2E1, CYP3A4, FOS, GADD45G, HRG, KLKB1, LECT2, LPA, MBL2, PON1, RARRES2, TFR2	66	0.0097756	ADRB2, ANG, APOA5, APOF, APOM, AR, AZGP1, BLNK, C1R, C1S, C2, C4BPA, C4BPB, C6, C8A, C8B, C8orf4, C9, CAT, CCL16, CD14, CFH, CFHR2, CFHR5, CPEB3, CRP, CYP2E1, CYP2J2, CYP3A4, DNASE1L3, EGR1, FCN2, FCN3, FGL1, FOS, FOSB, GADD45B, GADD45G, GLS2, HGFAC, HLF, HRG, IGF1, IL1RAP, KLKB1, KNG1, LECT2, LEPR, LPA, MASP2, MBL2, NDRG2, PON1, PPARGC1A, PZP, RARRES2, S100A8, SELE, SERPINA5, SERPINC1, SERPINF1,…	93	0.0032107	ADRB2, AGTR1, ANG, APOA5, APOF, APOM, AR, ASB9, ATF5, AZGP1, BLNK, C1R, C1S, C2, C4BPA, C4BPB, C5, C6, C8A, C8B, C8orf4, C9, CAT, CCL16, CD14, CFH, CFHR2, CFHR5, COL18A1, CPEB3, CRP, CXCL9, CYP2E1, CYP2J2, CYP3A4, DNASE1L3, DSG1, EGR1, FCN2, FCN3, FGL1, FOS, FOSB, GADD45B, GADD45G, GLS2, HGFAC, HLA-DQA1, HLF, HPX, HRG, IGF1, IGFBP4, IL1RAP, INHBB, KLKB1, KNG1, LECT2, LEPR, LPA, MASP2, MBL2, MLXIP…	132	0.021163	ADRA1A, ADRB2, AGTR1, ANG, ANGPTL6, APOA5, APOF, APOM, AR, ASB9, ATF5, AVPR1A, AZGP1, BLNK, C1R, C1S, C2, C3, C4BPA, C4BPB, C5, C6, C8A, C8B, C8orf4, C9, CAT, CCL16, CCL4, CD14, CD1D, CD36, CEBPD, CETP, CFH, CFHR2, CFHR5, CFI, CHI3L1, CLEC1B, CLEC4G, COL18A1, CPEB3, CRP, CXCL12, CXCL2, CXCL9, CYP2E1, CYP2J2, CYP3A4, DNASE1L3, DSG1, EFNA1, EGR1, ENPP1, ENPP2, EPHX2, F2, F7, FCGR2B, FCGR3B, FCN2, F…	0.00321071
GO:0050722	regulation of interleukin-1 beta biosynthetic process	12	3	0.0033096	CD14, CRP, MBL2	3	0.015383	CD14, CRP, MBL2	3	0.032043	CD14, CRP, MBL2	3	0.076122	CD14, CRP, MBL2	0.00330961
GO:0004499	flavin-containing monooxygenase activity	4	1	0.50663	FMO3	1	0.56228	FMO3	1	0.56063	FMO3	3	0.0035117	FMO3, FMO4, FMO5	0.00351166
GO:0006553	lysine metabolic process	4				1	0.56228	PIPOX	2	0.050205	GCDH, PIPOX	3	0.0035117	AASS, GCDH, PIPOX	0.00351166
GO:0019865	immunoglobulin binding	52	2	0.6823	IGJ, MBL2	2	1	IGJ, MBL2	4	0.22533	C5, IGJ, MBL2, PLG	8	0.0035227	C3, C5, FCAMR, FCGR2B, FCGR3B, IGJ, MBL2, PLG	0.00352267
GO:0005497	androgen binding	7	1	0.73383	CYP3A4	3	0.0035486	AR, CYP3A4, SHBG	3	0.0083897	AR, CYP3A4, SHBG	3	0.02147	AR, CYP3A4, SHBG	0.00354857
GO:0016725	oxidoreductase activity, acting on CH or CH2 groups	7	2	0.037239	CYP1A2, CYP2C8	3	0.0035486	CYP1A2, CYP2C8, XDH	3	0.0083897	CYP1A2, CYP2C8, XDH	3	0.02147	CYP1A2, CYP2C8, XDH	0.00354857
GO:0009743	response to carbohydrate stimulus	82	1	1	FOS	3	0.73531	FOS, SERPINF1, SLC2A2	6	0.074789	AGTR1, FOS, PDK4, SERPINF1, SLC2A2, TNFSF10	10	0.003608	AGTR1, F7, FOS, MAP3K5, PDK4, SERPINF1, SGK1, SLC2A10, SLC2A2, TNFSF10	0.003608
GO:0030301	cholesterol transport	67	3	0.22145	ABCG5, APOF, PON1	5	0.043147	ABCG5, APOF, APOM, LCAT, PON1	6	0.033258	ABCG5, ABCG8, APOF, APOM, LCAT, PON1	9	0.0037904	ABCG5, ABCG8, APOF, APOM, CETP, CYP27A1, EPHX2, LCAT, PON1	0.00379038
GO:0072676	lymphocyte migration	40				1	1	CXCL13	3	0.38436	CXCL13, CXCL9, S1PR1	7	0.0041332	CCL4, CXCL12, CXCL13, CXCL9, EFNA1, IL33, S1PR1	0.00413323
GO:0006690	icosanoid metabolic process	127	4	0.20505	CYP1A2, CYP2B6, CYP2C19, CYP4F2	7	0.031349	CYP1A2, CYP2B6, CYP2C19, CYP2J2, CYP4A11, CYP4F2, KNG1	10	0.0041538	CYP1A2, CYP2B6, CYP2C19, CYP2J2, CYP4A11, CYP4F12, CYP4F2, KNG1, PLA2G2A, PROC	10	0.058908	CYP1A2, CYP2B6, CYP2C19, CYP2J2, CYP4A11, CYP4F12, CYP4F2, KNG1, PLA2G2A, PROC	0.00415381
GO:0005310	dicarboxylic acid transmembrane transporter activity	13	3	0.0042281	SLC13A5, SLCO1B1, SLCO1B3	3	0.018278	SLC13A5, SLCO1B1, SLCO1B3	3	0.039427	SLC13A5, SLCO1B1, SLCO1B3	3	0.089817	SLC13A5, SLCO1B1, SLCO1B3	0.00422808
GO:0009068	aspartate family amino acid catabolic process	10				1	0.98971	PIPOX	1	0.96909	PIPOX	4	0.0043794	AASS, ASPA, GCAT, PIPOX	0.00437942
GO:0010038	response to metal ion	304	7	0.086994	BCHE, C1R, CFH, F13B, F9, SLC13A5, TFR2	13	0.0044165	AR, BCHE, C1R, CFH, CP, F12, F13B, F9, FOSB, MT1X, S100A8, SLC13A5, TFR2	15	0.012871	AR, BCHE, C1R, C5, CFH, CP, F12, F13B, F9, FOSB, MT1X, S100A8, SELENBP1, SLC13A5, TFR2	18	0.050203	AR, BCHE, C1R, C5, CFH, CP, F12, F13B, F7, F9, FOSB, ITPR2, MT1X, S100A8, SELENBP1, SLC13A5, TFR2, VSNL1	0.00441652
GO:0046128	purine ribonucleoside metabolic process	29				1	1	MAT1A	4	0.044143	MAT1A, NT5E, PANK1, PEMT	6	0.0048875	ENPP1, HPRT1, MAT1A, NT5E, PANK1, PEMT	0.00488751
GO:0071705	nitrogen compound transport	239	5	0.32393	AQP9, SLC22A1, SLC38A4, SLC6A1, SLCO1B1	7	0.3695	AQP9, HBB, SLC22A1, SLC38A4, SLC6A1, SLC6A12, SLCO1B1	11	0.07727	AGTR1, AQP9, HBB, PLG, SLC22A1, SLC25A18, SLC38A3, SLC38A4, SLC6A1, SLC6A12, SLCO1B1	18	0.0049603	ABCC6, AGTR1, AQP9, HBB, PLG, SGK1, SLC1A2, SLC22A1, SLC25A13, SLC25A15, SLC25A18, SLC38A3, SLC38A4, SLC43A1, SLC6A1, SLC6A12, SLC7A2, SLCO1B1	0.00496034
GO:0008329	pattern recognition receptor activity	14	3	0.0051227	CD14, MBL2, PGLYRP2	3	0.022451	CD14, MBL2, PGLYRP2	3	0.047465	CD14, MBL2, PGLYRP2	3	0.10711	CD14, MBL2, PGLYRP2	0.00512271
GO:0008285	negative regulation of cell proliferation	1027	6	1	AZGP1, CRP, GADD45G, HRG, LPA, RARRES2	20	0.35914	ADRB2, ALDH1L1, ARRDC3, AZGP1, CCL16, CRP, FGL1, GADD45G, GRB14, HRG, LPA, NDRG2, PZP, RARRES2, SELE, SERPINC1, SERPINF1, SERPING1, SHBG, SPARCL1	35	0.005483	ADRB2, ALDH1L1, ARRDC3, ASB9, AZGP1, CCL16, COL18A1, CRP, CXCL9, DIRAS3, FGL1, GADD45G, GRB14, HLA-DQA1, HRG, IGFBP2, IGFBP4, LPA, MLXIPL, NDRG2, NT5E, PLG, PZP, RARRES2, RARRES3, S1PR1, SELE, SERPINA4, SERPINC1, SERPINF1, SERPING1, SHBG, SPARCL1, TNFSF10, TNFSF14	45	0.038842	ADRA1A, ADRB2, ALDH1L1, ARRDC3, ASB9, AZGP1, CCL16, COL18A1, CRP, CXCL12, CXCL9, DIRAS3, EFNA1, ENPP1, FGL1, FOLH1, GADD45G, GCAT, GRB14, HLA-DQA1, HRG, IFITM1, IGFBP2, IGFBP4, LPA, MAP3K5, MLXIPL, NDRG2, NT5E, PLG, PZP, RARRES2, RARRES3, S1PR1, SELE, SERPINA4, SERPINC1, SERPINF1, SERPING1, SHBG, SPARCL1, STEAP3, TNFRSF1B, TNFSF10, TNFSF14	0.00548299
GO:0015291	secondary active transmembrane transporter activity	140	4	0.26726	SLC13A5, SLC17A2, SLC6A1, SLCO1B1	5	0.38453	SLC13A5, SLC17A2, SLC6A1, SLC6A12, SLCO1B1	10	0.0081811	SERPINA7, SLC13A5, SLC17A2, SLC22A7, SLC23A2, SLC25A18, SLC6A1, SLC6A12, SLC6A16, SLCO1B1	13	0.0055786	SERPINA7, SFXN2, SLC13A5, SLC16A2, SLC17A2, SLC22A7, SLC23A2, SLC25A18, SLC4A4, SLC6A1, SLC6A12, SLC6A16, SLCO1B1	0.00557864
GO:0046364	monosaccharide biosynthetic process	44	1	1	PCK1	3	0.28905	G6PC, LEPR, PCK1	6	0.0055856	CA5A, FBP1, G6PC, LEPR, PCK1, PCK2	7	0.0072438	CA5A, FBP1, G6PC, LEPR, PC, PCK1, PCK2	0.00558561
GO:0070555	response to interleukin-1	56	2	0.75149	CRP, LRG1	4	0.12493	CRP, EGR1, IL1RAP, LRG1	5	0.073041	CRP, EGR1, IL1RAP, LRG1, TNFSF10	8	0.0057453	ABCB11, C3, CRP, EGR1, IL1RAP, IL33, LRG1, TNFSF10	0.00574534
GO:0016485	protein processing	200	5	0.19885	CFH, CFHR5, CRP, KLKB1, MBL2	9	0.026575	C1S, CFH, CFHR5, CRP, FCN2, HGFAC, KLKB1, MASP2, MBL2	12	0.0094603	C1S, CFH, CFHR5, CRP, FCN2, FGL2, HGFAC, KLKB1, MASP2, MBL2, PLG, PROZ	16	0.0057938	C1S, CFH, CFHR5, CFI, CRP, CTSF, F2, FCN2, FGL2, HGFAC, KLKB1, MASP1, MASP2, MBL2, PLG, PROZ	0.00579376
GO:0033559	unsaturated fatty acid metabolic process	134	4	0.23666	CYP1A2, CYP2B6, CYP2C19, CYP4F2	7	0.040435	CYP1A2, CYP2B6, CYP2C19, CYP2J2, CYP4A11, CYP4F2, KNG1	10	0.0061282	CYP1A2, CYP2B6, CYP2C19, CYP2J2, CYP4A11, CYP4F12, CYP4F2, KNG1, PLA2G2A, PROC	10	0.079523	CYP1A2, CYP2B6, CYP2C19, CYP2J2, CYP4A11, CYP4F12, CYP4F2, KNG1, PLA2G2A, PROC	0.00612817
GO:0072593	reactive oxygen species metabolic process	109	4	0.15173	C14orf68, CRP, CYP2E1, PON1	6	0.064556	C14orf68, CAT, CRP, CYP2E1, GLS2, PON1	9	0.006159	AGTR1, C14orf68, C5, CAT, CRP, CYP2E1, GLS2, PON1, SERPINA4	10	0.025137	AGTR1, C14orf68, C5, CAT, CRP, CYP2E1, GLS2, MAP3K5, PON1, SERPINA4	0.00615896
GO:0006835	dicarboxylic acid transport	15	3	0.0062201	SLC13A5, SLCO1B1, SLCO1B3	3	0.027279	SLC13A5, SLCO1B1, SLCO1B3	3	0.0544	SLC13A5, SLCO1B1, SLCO1B3	3	0.12239	SLC13A5, SLCO1B1, SLCO1B3	0.00622007
GO:0050720	interleukin-1 beta biosynthetic process	15	3	0.0062201	CD14, CRP, MBL2	3	0.027279	CD14, CRP, MBL2	3	0.0544	CD14, CRP, MBL2	3	0.12239	CD14, CRP, MBL2	0.00622007
GO:0040014	regulation of multicellular organism growth	29	1	1	CYP3A4	4	0.016466	ADRB2, CYP3A4, GPLD1, LEPR	5	0.0065923	ADRB2, CYP3A4, GPLD1, LEPR, PDK4	5	0.029295	ADRB2, CYP3A4, GPLD1, LEPR, PDK4	0.00659232
GO:0015833	peptide transport	158	3	0.99362	CFH, CRP, SLCO1B3	9	0.0066871	CFH, CRP, CYP2J2, KNG1, LEPR, PPARGC1A, SERPINA6, SLC2A2, SLCO1B3	10	0.016714	CFH, CRP, CYP2J2, DIRAS3, KNG1, LEPR, PPARGC1A, SERPINA6, SLC2A2, SLCO1B3	12	0.038745	ABCC6, CFH, CRP, CXCL12, CYP2J2, DIRAS3, KNG1, LEPR, PPARGC1A, SERPINA6, SLC2A2, SLCO1B3	0.00668713
GO:0030595	leukocyte chemotaxis	203	2	1	LECT2, RARRES2	7	0.26532	CCL16, CXCL13, KNG1, LECT2, RARRES2, S100A8, SERPINF1	11	0.029818	C5, CCL16, CXCL13, CXCL9, KNG1, LECT2, PLG, RARRES2, S100A8, S1PR1, SERPINF1	16	0.0068158	C5, CCL16, CCL4, CXCL12, CXCL13, CXCL9, EFNA1, FCGR3B, IL33, KNG1, LECT2, PLG, RARRES2, S100A8, S1PR1, SERPINF1	0.00681583
GO:0033344	cholesterol efflux	20	1	1	PON1	2	0.40179	APOM, PON1	2	0.45981	APOM, PON1	5	0.0069004	APOM, CETP, CYP27A1, EPHX2, PON1	0.00690039
GO:0005416	cation:amino acid symporter activity	16	1	1	SLC6A1	2	0.28905	SLC6A1, SLC6A12	4	0.0069059	SLC25A18, SLC6A1, SLC6A12, SLC6A16	4	0.023383	SLC25A18, SLC6A1, SLC6A12, SLC6A16	0.00690586
GO:0042278	purine nucleoside metabolic process	31				1	1	MAT1A	4	0.052686	MAT1A, NT5E, PANK1, PEMT	6	0.0069345	ENPP1, HPRT1, MAT1A, NT5E, PANK1, PEMT	0.00693452
GO:0042402	cellular biogenic amine catabolic process	22	2	0.22559	ADH4, IDO2	4	0.0069542	AADAT, ADH4, IDO2, KMO	4	0.018929	AADAT, ADH4, IDO2, KMO	5	0.010224	AADAT, ADH4, HAAO, IDO2, KMO	0.00695418
GO:0005506	iron ion binding	73				4	0.26894	BBOX1, CAT, HBB, XDH	5	0.17328	BBOX1, CAT, HBB, HPX, XDH	9	0.0069665	AMBP, BBOX1, CAT, CYP4X1, HBB, HPX, NTHL1, PHYH, XDH	0.00696652
GO:0015918	sterol transport	73	3	0.26411	ABCG5, APOF, PON1	5	0.059902	ABCG5, APOF, APOM, LCAT, PON1	6	0.048179	ABCG5, ABCG8, APOF, APOM, LCAT, PON1	9	0.0069665	ABCG5, ABCG8, APOF, APOM, CETP, CYP27A1, EPHX2, LCAT, PON1	0.00696652
GO:0061039	ovum-producing ovary development	66	1	1	HSD11B1	4	0.20198	FST, HSD11B1, LEPR, SERPINA6	7	0.007142	DIRAS3, FST, HSD11B1, IGFBP4, INHBB, LEPR, SERPINA6	7	0.049915	DIRAS3, FST, HSD11B1, IGFBP4, INHBB, LEPR, SERPINA6	0.00714198
GO:0008233	peptidase activity	482	4	1	BCHE, C1R, CNDP1, F9	11	0.42072	BCHE, C1R, C1S, C2, CNDP1, CPN1, F11, F12, F9, HGFAC, MASP2	17	0.10505	BCHE, C1R, C1S, C2, CNDP1, CPN1, CPN2, F11, F12, F9, FGL2, HGFAC, MASP2, PCOLCE, PLG, PROC, PROZ	28	0.0072652	AGBL2, BCHE, C1R, C1S, C2, CAPN3, CFI, CNDP1, CPN1, CPN2, CTSF, CTSO, F11, F12, F2, F7, F9, FGL2, FOLH1, HGFAC, MASP1, MASP2, PCOLCE, PLG, PROC, PROZ, PSMA5, THOP1	0.00726521
GO:0015127	bilirubin transmembrane transporter activity	3	2	0.0072753	SLCO1B1, SLCO1B3	2	0.018692	SLCO1B1, SLCO1B3	2	0.030556	SLCO1B1, SLCO1B3	2	0.053103	SLCO1B1, SLCO1B3	0.00727526
GO:0015723	bilirubin transport	3	2	0.0072753	SLCO1B1, SLCO1B3	2	0.018692	SLCO1B1, SLCO1B3	2	0.030556	SLCO1B1, SLCO1B3	2	0.053103	SLCO1B1, SLCO1B3	0.00727526
GO:0019115	benzaldehyde dehydrogenase activity	3	2	0.0072753	ADH4, ALDH8A1	2	0.018692	ADH4, ALDH8A1	2	0.030556	ADH4, ALDH8A1	2	0.053103	ADH4, ALDH8A1	0.00727526
GO:0035821	modification of morphology or physiology of other organism	3	2	0.0072753	C8A, C8B	2	0.018692	C8A, C8B	2	0.030556	C8A, C8B	2	0.053103	C8A, C8B	0.00727526
GO:0044003	modification by symbiont of host morphology or physiology	3	2	0.0072753	C8A, C8B	2	0.018692	C8A, C8B	2	0.030556	C8A, C8B	2	0.053103	C8A, C8B	0.00727526
GO:0050649	testosterone 6-beta-hydroxylase activity	3	2	0.0072753	CYP3A4, CYP3A43	2	0.018692	CYP3A4, CYP3A43	2	0.030556	CYP3A4, CYP3A43	2	0.053103	CYP3A4, CYP3A43	0.00727526
GO:0051817	modification of morphology or physiology of other organism involved in symbiotic interaction	3	2	0.0072753	C8A, C8B	2	0.018692	C8A, C8B	2	0.030556	C8A, C8B	2	0.053103	C8A, C8B	0.00727526
GO:0010906	regulation of glucose metabolic process	47	2	0.60278	CNDP1, GYS2	4	0.074221	CNDP1, GYS2, LEPR, SLC2A2	6	0.0075555	CNDP1, FBP1, GYS2, LEPR, MLXIPL, SLC2A2	7	0.010302	CNDP1, ENPP1, FBP1, GYS2, LEPR, MLXIPL, SLC2A2	0.00755554
GO:0060326	cell chemotaxis	206	2	1	LECT2, RARRES2	7	0.27564	CCL16, CXCL13, KNG1, LECT2, RARRES2, S100A8, SERPINF1	11	0.030952	C5, CCL16, CXCL13, CXCL9, KNG1, LECT2, PLG, RARRES2, S100A8, S1PR1, SERPINF1	16	0.007721	C5, CCL16, CCL4, CXCL12, CXCL13, CXCL9, EFNA1, FCGR3B, IL33, KNG1, LECT2, PLG, RARRES2, S100A8, S1PR1, SERPINF1	0.00772099
GO:0006591	ornithine metabolic process	5										3	0.0077758	AGXT2, SLC25A13, SLC25A15	0.0077758
GO:0034442	regulation of lipoprotein oxidation	5				2	0.049033	APOM, PON3	2	0.074855	APOM, PON3	3	0.0077758	APOM, PON3, SLC25A13	0.0077758
GO:0051918	negative regulation of fibrinolysis	5				2	0.049033	PZP, SERPINF2	2	0.074855	PZP, SERPINF2	3	0.0077758	F7, PZP, SERPINF2	0.0077758
GO:0019842	vitamin binding	59	2	0.78929	ADH4, AFM	4	0.14626	AADAT, ADH4, AFM, TTPA	5	0.084917	AADAT, ADH4, AFM, SLC23A2, TTPA	8	0.0078612	AADAT, ADH4, AFM, MMACHC, PC, SEC14L4, SLC23A2, TTPA	0.00786123
GO:0002353	plasma kallikrein-kinin cascade	2	1	0.32998	KLKB1	2	0.0079278	KLKB1, KNG1	2	0.0133	KLKB1, KNG1	2	0.023611	KLKB1, KNG1	0.00792783
GO:0004882	androgen receptor activity	2				2	0.0079278	AR, NR1I3	2	0.0133	AR, NR1I3	2	0.023611	AR, NR1I3	0.00792783
GO:0005332	gamma-aminobutyric acid:sodium symporter activity	2	1	0.32998	SLC6A1	2	0.0079278	SLC6A1, SLC6A12	2	0.0133	SLC6A1, SLC6A12	2	0.023611	SLC6A1, SLC6A12	0.00792783
GO:0045360	regulation of interleukin-1 biosynthetic process	17	3	0.0081661	CD14, CRP, MBL2	3	0.036733	CD14, CRP, MBL2	3	0.073525	CD14, CRP, MBL2	3	0.16197	CD14, CRP, MBL2	0.00816611
GO:0010675	regulation of cellular carbohydrate metabolic process	75	2	1	CNDP1, GYS2	4	0.24417	CNDP1, GYS2, LEPR, SLC2A2	6	0.052458	CNDP1, FBP1, GYS2, LEPR, MLXIPL, SLC2A2	9	0.0082463	C3, CNDP1, ENPP1, F2, FBP1, GYS2, LEPR, MLXIPL, SLC2A2	0.00824628
GO:0050896	response to stimulus	8563	63	0.15168	A1BG, ABCB4, AKR1C4, ALDH8A1, APOA5, AQP9, AZGP1, BCHE, C1R, C4BPA, C6, C8A, C8B, C9, CD14, CDO1, CFH, CFHR2, CFHR5, CRP, CYP1A2, CYP26A1, CYP2B6, CYP2C19, CYP2C8, CYP2C9, CYP2E1, CYP3A4, CYP3A43, CYP7A1, DPYS, F13B, F5, F9, FETUB, FMO3, FOS, GADD45G, GLYAT, HLA-DPA1, HPR, HRG, HSD11B1, IDO2, IGJ, ITIH4, KCNN2, KLKB1, LECT2, LIPC, LPA, LRG1, MBL2, ORM2, PCK1, PGLYRP2, PON1, RARRES2, SLC13A5, SLC2…	127	0.0082818	A1BG, ABCB4, ADRB2, AKR1C4, ALDH8A1, ANG, ANO1, APOA5, APOM, AQP9, AR, ARRDC3, AZGP1, BCHE, BLNK, C1R, C1S, C2, C4BPA, C4BPB, C6, C8A, C8B, C8orf4, C9, CAT, CCL16, CD14, CDO1, CFH, CFHR2, CFHR5, CP, CPN1, CRP, CXCL13, CYP1A2, CYP26A1, CYP2A6, CYP2A7, CYP2B6, CYP2C19, CYP2C8, CYP2C9, CYP2E1, CYP2J2, CYP3A4, CYP3A43, CYP4A11, CYP7A1, DAO, DCXR, DHODH, DNAJC12, DNASE1L3, DPYS, EGR1, EPHX1, F11, F12,…	174	0.043044	A1BG, ABCB4, ADRB2, AGTR1, AKR1C4, ALAS1, ALDH8A1, ANG, ANO1, APOA5, APOM, AQP9, AR, ARRDC3, ATF5, AZGP1, BCHE, BLNK, C1R, C1S, C2, C4BPA, C4BPB, C5, C6, C8A, C8B, C8orf4, C9, CAT, CCL16, CD14, CD5L, CDO1, CFH, CFHR2, CFHR5, COL18A1, CP, CPN1, CRP, CSAD, CXCL13, CXCL9, CYP1A2, CYP26A1, CYP2A6, CYP2A7, CYP2B6, CYP2C19, CYP2C8, CYP2C9, CYP2E1, CYP2J2, CYP3A4, CYP3A43, CYP3A5, CYP4A11, CYP7A1, DAO, …	267	0.052088	A1BG, ABCB11, ABCB4, ABCC6, ACADM, ADRA1A, ADRB2, AGTR1, AKR1C4, ALAS1, ALDH2, ALDH5A1, ALDH8A1, AMBP, ANG, ANGPTL6, ANO1, APOA5, APOM, AQP9, AR, ARRDC3, ATF5, ATF7IP2, AVPR1A, AZGP1, BCHE, BLNK, BRP44L, C18orf1, C1orf168, C1R, C1S, C2, C3, C4BPA, C4BPB, C5, C6, C8A, C8B, C8orf4, C9, CAPN3, CAT, CCL16, CCL4, CD14, CD1D, CD36, CD5L, CDO1, CEBPD, CES3, CETP, CFH, CFHR2, CFHR5, CFI, CHI3L1, CISH, CL…	0.00828183
GO:0015185	L-gamma-aminobutyric acid transmembrane transporter activity	7	1	0.73383	SLC6A1	2	0.089111	SLC6A1, SLC6A12	3	0.0083897	SLC6A1, SLC6A12, SLC6A16	3	0.02147	SLC6A1, SLC6A12, SLC6A16	0.00838971
GO:0042558	pteridine-containing compound metabolic process	21				3	0.063883	ALDH1L1, FTCD, MTHFD1	3	0.12003	ALDH1L1, FTCD, MTHFD1	5	0.0084244	ALDH1L1, FOLH1, FTCD, GPHN, MTHFD1	0.00842436
GO:0051093	negative regulation of developmental process	274	3	1	CRP, HRG, LPA	8	0.31241	CRP, CXCL13, EGR1, FGL1, HRG, LPA, SERPINC1, SERPINF1	14	0.013059	COL18A1, CRP, CXCL13, CXCL9, EGR1, FGL1, HRG, IGFBP2, LPA, PLG, PROX1, SERPINA4, SERPINC1, SERPINF1	19	0.0087791	CD36, COL18A1, CRP, CXCL13, CXCL9, EGR1, ENPP1, F2, FGL1, HRG, IGFBP2, LPA, MAP3K5, PLG, PROX1, SERPINA4, SERPINC1, SERPINF1, TRPV1	0.00877908
GO:0003995	acyl-CoA dehydrogenase activity	12							2	0.24965	ACADSB, GCDH	4	0.0089608	ACADM, ACADSB, GCDH, IVD	0.00896085
GO:0015174	basic amino acid transmembrane transporter activity	12	1	1	SLC38A4	1	1	SLC38A4	2	0.24965	SLC38A3, SLC38A4	4	0.0089608	SLC25A15, SLC38A3, SLC38A4, SLC7A2	0.00896085
GO:0042161	lipoprotein oxidation	12	1	1	PON1	3	0.015383	APOM, PON1, PON3	3	0.032043	APOM, PON1, PON3	4	0.0089608	APOM, PON1, PON3, SLC25A13	0.00896085
GO:0046983	protein dimerization activity	997	9	1	ADH4, AGXT, C1R, C8A, CFH, FOS, MBL2, PON1, TFR2	19	0.408	ADH4, ADRB2, AGXT, BBOX1, C1R, C1S, C8A, CFH, CPN1, DAO, F11, FCN2, FOS, GRB14, GREM2, HLA-DRA, MBL2, PON1, TFR2	29	0.10241	ABCG8, ADH4, ADRB2, ADSSL1, AGTR1, AGXT, BBOX1, C1R, C1S, C8A, CFH, CPN1, DAO, F11, FCN2, FOS, GIMAP2, GRB14, GREM2, HEPACAM, HLA-DQA1, HLA-DRA, MBL2, MLXIPL, PDK4, PON1, S1PR1, TCP10L, TFR2	47	0.008996	ABCG8, ADH4, ADRA1A, ADRB2, ADSSL1, AGTR1, AGXT, AVPR1A, BBOX1, C1R, C1S, C8A, CAPN3, CCL4, CD36, CFH, CLEC1B, CLEC4G, CPN1, DAO, DCPS, EPHX2, F11, FCN2, FOLH1, FOS, GIMAP2, GRB14, GREM2, HEPACAM, HLA-DQA1, HLA-DRA, LRRK2, MAP3K5, MBL2, MLXIPL, NTHL1, ODZ2, PDK4, PON1, S1PR1, SGK1, STEAP3, TCP10L, TFR2, TRPV1, VSNL1	0.00899595
GO:0001101	response to acid	61	2	0.83225	CYP26A1, GADD45G	4	0.16143	CYP26A1, EGR1, GADD45G, SELE	6	0.023327	CYP26A1, EGR1, GADD45G, SELE, SLC38A3, TNFSF10	8	0.0095987	CYP26A1, EGR1, GADD45G, MMACHC, SELE, SLC38A3, SULT1A2, TNFSF10	0.00959869
GO:0045416	positive regulation of interleukin-8 biosynthetic process	77	2	1	FOS, MBL2	2	1	FOS, MBL2	5	0.20549	FOS, MBL2, PROC, S1PR1, TNFSF10	9	0.0097067	C3, F2, F7, FOS, JUN, MBL2, PROC, S1PR1, TNFSF10	0.00970669
GO:0051604	protein maturation	211	5	0.23688	CFH, CFHR5, CRP, KLKB1, MBL2	9	0.035944	C1S, CFH, CFHR5, CRP, FCN2, HGFAC, KLKB1, MASP2, MBL2	12	0.013136	C1S, CFH, CFHR5, CRP, FCN2, FGL2, HGFAC, KLKB1, MASP2, MBL2, PLG, PROZ	16	0.0097244	C1S, CFH, CFHR5, CFI, CRP, CTSF, F2, FCN2, FGL2, HGFAC, KLKB1, MASP1, MASP2, MBL2, PLG, PROZ	0.00972442
GO:0044262	cellular carbohydrate metabolic process	494	4	1	CNDP1, GYS2, LIPC, PCK1	11	0.47474	ADRB2, CNDP1, DCXR, G6PC, GYS2, KHK, LEPR, LIPC, MAN1C1, PCK1, SLC2A2	19	0.033154	ADRB2, CA5A, CNDP1, DCXR, FBP1, G6PC, GCKR, GYS2, KHK, LDHD, LEPR, LIPC, MAN1C1, MLXIPL, PCK1, PCK2, PDK4, PFKFB1, SLC2A2	28	0.010198	ADRB2, B3GAT1, C3, CA5A, CNDP1, DCXR, ENPP1, F2, FBP1, G6PC, GBA3, GCKR, GNE, GYS2, KHK, LDHD, LEPR, LIPC, MAN1C1, MLXIPL, PC, PCK1, PCK2, PDK4, PFKFB1, SLC2A2, ST3GAL6, ST6GAL1	0.0101976
GO:0015238	drug transmembrane transporter activity	47	3	0.11012	SLC22A1, SLCO1B1, SLCO1B3	4	0.074221	SLC22A1, SLC47A1, SLCO1B1, SLCO1B3	5	0.039036	SLC22A1, SLC22A7, SLC47A1, SLCO1B1, SLCO1B3	7	0.010302	ABCB11, ABCC6, SLC22A1, SLC22A7, SLC47A1, SLCO1B1, SLCO1B3	0.010302
GO:0046700	heterocycle catabolic process	302	3	1	AQP9, DPYS, IDO2	11	0.036772	AADAT, ALDH1L1, AQP9, DPYS, FTCD, HAL, IDO2, KMO, SERPINF1, UPB1, XDH	12	0.13931	AADAT, ALDH1L1, AQP9, DPYS, FTCD, HAL, IDO2, KMO, PRODH2, SERPINF1, UPB1, XDH	20	0.010547	AADAT, ALDH1L1, AMBP, AQP9, DPYD, DPYS, ENPP1, FTCD, HAAO, HAL, IDO2, KMO, LRRK2, MASP1, MUT, PRODH2, SEC14L4, SERPINF1, UPB1, XDH	0.0105467
GO:0008585	female gonad development	71	1	1	HSD11B1	4	0.24983	FST, HSD11B1, LEPR, SERPINA6	7	0.010688	DIRAS3, FST, HSD11B1, IGFBP4, INHBB, LEPR, SERPINA6	7	0.069263	DIRAS3, FST, HSD11B1, IGFBP4, INHBB, LEPR, SERPINA6	0.0106882
GO:0048878	chemical homeostasis	1064	7	1	ABCG5, APOA5, CYP2E1, FETUB, RARRES2, SLC27A5, TFR2	18	0.78204	ABCG5, ADRB2, APOA5, BLNK, CCL16, CP, CXCL13, CYP2E1, DCXR, DHODH, FETUB, HFE2, KNG1, MT1X, RARRES2, SLC27A5, SLC2A2, TFR2	29	0.20263	ABCG5, ADRB2, AGTR1, APOA5, ASB9, BLNK, C5, CCL16, CP, CXCL13, CXCL9, CYP2E1, DCXR, DHODH, FETUB, HFE2, HPX, IGFBP2, KNG1, MT1X, PLA2G2A, PROC, RARRES2, S1PR1, SERPINA4, SLC27A5, SLC2A2, TFR2, TNFSF10	49	0.010923	ABCG5, ADRA1A, ADRB2, AGTR1, AMBP, APOA5, ASB9, AVPR1A, BLNK, C3, C5, CCL16, CCL4, CETP, CP, CXCL12, CXCL13, CXCL2, CXCL9, CYP2E1, DCXR, DHODH, F2, FCGR3B, FETUB, HFE2, HPX, IFITM1, IGFBP2, ITPR2, IYD, KNG1, MT1X, PLA2G2A, PROC, RARRES2, RGN, S1PR1, SERPINA4, SGK1, SLC25A13, SLC25A27, SLC27A5, SLC2A10, SLC2A2, SLC4A4, TFR2, TNFSF10, TRPV1	0.0109227
GO:0070011	peptidase activity, acting on L-amino acid peptides	423	3	1	BCHE, C1R, CNDP1	10	0.42787	BCHE, C1R, C1S, C2, CNDP1, CPN1, F11, F12, HGFAC, MASP2	15	0.14981	BCHE, C1R, C1S, C2, CNDP1, CPN1, CPN2, F11, F12, FGL2, HGFAC, MASP2, PCOLCE, PLG, PROC	25	0.011253	AGBL2, BCHE, C1R, C1S, C2, CAPN3, CFI, CNDP1, CPN1, CPN2, CTSF, CTSO, F11, F12, F2, F7, FGL2, FOLH1, HGFAC, MASP1, MASP2, PCOLCE, PLG, PROC, THOP1	0.0112532
GO:0048660	regulation of smooth muscle cell proliferation	51	1	1	LPA	4	0.095788	EGR1, LPA, NDRG2, SERPINF1	6	0.011374	AGTR1, EGR1, LPA, NDRG2, SERPINF1, TNFSF10	7	0.015786	AGTR1, EGR1, HEY2, LPA, NDRG2, SERPINF1, TNFSF10	0.0113739
GO:0006109	regulation of carbohydrate metabolic process	79	2	1	CNDP1, GYS2	4	0.27981	CNDP1, GYS2, LEPR, SLC2A2	6	0.064951	CNDP1, FBP1, GYS2, LEPR, MLXIPL, SLC2A2	9	0.011397	C3, CNDP1, ENPP1, F2, FBP1, GYS2, LEPR, MLXIPL, SLC2A2	0.0113971
GO:0042803	protein homodimerization activity	524	6	1	ADH4, AGXT, C1R, CFH, MBL2, PON1	14	0.11587	ADH4, ADRB2, AGXT, BBOX1, C1R, C1S, CFH, DAO, F11, FCN2, GRB14, GREM2, MBL2, PON1	20	0.0299	ADH4, ADRB2, AGTR1, AGXT, BBOX1, C1R, C1S, CFH, DAO, F11, FCN2, GIMAP2, GRB14, GREM2, HEPACAM, MBL2, PDK4, PON1, S1PR1, TCP10L	29	0.011405	ADH4, ADRA1A, ADRB2, AGTR1, AGXT, BBOX1, C1R, C1S, CAPN3, CD36, CFH, CLEC4G, DAO, DCPS, EPHX2, F11, FCN2, FOLH1, GIMAP2, GRB14, GREM2, HEPACAM, LRRK2, MBL2, NTHL1, PDK4, PON1, S1PR1, TCP10L	0.0114051
GO:0009914	hormone transport	213	4	0.66386	AZGP1, CFH, CRP, SLCO1B1	10	0.01142	AZGP1, CFH, CRP, CYP2J2, KNG1, LEPR, PPARGC1A, SERPINA6, SLC2A2, SLCO1B1	12	0.014174	AZGP1, CFH, CRP, CYP2J2, DIRAS3, INHBB, KNG1, LEPR, PPARGC1A, SERPINA6, SLC2A2, SLCO1B1	14	0.053484	AZGP1, CFH, CRP, CXCL12, CYP2J2, DIRAS3, INHBB, KNG1, LEPR, PPARGC1A, SERPINA6, SLC16A2, SLC2A2, SLCO1B1	0.0114201
GO:0008009	chemokine activity	63	1	1	RARRES2	3	0.48623	CCL16, CXCL13, RARRES2	5	0.1064	C5, CCL16, CXCL13, CXCL9, RARRES2	8	0.011459	C5, CCL16, CCL4, CXCL12, CXCL13, CXCL2, CXCL9, RARRES2	0.0114591
GO:0009712	catechol metabolic process	26	2	0.29049	ADH4, CYP3A4	4	0.011538	ADH4, ADRB2, CP, CYP3A4	4	0.031306	ADH4, ADRB2, CP, CYP3A4	4	0.095472	ADH4, ADRB2, CP, CYP3A4	0.0115379
GO:0034311	diol metabolic process	26	2	0.29049	ADH4, CYP3A4	4	0.011538	ADH4, ADRB2, CP, CYP3A4	4	0.031306	ADH4, ADRB2, CP, CYP3A4	4	0.095472	ADH4, ADRB2, CP, CYP3A4	0.0115379
GO:0006760	folic acid-containing compound metabolic process	13				3	0.018278	ALDH1L1, FTCD, MTHFD1	3	0.039427	ALDH1L1, FTCD, MTHFD1	4	0.01178	ALDH1L1, FOLH1, FTCD, MTHFD1	0.0117799
GO:0032944	regulation of mononuclear cell proliferation	176	2	1	CD14, CRP	4	1	BLNK, CD14, CRP, PZP	11	0.011944	BLNK, CD14, CRP, HLA-DQA1, HPX, IGFBP2, NT5E, PZP, S1PR1, SKAP1, TNFSF14	14	0.013382	BLNK, CD14, CRP, CXCL12, EFNA1, FCGR2B, HLA-DQA1, HPX, IGFBP2, NT5E, PZP, S1PR1, SKAP1, TNFSF14	0.0119441
GO:0046914	transition metal ion binding	592	5	1	ADH1A, ADH1C, ADH4, BCHE, BHMT	18	0.011996	ADH1A, ADH1C, ADH4, ADRB2, ANG, AR, BBOX1, BCHE, BHMT, CAT, CP, F12, HBB, MT1X, SERPIND1, SHBG, UPB1, XDH	21	0.046606	ADH1A, ADH1C, ADH4, ADRB2, ANG, AR, BBOX1, BCHE, BHMT, CA5A, CAT, COL18A1, CP, F12, HBB, HPX, MT1X, SERPIND1, SHBG, UPB1, XDH	28	0.081013	ADH1A, ADH1C, ADH4, ADRB2, ALAD, AMBP, ANG, AR, BBOX1, BCHE, BHMT, CA5A, CAT, COL18A1, CP, CYP4X1, F12, HAAO, HBB, HPX, MT1X, NTHL1, PHYH, SERPIND1, SHBG, THOP1, UPB1, XDH	0.0119962
GO:0044242	cellular lipid catabolic process	97	1	1	PON1	3	0.95801	HAO2, PON1, PPARGC1A	5	0.34218	ACOX2, BDH1, HAO2, PON1, PPARGC1A	10	0.012071	ACADM, ACOX2, BDH1, ECHDC2, EHHADH, EPHX2, HAO2, PHYH, PON1, PPARGC1A	0.0120705
GO:0030072	peptide hormone secretion	139	2	1	CFH, CRP	8	0.012129	CFH, CRP, CYP2J2, KNG1, LEPR, PPARGC1A, SERPINA6, SLC2A2	9	0.025604	CFH, CRP, CYP2J2, DIRAS3, KNG1, LEPR, PPARGC1A, SERPINA6, SLC2A2	10	0.095079	CFH, CRP, CXCL12, CYP2J2, DIRAS3, KNG1, LEPR, PPARGC1A, SERPINA6, SLC2A2	0.0121294
GO:0001944	vasculature development	501	4	1	CD14, CRP, HRG, LPA	13	0.18398	ADRB2, ANG, CCL16, CD14, CRP, CXCL13, EGR1, F11, HRG, LPA, SELE, SERPINC1, SERPINF1	20	0.018405	ADRB2, ANG, CCL16, CD14, COL18A1, CRP, CXCL13, CXCL9, EGR1, F11, HRG, LPA, PLG, PROC, PROX1, S1PR1, SELE, SERPINA4, SERPINC1, SERPINF1	28	0.012187	ADRB2, ANG, CCL16, CD14, CD36, COL18A1, CRP, CXCL12, CXCL13, CXCL9, EFNA1, EGR1, ENPP2, F11, FES, FOXO1, HRG, LCN12, LPA, PLG, PROC, PROX1, S1PR1, SELE, SERPINA4, SERPINC1, SERPINF1, SLC2A10	0.0121869
GO:0016209	antioxidant activity	80	1	1	PON1	4	0.28787	CAT, CP, PON1, PON3	5	0.22809	CAT, CP, HPX, PON1, PON3	9	0.012291	ALDH2, CAT, CP, CYP27A1, CYP4X1, HPX, IYD, PON1, PON3	0.0122912
GO:0005280	hydrogen:amino acid symporter activity	8	1	0.80768	SLC6A1	2	0.1117	SLC6A1, SLC6A12	3	0.012381	SLC25A18, SLC6A1, SLC6A12	3	0.029137	SLC25A18, SLC6A1, SLC6A12	0.0123807
GO:0032682	negative regulation of chemokine production	8	1	0.80768	PON1	2	0.1117	PON1, SERPINF1	3	0.012381	PON1, PROC, SERPINF1	3	0.029137	PON1, PROC, SERPINF1	0.0123807
GO:0048659	smooth muscle cell proliferation	52	1	1	LPA	4	0.10083	EGR1, LPA, NDRG2, SERPINF1	6	0.012393	AGTR1, EGR1, LPA, NDRG2, SERPINF1, TNFSF10	7	0.017536	AGTR1, EGR1, HEY2, LPA, NDRG2, SERPINF1, TNFSF10	0.0123929
GO:0070663	regulation of leukocyte proliferation	177	2	1	CD14, CRP	4	1	BLNK, CD14, CRP, PZP	11	0.012405	BLNK, CD14, CRP, HLA-DQA1, HPX, IGFBP2, NT5E, PZP, S1PR1, SKAP1, TNFSF14	14	0.013982	BLNK, CD14, CRP, CXCL12, EFNA1, FCGR2B, HLA-DQA1, HPX, IGFBP2, NT5E, PZP, S1PR1, SKAP1, TNFSF14	0.0124053
GO:0006879	cellular iron ion homeostasis	34	1	1	TFR2	3	0.19576	CP, HFE2, TFR2	5	0.012578	CP, HFE2, HPX, TFR2, TNFSF10	5	0.050046	CP, HFE2, HPX, TFR2, TNFSF10	0.0125782
GO:0031640	killing of cells of other organism	4	2	0.012902	C8A, C8B	2	0.032238	C8A, C8B	2	0.050205	C8A, C8B	2	0.084853	C8A, C8B	0.0129019
GO:0015721	bile acid and bile salt transport	20	3	0.012956	ABCB4, AKR1C4, SLCO1B1	3	0.055847	ABCB4, AKR1C4, SLCO1B1	3	0.10684	ABCB4, AKR1C4, SLCO1B1	4	0.048098	ABCB11, ABCB4, AKR1C4, SLCO1B1	0.0129557
GO:0019369	arachidonic acid metabolic process	35	3	0.055193	CYP1A2, CYP2B6, CYP4F2	4	0.029884	CYP1A2, CYP2B6, CYP2J2, CYP4F2	5	0.013059	CYP1A2, CYP2B6, CYP2J2, CYP4F12, CYP4F2	5	0.055706	CYP1A2, CYP2B6, CYP2J2, CYP4F12, CYP4F2	0.0130591
GO:0035264	multicellular organism growth	35	1	1	CYP3A4	4	0.029884	ADRB2, CYP3A4, GPLD1, LEPR	5	0.013059	ADRB2, CYP3A4, GPLD1, LEPR, PDK4	5	0.055706	ADRB2, CYP3A4, GPLD1, LEPR, PDK4	0.0130591
GO:0015293	symporter activity	74	3	0.2715	SLC13A5, SLC17A2, SLC6A1	4	0.27902	SLC13A5, SLC17A2, SLC6A1, SLC6A12	7	0.013097	SLC13A5, SLC17A2, SLC23A2, SLC25A18, SLC6A1, SLC6A12, SLC6A16	8	0.027484	SLC13A5, SLC17A2, SLC23A2, SLC25A18, SLC4A4, SLC6A1, SLC6A12, SLC6A16	0.0130967
GO:0015294	solute:cation symporter activity	74	3	0.2715	SLC13A5, SLC17A2, SLC6A1	4	0.27902	SLC13A5, SLC17A2, SLC6A1, SLC6A12	7	0.013097	SLC13A5, SLC17A2, SLC23A2, SLC25A18, SLC6A1, SLC6A12, SLC6A16	8	0.027484	SLC13A5, SLC17A2, SLC23A2, SLC25A18, SLC4A4, SLC6A1, SLC6A12, SLC6A16	0.0130967
GO:0004611	phosphoenolpyruvate carboxykinase activity	2	1	0.32998	PCK1	1	0.40523	PCK1	2	0.0133	PCK1, PCK2	2	0.023611	PCK1, PCK2	0.0132999
GO:0002020	protease binding	54	1	1	MBL2	3	0.38992	FCN2, FCN3, MBL2	6	0.013315	FCN2, FCN3, MBL2, SELENBP1, SERPINA10, SERPINA4	6	0.073076	FCN2, FCN3, MBL2, SELENBP1, SERPINA10, SERPINA4	0.0133149
GO:0001868	regulation of complement activation, lectin pathway	6	1	0.67139	MBL2	2	0.067915	FCN2, MBL2	2	0.10042	FCN2, MBL2	3	0.013447	FCN2, MASP1, MBL2	0.0134473
GO:0008431	vitamin E binding	6	1	0.67139	AFM	2	0.067915	AFM, TTPA	2	0.10042	AFM, TTPA	3	0.013447	AFM, SEC14L4, TTPA	0.0134473
GO:0042738	exogenous drug catabolic process	6	2	0.027542	CYP1A2, CYP2B6	2	0.067915	CYP1A2, CYP2B6	2	0.10042	CYP1A2, CYP2B6	3	0.013447	CYP1A2, CYP2B6, DPYD	0.0134473
GO:0072378	blood coagulation, fibrin clot formation	6				2	0.067915	F11, SERPING1	2	0.10042	F11, SERPING1	3	0.013447	F11, F7, SERPING1	0.0134473
GO:0030169	low-density lipoprotein particle binding	51	4	0.013666	APOF, CRP, LIPC, LPA	4	0.095788	APOF, CRP, LIPC, LPA	5	0.051383	APOF, CRP, CXCL9, LIPC, LPA	7	0.015786	APOF, CD36, CRP, CXCL12, CXCL9, LIPC, LPA	0.013666
GO:0002790	peptide secretion	142	2	1	CFH, CRP	8	0.01371	CFH, CRP, CYP2J2, KNG1, LEPR, PPARGC1A, SERPINA6, SLC2A2	9	0.0295	CFH, CRP, CYP2J2, DIRAS3, KNG1, LEPR, PPARGC1A, SERPINA6, SLC2A2	10	0.10629	CFH, CRP, CXCL12, CYP2J2, DIRAS3, KNG1, LEPR, PPARGC1A, SERPINA6, SLC2A2	0.0137103
GO:0005520	insulin-like growth factor binding	20				1	1	IGF1	4	0.01379	IGF1, IGFALS, IGFBP2, IGFBP4	4	0.048098	IGF1, IGFALS, IGFBP2, IGFBP4	0.0137904
GO:0009062	fatty acid catabolic process	50				1	1	HAO2	3	0.47984	ACOX2, BDH1, HAO2	7	0.014172	ACADM, ACOX2, BDH1, ECHDC2, EHHADH, HAO2, PHYH	0.0141715
GO:0072329	monocarboxylic acid catabolic process	50				1	1	HAO2	3	0.47984	ACOX2, BDH1, HAO2	7	0.014172	ACADM, ACOX2, BDH1, ECHDC2, EHHADH, HAO2, PHYH	0.0141715
GO:0051289	protein homotetramerization	24	2	0.25769	BHMT, GNMT	2	0.45937	BHMT, GNMT	3	0.16107	BHMT, GCDH, GNMT	5	0.014505	ACADM, ACAT1, BHMT, GCDH, GNMT	0.0145046
GO:0033002	muscle cell proliferation	55	1	1	LPA	4	0.11788	EGR1, LPA, NDRG2, SERPINF1	6	0.01459	AGTR1, EGR1, LPA, NDRG2, SERPINF1, TNFSF10	7	0.023664	AGTR1, EGR1, HEY2, LPA, NDRG2, SERPINF1, TNFSF10	0.0145903
GO:0001786	phosphatidylserine binding	21	3	0.014596	F5, F9, MBL2	3	0.063883	F5, F9, MBL2	3	0.12003	F5, F9, MBL2	3	0.25606	F5, F9, MBL2	0.0145956
GO:0003018	vascular process in circulatory system	101				4	0.45561	ADRB2, CYP2J2, PPARGC1A, SERPING1	8	0.01467	ADRB2, AGTR1, CYP2J2, PPARGC1A, PROC, PROX1, SERPINA4, SERPING1	8	0.11795	ADRB2, AGTR1, CYP2J2, PPARGC1A, PROC, PROX1, SERPINA4, SERPING1	0.0146699
GO:0046545	development of primary female sexual characteristics	77	1	1	HSD11B1	4	0.26357	FST, HSD11B1, LEPR, SERPINA6	7	0.014698	DIRAS3, FST, HSD11B1, IGFBP4, INHBB, LEPR, SERPINA6	7	0.095889	DIRAS3, FST, HSD11B1, IGFBP4, INHBB, LEPR, SERPINA6	0.0146983
GO:0030155	regulation of cell adhesion	491				10	0.71461	ADRB2, CRP, EGR1, F11, HGFAC, KNG1, SELE, SERPINC1, SERPINF1, SPARCL1	20	0.014876	ADRB2, C5, COL18A1, CRP, CXCL9, EGR1, F11, HEPACAM, HGFAC, IGFBP4, KNG1, MFSD2A, NT5E, PROC, SELE, SERPINC1, SERPINF1, SKAP1, SPARCL1, TNFSF10	25	0.055511	ADRA1A, ADRB2, ANGPTL6, C3, C5, COL18A1, CRP, CXCL12, CXCL9, EGR1, F11, FES, HEPACAM, HGFAC, IGFBP4, KNG1, MFSD2A, NT5E, PROC, SELE, SERPINC1, SERPINF1, SKAP1, SPARCL1, TNFSF10	0.0148758
GO:0032102	negative regulation of response to external stimulus	102	1	1	CRP	4	0.46627	CRP, CYP2J2, SERPINC1, SERPINF1	8	0.015537	CRP, CYP2J2, NT5E, PLG, PROC, SERPINA4, SERPINC1, SERPINF1	9	0.050186	CRP, CYP2J2, NT5E, PLG, PROC, SERPINA4, SERPINC1, SERPINF1, TNFRSF1B	0.0155367
GO:0015711	organic anion transport	83	3	0.31934	SLC13A5, SLCO1B1, SLCO1B3	3	0.75172	SLC13A5, SLCO1B1, SLCO1B3	5	0.25831	SLC13A5, SLC22A7, SLC25A18, SLCO1B1, SLCO1B3	9	0.015594	ABCC6, SLC13A5, SLC1A2, SLC22A7, SLC25A13, SLC25A18, SLC4A4, SLCO1B1, SLCO1B3	0.0155942
GO:0034637	cellular carbohydrate biosynthetic process	83	2	1	GYS2, PCK1	4	0.31539	G6PC, GYS2, LEPR, PCK1	7	0.021672	CA5A, FBP1, G6PC, GYS2, LEPR, PCK1, PCK2	9	0.015594	CA5A, ENPP1, FBP1, G6PC, GYS2, LEPR, PC, PCK1, PCK2	0.0155942
GO:0019203	carbohydrate phosphatase activity	9				1	0.92455	G6PC	3	0.0156	FBP1, G6PC, PFKFB1	3	0.039999	FBP1, G6PC, PFKFB1	0.0156
GO:0050308	sugar-phosphatase activity	9				1	0.92455	G6PC	3	0.0156	FBP1, G6PC, PFKFB1	3	0.039999	FBP1, G6PC, PFKFB1	0.0156
GO:0032943	mononuclear cell proliferation	223	2	1	CD14, CRP	5	1	BLNK, CD14, CRP, CXCL13, PZP	12	0.019943	BLNK, CD14, CRP, CXCL13, HLA-DQA1, HPX, IGFBP2, NT5E, PZP, S1PR1, SKAP1, TNFSF14	16	0.016199	BLNK, CD14, CRP, CXCL12, CXCL13, EFNA1, FCGR2B, HLA-DQA1, HPX, IGFBP2, NT5E, PZP, S1PR1, SKAP1, TNFRSF1B, TNFSF14	0.0161987
GO:0042222	interleukin-1 biosynthetic process	22	3	0.016415	CD14, CRP, MBL2	3	0.069349	CD14, CRP, MBL2	3	0.13188	CD14, CRP, MBL2	3	0.2842	CD14, CRP, MBL2	0.0164149
GO:0007565	female pregnancy	250	3	1	CFHR2, F5, LRG1	8	0.25028	ANG, CFHR2, F5, FST, IGF1, LRG1, PZP, SERPINA6	13	0.016731	AGTR1, ANG, CFHR2, F5, FST, IGF1, IGFBP4, INHBB, LRG1, PROZ, PZP, SERPINA6, XAF1	15	0.081214	AGTR1, ANG, CFHR2, CRHBP, F5, FOXO1, FST, IGF1, IGFBP4, INHBB, LRG1, PROZ, PZP, SERPINA6, XAF1	0.0167307
GO:0070661	leukocyte proliferation	224	2	1	CD14, CRP	5	1	BLNK, CD14, CRP, CXCL13, PZP	12	0.02063	BLNK, CD14, CRP, CXCL13, HLA-DQA1, HPX, IGFBP2, NT5E, PZP, S1PR1, SKAP1, TNFSF14	16	0.016968	BLNK, CD14, CRP, CXCL12, CXCL13, EFNA1, FCGR2B, HLA-DQA1, HPX, IGFBP2, NT5E, PZP, S1PR1, SKAP1, TNFRSF1B, TNFSF14	0.0169675
GO:0046890	regulation of lipid biosynthetic process	104	4	0.1321	APOA5, FOS, HSD11B1, PON1	4	0.44874	APOA5, FOS, HSD11B1, PON1	8	0.017127	APOA5, FOS, HSD11B1, IGFBP4, MLXIPL, PON1, PROC, PROX1	9	0.051729	APOA5, CETP, FOS, HSD11B1, IGFBP4, MLXIPL, PON1, PROC, PROX1	0.0171268
GO:0050900	leukocyte migration	247	2	1	LECT2, RARRES2	8	0.2385	CCL16, CXCL13, KNG1, LECT2, RARRES2, S100A8, SELE, SERPINF1	12	0.03935	C5, CCL16, CXCL13, CXCL9, KNG1, LECT2, PLG, RARRES2, S100A8, S1PR1, SELE, SERPINF1	17	0.017516	C5, CCL16, CCL4, CXCL12, CXCL13, CXCL9, EFNA1, FCGR3B, IL33, KNG1, LECT2, PLG, RARRES2, S100A8, S1PR1, SELE, SERPINF1	0.0175162
GO:0048514	blood vessel morphogenesis	489	4	1	CD14, CRP, HRG, LPA	13	0.15722	ADRB2, ANG, CCL16, CD14, CRP, CXCL13, EGR1, F11, HRG, LPA, SELE, SERPINC1, SERPINF1	19	0.030029	ADRB2, ANG, CCL16, CD14, COL18A1, CRP, CXCL13, CXCL9, EGR1, F11, HRG, LPA, PLG, PROC, S1PR1, SELE, SERPINA4, SERPINC1, SERPINF1	27	0.017572	ADRB2, ANG, CCL16, CD14, CD36, COL18A1, CRP, CXCL12, CXCL13, CXCL9, EFNA1, EGR1, ENPP2, F11, FES, FOXO1, HRG, LCN12, LPA, PLG, PROC, S1PR1, SELE, SERPINA4, SERPINC1, SERPINF1, SLC2A10	0.0175715
GO:0016830	carbon-carbon lyase activity	38	1	1	PCK1	2	0.74065	DHDPSL, PCK1	5	0.0179	CSAD, DHDPSL, GCDH, PCK1, PCK2	5	0.074704	CSAD, DHDPSL, GCDH, PCK1, PCK2	0.0179
GO:0009749	response to glucose stimulus	68				2	1	SERPINF1, SLC2A2	4	0.37148	AGTR1, SERPINF1, SLC2A2, TNFSF10	8	0.017987	AGTR1, F7, MAP3K5, SERPINF1, SGK1, SLC2A10, SLC2A2, TNFSF10	0.0179874
GO:0032677	regulation of interleukin-8 production	162	3	1	CD14, FOS, MBL2	3	1	CD14, FOS, MBL2	8	0.15277	C5, CD14, FOS, MBL2, PROC, S1PR1, TNFSF10, TNFSF14	13	0.01861	C3, C5, CD14, DUSP10, F2, F7, FOS, JUN, MBL2, PROC, S1PR1, TNFSF10, TNFSF14	0.0186095
GO:0002254	kinin cascade	3	1	0.43136	KLKB1	2	0.018692	KLKB1, KNG1	2	0.030556	KLKB1, KNG1	2	0.053103	KLKB1, KNG1	0.0186917
GO:0004064	arylesterase activity	3	1	0.43136	PON1	2	0.018692	PON1, PON3	2	0.030556	PON1, PON3	2	0.053103	PON1, PON3	0.0186917
GO:0006548	histidine catabolic process	3				2	0.018692	FTCD, HAL	2	0.030556	FTCD, HAL	2	0.053103	FTCD, HAL	0.0186917
GO:0008392	arachidonic acid epoxygenase activity	3	1	0.43136	CYP2B6	2	0.018692	CYP2B6, CYP2J2	2	0.030556	CYP2B6, CYP2J2	2	0.053103	CYP2B6, CYP2J2	0.0186917
GO:0008396	oxysterol 7-alpha-hydroxylase activity	3	1	0.43136	CYP7A1	2	0.018692	CYP39A1, CYP7A1	2	0.030556	CYP39A1, CYP7A1	2	0.053103	CYP39A1, CYP7A1	0.0186917
GO:0009077	histidine family amino acid catabolic process	3				2	0.018692	FTCD, HAL	2	0.030556	FTCD, HAL	2	0.053103	FTCD, HAL	0.0186917
GO:0034443	negative regulation of lipoprotein oxidation	3				2	0.018692	APOM, PON3	2	0.030556	APOM, PON3	2	0.053103	APOM, PON3	0.0186917
GO:0042415	norepinephrine metabolic process	3	1	0.43136	ADH4	2	0.018692	ADH4, ADRB2	2	0.030556	ADH4, ADRB2	2	0.053103	ADH4, ADRB2	0.0186917
GO:0016657	oxidoreductase activity, acting on NADH or NADPH, nitrogenous group as acceptor	5	2	0.019484	ADH1C, ADH4	2	0.049033	ADH1C, ADH4	2	0.074855	ADH1C, ADH4	2	0.12195	ADH1C, ADH4	0.0194838
GO:0042891	antibiotic transport	5	2	0.019484	SLCO1B1, SLCO1B3	2	0.049033	SLCO1B1, SLCO1B3	2	0.074855	SLCO1B1, SLCO1B3	2	0.12195	SLCO1B1, SLCO1B3	0.0194838
GO:0030162	regulation of proteolysis	191	5	0.19888	CFH, CFHR5, CRP, KLKB1, MBL2	9	0.019511	C1S, CFH, CFHR5, CRP, FCN2, KLKB1, MASP2, MBL2, SERPING1	10	0.051945	C1S, CFH, CFHR5, CRP, FCN2, KLKB1, MASP2, MBL2, PROZ, SERPING1	12	0.1186	C1S, CFH, CFHR5, CFI, CRP, FCN2, KLKB1, MASP1, MASP2, MBL2, PROZ, SERPING1	0.0195105
GO:0009746	response to hexose stimulus	69				2	1	SERPINF1, SLC2A2	4	0.38463	AGTR1, SERPINF1, SLC2A2, TNFSF10	8	0.019761	AGTR1, F7, MAP3K5, SERPINF1, SGK1, SLC2A10, SLC2A2, TNFSF10	0.0197612
GO:0042160	lipoprotein modification	15	1	1	PON1	3	0.027279	APOM, PON1, PON3	3	0.0544	APOM, PON1, PON3	4	0.019862	APOM, PON1, PON3, SLC25A13	0.0198617
GO:0046660	female sex differentiation	82	1	1	HSD11B1	4	0.30747	FST, HSD11B1, LEPR, SERPINA6	7	0.020376	DIRAS3, FST, HSD11B1, IGFBP4, INHBB, LEPR, SERPINA6	7	0.12274	DIRAS3, FST, HSD11B1, IGFBP4, INHBB, LEPR, SERPINA6	0.0203762
GO:0043178	alcohol binding	24	3	0.020389	CD14, CRP, MBL2	3	0.087979	CD14, CRP, MBL2	3	0.16107	CD14, CRP, MBL2	3	0.33375	CD14, CRP, MBL2	0.0203894
GO:0002697	regulation of immune effector process	235	5	0.30731	CD14, CFH, CFHR5, CRP, MBL2	10	0.021181	C1S, CCL16, CD14, CFH, CFHR5, CRP, FCN2, MASP2, MBL2, PZP	11	0.071432	C1S, CCL16, CD14, CFH, CFHR5, CRP, FCN2, MASP2, MBL2, PZP, S1PR1	13	0.20112	C1S, CCL16, CD14, CFH, CFHR5, CFI, CRP, FCN2, MASP1, MASP2, MBL2, PZP, S1PR1	0.0211807
GO:0042129	regulation of T cell proliferation	144	2	1	CD14, CRP	3	1	CD14, CRP, PZP	9	0.029978	CD14, CRP, HLA-DQA1, HPX, NT5E, PZP, S1PR1, SKAP1, TNFSF14	12	0.021184	CD14, CRP, CXCL12, EFNA1, FCGR2B, HLA-DQA1, HPX, NT5E, PZP, S1PR1, SKAP1, TNFSF14	0.0211845
GO:0010954	positive regulation of protein maturation by peptide bond cleavage	7	1	0.73383	KLKB1	2	0.089111	FCN2, KLKB1	2	0.12842	FCN2, KLKB1	3	0.02147	FCN2, KLKB1, MASP1	0.0214703
GO:0034284	response to monosaccharide stimulus	70				2	1	SERPINF1, SLC2A2	4	0.39758	AGTR1, SERPINF1, SLC2A2, TNFSF10	8	0.021505	AGTR1, F7, MAP3K5, SERPINF1, SGK1, SLC2A10, SLC2A2, TNFSF10	0.0215046
GO:0001936	regulation of endothelial cell proliferation	83	2	1	CRP, LPA	4	0.31539	ANG, CRP, LPA, SERPINF1	7	0.021672	ANG, CRP, CXCL9, LPA, PLG, PROX1, SERPINF1	8	0.050126	ANG, CRP, CXCL9, FES, LPA, PLG, PROX1, SERPINF1	0.021672
GO:0022891	substrate-specific transmembrane transporter activity	877	11	0.31938	AKR1C4, AQP9, C9, KCNN2, SLC13A5, SLC17A2, SLC22A1, SLC38A4, SLC6A1, SLCO1B1, SLCO1B3	16	0.62484	AKR1C4, ANO1, AQP9, C9, FXYD1, KCNN2, SLC13A5, SLC17A2, SLC22A1, SLC2A2, SLC38A4, SLC47A1, SLC6A1, SLC6A12, SLCO1B1, SLCO1B3	23	0.38452	AKR1C4, ANO1, AQP9, C9, FXYD1, KCNN2, KCNT2, SERPINA7, SLC13A5, SLC17A2, SLC22A1, SLC22A7, SLC23A2, SLC25A18, SLC2A2, SLC38A3, SLC38A4, SLC47A1, SLC6A1, SLC6A12, SLC6A16, SLCO1B1, SLCO1B3	41	0.022508	ABCB11, ABCC6, AKR1C4, ANO1, AQP9, ATP2B2, ATP6V0E2, C9, FXYD1, ITPR2, KCNN2, KCNT2, RGN, SERPINA7, SFXN2, SLC13A5, SLC16A2, SLC17A2, SLC1A2, SLC22A1, SLC22A7, SLC23A2, SLC25A13, SLC25A15, SLC25A18, SLC25A37, SLC2A10, SLC2A2, SLC38A3, SLC38A4, SLC39A5, SLC43A1, SLC47A1, SLC4A4, SLC6A1, SLC6A12, SLC6A16, SLC7A2, SLCO1B1, SLCO1B3, TRPV1	0.0225077
GO:0045833	negative regulation of lipid metabolic process	27	2	0.30818	CRP, PON1	3	0.1143	APOM, CRP, PON1	4	0.035264	APOM, CRP, PON1, PROX1	5	0.022598	APOM, CRP, ENPP1, PON1, PROX1	0.0225975
GO:0046906	tetrapyrrole binding	27				1	1	HBB	2	0.61181	HBB, HPX	5	0.022598	AMBP, CYP4X1, HBB, HPX, MMACHC	0.0225975
GO:0001568	blood vessel development	499	4	1	CD14, CRP, HRG, LPA	13	0.17892	ADRB2, ANG, CCL16, CD14, CRP, CXCL13, EGR1, F11, HRG, LPA, SELE, SERPINC1, SERPINF1	19	0.036366	ADRB2, ANG, CCL16, CD14, COL18A1, CRP, CXCL13, CXCL9, EGR1, F11, HRG, LPA, PLG, PROC, S1PR1, SELE, SERPINA4, SERPINC1, SERPINF1	27	0.022805	ADRB2, ANG, CCL16, CD14, CD36, COL18A1, CRP, CXCL12, CXCL13, CXCL9, EFNA1, EGR1, ENPP2, F11, FES, FOXO1, HRG, LCN12, LPA, PLG, PROC, S1PR1, SELE, SERPINA4, SERPINC1, SERPINF1, SLC2A10	0.0228048
GO:0045414	regulation of interleukin-8 biosynthetic process	89	2	1	FOS, MBL2	2	1	FOS, MBL2	5	0.26731	FOS, MBL2, PROC, S1PR1, TNFSF10	9	0.022851	C3, F2, F7, FOS, JUN, MBL2, PROC, S1PR1, TNFSF10	0.0228511
GO:0042802	identical protein binding	554	6	1	ADH4, AGXT, C1R, CFH, MBL2, PON1	14	0.17403	ADH4, ADRB2, AGXT, BBOX1, C1R, C1S, CFH, DAO, F11, FCN2, GRB14, GREM2, MBL2, PON1	20	0.048113	ADH4, ADRB2, AGTR1, AGXT, BBOX1, C1R, C1S, CFH, DAO, F11, FCN2, GIMAP2, GRB14, GREM2, HEPACAM, MBL2, PDK4, PON1, S1PR1, TCP10L	29	0.023112	ADH4, ADRA1A, ADRB2, AGTR1, AGXT, BBOX1, C1R, C1S, CAPN3, CD36, CFH, CLEC4G, DAO, DCPS, EPHX2, F11, FCN2, FOLH1, GIMAP2, GRB14, GREM2, HEPACAM, LRRK2, MBL2, NTHL1, PDK4, PON1, S1PR1, TCP10L	0.0231116
GO:0019541	propionate metabolic process	2										2	0.023611	MCEE, MUT	0.0236114
GO:0019772	low affinity IgG receptor activity	2										2	0.023611	FCGR2B, FCGR3B	0.0236114
GO:2000377	regulation of reactive oxygen species metabolic process	41	3	0.081937	C14orf68, CRP, PON1	4	0.048539	C14orf68, CRP, GLS2, PON1	5	0.024512	C14orf68, CRP, GLS2, PON1, SERPINA4	5	0.09403	C14orf68, CRP, GLS2, PON1, SERPINA4	0.0245117
GO:0032637	interleukin-8 production	169	3	1	CD14, FOS, MBL2	3	1	CD14, FOS, MBL2	8	0.18444	C5, CD14, FOS, MBL2, PROC, S1PR1, TNFSF10, TNFSF14	13	0.024626	C3, C5, CD14, DUSP10, F2, F7, FOS, JUN, MBL2, PROC, S1PR1, TNFSF10, TNFSF14	0.0246263
GO:0009119	ribonucleoside metabolic process	41				1	1	MAT1A	4	0.11984	MAT1A, NT5E, PANK1, PEMT	6	0.024648	ENPP1, HPRT1, MAT1A, NT5E, PANK1, PEMT	0.0246483
GO:0006112	energy reserve metabolic process	58	1	1	GYS2	5	0.025152	ADRB2, G6PC, GYS2, LEPR, PPARGC1A	5	0.080046	ADRB2, G6PC, GYS2, LEPR, PPARGC1A	6	0.093726	ADRB2, ENPP1, G6PC, GYS2, LEPR, PPARGC1A	0.0251523
GO:0031348	negative regulation of defense response	111	2	1	CFHR5, CRP	5	0.25672	CFHR5, CRP, CYP2J2, SERPINC1, SERPINF1	8	0.025168	CFHR5, CRP, CYP2J2, NT5E, PROC, SERPINA4, SERPINC1, SERPINF1	10	0.027918	CFHR5, CRP, CYP2J2, MASP1, NT5E, PROC, SERPINA4, SERPINC1, SERPINF1, TNFRSF1B	0.0251677
GO:0016831	carboxy-lyase activity	24	1	1	PCK1	1	1	PCK1	4	0.02561	CSAD, GCDH, PCK1, PCK2	4	0.077673	CSAD, GCDH, PCK1, PCK2	0.0256102
GO:0072358	cardiovascular system development	587	4	1	CD14, CRP, HRG, LPA	13	0.40243	ADRB2, ANG, CCL16, CD14, CRP, CXCL13, EGR1, F11, HRG, LPA, SELE, SERPINC1, SERPINF1	20	0.079641	ADRB2, ANG, CCL16, CD14, COL18A1, CRP, CXCL13, CXCL9, EGR1, F11, HRG, LPA, PLG, PROC, PROX1, S1PR1, SELE, SERPINA4, SERPINC1, SERPINF1	30	0.026778	ADRB2, ANG, ATP2B2, CCL16, CD14, CD36, COL18A1, CRP, CXCL12, CXCL13, CXCL9, EFNA1, EGR1, ENPP2, F11, FES, FOXO1, HEY2, HRG, LCN12, LPA, PLG, PROC, PROX1, S1PR1, SELE, SERPINA4, SERPINC1, SERPINF1, SLC2A10	0.0267784
GO:0072359	circulatory system development	587	4	1	CD14, CRP, HRG, LPA	13	0.40243	ADRB2, ANG, CCL16, CD14, CRP, CXCL13, EGR1, F11, HRG, LPA, SELE, SERPINC1, SERPINF1	20	0.079641	ADRB2, ANG, CCL16, CD14, COL18A1, CRP, CXCL13, CXCL9, EGR1, F11, HRG, LPA, PLG, PROC, PROX1, S1PR1, SELE, SERPINA4, SERPINC1, SERPINF1	30	0.026778	ADRB2, ANG, ATP2B2, CCL16, CD14, CD36, COL18A1, CRP, CXCL12, CXCL13, CXCL9, EFNA1, EGR1, ENPP2, F11, FES, FOXO1, HEY2, HRG, LCN12, LPA, PLG, PROC, PROX1, S1PR1, SELE, SERPINA4, SERPINC1, SERPINF1, SLC2A10	0.0267784
GO:0055072	iron ion homeostasis	42	1	1	TFR2	3	0.26369	CP, HFE2, TFR2	5	0.026969	CP, HFE2, HPX, TFR2, TNFSF10	5	0.10244	CP, HFE2, HPX, TFR2, TNFSF10	0.0269692
GO:0006534	cysteine metabolic process	11	2	0.08365	BHMT, CDO1	2	0.18986	BHMT, CDO1	3	0.027087	BHMT, CDO1, CTH	3	0.061708	BHMT, CDO1, CTH	0.0270869
GO:0043277	apoptotic cell clearance	15	2	0.13883	CD14, MBL2	3	0.027279	CD14, FCN2, MBL2	3	0.0544	CD14, FCN2, MBL2	3	0.12239	CD14, FCN2, MBL2	0.0272789
GO:0019695	choline metabolic process	6	2	0.027542	DMGDH, PON1	2	0.067915	DMGDH, PON1	2	0.10042	DMGDH, PON1	2	0.16387	DMGDH, PON1	0.0275417
GO:0042157	lipoprotein metabolic process	92	3	0.40789	APOA5, APOF, PON1	6	0.031035	APOA5, APOF, APOM, LCAT, PON1, PON3	7	0.034091	APOA5, APOF, APOM, LCAT, PLA2G2A, PON1, PON3	9	0.02775	APOA5, APOF, APOM, CETP, LCAT, PLA2G2A, PON1, PON3, SLC25A13	0.0277496
GO:0042228	interleukin-8 biosynthetic process	92	2	1	FOS, MBL2	2	1	FOS, MBL2	5	0.29316	FOS, MBL2, PROC, S1PR1, TNFSF10	9	0.02775	C3, F2, F7, FOS, JUN, MBL2, PROC, S1PR1, TNFSF10	0.0277496
GO:0048545	response to steroid hormone stimulus	407	6	0.61054	AZGP1, CD14, CYP2C8, CYP3A43, F9, FOS	9	0.61183	AR, AZGP1, CD14, CYP2A6, CYP2C8, CYP3A43, DNAJC12, F9, FOS	16	0.054936	AR, AZGP1, CD14, CYP2A6, CYP2C8, CYP3A43, CYP3A5, DNAJC12, F9, FOS, KLF9, PDK4, PEMT, SELENBP1, SERPINA7, TNFSF10	23	0.027797	AR, AZGP1, C3, CD14, CD36, CXCL12, CYP27A1, CYP2A6, CYP2C8, CYP3A43, CYP3A5, CYP4Z1, DNAJC12, F9, FOS, JUN, KLF9, PDK4, PEMT, SELENBP1, SERPINA7, SGK1, TNFSF10	0.027797
GO:0050920	regulation of chemotaxis	151	2	1	CRP, RARRES2	4	0.93575	CPN1, CRP, RARRES2, SERPINF1	8	0.10952	CPN1, CRP, CXCL9, PLG, PROC, RARRES2, S1PR1, SERPINF1	12	0.027935	CCL4, CPN1, CRP, CXCL12, CXCL9, EFNA1, FCGR3B, PLG, PROC, RARRES2, S1PR1, SERPINF1	0.0279346
GO:0016702	oxidoreductase activity, acting on single donors with incorporation of molecular oxygen, incorporation of two atoms of oxygen	17	2	0.17101	CDO1, IDO2	2	0.31491	CDO1, IDO2	3	0.073525	BCO2, CDO1, IDO2	4	0.028399	BCO2, CDO1, HAAO, IDO2	0.0283985
GO:0050670	regulation of lymphocyte proliferation	173	2	1	CD14, CRP	4	1	BLNK, CD14, CRP, PZP	10	0.029111	BLNK, CD14, CRP, HLA-DQA1, HPX, NT5E, PZP, S1PR1, SKAP1, TNFSF14	13	0.02878	BLNK, CD14, CRP, CXCL12, EFNA1, FCGR2B, HLA-DQA1, HPX, NT5E, PZP, S1PR1, SKAP1, TNFSF14	0.0287795
GO:2000146	negative regulation of cell motility	204	2	1	CRP, LPA	7	0.2689	ADRB2, ARRDC3, CRP, CYP2J2, LPA, SERPINF1, SERPINF2	11	0.029102	ADRB2, ARRDC3, COL18A1, CRP, CYP2J2, IGFBP4, LPA, MFSD2A, PLG, SERPINF1, SERPINF2	13	0.084153	ADRA1A, ADRB2, ARRDC3, COL18A1, CRP, CYP2J2, F2, IGFBP4, LPA, MFSD2A, PLG, SERPINF1, SERPINF2	0.0291024
GO:0008228	opsonization	8	1	0.80768	CFH	2	0.1117	CFH, FCN2	2	0.16093	CFH, FCN2	3	0.029137	C3, CFH, FCN2	0.0291374
GO:0015181	arginine transmembrane transporter activity	8	1	0.80768	SLC38A4	1	0.85712	SLC38A4	1	0.84569	SLC38A4	3	0.029137	SLC25A15, SLC38A4, SLC7A2	0.0291374
GO:0015349	thyroid hormone transmembrane transporter activity	8	1	0.80768	SLCO1B1	1	0.85712	SLCO1B1	2	0.16093	SERPINA7, SLCO1B1	3	0.029137	SERPINA7, SLC16A2, SLCO1B1	0.0291374
GO:0019814	immunoglobulin complex	8	2	0.047795	CRP, IGJ	2	0.1117	CRP, IGJ	2	0.16093	CRP, IGJ	3	0.029137	AMBP, CRP, IGJ	0.0291374
GO:0019862	IgA binding	8	2	0.047795	IGJ, MBL2	2	0.1117	IGJ, MBL2	2	0.16093	IGJ, MBL2	3	0.029137	FCAMR, IGJ, MBL2	0.0291374
GO:0001937	negative regulation of endothelial cell proliferation	25	2	0.27172	CRP, LPA	3	0.095709	CRP, LPA, SERPINF1	4	0.029486	CRP, CXCL9, LPA, SERPINF1	4	0.085377	CRP, CXCL9, LPA, SERPINF1	0.0294857
GO:0030336	negative regulation of cell migration	203	2	1	CRP, LPA	7	0.26532	ADRB2, ARRDC3, CRP, CYP2J2, LPA, SERPINF1, SERPINF2	11	0.029818	ADRB2, ARRDC3, COL18A1, CRP, CYP2J2, IGFBP4, LPA, MFSD2A, PLG, SERPINF1, SERPINF2	13	0.083878	ADRA1A, ADRB2, ARRDC3, COL18A1, CRP, CYP2J2, F2, IGFBP4, LPA, MFSD2A, PLG, SERPINF1, SERPINF2	0.029818
GO:0009072	aromatic amino acid family metabolic process	43	1	1	IDO2	3	0.27842	AADAT, IDO2, KMO	4	0.13545	AADAT, GCDH, IDO2, KMO	6	0.029838	AADAT, FAH, GCDH, HAAO, IDO2, KMO	0.0298379
GO:0046879	hormone secretion	205	3	1	AZGP1, CFH, CRP	9	0.030598	AZGP1, CFH, CRP, CYP2J2, KNG1, LEPR, PPARGC1A, SERPINA6, SLC2A2	11	0.029977	AZGP1, CFH, CRP, CYP2J2, DIRAS3, INHBB, KNG1, LEPR, PPARGC1A, SERPINA6, SLC2A2	12	0.1759	AZGP1, CFH, CRP, CXCL12, CYP2J2, DIRAS3, INHBB, KNG1, LEPR, PPARGC1A, SERPINA6, SLC2A2	0.029977
GO:0050810	regulation of steroid biosynthetic process	44	3	0.093351	APOA5, HSD11B1, PON1	3	0.28905	APOA5, HSD11B1, PON1	5	0.030383	APOA5, HSD11B1, IGFBP4, PON1, PROX1	6	0.033324	APOA5, CETP, HSD11B1, IGFBP4, PON1, PROX1	0.0303828
GO:0006537	glutamate biosynthetic process	3				1	0.48932	GLS2	2	0.030556	GLS2, PRODH2	2	0.053103	GLS2, PRODH2	0.0305563
GO:0015180	L-alanine transmembrane transporter activity	3	1	0.43136	SLC38A4	1	0.48932	SLC38A4	2	0.030556	SLC38A3, SLC38A4	2	0.053103	SLC38A3, SLC38A4	0.0305563
GO:0022858	alanine transmembrane transporter activity	3	1	0.43136	SLC38A4	1	0.48932	SLC38A4	2	0.030556	SLC38A3, SLC38A4	2	0.053103	SLC38A3, SLC38A4	0.0305563
GO:0051919	positive regulation of fibrinolysis	3	1	0.43136	KLKB1	1	0.48932	KLKB1	2	0.030556	KLKB1, PROC	2	0.053103	KLKB1, PROC	0.0305563
GO:0016877	ligase activity, forming carbon-sulfur bonds	28	3	0.030587	ACSM3, ACSM5, SLC27A5	3	0.12428	ACSM3, ACSM5, SLC27A5	3	0.22658	ACSM3, ACSM5, SLC27A5	3	0.38209	ACSM3, ACSM5, SLC27A5	0.0305866
GO:0046651	lymphocyte proliferation	219	2	1	CD14, CRP	5	1	BLNK, CD14, CRP, CXCL13, PZP	11	0.046374	BLNK, CD14, CRP, CXCL13, HLA-DQA1, HPX, NT5E, PZP, S1PR1, SKAP1, TNFSF14	15	0.03152	BLNK, CD14, CRP, CXCL12, CXCL13, EFNA1, FCGR2B, HLA-DQA1, HPX, NT5E, PZP, S1PR1, SKAP1, TNFRSF1B, TNFSF14	0.0315199
GO:0042098	T cell proliferation	175	2	1	CD14, CRP	3	1	CD14, CRP, PZP	9	0.084997	CD14, CRP, HLA-DQA1, HPX, NT5E, PZP, S1PR1, SKAP1, TNFSF14	13	0.031631	CD14, CRP, CXCL12, EFNA1, FCGR2B, HLA-DQA1, HPX, NT5E, PZP, S1PR1, SKAP1, TNFRSF1B, TNFSF14	0.0316309
GO:0006547	histidine metabolic process	4				2	0.032238	FTCD, HAL	2	0.050205	FTCD, HAL	2	0.084853	FTCD, HAL	0.0322379
GO:0009075	histidine family amino acid metabolic process	4				2	0.032238	FTCD, HAL	2	0.050205	FTCD, HAL	2	0.084853	FTCD, HAL	0.0322379
GO:0015495	gamma-aminobutyric acid:hydrogen symporter activity	4	1	0.50663	SLC6A1	2	0.032238	SLC6A1, SLC6A12	2	0.050205	SLC6A1, SLC6A12	2	0.084853	SLC6A1, SLC6A12	0.0322379
GO:0050748	negative regulation of lipoprotein metabolic process	4				2	0.032238	APOM, PON3	2	0.050205	APOM, PON3	2	0.084853	APOM, PON3	0.0322379
[truncated: 3,175 more rows]
