# Supplementary material for: Gene networks and transcription factor motifs defining the differentiation of stem cells into hepatocyte-like cells
Source: J Hepatol. 2015 Oct;63(4):934–42. doi: 10.1016/j.jhep.2015.05.013 (PMC4580233; doi:10.1016/j.jhep.2015.05.013)
Supplement: Supplementary Table 11 [file mmc11.xlsx]

## Sheet: Hoja1
Genes in GO:0044281 "small molecule metabolic process" in Top 10%		Primary Heps		MRC		Cellartis		UKK
		CM D14	CS D14	HLC-D17	HLC-D21	HLC-hESC	HLC-hiPSC	HLC total	HLC islands
Gene	Name	Fold versus Freshly isolated primary human hepatocytes
ABCG5	ATP-binding cassette, sub-family G (WHITE), member 5	-6	-2.74	-78.97	-50.63	-66.46	-93.73	-72.64	-73.93
ACSM3	acyl-CoA synthetase medium-chain family member 3	-12.84	-5.45	-14.91	-17.3	-27.43	-23.71	-16.98	-15.24
ACSM5	acyl-CoA synthetase medium-chain family member 5	-3.33	-1.63	-199.33	-162.38	-191.2	-218.26	-115.66	-118.74
ADH1A	alcohol dehydrogenase 1A (class I), alpha polypeptide	-36.02	-4.29	-751.18	-545.41	-715.88	-657.34	-524.03	-501.91
ADH1C	alcohol dehydrogenase 1C (class I), gamma polypeptide	-3.16	1.16	-368.36	-364.53	-356.55	-349.39	-260.39	-279.43
ADH4	alcohol dehydrogenase 4 (class II), pi polypeptide	-101.51	-15.69	-164.6	-123.13	-399.09	-513.11	-250.5	-233.35
ADH6	alcohol dehydrogenase 6 (class V)	-9.29	-3.92	-68.57	-49.4	-73.03	-79.54	-54.27	-51.25
AGXT	alanine-glyoxylate aminotransferase	-17.39	-4.56	-23.1	-16.41	-101.68	-101.63	-64.87	-62.8
AKR1C4	aldo-keto reductase family 1, member C4	-4.43	-1.58	-172.87	-150.51	-160.6	-140.94	-256.22	-243.1
APOA5	apolipoprotein A-V	-26.73	-5.14	-30.24	-28.09	-31.42	-26.45	-21.23	-19.67
APOF	apolipoprotein F	-20.55	-7.3	-239.87	-244.76	-237.35	-225.88	-266.01	-255.78
AQP9	aquaporin 9	-4.13	-1.16	-175.31	-142.22	-142.69	-149.18	-54.02	-50.21
AZGP1	alpha-2-glycoprotein 1, zinc-binding	-4.75	-2.18	-339.7	-120.18	-377.4	-352.89	-340.97	-338.02
BHMT	betaine--homocysteine S-methyltransferase 2	-11.89	-3.31	-177.7	-173.58	-104.96	-113.07	-120.85	-122.4
CDO1	cysteine dioxygenase type 1	-7.51	-2.26	-14.24	-11.96	-39.21	-50.74	-29.56	-29.84
CNDP1	carnosine dipeptidase 1 (metallopeptidase M20 family)	-7.24	-3.5	-79.02	-71.42	-60.26	-60.13	-25.12	-22.46
CRP	C-reactive protein, pentraxin-related	-19.14	-190.14	-252.56	-188.41	-207.06	-221.33	-183.51	-172.22
CYP1A2	cytochrome P450, family 1, subfamily A, polypeptide 2	-6.15	-4.48	-75.31	-70.34	-48.46	-61.24	-30.58	-29.74
CYP2B6	cytochrome P450, family 2, subfamily B, polypeptide 6	-29.22	-10.09	-54.41	-47.99	-39.52	-48.32	-25.77	-27.83
CYP2C19	cytochrome P450, family 2, subfamily C, polypeptide 19	-11.88	-11.12	-116.89	-112.09	-94.91	-73.58	-49.26	-49.31
CYP2C8	cytochrome P450, family 2, subfamily C, polypeptide 8	-42.61	-3.37	-245	-178.55	-150.27	-177.51	-655.97	-548.95
CYP2C9	cytochrome P450, family 2, subfamily C, polypeptide 9	-3.17	-1.37	-295.13	-162.83	-149.36	-121.34	-164.42	-152.22
CYP2E1	cytochrome P450, family 2, subfamily E, polypeptide 1	-40.74	-16.06	-803.76	-761.12	-540.71	-597.74	-376.28	-353.94
CYP3A4	cytochrome P450, family 3, subfamily A, polypeptide 43	-16.03	-7.28	-149.82	-114.82	-164.38	-185.14	-101.72	-94.97
CYP4F2	cytochrome P450, family 4, subfamily F, polypeptide 2	-3.72	1.07	-79.4	-93.5	-89.86	-74.63	-47.5	-46.39
CYP7A1	cytochrome P450, family 7, subfamily A, polypeptide 1	-7.56	4.68	-42.35	-18.55	-43.09	-43.59	-35.66	-36.68
DMGDH	dimethylglycine dehydrogenase	-10.79	-4.23	-49.78	-49.55	-59.02	-52.83	-58.71	-58.29
DPYS	dihydropyrimidinase	-11.94	-2.32	-338.99	-352.53	-145.06	-112.93	-265.46	-252.43
FOS	FBJ murine osteosarcoma viral oncogene homolog	-38.96	-53.12	-33.17	-27.08	-23.94	-10.69	-9.66	-19.23
GNMT	glycine N-methyltransferase	-51.64	-5.78	-98.59	-67.29	-53.26	-131.68	-76.19	-68.07
GYS2	glycogen synthase 2 (liver)	-14.67	-4.88	-224.93	-186.28	-124.39	-87.99	-220.5	-211.45
HSD11B1	hydroxysteroid (11-beta) dehydrogenase 1	-2.32	1.2	-378.92	-378.39	-302.75	-290.53	-213.64	-216.53
IDO2	indoleamine 2,3-dioxygenase 2	-30.8	-26.45	-47.68	-44.1	-44.55	-41.37	-29.02	-29.01
LIPC	lipase, hepatic	-10.41	-6.56	-1.7	-2.08	-35.94	-29.14	-23.72	-15.04
PCK1	phosphoenolpyruvate carboxykinase 1 (soluble)	-44.64	-18.09	-24.11	-18.76	-21.98	-33.25	-22.61	-47.15
PON1	paraoxonase 1	-2.43	-1.16	-114.65	-49.11	-137.49	-316.21	-73.58	-50.57
RARRES2	retinoic acid receptor responder (tazarotene induced) 2	-4.26	-2.64	-40.12	-38.39	-73.23	-42.27	-27.22	-29.93
RDH16	retinol dehydrogenase 16 (all-trans)	-21.43	-8.36	-74.99	-75.68	-81.23	-76.85	-41.6	-41.04
SDS	serine dehydratase	-17.35	-18.28	-21.79	-19.47	-17.43	-21.39	-13.87	-13.1
SLC13A5	solute carrier family 13 (sodium-dependent citrate transporter), member 5	-75.69	-35.77	-3.73	-3.29	-31.6	-25.6	-14.1	-10.06
SLC27A5	solute carrier family 27 (fatty acid transporter), member 5	-26.37	-9.16	-29.04	-28.39	-39.16	-43.73	-35.48	-36.52
